# Supplementary material for: A cell wall synthase accelerates plasma membrane partitioning in mycobacteria
Source: eLife. 2023 Sep 4;12:e81924. doi: 10.7554/eLife.81924 (PMC10547480; doi:10.7554/eLife.81924)
Supplement: Figure 1—source data 1. [file elife-81924-fig1-data1.zip › Figure 1-source data/GlfT2.csv]

	No	Benzyl alcohol	Dibucaine	Oleic acid	SDS
	0.38593	0.441126	0	0.250364	0.273573
	0.512095	0.594168	0.20574	0.442765	0.401138
	0.615708	0.670699	0.419039	0.545362	0.473738
	0.72754	0.753387	0.485809	0.649639	0.543042
	0.837922	0.823338	0.552469	0.761358	0.610225
	0.949939	0.886684	0.620693	0.881603	0.681982
	1.035776	0.946864	0.68751	0.991738	0.772076
	1.103063	1.001892	0.745497	1.078598	0.853255
	1.145613	1.038562	0.792847	1.150395	0.919998
	1.182945	1.055803	0.827035	1.172007	0.977209
	1.187084	1.067062	0.875261	1.187726	1.032245
	1.191844	1.075746	0.909941	1.185229	1.075003
	1.182678	1.060834	0.935195	1.169444	1.124599
	1.170682	1.048723	0.957925	1.181816	1.143118
	1.147055	1.035349	0.988871	1.148566	1.14247
	1.119488	1.017862	1.009575	1.124065	1.162241
	1.103607	1.00375	1.024573	1.104615	1.182411
	1.0867	0.989243	1.043994	1.067998	1.176142
	1.063286	0.983279	1.079227	1.042858	1.160115
	1.038563	0.973004	1.102744	1.014852	1.126833
	1.008686	0.963345	1.112598	0.991026	1.113971
	0.988802	0.956079	1.126999	0.955021	1.098299
	0.963422	0.939585	1.130437	0.934895	1.078458
	0.940075	0.935392	1.136389	0.920755	1.060591
	0.929201	0.939559	1.13027	0.915774	1.053113
	0.915339	0.945754	1.124481	0.908898	1.048735
	0.903346	0.954631	1.124979	0.905892	1.042071
	0.898257	0.955413	1.125209	0.921004	1.023046
	0.892733	0.949006	1.113969	0.933022	1.021984
	0.90245	0.94544	1.098827	0.939891	1.023206
	0.908538	0.936364	1.09058	0.936618	1.026491
	0.900178	0.929177	1.07328	0.934968	1.009431
	0.902021	0.914093	1.041774	0.931582	0.998074
	0.896194	0.897816	1.015041	0.921984	1.00462
	0.895572	0.898152	1.000981	0.918444	1.007444
	0.902683	0.900005	0.994317	0.91505	1.006615
	0.896796	0.904046	0.985713	0.918397	1.004132
	0.898646	0.905436	0.986288	0.921158	0.997134
	0.904153	0.904746	0.978554	0.923585	0.992575
	0.906854	0.902732	0.967648	0.90993	0.983143
	0.898625	0.910599	0.962652	0.892099	0.983803
	0.892565	0.912388	0.969092	0.890012	0.990867
	0.90042	0.911216	0.971285	0.881122	0.988
	0.898271	0.911315	0.96627	0.880091	0.985543
	0.889895	0.910832	0.968415	0.888822	0.976808
	0.882761	0.913129	0.958445	0.888969	0.975118
	0.883215	0.914825	0.959707	0.893438	0.977909
	0.883774	0.907101	0.953366	0.896527	0.981856
	0.877529	0.892228	0.945818	0.919044	0.987727
	0.875016	0.889169	0.939764	0.928663	0.989955
	0.879244	0.879684	0.936611	0.933723	0.978847
	0.879995	0.874227	0.940719	0.930074	0.964713
	0.871894	0.876338	0.952675	0.920893	0.959226
	0.871142	0.884188	0.971148	0.91812	0.965642
	0.872202	0.892118	0.979109	0.90459	0.951488
	0.866784	0.905399	0.980868	0.902238	0.952199
	0.879335	0.923295	0.991822	0.902195	0.95461
	0.88812	0.934529	0.989869	0.9091	0.972084
	0.88558	0.944592	0.987749	0.920596	0.986771
	0.883816	0.944746	0.991385	0.917259	1.006327
	0.896788	0.942695	0.992697	0.913264	1.015747
	0.894353	0.937243	0.989683	0.908253	1.021157
	0.891019	0.938772	0.997431	0.919002	1.019581
	0.891802	0.936244	1.008461	0.936699	1.023433
	0.895351	0.932343	1.018874	0.946146	1.015931
	0.904396	0.932115	1.031157	0.966119	1.018332
	0.91166	0.933394	1.041493	0.98649	1.020927
	0.918373	0.935015	1.054309	0.990623	1.026235
	0.917722	0.946261	1.067713	0.995391	1.034737
	0.927876	0.949979	1.08156	0.995116	1.028834
	0.92798	0.945613	1.103836	1.005129	1.023377
	0.925636	0.944683	1.130993	1.010643	1.033026
	0.92764	0.951051	1.153056	1.023626	1.029301
	0.930299	0.964354	1.176121	1.044102	1.027678
	0.936463	0.979806	1.192544	1.046365	1.040866
	0.949077	0.992157	1.19525	1.055814	1.037892
	0.966391	1.013633	1.206524	1.060577	1.044096
	0.979324	1.034691	1.219605	1.075098	1.043482
	1.005539	1.046525	1.239903	1.095025	1.07119
	1.025387	1.057868	1.25293	1.124676	1.079037
	1.056507	1.079169	1.267004	1.161573	1.08272
	1.087001	1.1057	1.290246	1.18787	1.091678
	1.132578	1.137647	1.296001	1.220064	1.109966
	1.180371	1.183534	1.265803	1.267846	1.125174
	1.224036	1.230889	1.240288	1.309159	1.146561
	1.276423	1.284632	1.215016	1.363186	1.167145
	1.324321	1.329211	1.199796	1.392997	1.175126
	1.385664	1.371548	1.194275	1.444731	1.188759
	1.432904	1.415204	1.190469	1.471788	1.179911
	1.463615	1.448161	1.183699	1.48711	1.178267
	1.499735	1.47647	1.173895	1.498749	1.194265
	1.520002	1.490791	1.150283	1.476267	1.184225
	1.52791	1.499249	1.12447	1.43039	1.194897
	1.513202	1.48111	1.083701	1.35367	1.183137
	1.476993	1.447182	1.032386	1.250831	1.16812
	1.411415	1.392437	0.968279	1.128218	1.115479
	1.33322	1.330267	0.89865	1.011219	1.04452
	1.21698	1.236624	0.812432	0.870052	0.979911
	1.093816	1.156086	0.722485	0.67677	0.818803
	0.418583	0.413581	0.553278	0.072886	0.062441
			0.044353
