# Supplementary material for: A cell wall synthase accelerates plasma membrane partitioning in mycobacteria
Source: eLife. 2023 Sep 4;12:e81924. doi: 10.7554/eLife.81924 (PMC10547480; doi:10.7554/eLife.81924)
Supplement: Figure 1—source data 1. [file elife-81924-fig1-data1.zip › Figure 1-source data/MurG.csv]

	No	Benzyl alcohol	Dibucaine	Oleic acid	SDS
	0.352988	0.20501	0	0.385292	0.285927
	0.58614	0.332504	0.333092	0.745301	0.526573
	0.704678	0.388379	0.63257	0.890705	0.595771
	0.811428	0.434006	0.726949	0.951684	0.66934
	0.935004	0.487236	0.760408	1.024079	0.730499
	1.0268	0.547433	0.805644	1.064456	0.782956
	1.073887	0.600731	0.854596	1.071189	0.851726
	1.099094	0.668786	0.881437	1.060179	0.908972
	1.1068	0.735796	0.911907	1.041034	0.922826
	1.098702	0.807442	0.934559	0.99408	0.924813
	1.069465	0.875082	0.975254	0.954262	0.943387
	1.041359	0.926273	1.022183	0.925404	0.949383
	0.99963	1.000408	1.064511	0.909138	0.959924
	0.936093	1.073444	1.086324	0.867001	0.972699
	0.895075	1.119386	1.088245	0.86217	0.970983
	0.857644	1.153475	1.09128	0.862186	0.972533
	0.809448	1.186888	1.084049	0.855997	0.984936
	0.752045	1.193574	1.074619	0.842136	0.976387
	0.716153	1.176253	1.058409	0.838583	0.966099
	0.692041	1.150458	1.024524	0.845445	0.957896
	0.676607	1.123342	0.983921	0.846111	0.971428
	0.655977	1.075702	0.947794	0.854675	0.972775
	0.643745	1.030952	0.916232	0.854514	0.955514
	0.636741	1.014693	0.883041	0.852645	0.951691
	0.630219	0.985749	0.864995	0.863055	0.988699
	0.611401	0.966594	0.850768	0.864213	0.984667
	0.59201	0.958303	0.831425	0.856594	0.961195
	0.595781	0.964806	0.827733	0.854779	0.972673
	0.589372	0.972926	0.809714	0.847579	0.99205
	0.587285	0.950301	0.790736	0.849287	0.976592
	0.586296	0.93803	0.771225	0.844295	0.961244
	0.582713	0.938286	0.741622	0.834823	0.976158
	0.577415	0.934359	0.716336	0.834264	0.988224
	0.570169	0.918905	0.698731	0.822909	0.969451
	0.569374	0.905497	0.687526	0.815597	0.953319
	0.557245	0.908213	0.680344	0.810512	0.95999
	0.557798	0.912152	0.681944	0.7959	0.977868
	0.566725	0.923045	0.685401	0.813364	0.990321
	0.572505	0.938342	0.682447	0.846437	0.995821
	0.573379	0.947612	0.686708	0.843366	0.985395
	0.576029	0.960021	0.684741	0.84566	0.966241
	0.579646	0.964367	0.677551	0.868531	0.946049
	0.582032	0.965827	0.670376	0.888517	0.920572
	0.583104	0.953123	0.664565	0.885837	0.936638
	0.580986	0.950663	0.667862	0.891809	0.973832
	0.571835	0.961013	0.675141	0.896973	0.985468
	0.568251	0.956987	0.687248	0.890994	0.983849
	0.55728	0.950498	0.693951	0.891753	1.009596
	0.555386	0.958316	0.697418	0.881236	1.010555
	0.555014	0.975198	0.703109	0.866016	1.004076
	0.558834	0.987667	0.710665	0.857869	1.007438
	0.572464	0.980741	0.707019	0.85841	1.003802
	0.589771	0.980335	0.692679	0.849965	1.00257
	0.60663	0.994194	0.687243	0.84004	0.99005
	0.615523	0.999594	0.68913	0.829713	0.991149
	0.620327	0.98931	0.693097	0.834531	0.999107
	0.61318	0.973236	0.698548	0.854127	0.997296
	0.609043	0.978306	0.695474	0.853199	1.005244
	0.604552	0.993979	0.704622	0.839733	0.997219
	0.591022	1.008666	0.718264	0.850141	1.010327
	0.592846	1.020306	0.729606	0.860498	1.041424
	0.588868	1.047171	0.755058	0.865111	1.054797
	0.580716	1.071311	0.776628	0.876245	1.066877
	0.579724	1.09326	0.794533	0.877179	1.094956
	0.578295	1.118121	0.827299	0.886163	1.106277
	0.591657	1.127639	0.853457	0.899354	1.121433
	0.596377	1.131359	0.878545	0.896135	1.12751
	0.605449	1.127982	0.905576	0.898943	1.12622
	0.602627	1.125029	0.930515	0.91013	1.126264
	0.61694	1.132042	0.982443	0.918265	1.106589
	0.639818	1.145876	1.009363	0.908662	1.101897
	0.649062	1.155186	1.02236	0.90271	1.089952
	0.670885	1.140664	1.060787	0.916487	1.06987
	0.683777	1.145445	1.107201	0.925914	1.081936
	0.698107	1.163132	1.152101	0.945797	1.077324
	0.733998	1.166349	1.206903	0.965837	1.08259
	0.783208	1.16492	1.265363	0.984825	1.100753
	0.855772	1.165016	1.331182	1.000503	1.09832
	0.940193	1.177515	1.378255	1.024343	1.098336
	1.020068	1.205682	1.426891	1.033132	1.126085
	1.127526	1.221075	1.487576	1.061261	1.139247
	1.279094	1.238284	1.5476	1.112893	1.134748
	1.457893	1.237062	1.567967	1.187088	1.16569
	1.646884	1.218116	1.598383	1.288359	1.184614
	1.876693	1.221438	1.654609	1.394493	1.171357
	2.112509	1.245054	1.673992	1.483308	1.190516
	2.407877	1.267418	1.675591	1.591882	1.219261
	2.669761	1.281929	1.673361	1.695837	1.233354
	2.888792	1.318283	1.678382	1.775457	1.258231
	3.07213	1.322323	1.707587	1.861346	1.245816
	3.184508	1.278386	1.715159	1.92544	1.239517
	3.196439	1.223416	1.694174	1.958887	1.263911
	3.168733	1.174934	1.679196	1.958357	1.237352
	3.063274	1.131489	1.691848	1.902404	1.182899
	2.858974	1.070496	1.679039	1.777228	1.143864
	2.663557	0.992411	1.65473	1.661755	1.103079
	2.369293	0.932938	1.622339	1.459819	1.051096
	2.027979	0.895219	1.601003	1.248979	0.974902
	1.712692	0.772523	1.540515	1.046794	0.83897
	0.418867	0.480782	1.344756	0.041893	0.042385
	0.044353	0.302592	0.150223
