# Supplementary material for: A cell wall synthase accelerates plasma membrane partitioning in mycobacteria
Source: eLife. 2023 Sep 4;12:e81924. doi: 10.7554/eLife.81924 (PMC10547480; doi:10.7554/eLife.81924)
Supplement: Figure 1—source data 1. [file elife-81924-fig1-data1.zip › Figure 1-source data/Ppm1.csv]

	No	Benzyl alcohol	Dibucaine	Oleic acid	SDS
	0.391997	0.264625	0	0.260555	0.293081
	0.570611	0.394941	0.132106	0.418139	0.509089
	0.688673	0.491422	0.397623	0.484516	0.568921
	0.812039	0.549771	0.433781	0.540313	0.618826
	0.910524	0.626669	0.462745	0.612612	0.69038
	0.987956	0.705568	0.493301	0.677554	0.759922
	1.052809	0.766137	0.535868	0.751013	0.815632
	1.091495	0.818502	0.580173	0.839746	0.854801
	1.106319	0.861274	0.626779	0.915343	0.878054
	1.1266	0.890605	0.67244	0.953059	0.924754
	1.131297	0.935328	0.728454	0.978702	0.952412
	1.130778	0.958268	0.80168	1.002695	0.977208
	1.127149	0.979254	0.866049	1.015494	0.978587
	1.097853	1.006784	0.924502	1.010744	0.980755
	1.070306	1.019069	0.963909	1.002135	1.015491
	1.051764	1.026299	1.006213	1.003044	1.016986
	1.032432	1.020447	1.050876	1.005676	1.02343
	1.000074	1.012226	1.079996	1.005815	1.05362
	0.968808	1.004572	1.102893	0.996069	1.048577
	0.951482	1.005528	1.12655	0.989808	1.014992
	0.935257	1.015367	1.1294	0.986082	1.018767
	0.921485	1.010532	1.121974	0.979197	1.032942
	0.909673	1.00271	1.126569	0.990399	1.036272
	0.903638	0.992454	1.132438	0.992216	1.020206
	0.900864	0.989355	1.125183	0.976128	1.031499
	0.897298	0.991961	1.12983	0.973081	1.04811
	0.894318	0.985594	1.118726	0.981065	1.047701
	0.895282	0.979353	1.098839	0.990633	1.05022
	0.896907	0.980575	1.066846	1.000598	1.058863
	0.902755	0.979823	1.044179	0.99348	1.051708
	0.89965	0.975651	1.020988	0.988608	1.046
	0.905901	0.974886	1.009969	0.990065	1.05211
	0.908879	0.978035	1.012998	0.976986	1.080524
	0.91369	0.976407	1.005878	0.980193	1.098236
	0.918861	0.990552	0.994496	0.983171	1.073257
	0.925744	0.998343	0.99686	0.97957	1.07335
	0.923989	1.002342	0.998314	0.990206	1.087097
	0.929075	1.001665	1.006925	0.986861	1.101104
	0.932363	1.007665	1.021054	0.994595	1.08193
	0.931681	1.012449	1.006349	1.003817	1.067671
	0.928631	1.019717	0.999881	1.006063	1.050155
	0.919531	1.023848	0.99613	1.019943	1.091177
	0.915087	1.021086	0.988787	1.020573	1.06935
	0.921673	1.025078	0.970025	1.018484	1.04761
	0.916673	1.024262	0.969035	1.027917	1.069515
	0.915358	1.020621	0.971196	1.01835	1.075972
	0.911421	1.024562	0.970505	1.008262	1.092525
	0.913345	1.0172	0.992433	0.994722	1.103804
	0.910399	1.020225	1.001138	1.00387	1.107127
	0.909723	1.026265	0.997906	1.011455	1.105704
	0.90559	1.01874	1.002491	1.018117	1.110467
	0.899598	1.005682	1.011689	1.012372	1.090004
	0.903107	0.995658	1.012362	1.011815	1.073919
	0.91563	0.996351	1.008736	1.009896	1.057499
	0.921228	0.996795	1.013549	1.008522	1.07226
	0.921382	0.998407	1.011126	1.007329	1.080858
	0.924923	1.009292	1.014732	1.010149	1.111307
	0.935528	1.034095	1.024363	1.015901	1.098633
	0.947906	1.04735	1.022902	1.017927	1.095782
	0.939596	1.039509	1.017178	1.014309	1.062533
	0.942735	1.029299	1.019245	1.007697	1.041009
	0.958143	1.026959	1.013951	1.020891	1.049767
	0.952391	1.012362	1.016005	1.040283	1.06261
	0.955155	1.011488	1.007564	1.043992	1.105656
	0.956989	1.019875	0.993721	1.048411	1.127906
	0.959688	1.031974	0.993122	1.044667	1.11387
	0.964202	1.044851	1.001428	1.04377	1.100699
	0.961324	1.04919	1.018689	1.043879	1.097512
	0.973188	1.060689	1.016216	1.043754	1.081958
	0.969437	1.069255	1.030331	1.035849	1.063417
	0.96082	1.081092	1.049683	1.034117	1.068169
	0.957592	1.086363	1.071378	1.036423	1.060994
	0.951075	1.075697	1.074379	1.031095	1.048674
	0.964051	1.076088	1.09999	1.02521	1.02737
	0.972747	1.068785	1.120765	1.035723	1.023896
	0.97608	1.057857	1.140342	1.041802	1.034054
	0.974636	1.056521	1.12918	1.039155	1.036945
	0.980886	1.057719	1.129403	1.040831	1.039887
	0.996571	1.054933	1.13261	1.046399	1.041025
	1.021901	1.065195	1.129331	1.062477	1.051231
	1.040467	1.060386	1.127087	1.060432	1.023917
	1.048375	1.067679	1.134194	1.074345	1.001289
	1.074979	1.077719	1.158222	1.076902	0.997954
	1.118051	1.067524	1.156624	1.093213	0.982098
	1.158871	1.071409	1.157049	1.093787	1.000944
	1.198169	1.092444	1.192084	1.110636	1.008072
	1.251536	1.103032	1.212812	1.12995	1.017311
	1.305805	1.115191	1.206505	1.14994	1.025285
	1.367741	1.140007	1.207488	1.182515	1.021632
	1.429342	1.170215	1.21324	1.190645	1.005021
	1.471547	1.188396	1.214924	1.216325	1.006771
	1.517092	1.195783	1.197798	1.253654	1.015766
	1.518623	1.222091	1.189721	1.281887	1.015638
	1.499084	1.251831	1.199732	1.308405	1.017172
	1.469362	1.267965	1.195719	1.319845	1.023478
	1.401878	1.24407	1.156636	1.318867	0.991766
	1.308634	1.205485	1.160632	1.306018	0.955728
	1.180796	1.160975	1.144427	1.253944	0.8846
	1.043138	1.070009	1.107394	1.165733	0.788144
	0.322297	0.643842	1.027873	0.190573	0.141471
			0.302592
