# Supplementary material for: A cell wall synthase accelerates plasma membrane partitioning in mycobacteria
Source: eLife. 2023 Sep 4;12:e81924. doi: 10.7554/eLife.81924 (PMC10547480; doi:10.7554/eLife.81924)
Supplement: Figure 1—figure supplement 1—source data 1. [file elife-81924-fig1-figsupp1-data1.zip]

Archive with 2 entries (1 files):
- Figure 1- figure supplement 1–Source Data/
- Figure 1- figure supplement 1–Source Data/Figure 1- figure supplement 1–Source Data.csv
