# Supplementary material for: A cell wall synthase accelerates plasma membrane partitioning in mycobacteria
Source: eLife. 2023 Sep 4;12:e81924. doi: 10.7554/eLife.81924 (PMC10547480; doi:10.7554/eLife.81924)
Supplement: Figure 1—figure supplement 1—source data 1. [file elife-81924-fig1-figsupp1-data1.zip › Figure 1- figure supplement 1–Source Data/Figure 1- figure supplement 1–Source Data.csv]

	GlfT2	Ppm1	MurG
	0	0	0
	0.284085	0.181381	0.282063
	0.535058	0.497595	0.571091
	0.634141	0.70375	0.710902
	0.74357	0.831383	0.80573
	0.855767	0.936073	0.895072
	0.973244	1.02427	0.95527
	1.071784	1.081124	0.968919
	1.151968	1.10931	0.953815
	1.169428	1.129842	0.945135
	1.195782	1.136575	0.932642
	1.208449	1.121043	0.926016
	1.182652	1.098569	0.93774
	1.162096	1.079147	0.955506
	1.145278	1.053975	0.968977
	1.120548	1.022461	0.978355
	1.081612	0.994133	0.978637
	1.048603	0.972125	0.964691
	1.015007	0.950702	0.936772
	0.985528	0.931602	0.911193
	0.962845	0.919027	0.894864
	0.944077	0.912078	0.861814
	0.923736	0.909573	0.832361
	0.904595	0.908851	0.812903
	0.895745	0.908654	0.802124
	0.895459	0.908537	0.809175
	0.889034	0.911974	0.800786
	0.88257	0.913802	0.793463
	0.866304	0.910359	0.794073
	0.851037	0.907359	0.779925
	0.830957	0.905717	0.785232
	0.826922	0.907387	0.781749
	0.833171	0.910396	0.762992
	0.82377	0.910758	0.743367
	0.816911	0.911265	0.74272
	0.816936	0.913733	0.734293
	0.821191	0.916285	0.729063
	0.837595	0.9152	0.723007
	0.837906	0.913472	0.711972
	0.850019	0.915468	0.699377
	0.854697	0.918348	0.696819
	0.850937	0.92218	0.701884
	0.851459	0.930168	0.69355
	0.848623	0.938455	0.688321
	0.833785	0.945213	0.701089
	0.810504	0.955907	0.705313
	0.799705	0.969356	0.7015
	0.792527	0.971971	0.703076
	0.785838	0.966708	0.705652
	0.778773	0.969479	0.678456
	0.790662	0.975904	0.659613
	0.799475	0.977259	0.649435
	0.805915	0.977965	0.655798
	0.812823	0.980852	0.665471
	0.828961	0.980092	0.667851
	0.832721	0.978114	0.682837
	0.848789	0.977173	0.676003
	0.870341	0.971496	0.674923
	0.901619	0.964614	0.676044
	0.906999	0.96159	0.692539
	0.910988	0.957476	0.685222
	0.916635	0.953863	0.672056
	0.936257	0.953479	0.689368
	0.938473	0.956638	0.684893
	0.952194	0.959111	0.682914
	0.953555	0.954943	0.695237
	0.947341	0.951499	0.709261
	0.951665	0.954698	0.713323
	0.959387	0.953428	0.718956
	0.964014	0.949163	0.720635
	0.964934	0.951892	0.704986
	0.960745	0.955745	0.703284
	0.949199	0.955279	0.72818
	0.948076	0.955362	0.737096
	0.959308	0.959926	0.756953
	0.962813	0.966965	0.786703
	0.972497	0.968566	0.811729
	0.981862	0.970839	0.845234
	0.99307	0.985456	0.873485
	1.004519	0.999939	0.90848
	1.026777	1.008369	0.992116
	1.055633	1.018722	1.067705
	1.106819	1.032598	1.147947
	1.146083	1.048834	1.291705
	1.196308	1.076644	1.403362
	1.262507	1.118742	1.589715
	1.337784	1.171463	1.816906
	1.420382	1.229374	2.013955
	1.517357	1.279705	2.209574
	1.618671	1.328026	2.40185
	1.704223	1.382786	2.56516
	1.797476	1.434908	2.711568
	1.839468	1.480307	2.74283
	1.836918	1.504173	2.658126
	1.796701	1.491982	2.564516
	1.694167	1.455543	2.479058
	1.533688	1.396101	2.281884
	1.358212	1.295902	2.071125
	1.188189	1.168394	1.813986
	0.924503	1.004346	1.447757
	0.030071	0.541016	0.051205
