# Supplementary material for: A cell wall synthase accelerates plasma membrane partitioning in mycobacteria
Source: eLife. 2023 Sep 4;12:e81924. doi: 10.7554/eLife.81924 (PMC10547480; doi:10.7554/eLife.81924)
Supplement: Figure 2—source data 1. [file elife-81924-fig2-data1.zip]

Archive with 12 entries (12 files):
- wig/BA1.wig
- wig/BA2.wig
- wig/BA3.wig
- wig/ctrl1.wig
- wig/ctrl2.wig
- wig/ctrl3.wig
- wig/DB1.wig
- wig/DB2.wig
- wig/DB3.wig
- wig/DMSO1.wig
- wig/DMSO2.wig
- wig/DMSO3.wig
