# Supplementary material for: A cell wall synthase accelerates plasma membrane partitioning in mycobacteria
Source: eLife. 2023 Sep 4;12:e81924. doi: 10.7554/eLife.81924 (PMC10547480; doi:10.7554/eLife.81924)
Supplement: Figure 2—source data 1. [file elife-81924-fig2-data1.zip › wig/BA1.wig]

# Generated by tpp from 1-4_S4_R1_5M.fastq and 1-4_S4_R2_5M.fastq
variableStep chrom=mc2_155_tamu
62 0
101 0
237 0
240 0
246 0
254 0
353 0
380 8
459 2
478 0
493 0
578 0
673 0
868 0
990 0
1215 0
1507 0
1654 0
1660 0
1720 21
1805 0
1985 0
2084 0
2181 66
2210 0
2240 0
2258 0
2270 0
2367 0
2417 0
2612 0
2756 0
2928 0
3026 0
3083 0
3140 0
3154 0
3269 0
3311 0
3333 11
3368 0
3548 0
4019 0
4318 0
4351 0
4442 0
4454 0
4471 117
4475 0
4491 0
4511 0
4521 0
4624 0
4687 0
4930 0
5020 0
5035 0
5038 0
5143 0
5347 0
5368 0
5479 0
5532 0
5581 0
5853 0
5877 0
5956 0
6126 0
6160 0
6295 1
6334 0
6408 0
6418 0
6570 0
6616 0
6656 0
6732 0
6741 0
6819 0
6828 0
6896 0
6900 0
6927 0
6969 0
7010 0
7035 0
7116 0
7190 0
7254 0
7272 0
7367 0
7380 0
7476 0
7644 0
7743 0
7785 0
8223 0
8250 0
8379 0
8394 0
8499 0
8514 0
8810 0
8814 0
8841 0
8868 0
8913 0
8973 0
9216 24
9226 25
9253 0
9517 1
9737 0
9763 2
9952 4
9981 0
10042 0
10067 0
10077 0
10079 0
10092 0
10108 0
10138 0
10291 4
10300 0
10312 0
10357 0
10393 0
10398 0
10423 29
10570 92
10577 0
10702 48
10846 7
10896 0
10963 0
11011 0
11029 0
11059 0
11128 0
11212 7
11256 0
11377 0
11427 79
11496 0
11596 0
11644 0
11946 0
12088 0
12203 0
12390 74
12597 0
12654 0
12657 28
12711 51
12723 3
12744 0
12781 0
12952 55
13023 5
13225 0
13246 0
13263 4
13270 3725
13272 21
13309 35
13373 0
13437 0
13609 0
13841 19
13952 0
14045 0
14138 0
14164 0
14185 0
14332 1
14367 8
14386 0
14392 12
14404 0
14599 73
14794 58
14831 0
14974 0
15067 0
15147 0
15154 0
15163 2
15180 35
15206 0
15249 0
15252 0
15504 0
15571 0
15617 0
15658 0
15771 0
15866 0
15879 34
15895 84
15933 0
15945 64
15961 0
16015 0
16209 0
16335 0
16444 0
16624 0
16677 0
16870 0
17077 6
17229 0
17408 47
17531 1
17700 0
17804 0
17825 0
17849 7
17930 10
18179 15
18329 0
18372 16
18980 39
19016 55
19208 164
19362 0
19559 26
19805 0
19847 0
20012 15
20021 0
20063 0
20126 4
20141 0
20180 54
20210 0
20282 0
20477 0
20561 44
20825 61
21145 0
21368 0
21451 0
21556 0
21677 62
21830 0
21956 46
21971 13
22025 22
22355 0
22406 32
22442 0
22718 0
22829 0
22990 0
23407 0
23459 0
23716 0
23750 0
23897 0
23918 0
23932 0
23939 50
24110 0
24375 0
24521 8
24668 52
24698 0
24761 2
25179 0
25280 0
25484 0
25487 4
25520 87
25815 0
25836 0
25868 21
25931 0
26252 0
26588 0
26743 0
26918 0
27065 0
27241 0
27317 0
27326 98
27371 0
27392 0
27456 2
27584 0
27629 8
27690 0
27761 0
27770 1
27785 20
27866 0
27920 0
27950 0
27998 19
28019 0
28073 0
28112 0
28229 0
28313 21
28331 0
28748 8
29004 0
29228 0
29564 0
29670 0
29690 0
29753 13
30131 41
30170 10
30226 13
30277 0
30425 0
30503 0
30536 0
31187 0
31208 0
31241 7
31280 0
31451 0
31496 0
31639 0
31643 264
31829 75
31838 69
31928 0
32129 14
32180 59
32231 51
32273 81
32435 6
32465 0
32537 0
32585 0
32624 0
32735 0
32801 29
33423 0
33641 0
33704 0
34005 0
34196 0
34259 5
34358 0
34427 2
34618 0
34652 6
34667 0
34685 3
34748 0
34875 0
34981 94
35012 0
35075 0
35138 0
35229 0
35381 0
35449 0
35576 59
35642 73
35696 0
35735 0
35789 0
35850 32
35961 16
36053 9
36200 0
36221 0
36392 0
36419 0
36428 0
36683 0
36728 0
36854 0
36860 22
36869 0
36884 0
37019 38
37049 11
37115 0
37202 0
37313 141
37388 0
37856 0
37862 0
37982 0
38112 0
38228 21
38262 0
38282 19
38353 0
38822 0
38966 0
39209 0
39230 0
39398 0
39419 0
39533 9
39542 91
39629 0
39640 0
39767 0
39816 0
39962 4
40055 0
40070 40
40109 6
40139 0
40208 0
40256 25
40391 1
40394 107
40431 96
40551 0
40792 0
40867 0
40959 0
40961 35
41030 0
41366 0
41402 0
41411 0
41621 0
41764 0
41788 0
41827 0
42031 0
42074 0
42158 0
42217 0
42265 0
42289 32
42409 101
42727 0
42731 0
42736 0
42747 0
42750 0
42856 0
42860 0
42865 0
42875 0
42925 21
43006 117
43019 0
43114 43
43214 26
43316 0
43476 0
43641 158
43719 0
43761 0
43783 0
43790 0
43977 32
44022 64
44073 0
44079 0
44184 0
44202 0
44238 0
44250 69
44400 120
44451 32
44499 0
44538 67
44750 0
44947 0
44958 14
45040 35
45128 17
45233 29
45354 30
45396 40
45483 0
45531 5
45698 0
45782 0
45805 13
45841 164
45844 38
45854 88
45857 0
46096 16
46188 0
46197 16
46207 0
46265 0
46279 0
46285 0
46297 0
46310 0
46385 0
46399 0
46474 0
46557 0
46704 15
46765 6
46770 22
46776 82
47333 107
47345 46
47352 19
47417 0
47426 139
47450 0
47513 0
47540 32
47551 0
47587 0
47617 0
47690 0
47962 0
48216 0
48372 0
48437 0
48487 0
49134 0
49305 0
49416 0
49473 0
49494 0
49548 0
49812 0
49827 0
49869 0
49935 0
50061 0
50098 5
50180 0
50317 0
50567 0
50726 0
50747 0
50801 0
51074 0
51113 0
51119 0
51279 0
51311 0
51528 19
51550 0
51577 0
51659 11
51664 5
51721 11
51724 5
51759 17
51773 7
52203 65
52314 26
52430 25
52572 0
52584 69
52605 7
52623 3
52635 0
52665 5
52713 38
52855 54
52875 0
52973 8
53000 25
53171 0
53336 0
53411 0
53483 0
53507 0
53756 0
53768 0
53828 0
53834 0
54041 0
54092 0
54104 51
54240 0
54748 0
54829 12
54832 47
54839 6
55084 0
55090 5
55255 0
55447 0
55729 0
55783 0
55843 0
55885 2
55916 0
55936 69
55949 32
55997 30
56195 64
56199 7
56242 35
56281 18
56323 0
56342 45
56357 110
56669 0
56726 0
56738 0
56750 0
56777 0
56789 0
56795 0
56819 0
56837 0
56855 0
56879 0
56894 0
56909 0
56924 0
56942 0
56960 0
56987 0
57017 0
57023 0
57038 0
57089 0
57110 0
57122 0
57149 0
57173 0
57188 0
57206 0
57224 0
57242 0
57260 0
57281 0
57305 0
57326 0
57359 0
57371 0
57374 0
57413 0
57423 0
57432 0
57584 1
57611 39
57654 0
57664 10
57674 7
57693 4
57697 13
57701 0
57862 2
57961 11
57973 0
57986 66
58123 0
58369 17
58398 2
58444 15
58453 0
58506 65
58655 0
58886 14
58928 0
59008 143
59012 5
59182 0
59243 0
59293 0
59326 32
59395 0
59516 83
59566 0
59759 96
59788 0
59826 0
59835 0
59860 0
59869 0
59878 0
59887 0
60031 3
60049 20
60066 0
60187 1
60220 0
60339 0
60479 0
60500 12
60524 82
60530 0
60561 0
60587 0
60632 0
60722 0
60842 31
61028 0
61061 1
61118 12
61193 0
61275 0
61361 0
61417 168
61680 0
61961 0
62009 0
62042 0
62129 6
62192 3
62205 0
62345 0
62414 0
62420 0
62600 3
62786 26
62885 24
62945 6
63017 0
63026 0
63140 0
63164 25
63543 38
63571 87
63709 3
63754 41
63775 18
63928 3
64366 9
64726 0
64778 0
64901 0
65193 0
65488 3
65512 3085
65626 80
65926 0
65990 0
66054 0
66086 0
66093 0
66117 2
66150 0
66174 0
66217 4
66336 90
66426 0
66438 14
66453 211
66823 22
66891 17
66921 0
67164 53
67695 35
68010 0
68043 0
68067 44
68180 43
68182 0
68196 0
68228 32
68268 10
68354 0
68392 0
68503 47
68599 9
68611 39
68685 0
68706 45
68715 0
68752 46
68847 0
68898 0
69045 78
69279 3
69428 80
69497 62
69529 0
69561 0
69623 0
69744 36
69760 0
69774 0
69859 0
69948 0
69985 9
70144 16
70152 0
70165 0
70276 13
70541 30
70561 0
70581 14
70583 51
70595 0
70637 0
70655 26
70693 0
70720 0
70738 0
70768 24
70772 0
70815 0
70829 0
70837 0
70843 0
71151 0
71537 0
71630 0
71692 61
71708 4
71719 0
71726 0
71731 32
71814 77
71880 19
72226 31
72352 36
72379 15
72545 0
72742 58
72790 9
72804 0
72820 174
73273 103
73411 0
73579 28
73678 8
73756 0
73838 0
73855 0
74088 0
74132 5
74180 48
74184 89
74211 46
74260 43
74267 18
74294 0
74319 0
74332 0
74438 0
74442 0
74567 0
74591 12
74766 45
74962 11
75001 163
75184 115
75322 26
75591 0
75915 115
76109 0
76128 3
76133 34
76143 6
76246 237
76361 0
76470 0
76527 0
76756 8
76881 0
77071 0
77101 1
77260 1
77371 41
77415 138
77427 0
77643 0
77769 27
77904 0
77922 0
78013 50
78094 0
78177 29
78181 1
78199 0
78242 0
78265 50
78332 0
78346 4
78550 0
78667 0
78835 0
78930 0
78936 0
79039 8
79117 8
79234 0
79315 0
79477 0
79631 45
79639 0
79769 130
79800 29
79838 0
79904 30
79943 7
80026 0
80044 0
80060 0
80196 0
80225 14
80489 28
80561 30
80624 0
80816 0
80879 107
80882 67
80906 0
81177 0
81289 0
81397 3
81406 46
81469 0
81857 0
81961 5
82036 22
82138 159
82277 0
82393 2
82462 120
82536 1
82773 0
82816 0
82958 1
83038 0
83091 0
83107 95
83182 0
83197 44
83268 5
83301 0
83314 95
83392 26
83455 3
83586 0
83656 59
83689 12
83809 0
83833 0
83983 0
84046 4
84302 187
84304 80
84349 0
84406 53
84544 0
84907 8
85045 41
85096 3
85099 0
85218 10
85240 37
85297 0
85502 169
85538 190
85573 0
85605 2569
85628 0
85897 16
86026 40
86071 37
86219 0
86875 0
86982 57
87010 5
87242 119
87343 60
87359 0
87480 0
87646 0
87721 32
87749 84
88228 16
88316 58
88361 14
88409 27
88613 0
88631 0
88679 8
88745 7
88748 19
88904 0
89036 9
89290 15
89497 0
89734 34
89810 0
89983 0
90075 0
90391 0
90508 113
90658 0
90688 0
90720 0
90734 2651
90767 23
90771 93
90820 362
90830 47
90842 0
90902 0
90985 0
91055 864
91081 184
91085 202
91171 6
91216 171
91296 63
91336 0
91338 21
91358 74
91378 13
91464 50
91621 0
91669 1
91735 0
91752 0
91995 0
92009 0
92063 0
92152 5
92155 0
92170 0
92195 0
92261 0
92303 0
92313 0
92362 0
92400 0
92426 0
92441 0
92452 1
92456 0
92471 0
92490 0
92508 0
92530 0
92541 0
92555 0
92575 0
92605 0
92609 0
92615 0
92617 0
92812 0
92918 0
92924 1
92958 1
92970 0
92991 0
93118 0
93166 0
93207 0
93245 0
93249 0
93253 33
93396 89
93409 0
93415 0
93439 0
93442 10
93518 0
93577 3
93579 5
93583 0
93600 0
93616 0
93640 0
93681 0
93685 0
93733 0
93739 1
93750 0
93802 11
93819 106
93849 0
93898 87
93900 0
93915 24
94003 112
94131 7
94260 0
94336 0
94393 41
94458 2
94730 0
94742 33
94780 31
94935 42
95050 0
95118 0
95161 0
95198 0
95228 0
95239 86
95288 42
95374 52
95418 48
95440 23
95481 81
95493 0
95548 0
95664 7
95674 19
95743 48
95791 43
95872 23
95980 6
96139 151
96342 0
96398 24
96411 9
96429 40
96690 2
96828 100
96858 60
96937 40
96957 879
97046 5
97233 133
97392 2
97500 27
97581 46
97629 48
97698 28
97708 2
97824 0
97879 0
97891 66
97932 37
98026 18
98134 9
98293 135
98480 3
98569 865
98589 43
98668 52
98698 83
98836 1
99097 49
99115 8
99128 6
99184 0
99296 0
99364 0
99407 0
99444 0
99474 0
99485 76
99534 62
99620 20
99664 29
99674 25
99699 0
99730 18
99732 0
99770 0
99796 0
99815 1
99923 154
99994 6
100028 0
100132 0
100166 63
100228 0
100237 3
100259 42
100283 53
100402 0
100483 14
100592 40
101279 28
101357 42
101400 34
101423 0
101438 8
101442 192
101458 0
101486 95
101490 66
101583 26
101605 55
101622 17
101625 0
101658 0
101660 0
101748 0
101752 28
101833 0
101873 0
101888 0
101987 0
102072 8
102119 0
102127 87
102152 0
102160 100
102220 648
102339 0
102490 0
102583 0
102772 0
102791 57
102795 12
102808 0
102817 3
102831 0
102838 12
102894 0
102936 8
103038 70
103056 0
103080 107
103140 0
103260 0
103289 0
103424 51
103605 13
103609 121
103731 0
103743 0
103848 0
103863 43
103973 0
103989 0
103996 0
104133 6
104150 30
104407 0
104544 0
104594 0
104615 0
104729 68
104918 25
104927 0
104981 0
105188 6
105242 67
105266 107
105350 0
105458 0
105479 0
105521 0
105680 0
105799 0
105870 0
106025 0
106099 57
106204 76
106318 30
106350 0
106396 61
106516 7
106663 83
106714 22
106904 0
107122 1
107232 17
107322 13
107463 20
107497 0
107547 0
107565 90
107723 0
107729 11
107834 47
108004 181
108030 0
108302 49
108648 0
108680 8
108749 0
108851 0
108914 108
109107 0
109280 174
109321 0
109634 0
109654 0
109960 3
110020 0
110054 0
110392 96
110789 0
110982 1
111437 0
111507 23
111588 39
111646 0
111682 0
111720 2
111752 0
111982 52
112005 17
112130 0
112296 38
112345 146
112634 61
112950 0
113030 76
113113 0
113374 0
113394 0
113396 0
113402 20
113414 0
113427 0
113537 1
113636 39
113699 45
113906 34
114017 0
114104 108
114287 0
114341 87
114474 0
114521 0
114681 11
114701 5
114807 0
115157 0
115161 182
115698 0
115712 0
115877 0
115944 0
115968 30
116025 0
116063 0
116170 0
116380 0
116526 0
116604 7
116610 50
116726 0
116741 48
116762 0
116819 15
116852 646
117029 3
117050 0
117056 37
117091 4
117116 0
117141 0
117155 19
117195 8
117247 4
117269 62
117313 0
117319 0
117349 10
117375 0
117413 0
117479 7
117487 0
117490 5
117503 21
117787 0
117793 0
117845 26
117854 1
117983 0
117987 0
117996 0
118046 0
118263 4
118277 0
118284 16
118296 10
118322 0
118431 21
118479 10
118587 45
118655 0
118692 30
118782 35
118960 14
118975 10
119087 91
119213 147
119227 35
119246 61
119249 0
119318 0
119351 5
119381 34
119537 6
119605 0
119726 59
119894 62
120029 0
120105 49
120115 3
120207 17
120209 41
120311 1
120455 62
120584 47
120603 0
120620 24
120629 7
120737 119
120800 165
120896 76
120917 0
121112 37
121131 0
121150 0
121166 0
121265 5
121391 0
121481 42
121484 33
122003 0
122081 0
122092 0
122176 108
122269 0
122364 0
122711 2
123023 34
123138 46
123158 0
123274 69
123569 15
123720 49
123769 0
123784 27
123915 9
123951 25
124269 133
124284 31
124548 17
124757 72
125390 188
125636 0
125765 22
125774 13
125831 74
125877 25
125900 0
126029 22
126032 15
126044 24
126290 0
126368 16
126644 17
126695 31
126767 127
126829 153
126980 8
127037 0
127107 15
127159 0
127162 0
127166 0
127269 0
127548 29
127845 0
128023 4
128034 0
128266 0
128374 0
128620 8
128662 0
128753 0
128798 0
128884 0
128905 127
128942 4
129071 0
129136 23
129157 0
129199 6
129574 0
129649 45
129913 0
129986 4
130052 7
130095 2
130109 4
130131 0
130162 0
130238 0
130343 6
130499 0
130535 16
130810 0
130838 0
130867 4
131060 7
131072 12
131129 12
131210 0
131249 0
131390 5
131454 5
131484 0
131540 0
131574 35
131654 0
131681 1
131774 0
131813 28
131866 0
131918 0
132054 0
132068 25
132206 91
132335 13
132494 8
132503 32
132590 2
132688 35
132825 0
133020 29
133146 0
133173 22
133254 14
133347 325
133356 497
133446 31
133747 0
133815 0
134035 0
134118 11
134172 0
134233 41
134388 84
134391 7
134727 110
134772 7
134982 162
135006 120
135030 9
135081 39
135297 0
135394 0
135564 7
135608 68
135621 0
135698 0
135783 0
135813 258
135815 139
135875 11
135885 1
135903 2
136071 40
136083 20
136353 37
136536 32
136563 101
136671 48
136710 43
136855 0
136861 0
136966 0
137132 0
137195 0
137204 0
137225 226
137372 88
137615 0
137690 0
137760 0
137807 10
137815 0
137927 0
137996 1
138128 139
138260 0
138377 0
138653 18
138809 20
138897 39
139164 123
139415 10
139675 0
139730 0
139826 0
139886 0
139961 0
139975 0
140006 0
140126 0
140477 0
140485 0
140503 8
140524 0
140638 63
140713 113
140758 22
140839 1
140851 64
140860 86
140923 0
141097 149
141127 24
141150 0
141158 0
141172 0
141176 0
141198 0
141200 0
141211 0
141226 0
141586 0
141699 127
141702 25
141729 25
141740 20
141752 29
141767 21
141830 5
141860 12
141895 31
141913 55
141953 8
142049 0
142109 10
142115 38
142118 40
142142 19
142151 66
142223 61
142283 0
142301 101
142337 13
142364 58
142415 60
142448 23
142472 2
142732 122
142924 0
142960 14
143113 0
143310 0
143344 1001
143398 0
143419 0
143429 0
143451 0
143466 0
143473 0
143479 0
143541 0
143557 0
143619 16
143654 73
143678 179
143933 0
143954 60
143984 10
144029 67
144111 0
144257 11
144314 0
144404 23
144494 22
144619 0
144685 0
144991 92
145006 22
145045 0
145126 25
145219 0
145235 0
145264 89
145267 0
145279 0
145501 0
145723 3
145757 37
145897 0
146028 0
146149 60
146272 10
146332 48
146489 0
146580 0
146590 7
146768 0
146868 0
147028 0
147397 0
147433 8
147538 0
147614 3
147922 21
148081 8
148147 0
148177 0
148296 0
148346 0
148357 0
148369 0
148371 0
148561 54
149001 0
149428 6
149624 37
149627 23
149732 0
149810 221
149882 11
149960 0
149968 9
150058 0
150106 0
150184 0
150187 0
150431 22
150508 58
150599 0
150617 7
151137 12
151183 0
151217 57
151251 118
151305 88
151593 6
151726 7
151734 0
151812 137
152013 0
152400 0
152427 0
152514 40
152571 388
152662 32
152754 4
152939 13
152954 6
152994 0
153014 0
153017 0
153027 0
153129 0
153403 92
153633 105
153635 0
153660 13
153759 0
153826 87
153900 73
153906 78
154057 0
154390 3
154441 56
154498 0
154519 18
154528 61
154618 8
154627 1
154683 140
154735 0
154768 9
154829 82
155078 0
155144 40
155395 11
155447 76
155566 0
155603 2
155657 0
155690 0
155738 0
155783 4
155789 87
155885 0
155921 0
155960 86
156006 0
156115 0
156295 0
156319 3
156799 0
156907 19
156928 5
157014 11
157061 0
157152 31
157155 0
157205 0
157272 3
157328 0
157425 4
157434 83
157935 0
158181 0
158253 0
158274 0
158601 46
158724 5
158742 0
158775 4
158799 0
158904 0
158985 16
159054 0
159537 0
159684 0
159714 0
159750 9
159810 0
159843 0
160119 0
160297 8
160378 0
160436 5
160715 0
160771 0
161159 0
161237 0
161523 57
161559 106
161598 18
161619 0
161694 2
161703 39
161799 8
162273 23
162446 0
162477 0
162524 27
162528 75
162581 0
162594 19
162621 0
162824 72
162852 104
162882 90
162927 32
162947 0
163050 71
163151 13
163331 0
163355 0
163455 73
163468 0
163496 0
163538 41
163753 10
163977 0
164007 0
164113 0
164206 0
164266 56
164329 6
164574 0
164736 0
164760 1
164793 5
165314 0
165446 0
165515 0
165596 4
165668 0
165742 0
165788 0
165842 0
165851 0
165938 0
166294 0
166347 0
166477 118
166609 19
166748 0
166767 0
166840 66
166866 11
166990 0
167074 45
167101 11
167179 0
167187 0
167384 0
167767 20
167848 29
168382 0
168386 0
168398 0
168435 0
168463 0
168503 37
168505 80
168534 0
168543 23
168600 61
168798 0
168807 0
168843 0
169156 1
169272 48
169320 0
169360 0
169371 0
169433 0
169494 0
169560 93
169608 0
169635 1
169677 0
169692 0
169800 0
169910 1
169916 0
169938 0
169996 0
170010 0
170013 39
170157 48
170244 16
170250 29
170253 22
170292 0
170626 0
170838 0
170856 0
170898 51
171013 0
171017 0
171021 0
171031 0
171040 0
171049 0
171061 0
171070 0
171092 338
171348 0
171407 10
171598 17
171629 0
171668 7
171896 0
171909 0
172038 0
172307 108
172325 0
172357 15
172406 0
172426 0
172606 0
172801 0
172873 0
172954 0
172984 42
173351 0
173371 0
173488 0
173721 0
173816 6
173908 0
173926 15
174249 46
174375 0
174529 0
174675 0
174765 0
174793 0
174836 0
174930 0
174983 0
175082 0
175188 0
175435 0
175448 0
175453 0
175464 0
175475 0
175502 5
175529 0
175536 0
175538 6
175593 0
175657 136
175761 0
175791 0
175875 0
175899 0
175986 0
176084 0
176241 0
176565 0
176639 28
176722 39
176831 0
176905 0
177050 0
177263 0
177976 0
178273 0
178306 0
178530 96
178557 0
178570 0
178577 0
178584 0
178651 44
178705 16
178907 0
178997 0
179113 0
179125 0
179163 0
179314 0
179607 76
179618 0
179680 0
179688 0
179700 0
179754 0
179822 9
179833 2
179896 0
180106 0
180157 0
180164 0
180241 10
180424 2
180478 29
180931 0
181048 0
181125 0
181150 0
181195 0
181264 34
181294 0
181451 0
181528 1
181586 0
181605 0
181695 29
181935 26
182039 13
182093 85
182131 0
182187 1
182199 0
182208 11
182319 72
182325 108
182357 0
182403 2
182484 0
182724 0
182778 0
182806 0
183087 0
183266 40
183309 11
183386 6
183475 0
183510 0
183560 0
183731 7
184025 3
184031 4
184046 0
184172 114
184225 0
184346 9
184469 0
184535 0
184571 0
184989 0
185102 0
185281 33
185380 0
185386 39
185434 30
185695 17
185747 0
185821 0
186007 65
186091 4
186526 0
186553 0
186556 80
186733 0
186982 0
187092 0
187138 0
187150 10
187411 0
187437 0
187600 0
187615 0
187622 0
187681 4
187853 0
187946 0
187998 0
188084 3
188133 0
188270 0
188351 0
188410 0
188595 0
188637 0
188667 0
188723 0
188742 0
188918 0
188928 0
188976 98
189038 27
189303 0
189336 0
189372 208
189606 0
189612 0
189620 19
189704 10
189711 7
189734 1
189769 24
189781 0
189789 0
189794 0
189806 0
189829 0
189862 0
189900 0
189910 0
189919 0
189926 0
189964 0
190165 23
190201 96
190270 91
190343 73
190738 125
190804 274
190853 12
190988 70
190991 5
191004 10
191201 27
191357 3
191435 14
191437 3
191449 10
191464 14
191531 0
191559 10
191583 0
191596 0
191653 0
191660 0
191746 0
191905 12
191936 0
191974 73
191986 117
192016 44
192124 62
192133 32
192555 0
192577 116
192595 221
192631 0
192682 0
192689 126
192715 48
192717 37
192760 0
192784 0
192799 82
192991 31
193090 19
193123 24
193208 0
193215 0
193232 0
193281 0
193283 0
193290 0
193419 16
193536 148
193568 0
193596 0
193601 0
193628 0
193646 0
193677 23
193769 0
193915 79
194101 73
194130 7
194134 56
194152 41
194290 6
194413 0
194518 9
194524 42
194923 26
195009 0
195025 10
195032 0
195087 0
195205 0
195215 22
195238 0
195331 7
195337 0
195343 0
195565 0
195591 0
195610 43
195621 0
195694 0
195704 0
195727 4
195748 68
195778 0
196018 68
196204 4
196279 0
196309 0
196335 21
196339 23
196351 43
196383 0
196420 0
196432 0
196625 282
196629 109
196735 0
196825 31
196843 47
196888 11
196940 15
197179 0
197200 20
197524 0
197663 0
197718 0
197961 0
197999 0
198029 0
198049 0
198153 0
198183 0
198185 19
198189 25
198215 9
198232 0
198241 0
198506 0
198664 2
198732 0
198897 33
199018 23
199061 81
199120 0
199151 0
199324 0
199336 53
199498 0
199753 14
200152 67
200254 0
200462 0
200615 38
200681 114
200853 0
200937 84
200999 0
201140 0
201334 9
201420 0
201481 0
201550 0
201572 0
201655 25
201657 0
201683 9
201868 0
201886 0
201898 0
201937 0
202153 0
202311 0
202426 0
202537 22
202539 0
202700 0
202898 0
203041 0
203088 0
203586 0
203632 0
203644 51
203852 6
203859 0
204010 0
204166 0
204178 0
204183 0
204190 0
204202 0
204275 0
204461 13
204617 0
204693 0
204731 15
204740 0
204806 14
204809 112
204825 0
204920 0
204956 0
205085 32
205100 44
205170 84
205321 0
205342 11
205519 0
205618 0
205699 0
205708 0
205734 10
205737 1
205794 0
205900 45
206068 0
206103 359
206107 2
206140 0
206170 0
206239 5
206278 0
206296 27
206329 0
206352 34
206733 0
206766 0
206778 0
206931 0
206975 0
207330 7
207333 0
207387 0
207468 0
207533 0
207665 9
207772 0
207831 0
207891 25
207929 0
208116 0
208188 0
208303 35
208564 0
208583 0
208732 0
208917 3
209047 0
209088 0
209154 27
209196 26
209397 46
209454 25
209457 61
209499 26
209709 122
209715 144
209970 0
210100 0
210207 19
210222 72
210234 0
210322 0
210330 0
210471 79
210555 0
210567 3
210609 0
210628 23
210633 0
210770 0
210795 0
210909 50
211089 32
211137 26
211140 27
211260 0
211384 0
211637 133
211679 146
211914 91
211918 23
211920 103
211927 32
211961 6
211991 6459
212065 8
212081 0
212083 18
212569 26
212584 84
212617 66
212632 0
212668 0
212737 0
212878 0
212923 70
212964 42
213016 18
213160 0
213226 0
213416 0
213467 0
213470 123
213484 48
213493 22
213545 2
213687 0
213759 0
213869 5
214049 0
214381 105
214393 89
214495 16
214501 7
214528 43
214764 0
214789 0
214843 75
215173 89
215216 0
215227 107
215233 35
215275 0
215286 23
215422 33
215428 9
215455 10
215500 0
215542 21
215562 69
215644 60
215707 16
215733 0
215751 24
216011 14
216127 0
216788 2
216807 0
216815 2
216819 0
216835 0
216841 0
216872 0
217115 2
217125 15
217192 0
217244 44
217479 29
217491 0
217767 19
218025 68
218262 45
218311 14
218349 0
218484 52
218675 0
218803 87
218869 67
218890 0
219082 0
219140 0
219193 0
219205 0
219410 0
219445 0
219468 261
219471 98
219499 0
219570 0
219666 50
219744 0
219756 0
219792 36
219798 0
219873 6
220011 13
220128 0
220215 182
220239 19
220302 95
220338 36
220351 0
220575 8392
220614 0
220617 9
220842 0
220938 0
220954 0
220988 1
221088 0
221154 12
221176 0
221190 0
221203 0
221269 0
221313 0
221335 0
221425 0
221438 69
221498 0
221531 12
221632 0
221639 31
221696 0
221728 0
221803 33
221820 0
222076 31
222144 28
222238 12
222292 0
222380 9
222584 0
222624 0
222680 12
222935 0
222962 133
222966 23
223133 0
223283 0
223467 0
223727 0
223935 0
223983 0
224220 8
224338 24
224462 60
224612 0
224623 0
224683 0
224722 0
224767 12
224783 0
224829 0
224836 1
224862 0
224876 0
224896 0
224916 0
224941 0
224970 0
224987 45
224989 0
225002 0
225012 0
225024 0
225033 0
225081 0
225089 0
225113 0
225177 0
225203 0
225222 0
225305 0
225379 0
225854 21
225916 0
226255 0
226303 40
226402 0
226561 0
226642 0
226729 2
226780 104
226783 87
226825 19
226927 0
226969 13
227319 0
227363 0
227373 0
227502 0
227553 0
227710 60
227861 31
227890 2
227923 75
227961 0
228128 238
228208 0
228499 369
228823 19
228943 164
228964 1
229105 33
229207 3529
229410 6
229443 15
229572 46
229578 106
229597 0
229680 357
229717 124
229744 0
229827 85
229940 92
230074 39
230121 32
230149 0
230165 0
230215 0
230372 14
230507 0
230822 27
230847 0
231068 0
231089 61
231365 37
231408 0
231447 0
231579 0
232024 0
232253 9
232341 1
232372 0
232412 9
232456 8
232483 0
232691 0
232705 31
232715 0
232761 0
232805 0
232842 26
233222 7
233303 37
233321 21
233417 69
233503 0
233549 28
233576 0
233681 0
234114 0
234317 49
234326 0
234458 0
234704 0
234794 70
234824 10
234860 0
234887 54
234899 2
235031 10
235166 90
235311 0
235339 0
235356 0
235570 0
235636 0
235639 12
235648 0
235735 0
235738 12
235753 0
235791 0
235872 7
235965 0
236123 0
236272 6
236293 29
236317 17
236369 0
236461 5
236491 22
236575 0
236600 53
236606 0
236635 107
236764 0
236798 0
236833 0
236923 0
236977 3
236986 0
237065 0
237145 9
237152 0
237160 0
237164 20
237178 0
237182 0
237204 0
237245 0
237257 0
237426 0
237512 134
237519 0
237605 10
237743 58
237827 6
237947 0
238000 72
238190 0
238272 0
238439 19
238538 87
238856 68
238901 63
238988 0
239054 1
239365 63
239420 87
239627 0
239677 25
239851 0
239956 11
240037 8
240089 10
240121 23
240143 0
240147 61
240293 0
240299 0
240398 0
240411 33
240489 0
240510 0
240540 9
240897 0
240963 0
241188 0
241236 119
241282 0
241317 10
241323 6
241353 47
241690 14
241750 0
241918 18
241932 0
241969 0
242068 0
242078 22
242200 104
242368 244
242371 10
242476 0
242609 243
242626 61
242638 6
242668 0
242875 0
242915 10
242942 87
243104 5
243218 0
243341 65
243395 0
243414 40
243469 6
243478 0
243496 0
243541 0
243568 6
243613 202
243799 67
243898 14
244174 21
244232 6
244471 3
244512 79
244578 0
244611 0
244614 0
244631 0
244643 0
244735 36
244848 113
245011 0
245115 91
245148 16
245151 0
245253 0
245272 0
245410 197
245488 20
245524 0
245596 61
245617 6
246002 5
246052 6
246094 1
246115 252
246166 0
246193 25
246275 20
246333 61
246347 49
246417 27
246474 57
246495 34
246540 76
246578 45
246714 0
246726 0
246738 0
246787 0
246900 0
247110 0
247122 0
247331 0
247523 0
247559 27
247589 0
247634 2
247733 0
248073 54
248108 3
248202 0
248445 152
248520 132
248526 0
248565 1
248590 0
248607 56
248799 0
248856 0
248987 0
249122 0
249200 0
249353 0
249413 0
249443 0
249475 15
249571 46
249657 0
249717 5
249888 63
250327 7
250469 42
250697 310
250748 41
250949 0
251225 0
251243 3
251261 0
251267 15
251477 44
251726 10
251759 0
251774 14
251786 0
252026 69
252119 362
252122 47
252164 0
252172 0
252188 0
252260 18
252263 0
252350 0
252464 75
252563 97
252575 48
252692 101
252695 106
252913 8
252965 92
253231 197
253264 79
253273 99
253392 20
253465 0
253593 9
253595 7
253605 0
253632 0
253829 57
253832 0
253891 0
254221 0
254255 0
254307 7
254395 0
254429 0
254558 0
254640 0
254672 0
254792 0
255112 0
255179 61
255185 31
255237 26
255291 0
255303 0
255461 15
255563 0
255575 0
255800 0
256034 8
256104 183
256184 12
256372 0
256511 0
256850 41
256986 13
257012 0
257034 0
257202 0
257333 2
257396 0
257417 0
257438 0
257444 10
257522 63
257574 0
257619 70
257643 0
257821 0
257914 0
257940 0
258648 80
258825 12
259047 0
259181 0
259298 141
259336 0
259349 0
259355 24
259400 0
259421 69
259441 0
259464 0
259490 57
259692 0
259746 2
259889 29
260038 0
260137 37
260233 0
260491 127
260627 0
260746 58
260821 0
261103 0
261160 0
261280 0
261289 0
261315 186
261332 107
261434 83
261698 110
261833 293
261923 5
262034 0
262160 132
262163 2547
262208 29
262238 36
262382 50
262439 82
262478 4
262491 16
262616 27
262811 16
262922 62
263009 0
263075 68
263162 47
263165 16
263255 8
263267 34
263276 0
263309 0
263330 0
263423 0
263495 145
263594 27
263726 53
263849 86
263954 71
263990 0
264029 47
264077 0
264110 28
264266 68
264362 96
264410 13
264594 1
264688 15
264790 0
264937 0
265009 67
265293 15
265500 0
265796 12
265891 15
265924 0
265945 0
265964 6
265968 0
265996 0
266010 0
266055 12
266126 4
266156 4
266191 44
266209 19
266824 0
266884 6
267176 57
267322 0
267451 0
267489 7
267583 0
267623 79
267633 14
267636 5
267921 15
267966 210
267975 0
267996 32
268011 0
268390 59
268444 120
268521 0
268539 86
268657 0
268933 0
268969 18
269056 3
269221 15
269233 0
269299 25
269352 0
269394 0
269404 0
269566 0
269737 0
269788 5
269878 0
270018 61
270101 90
270258 134
270261 18
270295 0
270369 83
271035 53
271107 1
271233 40
271914 18
272052 255
272196 7
272277 259
272466 22
272515 0
272592 33
272703 0
272859 11
272995 0
273022 77
273036 0
273065 0
273090 0
273103 0
273129 181
273158 28
273233 0
273464 28
273554 382
273866 0
273950 14
273958 0
273966 0
273980 0
274075 0
274100 9
274200 19
274287 0
274392 12
274605 0
274751 4
275006 8
275051 42
275117 51
275208 2
275491 0
275593 0
276857 0
276869 68
276886 53
277024 0
277181 73
277190 0
277232 0
277343 0
277349 87
277379 0
277395 0
277409 0
277693 24
277763 15
277871 34
278063 0
278206 23
278338 0
278383 0
278573 0
278730 14
278781 0
278797 0
278860 0
278863 22
279100 129
279166 524
279173 0
279223 5
279228 0
279266 0
279308 0
279573 0
279773 2
279880 0
279924 0
279951 0
280072 4
280372 0
280383 4
280984 0
281263 0
281316 0
281410 0
281440 0
281487 0
281559 0
282064 0
282132 0
282145 0
282474 0
282606 0
282654 0
282667 0
282972 0
283242 0
283293 0
283318 0
283335 0
283383 0
283395 0
283425 0
283433 0
283536 0
283584 0
283634 0
283661 0
283671 12
283782 16
283892 0
283931 0
284021 52
284023 4
284222 7
284280 22
284306 0
284382 23
284646 17
284780 0
285026 69
285054 27
285064 0
285088 0
285664 0
285878 0
286079 13
286489 0
286594 0
286718 0
286759 0
286912 0
287005 9
287030 47
287576 0
287620 0
287637 229
287647 0
287716 225
287730 0
287737 0
287754 0
287791 12
287848 0
287939 30
288014 89
288152 36
288182 38
288257 45
288413 243
288464 0
288497 10
288593 246
288731 41
288971 66
289217 30
289232 5
289408 169
289631 0
289654 8
289658 73
289689 22
289693 52
289821 0
289833 19
289845 115
289860 37
290214 0
290305 0
290424 0
290460 2
290620 5
290673 0
290733 8
290901 17
290904 74
290946 63
291090 0
291159 0
291282 0
291303 0
291308 0
291489 0
291591 16
291594 18
291771 0
291843 0
291861 29
291867 14
291918 0
292104 30
292167 1
292191 0
292459 0
292566 2
292783 0
293014 87
293151 0
293199 0
293355 0
293441 0
293611 0
293816 0
293825 0
293874 39
293894 45
293924 4
294047 16
294050 64
294263 17
294275 0
294314 14
294380 76
294644 0
294723 0
294770 45
295010 28
295181 0
295229 0
295301 0
295338 0
295472 0
295605 69
295888 0
295906 0
296366 0
296744 0
296773 0
296951 0
297034 0
297160 0
297221 0
297287 70
297314 12
297379 0
297400 0
297414 0
297760 0
297830 0
297947 9
297981 0
298343 0
298426 0
298539 3
298814 0
298935 4
299040 0
299250 0
299282 0
299302 97
299356 0
299374 0
299380 12
299509 0
299785 0
299827 0
299864 38
299880 0
300109 2
300245 43
300322 0
300423 0
300628 0
300688 0
300714 0
300890 0
301048 4
301128 0
301302 47
301402 0
301441 0
301447 0
301596 38
301716 0
301778 0
301810 0
301880 0
301898 0
301961 12
302006 6
302177 0
302262 0
302303 0
302438 0
302566 0
302634 0
302775 0
302796 134
302870 0
302916 1
302944 0
303003 4
303029 0
303140 26
303171 78
303266 0
303299 0
303311 0
303325 0
303360 10
303400 933
303437 0
303499 0
303634 0
303652 0
303742 22
304037 0
304171 0
304204 0
304339 0
304417 0
304423 5
304531 0
304552 0
304981 141
305035 0
305092 0
305229 0
305272 0
305340 0
305513 36
305546 5
305568 0
305676 0
305685 0
305707 0
305715 0
305754 8
305770 0
305804 0
306044 63
306090 0
306098 0
306114 0
306547 0
306863 0
306980 61
307067 0
307111 0
307204 0
307232 0
307292 0
307451 0
307498 30
307563 8
307618 0
307678 0
307686 0
307759 0
308227 75
308473 0
308719 70
308824 12
308839 0
308842 0
309001 0
309010 7
309215 0
309261 0
309357 0
309405 37
309567 19
309684 36
309729 0
309756 0
309933 0
310182 0
310242 29
310368 0
310374 29
310396 0
310403 0
310424 0
310434 0
310483 0
310492 0
310494 0
310498 0
310540 0
310552 0
310560 0
310586 0
310609 0
310749 0
310791 0
310833 0
310839 0
310871 0
310902 0
310931 0
311037 20
311280 0
311358 0
311472 0
311562 0
311568 0
311646 0
311721 0
311733 0
311808 0
311895 21
311904 0
312021 0
312048 0
312072 0
312096 13
312125 0
312510 0
312599 0
312630 0
312698 0
312729 2
312903 0
312927 0
313011 122
313203 5
313263 0
313269 0
313289 0
313323 75
313373 135
313627 0
313709 0
313719 0
313730 0
313772 0
313796 18
313930 0
313938 0
313973 26
313985 0
314170 0
314279 0
314324 2
314554 0
314699 0
314806 110
314820 24
314833 30
314891 17
314940 0
314979 1
315021 51
315081 0
315099 0
315102 0
315111 0
315231 34
315284 30
315311 33
315698 0
315708 0
315726 0
315756 0
316061 0
316142 23
316262 0
316298 35
316436 0
316447 0
316475 0
316535 0
316555 0
316628 0
316736 47
316808 0
316824 0
316839 0
317080 0
317183 0
317185 1
317284 0
317326 25
317500 0
317504 0
317513 0
317518 0
317527 0
317532 0
317535 0
317541 0
317643 6
317674 33
317854 0
317914 0
317973 0
318091 0
318420 0
318531 0
318555 0
318815 0
318855 0
318870 0
318872 0
318882 0
319012 0
319431 0
319668 0
319671 0
319809 0
319848 78
319854 0
319926 13
319982 0
320015 12
320067 45
320125 0
320135 0
320256 0
320310 0
320531 17
320549 0
320664 0
320675 0
320729 0
320938 0
320966 2
320975 0
321221 0
321355 0
321357 0
321359 0
321422 0
321635 0
321749 117
321820 0
321890 9
321986 0
322226 0
322294 0
322448 0
322592 0
322646 0
322692 0
322802 0
322871 0
322943 9
323144 0
323185 0
323195 0
323228 0
323237 0
323369 0
323411 0
323501 0
323562 0
323675 0
323784 21
323835 0
323847 0
323886 0
323970 0
324043 0
324112 2
324130 0
324250 0
324265 0
324295 0
324301 15
324310 1
324322 0
324380 0
324472 49
324478 0
324625 0
324628 0
324688 0
324715 2
324904 0
325090 0
325171 0
325228 0
325308 0
325471 0
325511 0
325555 0
325609 0
325786 0
325893 0
326064 3
326269 0
326280 0
326466 0
326548 0
326564 0
326646 0
326907 0
326968 70
326970 0
327136 0
327143 0
327193 6
327601 0
327679 0
327753 0
327808 0
327948 0
328093 0
328151 0
328181 0
328193 13
328291 0
328378 0
328492 0
328551 0
328582 2
328678 0
328808 0
328923 0
329037 23
329100 0
329139 0
329184 0
329304 0
329442 0
329511 2
329541 12
329556 0
329562 5
329571 0
329656 39
329811 0
329853 9
329895 0
329919 0
329952 0
329985 0
330105 0
330174 0
330189 0
330360 0
330441 0
330468 0
330498 0
330544 0
330621 7
330640 0
330647 3
330654 0
330702 0
330897 57
330924 0
330957 0
330960 3
330975 0
330987 0
331110 0
331290 0
331347 0
331416 0
331455 0
331482 0
331530 0
331572 0
331650 0
331746 2
332180 0
332389 0
332689 19
332707 0
332791 0
333091 0
333202 8
333280 0
333422 48
333572 0
333614 24
334102 0
334187 0
334262 0
334391 0
334538 0
334605 0
334628 10
334637 0
334646 0
334880 0
334934 0
335063 0
335084 0
335150 0
335225 0
335280 0
335285 0
335335 0
335393 0
335466 0
335562 0
335733 0
335868 15
335898 15
336051 86
336060 3
336156 0
336648 42
336722 12
336739 7
336993 0
337466 82
337504 0
337517 73
337526 5
337667 40
337682 0
337697 0
337814 0
337896 0
337902 0
337945 0
337958 10
338020 40
338203 48
338209 75
338233 14
338368 91
338458 0
338527 9
338581 0
338653 9
338879 17
338990 0
339337 0
339344 0
339362 0
339600 0
339608 0
339680 9
339707 0
339821 0
339824 46
339848 0
339920 0
339971 48
340004 102
340126 0
340208 66
340334 0
340412 0
340424 4
340460 0
340511 0
340544 2
340559 59
340616 27
340637 26
340850 68
340973 0
341465 20
341516 5
341546 94
341907 36
341952 0
342008 0
342042 0
342129 0
342165 0
342195 0
342246 0
342468 0
342475 0
342504 0
342615 0
342726 43
342736 16
342845 0
342866 0
342911 0
342974 0
342983 0
343020 0
343180 0
343235 0
343584 0
343682 0
343878 0
343904 0
344061 1
344142 21
344190 91
344249 0
344290 0
344453 0
344560 47
344619 0
344724 18
344951 2
345221 18
345236 0
345368 16
345554 5
345707 0
345734 0
346014 0
346118 4
346157 45
346310 17
346465 0
346600 5
346636 0
346852 43
346948 0
346987 11
347173 25
347176 51
347223 9
347317 39
347503 7
347569 0
347695 0
347776 2
347795 25
347881 34
347906 17
347921 0
347936 0
347966 28
347977 9
347994 19
347998 81
348002 0
348015 0
348019 35
348402 0
348589 0
348670 0
348679 0
348761 0
349063 0
349085 0
349099 42
349237 2
349562 0
349680 0
349778 0
349827 0
349895 0
350342 0
350463 0
350511 0
350745 0
350784 0
350825 0
350835 0
350967 0
351197 0
351230 0
351233 0
351239 0
351308 0
351401 0
351413 0
351449 0
351473 0
351509 0
351554 0
351587 0
351980 0
352047 0
352126 0
352135 4
352139 526
352152 104
352165 1
352510 0
352546 0
352639 0
352705 0
352915 0
353007 0
353170 0
353305 0
353353 8
353517 87
353694 0
353745 83
353769 0
353826 0
353832 30
353865 171
354015 0
354123 55
354144 0
354699 0
354729 0
354886 0
355003 0
355057 6
355183 1
355213 0
355561 0
355567 11
355622 0
355633 20
355871 0
356009 89
356266 0
356408 0
356560 0
356572 0
356590 0
356608 0
356728 25
356881 59
356962 0
357045 0
357199 56
357427 2
357549 0
357730 0
358014 0
358486 0
358518 13
358680 0
358763 0
358766 19
358784 0
358820 0
358838 0
358881 41
358905 0
358980 0
359040 24
359077 2
359122 7
359153 0
359237 31
359264 56
359276 43
359333 0
359358 0
359447 3
359682 0
359690 17
359780 49
359820 0
359847 0
359853 0
360023 0
360146 0
360197 173
360209 11
360300 0
360353 0
360377 176
360431 0
360618 0
360672 0
360701 13
360793 0
360877 0
360924 0
360961 0
361057 71
361279 0
361297 0
361338 17
361606 140
361663 0
361702 0
361768 0
361771 97
361822 24
362037 121
362047 0
362230 23
362287 43
362299 378
362302 3
362518 77
362581 28
362656 48
362677 36
362872 18
362938 22
362956 1
362962 88
363279 0
363286 0
363346 0
363355 33
363391 0
363670 19
363694 106
363824 0
363854 0
363857 0
363971 0
364305 0
364351 0
364432 3
364453 0
364525 23
364570 2
364681 0
364696 103
364747 24
364941 0
364976 0
364980 0
365125 0
365149 0
365325 0
365512 7
365757 72
365772 19
365851 3
366169 0
366244 0
366254 0
366258 103
366304 13
366343 11
366676 0
366953 20
367017 9
367280 0
367344 1
367389 14
367524 13
367601 0
367680 0
367725 4
367871 0
367892 17
368026 0
368055 0
368058 4
368184 0
368187 0
368202 0
368238 0
368558 0
368581 0
368648 0
368806 0
368857 0
369100 18
369157 0
369206 0
369238 0
369243 0
369256 0
369265 0
369330 32
369405 11
369569 0
369627 0
369634 86
369638 0
369690 6
369791 0
369840 24
369861 0
369999 0
370110 21
370215 0
370303 0
370416 0
370527 0
370548 0
370754 0
370758 39
370787 0
370807 0
371009 0
371018 0
371075 12
371141 0
371609 0
371708 0
371759 58
371924 0
372050 75
372080 0
372126 0
372139 0
372224 0
372398 0
372431 0
372537 63
372548 0
372578 0
372774 0
372898 33
372951 0
373028 24
373127 0
373570 0
373656 37
374085 39
374474 0
374543 0
374606 0
374891 0
375020 0
375092 8
375125 0
375231 52
375236 30
375257 0
375337 0
375383 45
375527 0
375644 15
375656 0
375668 0
375710 14
376145 0
376271 0
376283 19
376479 0
376502 0
376643 0
376664 15
376667 0
376814 8
376976 16
377018 54
377147 18
377212 16
377214 0
377225 0
377300 64
377336 26
377390 0
377678 4
377710 0
377720 0
377783 0
377790 0
377945 0
377969 36
378101 0
378113 22
378124 20
378161 0
378176 0
378223 10
378293 9
378487 0
378582 0
378640 10
378829 0
378852 0
379160 18
379226 0
379436 0
379454 214
379535 0
379593 0
379616 7
379769 0
379841 0
380197 67
380201 74
380303 0
380310 0
380405 0
380449 2
380532 0
380561 0
380591 0
380594 57
380600 23
380699 0
380717 22
380735 0
380747 0
380834 0
380861 2
380876 25
380912 40
380995 0
381045 76
381102 0
381125 0
381179 0
381343 0
381377 12
381443 0
381568 0
381623 26
381793 33
381814 0
381818 0
381821 0
381845 0
381855 0
381873 0
381876 0
381884 0
381988 12
382022 29
382179 2
382219 0
382245 7
382247 0
382457 0
382543 12
382701 15
382887 0
382945 12
382987 2
383119 0
383268 22
383304 0
383320 0
383371 0
383428 0
383449 48
383458 0
383548 35
383551 82
383557 0
383665 4
383828 0
384040 30
384055 0
384343 0
384553 0
384565 9
384682 2
384688 0
384782 0
384868 1
384905 6
384949 0
384967 0
384982 58
385186 0
385278 71
385439 0
385455 18
385479 0
385582 63
386004 253
386012 0
386040 0
386067 0
386076 0
386088 0
386139 36
386250 2
386306 0
386315 0
386376 0
386445 0
386497 0
386576 0
386583 0
386680 0
386761 0
386809 0
386866 0
387021 0
387050 10
387101 29
387103 4
387105 41
387251 0
387329 0
387335 0
387443 64
387447 0
387613 0
387823 0
388118 0
388367 177
388402 32
388537 20
388660 19
388706 7
389608 0
389697 56
389742 0
389807 0
389880 0
389910 0
389946 0
390016 13
390055 0
390094 0
390115 0
390201 0
390262 19
390433 0
390443 0
390778 22
390822 10
390885 10
390909 0
390982 0
391009 39
391017 0
391056 0
391083 36
391147 0
391297 0
391318 21
391342 22
391516 0
391708 0
391734 0
391823 0
391886 0
391928 6
392016 0
392025 104
392135 51
392183 0
392241 14
392265 0
392279 0
392351 0
392608 1
392634 0
392642 0
392695 0
392725 0
392758 4
392800 45
392863 0
392935 0
393084 35
393252 6
393327 154
393342 0
393429 11
393554 0
393603 0
393681 47
393693 27
393829 0
393837 0
393879 0
393925 0
393955 0
393995 0
394077 17
394680 0
394702 10
394809 0
395085 135
395337 314
395613 0
395820 9
395931 48
396045 79
396138 0
396177 41
396180 78
396399 0
396447 0
396528 0
396843 6
396847 0
396893 0
396930 0
397046 0
397070 0
397385 0
397419 0
397777 0
398163 0
398279 0
398627 0
398984 0
399050 0
399077 0
399095 0
399155 0
399347 0
399422 0
399586 0
399596 0
400051 0
400187 0
400967 0
400973 0
401172 0
401187 0
401327 0
401355 7
401435 1
401480 16
401702 0
401920 26
402067 50
402079 1
402220 40
402275 7
402322 28
402346 0
402376 26
402418 0
402640 0
402701 46
402793 0
402808 20
402873 364
402931 0
402955 0
403228 25
403289 0
403427 0
403525 14
403683 0
403796 0
403845 0
403859 27
403935 0
403958 5
404018 8
404024 16
404027 20
404165 15
404201 18
404302 0
404501 0
404548 11
404558 0
404816 0
405910 0
405961 0
406023 0
406051 784
406066 0
406165 7
406266 0
406293 0
406396 0
406399 0
406459 4
406471 0
406531 0
406558 33
406672 2
406698 3
406920 20
407169 0
407187 0
407229 0
407274 0
407311 42
407362 6
407374 11
407578 115
407698 8
407800 0
407890 0
408064 0
408080 0
408382 0
408402 62
408411 48
408473 0
408478 23
408628 0
408760 8
408829 0
408838 7
409129 15
409195 0
409228 4
409264 997
409810 1
409979 0
410011 0
410133 9
410181 0
410256 0
410274 0
410294 0
410325 0
410719 0
410764 0
410861 0
410944 8
410998 21
411043 0
411127 0
411130 15
411190 0
411247 0
411262 0
411508 0
411571 0
411808 0
411937 0
412045 0
412102 58
412396 6
412522 2
412594 8
412687 33
412966 0
412985 0
413113 0
413179 3
413199 11
413227 0
413373 0
413503 5
413544 0
413605 7
413650 51
413905 28
414065 63
414098 0
414155 0
414356 0
414614 0
414719 0
414767 0
414912 0
414999 0
415209 1
415396 0
415615 0
415725 2
415803 5
415980 0
416085 1
416178 0
416298 4
416301 376
416312 0
416321 7
416331 0
416344 12
416347 40
416431 0
416602 57
416689 70
416983 0
417031 0
417220 8
417253 40
417292 6
417299 0
417349 97
417415 0
417710 23
417734 7
417742 52
417794 75
417856 0
417867 8
417879 0
417950 45
418035 0
418146 64
418265 71
418283 42
418481 51
418895 0
419093 0
419130 0
419155 0
419246 13
419258 15
419461 37
419558 8
419570 0
419666 0
420108 0
420173 0
420197 68
420221 0
420242 53
420263 0
420275 0
420374 76
420683 0
420790 0
420905 242
420920 56
420956 23
420998 21
421019 0
421023 99
421256 0
421273 1
421332 0
421493 0
421688 0
421832 48
421856 0
421876 0
421952 0
422027 7
422142 0
422191 28
422284 0
422375 0
422445 0
422455 0
422874 0
422888 0
422939 1877
423070 0
423091 0
423153 0
423243 0
423258 89
423261 0
423309 21
423328 0
423408 0
423479 0
423522 13
423570 384
423576 37
423621 19
423687 3
423708 146
423752 0
423860 2
423952 50
424109 0
424115 50
424164 0
424459 12
424555 25
424558 99
424670 0
424836 13
424846 0
424910 106
425067 0
425086 25
425168 0
425182 0
425193 0
425215 0
425237 0
425315 17
425329 0
425450 8
425458 0
425504 16
425546 1
425577 7
425620 35
425834 0
425874 27
425921 0
426058 21
426061 0
426178 10
426336 18
426403 12
426517 23
426536 0
426558 15
426565 13
426589 0
426631 53
426634 14
426727 1
426744 13
426762 0
426882 0
426941 0
426956 6
426964 14
426976 0
426991 16
427107 46
427354 15
427486 57
427492 0
427510 24
427533 2
427804 8
427929 23
428159 0
428284 28
428321 0
428630 18
428641 7
428652 41
428840 12
428977 3
428980 5
428993 0
429097 83
429120 0
429208 26
429230 2
429233 0
429255 0
429322 18
429484 2
429508 0
429550 4
429553 96
429562 50
429646 6
429883 9
429895 23
429910 0
430094 0
430103 0
430134 0
430270 7
430331 21
430402 0
430408 0
430426 22
430428 18
430573 17
430618 8
430880 0
430921 9
430972 69
431125 4
431200 0
431210 6
431280 0
431373 0
431515 55
431664 61
431690 58
431706 2
431713 5
431857 46
431869 485
431951 0
432029 58
432169 0
432172 146
432178 75
432202 2
432210 63
432223 0
432232 11
432259 0
432268 0
432431 0
432490 0
432517 0
432574 0
432580 0
432598 0
432636 0
432673 0
432697 0
432705 0
432763 0
432868 0
432991 0
432994 0
433012 0
433064 0
433108 0
433153 0
433183 0
433193 0
433209 48
433362 0
433388 0
433438 0
433447 0
433460 0
433493 0
433536 8
433542 0
433569 0
433589 0
433625 56
433674 0
433760 2
433793 0
433803 444
433822 0
433953 0
433988 45
433991 90
433996 51
434058 21
434067 107
434083 0
434093 13
434170 102
434222 0
434267 0
434386 0
434534 21
434685 12
434722 0
434762 0
434904 33
434912 265
434914 103
434945 0
435055 0
435068 0
435090 0
435144 0
435298 0
435377 0
435397 0
435419 0
435545 0
435638 0
435668 0
435728 0
435742 0
435744 0
435788 0
435834 0
435879 0
436038 4
436067 3
436092 133
436127 0
436160 12
436256 37
436288 0
436294 72
436373 0
436400 0
436410 8
436438 50
436450 12
436531 121
436585 15
436605 0
436735 276
436768 91
436795 90
436807 159
436873 71
436945 0
436956 11
437024 38
437038 0
437044 72
437068 0
437070 8
437121 6
437226 15
437246 0
437272 0
437312 0
437325 14
437342 0
437358 0
437643 0
437715 112
437802 0
437910 0
437943 48
437985 45
438024 1
438071 0
438153 0
438218 0
438288 0
438317 0
438321 0
438486 0
438519 0
438595 0
438750 0
438813 0
438874 0
439062 0
439217 0
439271 0
439290 0
439409 2
439464 59
439488 26
439528 8
439546 0
439659 0
439677 57
439718 61
439773 0
439826 0
439869 69
439881 0
439903 0
439911 74
439914 12
439952 32
439967 12
439997 5
440000 34
440090 6
440094 0
440183 7
440192 0
440244 0
440268 2
440276 19
440357 0
440387 0
440412 0
440415 0
440453 0
440462 45
440464 129
440468 6
440687 0
440850 7
440920 0
440953 5
441022 0
441061 40
441151 0
441173 62
441181 0
441214 65
441250 66
441309 0
441319 0
441484 11
441532 45
441590 441
441649 0
441682 19
441720 0
441795 0
441903 0
441941 0
441970 0
442023 0
442171 0
442319 0
442335 0
442566 0
442604 0
442660 0
442671 0
442679 0
442785 0
442799 0
442871 0
442920 0
442979 0
443007 0
443029 13
443066 228
443113 97
443135 10
443235 6
443241 0
443286 24
443292 0
443317 6
443349 0
443364 0
443407 3
443445 57
443475 7553
443477 14
443531 9
443551 16
443628 0
443671 38
443685 0
443694 3
443715 0
443797 0
443804 0
443839 28
443883 2
443904 36
443934 0
443943 58
444065 17
444067 0
444135 0
444208 0
444329 38
444438 0
444478 0
444540 12
444564 0
444868 0
444884 0
444899 0
444920 0
444937 0
444997 0
445014 0
445026 0
445078 0
445184 12
445190 7
445217 31
445246 4
445279 117
445317 0
445484 241
445564 0
445855 355
446179 22
446299 162
446320 1
446461 32
446563 3782
446766 7
446799 22
446928 51
446934 100
446953 2
447036 337
447073 123
447100 0
447183 78
447296 46
447430 15
447455 33
447468 0
447478 0
447483 14
447486 9
447494 0
447503 0
447506 28
447546 0
447588 182
447593 167
447604 2
447792 0
447813 0
447877 0
447897 21
447921 0
448133 1
448149 480
448157 183
448289 170
448314 423
448367 577
448369 127
448381 0
448387 0
448406 1
448448 74
448466 0
448484 3
448559 12
448561 447
448633 41
448643 0
449006 180
449173 16
449280 0
449357 270
449452 21
449504 259
449526 0
449631 16
449705 574
449714 128
450107 12
450213 0
450263 286
450293 28
450365 152
450413 0
450452 0
450563 243
450626 302
450716 0
450737 0
450782 317
451668 86
451850 0
451973 91
451988 0
452017 0
452042 0
452238 0
452344 0
452412 0
452510 161
452871 0
452897 27
452930 0
453313 0
453434 0
453443 0
453512 139
453521 0
453727 0
453848 0
453933 0
453995 32
454030 0
454113 0
454196 0
454205 78
454216 0
454255 0
454340 0
454487 0
454514 0
454637 96
454799 0
454829 0
454901 25
454949 64
454988 41
455099 12
455162 223
455252 0
455270 4
455315 156
455567 0
455694 0
455859 0
456043 23
456134 196
456269 5
456383 0
456518 69
456533 0
456587 0
457028 10
457136 10
457196 32
457331 0
457412 53
457440 0
457445 0
457723 0
457862 1
457864 270
457870 1
457944 9
457952 0
457961 0
458030 6
458039 0
458082 0
458093 7
458154 0
458176 0
458267 32
458274 0
458395 0
458542 276
458609 0
458653 0
458743 411
458752 117
459151 3
459175 427
459307 109
459337 0
459409 93
459457 0
459496 0
459607 338
459642 0
459670 130
459702 0
459760 0
459781 0
459826 8
459839 218
460316 0
460569 73
460654 79
460843 0
460903 41
461026 29
461041 56
461095 25
461351 0
461449 0
461523 0
461539 15
461707 0
461829 147
461838 0
461855 0
461926 82
461959 0
462071 0
462087 0
462097 0
462242 0
462463 95
462472 0
462541 21
462550 0
462593 0
462604 24
462877 61
462928 143
463024 0
463046 0
463180 0
463225 248
463234 60
463501 0
463633 0
463657 62
463718 0
463789 209
463819 171
463891 47
463939 0
463978 0
464089 81
464100 0
464152 125
464242 0
464260 0
464675 0
464683 2
464810 0
464971 0
465157 0
465169 0
465277 0
465361 0
465502 0
465547 78
465574 0
465835 388
465868 12
465900 3
465963 5
466065 0
466147 9
466149 8
466317 9
466398 98
466427 31
466431 9
466565 22
466780 136
466816 57
466834 0
466912 13
466999 37
467092 35
467215 0
467447 0
467458 73
467520 10
467570 0
467608 8
467619 43
467730 3
467751 47
467905 3
468006 12
468090 33
468221 0
468237 71
468282 9
468308 0
468445 42
468568 0
468703 0
468739 0
468865 14
468943 0
468973 74
468988 19
469045 0
469168 16
469174 27
469198 0
469315 0
469333 0
469364 7
469864 26
469897 170
469903 42
470063 0
470244 15
470269 0
470316 0
470325 0
470330 16
470340 32
470354 50
470356 0
470366 0
470505 7
470733 22
470826 0
470835 0
471015 11
471024 17
471036 19
471442 0
471537 68
471662 11
471689 0
471886 0
472247 10
472352 0
472520 113
472637 0
472685 0
472796 0
472810 0
472916 0
473123 40
473129 80
473423 0
473519 0
473585 62
474290 0
474441 0
474464 0
474506 0
474899 0
475004 0
475064 10
475094 0
475148 11
475265 0
475337 0
475438 0
475559 0
475655 2
475811 7
475988 0
476249 0
476399 0
476483 0
476921 0
476967 0
476990 0
477200 17
477521 0
477584 0
477728 4
477761 0
477958 0
477974 0
478166 0
478328 0
478577 0
478877 44
478973 0
479021 0
479093 77
479453 110
479484 0
479669 7
479921 0
479993 8
480127 91
480215 0
480276 0
480293 0
480448 0
480467 0
480491 0
480644 4
480746 58
480831 0
480914 0
481148 0
481208 17
481287 0
481378 0
481631 0
481680 0
481841 14
482069 0
482117 72
482135 2
482157 35
482165 18
482296 0
482313 16
482341 27
482446 0
482480 0
482519 7
482589 94
482663 0
482683 100
482715 0
482745 175
482798 3
482951 19
482974 0
483039 0
483086 35
483243 0
483383 70
483451 0
483589 0
483734 0
483737 0
483814 0
483908 0
483911 0
484052 0
484067 0
484073 5
484088 36
484092 0
484100 0
484169 0
484191 0
484216 49
484235 10
484259 0
484276 483
484281 1
484535 2
484889 30
484970 0
485051 2
485075 0
485105 0
485368 0
485456 34
485462 65
485510 0
485558 60
485909 0
486527 59
486557 132
486716 68
486719 1945
486812 0
486839 25
486882 42
486953 0
486978 1
487007 0
487026 45
487306 121
487310 289
487320 56
487381 69
487446 0
487564 0
487587 39
487633 0
487815 0
487866 0
487875 15
488019 14
488346 0
488412 0
488487 25
488601 25
488663 0
488724 33
488775 0
488786 0
489063 0
489118 0
489134 4
489322 72
489358 6
489367 191
489424 0
489474 0
489529 6
489655 16
489700 10
489787 21
489817 3
489826 186
489844 10
490060 94
490114 132
490129 0
490186 0
490239 68
490276 129
490317 106
490330 0
490410 29
490455 57
490572 13
491008 0
491022 43
491182 40
491311 0
491413 25
491611 0
491678 22
491806 0
491866 97
491897 11
491974 102
491983 37
492046 0
492067 13
492468 39
492626 0
492753 45
492759 46
492801 0
492880 10
492982 4
493201 0
493261 1
493519 50
493576 43
493580 0
493631 0
493634 1
493790 0
493940 0
494051 40
494159 34
494316 0
494330 3
494402 48
494462 35
494609 0
494636 44
494822 3
494924 70
494927 24
495011 9
495119 21
495185 59
495357 0
495470 0
495497 11
495630 0
495720 0
495795 17
495888 0
495921 0
495930 0
495978 0
496035 6
496038 38
496050 51
496053 0
496056 10
496188 0
496203 12
496209 74
496224 0
496257 113
496322 0
496459 0
496507 0
496550 0
496666 93
496786 0
496801 0
496924 0
496963 604
497295 0
497480 0
498086 0
498102 79
498130 13
498334 473
498442 0
498484 9
498501 37
498510 0
498523 27
498589 0
498604 137
498937 0
499001 0
499161 0
499203 20
499359 0
499599 0
499847 0
499870 0
499876 0
499901 0
499981 0
499995 0
500038 0
500078 0
500118 0
500187 0
500206 0
500223 0
500368 0
500496 64
500622 0
500666 0
500702 0
500750 0
500805 109
500916 59
501100 66
501210 15
501420 0
501431 30
501442 0
501523 0
501575 0
501599 6
501633 0
501647 0
501749 18
501779 24
501830 11
501951 5
502063 0
502158 0
502316 1
502355 0
502376 0
502553 0
502625 0
502846 0
503159 7
503246 38
503357 0
503411 0
503459 0
503579 0
503660 0
503684 17
503834 6
503976 0
504006 0
504039 0
504088 0
504101 0
504343 41
504465 6
504502 0
504543 40
504584 25
504615 0
504711 21
504746 0
504814 0
504826 0
504830 0
504859 0
504919 0
504923 0
504946 0
504966 3
505011 0
505084 60
505236 0
505281 7
505294 0
505327 0
505380 0
505457 18
505570 9
505596 0
505611 14
505755 41
505778 53
506105 6
506135 13
506258 88
506331 7
506393 17
506412 0
506428 21
506597 0
506675 4
506903 0
506961 16
506975 42
507045 41
507056 12
507070 0
507117 45
507297 0
507383 78
507505 0
507551 0
507726 0
507813 25
508124 1
508259 1
508670 24
508695 0
508761 99
508794 35
508845 45
509010 83
509029 0
509067 40
509217 2
509376 1
509398 6
509466 115
509508 0
509526 3
509646 17
509721 0
509844 26
509919 74
510024 122
510114 14
510125 2
510205 0
510396 72
510441 68
510534 27
510559 82
510576 60
510855 0
510901 0
510918 32
510988 0
511102 7
511115 22
511173 0
511360 0
511414 0
511586 110
511777 0
511903 14
511977 3
512008 0
512131 0
512236 0
512383 16
512449 0
512459 9
512463 19
512472 0
512503 0
512529 349
512568 0
512594 95
512607 54
512628 38
512844 12
512883 195
512904 74
512988 143
513018 205
513138 26
513141 89
513200 6
513270 15
513552 6
513771 59
513911 13
514182 0
514413 0
514536 28
514776 25
515118 131
515247 0
515430 39
515574 4
515710 0
515736 0
515834 0
515943 51
516041 4
516107 0
516144 21
516173 42
516213 0
516387 133
516468 31
516531 0
516552 0
516681 33
516840 47
516848 3
516874 0
516894 0
516948 0
517105 0
517231 0
517264 0
517345 0
517348 5
517360 89
517402 0
517411 0
517489 40
517519 0
517608 0
517666 26
517819 15
517858 0
517894 34
517913 37
517976 73
518108 0
518455 0
518521 0
518717 11
518723 8
518816 0
518934 35
519145 25
519223 3
519268 0
519326 0
519361 120
519405 0
519571 0
519574 55
519637 136
519691 0
519730 0
519847 29
519997 0
520192 0
520375 15
520393 0
520511 50
520522 19
520580 0
520653 105
520683 37
520728 17
520770 0
520791 0
520812 8
520818 82
520881 3
520905 64
520923 2
520948 0
521080 0
521106 0
521322 0
521436 11
521496 14
521571 46
521700 470
521851 0
521913 7
521988 0
522039 74
522381 75
522426 0
522428 0
522444 0
522452 0
522464 0
522524 0
522584 43
522614 8
522647 56
522656 58
522677 64
522776 0
522939 105
523108 25
523451 0
523577 16
523649 13
524000 0
524075 170
524092 0
524249 0
524737 0
524744 54
524797 24
524806 0
524813 0
524921 0
524963 0
524991 0
525059 20
525117 0
525327 54
525518 25
525585 0
525594 0
525619 17
526108 0
526172 11
526371 0
526466 21
526564 0
526610 8
526905 1
526939 0
527036 43
527138 27
527354 1
527415 9
527438 0
527601 0
527607 15
527643 0
527662 91
527673 0
527684 3
527691 0
527811 0
528046 2
528174 0
528497 9
528548 9
528560 113
528767 0
528917 24
529124 98
529136 0
529155 56
529341 0
529411 0
529610 41
529613 7
529703 0
529748 20
529763 0
529871 0
529922 6
529949 2
529964 0
529973 8
529999 47
530092 0
530401 4
530683 0
530866 11
531031 0
531427 5
531693 0
531757 33
531862 0
531970 67
532006 13
532039 8
532060 15
532072 4
532151 20
532273 0
532360 0
532433 0
532484 171
532514 128
532598 0
532703 14
532872 9
533363 0
533744 0
534176 90
534228 0
534290 4
534294 0
534330 3
534342 5
534351 22
534391 50
534458 33
534601 0
534656 0
535305 0
535421 39
535570 0
535609 0
535686 0
535688 9
535952 58
535967 15
536009 0
536166 51
536330 1
536334 88
536509 0
536534 0
536665 0
536762 0
536864 49
536987 14
537271 0
537342 56
537360 135
537387 0
537519 51
537657 11
537699 0
537849 0
537865 0
537966 0
538042 81
538047 46
538111 0
538120 91
538154 92
538183 0
538282 18
538321 35
538525 48
538544 0
538696 0
538725 0
538764 1
538833 0
538836 10
538953 79
538998 0
539038 0
539178 8
539188 0
539292 0
539340 97
539364 0
539406 63
539409 71
539418 0
539502 0
539739 3
539751 0
539919 0
539939 0
540126 7
540254 22
540258 179
540264 0
540282 45
540377 0
540543 4
540576 7
540701 4
540788 0
540801 13
541056 0
541484 49
541595 0
541655 21
541703 41
541814 3
542042 10
542096 20
542163 0
542215 62
542687 68
542740 0
542807 0
542833 49
542885 45
542905 1
542913 32
542954 0
542983 2
543003 0
543192 0
543288 91
543300 0
543381 33
543507 4
543606 74
543639 0
543648 13
543717 7
543738 0
543853 86
543873 49
544111 5
544237 0
544278 0
544496 27
544517 0
544523 0
544532 0
544536 0
544543 0
544553 0
544557 0
544575 0
544585 0
544597 0
544637 125
544659 17
544670 80
544781 18
544824 0
545078 159
545081 111
545156 8
545390 83
545405 0
545423 0
545438 9
545468 28
545669 0
545852 0
546063 0
546065 83
546368 5
546372 0
546391 0
546414 0
546425 0
546473 0
546708 0
547167 15
547272 0
547347 0
547363 0
547484 7
547492 0
547539 54
547554 0
547587 0
547644 0
547679 0
547773 6
547799 0
547806 0
547817 86
547830 32
547851 0
547923 0
547971 0
547993 23
548388 50
548514 5
548616 12
548655 0
548700 0
548710 0
548784 1
548791 0
548827 90
548916 16
548931 62
548971 93
549054 0
549072 0
549149 0
549236 114
549380 42
549425 104
549467 15
549587 44
549833 0
549869 0
549899 0
549919 2
549958 0
550018 0
550020 0
550033 0
550037 9
550041 0
550050 0
550068 0
550079 0
550107 0
550109 0
550111 24
550126 0
550158 0
550175 0
550214 1
550243 0
550374 43
550425 31
550554 0
550563 0
550780 7
550812 0
550864 163
551145 0
551169 0
551181 8
551256 0
551279 4
551382 0
551412 0
551421 27
551443 10
551489 0
551558 0
552087 10
552391 9
552691 0
552739 0
552762 5
552801 0
552819 0
552928 18
553229 5
553514 0
553556 12
553624 0
553723 0
553925 0
553943 0
553974 54
553991 127
554047 108
554056 61
554159 0
554435 68
554531 0
554539 23
554590 0
554644 0
554674 34
554707 0
554758 0
554864 58
554910 0
554981 0
554998 3
555036 0
555091 79
555094 71
555112 9
555172 0
555188 0
555271 27
555298 0
555319 0
555321 3
555544 0
555572 0
555577 0
555589 0
555619 0
555646 0
555676 62
555737 0
555744 14
555789 0
555807 0
555954 29
555969 0
555984 42
556093 0
556149 0
556230 8
556233 0
556285 177
556407 1
556482 43
556491 0
556560 82
556640 17
556793 0
556839 0
556872 0
557196 0
557250 0
557591 0
557618 1
557639 39
557720 0
557723 34
557751 39
557960 0
557993 0
557999 14
558032 3
558050 43
558227 0
558267 144
558397 0
558677 18
558684 0
558701 0
558712 0
558721 0
558723 0
558732 0
558878 0
558910 21
558935 22
559043 0
559133 10
559175 0
559218 0
559283 0
559339 0
559426 0
559601 31
559829 14
559832 99
559844 0
559955 99
560009 0
560032 0
560067 0
560139 0
560174 8
560315 0
560349 0
560398 0
560409 48
560563 0
560614 1
560783 0
560943 32
561111 19
561309 0
561497 0
561730 8
561767 0
561893 0
561909 7
561924 0
562011 0
562152 5
562189 30
562230 0
562246 0
562437 6
562454 12
562473 0
562531 0
562608 12
562657 136
562708 0
562717 0
562764 0
562878 0
562908 2
562911 10
562928 0
563055 0
563097 0
563294 11
563533 73
563536 0
563629 0
563878 0
564070 0
564093 0
564155 0
564183 0
564205 0
564349 0
564465 0
564514 33
564610 0
564652 28
564699 0
564778 44
564802 0
564963 0
565042 0
565133 112
565189 0
565251 0
565290 10
565467 10
565527 0
565601 0
565615 19
565655 97
565687 16
565777 0
565886 0
565927 51
565948 4
566010 0
566029 0
566095 0
566134 0
566203 0
566269 0
566332 0
566425 9
566719 0
566740 0
566748 4
566752 76
566904 8
567076 0
567247 8
567351 0
567412 0
567468 0
567486 102
567529 18
567543 0
567557 0
567621 0
567732 8
567771 12
567833 0
567940 3
567944 9
568011 0
568027 0
568048 0
568061 0
568076 34
568169 0
568181 26
568196 3
568322 4
568526 45
568537 0
568603 0
568611 0
568620 0
568622 0
568728 0
568747 0
568779 0
569021 0
569228 17
569246 0
569264 114
569507 45
569548 0
569561 0
569564 45
569576 0
569603 0
569690 0
569721 0
569807 0
569895 11
569912 57
569976 0
569993 0
570251 46
570259 30
570408 0
570432 0
570510 0
570551 0
570715 0
570767 0
570776 0
570843 0
570985 0
571016 0
571023 0
571047 1
571181 0
571283 0
571293 0
571330 0
571380 0
571516 5
571563 0
571594 8
571678 0
571711 0
571731 0
571735 7
571739 43
571765 0
571828 0
571889 58
571922 0
571958 16
572012 47
572252 0
572279 34
572315 0
572395 0
572456 0
572836 0
572873 0
573088 0
573201 0
573310 3
573470 0
573700 11
574156 0
574447 0
574518 0
574875 9
574992 0
575297 41
575324 0
575379 0
575393 0
575633 0
575849 0
575870 34
575920 0
575939 0
576167 0
576281 0
576332 0
576514 0
576608 0
576695 0
576764 0
576785 0
576950 15
577235 30
577482 24
577774 0
577801 0
577876 0
577973 33
577997 227
578003 95
578066 111
578096 36
578201 0
578359 0
578372 6
578462 0
578492 101
578597 35
578690 0
579043 0
579100 79
579152 4
579195 0
579377 0
579501 15
579588 0
580098 0
580188 46
580212 0
580297 16
580358 0
580762 0
580870 0
580903 6
580957 0
580975 0
581081 0
581166 28
581499 0
581580 4
581711 0
581739 15
581742 134
581745 7
581748 0
581754 0
581916 43
581943 0
582072 0
582141 0
582291 0
582381 14
582441 0
582490 0
582999 0
583034 42
583103 0
583228 0
583269 51
583329 46
583357 0
583370 74
583393 0
583403 0
583473 14
583527 0
583636 20
583689 0
583710 0
583767 33
583813 0
583998 58
584119 0
584614 0
584660 0
584737 14
584774 0
584828 0
584840 7
584855 0
584858 0
584927 0
584966 0
585110 0
585242 0
585482 12
585563 0
585608 0
585644 0
585653 0
585671 0
585755 0
585898 2
585904 19
585970 0
585979 83
586027 0
586055 0
586096 0
586246 0
586496 0
586621 35
586719 0
586902 8
586938 0
587010 0
587055 6
587109 0
587145 0
587451 30
587627 0
587667 8
587777 42
587846 0
587855 0
587972 0
588161 0
588260 5
588486 0
588503 0
588509 2
588574 0
588659 0
588683 0
588725 0
589447 14
589582 0
589604 0
589636 3
589733 2
589850 0
589852 0
589858 0
589990 61
590021 5
590036 0
590180 67
590199 0
590315 0
590387 0
590468 3
590660 0
590672 2
590675 46
590714 0
590720 10
590738 0
590741 9
590846 11
590907 0
590927 0
591297 15
591435 0
591664 0
591710 0
591748 14
591820 117
591838 36
591850 0
592000 0
592018 0
592045 0
592146 0
592239 0
592242 0
592354 0
592362 0
592431 0
592524 0
592555 0
592596 0
592903 2
592914 3
592989 24
593037 0
593193 0
593259 0
593265 0
593283 7
593370 8
593445 0
593664 50
593949 0
593970 0
594021 116
594124 0
594326 0
594352 0
594395 0
594523 0
594527 6
594557 0
594611 11
594653 0
594668 0
594734 0
594754 0
594786 0
594800 44
594815 0
594818 0
594851 7
594863 55
594867 39
594914 13
594947 0
595013 0
595048 0
595396 0
595444 0
595452 0
595562 0
595607 0
595646 0
595654 0
595718 40
595817 0
595898 0
595927 0
596009 0
596035 0
596057 99
596189 8
596294 0
596603 0
596723 0
596757 0
596941 0
596998 64
597085 0
597100 0
597166 42
597203 0
597244 0
597298 3
597469 6
597517 139
597520 0
597559 0
597577 0
597637 14
597731 0
597897 0
598005 0
598434 0
598533 12
598626 0
598652 0
598868 0
598877 0
598895 0
598910 0
599043 16
599183 96
599282 138
599560 0
599601 0
599648 21
599692 8
599709 41
599782 2
599794 27
599834 0
599858 37
599897 0
599912 0
599922 0
599924 19
599965 0
599969 0
599980 0
599991 0
600324 55
600378 0
600426 55
600711 5
600728 25
600735 72
600798 3
600819 0
600894 9
600936 0
600993 26
601041 0
601098 57
601189 12
601197 56
601621 0
601689 95
601751 28
601815 9
601830 0
601892 0
601929 121
601981 0
602119 21
602233 0
602281 25
602317 9
602434 0
602497 0
602631 0
602747 0
602781 0
602828 0
602851 6
602854 8
603086 0
603186 157
603279 0
603407 0
603438 6
603958 0
604028 0
604036 0
604090 56
604096 8
604267 97
604360 0
604371 0
604384 3
604586 68
604624 0
604782 0
604794 0
604802 34
604913 0
604970 0
604999 0
605050 0
605161 0
605163 0
605176 99
605314 0
605479 0
605488 0
605720 0
605730 0
605772 0
606077 0
606212 19
606266 0
606458 0
606622 20
606699 0
606718 0
606847 16
606877 0
607023 0
607222 3
607240 1
607419 0
607503 0
607601 0
607647 0
607938 25
608124 17
608172 762
608220 0
608262 0
608356 0
608409 314
608412 0
608457 0
608463 14
608600 6
608829 48
608855 39
608925 12
609009 0
609525 15
609636 45
609990 0
610006 0
610073 45
610291 0
610323 21
610377 3
610467 0
610632 44
610647 0
610824 0
611003 15
611039 0
611076 0
611265 0
611310 0
611649 19
611668 0
611677 0
611693 23
611726 0
611761 0
611824 19
611832 5
611835 0
611844 0
611850 0
611855 0
611866 0
611916 0
611947 0
611985 0
612096 0
612108 0
612150 39
612348 25
612360 1
612366 0
612663 0
613038 18
613198 0
613360 25
613462 6
613630 43
613714 137
613780 19
613852 0
613876 0
614081 21
614090 18
614105 43
614183 0
614245 23
614532 12
614540 0
614665 0
614719 19
614731 39
614734 258
614815 0
614852 18
615019 0
615073 43
615262 0
615289 0
615496 0
615571 0
615625 0
615661 0
615679 2
615817 0
615825 0
615993 0
616172 3
616238 0
616413 0
616456 14
616497 0
616504 0
616672 83
616891 115
617097 7
617114 22
617134 0
617205 80
617235 66
617337 153
617367 45
617402 3
617511 0
617517 4
617526 148
617775 13
617936 49
617978 22
618079 0
618086 0
618091 0
618094 0
618098 0
618106 0
618114 0
618527 4
618681 52
618823 23
618835 239
618837 1
618857 0
618871 0
618891 14
618944 23
618962 32
618996 73
619000 7
619119 36
619224 84
619242 6
619287 59
619305 85
619425 36
619679 0
619684 0
619691 0
619752 77
620022 2
620079 10
620129 0
620183 0
620332 102
620408 34
620528 30
620741 0
620755 0
620802 66
620939 64
620968 33
621116 0
621317 0
621346 0
621355 0
621670 0
621680 0
621740 0
621765 0
621978 0
622028 0
622043 0
622149 0
622167 0
622199 24
622322 0
622337 5
622454 0
622975 0
623010 7
623067 62
623185 0
623573 0
623581 19
623622 0
623672 0
623721 7
623745 0
623776 25
623814 27
623816 116
623855 0
624035 41
624077 9
624083 484
624245 32
624267 0
624290 44
624432 0
624484 39
624491 0
624496 81
624542 0
624684 0
624714 15
624724 6
625207 2
625211 1
625231 11
625243 117
625316 0
625432 36
625603 447
625628 0
625733 5
625894 51
625930 0
625987 40
626059 11
626185 5
626272 0
626663 83
626683 0
626688 0
626692 0
626708 123
626990 0
627053 26
627254 0
627436 0
627551 37
627745 5
627817 2
627841 0
628018 0
628126 0
628270 6
628324 72
628327 0
628333 0
628449 0
628806 55
628955 17
628972 0
629094 13
629287 20
629321 0
629352 0
629398 31
629449 0
629608 0
629650 0
629884 41
629913 12
630063 0
630194 0
630263 0
630269 0
630362 0
630377 0
630386 0
630410 0
630422 0
630449 0
630473 28
630506 0
630554 0
630605 14
630626 0
630882 5
631079 0
631307 0
631342 0
631354 0
631481 0
631775 0
631933 6
632002 49
632011 0
632164 0
632199 0
632388 0
632445 11
632701 0
632724 0
632748 0
632868 97
632872 27
632966 56
633179 28
633188 36
633494 48
633593 0
633824 74
634020 59
634032 0
634052 79
634131 0
634169 226
634175 44
634378 0
634712 2
634837 0
634860 0
634874 0
634888 61
634915 0
635016 31
635107 85
635113 46
635163 9
635192 0
635214 0
635226 16
635274 812
635354 65
635527 0
635559 16
635628 0
635645 0
635793 53
635880 0
636057 0
636180 0
636270 0
636356 0
636413 29
636591 39
636594 140
636708 86
636741 4
637061 0
637104 17
637137 78
637164 60
637295 42
637497 0
637562 0
637707 7610
637766 414
637805 6
637817 0
637899 0
638109 46
638322 0
638565 6
638574 147
638733 124
638910 0
638959 42
639079 0
639723 0
640234 113
640331 32
640344 31
640380 17
640743 0
640752 0
640781 0
640821 0
640881 0
641040 12
641172 0
641236 0
641376 0
641415 39
641458 3
641465 0
641699 0
641843 0
641909 16
641948 18
641980 0
641993 46
642023 0
642140 24
642361 0
642701 8
642775 0
642811 0
643289 0
643340 24
643459 29
643595 0
643647 5
643921 0
643996 5
644053 18
644078 0
644328 0
644440 0
644447 0
644475 0
644509 0
644539 64
644636 0
644776 0
644780 0
644816 3
644986 0
644996 3
645008 0
645085 0
645095 0
645167 0
645251 54
645320 31
645359 0
645380 1
645425 0
645569 0
645617 47
645641 0
645854 0
645860 0
645873 45
645986 0
646168 44
646179 0
646240 0
646288 0
646400 0
646488 0
646556 0
646649 6
646778 48
646826 0
646844 0
646883 0
646892 0
646928 112
647096 18
647122 9
647258 59
647291 3
647294 10
647522 0
647528 0
647630 0
647654 0
647673 0
647681 22
647683 29
647842 15
647869 0
647880 52
647921 34
647924 1
648010 7
648032 0
648064 0
648217 0
648235 0
648292 0
648310 0
648376 17
648565 44
648568 0
648592 0
648694 0
648706 0
648750 0
648835 0
648841 0
648859 0
648862 0
649059 0
649070 0
649135 10
649177 0
649318 0
649320 0
649329 0
649333 0
649335 0
649343 0
649396 25
649409 5
649431 0
649464 0
649482 0
649486 0
649490 0
649499 0
649726 0
649735 10
649768 0
649960 26
650174 0
650274 101
650277 0
650394 13
650505 80
650596 0
650619 0
650781 0
650805 0
650847 23
650850 39
650916 9
650943 0
651051 2
651180 0
651192 0
651207 0
651567 0
651699 0
651705 0
651915 12
652017 0
652229 0
652242 0
652269 0
652408 0
652497 0
652779 6
652925 0
653006 57
653117 0
653198 0
653228 7
653285 10
653528 0
653594 0
653882 53
653915 0
654108 0
654134 0
654302 0
654317 0
654518 0
654638 4
654745 0
654776 47
654779 37
654806 0
655036 0
655049 62
655145 4
655178 0
655247 48
655286 0
655482 24
655719 0
655731 0
655923 3
655926 0
656010 0
656073 130
656079 63
656227 0
656444 0
656570 10
656879 0
656899 0
657377 6
657611 0
657639 0
657643 8
657659 70
657667 0
657822 15
657993 0
658002 35
658119 5
658158 29
658209 11
658245 0
658263 0
658644 95
658926 1
659036 19
659270 11
659363 9
659490 0
659634 8
659921 13
660266 0
660281 0
660366 0
660461 0
660501 0
660518 8
660548 10
660623 0
660817 0
660828 0
660855 30
660879 49
660981 0
660987 0
660992 0
661005 0
661038 0
661277 37
661316 230
661388 0
661406 0
661757 86
661811 13
661952 0
662345 0
662591 0
662706 33
662796 26
662916 0
662956 6
663029 0
663042 1
663075 14
663092 0
663102 0
663163 0
663198 0
663285 35
663354 32
663396 0
663537 0
663658 6
663838 160
663844 90
663859 128
663898 87
663970 49
664312 21
664366 0
664447 45
664465 0
664495 119
664608 0
664627 46
664663 0
664726 1
664873 0
665139 0
665157 73
665220 23
665355 0
665418 0
665457 8
665481 70
665507 0
665514 0
665658 6
665940 31
666012 0
666027 0
666164 11
666291 0
666329 31
666374 0
666475 0
666604 0
666716 0
666767 0
667049 0
667061 14
667070 0
667073 40
667160 43
667202 1
667250 42
667289 0
667483 0
667536 0
667560 0
667745 288
667793 0
667896 0
667909 0
667949 0
667979 0
667982 0
668199 3
668363 2
668450 0
668495 0
668561 0
668603 0
668681 2
668966 23
668970 0
669134 0
669275 30
669519 34
669608 0
669628 0
669649 90
669673 0
669972 0
670002 0
670430 0
670473 0
670743 0
671199 0
671262 0
671294 0
671655 0
671702 0
671783 0
671795 0
671819 0
671956 10
671978 0
672144 0
672684 0
673056 24
673144 41
673162 0
673165 0
673219 56
673248 0
673302 0
673405 0
673556 0
673565 0
673586 0
673633 91
673773 0
673968 0
674165 70
674309 25
674313 9
674342 0
674594 8
674663 0
674666 4
674746 41
674786 141
674810 15
674828 0
674900 0
674925 0
674975 0
675299 0
675452 0
675479 81
675738 24
675749 9
675808 0
675899 29
675902 56
675944 0
676034 26
676067 2
676130 0
676160 0
676451 25
676556 15
676568 18
677156 60
677165 0
677348 0
677408 0
677432 38
677636 7
677640 46
677660 11
677704 0
677716 0
677763 0
677794 109
677814 36
677817 97
677846 0
677942 0
678138 0
678183 0
678273 0
678402 0
678525 0
678585 125
678737 36
678821 161
678866 0
678993 5
679101 97
679108 0
679240 43
679243 29
679253 10
679261 0
679285 0
679305 0
679384 0
679453 0
679483 0
679564 24
679787 0
679975 10
680501 0
680581 0
680584 18
680618 0
680720 0
680869 0
681120 95
681220 0
681337 0
681448 4
681592 22
681621 0
681644 0
681668 0
681699 0
681777 0
681801 37
682191 0
682328 0
682533 0
682730 0
682808 16
682985 0
683162 0
683321 0
683411 0
683597 185
683609 0
683633 0
683681 1
683684 0
683808 0
683821 9
683833 0
683908 0
684008 0
684018 0
684046 0
684115 0
684145 27
684256 11
684259 0
684265 28
684324 48
684480 0
684636 0
684689 0
684879 14
684964 16
684978 18
684993 23
685137 0
685194 0
685365 27
685440 1
685620 0
686147 0
686273 0
686304 0
686321 18
686457 0
686681 36
686684 0
686724 0
686835 13
686843 0
686886 0
686922 0
686987 9
686990 34
687227 5
687275 31
687323 17
687368 46
687741 23
687881 0
687921 9
687933 0
687981 31
688110 40
688221 0
688272 0
688509 0
688788 6
688887 0
688995 0
689001 0
689098 1
689176 0
689255 0
689307 33
689471 0
689712 87
689754 4
689760 15
689898 0
689954 0
689984 0
690020 46
690170 0
690248 22
690329 19
690356 55
690404 186
690473 39
690554 119
690605 28
690611 0
690913 0
690931 8
690952 0
691043 10
691172 0
691184 1
691256 1
691289 43
691475 0
691728 66
691789 49
691861 0
691866 0
691870 32
691876 6
691891 0
691896 0
691902 10
691906 0
691945 32
692264 61
692279 0
692324 0
692339 0
692588 89
692791 8
693089 0
693236 37
693347 0
693428 0
693595 0
693647 0
693850 0
694102 107
694663 12
694687 4
694690 12
694721 0
694809 0
694843 0
695053 0
695121 13
695134 0
695307 15
695507 0
695574 0
695631 0
695640 0
696121 0
696162 0
696375 0
696537 0
696693 17
696725 0
696752 87
696840 0
697044 0
697143 18
697161 0
697232 0
697260 0
697326 0
697372 0
697413 0
697428 27
697605 0
697761 13
697887 19
697899 0
697976 0
698055 0
698067 0
698100 62
698190 0
698442 0
698514 0
698754 0
698779 0
698865 0
698883 0
699291 0
699309 0
699551 0
699584 0
699620 0
699729 0
699810 33
699831 0
699906 0
700035 0
700077 48
700269 277
700413 0
700737 0
700911 0
700923 0
700932 13
701191 58
701476 0
701509 7
701517 21
701573 92
701579 19
701618 0
701701 0
701708 0
701762 0
701866 0
701930 0
701960 0
702437 0
702528 0
702633 0
702737 32
703461 0
703688 0
703822 11
703912 0
703960 0
704056 136
704220 0
704513 0
704557 2
704823 0
704843 0
705014 12
705200 15
705212 1
705484 0
705521 13
705530 0
705566 0
705722 0
705838 18
705850 0
706141 0
706480 0
706484 0
706643 15
706661 0
706951 0
706967 0
706973 19
707027 108
707042 0
707054 0
707093 19
707375 0
707584 91
707648 0
707668 0
707800 32
707894 0
708327 0
708379 11
708382 0
708406 21
708634 15
708811 0
709067 0
709096 0
709249 16
709297 0
709312 0
709339 16
709409 0
709447 26
709555 0
709561 0
709583 0
709612 0
709732 0
709816 65
709918 6
709981 65
710005 0
710081 0
710098 91
710170 0
710218 11
710303 37
710306 22
710319 0
710349 0
710396 0
710879 0
710933 0
710937 0
710983 0
711035 0
711071 0
711192 0
711228 0
711357 43
711363 0
711468 0
711721 0
711741 50
711876 0
711972 0
712006 0
712030 0
712074 0
712152 55
712164 0
712344 0
712449 0
712461 0
712467 0
712512 7
712527 0
712671 0
712740 0
712878 50
712923 0
712962 0
712977 49
713067 0
713076 0
713155 0
713208 0
713256 0
713374 0
713382 0
713394 0
713538 0
713547 7
713574 112
713636 0
713649 13510
713682 0
713865 7
713934 7
714042 83
714086 60
714153 82
714174 0
714300 84
714346 149
714462 0
714675 0
714714 0
714742 36
714758 0
714785 36
714872 0
715019 4
715070 62
715109 76
715118 11
715184 0
715247 27928
715539 0
715607 0
715692 0
715721 0
715990 0
716198 0
716231 9
716240 0
716242 14
716258 0
716277 33
716283 0
716429 0
716466 0
716600 0
716654 124
716741 0
716868 0
716918 0
716931 0
716993 5
717005 0
717047 0
717059 41
717119 14
717215 166
717272 0
717344 10
717350 12
717373 27
717418 0
717682 2
717689 0
717930 0
717954 0
717972 0
718113 0
718149 211
718194 0
718247 0
718262 0
718542 32
718584 46
718590 24
718632 0
718674 28
718785 38
718810 0
718902 10
718971 0
719156 0
719162 0
719177 0
719391 25
719555 0
719572 0
719819 0
719925 0
720266 0
720393 0
720420 0
720435 0
720447 3
720483 4
720562 0
720597 51
720644 0
720839 0
720963 21
721035 0
721047 3
721059 0
721077 0
721101 0
721299 0
721369 0
721390 0
721432 132
721464 1
721495 18
721666 0
721675 35
721793 0
721813 0
722355 0
722373 0
722418 70
722629 7
722652 0
722784 21
723103 20
723143 22
723149 20
723197 42
723254 0
723363 0
723428 16
723476 0
723517 0
723527 0
723559 0
723563 17
723605 0
723645 63
723710 0
723821 0
723866 93
724067 0
724193 231
724205 43
724249 159
724429 19
724457 322
724466 117
724557 0
724643 104
724712 15
724733 159
724784 126
724835 11
725009 143
725065 33
725122 200
725179 0
725206 163
725227 0
725452 17
725515 87
725518 41
725528 0
725632 0
725650 29
725660 0
725737 0
725800 76
725803 125
726204 24
726265 8
726340 22
726379 0
726409 196
726496 55
726514 326
726523 37
726550 0
726571 25
726641 99
726765 0
726773 6
726853 0
726870 14
726873 131
726877 3
726917 0
727021 0
727094 0
727104 53
727363 13
727453 13
727507 87
727574 0
727581 54
727599 0
727715 0
727818 75
727872 39
727887 79
727961 0
727980 69
728139 0
728271 56
728286 0
728297 0
728361 0
728430 76
728478 0
728624 80
728702 0
728768 48
728946 0
729047 0
729271 0
729327 0
729449 0
729548 0
729614 0
730033 7
730176 0
730216 0
730528 0
730588 12
730603 9
730788 11
730878 12
731030 0
731444 12
731546 0
731555 0
731633 0
731699 0
731768 0
731993 0
732030 11
732032 0
732076 0
732088 0
732090 0
732126 16
732129 35
732215 2
732393 107
732395 1
732588 0
732630 8
732768 102
732810 0
732851 13
732885 32
732918 0
732932 0
732986 1
733015 0
733175 0
733273 0
733475 0
733503 0
733560 64
733563 33
733583 1
733593 44
733602 26
733638 0
733659 28
733703 23
733849 40
734013 0
734116 0
734149 0
734526 0
734628 0
734682 20
735235 9
735295 0
735586 2
735635 0
735644 0
735661 13
735676 0
735807 0
735839 0
735920 63
736011 0
736028 6
736085 9
736295 11
736322 1
736357 0
736375 0
736391 0
736564 0
736567 0
736589 0
736592 0
736597 0
737003 29
737095 0
737120 24
737183 0
737294 0
737405 0
737556 0
737880 9
737947 5
738041 0
738084 9
738114 35
738237 0
738304 0
738345 18
738378 0
738390 16
738585 2
738597 0
738636 0
738675 0
738776 0
738861 0
738876 0
739122 0
739190 0
739219 0
739230 0
739305 0
739346 0
739387 0
739445 0
739490 0
739631 3
739679 0
739804 0
739985 0
740084 2
740212 0
740215 0
740362 0
740518 0
740536 5
740545 26
740551 0
740658 0
740692 2
740764 5
740767 0
740818 1
740848 0
740881 0
740905 3
740980 60
741197 0
741212 0
741305 0
741452 0
741488 0
741560 0
741663 0
741679 0
741731 0
741755 0
741821 0
741830 0
741842 1
741860 0
741908 0
741965 0
741977 0
741986 0
742064 464
742103 0
742112 0
742118 7
742332 0
742392 0
742439 0
742461 0
742505 27
742519 18
742730 0
742745 4
742766 6
742787 0
743033 0
743131 0
743285 2
743336 101
743440 0
743501 0
743588 0
743726 0
743999 0
744030 0
744186 19
744240 0
744488 0
744501 34
744600 0
744621 45
744695 0
744867 4
745231 0
745585 1
745645 0
745648 14
745838 0
745853 0
745864 0
745932 43
745983 73
746103 0
746163 0
746187 0
746190 80
746226 0
746250 8
746568 0
746586 25
746660 21
746720 70
746852 0
747216 0
747240 0
747300 0
747318 135
747396 0
747405 0
747416 0
747429 0
747545 0
747755 0
747763 0
747810 0
748031 0
748181 0
748190 0
748264 0
748423 0
748510 0
748690 0
748781 0
748799 0
749063 0
749138 0
749234 53
749635 0
749670 0
749843 0
749905 7
749992 0
749995 0
750085 0
750367 0
750397 0
750415 10
750571 3
750625 0
750845 0
750863 0
750913 40
750924 20
750959 0
750993 0
751080 6
751121 0
751284 0
751359 14
751410 0
751518 1
751815 3
751890 29
751953 23
752133 17
752386 1
752463 0
752466 0
752579 0
752609 0
752731 0
752738 0
752907 0
753320 0
753338 1
753635 151
753644 11
753858 9
753908 7
753991 29
754051 0
754174 0
754191 0
754284 17
754438 2
754443 40
754576 11
754696 0
754717 0
754723 223
754774 0
754795 0
754942 1
755047 4
755059 25
755075 77
755086 160
755125 0
755409 35
755736 180
755871 16
755874 0
755927 41
755990 41
756401 54
756499 4
756616 0
756629 0
756840 39
756853 3
756898 9
756952 0
757014 38
757039 0
757110 2
757117 11
757138 0
757247 0
757570 0
757768 10
757854 33
757888 0
757893 0
757907 0
757916 22
758039 0
758063 45
758393 0
758417 0
758449 0
758678 160
758762 2
758886 0
759071 89
759155 0
759209 21
759218 0
759384 40
759449 1
759521 0
759617 7
759623 0
759780 0
760037 8
760073 159
760099 61
760112 67
760123 7
760133 0
760187 0
760340 0
760682 0
760709 0
760821 0
760861 61
760863 0
760871 5
760884 0
760896 7
760941 13
760956 0
760989 146
761071 0
761314 0
761415 0
761763 0
761802 0
761974 0
762225 19
762336 10
762351 2932
762747 0
762794 0
762801 3
762819 3
762821 71
762830 0
762858 0
762969 0
763038 0
763107 0
763392 5
763899 51
763950 52
764130 21
764175 14
764195 0
764316 75
764702 88
764780 0
764831 0
765006 0
765513 0
765679 0
765731 0
765933 0
766284 0
766485 248
766692 0
766756 9
766834 12
766868 0
766900 124
767015 109
767258 13
767300 0
767384 0
767416 0
767434 27
767468 0
767476 0
767615 0
767716 41
767812 38
767953 1056
768039 23
768178 0
768274 1
768373 27
768424 0
768480 19
768676 2
768709 0
769074 0
769101 0
769344 0
769353 0
769422 0
769521 0
769704 3
769767 0
769823 0
769982 16
770203 42
770312 0
770424 0
770540 0
770558 38
770747 8
770897 121
770909 0
771028 0
771107 0
771113 24
771122 12
771410 8
771587 0
771596 0
771605 0
771782 0
771812 0
772070 0
772085 0
772120 0
772166 0
772181 0
772256 0
772373 0
772378 0
772424 0
772514 0
772559 0
772610 0
772750 0
772769 0
772854 0
772952 0
772992 0
773084 0
773285 47
773342 0
773369 0
773419 99
773442 3
774525 0
774626 0
774665 0
774767 3
774788 0
775043 0
775073 7
775109 0
775250 0
775547 3
775659 0
775679 0
775713 2
775754 0
775994 0
776045 6
776108 0
776276 1
776288 0
776577 0
776586 0
776596 0
776601 56
776611 0
776621 0
776631 39
776645 104
776672 0
776686 16
777000 0
777582 112
777597 14
778188 0
778410 0
778644 0
778821 0
779303 0
779744 46
779870 38
779900 82
779966 0
779981 19
780269 0
780431 0
780537 0
780570 0
780629 0
780656 26
780872 2
781005 0
781076 0
781141 34
781212 9
781249 0
781266 0
781281 0
781338 0
781400 1
781455 0
781587 0
781759 0
781829 0
781868 0
781959 0
782006 0
782017 0
782025 0
782107 1
782984 8
783068 70
783086 26
783107 15
783215 106
783329 69
783335 19
783350 38
783677 0
784055 0
784255 0
784447 0
784524 0
784614 3
784622 23
784814 0
784916 66
785063 0
785155 0
785950 0
786123 86
786137 0
786224 0
786242 96
786656 16
787316 91
787328 28
787363 0
787514 0
787646 0
787689 0
787715 55
787721 2
788136 18
788192 0
788397 0
788913 8
788937 12
788982 0
789286 0
789356 0
789570 0
789904 13
789970 0
790015 0
790024 0
790036 4
790048 30
790060 6
790084 39
790105 0
790108 1
790136 5
790323 0
790400 0
790411 0
790597 20
790600 42
790643 178
790704 23
790878 10
791097 84
791217 39
791322 0
791445 13
791472 31
791517 16
791521 130
791572 3
791574 53
791581 3
792028 35
792195 118
792283 4
792339 0
792380 0
792389 0
792463 17
792581 48
792887 0
793338 31
793383 109
793386 41
793398 21
793535 0
793934 82
793962 0
794067 0
794106 85
794208 0
794238 0
794276 0
794299 0
794351 0
794439 0
794846 8
794968 32
795002 0
795075 0
795081 0
795113 0
795320 0
795474 0
795524 0
795537 0
795569 62
795571 2
795575 185
795781 25
795942 0
796002 13
796568 145
796590 7
796598 6
796607 0
796708 0
796750 0
796752 3
796756 0
796790 0
797028 0
797088 0
797133 0
797235 0
797541 0
797726 0
797884 0
797894 0
798015 0
798077 0
798324 0
798479 0
798525 0
798830 0
798839 0
799093 0
799130 0
799243 0
799286 0
799300 0
799313 105
799363 0
799417 0
799524 0
799537 1
799977 0
800146 0
800372 0
800440 0
800498 10
800528 0
800589 3
800643 0
800856 0
800958 49
800964 19
800974 33
801066 19
801120 22
801279 0
801306 10
801312 9
801358 0
801372 0
801485 0
801560 1
801593 32
801609 0
801644 0
801662 0
801674 13
801824 42
801851 0
802247 0
802478 0
802508 3
802661 0
802707 0
803013 0
803306 0
803361 0
803438 0
803469 0
803490 0
803505 0
803516 0
803526 0
803537 0
803545 0
803549 0
803589 0
803623 0
803765 44
803998 0
804008 20
804143 39
804148 18
804168 30
804255 0
804288 0
804296 0
804381 52
804449 6
804563 5
804609 38
804623 0
804641 0
804731 0
804749 53
804782 28
804803 0
804896 0
804924 0
804962 0
804980 1
805078 0
805147 12
805294 0
805341 0
805384 0
805627 0
805702 0
805711 0
805759 0
805789 0
805981 0
806066 0
806141 2
806173 0
806398 0
806426 0
806503 0
806559 5
806661 0
806754 40
806969 0
806988 53
806997 0
807003 26
807269 0
807291 8
807324 0
807363 0
807447 17
807544 0
807680 0
807752 0
807782 6
807851 0
807973 33
808145 1
808187 11
808202 1
808286 2
808412 0
808436 4
808457 0
808631 2
808732 0
808846 0
809022 0
809104 24
809431 0
809479 0
809482 26
809571 17
809667 0
809778 0
809818 0
809856 0
809938 1
810001 9
810124 26
810235 11
810321 0
810337 19
810415 0
810457 0
810636 0
810673 0
810698 0
810756 0
810799 0
810849 0
810875 0
810899 77
810912 645
810975 0
811017 0
811025 0
811087 0
811149 0
811196 0
811220 27
811355 0
811364 0
811374 0
811412 9
811423 0
811458 0
811538 0
811554 8
811710 8
811781 60
811867 0
811977 0
812167 86
812262 0
812289 50
812292 29
812388 0
812408 0
812422 0
812438 0
812446 0
812570 0
812619 0
812646 3
812670 12
812702 0
812747 0
812792 0
812820 4
812891 0
812900 0
812931 27
812964 0
813015 27
813039 0
813078 31
813081 38
813123 8
813183 0
813306 17
813371 5
813399 0
813416 0
813469 0
813539 37
813545 53
813549 156
813679 38
813688 9
813838 0
814066 0
814096 55
814109 0
814128 59
814158 61
814183 0
814319 27
814372 2
814433 0
814447 0
814595 0
814653 0
814675 0
814708 44
814870 24
814879 0
814913 0
814934 37
815051 0
815300 4
815592 24
815771 23
815906 0
816104 37
816123 18
816125 16
816230 0
816368 0
816406 0
816428 0
816472 0
816521 10
816737 67
816791 10
816932 94
816971 0
817136 0
817217 8
817352 0
817373 0
817423 10
817493 0
817500 99
817540 0
817565 0
817601 64
817626 0
817958 28
818117 2
818135 0
818217 0
818236 7
818278 0
818396 0
818603 0
818612 1
818717 0
818786 0
818904 0
819155 0
819286 0
819481 0
819560 0
819608 0
819617 0
819662 0
819823 0
820049 14
820195 0
820264 0
820461 0
820494 56
820590 24
820599 15
820632 9
820752 30
820800 0
820944 52
821094 3
821241 35
821352 6
821441 0
821483 0
821516 3
821633 46
821822 80
821885 0
821924 0
821954 0
821972 0
821975 0
822065 441
822095 0
822105 0
822134 1
822251 0
822314 0
822443 75
822497 23
822699 94
822834 57
822921 0
823086 53
823137 0
823170 0
823177 0
823201 0
823216 0
823226 45
823299 0
823307 0
823371 0
823377 0
823635 0
823954 0
824073 9
824093 0
824109 66
824187 0
824202 29
824344 0
824425 35
824565 37
824805 65
824895 45
825012 0
825103 0
825174 11
825342 454
825348 0
825387 0
825540 16
825582 0
825675 46
825743 38
825774 111
825907 0
825937 2
825958 0
825964 0
826156 0
826493 6
826583 0
826609 23
826633 0
826768 29
826771 18
826975 0
827095 67
827101 46
827281 0
827662 0
827953 0
828025 7
828055 0
828184 0
828322 0
828340 0
828513 0
828574 0
828902 0
828983 0
829050 0
829255 0
829517 0
829536 19
829545 24
829735 12
829786 0
829905 0
830092 39
830146 5
830227 0
830320 11
830443 0
830704 25
830716 0
830724 9
830786 0
830912 22
830951 0
831088 0
831236 43
831311 0
831560 0
831650 35
831716 0
832059 0
832066 0
832251 1072
832308 0
832512 1
832551 0
832731 13
832851 0
832938 0
832947 0
833046 39
833157 77
833193 1
833211 3
833232 0
833262 98
833295 88
833328 0
833394 0
833418 16
833433 0
833472 66
833626 0
833790 0
834042 0
834063 25
834069 0
834078 35
834285 42
834444 0
834525 0
834631 0
834760 0
834964 0
834972 0
835098 73
835351 3
835384 0
835472 0
835504 42
835534 0
835546 22
835618 0
835630 0
835772 0
835873 0
835888 0
835931 0
836782 14
836843 0
837033 0
837172 2
837186 0
837452 0
837530 0
837585 0
837597 206
837756 0
837832 0
837957 1
837996 0
838036 0
838065 130
838102 6
838137 0
838233 0
838302 0
838422 0
838488 0
838535 0
838585 0
838704 0
838759 3
838769 0
838799 66
838823 47
838891 4
839122 0
839179 89
839407 56
839470 0
839509 44
839668 1
839707 54
839749 18
839797 85
839812 41
839902 0
840101 49
840155 72
840164 195
840758 59
840766 0
840779 0
840796 47
840842 10
840986 38
840992 0
841007 0
841151 20
841217 0
841314 0
841392 0
841582 1
841661 30
841663 81
841810 3
842132 0
842134 0
842150 0
842348 10
842444 7
842498 77
842592 0
842651 0
842708 12
842759 0
842792 26
842924 0
843140 0
843221 127
843245 53
843362 53
843497 0
843566 4
843583 0
843838 17
843882 0
844048 3
844164 0
844174 0
844204 15
844216 0
844272 0
844286 0
844310 0
844318 0
844431 0
844546 0
844617 0
844630 0
844747 0
844924 0
845026 0
845086 0
845170 0
845200 0
845260 0
845332 0
845410 0
845443 0
845562 0
845742 0
845895 51
845951 0
846003 0
846360 12
846383 0
846405 0
846993 69
847092 0
847130 0
847324 0
847449 78
847459 0
847590 0
847636 0
847885 0
847930 0
848107 98
848490 0
848606 0
848687 0
848820 28
848920 0
848944 1207
849106 18
849188 0
849498 5
849635 13
849684 0
849688 0
849705 0
849889 3
850143 0
850179 0
850256 9
850268 77
850285 0
850332 0
850460 0
850550 19
850619 31
850742 13
850916 17
851006 74
851106 1
851146 5
851233 0
851249 0
851361 12
851383 130
851393 58
851417 63
851541 27
851692 0
851915 14
852014 33
852236 0
852626 95
852776 71
852855 133
853211 0
853229 0
853310 0
853370 9
853376 0
853456 0
853480 62
853491 0
853621 6
853786 6
853882 13
854017 32
854032 38
854038 0
854089 26
854095 0
854104 0
854120 0
854435 0
854539 49
854608 9
854719 15
854788 0
854815 0
855150 0
855310 0
855322 0
855325 31
855490 0
855520 0
855586 0
855593 11
855644 9
855926 0
855974 28
855989 0
856106 15
856277 0
856394 0
856401 0
856465 0
856788 6
856917 13
856923 78
857013 0
857043 0
857154 15
857229 56
857247 0
857271 0
857469 89
857472 141
857493 0
857568 10
857674 25
857757 10
857792 1
857794 4
857901 34
857913 0
857921 0
858093 0
858159 0
858171 18
858213 20
858228 0
858238 3
858425 38
858434 0
858605 0
858866 0
858986 0
859028 0
859070 23
859139 0
859154 12
859187 0
859445 7
859447 53
859505 0
859771 0
859786 0
860032 0
860233 0
860272 19
860287 51
860439 60
860523 13
860542 48
860554 2
860582 4
860587 51
860658 25
860806 0
860854 43
860917 2
860960 0
861025 14
861028 40
861052 58
861082 8
861115 12
861172 24
861268 41
861463 30
861846 31
861852 0
861999 13
862020 0
862208 37
862481 119
862529 5
862601 113
862700 40
862835 0
862853 0
862936 0
862943 4
863358 13
863380 0
863413 18
863548 0
864037 0
864093 0
864161 0
864178 0
864241 7
864298 3
864407 0
864461 77
864465 0
864471 0
864504 0
864573 0
864597 0
864797 4
864812 0
864854 0
864896 26
864902 63
864965 0
865100 16
865370 14
865435 0
865448 49
865652 5
865658 44
865665 12
865690 0
865736 0
865811 8
865823 0
865898 51
865985 137
865994 0
866066 47
866138 0
866224 0
866276 0
866305 0
866351 0
866363 56
866429 15
866441 59
866531 1536
866555 0
866606 9
866660 0
866699 0
866710 0
866798 37
866927 0
867167 0
867347 38
867464 101
867581 37
867617 54
867646 0
867746 0
867762 34
867791 0
867815 0
867869 0
867920 0
868169 39
868520 0
868697 10
868707 0
868872 0
868934 0
869003 26
869166 0
869174 0
869291 11
869311 0
869399 0
869510 29
869520 0
869669 0
869704 0
869899 16
870085 6
870130 0
870157 8
870231 0
870264 0
870355 0
870502 0
870511 6
870532 0
870544 0
870790 0
870899 0
871068 123
871104 0
871146 0
871159 0
871683 11
871695 0
871832 0
871866 0
871932 101
872026 0
872074 0
872417 0
872503 9
872623 0
872977 0
873181 0
873190 1
873232 0
873292 5
873343 0
873358 5
873364 0
873370 0
873457 14
873481 0
873511 4
873577 4
873592 10
873637 0
873781 3
873826 0
873874 0
874105 0
874165 0
874261 0
874317 2
874371 0
874380 3
874467 0
874506 12
874758 32
874878 0
875378 0
875609 14
875627 5
875723 9
875762 9
875765 28
876128 7
876188 0
876219 0
876251 2
876362 0
876443 10
876722 8
876747 0
876749 33
876760 0
876816 44
876820 20
876835 3
876842 54
877088 0
877165 37
877304 22
877590 0
877744 0
877965 0
878028 0
878046 65
878109 0
878155 88
878164 33
878548 0
878742 0
878791 4
878843 2
878888 0
878978 0
879260 0
879308 0
879363 0
879519 0
879743 0
879907 0
880063 0
880069 0
880126 0
880219 0
880270 0
880393 0
880585 0
880854 21
880922 0
881084 0
881388 5
881467 20
881753 65
881783 0
881926 0
881932 20
882028 35
882250 73
882418 22
882454 18
882490 30
882556 31
882598 0
882610 1
882666 6
882686 48
882819 34
882852 0
883122 0
883422 31
883425 17
883437 90
883516 22
883556 11
883617 0
883656 25
883676 0
883702 0
883775 19
883808 99
883864 14
883880 36
883937 14
883973 0
883981 1
884144 21
884172 0
884218 2
884315 0
884366 0
884468 89
884479 0
884585 0
884613 8
884675 0
884677 0
884741 7
884793 0
884874 25
884909 0
884927 15
884954 96
884966 4
884978 23
884996 0
885005 251
885024 80
885076 5
885090 13
885130 0
885182 0
885376 0
885382 0
885432 0
885467 0
885485 0
885495 19
885632 2
885743 19
885748 55
885757 0
885775 17
885805 0
885809 0
885821 0
885833 35
885843 0
885854 0
885869 0
885946 0
886206 39
886236 0
886245 0
886360 0
886427 0
886533 4
886547 1
886560 14
886633 22
886659 9
886685 17
886689 70
886710 4
886736 28
886870 52
886983 109
887066 0
887093 120
887130 303
887213 1
887232 112
887238 46
887367 23
887400 4
887603 3610
887705 35
887846 1
887867 166
887987 22
888311 358
888602 0
888682 237
888849 0
888887 76
888920 2
888949 49
889059 0
889063 41
889093 0
889457 34
889767 0
889821 0
889940 7
889952 0
890238 0
890398 0
890447 32
890476 0
890498 0
890602 69
890648 0
890669 55
890686 22
890779 0
890913 0
890931 6
890947 0
891000 0
891067 0
891141 0
891579 66
891639 2
891684 2
891723 0
891732 0
891797 0
891819 0
891876 0
891999 0
892016 0
892086 0
892117 0
892373 0
892391 0
892524 0
892530 0
892604 14
892720 0
892760 0
892763 88
893105 49
893113 14
893150 0
893189 7
893198 10
893339 0
893401 29
893462 35
893549 0
893631 124
893666 0
893676 0
893682 0
893700 0
893741 5
893758 0
893786 0
893803 0
893863 0
893887 9
894083 0
894163 31
894370 0
894463 0
894857 0
894894 0
895107 0
895131 0
895258 5
895262 21
895323 0
895325 5
895347 0
895478 0
895667 0
895802 0
895838 0
896048 0
896141 0
896174 0
896297 22
896357 0
896444 0
896548 74
896656 0
896671 0
896710 51
896989 0
897334 15
897383 0
897553 6
897586 76
897622 25
897643 27
897790 6
897793 0
897968 0
898150 7
898246 0
898438 7
898504 57
898576 11
898609 0
898615 134
898636 21
898675 0
898853 0
899008 0
899080 0
899101 0
899122 26
899164 21
899176 0
899327 0
899332 0
899384 32
899436 3
899513 0
899573 0
899582 0
899590 17
899594 18
899768 0
899786 23
900089 0
900137 0
900197 3
900203 10
900335 0
900377 0
900380 64
900563 0
900629 0
900636 0
900659 492
900668 0
900755 20
900930 0
901020 0
901023 20
901095 0
901185 0
901224 32
901245 9
901257 6
901278 30
901500 12
901503 3
901542 3
901641 22
901680 94
901803 12
901893 0
902124 2
902148 2
902211 0
902217 51
902253 0
902265 0
902413 0
902422 0
902429 0
902460 0
902506 0
902722 10
902926 77
902956 0
903097 13
903100 10
903160 0
903178 65
903199 19
903238 0
903649 0
903664 0
903822 43
904126 4
904336 58
904351 0
904363 0
904432 0
904612 0
904627 26
904687 0
904699 0
904716 0
904777 0
904780 16
904880 0
904887 0
905102 0
905162 0
905181 0
905249 17
905385 0
905411 0
905447 0
905516 0
905525 0
905896 0
906181 0
906216 0
906364 2
906373 0
906732 0
906763 0
906775 0
906783 0
906817 0
907189 0
907360 0
907402 3
907612 0
907884 0
907949 0
908070 0
908169 0
908208 0
908301 0
908364 0
908412 0
909145 0
909196 10
909215 6
909285 0
909290 0
909298 75
909303 0
909385 0
909433 5
909568 9
909655 89
909658 0
909778 0
909802 0
909817 0
909862 0
910110 0
910135 0
910168 17
910179 0
910305 0
910317 21
910552 0
910596 0
910610 0
910708 0
910726 0
911316 0
911351 0
911355 33
911664 0
911730 3
911796 0
911835 0
912057 0
912096 0
912228 0
912270 0
912324 0
912765 0
912783 0
912873 0
912883 12
912964 0
912984 0
912995 0
913011 0
913087 0
913139 0
913141 0
913143 0
913147 0
913152 0
913367 92
913440 0
913502 11
913526 33
913580 41
913598 3
913902 94
913922 0
914027 20
914042 0
914291 10
914323 51
914327 136
914480 0
914795 13
914993 0
915057 0
915103 0
915401 0
915766 98
915805 12
915889 0
916000 0
916302 1
916316 0
916353 0
916377 0
916385 0
916579 144
916588 92
916594 6
916742 0
916837 0
916843 7
916879 36
916890 0
917035 13
917047 0
917213 0
917266 68
917289 0
917301 0
917329 35
917336 0
917404 0
917673 37
917802 0
917870 43
917916 30
918045 57
918122 0
918139 2
918161 5
918203 3
918266 0
918440 0
918632 0
918971 0
919130 0
919154 0
919351 0
919430 0
919540 0
919588 0
919639 25
919661 0
919718 0
919753 0
919816 0
919865 0
919922 0
919925 0
920063 54
920101 1
920139 0
920579 0
921204 0
921637 0
921763 0
921823 0
921998 3
922165 0
922309 25
922327 58
922409 6
922411 44
922700 0
922760 0
922889 0
922931 0
922982 0
922997 10
923129 8
923181 0
923216 0
923222 0
923288 0
923456 15
923471 0
923579 0
923603 23
923617 0
923816 0
923915 36
923948 14
923951 78
924115 1
924271 0
924334 0
924517 0
924559 0
924658 0
924667 0
924688 3
924692 0
924730 0
924786 0
924811 121
924866 33
924925 0
924950 0
924968 0
924992 0
925015 0
925057 0
925357 0
925363 0
925502 0
925546 0
925564 0
925579 0
925596 0
925687 0
925690 0
925710 26
925771 79
925859 71
925861 109
925881 29
925914 0
925986 63
926036 28
926046 2
926057 0
926086 110
926088 68
926123 0
926147 3
926166 21
926168 37
926215 26
926234 0
926245 0
926255 0
926361 0
926406 0
926451 0
926472 8
926544 0
926658 14
926691 0
926761 0
926853 0
926869 0
926961 3
927037 0
927041 20
927078 0
927089 0
927123 0
927206 0
927286 0
927299 0
927303 5
927309 0
927385 36
927409 0
927422 0
927593 0
927967 30
927971 0
928130 0
928242 16
928290 7
928472 11
928712 58
928865 4842
928982 6
929264 25
929267 65
929321 2
929483 2
929546 6
929699 42
929756 41
929879 41
929903 7
929952 0
929969 7
930125 76
930133 39
930445 8
930454 0
930482 0
930581 0
930682 0
930730 19
930843 8
930964 0
931035 0
931053 4
931134 2
931260 0
931455 4
931458 31
931515 4
931722 0
931802 0
931998 87
932145 11
932175 59
932352 19
932397 14
932748 0
932862 2
932898 11
932998 0
933054 30
933168 5
933219 47
933336 273
933348 5
933497 0
933656 82
933658 374
933662 111
933670 76
933674 34
933698 5
933716 0
933725 0
933900 0
933951 0
934242 0
934266 199
934492 0
934514 0
934629 0
934839 0
934875 11
934897 0
935074 0
935089 127
935134 1
935228 0
935338 48
935858 0
935938 0
936191 0
936208 15
936324 0
936649 0
936830 235
936858 32
936993 8
937028 24
937081 0
937153 79
937157 113
937167 0
937206 0
937501 0
937955 0
938056 8
938101 0
938225 31
938323 5
938464 0
938479 101
938515 19
938590 5
938713 5
938827 0
938929 2908
938995 41
939009 0
939157 0
939175 0
939292 0
939345 0
939439 0
939535 72
939668 0
939674 0
939690 13
939707 0
939709 0
939714 0
939725 0
939727 0
939738 0
939741 0
939745 0
939879 0
940233 0
940306 0
940310 91
940650 0
940758 0
940932 0
941002 0
941092 4
941421 0
942388 0
942394 0
942672 23
942951 24
943165 0
943195 0
943201 0
943453 1
943465 0
943531 0
943582 0
943935 0
943956 0
943971 14
944245 0
944563 27
944588 0
944708 0
944715 0
945008 72
945176 26
945456 0
945501 0
945614 0
945768 0
945790 0
945916 7
945919 0
946015 0
946132 0
946168 0
946186 0
946381 0
946423 0
946612 0
946715 18
946762 0
946993 0
947044 181
947116 20
947356 0
947377 0
947493 26
947808 10
947865 0
948024 0
948073 0
948117 84
948663 0
948727 0
948790 0
948807 0
948919 34
949033 0
949120 0
949195 0
949222 14
949315 27
949429 37
949615 16
949933 0
950026 0
950284 0
950368 0
950455 0
950689 0
950740 0
950746 2
950794 0
950837 0
950872 0
950950 0
951001 0
951022 0
951200 0
951229 0
951253 0
951351 160
951559 26
951563 0
951574 4
951616 0
951969 8
952290 0
952474 0
952629 6
952926 118
953343 26
953470 14
953590 0
953644 11
953664 0
953778 79
953877 0
953883 37
953914 0
954255 0
954612 54
954699 56
954792 0
954900 38
955563 0
955647 29
955894 0
955929 0
955944 0
956020 12
956031 149
956034 23
956054 0
956134 34
956154 64
956166 32
956194 0
956229 0
956284 0
956413 0
956531 0
956675 0
956846 0
957052 0
957132 0
957134 3
957138 13
957150 0
957189 0
957370 0
957406 0
957569 0
957575 17
957605 0
957614 0
957710 0
957725 0
957850 0
957893 0
958073 0
958148 0
958250 2
958406 0
958728 0
958768 0
958775 0
958795 0
958890 0
958897 0
959113 0
959212 0
959274 0
959305 4
959392 5
959518 0
959632 0
959922 0
960143 27
960147 24
960176 0
960187 0
960235 0
960353 0
960449 0
960480 64
960509 0
960576 0
960581 57
960588 0
960668 90
960801 0
960866 0
961347 0
961370 0
961377 0
961384 0
961474 0
961711 16
961765 22
961783 2
961846 0
961879 0
962173 30
962254 11
962287 0
962356 0
962403 0
962412 37
962416 1
962481 0
962532 22
962608 0
962747 1
962774 64
962798 0
963138 0
963174 0
963202 48
963216 0
963364 0
963462 0
963618 0
963721 2
963729 0
963852 0
963888 3
964083 5
964119 0
964137 14
964511 0
964666 0
964697 28
964699 0
964798 1
964879 0
964909 0
965002 19
965113 49
965230 0
965300 0
965389 0
965424 0
965546 0
965559 0
965617 0
965733 0
965984 0
966110 0
966129 0
966141 0
966189 0
966612 0
966984 0
967222 1
967240 75
967380 24
967392 0
967404 42
967965 0
968209 25
968506 23
968530 0
968542 87
968602 24
968611 8
968720 0
968768 0
968960 0
968993 0
969074 46
969134 0
969206 0
969257 14
969349 0
969374 9
969383 0
969617 0
969704 0
969878 21
969905 0
969953 0
970163 35
970201 72
970370 27
970495 83
970522 0
970558 0
970681 0
970741 0
970753 13
970826 1
970892 4
971066 0
971112 0
971138 21
971359 149
971498 0
971692 0
972214 0
972268 9
972439 0
972547 0
972661 12
972739 0
972784 0
972827 24
972830 42
972860 0
973020 0
973182 0
973242 14
973245 377
973275 42
973404 10
973568 0
973628 0
973721 0
973742 0
973880 50
973932 0
973992 0
973997 0
974041 4
974049 0
974120 0
974206 0
974323 51
974326 55
974413 63
974455 8
974653 63
974857 297
974861 9
974875 26
974941 0
975067 27
975199 7348
975445 64
975448 127
975532 73
975591 0
975598 40
975609 42
975681 12
975702 20
975807 10
975966 0
976020 5
976156 0
976249 32
976282 0
976363 0
976369 21
976396 13
976606 1
976618 0
976672 75
976705 24
976915 0
977007 0
977023 32
977034 0
977044 0
977133 40
977229 0
977273 0
977404 0
977417 0
977755 0
977776 28
977817 0
977834 0
978033 0
978043 8
978066 0
978090 58
978111 22
978141 0
978173 0
978222 96
978306 9
978481 0
978488 0
978510 0
978519 0
978557 3
978597 0
978603 100
978691 46
978749 0
978777 0
978877 52
978881 19
978995 30
979007 0
979097 0
979109 0
979115 0
979142 0
979145 0
979181 4
979394 0
979439 8
979466 0
979490 0
979520 0
979532 0
979541 0
979910 0
979947 96
980057 48
980151 14
980384 0
980422 2
980531 11
980582 40
980714 70
980753 0
980933 22
980948 0
980969 0
981083 0
981168 0
981176 0
981192 11
981278 150
981311 0
981605 3
981620 124
981632 39
981767 0
981770 8
981857 6
981965 0
982055 50
982146 0
982230 0
982256 3
982315 0
982358 5
982561 5
982606 18
982622 0
982654 32
982706 0
982847 26
982916 0
983365 63
983375 2
983529 6
983554 45
983638 0
983997 0
984209 0
984412 10
984484 118
984487 0
984490 0
984592 0
984619 0
984628 85
984673 0
984769 0
984889 0
984940 0
984969 0
985018 0
985051 0
985057 26
985063 72
985102 0
985115 0
985219 0
985258 0
985263 0
985456 0
985489 19
985528 0
985648 0
985663 15
985675 202
985699 0
985756 36
985816 0
986011 0
986119 15
986182 0
986188 33
986209 18
986216 0
986402 0
986416 0
986506 0
986554 0
986830 52
986896 0
987046 55
987202 62
987514 27
987598 31499
987601 86
987697 25
987733 14
987778 0
987826 6
987835 9
987862 46
987913 0
987943 13
988005 5
988135 0
988399 42
988469 0
988559 9
988568 17
988577 8
988658 0
988913 0
989243 81
989255 251
989306 9
989366 798
989406 38
989517 96
989574 0
989612 0
989634 0
989666 0
989763 0
989862 0
990009 0
990090 0
990105 0
990192 0
990239 0
990354 0
990414 0
990422 0
990441 0
990552 0
990636 0
990735 0
990945 0
991091 0
991140 0
991181 57
991187 0
991254 0
991488 42
991578 0
991723 0
991768 6
991821 44
991829 0
991971 0
992040 0
992082 115
992133 0
992148 0
992313 55
992325 0
992352 0
992388 0
992415 73
992511 51
992595 0
992606 139
992751 10
992766 0
992772 5
992829 4
992874 0
993120 9
993225 21
993232 15
993256 0
993699 1
993828 111
993918 3
993927 0
993942 102
994015 0
994054 0
994194 0
994619 81
994664 0
994718 22
994739 18
994745 63
994855 0
994897 33
994910 38
994973 0
994979 0
994987 0
995008 0
995018 0
995033 0
995044 0
995068 0
995119 0
995142 0
995170 9
995187 10
995296 26
995473 137
995524 23
995542 60
995701 130
996031 0
996040 0
996142 70
996274 13
996295 11
996301 0
996325 0
996370 40
996409 0
996520 105
996648 73
996725 14
997223 24
997341 4
997403 74
997475 372
997477 215
997481 176
997499 0
997542 8
997607 245
997641 0
997681 97
997684 1
997705 16
997710 50
997756 52
997768 0
997771 14
997915 0
997944 0
997963 81
998098 0
998122 105
998353 73
998434 0
998443 20
998452 207
998521 0
998543 0
998586 14
998642 0
998712 0
998759 0
998836 0
998969 0
999058 0
999077 0
999217 0
999251 0
999306 0
999334 24
999338 13
999362 0
999380 2
999441 0
999486 18
999530 36
999546 0
999660 2
999732 6
999744 30
999786 52
999795 19
999924 0
999950 0
999987 0
1000053 9
1000098 0
1000224 1
1000534 0
1000555 27
1000783 0
1000816 0
1000951 18
1000957 8
1001060 66
1001150 17
1001164 4
1001177 0
1001180 0
1001329 0
1001361 0
1001465 17
1001584 0
1002398 0
1002551 0
1002585 0
1002589 0
1002605 0
1002618 2
1002625 0
1002642 0
1002650 12
1002756 10
1002800 6
1002893 3
1003001 403
1003084 0
1003122 14
1003468 9
1003492 0
1003582 34
1003873 100
1003902 0
1003940 109
1003956 38
1003981 9
1003989 4
1004021 55
1004060 0
1004062 0
1004183 0
1004238 0
1004337 7
1004391 0
1004784 30
1004881 0
1005171 0
1005485 0
1005496 0
1005904 0
1006024 0
1006041 0
1006327 3
1006570 5
1006594 165
1006717 507
1006741 29
1006840 0
1006858 0
1007135 0
1007179 38
1007614 0
1007824 0
1007923 87
1007960 72
1008087 0
1008128 38
1008371 0
1008395 157
1008486 0
1008494 57
1008806 0
1008847 0
1008924 46
1008972 37
1009003 0
1009016 0
1009022 0
1009429 0
1009482 0
1009528 0
1009621 0
1009864 0
1009933 0
1010114 0
1010119 71
1010159 0
1010323 10
1010351 11
1010491 0
1010503 192
1010680 4
1010797 21
1010839 29
1010866 0
1010995 0
1011058 73
1011070 21
1011094 0
1011238 96
1011256 55
1011269 0
1011301 0
1011372 0
1011484 0
1011497 5
1011641 0
1011800 0
1011818 0
1011907 11
1012257 110
1012269 71
1012279 38
1012806 0
1012956 6
1013034 0
1013208 8
1013214 11
1013235 0
1013390 2
1013574 5
1013639 0
1013709 8
1013766 71
1013786 0
1013831 44
1013887 47
1014115 0
1014118 16
1014139 2
1014636 0
1014694 0
1014727 0
1014985 0
1015006 0
1015073 82
1015131 78
1015293 0
1015326 79
1015338 4
1015365 58
1015432 0
1015575 0
1015776 0
1015884 0
1015929 0
1015965 0
1016004 0
1016028 0
1016094 0
1016097 0
1016184 0
1016250 0
1016295 0
1016358 8
1016468 0
1016480 0
1016564 0
1016595 0
1016699 0
1016795 0
1017008 6
1017368 0
1017437 0
1017713 0
1017828 0
1018054 0
1018069 0
1018255 0
1018324 0
1018418 0
1018432 0
1018474 0
1018539 0
1018579 0
1018618 58
1018672 7
1018717 68
1018918 21
1018928 0
1018951 0
1018969 0
1019212 13
1019285 4
1019339 22
1019363 39
1019382 27
1019744 0
1019964 27
1020093 1
1020105 21
1020118 0
1020208 6
1020211 11
1020344 0
1020355 0
1020362 12
1020393 0
1020416 0
1020495 0
1020787 6
1020883 2
1020897 0
1021036 5
1021126 0
1021456 0
1021511 48
1021559 0
1021637 29
1021692 101
1021799 7
1021982 71
1022012 159
1022283 2
1022407 141
1022875 42
1023001 28
1023160 2
1023311 0
1023326 0
1023374 0
1023457 0
1023506 0
1023509 0
1023728 0
1024029 5
1024036 0
1024046 0
1024069 0
1024088 11
1024106 19
1024119 240
1024195 43
1024301 61
1024397 6
1024421 0
1024531 0
1024548 0
1024553 13
1024575 35
1024579 0
1024598 22
1024625 1
1024631 389
1024694 11
1024698 13
1024718 4
1024868 1
1025063 5
1025157 31
1025192 0
1025294 0
1025393 0
1025535 80
1025636 0
1025666 59
1025675 4
1025692 0
1025720 12
1025759 86
1025805 0
1025855 54
1025858 75
1025908 0
1025935 18
1026022 0
1026179 0
1026581 0
1026680 0
1026731 13958
1026836 71
1026917 73
1027200 0
1027473 0
1027482 0
1027488 0
1027534 0
1027576 0
1027668 0
1027837 0
1028023 0
1028125 0
1028254 0
1028265 0
1028278 0
1028287 0
1028525 4
1028551 0
1028559 0
1028755 0
1028803 13
1028848 0
1028924 10
1028933 221
1028935 47
1028946 96
1028950 28
1028983 2
1029023 0
1029132 0
1029175 0
1029243 0
1029268 0
1029274 0
1029283 0
1029382 0
1029817 0
1030027 0
1030258 0
1030337 0
1030353 0
1030363 0
1030413 0
1030425 0
1030609 0
1030658 0
1030773 0
1030808 0
1030820 0
1030824 0
1030842 0
1031034 0
1031226 0
1031931 0
1032066 0
1032435 0
1032816 0
1032933 0
1033251 8
1033336 0
1033700 0
1033741 0
1033788 0
1033923 0
1033950 0
1034004 0
1034103 0
1034107 0
1034157 0
1034175 0
1034249 0
1034283 0
1034423 0
1034549 0
1034654 0
1034702 16
1034752 53
1034858 0
1035251 12
1035335 0
1035341 101
1035497 713
1035586 0
1035607 0
1035814 2
1035826 0
1035975 0
1035982 0
1035993 0
1036078 40
1036237 341
1036302 0
1036320 10
1036336 0
1036360 277
1036363 42
1036399 3
1036453 146
1036474 0
1036483 0
1036516 44
1036534 62
1036585 12
1036597 97
1036762 54
1036837 0
1036846 13
1036861 129
1036925 0
1036991 20
1037108 47
1037216 6
1037330 0
1037436 0
1037500 0
1037536 11
1037644 15
1037770 0
1037796 166
1038013 276
1038028 80
1038079 72
1038145 0
1038220 19
1038316 15
1038349 0
1038379 0
1038387 0
1038420 22
1038440 0
1038478 0
1038488 0
1038498 0
1038540 0
1038567 0
1038579 11
1038740 0
1038769 3
1038801 5
1038822 0
1038900 46
1038906 55
1039104 0
1039138 206
1039192 0
1039240 63
1039525 56
1039651 0
1039727 15
1039891 0
1039948 0
1040022 0
1040099 5
1040294 21
1040351 0
1040495 30
1041188 0
1041467 60
1041578 12
1041710 53
1042007 34
1042016 46
1042225 0
1042255 0
1042525 0
1042642 0
1042852 0
1042978 0
1043001 0
1043059 0
1043129 0
1043269 0
1043514 0
1043532 0
1043604 0
1043814 0
1044039 0
1044218 0
1044503 0
1044545 0
1044829 0
1044838 0
1045279 0
1045307 0
1045453 0
1045528 0
1045719 0
1045806 0
1045810 0
1046049 0
1046133 0
1046283 0
1046328 0
1046370 0
1046418 0
1046436 0
1046565 0
1046700 0
1047011 0
1047050 4
1047151 0
1047166 0
1047182 0
1047257 0
1047410 0
1047418 0
1047488 0
1047557 0
1047626 0
1047665 0
1047851 0
1047935 0
1047986 0
1047995 0
1048121 0
1048177 0
1048242 0
1048568 69
1048643 33
1048742 0
1048949 45
1048967 9
1049051 0
1049084 109
1049094 46
1049557 8
1049564 0
1049684 8
1049716 44
1049720 45
1049749 0
1049751 30
1049764 0
1049825 0
1049856 0
1049873 0
1050136 21
1050253 0
1050646 0
1050736 0
1050766 9
1051057 28
1051104 0
1051111 0
1051140 0
1051170 0
1051185 0
1051216 0
1051391 0
1051403 0
1051421 0
1051457 0
1051756 0
1051792 16
1051795 0
1052278 40
1052371 0
1052441 0
1052498 0
1052581 0
1052805 0
1052839 0
1052884 17
1053035 0
1053114 8
1053169 0
1053234 0
1053254 0
1053271 0
1053416 0
1053586 33
1053641 0
1053819 0
1053827 16
1054026 214
1054029 13
1054248 0
1054257 7
1054593 21
1054623 3
1054685 0
1054925 0
1055015 0
1055102 0
1055234 6
1055417 0
1055423 0
1055426 0
1055435 0
1055522 5
1055552 0
1055573 30
1055583 0
1055700 0
1055771 0
1055870 0
1055885 2
1055927 0
1055930 14
1055972 0
1056035 0
1056107 0
1056176 0
1056339 0
1056494 20
1056602 8
1056818 0
1056937 38
1057258 8
1057443 0
1057637 36
1057650 0
1057654 93
1057729 0
1057753 0
1057762 54
1057798 14
1057843 74
1057888 0
1057963 11
1057981 85
1058035 219
1058050 135
1058056 11
1058200 126
1058236 42
1058242 113
1058299 0
1058466 119
1058545 1
1058599 340
1058617 27
1058845 16
1058851 189
1058899 72
1058917 14
1058923 10
1058932 0
1059086 18
1059223 3
1059550 0
1059569 0
1059727 0
1059746 0
1059896 3
1059901 132
1059907 0
1059916 0
1059921 0
1059927 0
1059957 99
1059996 96
1060005 124
1060062 0
1060230 0
1060242 0
1060309 0
1060340 0
1060576 0
1060730 0
1060796 0
1060802 0
1060823 0
1061027 0
1061149 0
1061166 0
1061219 0
1061243 0
1061252 1
1061287 0
1061574 29
1061622 0
1061730 0
1061880 12
1061922 0
1062072 0
1062111 0
1062578 18
1062674 34
1062692 20
1062842 9
1062872 39
1062923 0
1062935 0
1062965 0
1063229 0
1063404 0
1063443 0
1063537 9
1063600 0
1063690 14
1063858 13
1064211 0
1064419 58
1064497 6
1064717 0
1065180 0
1065299 0
1065583 0
1065731 0
1065940 32
1066021 0
1066030 0
1066180 0
1066251 0
1066268 0
1066330 0
1066340 15
1066404 1
1066425 0
1066436 9
1066532 0
1066757 0
1066847 0
1066913 0
1067674 0
1068108 0
1068471 0
1068506 0
1068589 70
1068678 0
1068711 0
1068723 0
1069044 0
1069135 0
1069263 0
1069359 0
1069481 0
1069697 0
1069748 7
1069802 10
1069804 6
1069857 0
1070175 0
1070211 11
1070232 5
1070385 3
1070438 0
1070520 0
1070606 0
1070847 0
1071090 13
1071176 0
1071231 25
1071239 6
1071288 0
1071340 0
1071620 0
1071851 13
1071947 0
1072091 155
1072140 0
1072150 0
1072168 0
1072307 11
1072441 58
1072554 78
1072637 0
1072664 124
1072701 331
1072784 1
1072803 99
1072809 47
1072938 14
1072971 9
1073174 3656
1073276 38
1073417 2
1073438 155
1073558 30
1073882 364
1074173 0
1074253 262
1074420 0
1074458 207
1074491 2
1074520 32
1074552 0
1074641 2
1074701 48
1074728 23
1074748 53
1074751 30
1074762 0
1074775 0
1074892 23
1074912 0
1074954 0
1075489 56
1075510 0
1075582 0
1075612 13
1075985 0
1076039 4
1076078 0
1076201 11
1076216 2
1076328 18
1076505 0
1076516 0
1076558 66
1076615 40
1076758 41
1076792 0
1076908 0
1077058 2
1077067 17
1077424 17
1077476 0
1077538 29
1077578 10
1077607 99
1077610 26
1077926 3
1077980 0
1078196 4
1078225 0
1078352 0
1078358 2
1078370 28
1078397 18
1078496 0
1078631 32
1078721 34
1078826 650
1079006 10
1079207 2
1079285 48
1079336 157
1079417 4
1079495 4
1079501 0
1079525 0
1079750 20
1079760 41
1079780 42
1079853 0
1079903 0
1079926 8
1080105 53
1080111 2
1080126 13
1080261 4
1080567 26
1080580 0
1080592 0
1080701 18
1080803 0
1081070 0
1081305 0
1081328 0
1081355 51
1081385 0
1081634 0
1081691 34
1081949 0
1082078 0
1082252 12
1082405 0
1082564 298
1082618 49
1082628 51
1082648 5
1082657 31
1082717 5
1082835 0
1082978 88
1082982 20
1083004 0
1083045 75
1083097 0
1083172 10
1083441 0
1083682 0
1083748 0
1083769 0
1083985 0
1084168 0
1084252 0
1084292 91
1084469 0
1084871 25
1085033 98
1085114 0
1085213 12
1085367 13
1085383 115
1085445 44
1085454 0
1085649 3
1085983 52
1086110 17
1086229 34
1086328 15
1086385 33
1086445 0
1086761 244
1086765 256
1086836 1
1086861 2
1086877 12
1086900 15
1086906 259
1087058 10
1087064 13
1087140 65
1087176 91
1087206 0
1087248 80
1087266 0
1087362 0
1087415 81
1087517 86
1087538 35
1087580 20
1087685 14
1087724 16
1087730 6
1087750 0
1087841 13
1087879 12
1087909 77
1087963 133
1088026 63
1088044 1
1088047 25
1088071 0
1088110 42
1088155 184
1088158 80
1088167 46
1088190 9
1088197 0
1088563 0
1088605 5
1088632 8
1088752 171
1088767 2
1088785 0
1088824 29
1088827 105
1088920 4
1088926 166
1089049 23
1089262 7
1089283 59
1089286 35
1089322 55
1089328 51
1089415 102
1089442 92
1089504 0
1089568 135
1089613 97
1089694 99
1089697 0
1089709 12
1089733 88
1089736 13
1089748 29
1089760 0
1089781 134
1089877 101
1089907 137
1089910 145
1090012 6
1090080 32
1090115 34
1090138 16
1090232 79
1090490 62
1090562 0
1090568 0
1090607 16
1090671 18
1090790 0
1090887 58
1090960 0
1091042 11
1091146 59
1091283 0
1091370 0
1091379 0
1091391 1
1091583 7
1091601 0
1091713 0
1091752 0
1091872 40
1092117 72
1092339 0
1092360 0
1092396 59
1092446 0
1092582 55
1092622 0
1092807 0
1092816 72
1092870 62
1092954 16
1092963 6
1092987 0
1093062 0
1093092 13
1093242 12
1093346 0
1093409 0
1093433 31
1093475 0
1093482 3
1093484 0
1093520 0
1093553 0
1093580 15
1093630 0
1093910 76
1093926 0
1093942 8
1094044 28
1094107 6
1094212 56
1094242 9
1094347 7
1094389 46
1094454 0
1094511 0
1094598 40
1094616 0
1094709 0
1094772 14
1094814 19
1094851 0
1094995 0
1095014 0
1095019 0
1095040 8
1095042 4
1095152 0
1095279 20
1095316 0
1095464 80
1095485 0
1095587 9
1095764 0
1095827 96
1095914 0
1095971 5
1096044 9
1096083 2
1096159 3
1096179 8
1096194 0
1096230 7
1096539 1
1096551 30
1096602 0
1096641 38
1096707 1
1096716 11
1096755 22
1096788 53
1096874 32
1097028 103
1097067 14
1097217 7
1097264 34
1097267 22
1097357 18
1097369 1
1097374 33
1097461 68
1097576 21
1097717 92
1097748 1
1097956 32
1098116 2
1098196 0
1098203 0
1098393 21
1098429 110
1098498 105
1098522 39
1098624 57
1098758 0
1098843 23
1098918 21
1098957 29
1099035 21
1099076 53
1099092 0
1099131 53
1099134 0
1099248 21
1099278 143
1099284 44
1099461 17
1099605 14
1099659 16
1099731 15
1099770 9
1099816 118
1099872 0
1099975 22
1100035 98
1100191 40
1100203 99
1100254 19
1100492 40
1100501 17
1100887 45
1100995 134
1100998 0
1101061 33
1101073 0
1101085 29
1101163 0
1101166 100
1101175 10
1101181 34
1101235 55
1101241 51
1101262 7
1101280 19
1101295 26
1101340 2
1101373 1699
1101484 10
1101532 50
1101591 2
1101598 0
1101617 0
1101775 19
1101781 50
1101963 141
1101976 29
1101991 0
1102121 5
1102153 11
1102247 0
1102417 0
1102633 10
1102669 20
1102941 12
1102984 28
1103023 40
1103181 0
1103187 2
1103205 10
1103241 0
1103288 3
1103424 0
1103713 0
1103973 50
1103976 17
1103991 12
1104131 0
1104174 1
1104222 0
1104276 0
1104303 0
1104330 0
1104354 0
1104393 28
1104405 0
1104413 4
1104502 0
1104564 0
1104600 18
1104604 16
1104613 0
1104695 0
1104709 0
1104784 0
1104796 0
1104868 0
1105096 0
1105159 2
1105168 27
1105246 0
1105390 13
1105558 7
1105573 25
1105591 0
1105651 10
1105726 0
1105867 0
1105876 8
1105880 2
1105951 5
1105966 0
1106121 0
1106183 1
1106215 0
1106245 6
1106260 74
1106464 0
1106557 34
1106560 0
1106734 17
1106806 72
1106836 3
1106878 49
1106908 8
1106992 48
1107058 0
1107208 0
1107221 66
1107239 26
1107256 0
1107271 0
1107348 5
1107357 0
1107416 0
1107461 55
1107485 0
1107665 51
1107701 99
1107896 42
1107953 0
1108189 0
1108382 31
1108701 0
1108784 0
1108794 17
1108887 34
1108899 45
1108933 3
1108940 11
1108949 0
1108956 0
1108987 0
1109042 30
1109067 52
1109112 234
1109171 0
1109262 140
1109442 21
1109715 614
1109784 107
1109859 55
1109874 27
1109928 202
1109996 0
1110156 96
1110180 44
1110213 12
1110225 67
1110363 0
1110372 11
1110483 0
1110519 0
1110587 0
1110621 7
1110753 71
1110784 0
1111161 1
1111212 3
1111281 49
1111489 0
1111566 100
1111569 12
1111638 67
1111759 7
1111893 20
1111992 0
1111995 0
1112113 2
1112386 44
1112416 31
1112526 8
1112599 60
1113123 11
1113203 0
1113249 5
1113269 0
1113378 0
1113444 4
1113612 12
1113765 2
1113853 0
1113859 0
1113871 0
1113886 0
1113920 0
1113922 29
1113928 0
1113959 33
1113971 74
1114117 0
1114218 18
1114370 20
1114374 3
1114426 31
1114488 0
1114588 0
1114677 0
1114704 48
1114932 36
1114936 2
1115064 4
1115094 11
1115109 6
1115169 2
1115511 22
1115749 24
1115917 56
1116058 49
1116067 39
1116322 416
1116340 8
1116480 9
1116546 0
1116699 0
1116820 24
1116945 55
1117104 41
1117219 6
1117243 6
1117267 0
1117288 6
1117345 0
1117531 2
1117616 40
1117681 0
1118062 15
1118133 2
1118631 15
1118664 0
1118932 5
1118955 0
1119000 30
1119063 0
1119115 0
1119121 0
1119154 37
1119169 0
1119246 48
1119278 0
1119475 25
1119495 8
1119507 91
1119525 33
1119552 0
1119586 0
1119618 83
1119645 24
1119741 11
1119756 210
1119915 1
1120118 303
1120202 2
1120457 136
1120460 35
1120463 36
1120578 0
1120637 28
1120646 0
1120706 30
1120805 11
1120955 13
1121174 19
1121225 76
1121228 46
1121246 30
1121276 73
1121403 5
1121500 2
1121540 28
1121564 5
1121577 3057
1121584 117
1121588 90
1121624 0
1121723 0
1121756 58
1121809 25
1121924 9
1122095 60
1122173 47
1122278 34
1122579 18
1122638 301
1122782 10
1122814 37
1122878 65
1122902 60
1123007 0
1123076 0
1123103 11
1123249 11
1123261 0
1123483 121
1123531 195
1123611 0
1123858 75
1123915 0
1123999 12
1124041 20
1124059 1
1124071 46
1124226 58
1124304 18
1124319 13
1124564 24
1124566 116
1124742 0
1124754 20
1125363 0
1125378 0
1125449 0
1125485 0
1125523 26
1125657 53
1125770 81
1125853 0
1125880 149
1125917 327
1126000 3
1126019 121
1126025 51
1126154 10
1126187 7
1126390 3677
1126492 34
1126633 1
1126654 146
1126774 20
1127098 355
1127389 1
1127469 242
1127636 0
1127674 116
1127707 1
1127736 21
1127979 45
1128036 32
1128051 0
1128114 0
1128164 0
1128170 0
1128182 2
1128265 0
1128301 55
1128303 0
1128376 0
1128406 4
1128409 15
1128434 0
1128613 0
1128721 0
1128888 46
1128925 15
1129444 0
1129528 0
1129561 0
1129565 0
1129607 0
1129720 0
1129746 0
1129897 0
1130163 0
1130297 0
1130439 0
1130530 233
1130532 3
1130538 46
1130540 57
1130560 83
1130714 9
1130801 35
1131277 29
1131511 11
1131633 0
1131877 22
1132045 69
1132176 0
1132376 0
1132403 1
1132455 8
1132628 15
1132649 144
1132814 61
1132898 0
1132919 0
1132955 4
1132976 3
1133030 10
1133431 51
1133957 38
1134098 69
1134326 0
1134494 0
1134508 114
1134616 215
1134655 0
1134759 0
1134897 56
1134930 168
1134954 148
1135260 0
1135365 23
1135419 0
1135494 0
1135617 1
1135758 84
1135794 0
1136124 0
1136192 0
1136345 11
1136528 0
1136675 0
1136738 0
1136802 32
1137067 173
1137253 28
1137410 34
1137421 0
1137603 0
1137660 0
1137759 0
1137822 0
1138086 94
1138191 3
1138311 0
1138320 17
1138479 14
1138514 0
1138524 0
1138535 15
1138696 443
1138792 0
1138849 23
1138954 0
1139020 0
1139053 0
1139125 0
1139305 0
1139410 0
1139643 40
1139646 103
1139733 0
1139853 0
1139856 3
1140256 0
1140290 0
1140318 2
1140405 23
1140411 36
1140417 0
1140495 0
1140618 0
1140699 0
1140759 0
1141005 0
1141011 0
1141146 0
1141251 0
1141351 2
1141371 0
1141384 0
1141407 0
1141635 0
1141711 79
1141967 0
1141983 13
1142124 4
1142149 0
1142187 3
1142406 1
1142440 0
1142515 0
1142547 0
1142583 0
1142637 7
1142688 0
1142878 0
1142894 0
1142920 0
1142945 0
1142986 0
1143141 0
1143255 0
1143367 0
1143483 0
1143510 0
1143555 17
1143582 32
1143678 0
1143714 3
1143807 0
1143861 0
1144023 0
1144176 20
1144377 0
1144476 0
1144572 0
1144611 8
1144686 0
1144695 0
1144746 0
1144800 0
1144806 0
1144815 0
1144890 17
1144968 21
1145004 3
1145031 7
1145079 13
1145100 0
1145127 53
1145148 0
1145175 0
1145250 0
1145361 0
1145424 0
1145562 0
1145588 0
1145697 0
1145724 20
1145812 0
1145853 39
1146559 0
1146669 0
1146712 0
1146900 49
1146948 0
1146969 0
1147062 0
1147071 0
1147087 14
1147242 26
1147255 4
1147353 21
1147494 0
1147562 0
1147579 0
1147593 0
1147604 0
1147618 0
1147722 0
1147861 0
1148008 0
1148030 0
1148099 11
1148138 0
1148318 40
1148417 0
1148435 0
1148523 0
1148564 6
1148600 15
1148627 27
1148753 0
1148774 0
1148966 0
1149007 0
1149041 0
1149050 9
1149101 0
1149104 0
1149248 0
1149263 0
1149299 0
1149367 0
1149543 0
1149714 4
1149774 0
1149839 11
1149843 9
1149981 88
1150092 0
1150158 0
1150277 0
1150502 0
1150610 0
1150697 0
1150847 144
1150865 0
1150898 2
1150919 0
1150974 0
1150988 0
1151123 12
1151558 0
1151683 0
1151847 2
1151943 0
1151980 17
1152377 0
1152458 0
1152551 0
1152560 0
1152601 0
1152909 0
1153162 0
1153177 0
1153297 50
1153303 0
1153618 0
1153702 3
1153881 9
1153939 12
1153954 0
1154065 0
1154210 0
1154424 0
1154563 0
1154752 0
1154797 13
1154811 0
1154848 0
1154887 1
1154938 0
1155060 0
1155121 6
1155235 0
1155291 0
1155337 6
1155340 4
1155496 0
1155508 0
1155589 0
1155754 0
1155895 0
1155918 0
1156070 7
1156139 0
1156367 0
1156529 0
1156762 0
1156883 0
1157023 0
1157246 0
1157531 0
1157579 71
1157772 15
1157780 48
1157868 0
1157916 0
1157955 0
1158017 0
1158306 0
1158321 0
1158558 1
1158657 4
1158957 14
1159104 5
1159282 142
1159393 0
1159483 0
1159644 0
1159814 6
1160365 60
1160644 33
1160707 4
1160750 7
1160788 140
1160844 42
1160898 0
1160901 34
1161022 0
1161159 12
1161198 0
1161218 0
1161378 4
1161537 0
1161617 0
1161641 0
1162037 0
1162124 9
1162280 0
1162313 44
1162316 0
1162388 9
1162391 4
1162451 0
1162510 15
1162707 44
1162727 83
1162787 0
1162964 93
1163012 0
1163123 0
1163295 0
1163360 0
1163368 0
1163396 0
1163448 0
1163466 0
1163823 0
1163939 0
1164056 0
1164149 0
1164272 42
1164409 19
1164448 0
1164476 0
1164520 0
1164616 39
1164668 0
1164709 0
1164721 0
1164730 0
1164979 9
1165060 0
1165183 0
1165228 88
1165279 0
1165453 6
1165489 0
1165598 0
1165798 75
1165987 0
1166080 0
1166218 31
1166350 0
1166413 16
1166449 96
1166452 3
1166521 0
1166659 0
1166956 0
1167058 0
1167249 0
1167300 0
1167376 0
1167582 0
1167829 0
1167859 0
1168083 12
1168108 0
1168150 0
1168211 5
1168253 0
1168279 0
1168283 1
1168291 0
1168331 24
1168437 0
1168607 0
1168626 22
1168634 0
1168639 32
1168752 0
1169079 5
1169216 0
1169224 0
1169293 47
1169305 1
1169338 0
1169360 0
1169624 0
1169716 0
1169830 36
1169848 0
1169910 0
1170006 16
1170431 0
1170471 0
1170681 0
1170831 2
1170861 0
1170900 0
1170936 5
1171123 0
1171422 13
1171601 0
1171635 115
1171660 0
1171674 55
1171742 0
1171765 0
1172230 0
1172335 19
1172457 0
1172464 0
1172497 0
1172558 0
1172646 0
1172751 0
1172793 0
1172841 0
1173037 0
1173366 0
1173508 0
1173757 0
1173966 0
1173978 0
1174166 0
1174391 0
1174415 0
1174448 0
1174457 0
1174608 19
1174683 210
1174725 67
1174968 0
1175007 23
1175037 13
1175058 0
1175133 0
1175255 0
1175296 0
1175323 0
1175678 0
1175762 0
1175889 0
1175977 0
1176167 0
1176386 0
1176458 29
1176481 0
1176497 14
1176658 87
1176701 6
1176765 0
1176851 50
1176908 0
1176965 0
1176994 37
1177193 0
1177700 2
1177880 0
1177888 0
1177938 0
1178148 12
1178214 0
1178222 26
1178276 0
1178462 25
1178527 0
1178570 0
1178649 0
1178814 0
1178967 21
1178995 0
1179153 0
1179273 25
1179350 0
1179412 73
1179428 11
1179529 0
1179611 0
1179685 0
1179822 0
1180019 0
1180028 0
1180085 0
1180091 0
1180229 8
1180449 131
1180491 0
1180505 0
1180565 51
1180646 0
1180655 11
1180690 0
1180796 0
1180808 0
1180870 0
1181027 41
1181084 7
1181099 0
1181206 5
1181298 0
1181312 0
1181480 0
1181559 10
1181563 53
1181588 0
1181734 0
1181743 0
1181756 0
1181771 71
1181776 0
1181833 0
1181848 0
1182144 0
1182194 7
1182261 2
1182432 0
1182549 21
1182595 0
1182605 0
1182649 6
1182794 0
1182891 0
1182901 0
1182960 0
1182991 8
1183054 0
1183056 18
1183095 2
1183132 0
1183317 0
1183346 3
1183395 6
1183483 0
1183596 0
1183602 33
1183646 0
1183659 1
1183722 0
1183746 0
1183758 0
1183833 0
1183845 0
1183853 0
1184070 0
1184195 11
1184255 19
1184374 0
1184390 0
1184462 3
1184553 0
1184678 12
1184707 0
1184777 0
1184781 0
1185028 0
1185097 0
1185100 4
1185137 60
1185181 2
1185189 0
1185298 24
1185334 0
1185424 33
1185613 11
1185638 1
1185757 0
1185777 0
1186077 0
1186247 0
1186254 0
1186308 8
1186414 0
1186439 3
1186470 0
1186493 0
1186651 0
1186805 0
1186811 0
1187087 31
1187201 0
1187438 0
1187525 0
1187532 0
1187550 0
1187553 0
1187568 62
1187640 25
1187661 0
1187727 0
1187730 1
1187763 0
1187867 29
1187887 0
1188122 49
1188164 0
1188194 0
1188444 20
1188471 0
1188634 0
1188648 25
1188658 0
1188685 0
1188754 27
1188823 0
1188832 6
1188909 33
1189057 0
1189078 0
1189391 0
1189471 0
1189491 0
1189503 0
1189532 0
1189566 0
1189606 0
1189669 0
1189762 0
1189821 0
1189835 0
1190593 29
1190710 4
1190801 0
1190824 0
1190869 4
1190950 0
1191005 22
1191109 17
1191113 10
1191178 0
1191192 0
1191209 0
1191425 7
1191862 0
1191879 0
1191922 0
1191967 0
1192098 33
1192567 41
1192591 6
1192684 7
1192702 56
1192735 19
1192919 7
1192977 17
1192986 0
1193036 22
1193092 0
1193161 0
1193169 0
1193239 0
1193416 0
1193802 19
1193838 0
1193898 9
1194066 81
1194069 31
1194174 0
1194182 0
1194258 0
1194279 35
1194301 56
1194502 0
1194815 62
1194832 0
1194910 0
1195109 0
1195205 0
1195349 0
1195364 0
1195586 0
1195733 0
1195811 0
1195864 89
1195875 22
1195902 0
1196062 17
1196068 36
1196143 1
1196197 16
1196268 90
1196341 4
1196439 0
1196539 0
1196800 7
1196803 39
1196969 5
1197011 7
1197022 0
1197224 0
1197247 0
1197265 0
1197381 0
1197392 0
1197429 0
1197450 0
1197462 0
1197530 23
1197639 0
1197768 0
1197780 0
1197838 0
1197843 0
1197976 0
1198000 0
1198024 0
1198078 0
1198095 7
1198228 14
1198458 59
1198518 0
1198533 31
1198545 0
1198554 82
1198626 0
1198656 0
1198668 44
1198674 53
1198683 32
1198731 64
1198854 39
1199028 0
1199043 11
1199087 0
1199097 0
1199246 0
1199311 0
1199439 0
1199511 4
1199544 0
1199550 0
1199598 0
1199647 0
1199667 55
1200009 19
1200170 105
1200174 68
1200180 0
1200338 0
1200525 8
1200543 7
1200591 91
1200660 0
1200788 9
1201005 0
1201020 28
1201041 0
1201043 0
1201049 0
1201109 152
1201273 46
1201314 0
1201337 0
1201467 0
1201497 19
1201588 35
1201763 4
1201835 0
1202117 0
1202141 16
1202195 13
1202199 25
1202282 6
1202551 21
1202573 7
1202713 0
1202719 22
1202745 3
1202783 1
1202789 0
1202927 21
1202941 0
1202950 0
1203004 0
1203008 24
1203061 0
1203068 0
1203079 0
1203084 11
1203086 0
1203153 0
1203167 0
1203179 0
1203217 0
1203239 0
1203260 0
1203381 0
1203456 0
1203897 0
1204137 33
1204186 0
1204295 0
1204315 0
1204386 0
1204447 0
1204648 0
1204699 0
1204723 13
1204777 2
1204786 0
1204822 4
1204876 0
1204879 0
1204888 5
1205165 0
1205169 32
1205231 0
1205294 0
1205321 0
1206050 0
1206056 23
1206080 0
1206167 0
1206321 0
1206492 0
1206703 13
1206713 0
1206745 5
1206919 0
1206943 11
1207057 0
1207090 0
1207402 0
1207543 2
1207555 5
1207724 0
1207814 0
1207816 21
1207823 0
1208021 0
1208096 0
1208321 0
1208699 24
1208765 0
1208800 7
1208832 0
1208863 0
1208935 0
1209049 0
1209200 0
1209336 0
1209631 0
1209859 0
1209972 0
1210080 13
1210734 0
1210914 0
1211092 0
1211159 0
1211222 0
1211267 0
1211352 0
1211471 8
1211532 0
1211864 0
1211984 0
1212023 0
1212095 0
1212104 0
1212116 19
1212170 28
1212176 0
1212311 0
1212329 0
1212365 0
1212378 3
1212617 0
1212745 0
1212838 17
1213206 0
1213211 0
1213314 0
1213389 0
1213440 0
1213473 0
1213632 0
1213657 0
1213671 0
1213683 0
1213722 0
1213734 0
1213857 0
1213887 0
1213905 0
1213953 0
1214005 0
1214026 0
1214036 0
1214044 0
1214056 0
1214167 0
1214253 0
1214426 12
1214460 6
1214492 0
1214513 45
1214567 24
1214615 0
1214639 22
1214686 1
1214702 0
1214779 0
1214818 0
1214951 80
1214984 0
1215048 0
1215191 0
1215287 59
1215335 0
1215398 0
1215450 0
1215482 0
1215493 0
1215597 0
1215617 25
1215623 0
1215830 0
1215908 1
1215941 0
1215971 0
1216010 0
1216061 55
1216097 5
1216176 0
1216303 0
1216402 3
1216413 0
1216425 11
1216438 0
1216495 0
1216543 0
1216771 0
1216786 7
1216824 0
1217092 28
1217152 0
1217221 6
1217224 11
1217233 0
1217243 19
1217287 0
1217595 22
1217631 0
1217806 0
1217871 0
1217943 0
1217982 0
1218033 9
1218054 0
1218065 0
1218147 0
1218640 13
1218678 0
1218764 0
1218980 0
1219041 0
1219067 0
1219233 88
1219757 20
1219823 0
1219939 29
1220161 0
1220336 27
1220647 0
1220899 35
1221076 0
1221136 37
1221548 0
1221734 0
1221918 0
1221988 0
1222090 0
1222274 0
1222393 0
1222429 0
1222474 0
1222618 0
1222639 27
1222725 0
1222834 0
1222920 0
1222974 0
1222977 0
1223006 0
1223136 0
1223157 0
1223166 0
1223472 0
1223481 0
1223655 0
1223781 6
1223802 0
1223817 2
1223890 0
1224021 0
1224128 0
1224227 0
1224266 0
1224473 0
1224550 0
1224662 0
1224701 2
1224857 0
1224893 0
1224999 0
1225128 0
1225359 0
1225404 0
1225825 20
1225837 0
1225942 0
1225972 0
1226120 0
1226171 0
1226215 0
1226269 56
1226347 2
1226351 12
1226416 0
1226423 88
1226530 0
1226707 0
1226778 0
1226785 0
1226812 0
1226824 0
1226893 4
1226919 0
1227152 85
1227227 8
1227330 75
1227357 0
1227635 0
1227704 0
1227794 0
1227808 8
1228018 30
1228229 10
1228334 0
1228343 0
1228356 0
1228364 0
1228437 0
1228450 0
1228457 0
1228638 12
1228761 0
1228857 0
1228953 43
1228995 0
1229094 0
1229245 0
1229274 0
1229327 0
1229466 0
1229538 0
1229772 0
1229781 17
1229850 28
1229919 0
1230063 7
1230070 0
1230080 0
1230158 9
1230192 0
1230299 6
1230305 39
1230588 12
1230995 1720
1230998 0
1231059 0
1231133 0
1231211 21
1231248 0
1231268 0
1231298 0
1231332 18
1231418 6
1231595 0
1231645 0
1231709 0
1231843 0
1231903 14
1231910 15
1232006 73
1232449 0
1232650 0
1232665 0
1232746 28
1232793 0
1232869 0
1232924 43
1232988 0
1233066 6
1233144 58
1233174 16
1233201 0
1233303 1
1233345 0
1233390 0
1233504 0
1233660 0
1233680 0
1233786 0
1233810 0
1234082 77
1234085 0
1234385 0
1234393 0
1234395 0
1234401 0
1234577 9
1234817 26
1234862 0
1234948 0
1234990 0
1234992 0
1235000 0
1235009 0
1235047 24
1235168 92
1235269 35
1235337 0
1235378 27
1235397 29
1235422 0
1235457 0
1235481 0
1235642 0
1235666 1
1235705 1
1235915 0
1235927 0
1235954 1
1236005 0
1236011 0
1236038 0
1236060 0
1236080 0
1236086 0
1236092 0
1236179 0
1236185 0
1236254 0
1236263 0
1236377 0
1236413 0
1236859 7
1236975 0
1237020 42
1237023 0
1237101 0
1237149 0
1237182 0
1237200 0
1237239 0
1237242 0
1237355 0
1237377 0
1237458 0
1237506 0
1237692 0
1237701 1
1237713 19
1237812 0
1237839 0
1237899 0
1238028 6
1238093 0
1238113 0
1238383 0
1238406 0
1238506 35
1238564 3
1238599 5
1238603 0
1238613 5
1238701 7
1238866 0
1238919 0
1238983 0
1239226 0
1239349 0
1239379 0
1239628 0
1239827 0
1240058 5
1240088 11
1240121 0
1240179 98
1240304 0
1240490 3
1240529 43
1240637 0
1240676 0
1240715 0
1240913 0
1240989 6
1241030 0
1241200 0
1241282 0
1241422 0
1241503 0
1241742 29
1241797 0
1242218 0
1242307 0
1242408 0
1242533 0
1242564 2
1242804 5
1242837 0
1242840 0
1242861 9
1242909 0
1242939 0
1242995 0
1243023 54
1243085 0
1243195 0
1243281 4
1243397 0
1243810 0
1243843 5
1244006 0
1244156 0
1244170 0
1244291 0
1244362 0
1244390 0
1244411 0
1244729 0
1244788 0
1244993 0
1245235 0
1245487 0
1245922 0
1246087 0
1246240 31
1246650 2
1246703 54
1246819 0
1246843 0
1246920 40
1246932 0
1246963 54
1247232 0
1247235 119
1247319 0
1247338 0
1247534 0
1247594 9
1247773 6
1247946 0
1248106 0
1248137 0
1248164 0
1248259 24
1248301 0
1248376 113
1248432 0
1248451 0
1248508 0
1248656 0
1248667 46
1248669 0
1248707 0
1248780 30
1248886 51
1248914 0
1248979 158
1249085 72
1249163 19
1249190 0
1249462 17
1249471 61
1249480 0
1249570 75
1249573 13
1249593 0
1249672 34
1249709 0
1249786 0
1249883 25
1249890 24
1249894 5
1249949 0
1250092 27
1250206 0
1250240 0
1250303 0
1250376 0
1250393 0
1250491 0
1250820 0
1250895 16
1250957 0
1251096 73
1251102 6
1251116 0
1251136 0
1251245 0
1251296 59
1251300 266
1251325 23
1251370 52
1251434 0
1251552 90
1251754 7
1251773 176
1251862 40
1251913 18
1252027 0
1252063 14
1252090 74
1252120 183
1252196 10
1252624 0
1252801 7
1252864 6
1252900 22
1253591 0
1253614 107
1253674 0
1253760 158
1253824 0
1253856 63
1253940 58
1253954 0
1253972 0
1254044 52
1254302 5
1254364 0
1254485 20
1254554 0
1254569 0
1254635 0
1254833 55
1254842 27
1254890 5
1254929 0
1255007 0
1255046 12
1255220 0
1255247 8
1255355 0
1255652 0
1255723 0
1255727 0
1255743 0
1255768 0
1255812 0
1255857 0
1255935 1
1255978 0
1255991 41
1256091 0
1256157 2
1256334 0
1256388 62
1256409 13
1256647 0
1256697 0
1256742 0
1256940 0
1257023 0
1257035 0
1257090 11
1257126 35
1257321 19
1257450 3
1257492 20
1257539 0
1257645 0
1257734 8
1257973 0
1258017 0
1258078 0
1258081 15
1258141 5
1258159 0
1258303 8
1258312 10
1258447 0
1258543 0
1258558 44
1258579 4
1258681 21
1258987 6
1259184 19
1259238 0
1259246 0
1259269 0
1259313 0
1259322 7
1259358 0
1259370 0
1259400 88
1259463 5
1259676 18
1259707 7
1259745 2544
1259748 12
1259791 0
1259997 0
1260043 0
1260054 21
1260084 7
1260099 9
1260219 2
1260629 0
1260633 5
1260714 0
1260723 0
1260733 0
1260744 16
1260972 47
1261065 33
1261086 67
1261122 0
1261281 4
1261473 0
1261554 0
1261593 0
1261759 0
1261780 0
1261869 0
1261887 0
1261897 0
1261926 141
1261965 3
1262050 45
1262120 0
1262150 0
1262247 0
1262433 4
1262542 0
1262748 4
1262769 0
1262938 3
1262971 61
1262998 30
1263055 0
1263208 0
1263320 0
1263722 1
1263784 0
1263833 16
1263865 0
1263880 0
1263939 0
1264423 6
1264444 0
1264506 0
1264603 0
1264712 0
1264950 0
1265002 47
1265047 0
1265350 199
1265519 46
1265559 17
1265577 0
1265603 0
1265618 49
1265624 0
1265668 0
1266035 0
1266123 0
1266264 3
1266333 1
1266360 23
1266596 0
1266838 0
1266986 11
1267102 0
1267289 3
1267385 9
1267394 0
1267649 0
1267715 0
1267884 21
1267898 7
1268102 20
1268588 4
1268669 36
1268678 10
1268753 6
1268919 0
1268938 0
1268945 0
1269058 0
1269091 0
1269109 103
1269139 18
1269184 113
1269193 44
1269361 193
1269556 18
1269637 74
1269691 49
1269712 4
1269739 0
1269877 20
1270134 0
1270252 0
1270468 50
1270555 7
1270786 0
1270867 0
1270942 0
1270950 3
1271334 0
1271349 0
1271436 0
1271588 0
1271655 0
1271740 0
1271765 0
1271979 0
1271987 0
1272043 10
1272051 0
1272078 12
1272100 2
1272110 0
1272203 38
1272415 18
1272547 17
1272604 59
1272826 11
1272994 18
1273183 0
1273354 0
1273360 0
1273423 0
1273438 37
1273498 0
1273507 0
1273516 20
1273597 45
1273661 0
1273705 81
1273765 16
1273828 0
1273852 0
1273993 0
1274035 0
1274179 0
1274182 1
1274194 26
1274245 53
1274269 0
1274349 3
1274385 2
1274394 19
1274403 0
1274484 50
1274580 0
1274730 9
1274739 0
1274922 0
1274983 0
1275069 0
1275081 0
1275132 0
1275250 0
1275264 0
1275275 2
1275280 21
1275297 0
1275434 0
1275633 17
1275639 14
1275729 0
1275780 0
1275800 20
1275867 0
1275887 0
1275911 24
1275941 0
1275960 34
1276013 0
1276061 0
1276257 276
1276473 0
1276482 1448
1276808 0
1276854 1
1276908 0
1276962 0
1276977 0
1277037 0
1277257 0
1277295 0
1277465 0
1277479 0
1277490 0
1277712 151
1277858 33
1277924 4
1278009 2854
1278351 0
1278574 0
1278706 0
1278810 0
1278836 54
1278870 0
1278955 0
1278994 0
1279074 0
1279132 0
1279142 13
1279209 0
1279264 15
1279273 19
1279282 0
1279414 0
1279612 7
1279714 3
1279732 0
1279777 0
1279841 15
1279853 16
1279910 0
1280201 3
1280273 0
1280312 38
1280417 0
1280477 0
1280510 0
1280654 0
1280687 81
1280768 0
1280776 4
1280817 0
1280870 0
1280872 2
1280955 0
1280971 11
1281023 0
1281082 0
1281214 0
1281226 0
1281391 3
1281394 4
1281417 4
1281487 33
1281664 33
1281739 36
1281826 26
1281838 0
1281865 42
1281909 0
1281937 0
1281959 0
1282189 0
1282218 0
1282263 0
1282475 10
1282578 19
1282628 0
1282699 0
1282747 73
1282865 20
1283221 4
1283485 21
1283578 0
1283624 22
1283644 0
1284265 0
1284272 2
1284278 0
1284425 0
1284560 0
1284623 0
1284674 0
1284706 0
1284776 0
1284884 0
1285004 0
1285032 0
1285362 15
1285380 0
1285404 1
1285581 0
1285674 0
1285739 0
1285874 0
1286012 17
1286030 71
1286054 25
1286177 19
1286204 19
1286339 0
1286516 0
1286571 0
1286585 8
1286630 0
1286738 24
1286798 0
1286992 20
1286996 3
1287061 0
1287139 33
1287370 11
1287448 0
1287635 0
1287721 0
1287776 0
1288250 12
1288350 0
1288513 0
1288521 0
1288618 15
1288636 0
1288792 0
1288812 0
1288951 0
1288963 0
1288993 0
1289116 0
1289245 0
1289287 15
1289296 0
1289337 0
1289365 37
1289368 7
1289437 3
1289444 0
1289550 98
1289565 56
1289673 0
1289703 33
1289748 23
1289757 36
1289853 51
1289988 0
1290072 5
1290093 138
1290291 47
1290343 53
1290382 0
1290503 47
1290505 78
1290589 6
1290636 0
1290732 89
1290800 48
1290804 21
1290885 0
1291011 79
1291017 66
1291169 55
1291213 45
1291216 0
1291379 136
1291451 74
1291516 0
1291570 0
1291753 11
1292197 0
1292239 0
1292257 0
1292293 4
1292371 0
1292451 4
1292483 0
1292503 17
1292517 42
1292524 41
1292741 0
1292842 109
1292860 0
1292868 67
1292871 0
1292918 0
1293066 103
1293072 42
1293224 59
1293387 0
1293413 0
1293557 95
1293560 16
1293628 15
1293646 0
1293673 0
1293686 0
1293699 3
1293752 0
1293871 0
1293915 0
1293922 0
1293953 0
1293975 0
1293995 0
1294008 39
1294040 0
1294049 4
1294118 4
1294208 0
1294221 0
1294238 0
1294241 0
1294250 0
1294266 0
1294315 0
1294324 0
1294327 0
1294344 0
1294381 7
1294408 0
1294414 0
1294469 0
1294496 0
1294520 0
1294571 0
1294681 0
1294746 15
1294830 78
1294841 0
1295081 0
1295165 12
1295516 27
1295552 0
1295782 0
1295798 19
1295992 23
1296065 42
1296170 4
1296395 0
1296413 17
1296461 0
1296491 4
1296560 0
1296677 0
1296791 31
1296803 0
1296883 152
1296903 0
1296916 0
1296928 89
1296936 0
1296943 3
1296955 0
1296967 254
1296997 34
1297062 0
1297134 0
1297483 0
1297743 0
1297827 0
1297859 0
1297872 0
1297882 79
1297916 0
1297958 0
1298090 0
1298124 0
1298192 0
1298273 0
1298291 0
1298324 3
1298345 12
1298351 12
1298357 10
1298438 0
1298485 0
1298501 25
1298557 0
1298603 2
1298627 3
1298713 0
1298738 10
1299149 4
1299242 17
1299280 0
1299343 0
1299586 0
1299642 0
1299676 0
1299694 0
1299799 33
1299934 0
1300045 0
1300147 3
1300284 0
1300419 0
1300443 5
1300522 0
1300692 0
1300726 0
1300861 8
1300900 0
1300974 46
1300984 0
1301142 0
1301201 3
1301255 0
1301575 6
1301824 0
1301852 0
1301877 0
1301912 0
1301927 0
1301958 0
1301962 0
1301990 0
1302010 6
1302016 0
1302158 0
1302263 0
1302353 0
1302385 0
1302389 0
1302428 0
1302456 12
1302692 0
1302716 9
1302908 2
1302914 3
1302995 14
1303058 17
1303062 0
1303085 0
1303096 0
1303105 0
1303222 25
1303277 0
1303364 0
1303400 0
1303436 0
1303472 0
1303788 0
1303791 2
1304243 0
1304246 27
1304261 3
1304276 2
1304598 0
1304758 0
1305082 0
1305169 14
1305464 0
1305641 0
1305694 0
1305765 31
1305866 0
1306412 0
1306472 0
1306568 14
1306658 139
1306796 1
1307133 0
1307294 0
1307336 0
1307412 4
1307519 38
1307793 0
1307799 0
1307839 2
1307845 3
1307877 0
1307927 40
1307948 35
1307957 0
1307966 0
1307974 0
1307994 4
1307997 0
1308010 0
1308019 9
1308056 26
1308058 73
1308143 11
1308167 0
1308194 0
1308243 7
1308277 0
1308287 24
1308322 0
1308329 0
1308381 80
1308399 0
1308420 59
1308441 0
1308461 27
1308464 0
1308497 0
1308500 382
1308525 1
1308548 55
1308624 0
1308657 0
1308669 0
1308679 0
1308689 0
1308705 0
1308731 0
1308738 0
1308742 0
1308752 0
1308756 1
1308814 0
1308825 0
1308861 0
1308866 0
1308893 28
1308897 0
1308903 11
1308939 0
1308969 9
1308991 0
1309045 0
1309072 18
1309101 0
1309125 0
1309143 44
1309157 0
1309202 7
1309212 0
1309249 0
1309271 0
1309301 8
1309371 0
1309405 0
1309423 0
1309428 0
1309441 0
1309449 0
1309474 0
1309527 7
1309532 0
1309548 0
1309550 0
1309568 0
1309586 0
1309593 0
1309602 0
1309635 0
1309715 0
1309725 0
1309749 0
1309752 0
1309786 0
1309793 0
1309797 13
1309801 0
1309815 0
1309839 0
1309850 0
1309866 0
1309882 0
1309895 115
1309899 0
1309944 0
1310001 0
1310030 0
1310064 0
1310108 0
1310115 0
1310123 0
1310130 0
1310146 0
1310161 0
1310182 0
1310212 0
1310236 15
1310298 3
1310371 106
1310494 5
1310524 8
1310851 68
1310874 41
1311018 15
1311033 0
1311059 7
1311172 22
1311249 0
1311302 0
1311335 0
1311348 7
1311393 0
1311545 73
1311618 0
1311663 2
1311691 0
1311727 0
1311739 0
1311753 0
1311784 0
1311856 0
1311870 0
1311905 0
1311907 0
1311911 0
1311927 0
1311966 0
1311999 0
1312024 0
1312029 0
1312057 15
1312078 0
1312081 0
1312102 0
1312115 0
1312128 5
1312149 0
1312183 0
1312202 2
1312209 0
1312226 0
1312230 0
1312294 0
1312305 0
1312322 0
1312361 0
1312374 12
1312390 0
1312409 0
1312414 0
1312440 67
1312471 0
1312489 10
1312492 0
1312645 0
1312654 0
1312672 0
1312704 0
1312722 0
1312737 0
1312802 0
1312827 0
1312837 0
1312840 0
1312864 0
1312902 0
1312942 0
1312972 28
1313001 0
1313006 0
1313047 0
1313079 0
1313086 0
1313105 0
1313115 0
1313127 0
1313151 0
1313228 0
1313275 0
1313281 0
1313311 15
1313364 100
1313375 25
1313471 0
1313583 31
1313587 0
1313590 0
1313628 0
1313650 0
1313729 0
1313766 0
1313783 0
1313808 0
1313867 4
1313917 80
1313924 26
1313926 0
1313963 19
1314011 0
1314015 0
1314077 0
1314091 0
1314144 0
1314180 0
1314184 0
1314187 0
1314191 0
1314202 0
1314208 0
1314225 0
1314233 0
1314259 0
1314325 49
1314343 0
1314370 0
1314421 0
1314543 0
1314549 0
1314568 0
1314577 1
1314588 0
1314606 0
1314631 9
1314728 8
1314759 10
1314819 0
1314836 256
1314843 0
1314852 189
1314905 553
1314992 0
1315097 11
1315118 86
1315165 34
1315227 3
1315269 0
1315511 8
1315521 0
1315541 6
1315584 0
1315629 0
1315676 12
1315800 0
1315874 32
1315886 0
1315907 0
1315957 57
1315959 0
1316002 78
1316008 13
1316016 0
1316044 0
1316062 0
1316148 0
1316198 0
1316231 6
1316235 180
1316343 0
1316350 0
1316354 122
1316394 135
1316404 2
1316438 76
1316474 0
1316516 0
1316542 0
1316626 365
1316686 0
1316833 0
1316885 82
1317015 19
1317050 0
1317115 149
1317259 7
1317289 37
1317339 0
1317364 0
1317377 0
1317395 0
1317414 37
1317462 5
1317465 71
1317500 30
1317572 54
1317652 0
1317681 94
1317779 0
1317813 5
1317845 0
1317908 24
1317914 288
1317990 75
1318063 0
1318149 100
1318153 259
1318164 117
1318177 27
1318184 44
1318205 0
1318229 27
1318252 0
1318365 0
1318413 0
1318439 17
1318442 116
1318476 25
1318485 178
1318508 212
1318578 48
1318668 0
1318781 34
1318834 0
1318916 0
1318937 0
1318954 0
1318963 0
1319140 0
1319170 32
1319176 44
1319195 70
1319251 22
1319314 0
1319343 0
1319544 0
1319554 0
1319575 0
1319577 240
1319617 0
1319639 0
1319683 79
1319745 16
1319784 0
1319797 8
1319832 7
1319877 0
1319949 0
1319993 4
1320007 68
1320109 13
1320239 5
1320306 6
1320308 27
1320336 0
1320375 0
1320381 63
1320437 2
1320465 0
1320552 197
1320564 48
1320603 18
1320611 0
1320629 354
1320714 24
1320717 68
1320744 0
1320756 21
1320824 0
1320882 32
1320903 23
1321001 0
1321018 3
1321086 6
1321116 0
1321124 0
1321131 0
1321181 54
1321193 33
1321282 0
1321356 28
1321364 12
1321389 35
1321473 19
1321487 38
1321491 34
1321584 6
1321719 0
1321742 0
1321775 0
1321779 29
1321816 0
1321826 0
1321848 0
1322005 0
1322014 0
1322024 35
1322028 44
1322114 49
1322171 253
1322173 62
1322215 0
1322223 38
1322225 189
1322244 0
1322273 0
1322308 19
1322366 15
1322411 0
1322418 0
1322422 106
1322531 20
1322541 0
1322570 0
1322659 0
1322704 3
1322755 0
1322768 0
1322794 0
1322804 0
1322847 0
1323003 0
1323034 82
1323072 0
1323111 50
1323278 0
1323423 7
1323603 7
1323607 18
1323620 71
1323703 0
1323839 54
1323988 21
1324052 15
1324077 113
1324083 14
1324115 0
1324137 25
1324192 0
1324202 0
1324287 39
1324441 18
1324481 48
1324536 0
1324547 0
1324562 0
1324565 0
1324593 0
1324602 0
1324607 0
1324665 0
1324667 0
1324677 0
1324702 0
1324730 12
1324733 80
1324764 0
1324790 53
1324798 19
1324821 0
1324832 0
1324837 1916
1324842 39
1324855 0
1324914 1
1324917 0
1324949 37
1325014 78
1325114 0
1325118 0
1325232 5
1325278 25
1325430 0
1325547 18
1325584 0
1325605 0
1325629 5
1325866 0
1325894 0
1325954 0
1325965 0
1326049 23
1326077 0
1326081 0
1326505 0
1326527 0
1326549 0
1326585 0
1326607 42
1326611 109
1326689 0
1326707 0
1326730 0
1326789 19
1326909 8
1326973 0
1327010 4
1327106 0
1327142 37
1327145 0
1327232 0
1327250 0
1327259 21
1327297 151
1327361 0
1327427 0
1327441 0
1327510 0
1327523 6
1327548 38
1327650 0
1327687 0
1327721 0
1327737 64
1327784 0
1327823 1
1327892 0
1327920 3
1328025 0
1328132 0
1328495 13
1328588 0
1328666 0
1328746 0
1328843 0
1329008 15
1329077 0
1329131 27
1329164 8
1329476 0
1329500 13
1329527 44
1329572 28
1329677 108
1329719 37
1330427 0
1330472 0
1330659 0
1330691 10
1331132 23
1331321 0
1331404 1
1331557 0
1331650 0
1331823 0
1332137 52
1332224 0
1332269 147
1332272 0
1332370 5
1332526 0
1332752 24
1332824 74
1333049 0
1333134 0
1333157 54
1333282 0
1333601 0
1333625 5
1333819 2
1333828 0
1333870 0
1333916 0
1333954 0
1333988 0
1333997 0
1334004 0
1334021 3
1334049 0
1334061 0
1334067 5
1334111 0
1334134 0
1334142 0
1334154 1
1334188 0
1334194 48
1334198 18
1334222 3
1334258 0
1334267 13
1334307 0
1334345 0
1334352 42
1334400 4
1334422 20
1334432 0
1334479 5
1334491 0
1334700 62
1334702 7
1334741 122
1334796 18
1334891 0
1334949 60
1334988 53
1335003 4
1335046 0
1335101 0
1335113 0
1335131 4
1335138 0
1335240 14
1335250 0
1335317 0
1335354 0
1335367 0
1335370 10
1335424 0
1335649 0
1335659 0
1335673 0
1335766 0
1335817 15
1335862 63
1335868 0
1335895 0
1335928 0
1335961 59
1335991 90
1336006 0
1336045 0
1336068 0
1336123 0
1336148 44
1336183 6
1336193 0
1336235 5
1336265 0
1336328 75
1336341 0
1336405 0
1336447 0
1336462 0
1336468 42
1336471 2
1336517 0
1336527 0
1336569 0
1336655 0
1336675 0
1336713 0
1336756 0
1336765 0
1336815 21
1336820 0
1336880 0
1336922 0
1336940 0
1336965 0
1337012 0
1337069 0
1337075 0
1337085 24
1337155 0
1337290 21
1337323 0
1337332 0
1337352 109
1337533 0
1337594 44
1337654 22
1337694 76
1337731 6
1337801 0
1337865 0
1337905 8
1337914 1
1338007 16
1338018 27
1338028 0
1338071 40
1338130 39
1338152 0
1338177 0
1338227 0
1338301 0
1338361 0
1338385 0
1338444 0
1338526 0
1338541 37
1338579 0
1338631 28
1338668 0
1338777 0
1338782 9
1338898 0
1338939 0
1338941 103
1339086 0
1339189 0
1339342 48
1339353 125
1339375 3
1339389 94
1339513 23
1339711 34
1339810 0
1339822 0
1339837 90
1339847 80
1339880 20
1339956 24
1340016 0
1340120 0
1340127 0
1340247 47
1340261 7
1340273 0
1340344 30
1340357 39
1340408 17
1340485 119
1340492 28
1340542 3
1340591 127
1340633 9
1340665 0
1340677 0
1340753 0
1340784 0
1340834 0
1340849 17
1340878 0
1340938 0
1340963 65
1340967 37
1341016 0
1341041 4
1341167 0
1341207 0
1341360 14
1341378 32
1341400 0
1341445 26
1341449 15
1341475 0
1341540 153
1341577 0
1341583 91
1341640 7
1341670 6
1341676 0
1341687 17
1341709 0
1341774 0
1341780 60
1341870 13
1341901 83
1341929 232
1341936 82
1342126 29
1342204 128
1342241 15
1342316 0
1342358 41
1342426 7
1342444 3
1342554 32
1342600 2
1342648 78
1342701 0
1342707 17
1342741 0
1342775 10
1342824 16
1342886 28
1342918 0
1342957 36
1342979 0
1343008 0
1343132 42
1343164 0
1343207 0
1343318 0
1343366 221
1343372 113
1343433 34
1343518 0
1343540 26
1343558 0
1343680 0
1343831 0
1343893 0
1343917 1
1343921 0
1344115 0
1344146 10
1344157 6
1344353 51
1344357 36
1344398 0
1344549 8
1344578 0
1344654 0
1344707 3
1344779 0
1344836 53
1344875 0
1344931 0
1344948 0
1345144 0
1345209 0
1345218 7
1345268 9
1345387 0
1345464 93
1345549 0
1345600 0
1345652 11
1345672 0
1345746 0
1345847 0
1345864 39
1345872 0
1345887 2
1345973 131
1346049 0
1346076 47
1346210 59
1346323 75
1346406 0
1346433 127
1346470 326
1346553 3
1346572 109
1346578 46
1346707 16
1346740 5
1346943 3710
1347045 35
1347186 2
1347207 171
1347327 18
1347651 396
1347942 2
1348022 228
1348189 0
1348227 83
1348260 5
1348289 55
1348314 0
1348326 4
1348334 0
1348337 102
1348345 2
1348371 37
1348375 0
1348382 75
1348412 0
1348471 19
1348568 13
1348617 19
1348659 0
1348784 18
1348810 109
1348832 0
1348856 0
1348970 0
1349039 0
1349207 0
1349234 0
1349269 1
1349282 5
1349421 0
1349492 16
1349495 108
1349676 0
1349689 0
1349714 40
1349744 24
1349874 4
1349929 0
1350057 6
1350065 60
1350113 0
1350240 0
1350319 0
1350388 0
1350510 0
1350566 47
1350590 15
1350608 40
1350615 3
1350629 11
1350670 30
1350674 37
1350699 13
1350753 0
1350781 0
1350804 28
1350879 4
1351099 0
1351133 0
1351152 0
1351183 0
1351204 0
1351256 0
1351266 0
1351276 0
1351296 1
1351306 0
1351327 0
1351365 78
1351389 74
1351431 70
1351737 21
1351878 0
1352040 83
1352047 0
1352194 0
1352200 0
1352240 66
1352331 0
1352344 57
1352369 4
1352494 0
1352508 51
1352524 0
1352550 83
1352592 68
1352698 3
1352745 1
1352767 56
1352901 0
1352915 0
1352946 0
1352952 29
1353078 0
1353097 40
1353152 0
1353239 12
1353292 21
1353306 6
1353445 95
1353547 0
1353723 65
1353740 29
1353749 168
1353791 7
1353881 109
1353890 3
1353907 0
1353932 49
1353962 0
1353986 32
1353994 44
1354035 31
1354204 24
1354235 1
1354277 2
1354403 0
1354505 8
1354516 0
1354568 0
1354589 17
1354668 14
1354715 0
1354739 6
1354981 0
1355156 0
1355227 17
1355321 52
1355325 32
1355371 0
1355398 0
1355446 47
1355482 28
1355574 0
1355655 0
1355684 29
1355696 0
1355828 10
1355894 0
1355927 0
1356086 0
1356470 0
1356531 14
1356553 0
1356561 0
1356706 0
1356855 0
1356984 5
1356998 0
1357024 0
1357036 0
1357201 0
1357240 1
1357395 0
1357546 0
1357755 0
1357843 0
1357855 0
1357863 0
1357871 0
1357879 16
1357889 0
1357911 0
1357944 0
1358295 45
1358346 0
1358510 42
1358562 0
1358594 0
1358633 0
1358684 4
1358729 28
1358738 15
1358762 12
1358766 61
1358768 18
1358794 0
1358813 0
1358859 0
1358936 0
1359002 0
1359274 0
1359278 14
1359311 0
1359357 0
1359461 0
1359485 0
1359551 0
1359562 0
1359638 0
1359666 0
1359696 35
1359870 105
1359990 42
1360011 0
1360117 16
1360123 0
1360189 0
1360201 17
1360212 0
1360216 0
1360321 0
1360397 68
1360415 0
1360515 8
1360607 0
1360764 0
1360836 0
1360968 0
1361008 0
1361397 14
1361477 0
1361595 0
1361753 0
1361760 0
1361842 0
1361902 0
1362015 0
1362060 0
1362062 0
1362187 0
1362266 0
1362269 13
1362305 0
1362379 73
1362421 0
1362448 51
1362472 0
1362481 35
1362505 1
1362640 12
1362856 28
1362949 0
1363207 0
1363297 47
1363315 0
1363381 0
1363426 0
1363570 50
1363627 0
1363636 0
1363650 0
1363674 0
1363697 0
1363730 0
1363787 0
1363810 0
1363849 0
1363956 4
1364036 0
1364101 81
1364380 6
1364479 0
1364550 15
1364638 0
1364755 21
1364808 0
1364880 6
1364989 44
1365167 0
1365196 11
1365204 4
1365309 0
1365321 0
1365327 0
1365333 0
1365336 0
1365345 26
1365549 0
1365618 19
1365663 173
1365678 0
1365749 0
1365802 10
1365940 0
1365965 8
1365990 0
1365997 0
1366015 0
1366177 13
1366210 0
1366231 63
1366264 61
1366279 0
1366306 32
1366336 44
1366547 0
1366558 0
1366756 23
1366850 0
1367092 76
1367117 0
1367162 50
1367179 197
1367302 0
1367368 0
1367493 0
1367604 61
1367610 9
1367682 30
1367714 0
1367937 109
1367985 0
1368013 23
1368061 0
1368073 0
1368085 54
1368229 15
1368277 68
1368292 0
1368361 31
1368457 0
1368589 70
1368847 0
1368956 0
1368977 0
1369441 0
1369465 27
1369549 3
1369618 43
1369720 72
1370078 0
1370329 0
1370419 0
1370458 0
1370479 37
1370637 0
1370737 77
1370857 0
1370920 0
1371002 38
1371028 0
1371076 0
1371086 0
1371103 2
1371202 0
1371283 1
1371325 91
1371358 38
1371468 0
1371603 0
1371681 17
1371879 0
1372000 29
1372051 0
1372149 47
1372254 0
1372265 0
1372271 0
1372394 6
1372437 0
1372474 0
1372533 20
1372544 0
1372546 0
1372565 0
1372567 0
1372584 27
1372626 93
1372636 26
1372764 63
1372805 0
1372836 0
1372926 41
1372942 0
1373077 0
1373086 12
1373119 50
1373137 3
1373280 9
1373292 0
1373411 0
1373693 0
1373938 7
1374073 0
1374124 3
1374227 0
1374283 0
1374305 575
1374365 13
1374431 0
1374974 0
1375122 0
1375237 1
1375304 0
1375352 26
1375465 8
1375647 23
1375688 0
1375714 0
1375754 0
1375771 0
1375781 0
1375795 0
1375826 0
1375862 0
1376141 44
1376334 0
1376387 0
1376540 5
1376543 0
1376555 15
1376576 0
1376606 0
1376615 21
1376618 12
1376834 0
1376845 28
1376975 0
1377086 81
1377098 0
1377173 0
1377204 0
1377221 0
1377275 4
1377365 0
1377431 112
1377637 6
1377661 0
1377716 0
1377831 0
1377860 0
1377992 0
1378007 0
1378318 0
1378583 0
1378789 0
1378810 0
1378858 0
1379107 102
1379146 0
1379440 14
1379476 24
1379572 2
1379712 0
1379766 0
1380057 0
1380069 19
1380114 55
1380228 91
1380298 0
1380324 35
1380351 0
1380377 0
1380501 162
1380513 27
1380516 9
1380718 0
1380830 0
1380852 0
1380894 0
1381259 0
1381278 0
1381320 0
1381323 447
1381507 17
1381542 0
1381830 15
1382022 0
1382048 13
1382064 0
1382234 0
1382316 0
1382335 0
1382364 13
1382556 4
1382604 0
1382619 23
1382638 0
1382661 44
1382718 15
1383120 0
1383252 0
1383376 0
1383426 0
1383585 0
1383621 0
1383660 11
1383717 0
1383852 0
1384004 0
1384116 12
1384305 0
1384410 20
1384482 0
1384508 0
1384614 0
1384728 0
1384947 0
1384949 0
1385396 0
1385668 26
1385763 0
1385961 0
1386040 0
1386059 0
1386101 24
1386127 0
1386154 35
1386255 0
1386394 0
1386400 0
1386601 0
1386709 0
1386868 41
1386979 9
1387112 0
1387264 0
1387507 56
1387723 0
1387873 0
1388058 0
1388273 1
1388291 0
1388297 0
1388463 105
1388593 0
1388624 0
1388644 0
1388667 0
1388674 0
1388716 0
1388749 0
1388758 0
1388773 0
1388804 0
1388837 0
1388969 0
1388975 4
1389011 0
1389086 0
1389115 0
1389272 0
1389368 8
1389470 0
1389524 0
1389587 0
1389762 0
1389894 13
1389957 0
1389993 0
1390062 0
1390123 0
1390446 19
1390541 0
1390750 0
1390888 0
1390982 0
1391054 0
1391074 0
1391168 0
1391276 0
1391291 0
1391366 0
1391430 68
1391646 0
1391717 33
1391744 0
1391801 0
1391816 0
1391828 6
1392057 0
1392287 0
1392353 11
1392382 0
1392416 101
1392427 0
1392445 7
1392469 0
1392488 0
1392563 0
1392770 0
1392878 0
1392911 0
1392965 44
1393040 5
1393091 33
1393098 0
1393160 0
1393454 18
1393580 3
1393599 59
1393617 0
1393636 20
1393653 0
1393663 54
1393665 25
1393698 6
1393712 9
1393737 0
1393756 63
1393780 21
1393884 0
1393905 63
1393929 0
1394103 0
1394116 141
1394441 32
1394465 0
1394531 0
1394620 0
1394726 0
1394785 0
1394796 0
1394857 0
1394899 0
1394989 0
1395007 0
1395019 0
1395031 0
1395107 0
1395160 0
1395164 21
1395214 0
1395245 0
1395257 10
1395275 12
1395279 0
1395337 0
1395655 1
1395708 0
1395895 13
1395901 23
1395921 0
1396000 12
1396055 0
1396190 0
1396222 1
1396306 15
1396331 0
1396371 0
1396426 0
1396468 2
1396546 13
1396648 0
1396713 4
1396747 2
1396755 0
1396846 0
1396921 0
1396957 0
1397272 0
1397351 0
1397489 7
1397498 8
1397570 0
1397622 0
1397657 0
1397666 0
1397678 0
1397684 17
1397807 49
1397813 10
1397957 0
1398038 0
1398068 0
1398119 0
1398146 0
1398155 205
1398203 0
1398248 9
1398284 32
1398380 0
1398383 0
1398429 0
1398467 0
1398590 0
1398683 0
1398779 73
1398843 0
1399085 0
1399151 0
1399427 0
1399475 0
1399523 0
1399684 1
1399687 28
1399726 8
1399737 0
1399786 0
1399822 18
1399879 0
1399928 0
1399951 8
1400083 0
1400134 10
1400179 0
1400188 6
1400686 12
1400854 0
1400903 0
1401022 0
1401079 0
1401163 0
1401166 0
1401197 0
1401238 16
1401322 0
1401370 35
1401403 0
1401436 0
1401448 0
1401466 0
1401483 0
1401486 0
1401741 0
1401785 21
1401792 0
1401837 0
1401854 0
1401933 0
1402132 0
1402186 0
1402217 0
1402279 0
1402290 47
1402311 29
1402314 13
1402338 0
1402381 5
1402383 0
1402419 0
1402474 0
1402569 37
1402745 53
1402765 26
1402916 12
1402943 15
1402951 8
1402966 1
1402981 86
1403062 12
1403168 0
1403239 82
1403297 7
1403366 40
1403383 0
1403468 0
1403834 0
1403847 0
1403922 16
1404001 0
1404070 0
1404081 62
1404202 7
1404298 12
1404304 1
1404355 64
1404359 121
1404459 0
1404892 0
1405426 0
1405591 0
1405639 118
1405690 0
1405894 40
1406064 0
1406071 14
1406196 0
1406229 3
1406597 32
1406663 0
1406685 10
1406700 62
1406736 54
1406798 11
1407034 7
1407052 0
1407148 0
1407646 0
1407743 0
1407906 0
1407986 0
1408074 0
1408117 0
1408273 0
1408291 21
1408308 0
1408414 0
1408435 0
1408789 23
1408819 0
1408825 0
1408954 0
1409042 0
1409068 58
1409119 0
1409209 87
1409234 0
1409241 0
1409265 75
1409337 103
1409364 16
1409463 4
1409689 11
1409733 3
1409835 44
1409883 5
1410112 33
1410135 23
1410153 0
1410168 0
1410234 27
1410361 8
1410576 22
1410606 0
1410762 19
1410816 13
1410840 4
1410916 0
1410988 0
1411000 6
1411014 86
1411071 0
1411117 0
1411143 32
1411155 0
1411173 200
1411187 22
1411364 0
1411492 20
1411634 0
1411742 1
1411761 0
1411823 0
1412051 0
1412241 0
1412373 38
1412465 6
1412528 0
1412688 0
1412810 32
1412817 0
1412841 0
1412941 76
1412954 79
1413038 0
1413048 0
1413060 0
1413268 0
1413616 0
1413649 0
1413661 0
1413775 9
1413856 0
1414006 0
1414021 0
1414132 0
1414249 0
1414270 11
1414288 0
1414300 0
1414354 0
1414459 0
1414654 1
1414898 25
1414925 0
1414957 0
1415035 0
1415483 14
1415519 23
1415795 11
1415892 1
1415950 0
1416001 0
1416019 8
1416304 0
1416457 47
1416511 25
1416520 12
1416523 15
1416592 0
1416746 119
1417027 18
1417132 1
1417209 0
1417211 0
1417222 0
1417236 60
1417247 56
1417271 0
1417278 84
1417282 76
1417446 90
1417565 0
1417630 88
1417763 172
1417850 0
1417881 0
1417897 0
1417964 14
1417982 41
1418055 0
1418470 0
1418482 52
1418563 99
1418578 50
1418623 0
1418776 71
1418779 144
1418818 16
1418845 0
1418932 9
1419037 65
1419085 11
1419115 0
1419133 17
1419163 29
1419259 130
1419366 23
1419405 270
1419517 140
1419519 232
1419547 0
1419554 0
1419721 0
1419748 50
1419908 0
1419917 0
1419925 0
1420031 0
1420077 0
1420093 0
1420100 0
1420140 0
1420172 0
1420182 0
1420184 0
1420205 0
1420253 0
1420272 0
1420310 21
1420349 0
1420435 24
1420452 0
1420464 14
1420494 0
1420564 0
1420771 33
1420786 0
1420822 31
1421393 0
1421609 0
1421797 0
1421809 0
1421913 0
1422218 42
1422228 162
1422261 0
1422285 0
1422306 0
1422327 0
1422369 0
1422420 49
1422480 0
1422531 0
1422561 21
1422668 0
1423035 0
1423299 0
1423353 0
1423482 0
1423506 0
1423756 0
1423962 13
1424013 0
1424439 83
1424469 4
1424667 0
1424832 0
1424877 10
1425078 0
1425395 0
1425403 0
1425521 0
1425596 10
1425644 0
1425767 0
1425833 0
1425920 2
1426181 18
1426517 0
1426535 9
1427174 0
1427440 86
1427442 222
1427507 27
1427680 2
1427732 0
1427988 0
1428037 0
1428160 5
1428182 0
1428221 0
1428245 9
1428613 33
1429219 0
1429345 0
1429370 0
1429586 23
1429729 137
1430030 10
1430133 73
1430288 79
1430313 0
1430324 0
1430334 8
1430341 16
1430345 76
1430347 9
1430407 24
1430437 52
1430513 78
1430729 0
1431056 0
1431124 66
1431155 61
1431187 0
1431270 0
1431366 0
1431372 71
1431375 0
1431451 10
1431543 0
1431546 11
1431648 91
1431702 7
1431714 133
1431759 0
1431777 9
1431885 0
1431900 0
1432010 10
1432027 0
1432029 1
1432137 0
1432216 33
1432237 19
1432614 10
1432628 49
1432708 62
1432723 11
1432876 78
1432927 0
1432954 0
1433009 0
1433095 36
1433121 0
1433143 0
1433151 0
1433161 0
1433216 0
1433236 0
1433358 0
1433364 49
1433412 0
1433427 0
1433677 0
1433880 86
1433931 19
1434006 2
1434060 0
1434095 91
1434120 0
1434150 0
1434161 0
1434164 0
1434531 20
1434549 0
1434669 11
1434761 2
1434885 0
1434968 0
1435109 3
1435142 0
1435241 95
1435292 0
1435664 19
1435754 16
1435871 0
1435944 0
1435953 0
1435986 0
1435990 0
1436000 0
1436028 0
1436057 0
1436098 0
1436111 0
1436124 0
1436140 0
1436176 0
1436225 0
1436233 18
1436280 10
1436379 0
1436425 0
1436431 0
1436443 22
1436503 11
1436509 16
1436584 0
1436701 30
1436713 13
1436768 42
1436806 11
1436942 0
1437059 0
1437101 0
1437281 0
1437292 0
1437332 0
1437374 0
1437569 4
1437707 4
1437822 25
1437825 0
1437846 4
1437982 0
1438059 0
1438109 7
1438126 0
1438332 0
1438399 0
1438449 0
1438465 0
1438525 0
1438863 0
1438878 0
1438887 0
1438947 0
1439037 0
1439433 0
1439448 0
1439487 0
1439632 0
1439689 0
1439929 35
1440018 0
1440057 0
1440206 0
1440374 0
1440561 0
1440618 0
1440875 15
1440928 0
1441082 0
1441166 78
1441239 0
1441439 37
1441460 102
1441573 0
1441717 0
1441760 0
1441772 0
1441965 28
1442016 3
1442027 2
1442118 132
1442151 0
1442477 16
1442481 123
1442484 0
1442557 0
1442703 27
1442760 1
1442836 0
1442884 2
1442905 39
1442914 0
1442923 1
1443004 68
1443235 1
1443259 0
1443394 37
1443442 9
1443589 17
1443601 5
1443631 0
1443652 0
1443673 0
1443689 0
1443695 0
1443697 0
1443745 31
1443750 5
1443798 0
1443824 0
1443845 10
1443869 0
1443889 13
1443920 0
1443922 11
1443958 0
1443967 142
1443976 104
1444057 83
1444278 0
1444312 5
1444495 0
1444642 0
1444654 0
1444705 27
1444737 41
1444845 0
1444855 0
1444890 0
1445202 0
1445205 5
1445217 14
1445262 0
1445559 35
1445578 0
1445719 0
1445796 5
1445978 4
1446035 0
1446047 0
1446098 0
1446140 0
1446386 0
1446575 0
1446854 0
1447067 0
1447269 0
1447407 46
1447701 39
1447788 0
1447791 0
1447830 0
1447872 0
1447908 0
1447998 0
1448127 15
1448154 23
1448266 0
1448277 12
1448383 0
1448393 0
1448404 0
1448422 2
1448429 157
1448593 7
1448599 95
1448641 0
1448926 27
1449039 0
1449123 36
1449375 0
1449387 0
1449444 0
1449558 0
1449640 0
1449688 0
1449701 0
1449834 33
1449901 28
1449916 0
1450030 0
1450093 36
1450202 0
1450204 0
1450221 0
1450397 0
1450433 0
1450733 0
1450778 31
1450808 0
1450820 8
1450928 8
1450958 0
1450964 17
1450977 0
1450982 0
1451026 0
1451084 0
1451105 14
1451473 39
1451506 40
1451638 0
1451653 18
1451802 0
1451809 67
1451849 42
1452006 0
1452093 0
1452148 0
1452177 38
1452242 0
1452256 0
1452263 5
1452575 0
1452620 10
1452665 0
1452860 0
1452881 0
1452914 0
1453016 0
1453043 0
1453055 0
1453136 0
1453285 0
1453439 21
1453454 0
1453477 46
1453514 54
1453583 0
1453637 0
1453754 13
1453775 30
1453871 0
1453913 41
1453961 42
1454240 0
1454309 0
1454414 0
1454423 0
1454522 0
1454582 35
1454828 0
1454872 0
1454958 0
1455005 0
1455113 0
1455225 40
1455234 0
1455527 0
1455838 0
1455911 0
1456010 0
1456019 17
1456073 0
1456244 0
1456270 28
1456298 0
1456697 0
1456839 0
1457077 0
1457275 18
1457316 0
1457323 69
1457539 1
1457771 0
1457996 0
1458137 30
1458337 31
1458427 0
1458549 0
1458657 0
1458760 0
1458823 0
1459003 0
1459204 0
1459240 0
1459252 0
1459271 0
1459666 6
1459734 93
1459757 0
1459784 0
1459796 0
1459835 10
1459841 0
1459978 0
1460087 35
1460153 26
1460245 0
1460290 0
1460383 4
1460390 53
1460590 0
1460605 0
1460728 0
1460894 23
1461080 0
1461174 107
1461446 0
1461490 0
1461508 0
1461517 0
1461529 0
1461629 0
1461670 0
1461691 0
1461700 0
1461998 0
1462169 0
1462288 0
1462445 0
1462529 0
1462553 0
1462643 0
1463051 0
1463120 0
1463159 0
1463201 0
1463345 0
1463494 0
1463500 0
1463582 0
1463621 0
1463804 0
1464227 0
1464388 0
1464503 0
1464674 0
1464692 0
1464698 0
1464758 0
1464790 0
1464848 0
1464860 0
1464920 0
1464961 0
1465148 0
1465175 0
1465211 0
1465218 0
1465286 0
1465319 0
1465394 0
1465406 0
1465529 0
1465559 0
1465601 0
1465613 0
1465934 0
1465955 0
1465964 0
1466243 0
1466470 0
1466483 0
1466969 0
1466972 0
1467008 0
1467047 0
1467251 0
1467374 0
1467488 0
1467568 0
1467587 0
1467637 0
1467755 0
1467781 0
1467824 0
1468078 0
1468145 0
1468198 0
1468231 0
1468249 0
1468445 0
1468640 0
1468843 0
1468999 0
1469005 0
1469015 0
1469063 0
1469078 0
1469090 16
1469093 0
1469144 0
1469150 0
1469159 0
1469165 8
1469172 0
1469233 0
1469237 22
1469334 0
1469343 3
1469791 0
1470084 0
1470148 19
1470202 10
1470212 6
1470312 15
1470345 0
1470378 15
1470391 0
1470406 0
1470441 0
1470457 0
1470700 9
1470718 0
1470763 0
1470796 2
1471135 0
1471222 1
1471402 3
1471424 0
1471515 0
1471815 24
1471836 0
1472029 0
1472241 0
1472278 0
1472463 0
1472728 0
1473160 35
1473236 15
1473506 0
1473632 0
1473795 23
1473891 0
1473897 0
1473932 0
1473969 0
1474197 0
1474242 0
1474277 0
1474347 10
1474516 185
1474558 86
1474761 0
1474804 0
1474987 9
1475002 0
1475368 13
1475399 0
1475522 0
1475828 0
1475909 0
1476286 0
1476294 0
1476377 0
1476999 0
1477159 20
1477354 6
1477858 0
1477951 0
1478106 0
1478306 0
1478866 0
1478987 11
1479114 0
1479236 0
1479265 0
1479313 0
1479464 4
1479467 0
1479527 22
1479551 0
1479977 0
1479980 0
1480025 0
1480046 0
1480136 0
1480184 16
1480286 119
1480495 16
1480527 0
1480633 0
1480648 0
1480689 0
1480716 3
1480724 214
1481076 20
1481265 1
1481457 0
1481560 1
1481629 0
1481660 0
1481668 0
1481676 0
1481681 0
1481685 9
1481782 0
1481815 0
1481896 4
1481955 36
1481994 64
1482195 86
1482467 0
1482539 0
1482656 34
1482668 3
1482767 0
1482881 0
1482971 0
1483043 0
1483067 0
1483109 0
1483112 12
1483205 0
1483296 22
1483445 0
1483448 6
1483457 32
1483472 0
1483505 18
1483709 0
1483754 19
1483964 57
1483970 14
1483988 3
1484180 0
1484282 0
1484483 5
1484507 0
1484534 13
1484762 53
1485147 9
1485178 96
1485318 21
1485333 0
1485534 28
1485909 8
1485992 15
1486122 39
1486158 0
1486209 188
1486211 99
1486263 111
1486308 8
1486476 173
1486500 8
1486596 73
1486914 0
1486953 0
1486983 18
1486998 11
1487095 79
1487429 80
1487445 5
1487449 0
1487457 54
1487486 18
1487508 95
1487585 0
1487662 48
1487686 0
1487802 72
1487896 0
1487945 105
1488187 2
1488328 44
1488448 0
1488601 0
1488718 6
1488721 0
1488727 0
1488751 0
1488764 5
1488840 98
1489008 0
1489035 39
1489047 0
1489077 29
1489194 133
1489242 72
1489269 23
1489398 3
1489593 0
1489682 0
1489764 214
1489929 4
1489995 0
1490025 0
1490084 0
1490226 0
1490518 27
1490704 0
1490743 0
1490821 0
1490902 14
1490977 0
1491002 0
1491607 0
1491766 0
1491782 0
1491911 0
1492084 0
1492355 0
1492452 0
1492549 0
1492579 0
1492653 0
1492660 0
1492831 0
1492921 0
1493023 0
1493088 0
1493100 0
1493113 0
1493124 0
1493179 0
1493274 17
1493323 4
1493386 0
1493401 3
1493416 0
1493656 9
1493869 0
1493916 0
1494078 0
1494139 0
1494376 50
1494394 29
1494425 0
1494547 0
1494625 0
1494709 0
1494916 0
1495042 0
1495162 0
1495174 0
1495185 0
1495245 0
1495437 95
1495704 15
1495722 0
1495728 2
1495825 0
1496051 58
1496169 0
1496312 0
1496318 0
1496396 64
1496417 66
1496762 5
1497043 40
1497166 200
1497330 0
1497401 105
1497592 33
1497632 0
1497727 0
1497736 1
1497760 0
1497805 0
1497886 29
1497984 1
1498027 50
1498057 2
1498100 4
1498149 0
1498188 0
1498267 0
1498277 0
1498310 0
1498424 0
1498508 0
1498595 0
1498661 0
1498685 0
1498738 0
1498816 0
1498914 0
1498939 0
1499146 0
1499158 0
1499204 80
1499248 0
1499330 0
1499333 0
1499348 0
1499416 0
1499612 0
1499626 0
1499669 0
1499822 0
1499870 0
1499927 0
1500002 0
1500071 0
1500221 0
1500233 0
1500365 0
1500686 0
1500725 0
1500815 0
1500860 0
1500902 0
1500920 0
1500962 0
1501094 0
1501211 0
1501253 0
1501274 0
1501331 12
1501387 0
1501515 0
1501608 0
1501636 0
1501657 0
1501690 0
1501816 0
1502356 0
1502407 0
1502422 0
1502574 0
1502616 1
1502716 0
1502808 2
1502820 0
1502845 0
1502955 12
1503021 0
1503603 56
1503781 58
1503816 82
1503825 32
1504020 19
1504092 0
1504188 9
1504239 37
1504503 52
1504557 0
1504596 26
1504768 0
1504778 8
1504825 13
1504851 71
1504880 1
1504913 71
1504951 0
1505118 368
1505198 0
1505489 372
1505813 17
1505933 163
1505954 0
1506095 36
1506197 3560
1506400 7
1506433 17
1506562 49
1506568 102
1506587 0
1506670 297
1506707 112
1506734 0
1506817 81
1506930 55
1507064 13
1507090 2
1507153 51
1507504 0
1507585 57
1507653 0
1507804 0
1507888 0
1507910 17
1507924 0
1507928 0
1507939 26
1507947 9
1508126 0
1508317 60
1508320 2
1508347 0
1508353 0
1508506 0
1508578 0
1508999 0
1509132 0
1509186 13
1509190 41
1509363 0
1509414 0
1509420 0
1509719 0
1509743 28
1509803 0
1509849 0
1509897 97
1509911 0
1510064 7
1510151 0
1510169 0
1510250 0
1510284 0
1510383 0
1510602 10
1510620 0
1510653 0
1510710 52
1510728 0
1510770 0
1510791 0
1510887 0
1510967 3
1510986 0
1510995 0
1511172 2
1511310 0
1511363 0
1511402 0
1511432 5
1511434 6
1511459 0
1511531 3
1511549 34
1511646 0
1511668 0
1511819 2
1511971 0
1511978 9
1512050 0
1512094 0
1512195 0
1512198 0
1512210 14
1512221 31
1512267 11
1512297 0
1512406 22
1512769 0
1512832 0
1512862 0
1512919 3
1512928 27
1512955 0
1513099 0
1513133 0
1513154 0
1513179 0
1513195 0
1513440 49
1513551 0
1513596 0
1513860 0
1513869 0
1514007 0
1514149 5
1514200 7
1514263 7
1514311 0
1514428 0
1514581 48
1514764 0
1515141 0
1515181 11
1515223 19
1515280 35
1515286 0
1515292 0
1515334 0
1515432 0
1515488 31
1515600 3
1515619 0
1516078 5
1516339 3
1516684 0
1516705 0
1516774 29
1516789 0
1517058 38
1517094 0
1517142 0
1517145 3
1517193 0
1517391 0
1517421 0
1517478 35
1517541 4
1517625 3
1517661 0
1517781 0
1517824 0
1517826 0
1517834 0
1517836 0
1517883 0
1517950 40
1518088 44
1518349 0
1518388 14
1518490 0
1518535 12
1518610 3
1518709 0
1518796 10
1519145 0
1519363 0
1519381 0
1519468 3
1519471 0
1519611 0
1519649 0
1519668 0
1519713 0
1519760 0
1519882 0
1519920 9
1519956 0
1519965 0
1520018 0
1520044 0
1520160 0
1520247 0
1520271 7
1520316 0
1520351 0
1520436 0
1520501 30
1520580 0
1520679 1
1520718 0
1520779 0
1520969 0
1520998 1
1521001 0
1521074 0
1521088 0
1521109 0
1521230 0
1521383 34
1521389 84
1521413 0
1521462 0
1521994 17
1522133 84
1522383 0
1522470 0
1522486 0
1522500 0
1522515 0
1522552 0
1522587 1
1522722 24
1522725 0
1522921 0
1522923 0
1522956 62
1523055 177
1523068 14
1523178 5
1523313 0
1523356 0
1523468 16
1523588 83
1523648 0
1523738 14
1523936 0
1524035 0
1524185 27
1524637 0
1524870 0
1524876 0
1524952 0
1525240 0
1525481 89
1525567 16
1525635 8
1525733 0
1525850 10
1525889 0
1525944 7
1526114 1
1526195 0
1526227 0
1526254 0
1526294 5
1526373 47
1526379 0
1526383 85
1526400 0
1526425 0
1526428 0
1526542 0
1526885 0
1526997 0
1527057 0
1527229 0
1527301 82
1527433 0
1527505 0
1527546 0
1527622 491
1527657 0
1527775 0
1527955 11
1528027 0
1528193 0
1528228 41
1528318 14
1528514 0
1528528 0
1528642 8
1528762 0
1528880 4
1529005 5
1529158 0
1529222 0
1529333 0
1529672 0
1529718 0
1529910 0
1530009 0
1530044 0
1530067 0
1530087 0
1530108 78
1530355 0
1530753 0
1530807 0
1530942 0
1530982 0
1531049 0
1531060 0
1531071 0
1531251 0
1531453 80
1531509 0
1531647 0
1531718 0
1531877 0
1531967 0
1531976 0
1532203 32
1532210 2
1532213 0
1532327 0
1532347 5
1532384 0
1532477 13
1532549 0
1532819 0
1532881 0
1532900 0
1533002 0
1533016 0
1533072 0
1533231 0
1533321 131
1533448 1
1533564 113
1533567 13
1533594 0
1533681 139
1533831 42
1533840 0
1533903 28
1534170 8
1534173 74
1534191 3
1534254 20025
1534294 0
1534309 34
1534357 0
1534371 0
1534375 10
1534381 15
1534438 0
1534633 74
1534885 28
1534939 8
1535005 27
1535236 0
1535326 0
1535479 0
1535515 0
1535572 0
1535587 0
1535608 0
1535669 0
1535683 0
1535689 0
1535779 0
1535851 0
1535914 10
1536201 17
1536227 7
1536284 0
1536314 0
1536392 3
1536401 0
1536474 6
1536565 117
1536772 6
1536822 16
1536850 0
1536906 17
1536962 0
1536992 0
1536999 0
1537025 0
1537162 0
1537243 0
1537258 2
1537265 0
1537276 0
1537322 0
1537378 0
1537430 0
1537457 0
1537589 0
1537611 0
1537719 0
1537725 0
1537744 0
1537765 0
1537888 0
1537936 0
1538257 0
1538454 0
1538550 0
1538814 0
1538868 0
1538917 0
1538966 0
1538990 0
1539127 0
1539206 0
1539224 0
1539248 0
1539361 0
1539416 0
1539482 0
1539521 0
1539542 0
1539649 0
1539733 0
1539746 0
1539760 0
1539946 0
1540067 0
1540083 0
1540099 0
1540414 0
1540612 0
1540758 0
1540828 0
1540896 0
1540911 0
1540920 0
1541027 0
1541231 0
1541331 0
1541379 0
1541388 0
1541436 0
1541537 0
1541552 0
1541612 0
1541655 0
1541753 0
1541780 0
1541812 0
1541905 0
1541917 0
1541981 0
1542090 0
1542219 0
1542247 0
1542307 0
1542329 0
1542333 0
1542368 0
1542384 0
1542437 0
1542453 0
1542515 0
1542603 0
1542637 11
1542742 0
1542790 0
1542856 1818
1543084 2475
1543220 0
1543250 0
1543292 0
1543338 0
1543505 5
1543562 0
1543747 19
1543843 0
1543855 0
1543903 0
1544011 0
1544027 0
1544452 0
1544677 0
1544854 13
1544985 0
1545108 0
1545164 0
1545173 0
1545198 0
1545253 0
1545289 0
1545388 0
1545421 0
1545581 0
1545585 0
1545848 0
1545970 0
1546023 0
1546185 22
1546348 147
1546578 0
1546627 18
1546636 15
1546732 0
1546765 0
1546780 24
1546825 0
1546912 2
1546972 0
1546996 0
1547005 0
1547083 0
1547215 0
1547240 0
1547248 21
1547365 0
1547425 44
1547434 0
1547470 29
1547488 14
1547575 32
1547608 0
1547734 0
1547947 5
1548007 4
1548031 16
1548037 55
1548040 16
1548211 48
1548217 25
1548298 0
1548475 0
1548544 28
1548622 0
1548694 0
1548799 0
1548838 0
1549021 0
1549039 0
1549087 0
1549129 0
1549198 0
1549435 2
1549447 0
1550194 0
1550212 2
1550295 5
1550563 8
1550683 33
1550833 42
1551012 0
1551075 1
1551142 47
1551144 0
1551331 0
1551341 0
1551351 9
1551423 0
1551538 12
1551604 0
1551610 0
1551774 0
1551821 0
1551849 22
1552021 0
1552139 0
1552143 0
1552448 0
1552473 0
1553133 24
1553259 13
1553322 0
1553364 0
1553424 0
1553511 57
1553550 0
1553578 0
1554213 0
1554432 0
1554658 1
1554666 0
1554730 0
1554733 0
1554763 0
1554910 2
1555140 6
1555333 0
1555385 0
1555522 9
1555528 20
1555549 15
1555564 31
1555621 12
1555742 0
1555756 43
1555837 56
1555870 0
1555945 0
1556035 0
1556050 0
1556056 0
1556059 88
1556172 0
1556254 0
1556368 0
1556401 0
1556431 0
1556610 0
1556868 0
1557124 0
1557300 32
1557327 39
1557462 0
1557549 0
1558049 0
1558085 0
1558112 0
1558226 0
1558712 0
1558919 32
1559051 12
1559111 1
1559132 0
1559239 17
1559275 0
1559290 0
1559428 0
1559605 0
1559787 0
1559795 0
1559816 8
1560030 38
1560129 0
1560249 0
1560280 0
1560675 18
1560787 0
1560834 39
1561153 0
1561186 28
1561226 42
1561369 21
1561578 19
1561802 40
1561805 0
1561809 0
1561880 0
1561912 0
1561925 0
1562042 0
1562174 0
1562315 0
1562396 0
1562570 0
1562640 0
1562677 0
1562719 0
1562985 0
1563037 0
1563201 0
1563262 0
1563301 0
1563385 0
1563413 0
1563448 0
1563546 0
1563618 0
1563630 0
1563681 0
1563747 0
1563873 0
1563889 0
1563893 0
1563907 0
1564148 0
1564181 0
1564226 0
1564370 0
1564391 0
1564432 0
1564436 0
1564447 0
1564784 0
1564790 0
1564980 0
1565075 0
1565097 0
1565255 0
1565336 0
1565517 0
1565551 0
1565665 0
1565688 0
1565811 0
1565926 0
1566096 0
1566165 0
1566337 0
1566386 12
1566404 4
1566470 46
1566604 13
1566977 8835
1567076 1
1567155 0
1567248 0
1567304 0
1567673 0
1567691 3
1567694 0
1567835 0
1567871 44
1568063 0
1568150 0
1568449 0
1568495 0
1568498 71
1568717 0
1568921 0
1569016 0
1569089 0
1569136 0
1569161 14
1569180 0
1569200 0
1569236 118
1569249 0
1569284 36
1569288 0
1569408 24
1569482 0
1569489 56
1569491 129
1569497 0
1569509 14
1569591 0
1569643 0
1569713 0
1569745 60
1569791 0
1569821 18
1570004 0
1570037 0
1570109 12
1570166 25
1570181 43
1570193 6
1570430 6
1570434 0
1570514 0
1570533 0
1570543 0
1570604 233
1570607 61
1570727 8
1570847 0
1570924 0
1571050 0
1571059 0
1571197 4
1571240 10
1571251 64
1571305 0
1571463 46
1571517 0
1571577 0
1571607 0
1571787 42
1571973 0
1572006 0
1572078 8
1572202 0
1572383 0
1572443 2
1572494 0
1572524 34
1572540 0
1572701 8
1572920 0
1572964 0
1573004 0
1573136 0
1573268 0
1573355 0
1573415 0
1573445 0
1573544 2
1573563 0
1573625 79
1573811 23
1573844 4
1574060 48
1574189 0
1574207 43
1574315 39
1574537 2
1574756 0
1574965 0
1575113 260
1575126 41
1575159 0
1575162 0
1575166 0
1575173 4
1575175 0
1575195 5
1575312 0
1575320 21
1575525 0
1575533 0
1575572 0
1575629 0
1575701 0
1575766 0
1575803 0
1575812 0
1576042 0
1576187 0
1576217 0
1576235 0
1576298 0
1576382 0
1576409 0
1576421 0
1576448 0
1576454 0
1576525 0
1576553 0
1576562 0
1576598 0
1576659 0
1576753 774
1576757 14
1576815 0
1576927 0
1577029 0
1577203 0
1577233 0
1577236 0
1577267 0
1577362 96
1577549 46
1577605 26
1577739 0
1577867 54
1577885 63
1577915 197
1577963 26
1578134 40
1578197 9
1578224 70
1578281 5
1578311 0
1578424 0
1578484 0
1578577 0
1578612 27
1578656 38
1578659 28
1578702 0
1578734 108
1578832 0
1578853 15
1578892 5
1579264 0
1579300 1
1579643 0
1579660 2
1579772 0
1579853 0
1580075 0
1580143 0
1580365 0
1580380 0
1580582 0
1580606 56
1580733 0
1580768 0
1580812 0
1580921 0
1580992 0
1581059 0
1581134 0
1581146 0
1581152 35
1581285 0
1581531 0
1581558 0
1581576 3
1581609 0
1581645 8
1581741 7
1581783 0
1581825 8
1581909 41
1581924 0
1582032 0
1582130 0
1582160 42
1582163 52
1582367 10
1582477 0
1582664 0
1582673 0
1582742 20
1582814 15
1583200 0
1583210 0
1583260 0
1583309 0
1583431 0
1583488 21
1583656 344
1583752 3
1583779 0
1583875 14
1583965 26
1583995 9
1584061 0
1584172 0
1584360 0
1584901 0
1584983 0
1585069 0
1585103 0
1585321 0
1585651 63
1586001 57
1586064 26
1586233 0
1586337 2
1586373 25
1586388 9
1586667 50
1586729 0
1586783 66
1586826 16
1586977 0
1587328 10
1587493 63
1587661 0
1587727 0
1588046 0
1588309 0
1588550 0
1588660 0
1588694 0
1588706 0
1588712 9
1588769 8
1588946 3
1588964 3
1589037 0
1589240 39
1589294 10
1589369 115
1589435 40
1589573 10
1589654 0
1589732 0
1589744 12
1589825 66
1589900 86
1590014 0
1590050 0
1590101 0
1590152 0
1590254 0
1590299 0
1590440 0
1590537 0
1590560 5
1590566 1
1590860 0
1590870 0
1591012 36
1591057 22
1591082 0
1591296 0
1591318 0
1591326 0
1591331 0
1591334 0
1591357 10
1591401 0
1591406 0
1591416 0
1591422 0
1591425 0
1591669 5
1592116 42
1592185 0
1592266 5
1592425 11
1592469 5
1592581 34
1592608 0
1592777 5
1593087 1
1593252 0
1593276 0
1593315 7
1593327 42
1593447 23
1593454 25
1593495 0
1593510 0
1593520 3
1593549 0
1593678 15
1593697 0
1593719 0
1593742 0
1593772 26
1593846 17
1593848 0
1593918 0
1593979 67
1594118 0
1594155 44
1594269 0
1594323 0
1594365 0
1594404 0
1594416 7
1594525 4
1594537 0
1594586 0
1594632 0
1594678 0
1594713 27
1594775 18
1594778 12
1594817 0
1594865 0
1594896 0
1594928 13
1594946 0
1595243 6
1595554 13
1595674 0
1595758 4
1595906 0
1595914 36
1595944 0
1596002 0
1596025 0
1596037 0
1596094 0
1596192 0
1596294 0
1596315 10
1596318 0
1596465 0
1596501 0
1596517 0
1596644 0
1596747 0
1596801 23
1596822 30
1596979 0
1597108 0
1597294 0
1597516 1
1597805 0
1597815 0
1597878 0
1597887 45
1597983 0
1598004 0
1598178 125
1598188 0
1598238 40
1598241 46
1598391 183
1598395 0
1598441 0
1598465 0
1598556 1
1598847 0
1598877 16
1599066 0
1599189 0
1599318 10
1599372 0
1599636 28
1599842 0
1599872 0
1599935 0
1599959 0
1599965 0
1600001 6
1600017 0
1600031 16
1600053 0
1600070 0
1600078 0
1600334 4
1600364 6
1600571 0
1601065 0
1601439 13
1601460 0
1601481 37
1601490 0
1601509 0
1601550 1
1601634 0
1601648 0
1601757 17
1602192 0
1602372 0
1602401 0
1602564 0
1602582 0
1602642 0
1602759 0
1602992 0
1603046 0
1603139 0
1603262 0
1603358 0
1603427 0
1603436 0
1603475 0
1603529 0
1603547 0
1603598 0
1603664 0
1603859 0
1603960 0
1603980 70
1604171 0
1604227 42
1604245 0
1604383 44
1604494 100
1604512 13
1604524 0
1604743 0
1604806 1
1604953 19
1605017 0
1605104 12
1605122 6
1605260 5
1605350 0
1605371 39
1605401 11
1605620 0
1605680 46
1605760 2
1605952 9
1606085 0
1606187 0
1606228 0
1606236 66
1606354 0
1606378 0
1606462 41
1606591 14
1607059 30
1607083 46
1607104 25
1607191 25
1607328 10
1607356 87
1607371 11
1607773 31
1607776 257
1607887 215
1607935 36
1607938 31
1608010 0
1608208 33
1608295 52
1608346 54
1608520 50
1608598 20
1608658 0
1608697 29
1608751 61
1608784 0
1608838 0
1608934 0
1608946 2
1608953 33
1609056 68
1609083 0
1609110 23
1609151 0
1609475 27
1609506 29
1609539 0
1609593 30
1610180 0
1610645 30
1610657 40
1610745 0
1610767 0
1610810 0
1610950 315
1610954 157
1610999 5
1611239 80
1611387 41
1611390 13
1611452 0
1611577 0
1611607 0
1611740 0
1611788 0
1611815 0
1611821 0
1611847 9
1611871 0
1612049 0
1612102 7
1612123 0
1612191 12
1612203 0
1612272 0
1612278 0
1612292 0
1612386 0
1612470 0
1612584 0
1612786 0
1613006 0
1613028 0
1613043 0
1613045 0
1613124 0
1613169 0
1613211 0
1613241 0
1613244 0
1613325 0
1613421 0
1613436 0
1613628 0
1613637 10
1613689 0
1613702 0
1613722 0
1613825 0
1614017 0
1614167 0
1614233 0
1614257 0
1614512 0
1614592 0
1614698 0
1614737 0
1614761 0
1614782 0
1614819 0
1614826 0
1614845 0
1614997 0
1615117 0
1615138 0
1615456 57
1615532 2
1615579 9
1615727 3
1615874 1
1615880 0
1615901 0
1616024 0
1616087 20
1616099 0
1616276 0
1616351 0
1616405 22
1616510 0
1616675 0
1616720 110
1616777 21
1616789 0
1617044 13
1617054 0
1617093 15
1617107 22
1617158 44
1617196 0
1617239 3
1617285 0
1617404 20
1617503 33
1617515 20
1617527 58
1617588 0
1617639 0
1617787 95
1617790 100
1617818 25
1617872 15
1618127 0
1618226 12
1618238 3
1618250 13
1618320 0
1618505 0
1618515 0
1618669 21
1618817 30
1618988 0
1619039 16
1619228 75
1619276 69
1619279 1
1619315 0
1619562 4
1619587 14
1619613 0
1619637 0
1619716 0
1619771 108
1620188 0
1620318 0
1620408 15
1620516 0
1620587 11
1620672 0
1620693 27
1620711 0
1620803 0
1621255 0
1621319 0
1621335 0
1621472 0
1621582 15
1621661 0
1621888 0
1621970 0
1622284 0
1622384 34
1622564 0
1622696 0
1622745 0
1623029 18
1623055 0
1623248 5
1623307 0
1623439 0
1623553 0
1623905 39
1623939 0
1623941 0
1623959 0
1624041 0
1624355 0
1624396 0
1624513 0
1624647 0
1624654 0
1624708 0
1624939 0
1625029 0
1625083 0
1625092 0
1625410 0
1625575 7
1625625 0
1625794 0
1625928 1
1626008 5
1626045 0
1626283 0
1626487 0
1626583 0
1626643 0
1626821 0
1627045 9
1627222 0
1627264 0
1627308 0
1627366 4
1627409 14
1627688 0
1627915 0
1627963 0
1628009 2
1628095 25
1628113 0
1628345 0
1628485 0
1628684 4
1628825 0
1629077 10
1629154 0
1629297 0
1629378 0
1629418 0
1629516 0
1629560 0
1629562 0
1629946 0
1629967 39
1630084 0
1630255 0
1630295 0
1630688 23
1631066 6
1631445 0
1631507 85
1631694 20
1631795 38
1631801 0
1631870 74
1632126 0
1632461 0
1632871 87
1632889 0
1632976 44
1632978 1
1633297 0
1633355 68
1633403 0
1633412 251
1633451 48
1633727 0
1633793 5
1633943 22
1634099 8
1634192 0
1634411 0
1634495 0
1634498 73
1634594 28
1634630 116
1634675 0
1634723 0
1634732 140
1634759 34
1634810 0
1634840 0
1634906 0
1634960 0
1635013 0
1635270 0
1635466 4
1635487 0
1635717 12
1635864 0
1636015 4
1636150 0
1636165 2
1636232 0
1636240 40
1636324 0
1636564 3
1636636 0
1636684 0
1636717 25
1637296 0
1637419 18
1637440 0
1637509 2
1637596 8
1637854 0
1637872 0
1638037 0
1638085 6
1638334 0
1638355 0
1638653 0
1638834 0
1638864 0
1639048 41
1639072 0
1639876 0
1640161 0
1640462 0
1640595 0
1640795 0
1640812 0
1640830 0
1640909 4
1641008 0
1641030 0
1641325 0
1641358 0
1641421 2
1641545 8
1641588 6
1641614 73
1641632 60
1641710 24
1641773 0
1641842 0
1641884 26
1641932 2
1642139 0
1642400 119
1642445 33
1642451 0
1642487 14
1642634 32
1642697 0
1642829 39
1642841 59
1642924 0
1642951 3
1643066 0
1643116 0
1643545 0
1643572 0
1643782 53
1643878 0
1643944 52
1643950 0
1644037 33
1644154 0
1644347 0
1644585 0
1644891 39
1644975 0
1645104 0
1645185 0
1645188 0
1645248 0
1645299 0
1645365 12
1645405 0
1645942 9
1645966 36
1645977 119
1645984 0
1646033 87
1646039 49
1646058 33
1646071 72
1646173 0
1646300 0
1646313 0
1646317 0
1646353 0
1646530 0
1646545 0
1646680 0
1646919 0
1646997 0
1647153 0
1647173 0
1647186 0
1647254 0
1647280 0
1647314 0
1647487 0
1647542 26
1648022 22
1648101 0
1648154 0
1648158 54
1648455 0
1648470 0
1648628 0
1648674 0
1648776 0
1649033 0
1649127 0
1649535 0
1649575 8
1649645 0
1649671 0
1649829 3
1649849 0
1649891 0
1649963 0
1650026 0
1650296 0
1650469 0
1650510 49
1650547 0
1651282 0
1651299 2
1651415 0
1651440 0
1651564 0
1651680 0
1651743 12
1651865 0
1652142 0
1652188 0
1652199 0
1652282 35
1652527 0
1652541 0
1652556 0
1652658 0
1652836 0
1652845 0
1652902 1
1652908 17
1653017 0
1653065 0
1653223 0
1653230 0
1653281 12
1653311 28
1653317 1
1653368 0
1653440 0
1653515 0
1653537 0
1653554 0
1653736 0
1653831 0
1653845 0
1654105 0
1654139 0
1654172 0
1654190 3
1654310 0
1654364 8
1654370 57
1654379 36
1654394 0
1654403 0
1654484 0
1654499 0
1654501 0
1654504 0
1654525 0
1654821 0
1654881 0
1654884 0
1654935 10
1655288 0
1655328 0
1655359 0
1655408 0
1655433 0
1655458 0
1655505 14
1655566 0
1655599 0
1655605 0
1655626 0
1655662 0
1655802 0
1655827 0
1655895 0
1655909 0
1655989 0
1655992 0
1656157 67
1656205 0
1656259 3
1656289 5
1656373 0
1656407 0
1656409 0
1656558 0
1656677 3
1656769 2
1657128 11
1657200 0
1657241 5
1657311 0
1657465 140
1657478 0
1657497 0
1657501 0
1657554 0
1657563 0
1657577 0
1657908 0
1658169 0
1658234 0
1658271 0
1658277 0
1658436 0
1658460 0
1658520 0
1658602 0
1658691 0
1658760 0
1658802 0
1658826 0
1658952 0
1658997 0
1659207 0
1659315 0
1659363 0
1659382 0
1659459 0
1659471 0
1659546 0
1659618 57
1659660 29
1659845 21
1659892 0
1660239 3
1660377 0
1660534 0
1660614 24
1660656 0
1660838 22
1660939 0
1661078 79
1661126 0
1661181 0
1661306 38
1661451 0
1661558 0
1661608 0
1661819 0
1662032 0
1662057 0
1662076 0
1662221 0
1662233 0
1662239 0
1662293 0
1662458 32
1662537 0
1662707 0
1662732 0
1662810 12
1662861 0
1662864 49
1662945 74
1662964 22
1663240 0
1663524 34
1663566 0
1663629 14
1663662 0
1664028 3
1664206 0
1664233 90
1664327 0
1664402 0
1664543 0
1664795 0
1664816 10
1664840 71
1664918 35
1665110 0
1665122 1
1665194 359
1665263 6
1665266 107
1665296 0
1665434 0
1665491 18
1665662 0
1665713 0
1665867 0
1666173 0
1666320 0
1666344 0
1666431 0
1666542 0
1666599 0
1666614 0
1666634 0
1666735 0
1666821 0
1666863 0
1666997 0
1667210 5
1667258 4
1667353 0
1667393 0
1667513 0
1667780 33
1667889 11
1667955 0
1668163 5
1668225 16
1668673 0
1668803 0
1668815 3
1668867 5
1668942 13
1668956 10
1669025 0
1669093 0
1669216 13
1669252 0
1669288 0
1669294 1
1669375 50
1669438 0
1669480 0
1669483 0
1669507 26
1669839 0
1669866 0
1669908 4
1670012 5
1670043 0
1670076 0
1670172 11
1670214 0
1670609 0
1670615 0
1670888 6
1670924 18
1670967 24
1671008 0
1671032 1
1671045 1
1671047 0
1671055 0
1671134 0
1671169 0
1671173 0
1671400 0
1671409 0
1671430 0
1671445 0
1671490 0
1671550 0
1671556 1
1671575 27
1671768 0
1672125 29
1672176 11
1672926 27
1673320 20
1673401 0
1673499 0
1673502 51
1673595 0
1673610 0
1673613 21
1673669 0
1673695 3
1673808 0
1673861 14
1674032 0
1674115 0
1674142 13
1674243 13
1674255 17
1674264 62
1674303 0
1674495 0
1674690 0
1674780 0
1674849 13
1674855 13
1674897 11
1674975 0
1675050 33
1675149 12
1675209 92
1675428 0
1675455 24
1675508 0
1675636 0
1675658 15
1675707 19
1675742 0
1675919 11
1675925 23
1676294 0
1676318 0
1676339 0
1676392 31
1676465 6
1676523 0
1676986 0
1677049 0
1677063 0
1677372 13
1678052 0
1678196 0
1678202 0
1678226 7
1678237 2
1678241 0
1678284 2
1678286 0
1678322 0
1678377 0
1678472 20
1678648 50
1678668 30
1678819 8
1678846 15
1678854 10
1678869 1
1678884 80
1678965 11
1679071 0
1679142 75
1679200 6
1679269 54
1679286 0
1679371 0
1679737 0
1679750 0
1679825 32
1679904 0
1679934 0
1679938 0
1679950 11
1679974 0
1680014 27
1680029 0
1680109 37
1680124 0
1680131 0
1680134 0
1680213 0
1680225 0
1680261 1
1680325 5
1680626 20
1680657 0
1680668 14
1680707 0
1680725 51
1680884 2
1680903 23
1680909 0
1681019 0
1681067 19
1681397 35
1681400 13
1681805 0
1681838 0
1681958 0
1682057 0
1682130 0
1682210 0
1682459 18
1682783 57
1682860 22
1682909 0
1682914 0
1682935 55
1682939 0
1682943 0
1682964 0
1683044 10
1683126 0
1683139 0
1683223 0
1683403 45
1683623 0
1683642 0
1683649 0
1683677 0
1683749 8
1683946 0
1684072 1
1684085 0
1684098 0
1684123 0
1684142 0
1684187 6
1684205 49
1684236 0
1684239 16
1684253 0
1684267 0
1684282 0
1684304 0
1684337 0
1684347 0
1684385 28
1684408 0
1684473 0
1684506 0
1684538 0
1684570 31
1684597 0
1684940 19
1684978 0
1685059 0
1685109 82
1685116 29
1685167 1
1685231 57
1685238 4
1685273 108
1685404 0
1685486 0
1685503 0
1685539 0
1685546 50
1685972 53
1686188 0
1686215 10
1686526 34
1686667 29
1686726 0
1686961 0
1687051 0
1687104 0
1687155 0
1687167 0
1687182 9
1687203 9
1687281 0
1687353 0
1687452 34
1687481 9
1687518 5
1687597 0
1687603 0
1687683 0
1688059 0
1688061 0
1688699 0
1688735 0
1688861 0
1688915 0
1688930 0
1689059 0
1689176 0
1689179 913
1689258 30
1689296 0
1689342 0
1689361 0
1689845 0
1689873 0
1689884 3
1689972 0
1689996 0
1690296 0
1690331 2
1690358 1
1690365 0
1690379 0
1690387 0
1690397 4
1690404 23
1690427 61
1690496 0
1690601 9
1690679 35
1690694 78
1690772 0
1690952 42
1691021 24
1691051 40
1691173 44
1691230 0
1691342 0
1691435 0
1691648 46
1691681 0
1691879 0
1691891 1
1691897 0
1692047 0
1692149 14
1692181 91
1692185 89
1692467 32
1692798 0
1692801 5
1692866 0
1692895 0
1692902 0
1692908 0
1692919 0
1692968 0
1693022 0
1693041 0
1693081 4
1693122 0
1693177 8
1693278 42
1693284 8
1693312 0
1693381 0
1693435 0
1693483 0
1693792 0
1693846 0
1693885 0
1693888 9
1693894 4
1693909 3
1694128 0
1694259 0
1694362 0
1694437 0
1694498 0
1694699 1
1694804 0
1694846 0
1695206 0
1695226 0
1695287 0
1695294 1
1695531 0
1695537 34
1695630 26
1695633 0
1695729 0
1695741 0
1695765 0
1695846 0
1695915 0
1696001 72
1696014 0
1696158 0
1696221 114
1696362 2
1696416 0
1696569 0
1696608 0
1696680 8
1696689 19
1696758 0
1697016 3
1697169 0
1697256 0
1697277 0
1697313 52
1697438 387
1697460 0
1697879 2
1698071 0
1698080 60
1698143 28
1698334 0
1698347 0
1698411 47
1698462 0
1698474 0
1698516 0
1698609 0
1698678 0
1698930 0
1699422 0
1699709 0
1699799 0
1699803 0
1699875 0
1700002 4
1700057 0
1700095 0
1700338 7
1700538 0
1700674 0
1700681 0
1700728 0
1700752 0
1700762 0
1700770 0
1700780 0
1700811 12
1700953 0
1701008 0
1701167 0
1701209 33
1701215 7
1701414 0
1701446 0
1701473 0
1701476 4
1701616 0
1701620 0
1701867 0
1701918 19
1701945 7
1702035 6
1702314 0
1702317 0
1702618 9
1703274 0
1703419 0
1703438 0
1703541 6
1703603 36
1703878 8
1704334 0
1704835 0
1704937 11
1705090 0
1705135 1
1705147 0
1705174 0
1705330 0
1705351 0
1705447 78
1705573 0
1705594 0
1705932 0
1705980 0
1706038 0
1706328 0
1706361 0
1706484 0
1706550 56
1706757 0
1706824 0
1706875 17
1706939 0
1707023 0
1707074 8
1707662 10
1707830 3
1707899 0
1707929 0
1708013 0
1708022 0
1708097 52
1708124 0
1708337 0
1708443 0
1708470 0
1708480 0
1708500 38
1708510 0
1708548 0
1708786 0
1708980 0
1708985 7
1709122 0
1709183 0
1709201 0
1709298 0
1709328 0
1709831 0
1709934 0
1709951 0
1710295 0
1710543 0
1710579 0
1710798 0
1711029 0
1711431 0
1711492 0
1711510 0
1711525 39
1711777 0
1711810 15
1712116 1
1712317 0
1712521 4
1712597 0
1712631 0
1712817 0
1712826 10
1712868 42
1713117 8
1713126 0
1713237 7
1713261 4
1713330 0
1713633 4
1713654 0
1713671 0
1713894 91
1713916 3
1714089 0
1714092 8
1714155 40
1714169 69
1714221 15
1714407 8
1714574 0
1714633 0
1714642 0
1714651 0
1714659 0
1714686 0
1714725 0
1714825 31
1714883 0
1714984 0
1715015 0
1715499 0
1715908 14
1716007 42
1716013 0
1716085 0
1716172 28
1716319 108
1716601 0
1716631 5
1716666 2
1716826 0
1716875 17
1716922 3
1716949 0
1716997 0
1717000 0
1717023 9
1717030 5
1717182 0
1717198 24
1717251 0
1717307 0
1717422 0
1717470 0
1717533 0
1717728 0
1717860 7
1718034 7
1718037 0
1718185 4
1718226 0
1718245 0
1718279 12
1718299 0
1718364 0
1718503 0
1718634 0
1718708 0
1718820 0
1718916 0
1718979 0
1719123 0
1719129 0
1719367 0
1719421 9
1719427 18
1719430 1
1719592 0
1719836 0
1720202 0
1720390 13
1720399 8
1720483 0
1720494 27
1720559 36
1720604 106
1720793 15
1720847 25
1720982 50
1721141 103
1721202 0
1721379 4
1721387 0
1721396 13
1721526 3
1721593 0
1721596 74
1721698 3
1721947 29
1722016 0
1722214 0
1722325 0
1722475 0
1722520 0
1722547 11
1722646 17
1722796 0
1722862 0
1722992 4
1723429 0
1723459 2
1723513 0
1723606 0
1723741 5
1723747 17
1723756 1
1723768 0
1723798 0
1724155 0
1724233 0
1724329 0
1724395 5
1724431 1
1724614 4
1724668 0
1724743 0
1724818 0
1725271 0
1725283 0
1725484 0
1726358 0
1726371 0
1726407 0
1726606 0
1726683 0
1726845 2
1727016 0
1727076 48
1727405 0
1727535 1
1727621 11
1727642 0
1727954 38
1727984 48
1728116 0
1728253 128
1728269 0
1728314 115
1728389 0
1728492 0
1728498 0
1728552 21
1728563 0
1728589 11
1728642 0
1728658 0
1728689 0
1728723 42
1728786 24
1728800 17
1728803 72
1729029 0
1729104 238
1729139 0
1729332 102
1729980 56
1730222 0
1730340 116
1730445 0
1730598 17
1730626 0
1730718 154
1730762 84
1730832 0
1731291 0
1731449 56
1731589 12
1731731 0
1731953 0
1731989 0
1732070 0
1732198 0
1732206 62
1732327 58
1732333 11
1732381 9
1732431 20
1732435 0
1732492 17
1732513 0
1732670 17
1732750 161
1732973 0
1733053 19
1733099 3
1733101 0
1733125 0
1733477 0
1733555 0
1733631 0
1733667 0
1733815 30
1734099 0
1734215 0
1734271 0
1734295 0
1734456 0
1734535 0
1734682 3
1734838 0
1735138 4
1735202 0
1735222 0
1735279 0
1735870 0
1735906 0
1735930 0
1735954 5
1735978 0
1736002 0
1736032 6
1736056 16
1736204 0
1736232 17
1736266 84
1736417 0
1736434 0
1736484 0
1736490 9
1736534 0
1736551 16
1736577 37
1736589 53
1736593 96
1736717 0
1736813 0
1736843 0
1736924 25
1736927 20
1736948 0
1737078 26
1737281 26
1737317 0
1737341 0
1737371 0
1737524 0
1737602 0
1737662 0
1737746 0
1737905 49
1738115 336
1738222 0
1738316 0
1738384 0
1738419 3
1738477 16
1738549 0
1738588 0
1738600 139
1738849 18
1739041 75
1739104 59
1739206 63
1739212 2
1739252 0
1739298 6
1739535 55
1739547 0
1739553 0
1739655 183
1739943 8
1740182 0
1740276 28
1740324 13
1740466 0
1740557 0
1740691 0
1740826 0
1741497 0
1741598 0
1741650 0
1741686 41
1741755 30
1741864 0
1742179 2
1742322 0
1742393 0
1742529 0
1742599 0
1742657 0
1742682 74
1742845 4
1742860 0
1742875 2
1742988 73
1743001 0
1743157 0
1743214 10
1743251 0
1743308 22
1743397 17
1743498 24
1743546 17
1743600 0
1743652 0
1743698 0
1743771 40
1743929 0
1743972 0
1744017 0
1744182 4
1744341 0
1744518 0
1744647 0
1744746 0
1744858 24
1744891 447
1744999 0
1745044 0
1745509 50
1745530 0
1745670 0
1745732 0
1745745 0
1745783 0
1745868 0
1745910 0
1745919 0
1745934 0
1746012 0
1746078 0
1747011 0
1747091 0
1747118 6
1747298 0
1747337 0
1747442 4
1747499 0
1747636 3
1747712 6
1747727 20
1747739 0
1747904 9
1747967 0
1747982 1
1748085 12
1748149 0
1748177 12
1748417 0
1748504 0
1748513 4
1748582 1
1748618 0
1748637 0
1748873 0
1748888 0
1748936 0
1749020 0
1749104 0
1749236 0
1749266 0
1749290 0
1749383 0
1749461 0
1749650 0
1749716 0
1749818 0
1749925 0
1750076 4
1750142 0
1750208 0
1750295 0
1750513 0
1750547 0
1750706 0
1750709 0
1750712 0
1750784 0
1750857 0
1750889 0
1751137 7
1751221 82
1751323 35
1751471 7
1751569 0
1751602 44
1751715 0
1751723 0
1751732 0
1751768 0
1751774 0
1752150 0
1752429 51
1752489 24
1752555 0
1752629 0
1752738 0
1752834 0
1753020 0
1753053 0
1753197 0
1753425 0
1753440 0
1753603 0
1753605 0
1753615 0
1753624 0
1753638 0
1753754 23
1753778 0
1753796 12
1754199 45
1754202 29
1754247 22
1754408 0
1754480 0
1754835 0
1754877 0
1755092 0
1755137 0
1755148 0
1755197 13
1755368 0
1755861 0
1756145 0
1756257 0
1756386 0
1756416 0
1756452 0
1756482 14
1756530 0
1756536 0
1756554 3
1756713 5
1756749 0
1757051 0
1757084 0
1757124 0
1757259 0
1757364 0
1757407 13
1757452 18
1757536 0
1757647 3
1757692 3
1757821 6
1757902 0
1757947 0
1757989 0
1758028 0
1758061 5
1758175 0
1758205 0
1758223 0
1758331 0
1758388 14
1758517 3
1758631 12
1758776 0
1758807 0
1758817 0
1758831 0
1758851 0
1758863 0
1758887 0
1758963 0
1759170 4
1759262 0
1759346 0
1759393 0
1759404 0
1759428 0
1759453 13
1759551 10
1759756 30
1759830 0
1759902 8
1760334 44
1760430 2
1760532 20
1760577 20
1760664 0
1760700 3
1760829 56
1760844 100
1760925 0
1760980 0
1761018 0
1761094 0
1761112 14
1761262 27
1761265 30
1761412 18
1761727 0
1761787 126
1761817 0
1761967 38
1762164 52
1762410 41
1762496 87
1762532 0
1762631 0
1762679 8
1762931 9
1762937 83
1763007 117
1763106 0
1763163 0
1763344 0
1763362 0
1763419 0
1763503 0
1763725 0
1763737 0
1763904 0
1763921 0
1763928 0
1763949 0
1763973 0
1763986 0
1764015 0
1764036 0
1764060 0
1764177 0
1764213 0
1764426 0
1764540 0
1764615 0
1764630 0
1764669 0
1764744 0
1764750 0
1764849 0
1765050 0
1765128 0
1765191 0
1765236 0
1765278 0
1765452 0
1765555 0
1765566 0
1765659 0
1765690 0
1765697 0
1765719 15
1765723 0
1765804 0
1765912 0
1765930 0
1766023 0
1766035 0
1766182 0
1766188 0
1766256 0
1766370 0
1766391 0
1766467 0
1766511 0
1766552 0
1766566 0
1766621 0
1766647 0
1766659 0
1766674 72
1766681 0
1766697 22
1766712 0
1766718 0
1766722 0
1766728 0
1766853 0
1766862 0
1766943 0
1766950 64
1767186 0
1767237 0
1767247 0
1767263 0
1767274 0
1767356 146
1767779 80
1767968 18
1768445 20
1768747 141
1768778 62
1768825 3
1768890 0
1768971 4
1769076 0
1769328 0
1769361 56
1769736 0
1769841 1
1769913 141
1769928 0
1769954 0
1769961 0
1770007 0
1770028 0
1770063 0
1770117 0
1770392 0
1770427 0
1770463 1
1770484 52
1770530 14
1770592 0
1770640 0
1770655 75
1770665 0
1770733 73
1770789 0
1770897 124
1770901 14
1771053 0
1771144 22
1771157 0
1771421 17
1771581 19
1771747 0
1771872 0
1771919 11
1771929 12
1772098 0
1772189 0
1772244 28
1772247 26
1772261 0
1772293 0
1772329 0
1772486 30
1772603 1
1772614 13
1772642 0
1772762 21
1772790 0
1772924 0
1772954 0
1772961 0
1773064 0
1773227 0
1773299 0
1773361 0
1773392 0
1773490 9
1773529 2
1773748 0
1773904 0
1774048 0
1774269 0
1774284 0
1774302 45
1774451 30
1774455 30
1774515 10
1774610 11
1774619 6
1774652 11
1774724 54
1774767 0
1774805 0
1774958 20
1774988 0
1775016 0
1775079 0
1775231 0
1775270 0
1775375 0
1775416 0
1775468 0
1775585 0
1775597 16
1775728 0
1775908 4
1775919 0
1775975 0
1776034 0
1776038 0
1776105 0
1776183 0
1776227 0
1776231 0
1776255 0
1776264 49
1776303 32
1776324 1
1776543 0
1776578 0
1776720 11
1776765 15
1776774 0
1776786 8
1776925 0
1776972 0
1777101 29
1777316 0
1777484 32
1777546 0
1777554 54
1777591 0
1777657 0
1777765 0
1777853 0
1777867 21
1777933 10
1777978 0
1778056 0
1778071 47
1778623 23
1778833 13
1778897 0
1778905 0
1779352 0
1779401 0
1779415 1
1779660 0
1780190 26
1780198 0
1780234 0
1780466 0
1780493 114
1780675 0
1780777 0
1781245 0
1781353 0
1781389 0
1781462 0
1781668 0
1781863 0
1781887 0
1781890 32
1782163 96
1782253 33
1782635 0
1782772 0
1782820 5
1782946 0
1782986 0
1783039 0
1783078 0
1783364 0
1783446 0
1783496 13
1783547 0
1783802 0
1783822 5
1784098 20
1784116 40
1784823 0
1784833 28
1785091 7
1785291 0
1785305 0
1785462 0
1785594 17
1785618 0
1785624 0
1785881 0
1786166 0
1786504 0
1786566 0
1786609 0
1786642 2
1786720 18
1786758 0
1786780 8
1786852 0
1786954 0
1787008 38
1787285 12
1787308 0
1787353 0
1787367 0
1787428 0
1787455 0
1787596 45
1787872 0
1787883 0
1787902 0
1788015 0
1788228 7
1788465 3
1788643 0
1788873 0
1788928 0
1789030 0
1789036 0
1789213 0
1789567 2
1789708 0
1790190 6
1790632 0
1790641 28
1790643 0
1790651 0
1790673 0
1790698 0
1790712 0
1790726 0
1790951 0
1791191 0
1791279 0
1791305 0
1791476 0
1791644 16
1791671 0
1791744 0
1791845 0
1791977 6
1792058 0
1792080 0
1792103 25
1792173 0
1792264 30
1792639 0
1792775 2
1793147 0
1793216 0
1793288 0
1793450 0
1793456 1
1793467 0
1793567 0
1793790 0
1793827 0
1793913 0
1793979 11
1794294 5
1794372 0
1794494 0
1794637 17
1794661 0
1794721 0
1794817 0
1794884 0
1794888 5
1794925 3
1794971 0
1795172 42
1795190 0
1795200 0
1795225 12
1795388 0
1795445 39
1795484 0
1795757 22
1795793 0
1795946 54
1796069 0
1796464 0
1796698 19
1797049 0
1797298 56
1797430 16
1797586 0
1797621 156
1797736 0
1797772 0
1797776 0
1797789 0
1797800 0
1797813 79
1797846 62
1797860 27
1797878 18
1798014 0
1798093 0
1798111 0
1798261 0
1798297 0
1798300 0
1798345 0
1798435 27
1798471 0
1798591 37
1798627 0
1798675 0
1798867 0
1798897 0
1798933 0
1798960 0
1798963 9
1798996 0
1799145 0
1799160 0
1799268 0
1799411 0
1799925 0
1799934 8
1800015 0
1800296 0
1800315 0
1800324 6
1800356 0
1800417 4
1800489 0
1800510 0
1800624 3
1800756 0
1800967 0
1801023 6
1801116 1
1801203 0
1801296 0
1801347 0
1801355 0
1801389 0
1801664 15
1801746 8
1801770 0
1802043 0
1802478 0
1802653 0
1802815 0
1802890 0
1803198 0
1803214 0
1803268 0
1803349 0
1803500 0
1803591 0
1803753 0
1803819 8
1803891 39
1803927 70
1803990 0
1803996 33
1804002 31
1804043 0
1804065 10
1804118 0
1804128 0
1804326 0
1804380 0
1804591 0
1804721 21
1804781 0
1804931 0
1805220 0
1805308 0
1805421 0
1805480 0
1805583 5
1805956 0
1806291 0
1806448 0
1806502 0
1806772 0
1806794 25
1806859 4
1806952 1
1806986 0
1807139 0
1807289 26
1807643 0
1807712 0
1807861 0
1808225 0
1808252 0
1808327 13
1808355 0
1808390 0
1808403 0
1808545 0
1808638 0
1808701 0
1808725 0
1808896 3
1808989 0
1809061 15
1809124 0
1809151 10
1809178 1
1809511 0
1809772 0
1809904 0
1810000 0
1810084 0
1810096 0
1810105 0
1810261 0
1810290 0
1810377 20
1810476 25
1810482 0
1810530 0
1810860 0
1810872 0
1810964 0
1811312 0
1811534 0
1811564 0
1811598 0
1811606 12
1811618 0
1811909 0
1811915 0
1812088 0
1812386 0
1812410 18
1812420 39
1812494 0
1812511 0
1812536 0
1812554 6
1812624 0
1812667 0
1812746 0
1812772 0
1812800 0
1812967 0
1813062 6
1813065 10
1813152 0
1813161 0
1813250 0
1813410 27
1813434 0
1813618 18
1813686 0
1813748 0
1813756 0
1813782 0
1813958 0
1813996 0
1814003 0
1814212 0
1814282 36
1814294 13
1814319 11
1814501 20
1814523 0
1814589 0
1814591 0
1814603 18
1814741 0
1814853 7
1814942 0
1814992 0
1815038 0
1815045 0
1815110 0
1815138 0
1815141 0
1815159 14
1815231 0
1815261 0
1815274 0
1815303 0
1815345 47
1815385 36
1815403 0
1815421 0
1815437 0
1815460 0
1815478 0
1815521 25
1815561 1
1815576 0
1815628 2
1815688 0
1815725 13
1815747 10
1815762 0
1815859 0
1815969 0
1816159 93
1816254 0
1816281 40
1816284 45
1816380 0
1816400 0
1816414 0
1816430 0
1816438 0
1816562 0
1816611 0
1816638 4
1816662 14
1816694 0
1816739 0
1816784 0
1816812 4
1816883 0
1816892 0
1816923 22
1816956 0
1817007 44
1817031 0
1817070 32
1817073 25
1817115 3
1817173 0
1817303 1
1817387 0
1817566 0
1817595 0
1817599 61
1817644 0
1817647 40
1817688 0
1817885 50
1817937 0
1817949 4
1818207 0
1818249 0
1818265 0
1818297 16
1818300 0
1818381 31
1818492 0
1818567 0
1818576 25
1818623 0
1818629 43
1818738 19
1818822 0
1818902 0
1818911 152
1818945 3
1818947 24
1818958 0
1819109 0
1819140 0
1819203 35
1819207 14
1819381 32
1819395 15
1819417 50
1819438 47
1819518 0
1819578 11
1819698 50
1819715 0
1819944 60
1819968 3
1820073 54
1820118 10
1820121 56
1820130 14
1820157 40
1820235 25
1820347 12
1820364 7
1820394 8
1820469 22
1820526 16
1820635 1
1820700 8
1820755 20
1820763 0
1820832 17
1820836 1
1820899 279
1820924 2
1821029 8
1821243 50
1821359 0
1821404 0
1821533 10
1821545 0
1821620 79
1821623 6
1821694 48
1821722 1
1821950 31
1821977 18
1822093 0
1822114 0
1822154 39
1822265 5
1822349 8
1822382 12
1822400 6
1822412 0
1822417 0
1822448 10
1822538 40
1822574 0
1822631 27
1822703 24
1822829 9
1822916 2
1823307 91
1823327 0
1823332 0
1823336 0
1823352 90
1823442 18
1823449 0
1823498 0
1823507 0
1823537 0
1823592 3
1823607 0
1823637 61
1823673 5
1823730 0
1823750 292
1823753 0
1823949 82
1823953 58
1823970 0
1823989 0
1824092 0
1824102 0
1824167 0
1824194 0
1824246 0
1824299 1
1824338 13
1824381 39
1824390 0
1824394 4
1824443 7
1824481 15
1824590 10
1824679 25
1824690 0
1824805 14
1824811 27
1824848 1
1824865 0
1824920 0
1824934 2
1825007 10
1825095 0
1825165 0
1825285 142
1825291 47
1825447 42
1825461 83
1825621 0
1825684 31
1825809 17
1825826 61
1825866 26
1825941 51
1825992 0
1825999 73
1826183 0
1826214 0
1826240 18
1826480 8
1826822 0
1826965 0
1827090 0
1827135 0
1827186 0
1827228 85
1827363 11
1827537 0
1827546 5
1827559 29
1827569 140
1827586 4
1827603 0
1827640 38
1827811 6
1827897 0
1828123 9
1828198 11
1828489 0
1828530 1
1828534 70
1828606 59
1828945 12
1829060 0
1829276 3
1829319 0
1829457 9
1829481 0
1829595 4
1829598 22
1829658 0
1830042 0
1830108 18
1830222 18
1830231 43
1830336 0
1830378 0
1830393 0
1830420 0
1830501 19
1830522 0
1830594 4
1830693 0
1830805 0
1831008 24
1831028 318
1831034 0
1831085 0
1831283 6
1831322 3
1831445 118
1831472 0
1831559 2
1831878 0
1832166 72
1832201 0
1832251 0
1832327 121
1832337 123
1832374 8
1832378 0
1832398 0
1832438 0
1832492 19
1832513 0
1832620 8
1832650 0
1832802 18
1832853 34
1832934 0
1833168 53
1833226 0
1833350 0
1833372 0
1833427 0
1833509 74
1833626 0
1833881 47
1833930 0
1833987 10
1834007 10
1834252 0
1834434 20
1834471 0
1834490 0
1834652 0
1834661 21
1834686 0
1834740 18
1834850 103
1835036 0
1835114 18
1835132 19
1835303 0
1835330 0
1835364 0
1835390 0
1835481 0
1835483 0
1835698 0
1835826 50
1835850 0
1835860 17
1835956 7
1836051 0
1836121 0
1836211 120
1836226 21
1836262 0
1836304 29
1836307 0
1836325 0
1836355 0
1836478 13
1836655 41
1836720 0
1836817 0
1836829 64
1836933 2
1836957 0
1836997 3
1837031 27
1837076 20
1837106 0
1837144 0
1837175 49
1837208 0
1837325 10
1837385 0
1837525 11
1837793 26
1837795 0
1837813 0
1837832 0
1838000 0
1838011 17
1838153 0
1838261 0
1838326 0
1838365 0
1838389 0
1838426 0
1838507 0
1838563 36
1838567 0
1838630 0
1838681 0
1838730 0
1838737 0
1838743 0
1838750 0
1838861 49
1839074 32
1839221 0
1839470 0
1839566 0
1839672 8
1839693 0
1839710 10
1839787 3
1840001 0
1840049 0
1840207 9
1840211 0
1840224 0
1840412 0
1840435 19
1840453 0
1840605 0
1840665 0
1840708 0
1840711 1
1840729 0
1840761 0
1840839 0
1840938 0
1840995 14
1841094 0
1841144 0
1841203 0
1841272 0
1841347 5
1841424 0
1841458 0
1841644 24
1841746 22
1841749 62
1841761 0
1841971 0
1842014 49
1842028 0
1842043 0
1842234 0
1842315 0
1842393 2
1842426 8
1842498 0
1842591 2
1842645 32
1842681 0
1842702 15
1842756 0
1842855 0
1842942 15
1842954 3
1843059 25
1843077 58
1843137 0
1843195 0
1843245 0
1843253 0
1843287 0
1843349 0
1843365 9
1843708 4
1843756 46
1843867 0
1843894 0
1844230 0
1844349 80
1844418 0
1844451 0
1844577 57
1844668 40
1844752 0
1844791 0
1844934 0
1844959 1
1845053 2
1845102 9
1845177 6
1845348 0
1845480 0
1845502 0
1845732 0
1845833 0
1846169 0
1846211 0
1846244 0
1846310 0
1846358 12
1846550 0
1846748 0
1846946 0
1847096 0
1847333 0
1847415 0
1847471 6
1847780 77
1847798 16
1847912 17
1847966 0
1848049 0
1848245 0
1848256 0
1848305 0
1848382 0
1848440 0
1848686 0
1848712 0
1848746 0
1848748 14
1848845 0
1848887 19
1849993 73
1850114 416
1850357 13
1850598 65
1850601 0
1850652 50
1850694 34
1850696 8
1850731 0
1850776 11
1850865 36
1850905 0
1851034 48
1851067 87
1851149 0
1851253 7
1851256 63
1851513 0
1851577 11
1851676 32
1851685 0
1851703 0
1851799 2
1851856 16
1851907 107
1852012 9
1852030 3
1852036 0
1852042 0
1852105 62
1852124 49
1852163 9
1852193 62
1852214 14
1852225 0
1852264 0
1852439 6
1852493 0
1852550 0
1852600 5
1852691 30
1852950 0
1852962 0
1852978 6
1853020 31
1853050 11
1853284 25
1853296 44
1853371 0
1853470 0
1853542 0
1854109 1
1854584 17
1854619 7
1854803 0
1854959 34
1855053 28
1855070 13
1855078 95
1855085 98
1855094 0
1855125 0
1855137 0
1855461 149
1855683 0
1855764 88
1856022 20
1856253 0
1856847 0
1856858 55
1857091 39
1857133 0
1857222 0
1857534 29
1857554 0
1857611 9
1857983 23
1858197 5
1858251 4
1858277 21
1858304 0
1858436 0
1858445 0
1858457 0
1858486 16
1858735 0
1858765 0
1858818 0
1858831 0
1858876 0
1859134 0
1859168 0
1859191 4
1859204 0
1859286 0
1859327 0
1859346 46
1859404 0
1859432 0
1859520 2
1859631 33
1860006 35
1860131 33
1860175 0
1860489 0
1860678 20
1860687 14
1860765 0
1860774 0
1860858 9
1860879 11
1860921 45
1861016 0
1861110 0
1861122 6
1861131 30
1861247 5
1861294 0
1861303 0
1861336 0
1861493 0
1861738 47
1861756 95
1861780 0
1861802 4
1861924 28
1862121 0
1862204 0
1862422 0
1862859 0
1862892 15
1862898 0
1862947 5
1862983 3
1863017 42
1863120 0
1863348 0
1863611 0
1863674 0
1863708 0
1863716 0
1863803 24
1863874 0
1863881 5
1863978 0
1864043 0
1864066 0
1864097 0
1864265 0
1864466 11
1864509 0
1864551 0
1864609 0
1864616 0
1864679 0
1865049 14
1865067 56
1865167 41
1865353 0
1865574 0
1865619 0
1865757 0
1865794 56
1865845 30
1865881 174
1865920 0
1866067 0
1866119 0
1866213 0
1866361 17
1866397 24
1866400 53
1866406 72
1866444 0
1866600 0
1866650 0
1866891 64
1866960 0
1867155 6
1867306 0
1867373 0
1867468 21
1867481 28
1867484 55
1867517 68
1867556 18
1867688 129
1867724 0
1867799 27
1867823 15
1867907 0
1868049 0
1868078 0
1868195 173
1868249 0
1868319 155
1868335 0
1868502 17
1868514 0
1868543 0
1868599 36
1868778 0
1868805 90
1868941 41
1868973 11
1869051 5
1869136 40
1869154 0
1869162 0
1869220 0
1869246 6
1869270 21
1869376 0
1869389 0
1869438 0
1869444 15
1869575 0
1869600 67
1869693 0
1869714 0
1869856 0
1869876 4
1870066 0
1870303 7
1870356 0
1870456 19
1870626 24
1870753 140
1870799 21
1870814 20
1870929 0
1870942 0
1870975 0
1871034 6
1871040 0
1871078 1
1871080 0
1871109 0
1871123 7
1871280 0
1871370 25
1871445 35
1871584 7
1871683 6
1871686 17
1871713 81
1871759 0
1871873 24
1871933 0
1872103 0
1872406 0
1872422 0
1872657 0
1872750 47
1872871 0
1872882 0
1872910 0
1872937 0
1872982 2
1873126 8
1873132 15
1873156 0
1873369 28
1873580 9
1873789 0
1873812 0
1873877 0
1874102 0
1874228 0
1874355 0
1874542 0
1874580 17
1874761 0
1875206 26
1875230 0
1875239 0
1875268 0
1875288 27
1875305 0
1875317 25
1875480 12
1875790 0
1875805 61
1875955 113
1875965 0
1876054 2
1876084 45
1876106 27
1876303 0
1876357 0
1876592 21
1876652 52
1876660 274
1876762 31
1876766 14
1876856 23
1877006 17
1877178 10
1877254 8
1877278 8
1877629 21
1877664 10
1877710 0
1877840 0
1877886 0
1877925 0
1877993 12
1878020 0
1878034 0
1878096 24
1878131 51
1878262 23
1878279 146
1878339 0
1878358 7
1878366 32
1878449 7
1878516 16
1878518 69
1878655 0
1878729 0
1878779 0
1878807 0
1878869 129
1879035 21
1879050 0
1879234 10
1879249 0
1879270 19
1879278 32
1879335 32
1879676 0
1879989 18
1880089 2
1880129 0
1880213 45
1880313 0
1880383 0
1880471 0
1880492 0
1880503 12
1880594 49
1880698 45
1880760 0
1880857 0
1880890 0
1880911 0
1881114 0
1881230 0
1881294 0
1881499 0
1881520 53
1881685 0
1881745 62
1882141 0
1882423 0
1882482 0
1882560 0
1882626 0
1882686 0
1882826 0
1883191 4
1883298 0
1883311 7
1883371 0
1883375 0
1883410 24
1883447 0
1884395 0
1884416 0
1884419 0
1884582 0
1884617 0
1884720 0
1884822 0
1884977 0
1885043 0
1885127 0
1885264 0
1885277 0
1885285 0
1885299 28
1885337 0
1885347 0
1885539 0
1885589 0
1885706 70
1885734 44
1885845 35
1885910 0
1886129 34
1886207 13
1886243 6
1886360 0
1886390 20
1886495 0
1886621 116
1886651 22
1886723 50
1886798 28
1886853 155
1886897 10
1886948 1
1886987 8
1887109 38
1887121 0
1887460 0
1887657 68
1887838 0
1887887 0
1888125 71
1888260 0
1888589 0
1888628 0
1888649 0
1888673 0
1888748 0
1888850 0
1888862 0
1888910 0
1888916 0
1888952 0
1888965 0
1889159 0
1889225 0
1889321 0
1889339 0
1889357 0
1889378 0
1889411 0
1889421 0
1889570 0
1889660 0
1889777 0
1889855 0
1890126 0
1890151 0
1890163 0
1890174 0
1890276 3
1890288 93
1890290 1962
1890415 0
1890436 0
1890521 89
1890550 15
1890597 0
1890653 0
1890657 0
1890688 0
1890691 73
1890701 11
1890944 0
1890980 1
1891070 0
1891315 0
1891328 0
1891358 0
1891381 0
1891476 0
1891725 16
1891793 0
1891955 40
1891967 6
1892027 0
1892117 64
1892208 5
1892246 0
1892349 3
1892386 42
1892422 68
1892550 0
1892565 0
1892626 0
1892645 27
1892657 0
1892735 23
1892753 0
1892879 0
1893061 0
1893179 0
1893218 46
1893335 18
1893482 0
1893551 0
1893680 0
1893761 0
1893859 0
1893895 0
1893904 0
1893936 7
1893938 17
1894157 0
1894439 0
1894502 0
1894886 0
1895002 0
1895027 0
1895199 0
1895341 0
1895698 49
1895735 0
1895899 16
1895921 0
1896014 13
1896020 0
1896030 0
1896250 0
1896439 8
1896480 20
1896555 102
1896568 0
1896709 0
1896759 0
1896862 0
1896888 0
1896933 0
1896970 15
1897032 7
1897050 0
1897102 0
1897104 328
1897159 10
1897225 0
1897249 0
1897384 0
1897877 0
1898127 0
1898421 0
1898458 0
1898678 0
1898757 20
1898760 3
1898944 0
1899022 0
1899179 0
1899292 6
1899736 0
1899817 0
1900009 22
1900172 0
1900244 0
1900357 0
1900383 0
1900427 0
1900594 0
1900596 0
1900720 0
1900724 0
1900753 0
1900789 0
1900846 0
1900870 0
1900972 0
1901120 0
1901170 0
1901274 0
1901288 0
1901295 0
1901346 0
1901472 0
1901495 0
1901514 0
1901700 0
1901793 0
1901904 0
1901913 0
1901970 0
1901997 0
1902056 0
1902060 0
1902081 0
1902106 0
1902377 0
1902440 0
1902728 0
1902830 0
1902851 0
1902960 0
1903259 0
1903351 0
1903506 0
1903777 0
1903876 0
1904080 0
1904134 4
1904632 0
1905290 2
1905432 0
1905600 0
1905616 0
1905633 0
1905792 0
1905814 0
1905876 0
1905960 3
1906019 45
1906160 0
1906249 0
1906284 0
1906295 0
1906381 0
1906389 0
1906411 0
1906438 0
1906445 0
1906470 0
1906491 0
1906742 0
1906771 0
1906826 21
1906832 41
1906870 0
1906918 0
1906953 0
1907058 34
1907199 0
1907209 12
1907291 0
1907345 65
1907408 0
1907463 0
1907490 0
1907904 1
1907933 51
1907970 0
1908013 0
1908235 0
1908301 0
1908381 0
1908392 0
1908437 0
1908448 0
1908589 0
1908910 0
1908944 0
1908970 0
1908973 0
1909078 0
1909087 0
1909159 0
1909788 0
1909878 5
1910207 0
1910312 0
1910322 0
1910356 0
1910413 0
1910445 0
1910466 0
1910483 0
1910503 0
1910520 0
1910685 0
1910848 0
1910977 0
1911103 0
1911169 0
1911241 0
1911268 0
1911439 0
1911847 0
1911940 26
1911952 0
1912045 0
1912138 0
1912210 0
1912234 0
1912478 0
1912498 8
1912765 87
1912959 0
1913005 13
1913111 0
1913130 0
1913179 408
1913185 21
1913197 0
1913220 0
1913335 0
1913417 0
1913459 0
1913471 0
1913570 42
1913742 15
1913771 55
1913789 3
1913894 3
1913903 0
1914047 49
1914086 0
1914304 0
1914342 0
1914602 13
1914611 77
1914715 30
1914730 0
1914751 0
1914774 0
1914776 0
1914796 0
1914884 0
1915013 173
1915103 77
1915106 33
1915112 0
1915121 76
1915127 49
1915142 0
1915166 0
1915355 58
1915367 57
1915589 83
1915631 49
1915682 5
1915694 0
1915730 3
1915793 0
1915841 0
1915889 0
1915913 10
1915964 4
1916027 0
1916059 0
1916080 0
1916086 0
1916229 0
1916265 0
1916499 36
1916545 0
1916680 0
1916719 0
1916791 36
1917034 20
1917090 13
1917112 0
1917120 0
1917133 50
1917168 0
1917283 0
1917325 0
1917421 0
1917661 0
1917766 0
1917937 0
1918021 0
1918105 0
1918579 0
1918594 0
1918690 0
1918717 0
1918732 0
1918738 0
1918752 0
1918879 0
1918890 0
1918933 0
1919047 24
1919255 0
1919292 0
1919357 9
1919506 0
1919551 0
1919680 24
1919806 111
1919835 0
1919969 0
1920025 0
1920088 34
1920194 0
1920280 19
1920450 13
1920454 0
1920511 0
1920652 0
1920757 1
1920883 0
1920934 0
1920937 3
1921137 0
1921194 9
1921266 0
1921343 0
1921416 0
1921473 0
1921494 0
1921705 0
1921879 0
1921920 0
1921956 69
1922034 0
1922069 0
1922081 0
1922234 0
1922426 5
1922555 0
1922588 0
1922598 0
1922624 0
1922753 0
1922792 0
1922885 0
1922934 2
1922991 0
1923003 13
1923051 14
1923141 6
1923225 0
1923537 0
1923579 0
1923612 0
1923657 0
1923681 9
1923738 0
1923780 0
1923957 302
1924068 24
1924077 0
1924098 12
1924185 1
1924242 3
1924263 50
1924284 0
1924356 0
1924368 0
1924401 42
1924435 0
1924620 11
1924684 0
1924706 0
1924743 29
1924917 44
1924929 3
1925061 38
1925173 57
1925211 0
1925248 6
1925259 11
1925655 0
1925954 0
1926242 0
1926315 107
1926537 0
1926720 0
1927098 0
1927140 29
1927275 13
1927307 0
1927406 0
1927767 0
1927824 0
1928183 20
1928276 14
1928529 0
1928558 0
1928583 42
1928598 1
1928656 1
1928756 0
1928808 0
1928853 0
1929021 9
1929064 0
1929080 0
1929336 29
1929567 0
1929621 0
1929637 0
1929679 26
1929735 6
1930015 0
1930036 46
1930091 0
1930209 30
1930301 0
1930522 0
1930567 0
1930577 0
1930672 7
1930768 15
1930867 35
1930929 0
1931151 70
1931238 0
1931275 19
1931341 35
1931504 0
1931519 0
1931579 0
1931651 48
1931716 0
1931766 0
1931789 74
1931871 0
1932079 1
1932106 0
1932148 25
1932234 0
1932379 12
1932591 0
1932781 0
1932846 6
1932864 2
1932936 0
1932966 0
1933000 16
1933038 6
1933081 16
1933122 35
1933124 0
1933134 0
1933140 0
1933254 0
1933293 0
1933343 2
1933373 0
1933443 0
1933898 0
1933910 0
1934016 0
1934056 41
1934087 0
1934159 0
1934240 0
1934279 10
1934300 17
1934399 28
1934411 45
1934593 0
1934619 0
1934635 38
1934647 17
1934656 0
1934856 18
1934865 0
1934869 0
1934936 0
1935008 12
1935095 0
1935262 0
1935482 0
1935737 0
1935791 0
1935806 0
1935877 0
1935897 12
1936090 0
1936154 0
1936261 0
1936537 0
1936636 0
1936645 7
1936726 0
1936765 0
1936822 0
1936963 0
1937033 12
1937142 12
1937207 0
1937250 0
1937286 0
1937298 0
1937370 0
1937413 0
1937459 0
1937515 29
1937569 0
1937615 0
1937749 0
1937811 0
1937853 17
1937859 13
1938112 5
1938149 0
1938157 0
1938175 0
1938182 0
1938343 0
1938400 0
1938408 0
1938502 29
1938508 33
1938572 29
1938637 1
1938746 14
1938803 25
1938878 13
1938908 8
1938925 12
1939037 23
1939115 8
1939124 1
1939142 8
1939151 40
1939154 21
1939199 60
1939304 6
1939328 46
1939557 0
1939574 46
1939694 13
1939754 0
1939834 34
1939855 61
1939877 20
1939891 25
1940065 32
1940069 54
1940116 2
1940213 5
1940231 0
1940387 0
1940443 9
1940456 8
1940474 34
1940735 3
1940873 88
1940903 49
1940982 44
1941002 816
1941091 3
1941278 128
1941437 6
1941545 31
1941626 41
1941674 48
1941743 28
1941753 1
1941869 0
1941924 0
1941936 43
1941977 12
1942110 49
1942114 26
1942161 2
1942258 21
1942276 0
1942445 0
1942447 0
1942454 0
1942760 0
1942846 0
1942900 19
1943202 0
1943220 28
1943350 0
1943384 0
1943394 0
1943446 9
1943482 0
1943494 0
1943558 0
1943574 0
1943580 0
1943583 0
1943593 0
1943717 0
1943763 0
1943791 0
1943799 0
1943811 0
1943897 0
1943915 0
1943954 204
1943956 11
1943981 3
1943984 26
1944009 0
1944016 0
1944039 63
1944126 65
1944152 25
1944165 0
1944224 0
1944353 0
1944363 0
1944438 0
1944528 44
1944531 4
1944611 8
1944631 0
1944672 0
1944697 0
1944716 0
1944758 0
1944776 0
1944791 20
1944871 0
1944915 0
1944919 130
1944953 43
1944977 0
1944980 50
1945067 42
1945121 0
1945138 0
1945145 29
1945196 0
1945242 47
1945311 7
1945323 7
1945329 46
1945479 0
1945551 0
1945577 21
1945735 0
1945769 0
1945817 0
1945841 0
1945871 0
1946070 1
1946236 0
1946381 0
1946454 0
1946521 0
1946685 0
1946847 0
1946998 0
1947100 0
1947256 4
1947481 0
1947727 7
1947766 0
1947778 0
1947787 0
1947825 32
1947937 0
1948053 2
1948079 0
1948189 0
1948217 5
1948313 0
1948359 0
1948447 0
1948471 0
1948513 25
1948541 0
1948555 18
1948741 7
1948811 0
1948848 0
1949019 0
1949316 0
1949426 53
1949522 0
1949685 0
1949724 0
1949757 15
1949782 0
1949883 0
1949923 0
1949958 0
1950030 0
1950054 0
1950075 0
1950261 0
1950303 0
1950388 0
1950399 27
1950422 0
1950756 0
1950971 0
1951005 0
1951119 0
1951232 1
1951367 0
1951373 0
1951601 0
1951696 0
1951702 0
1951789 0
1952082 0
1952167 0
1953259 0
1953363 0
1953372 0
1953381 0
1953426 0
1953597 0
1953711 0
1954182 0
1954268 0
1954305 0
1954361 0
1954413 0
1954503 0
1954609 0
1954821 0
1955179 0
1955368 0
1955387 0
1955404 26
1955450 0
1955468 0
1955611 67
1955756 0
1955804 18
1955930 24
1956005 0
1956098 0
1956188 13
1956260 8
1956281 0
1956469 51
1956484 104
1956487 5
1956537 0
1956607 0
1956877 0
1956928 0
1957036 0
1957054 0
1957084 0
1957234 0
1957282 0
1957369 0
1957399 0
1957450 0
1957519 0
1957612 0
1957624 0
1957687 0
1957756 0
1957839 0
1957864 0
1957921 0
1958004 0
1958095 0
1958182 0
1958217 0
1958278 0
1958461 0
1958497 0
1958578 0
1958605 0
1958656 0
1958770 0
1958881 0
1958893 0
1958950 0
1958965 0
1958978 0
1959244 25
1959400 0
1959487 10
1959498 0
1959517 0
1959558 0
1959782 1
1959850 0
1960065 0
1960147 99
1960177 136
1960225 11
1960276 0
1960354 40
1960468 237
1960507 2
1960876 0
1960897 0
1961023 5
1961320 54
1961350 366
1961404 7
1961419 16
1961504 15
1961514 0
1961518 0
1961596 0
1961606 0
1961632 0
1961669 0
1961707 3
1961727 3
1961937 32
1962174 159
1962201 0
1962210 15
1962575 205
1962600 51
1962687 0
1962918 0
1963242 0
1963437 0
1963456 63
1963458 88
1963563 0
1963779 4
1963905 0
1963947 0
1963965 14
1963975 0
1963980 0
1963985 0
1963990 0
1964039 0
1964139 0
1964265 0
1964280 1
1964328 0
1964685 0
1964984 0
1965147 0
1965154 60
1965164 0
1965169 0
1965179 0
1965184 0
1965189 0
1965194 0
1965198 0
1965227 1
1965266 0
1965281 0
1965308 0
1965342 0
1965612 0
1965648 0
1965711 1
1965814 0
1965864 0
1966053 0
1966149 0
1966215 4
1966227 3
1966254 8
1966473 45
1966477 32
1966518 0
1966633 10
1966761 0
1966776 0
1967138 0
1967141 0
1967255 0
1967497 0
1967708 0
1967792 2
1967920 0
1968066 0
1968075 0
1968578 0
1968700 0
1969085 0
1969123 0
1969256 0
1969305 0
1969551 0
1969595 0
1970480 0
1970482 0
1970655 8
1970907 0
1970970 9
1971380 11
1972040 0
1972046 0
1972060 0
1972256 18
1972490 0
1972518 2
1972689 0
1972699 0
1972749 0
1972802 0
1972852 0
1973590 0
1973640 0
1973671 0
1973683 0
1973712 0
1973749 0
1973845 0
1973860 0
1974034 0
1974145 7
1974164 0
1974370 7
1974470 0
1974539 14
1974652 0
1974683 75
1975029 3
1975145 3
1975262 60
1975430 17
1975452 0
1975456 0
1975467 0
1975473 0
1975477 0
1975481 0
1975488 0
1975498 0
1975514 0
1975576 0
1975712 0
1975832 0
1975913 0
1976057 0
1976690 0
1976891 0
1976896 0
1976941 23
1977244 18
1977280 0
1977419 0
1977762 26
1977795 61
1977939 0
1978382 0
1978493 0
1978565 22
1979059 98
1979176 0
1979203 0
1979561 22
1979627 1
1979645 0
1979665 10
1979669 93
1979819 96
1979843 3
1979889 0
1979915 0
1979942 2
1980041 0
1980176 0
1980257 0
1980320 5
1980701 0
1980810 0
1980866 0
1980980 0
1982142 0
1982250 8
1982466 61
1982715 0
1982901 34
1982921 0
1983042 8
1983174 104
1983247 0
1983522 0
1983525 2
1984008 0
1984050 22
1984098 0
1984300 0
1984335 0
1984923 38
1984950 0
1985099 0
1985112 0
1985157 0
1985203 0
1985268 0
1985658 0
1986161 0
1986215 0
1986300 0
1986366 0
1986386 0
1986506 0
1986545 0
1986608 3
1986683 36
1986710 0
1986725 3
1986900 15
1987038 0
1987216 0
1987230 0
1987530 2
1987540 0
1987748 0
1987815 0
1987881 18
1987910 0
1988047 7
1988056 19
1988059 10
1988120 0
1988144 10
1988204 68
1988264 0
1988382 0
1988426 9
1988460 0
1988480 0
1988560 0
1988579 0
1989185 0
1989227 0
1989257 3
1989293 0
1989323 0
1989449 0
1989511 0
1989745 0
1989884 0
1989962 37
1989983 20
1990012 0
1990018 19
1990051 0
1990142 0
1990325 9
1990403 43
1990445 0
1990547 17
1990637 5
1990679 22
1990694 0
1990775 0
1990931 0
1990940 105
1990964 0
1991030 0
1991045 0
1991048 0
1991066 0
1991075 0
1991240 14
1991243 42
1991312 10
1991330 0
1991369 0
1991384 0
1991499 0
1991517 0
1991730 2
1991787 0
1991862 3
1991874 0
1992027 0
1992120 0
1992147 0
1992192 4
1992198 120
1992336 0
1992399 0
1992600 5
1992612 8
1992651 13
1992732 0
1992870 0
1992901 0
1992907 0
1992924 0
1992950 0
1992965 0
1993042 0
1993062 0
1993120 0
1993165 6
1993391 26
1993603 0
1993644 0
1993960 8
1993986 0
1993988 0
1994106 0
1994148 1
1994316 21
1994403 0
1994446 0
1994508 32
1994735 5
1995030 0
1995059 0
1995211 21
1995300 39
1995309 1
1995450 41
1995453 54
1995612 0
1995714 0
1995840 11
1995945 0
1996069 24
1996129 11
1996207 15
1996251 0
1996272 0
1996458 47
1996626 0
1996692 0
1996774 46
1996841 24
1996871 0
1996889 0
1996919 29
1996929 0
1996960 12
1997017 24
1997020 90
1997154 59
1997180 0
1997229 0
1997280 0
1997301 56
1997313 0
1997343 0
1997502 45
1997505 9
1997529 11
1997870 0
1997935 0
1997956 12
1997990 2
1998079 6
1998099 18
1998113 28
1998165 0
1998610 0
1998804 0
1998925 0
1999090 0
1999625 0
1999990 0
2000041 0
2000076 0
2000113 20
2000128 0
2000142 0
2000152 5
2000424 0
2000431 0
2000475 0
2000542 0
2000553 9
2000573 0
2000586 0
2000608 49
2000611 22
2000619 18
2000639 7
2000650 0
2000698 23
2000748 24
2000973 49
2001105 11
2001255 0
2001499 0
2001641 6
2001653 0
2001699 24
2001771 121
2001915 26
2001945 1
2002020 6
2002152 0
2002157 0
2002236 0
2002401 0
2002512 0
2002563 0
2002569 0
2002581 0
2002625 0
2002848 0
2002862 13
2002889 0
2002896 33
2003028 18
2003070 5
2003124 33
2003220 4
2003310 0
2003485 0
2003593 0
2003663 0
2004078 0
2004119 0
2004312 0
2004654 0
2004754 0
2004889 21
2004898 0
2005229 62
2005232 0
2005259 0
2005397 0
2005531 44
2005771 154
2005825 0
2005936 0
2006014 31
2006121 2
2006176 0
2006373 0
2006745 0
2006892 0
2006979 24
2006985 0
2007159 9
2007234 0
2007411 7
2007594 0
2007609 4
2007615 0
2007654 31
2007794 0
2007816 8
2008305 0
2008326 1
2008464 0
2008491 5
2008625 0
2008776 0
2008782 0
2008948 0
2009112 0
2009127 0
2009199 2
2009313 0
2009485 0
2009498 37
2009574 0
2009644 0
2009675 24
2009705 0
2009720 25
2009736 4
2009778 8
2009893 0
2009914 0
2010064 0
2010085 8
2010136 74
2010138 0
2010166 17
2010355 11
2010497 4
2010701 69
2010749 15
2011097 9
2011121 10
2011163 0
2011172 10
2011181 1
2011193 58
2011208 0
2011220 0
2011226 0
2011244 15
2011298 0
2011307 0
2011327 0
2011363 29
2011382 17
2011436 12
2011440 10
2011451 0
2011565 19
2011605 24
2011796 10
2011871 51
2011973 0
2012132 1
2012156 0
2012235 0
2012297 0
2012327 0
2012340 0
2012387 0
2012460 0
2012472 0
2012545 8
2012599 50
2012602 73
2012781 0
2012808 22
2012955 0
2012970 0
2013012 0
2013267 10
2013477 1
2013504 18
2013516 27
2013590 0
2013600 2
2013609 36
2013645 0
2013795 0
2013908 23
2013920 0
2013976 0
2014029 0
2014140 1
2014359 0
2014401 0
2014433 0
2014440 0
2014458 0
2014521 0
2014533 0
2014686 0
2014707 0
2014767 0
2015007 0
2015136 78
2015139 7
2015166 0
2015242 0
2015338 19
2015383 0
2015403 16
2015485 8
2015745 4
2015802 0
2015950 0
2016002 0
2016030 79
2016041 82
2016111 3
2016126 0
2016327 74
2016634 0
2016787 48
2017150 0
2017204 0
2017238 26
2017272 57
2017346 18
2017593 0
2017902 0
2018175 0
2018241 0
2018868 0
2019006 0
2019879 0
2019894 0
2020170 2
2020236 0
2020449 15
2020475 0
2020793 0
2020833 0
2020895 0
2021072 0
2021297 0
2021405 0
2021462 0
2021690 0
2022095 3
2022110 0
2022327 0
2022344 0
2022614 0
2022701 9
2022838 0
2023176 0
2023238 0
2023547 0
2023610 0
2023756 10
2024009 0
2024107 0
2024215 0
2024444 0
2024476 0
2024491 0
2024539 0
2024576 8
2024782 13
2024795 50
2024801 0
2024956 33
2025027 0
2025038 5
2025163 0
2025202 2
2025220 0
2025280 0
2025283 7
2025313 0
2025331 1
2025502 0
2025870 0
2026087 20
2026142 0
2026184 0
2026240 9
2026369 50
2026376 0
2026800 75
2026884 106
2027066 1
2027222 0
2027267 0
2027288 39
2027313 66
2027319 125
2027333 19
2027349 26
2027373 0
2027419 0
2027455 7
2027467 0
2027514 0
2027775 0
2027889 19
2028107 10
2028424 33
2028477 40
2028561 7
2029279 0
2029285 0
2029490 0
2029602 0
2029661 0
2029727 0
2029736 0
2029856 0
2029880 0
2029976 0
2030003 0
2030063 0
2030192 0
2030285 0
2030312 0
2030807 0
2031131 35
2031239 64
2031293 0
2031317 0
2031324 0
2031345 0
2031352 0
2031386 0
2031414 23
2031472 15
2031642 0
2031646 0
2032075 0
2032211 0
2032395 0
2032427 1
2032460 0
2032553 0
2032883 0
2032925 0
2033066 0
2033270 0
2033282 0
2033427 0
2033503 103
2033557 0
2033636 0
2033806 20
2034041 0
2034141 0
2034388 0
2034467 0
2035655 4
2035893 12
2035905 0
2035927 0
2035997 0
2036307 0
2036385 0
2036409 0
2036577 1
2036643 0
2036649 19
2037062 27
2037070 0
2037140 1
2037179 23
2037252 39
2037285 0
2037387 0
2037409 0
2037444 0
2037482 0
2037534 0
2037578 0
2037615 0
2037636 9
2037654 7
2037705 18
2037719 0
2037816 0
2037831 0
2037882 14
2037901 0
2038104 0
2038118 0
2038140 0
2038167 7
2038176 9
2038305 8
2038308 15
2038338 5
2038368 0
2038446 15
2038527 0
2038611 0
2038647 0
2038686 0
2038692 5
2038719 51
2038725 0
2038911 0
2038956 3
2038974 6
2038980 2
2039067 7
2039103 3
2039124 0
2039232 0
2039277 0
2039373 0
2039376 6
2039472 0
2039502 2
2039573 0
2039682 0
2039697 0
2039733 0
2039763 3
2039781 0
2039867 2
2040087 3
2040129 5
2040144 26
2040243 0
2040288 0
2040528 0
2040702 0
2040766 19
2041057 26
2041090 0
2041183 18
2041229 0
2041243 0
2041447 93
2041471 15
2041502 0
2041549 0
2041606 14
2041723 12
2041810 0
2041930 0
2042008 0
2042075 3
2042295 0
2042357 0
2042381 0
2042453 0
2042509 2
2042556 0
2042568 0
2042585 13
2042603 0
2042789 232
2042873 0
2042876 0
2043218 0
2043254 12
2043556 19
2043752 25
2043854 6
2043903 0
2044065 0
2044101 0
2044109 0
2044209 0
2044364 0
2044634 0
2044742 1
2044964 56
2045078 0
2045274 0
2045313 0
2045396 1
2045663 4
2045678 0
2045851 0
2045886 0
2046235 0
2046307 0
2046331 0
2046568 0
2046781 0
2046896 0
2046955 0
2047043 18
2047051 0
2047205 0
2047432 0
2047495 5
2047598 0
2047606 0
2047636 0
2047652 0
2047688 0
2047691 0
2047898 0
2047904 0
2047917 16
2047950 0
2048000 0
2048026 0
2048300 1
2048354 26
2048546 0
2048550 8
2048601 0
2048619 0
2048624 0
2048635 0
2048649 0
2048669 12
2048719 0
2048803 15
2048852 49
2048858 21
2049066 30
2049138 0
2049178 21
2049206 65
2049212 0
2049357 0
2049510 0
2049537 0
2049631 37
2049649 24
2049711 0
2049910 0
2050152 0
2050180 140
2050240 27
2050351 12
2050479 5
2050482 9
2050499 0
2050536 0
2050592 23
2050598 0
2050837 2791
2050983 15
2051055 56
2051169 0
2051322 0
2051445 0
2051475 0
2051482 0
2051491 0
2051545 0
2051570 0
2051836 0
2051887 0
2051908 12
2052115 40
2052199 10
2052205 0
2052397 4
2052582 0
2052593 61
2052681 0
2052713 0
2052757 34
2052810 0
2052869 0
2052923 213
2052959 0
2053193 0
2053205 32
2053256 0
2053328 0
2053409 0
2053472 16
2053538 0
2053595 0
2053631 0
2053658 0
2053667 73
2053670 0
2053679 0
2053700 0
2053763 44
2053811 0
2053865 28
2053877 0
2053907 103
2053922 0
2053964 0
2053970 0
2054057 16
2054075 0
2054108 0
2054213 0
2054302 0
2054375 0
2054464 0
2054640 0
2054673 0
2054690 0
2054715 0
2054800 6
2054916 19
2055015 0
2055090 0
2055139 15
2055222 0
2055225 0
2055255 11
2055423 0
2055504 30
2055537 0
2055665 0
2055671 110
2055704 17
2055726 0
2055767 0
2055794 0
2055875 13
2055944 0
2056225 0
2056361 17
2056400 0
2056418 47
2056795 0
2056843 0
2056915 0
2056981 0
2057008 0
2057029 0
2057050 0
2057071 44
2057161 0
2057167 0
2057206 0
2057215 75
2057221 0
2057224 32
2057266 30
2057311 15
2057380 90
2057392 0
2057404 0
2057473 2
2057506 8
2057536 0
2057562 0
2057656 0
2057693 0
2057743 0
2057791 0
2057821 0
2057860 22
2057935 0
2057995 0
2058030 0
2058086 0
2058092 15
2058267 0
2058298 0
2058316 37
2058393 15
2058496 0
2058602 0
2058634 0
2058706 0
2058762 0
2058854 1
2059007 7
2059193 0
2059202 0
2059295 0
2059616 0
2059631 0
2059709 1
2059775 0
2060317 16
2060474 62
2060486 0
2061045 0
2061127 0
2061291 5
2061329 0
2061527 26
2061540 0
2061568 0
2061603 0
2061711 10
2061907 0
2061916 0
2062051 0
2062105 3
2062162 49
2062209 0
2062211 44
2062265 0
2062291 2
2062374 3
2062498 7
2062522 0
2062561 34
2062753 17
2062885 9
2062913 0
2062936 0
2062963 0
2063003 46
2063032 42
2063054 0
2063114 0
2063217 0
2063328 0
2063367 28
2063464 0
2063605 0
2063635 0
2063670 0
2063729 0
2063775 0
2063895 25
2064084 14
2064110 0
2064198 0
2064276 0
2064315 38
2064333 0
2064357 0
2064387 0
2064466 0
2064521 0
2064653 0
2064684 0
2064702 0
2064906 0
2064909 23
2064951 0
2064993 0
2065354 0
2065431 0
2065573 0
2065849 0
2065876 0
2066215 16
2066291 0
2066303 51
2066545 0
2066551 41
2066560 0
2066646 0
2066776 0
2066842 0
2067028 0
2067079 5
2067148 0
2067220 0
2067253 76
2067364 4
2067430 0
2067475 0
2067708 0
2067776 0
2067974 0
2067996 0
2068245 0
2068292 0
2068422 0
2068520 0
2068542 45
2068609 0
2068648 0
2068669 0
2068677 0
2068712 0
2068715 0
2068721 0
2068825 0
2068920 14
2068986 0
2069044 0
2069106 0
2069121 0
2069124 50
2069280 7
2069361 30
2069391 0
2069450 0
2069490 11
2069574 0
2069717 0
2070088 0
2070115 0
2070148 0
2070169 0
2070295 0
2070313 0
2070328 0
2070400 0
2070406 12
2070412 27
2070562 21
2070564 0
2070897 0
2071130 0
2071220 7
2071325 0
2071376 33
2071412 0
2071627 0
2071634 0
2071640 0
2071787 0
2071816 4
2071820 134
2072041 0
2072130 0
2072217 0
2072286 0
2072302 0
2072358 0
2072448 0
2072550 2
2072553 0
2072577 0
2072669 0
2072731 0
2072760 1
2072813 0
2072829 49
2072922 1
2073159 0
2073213 1
2073231 19
2073252 6
2073302 0
2073308 0
2073313 0
2073320 0
2073322 0
2073417 0
2073443 0
2073481 0
2073509 0
2073539 56
2073659 14
2073773 20
2073930 75
2073944 2
2074127 5
2074214 0
2074341 0
2074358 0
2074364 0
2074376 0
2074391 0
2074657 0
2074687 0
2074927 0
2074974 0
2075032 14
2075062 0
2075212 0
2075577 0
2075669 0
2075688 15
2075829 0
2076108 0
2076258 0
2076270 0
2076330 62
2076427 0
2076516 80
2076533 0
2076576 0
2076877 0
2076931 0
2076976 0
2077102 0
2077382 0
2077384 2
2077398 4
2077401 10
2077512 30
2077703 4
2077733 37
2077736 2
2078024 17
2078036 977
2078057 52
2078099 0
2078270 6
2078363 0
2078384 0
2078393 0
2078486 3
2078490 0
2078722 11
2078929 12
2079187 35
2079357 0
2079466 18
2079574 0
2079598 13
2079773 0
2079892 0
2079961 0
2079991 0
2080081 0
2080173 3
2080289 0
2080392 0
2080479 0
2080512 28
2080533 14
2080632 0
2080755 61
2080845 0
2080904 0
2080920 31
2080923 0
2080955 8
2080977 0
2081169 0
2081339 0
2081478 0
2081504 1
2081514 0
2081543 0
2081551 0
2081567 0
2081638 0
2081692 0
2081710 9
2081806 10
2081834 0
2081920 1
2082040 74
2082058 0
2082134 0
2082153 8
2082171 0
2082285 55
2082294 0
2082399 44
2082504 14
2082655 0
2082744 0
2082747 0
2082872 42
2082912 15
2083046 70
2083159 97
2083242 0
2083269 134
2083306 331
2083389 0
2083408 118
2083414 57
2083543 19
2083576 9
2083779 3776
2083881 36
2084022 3
2084043 129
2084163 23
2084487 355
2084778 1
2084858 245
2085025 0
2085063 82
2085096 0
2085125 33
2085185 45
2085225 0
2085246 0
2085285 0
2085352 10
2085486 1
2085703 8
2085743 22
2085752 2
2085888 39
2086225 1
2086262 6
2086482 0
2086614 2
2086660 0
2086722 0
2086788 12
2086820 3
2086885 4
2087053 0
2087128 1
2087161 3
2087185 43
2087416 0
2087428 0
2087554 0
2087827 0
2087856 0
2087912 0
2087970 16
2088066 0
2088090 20
2088525 21
2088651 0
2088830 0
2088865 0
2088899 0
2088997 0
2089032 29
2089078 0
2089243 0
2089439 0
2089459 0
2089685 0
2089770 11
2089815 0
2089835 0
2089854 0
2089860 11
2090013 36
2090065 0
2090122 61
2090211 0
2090229 0
2090461 0
2090622 2
2090776 0
2090845 0
2090851 0
2090893 0
2090980 6
2091162 13
2091164 0
2091168 0
2091336 0
2091570 2
2091588 0
2091828 0
2091869 0
2092055 0
2092061 10
2092152 0
2092218 0
2092257 0
2092314 0
2092341 1
2092359 0
2092620 6
2092761 7
2092862 0
2092970 0
2093122 0
2093340 3
2093604 37
2093641 0
2093686 0
2093939 0
2094072 0
2094479 0
2094671 0
2094797 0
2094816 0
2094824 0
2094830 6
2094952 0
2095259 0
2095291 0
2095369 0
2096131 0
2096302 0
2096378 0
2096883 0
2097159 1
2097197 0
2097234 0
2097273 0
2097339 0
2097507 8
2097663 0
2097888 0
2097894 0
2097914 25
2097926 0
2097951 0
2098149 21
2098242 57
2098320 0
2098422 0
2098428 0
2098499 0
2098704 0
2098728 0
2098771 14
2098774 0
2098813 0
2098848 10
2098910 12
2099087 86
2099251 0
2099287 7
2099320 19
2099476 24
2099515 1
2099518 14
2099572 60
2099765 5
2099806 0
2099815 38
2099854 5
2100103 0
2100253 0
2100367 21
2100433 0
2100496 0
2100544 0
2100556 0
2100559 0
2100567 0
2100594 0
2100609 0
2100618 0
2100757 0
2100841 0
2100871 15
2101044 0
2101056 0
2101065 0
2101076 0
2101123 0
2101153 24
2101248 1
2101443 0
2101943 0
2102256 52
2102620 0
2102681 0
2102707 0
2102755 0
2102773 0
2102786 0
2102810 0
2102913 0
2103068 0
2103296 2
2103305 19
2103365 0
2103419 0
2103428 0
2103605 0
2103638 2
2103865 0
2104156 37
2104790 0
2105033 0
2105194 0
2105204 39
2105378 0
2105433 0
2105537 0
2105591 0
2105647 46
2105855 0
2105861 0
2106038 0
2106041 38
2106197 0
2106353 0
2106493 50
2106538 9
2106547 0
2106556 45
2106682 21
2106730 43
2106766 1569
2106879 0
2106944 0
2107098 0
2107210 0
2107425 0
2107494 47
2107542 6
2107750 0
2107842 0
2107884 0
2107976 0
2108120 0
2108441 0
2108582 0
2108798 0
2108924 0
2108934 0
2108949 0
2108957 0
2108961 0
2108973 0
2109129 8
2109180 39
2109192 0
2109279 0
2109517 0
2109576 2
2109811 0
2109825 37
2109920 0
2110195 0
2110231 0
2110282 0
2110444 0
2110528 0
2110639 0
2110714 0
2111121 0
2111252 0
2111374 0
2111380 27
2111511 0
2111634 0
2111771 0
2111946 0
2112211 0
2112732 0
2112776 10
2112793 0
2112806 0
2112873 0
2112951 0
2112966 0
2113017 0
2113143 0
2113395 0
2113788 0
2113835 0
2113916 0
2113996 0
2114144 0
2114153 9
2114201 0
2114483 0
2114585 13
2114609 17
2114747 0
2114795 36
2114957 0
2115051 0
2115105 11
2115470 23
2115478 35
2115518 0
2115536 27
2115651 0
2115663 52
2115773 48
2115791 0
2115984 0
2115992 0
2116060 0
2116071 0
2116098 0
2116129 0
2116180 0
2116213 28
2116267 0
2116275 0
2116309 0
2116315 0
2116369 4
2116393 29
2116504 0
2116537 0
2116540 0
2116546 0
2116558 0
2116747 0
2116855 0
2116864 50
2116942 0
2116972 2
2117221 2
2117272 0
2117338 0
2117356 0
2117368 0
2117428 34
2117453 0
2117497 0
2117656 0
2117865 0
2118115 0
2118186 0
2118363 0
2118399 0
2118425 0
2118470 0
2118537 0
2118579 2
2118624 0
2118663 0
2118780 0
2118795 0
2118860 16
2119040 0
2119106 0
2119125 0
2119182 0
2119226 0
2119370 27
2119706 0
2119786 8
2119823 0
2119826 0
2119880 0
2119892 0
2119945 0
2120016 0
2120115 0
2120121 17
2120166 0
2120340 0
2120481 0
2120537 0
2120671 4
2120673 0
2120731 0
2120780 46
2120835 0
2120897 36
2121138 0
2121143 0
2121158 0
2121273 0
2121333 15
2121587 17
2121718 0
2121779 0
2121797 34
2121826 11
2121890 0
2121905 0
2121933 40
2121942 33
2121948 0
2122035 9
2122075 0
2122086 0
2122176 38
2122413 0
2122635 40
2122647 0
2122776 8
2122902 22
2122953 49
2122974 0
2123070 0
2123109 0
2123165 3
2123240 0
2123246 0
2123261 0
2123336 19
2123345 31
2123474 27
2123486 0
2123561 0
2123621 0
2123639 0
2123654 21
2123762 0
2124044 0
2124053 0
2124140 46
2124335 9
2124494 0
2124512 0
2124604 4
2124658 50
2124687 0
2124696 0
2124787 0
2124880 42
2124958 0
2125018 0
2125036 0
2125078 0
2125214 0
2125710 0
2126038 0
2126114 0
2126258 0
2126300 6
2126399 22
2126434 0
2126643 0
2126801 0
2126808 5
2127035 0
2127081 0
2127217 0
2127310 0
2127367 48
2127466 0
2127481 0
2127490 0
2127499 18
2127501 10
2127586 0
2127667 0
2127691 0
2127735 0
2127783 0
2127963 7
2127969 0
2128081 0
2128131 0
2128236 0
2128248 0
2128329 0
2128452 15
2128536 0
2128663 0
2128695 6
2128713 71
2128752 0
2128812 0
2129027 0
2129238 0
2129325 0
2129464 0
2129502 0
2129593 0
2129608 12
2129659 0
2129791 0
2129881 13
2129952 0
2129962 8
2130013 0
2130058 0
2130091 0
2130288 0
2130358 0
2130406 0
2130469 0
2130502 0
2130574 0
2130706 0
2130726 0
2130754 0
2130929 38
2130999 0
2131170 0
2131242 0
2131251 0
2131521 0
2131534 0
2131662 0
2131694 0
2131716 0
2131827 0
2131863 0
2132025 0
2132355 0
2132388 0
2132400 66
2132451 5
2132490 16
2132502 27
2132804 0
2132816 0
2132830 0
2133106 0
2133112 5
2133255 0
2133423 0
2133517 0
2133663 0
2133711 20
2133759 1
2133806 0
2133939 0
2133947 7
2133950 9
2133999 0
2134073 3
2134145 0
2134157 0
2134169 0
2134187 0
2134223 0
2134292 0
2134319 0
2134352 0
2134425 0
2134476 0
2134701 0
2134737 0
2134890 12
2134929 14
2135019 11
2135106 0
2135148 18
2135193 4
2135232 0
2135390 0
2135394 0
2136101 5
2136431 2
2136890 0
2137013 24
2137019 0
2137184 0
2137364 0
2137421 0
2137540 0
2137564 15
2138049 0
2138070 9
2138093 0
2138121 69
2138199 16
2138349 0
2138367 13
2138415 0
2138485 0
2138520 0
2138622 0
2138647 0
2138664 22
2138700 0
2138820 0
2138891 0
2138916 7
2138985 0
2138997 0
2139032 0
2139057 2
2139087 0
2139157 0
2139192 0
2139366 0
2139384 0
2139692 0
2139725 7
2139757 54
2139881 0
2139905 0
2139914 27
2139995 0
2140055 0
2140112 0
2140367 0
2140379 0
2140448 9
2140465 0
2140697 7
2140706 10
2140745 2
2140754 0
2140763 0
2140836 48
2140856 0
2140889 21
2141009 0
2141081 23
2141240 0
2141270 0
2141315 36
2141348 10
2141355 0
2141568 33
2141581 3
2141623 0
2141636 0
2141650 0
2141743 2
2141776 0
2141785 0
2141869 0
2141905 3
2141964 20
2142022 0
2142052 0
2142103 0
2142112 0
2142163 0
2142210 0
2142323 0
2142459 3
2142504 3
2142579 0
2142777 0
2142833 24
2142866 40
2142872 74
2142956 0
2143007 39
2143010 0
2143021 0
2143057 0
2143079 0
2143141 0
2143190 4
2143200 0
2143216 0
2143239 0
2143251 0
2143286 0
2143289 0
2143299 0
2143326 0
2143385 0
2143667 0
2143748 0
2143782 0
2143793 0
2143957 0
2143963 0
2144157 0
2144445 27
2144555 0
2144595 7
2144893 0
2144904 0
2145037 0
2145169 0
2145229 0
2145388 6
2145498 2
2145510 0
2145840 0
2145968 0
2146058 3
2146160 0
2146252 0
2146522 0
2146529 0
2146918 0
2146936 0
2146966 52
2147032 0
2147098 0
2147101 0
2147209 0
2147233 0
2147404 5
2147857 0
2147980 10
2148092 0
2148101 2
2148410 1
2148548 0
2148554 0
2148736 9
2148845 0
2148956 0
2149109 0
2149309 0
2149316 29
2149675 0
2149746 0
2149964 0
2150098 0
2150115 0
2150167 11
2150257 0
2150395 0
2150431 0
2150485 0
2150672 2
2150931 0
2150934 1
2151105 10
2151192 2
2151375 7
2151399 9
2151429 0
2151633 7
2151687 0
2151789 0
2151837 0
2151909 0
2151945 0
2151975 0
2151987 0
2152002 0
2152041 9
2152239 0
2152275 0
2152293 0
2152356 64
2152428 35
2152500 59
2152545 0
2152723 102
2152740 65
2152761 0
2152998 0
2153022 0
2153119 0
2153131 1
2153157 0
2153210 0
2153216 0
2153220 0
2153306 82
2153342 85
2153393 0
2153555 0
2153582 45
2153732 0
2153871 0
2154264 3
2154297 8
2154378 138
2154423 0
2154570 0
2154676 15
2154735 35
2154940 10
2154950 0
2155012 21
2155046 0
2155052 6
2155073 0
2155078 0
2155085 0
2155088 0
2155149 0
2155201 0
2155244 0
2155303 4
2155361 76
2155488 164
2155490 0
2155501 3
2155518 30
2155666 12
2155747 17
2155873 29
2155885 0
2155921 0
2156050 91
2156071 5
2156158 47
2156272 9
2156280 0
2156374 156
2156440 0
2156494 5
2156502 0
2156548 0
2156564 6
2156603 0
2156617 5
2156849 39
2157018 4
2157041 0
2157251 0
2157260 0
2157290 6
2157366 0
2157383 0
2157446 32
2157573 0
2157652 0
2157784 0
2157925 0
2158000 115
2158047 7
2158390 23
2158753 0
2158774 9
2158908 39
2158956 0
2158986 0
2159223 4
2159235 0
2159310 0
2159553 0
2159658 0
2159670 21
2159763 0
2159892 42
2160111 0
2160147 0
2160269 0
2160347 0
2160352 0
2160362 0
2160367 0
2160380 0
2160627 0
2160645 0
2160726 0
2160872 0
2161216 29
2161438 6
2161501 0
2161588 0
2161606 0
2161716 0
2161926 0
2162019 0
2162226 0
2162604 0
2162694 0
2162709 0
2162981 39
2162988 0
2162998 7
2163007 8
2163084 20
2163096 10
2163156 0
2163256 0
2163413 0
2163530 0
2163617 0
2163644 0
2163671 0
2163728 0
2163893 0
2164120 0
2164136 0
2164151 0
2164181 0
2164206 0
2164274 0
2164345 10
2164464 0
2164597 0
2164713 0
2164827 57
2165293 0
2165372 28
2165441 70
2165762 0
2165793 6
2165840 1
2165932 0
2165968 0
2166482 0
2166497 0
2166653 0
2166743 0
2166806 0
2166836 0
2166853 0
2167088 0
2167099 0
2167142 0
2167224 0
2167262 0
2167292 0
2167307 0
2167310 0
2167364 0
2167382 12
2167386 0
2167390 15
2167394 46
2167473 0
2167491 0
2167620 0
2167749 0
2167973 0
2168010 0
2168075 5
2168152 97
2168202 0
2168339 142
2168341 8
2168436 0
2168591 1
2168851 0
2169008 41
2169137 0
2169158 0
2169189 67
2169221 0
2169343 0
2169363 0
2169389 0
2169404 0
2169462 0
2169563 0
2169571 0
2169609 0
2169644 6
2169705 0
2169711 7
2169785 32
2169806 0
2169870 0
2169894 0
2169912 282
2170094 0
2170098 19
2170178 0
2170405 11
2170539 0
2170704 0
2170788 22
2170824 29
2170907 63
2170922 13
2171034 12
2171082 34
2171128 0
2171143 0
2171171 0
2171182 0
2171225 21
2171381 9
2171449 15
2171461 38
2171572 0
2171656 0
2171830 59
2171842 71
2171911 0
2171929 0
2171941 0
2171953 0
2171977 0
2171989 0
2172010 22
2172049 0
2172070 93
2172091 0
2172162 14
2172455 0
2172471 20
2172533 0
2172584 0
2172593 0
2172618 6
2172685 22
2172689 22
2172719 7
2173046 0
2173089 31
2173131 31
2173292 0
2173335 0
2173422 0
2173449 0
2173464 10
2173506 29
2173594 0
2173619 0
2173794 0
2173875 0
2173880 16
2173995 0
2174061 0
2174063 32
2174071 0
2174106 23
2174172 0
2174200 3
2174252 29
2174255 27
2174327 0
2174342 0
2174579 1
2174591 82
2174660 0
2174690 0
2174910 0
2174940 16
2174982 12
2175036 0
2175054 0
2175060 0
2175076 0
2175265 57
2175301 0
2175382 0
2175481 0
2175589 0
2175730 0
2175754 0
2175784 0
2175877 19
2175880 33
2175901 0
2176100 0
2176204 0
2176243 36
2176307 0
2176321 4
2176486 108
2176603 27
2176711 0
2176900 8
2176918 0
2176945 0
2177065 0
2177278 0
2177317 0
2177347 0
2177465 0
2177478 0
2177518 0
2177527 26
2177554 91
2177649 33
2177746 55
2177902 9
2177969 0
2178076 24
2178099 0
2178407 0
2178609 0
2178940 7
2178942 0
2179068 0
2179086 0
2179094 0
2179110 50
2179139 0
2179428 0
2179451 0
2179592 4
2179598 3
2179688 4
2179690 0
2179743 0
2179749 8
2179751 0
2179791 22
2179803 0
2179872 0
2179891 0
2179901 0
2179973 0
2180059 0
2180084 0
2180117 0
2180315 0
2180371 0
2180384 0
2180396 0
2180412 0
2180707 0
2180893 0
2180925 12
2181168 31
2181170 0
2181313 0
2181333 12
2181370 0
2181419 0
2181469 0
2181499 0
2181651 0
2181669 102
2181773 0
2181778 0
2181835 18
2181849 0
2181906 0
2182008 0
2182044 0
2182056 3
2182323 18
2182656 15
2182689 12
2182749 0
2182812 0
2182923 0
2183031 0
2183050 24
2183052 0
2183104 0
2183143 10
2183164 4
2183775 7
2183781 0
2183811 0
2183863 0
2184009 0
2184066 17
2184114 11
2184127 0
2184165 30
2184228 0
2184234 0
2184245 0
2184273 0
2184275 0
2184318 0
2184324 28
2184417 0
2184426 39
2184438 25
2184450 49
2184543 0
2184558 24
2184590 0
2184600 35
2184627 0
2184660 0
2184679 0
2184815 0
2184821 0
2184861 0
2184914 0
2184971 0
2185060 0
2185100 14
2185106 21
2185257 0
2185302 1
2185375 0
2185381 0
2185401 0
2185407 0
2185704 52
2185779 0
2185791 0
2185947 0
2185974 0
2186227 0
2186301 0
2186313 29
2186331 6
2186376 0
2186516 0
2186530 0
2186545 0
2186599 0
2186626 0
2186722 2
2186737 8
2186797 0
2186848 0
2187169 0
2187286 0
2187298 11
2187400 2
2187678 0
2187971 55
2188091 97
2188487 14
2188567 71
2188569 0
2188899 3
2189163 0
2189181 0
2189196 0
2189213 1
2189242 0
2189257 0
2189304 55
2189310 92
2189316 171
2189328 0
2189414 32
2189446 103
2189534 45
2189639 0
2189708 0
2189789 0
2189917 0
2190093 0
2190106 0
2190114 3
2190364 0
2190451 0
2190578 0
2190592 0
2190607 38
2190678 0
2190774 45
2190848 41
2190862 0
2191124 0
2191279 74
2191282 0
2191351 0
2191411 2
2191456 0
2191630 0
2191720 0
2191729 0
2191744 6
2191801 0
2191876 0
2191882 0
2191963 0
2191971 0
2191987 0
2192027 0
2192044 0
2192134 13
2192313 0
2192513 0
2192564 36
2192778 28
2192913 0
2193066 0
2193219 0
2193240 0
2193294 0
2193327 0
2193385 2
2193435 0
2193828 1
2193831 0
2193843 0
2194230 0
2194409 0
2194453 34
2194604 7
2194624 0
2194711 0
2194767 0
2195118 0
2195132 30
2195330 2
2195342 3
2195501 1
2195738 0
2195772 0
2195861 0
2196416 0
2196596 29
2196744 0
2196794 0
2196872 0
2196894 4
2197320 0
2197715 0
2198115 47
2198360 7
2198421 3
2198474 0
2198532 0
2198569 0
2198885 0
2199108 0
2199275 16
2199414 0
2199661 28
2200309 0
2200313 0
2200604 0
2200811 0
2200965 2
2201031 0
2201040 60
2201204 0
2201206 0
2201532 0
2201742 0
2201988 0
2201996 0
2202164 4
2202199 0
2202249 0
2202286 29
2202348 0
2202444 0
2202651 0
2202672 0
2202692 0
2202716 0
2202722 0
2202953 0
2202992 0
2203217 5
2203465 0
2203586 0
2203613 5
2203802 12
2203852 0
2203987 0
2204008 0
2204029 33
2204213 0
2204219 0
2204237 0
2204376 0
2204463 22
2204493 0
2204520 0
2204565 8
2204577 0
2204610 0
2204625 0
2204853 16
2204898 0
2204905 0
2204909 8
2204976 0
2205043 20
2205219 66
2205249 0
2205258 0
2205375 0
2205504 0
2205567 0
2205795 0
2205806 28
2205923 0
2206077 0
2206350 0
2206620 0
2206763 0
2206820 0
2207054 0
2207198 0
2207216 0
2207372 0
2207630 0
2207664 0
2207898 0
2208258 6
2208271 0
2208276 0
2208281 0
2208287 0
2208309 0
2208318 14
2208483 14
2209011 5
2209207 17
2209211 78
2209281 5
2209341 9
2209359 41
2209517 48
2209628 0
2209684 0
2209816 0
2209930 4
2209972 127
2210132 105
2210143 2
2210278 32
2210281 4
2210413 0
2210551 8
2210674 22
2210812 0
2210818 0
2210830 4
2210926 4
2211088 2
2211172 17
2211193 8
2211199 8
2211499 0
2211520 12
2211535 38
2211745 66
2211754 0
2211822 36
2211939 0
2211969 0
2212095 10
2212155 138
2212368 0
2212494 8
2212665 5
2212947 9
2212973 0
2213115 0
2213136 0
2213164 0
2213178 0
2213224 0
2213241 0
2213333 0
2213416 44
2213461 23
2213485 0
2213536 0
2213646 29
2213674 5
2213697 0
2213801 0
2213917 0
2213938 11439
2214023 6
2214187 60
2214293 0
2214625 4
2214670 0
2214709 15
2214754 0
2214764 0
2214772 0
2214782 0
2214893 0
2214916 21
2214959 0
2215012 72
2215026 3
2215032 12
2215040 0
2215094 0
2215173 0
2215224 10
2215392 0
2215431 9
2215488 22
2215588 0
2215602 0
2215752 0
2215800 6
2215834 1
2215843 0
2215898 0
2215904 2
2215915 34
2215947 15
2216006 0
2216135 6
2216230 77
2216242 0
2216246 180
2216295 0
2216305 64
2216401 0
2216516 0
2216534 26
2216581 12
2216600 0
2216738 0
2216830 0
2216870 0
2217011 0
2217044 0
2217094 0
2217274 0
2217290 0
2217305 0
2217326 2
2217332 0
2217462 0
2217570 0
2217646 0
2217726 0
2217811 0
2217820 9
2217897 0
2218162 12
2218372 10
2218456 0
2218605 0
2219077 17
2219136 0
2219281 5
2219356 0
2219455 19
2219458 8
2219482 43
2219535 0
2219626 17
2219822 5
2219920 0
2219935 0
2219950 0
2219956 0
2219968 0
2219983 0
2220028 0
2220276 0
2220336 0
2220346 32
2220349 30
2220380 0
2220415 0
2220456 0
2220460 33
2220713 0
2220778 2
2221012 35
2221107 0
2221140 7
2221143 57
2221185 31
2221493 0
2221617 0
2221647 8
2221674 34
2221749 30
2221833 24
2221940 13
2222104 68
2222114 0
2222166 7
2222180 0
2222222 0
2222262 0
2222318 7
2222347 0
2222407 5
2222433 8
2222462 0
2222479 0
2222500 0
2222511 0
2222531 0
2222568 0
2222581 0
2222590 0
2222593 0
2222600 0
2222611 0
2222627 0
2222658 0
2222660 0
2222674 0
2222678 0
2222716 14
2222860 0
2223096 0
2223137 0
2223143 0
2223149 0
2223252 0
2223260 14
2223340 2
2223351 44
2223381 1
2223432 58
2223725 0
2223773 0
2224097 0
2224143 2
2224188 0
2224295 0
2224313 0
2224342 0
2224391 0
2224420 17
2224517 4
2224583 0
2224589 0
2224610 0
2224641 0
2224666 72
2224677 4
2224683 29
2224704 0
2224725 0
2224745 0
2224843 0
2224854 54
2224857 14
2224878 2
2224977 0
2225039 37
2225093 0
2225116 0
2225128 0
2225203 2
2225239 23
2225258 0
2225265 5
2225382 15
2225452 0
2225593 0
2225650 0
2225689 0
2225770 6
2225779 0
2225878 0
2226154 0
2226261 0
2226325 0
2226518 16
2226538 0
2226609 0
2226624 0
2226678 0
2226933 0
2227153 0
2227320 0
2227407 12
2227479 0
2227546 0
2227550 0
2227559 19
2227837 36
2227989 15
2228040 16
2228109 0
2228142 0
2228189 11
2228192 13
2228213 7
2228257 29
2228259 14
2228289 0
2228393 0
2228582 0
2228776 100
2228840 0
2228879 0
2228901 0
2228951 0
2229039 0
2229041 0
2229076 0
2229080 0
2229084 0
2229086 0
2229094 0
2229104 0
2229226 0
2229334 2
2229532 0
2229577 6
2229715 10
2229778 17
2229823 0
2229865 0
2229934 0
2229937 10
2229973 0
2229987 0
2230180 0
2230300 13
2230306 0
2230495 0
2230738 46
2230755 0
2230831 0
2230873 15
2230927 0
2230942 3
2231035 0
2231048 0
2231127 12
2231195 7
2231292 0
2231301 0
2231340 45
2231491 0
2231673 0
2231751 0
2231846 8
2231864 0
2232101 0
2232179 5
2232192 0
2232205 0
2232212 0
2232497 0
2232526 17
2232635 60
2232644 7
2232719 0
2232812 0
2232848 64
2232916 21
2232920 7
2233067 0
2233295 0
2233597 4
2233669 0
2233708 8
2234143 0
2234179 0
2234252 0
2234287 0
2234297 0
2234480 5
2234585 0
2234664 0
2234688 0
2234715 12
2235021 8
2235063 0
2235103 0
2235229 0
2235259 0
2235292 0
2235478 0
2235568 0
2235634 0
2235664 0
2235733 0
2235736 27
2235784 0
2235832 0
2235937 59
2235943 17
2235964 0
2236090 0
2236158 0
2236195 0
2236219 0
2236439 9
2236492 0
2236693 0
2236754 0
2236834 13
2236911 0
2236984 0
2237062 85
2237068 217
2237170 5
2237182 0
2237374 1
2237413 32
2237491 10
2237520 0
2237563 0
2237579 0
2237587 20
2237666 0
2237677 4
2237781 0
2237805 0
2237815 76
2237848 140
2237944 0
2237953 0
2237963 0
2237989 0
2238111 0
2238306 51
2238588 1
2238642 6
2238645 9
2238659 0
2238819 0
2238840 29
2238883 102
2239029 55
2239179 48
2239531 7
2239610 62
2239767 0
2240149 6
2240191 0
2240236 0
2240319 20
2240421 0
2240490 0
2240623 0
2240675 0
2240770 0
2240867 0
2240961 1
2241125 14
2241302 0
2241309 0
2241317 0
2241326 0
2241352 15
2241479 0
2241524 0
2241575 0
2241590 0
2241616 0
2241641 4
2241696 0
2241788 0
2242270 0
2242291 0
2242519 0
2242546 0
2242735 84
2242760 0
2243106 0
2243143 0
2243158 0
2243176 11
2243221 0
2243260 0
2243306 0
2243332 0
2243537 0
2243963 0
2243975 0
2244038 0
2244149 0
2244170 0
2244179 0
2244191 0
2244194 0
2244242 15
2244260 0
2244301 30
2244380 16
2244431 0
2244491 0
2244614 0
2244927 0
2244988 0
2245031 0
2245071 0
2245163 0
2245418 0
2245435 0
2245592 0
2245733 0
2245784 0
2245790 10
2245804 0
2245917 22
2246231 0
2246364 0
2246776 1
2246788 0
2246896 0
2246905 0
2247141 40
2247145 0
2247214 0
2247507 0
2247542 0
2247585 0
2247734 0
2247765 0
2247848 30
2247945 0
2248053 0
2248293 0
2248563 0
2248579 0
2248682 0
2248738 0
2248807 19
2248825 0
2249041 10
2249631 6
2249671 0
2249749 0
2249856 29
2249886 0
2249931 9
2249944 44
2250005 0
2250011 0
2250186 0
2250193 0
2250220 0
2250240 0
2250266 69
2250294 3
2250318 0
2250335 14
2250365 57
2250371 17
2250498 0
2250580 5
2250886 0
2251039 0
2251058 0
2251141 94
2251159 0
2251189 75
2251204 0
2251246 25
2251393 3
2251480 16
2251749 0
2251786 36
2251795 108
2251801 7
2252182 129
2252211 0
2252365 7
2252367 2
2252456 67
2252539 5
2252707 8
2252866 18
2252887 8
2252908 18
2253229 47
2253271 0
2253352 17
2253376 9
2253520 0
2253532 31
2253712 0
2253790 0
2253822 0
2254057 4
2254309 0
2254510 0
2254636 0
2254771 0
2254885 0
2254908 0
2255121 0
2255159 40
2255175 0
2255204 9
2255358 0
2255568 0
2255645 0
2255676 3
2255775 2
2255910 105
2256162 0
2256280 47
2256343 0
2256455 0
2256705 0
2256892 0
2257037 28
2257051 0
2257069 0
2257135 0
2257276 0
2257324 0
2257570 0
2257717 0
2257738 0
2257801 0
2257990 13
2258130 1
2258139 0
2258313 0
2258629 0
2258647 0
2258667 0
2258775 23
2258835 10
2258838 46
2259032 0
2259177 0
2259255 5
2259296 0
2259498 0
2259507 26
2259608 16
2259681 189
2259841 72
2259855 0
2259927 0
2259974 0
2260064 0
2260097 0
2260338 0
2260474 23
2260478 25
2260859 2
2261064 0
2261117 0
2261127 0
2261174 0
2261192 0
2261214 0
2261310 0
2261511 0
2261532 0
2261922 0
2261961 0
2262150 48
2262447 0
2262456 6
2262483 0
2262594 0
2262660 0
2262802 0
2262953 0
2262987 4
2263009 0
2263086 0
2263100 0
2263226 0
2263571 0
2263583 0
2263753 0
2263780 4
2263945 0
2264331 0
2264607 3
2264643 0
2264880 0
2265000 0
2265213 0
2265303 0
2265339 0
2265379 0
2265621 35
2265726 0
2265738 0
2265765 0
2265825 0
2265879 0
2265891 0
2265915 0
2266003 0
2266029 0
2266277 4
2266451 0
2266574 0
2266584 0
2266607 0
2266732 0
2266790 22
2267060 0
2267296 0
2267642 0
2267921 24
2267928 32
2267930 12
2267937 34
2267939 1
2268076 11
2268139 52
2268298 1
2268391 0
2268681 0
2268805 0
2268874 55
2268896 0
2268916 0
2268937 0
2268967 3
2268973 5
2269000 0
2269028 10
2269159 24
2269267 0
2269456 0
2269512 0
2269654 0
2269987 0
2270127 0
2270154 0
2270196 0
2270259 0
2270394 5
2270580 49
2270707 0
2270913 20
2270961 0
2271072 41
2271186 3
2271323 37
2271337 0
2271343 0
2271347 0
2271403 0
2271426 0
2271975 0
2272023 0
2272032 0
2272074 0
2272293 0
2272365 0
2272515 60
2272557 7398
2272575 12
2272587 12
2272680 0
2272734 9
2272928 37
2272962 12
2272987 0
2273190 10
2273193 0
2273253 0
2273439 10
2273474 4
2273553 6
2273763 22
2273847 1
2273895 6
2273945 9
2273955 0
2274080 17
2274102 0
2274132 0
2274192 0
2274208 0
2274226 0
2274232 0
2274236 0
2274246 0
2274253 0
2274321 13
2274357 0
2274431 0
2274438 0
2274445 23
2274598 10
2274604 10
2274701 77
2274723 0
2274790 0
2274961 0
2274973 36
2274975 0
2275226 0
2275284 0
2275526 0
2275591 0
2275730 0
2276159 47
2276293 0
2276337 0
2276358 0
2276432 0
2276509 0
2276591 0
2276702 0
2276735 0
2276945 0
2276954 10
2277295 0
2277336 0
2277421 13
2277490 0
2277580 19
2277646 29
2277844 0
2277909 1
2277948 13
2277974 0
2278027 3
2278195 0
2278219 37
2278906 0
2278980 0
2279221 30
2279224 32
2279396 3
2279479 22
2279541 0
2279581 0
2279613 0
2279628 0
2279691 34
2279744 18
2279925 0
2280001 0
2280022 0
2280054 0
2280078 6
2280230 9
2280256 0
2280262 0
2280273 8
2280294 0
2280307 0
2280363 0
2280372 0
2280382 0
2280391 3
2280401 0
2280465 0
2280467 0
2280474 0
2280480 0
2280503 0
2280721 0
2280740 2
2281168 22
2281261 7
2281360 0
2281411 18
2281665 0
2281852 0
2281885 80
2281891 0
2282082 0
2282186 0
2282293 0
2282305 6
2282380 0
2282400 0
2282449 34
2282485 73
2282497 0
2282710 6
2282869 6
2282914 16
2282986 0
2283160 34
2283172 0
2283238 4
2283349 0
2283364 4
2283469 25
2283475 0
2283478 0
2283552 0
2283582 104
2283768 0
2283837 0
2283931 13
2284164 0
2284173 47
2284193 31
2284371 0
2284528 23
2284545 0
2284659 12
2284744 0
2284860 0
2285050 39
2285223 0
2285484 0
2285511 0
2285539 21
2285541 4
2285548 0
2285604 50
2285778 0
2285874 0
2286031 0
2286326 0
2286342 0
2286417 0
2286628 0
2286648 0
2286653 0
2286655 0
2286662 0
2287175 33
2287235 0
2287409 0
2287452 0
2287507 0
2287584 0
2287627 7
2287701 0
2287828 0
2287860 0
2287972 0
2287986 0
2288211 0
2288406 0
2288517 0
2288602 0
2288674 0
2288807 0
2288873 0
2288903 5
2288981 0
2289140 19
2289261 0
2289332 0
2289371 0
2289515 0
2289686 22
2289746 0
2289752 0
2289764 0
2289866 0
2289965 0
2289980 0
2290247 0
2290361 0
2290379 0
2290524 0
2290547 0
2290616 0
2290622 0
2290630 0
2290915 0
2290944 0
2290969 0
2290987 0
2291041 0
2291086 0
2291140 0
2291154 0
2291299 0
2291539 0
2291571 0
2291587 6
2291734 18
2291856 0
2291873 19
2292044 37
2292140 2
2292176 0
2292313 0
2292482 21
2292485 0
2292529 51
2292631 64
2292651 21
2292665 0
2292684 26
2292818 32
2292946 0
2293317 0
2293335 4
2293514 0
2293575 0
2293614 0
2293668 0
2293682 0
2293703 39
2293789 0
2293815 0
2293881 9
2293906 0
2294156 0
2294201 35
2294246 0
2294253 22
2294369 82
2294375 18
2294378 33
2294414 0
2294571 0
2294742 5
2294894 1
2294957 0
2294984 0
2295096 6
2295490 0
2295512 0
2295544 0
2295592 106
2295640 0
2295643 0
2295686 0
2295782 0
2295827 0
2295844 0
2295853 8
2296071 0
2296162 3
2296414 0
2296666 0
2296859 81
2296969 0
2297102 12
2297108 0
2297189 0
2297192 0
2297207 0
2297220 0
2297326 10
2297411 0
2297759 0
2297845 0
2297900 69
2297956 0
2298065 0
2298152 0
2298336 2
2298360 0
2298750 0
2298810 0
2299191 0
2299763 0
2299793 0
2299932 0
2300120 0
2300243 0
2300456 0
2300486 101
2300725 0
2300756 0
2301010 22
2301022 0
2301034 0
2301148 6
2301244 0
2301259 6
2301291 0
2301524 0
2302061 0
2302111 0
2302123 0
2302128 0
2302141 0
2302144 0
2302151 0
2302158 9
2302214 0
2302269 0
2302322 0
2302326 56
2302428 0
2302469 0
2302502 0
2302573 0
2302598 0
2302607 0
2302651 1
2302709 0
2303018 0
2303105 0
2303129 22
2303144 0
2303280 0
2303286 0
2303294 0
2303301 0
2303306 0
2303494 0
2303518 0
2303628 0
2304063 0
2304106 0
2304307 16
2304406 0
2304493 10
2304648 0
2304789 0
2304840 0
2304878 0
2304911 0
2305050 4
2305125 0
2305131 0
2305322 0
2305365 0
2305415 0
2305433 0
2305439 0
2305512 0
2305517 0
2305524 0
2305526 0
2305529 0
2305596 0
2305774 0
2305883 0
2306027 0
2306410 0
2306828 35
2306987 0
2307104 0
2307166 0
2307228 0
2307234 0
2307238 0
2307240 0
2307245 0
2307249 0
2307281 0
2307330 0
2307420 0
2307507 73
2307744 0
2307900 0
2307963 0
2308110 0
2308154 0
2308181 0
2308184 11
2308271 0
2308433 0
2308621 0
2308841 0
2308870 2
2309024 0
2309033 0
2309078 0
2309084 0
2309135 0
2309138 0
2309187 3
2309290 0
2309375 0
2309397 0
2309615 0
2309672 19
2309675 0
2309678 0
2309735 0
2309829 0
2309975 91
2310132 0
2310227 0
2310266 24
2310551 0
2310662 0
2310962 0
2311108 0
2311132 12
2311354 0
2311393 0
2311414 0
2311417 0
2311426 0
2311592 0
2311615 0
2311681 0
2311790 0
2311801 0
2311807 1
2311874 0
2311895 0
2311934 0
2311965 0
2311974 0
2312361 0
2312558 0
2312577 0
2312810 0
2312912 0
2313102 0
2313318 166
2313394 0
2313438 4
2313576 0
2313579 0
2313606 13
2313822 0
2313999 3
2314005 18
2314032 0
2314101 19
2314128 0
2314153 0
2314252 0
2314282 0
2314327 0
2314468 65
2314678 71
2315029 0
2315275 0
2315293 0
2315335 73
2315523 0
2315853 0
2315907 0
2315916 0
2315949 0
2315967 0
2316036 51
2316051 3
2316192 0
2316231 0
2316249 0
2316336 10
2316434 0
2316614 0
2316757 0
2316759 0
2316768 0
2316775 0
2316780 0
2317119 0
2317156 0
2317183 0
2317297 0
2317338 0
2317528 0
2317732 0
2317780 0
2317909 0
2317931 0
2318119 20
2318149 4
2318173 0
2318548 0
2318564 0
2318652 0
2318822 0
2318861 0
2319146 0
2319175 0
2319459 0
2319709 0
2319748 0
2319752 6
2319785 0
2320066 0
2320236 0
2320255 2
2320348 0
2320470 14
2320473 0
2320500 0
2320532 0
2320551 0
2320742 0
2320762 0
2320912 0
2321015 0
2321140 0
2321197 0
2321203 0
2321570 0
2321578 1
2321675 0
2321736 0
2321823 0
2321847 0
2321892 0
2321935 0
2322000 0
2322039 3
2322051 2
2322104 0
2322150 8
2322351 0
2322420 0
2322501 0
2322519 0
2322530 38
2322566 0
2322585 0
2322606 0
2322609 0
2322614 0
2322621 0
2322626 0
2322628 0
2322632 0
2322640 0
2322688 0
2322708 0
2322721 0
2322744 0
2322904 0
2322992 0
2323128 0
2323310 46
2323356 0
2323513 0
2323536 0
2323586 34
2323682 0
2323901 0
2323928 0
2323961 0
2324105 0
2324151 0
2324311 0
2324377 0
2324653 72
2324710 0
2324725 0
2325359 0
2325379 0
2325388 40
2325451 0
2325568 10
2325604 0
2325625 0
2325631 0
2325688 0
2325709 0
2325793 0
2325832 0
2326028 0
2326076 0
2326188 0
2326429 0
2326590 0
2326597 0
2326628 12
2326630 1
2326672 0
2326681 0
2326801 13
2327038 0
2327125 0
2327134 12
2327137 0
2327221 0
2327242 3
2327260 0
2327302 0
2327311 78
2327458 0
2327482 22
2327512 0
2327603 0
2327615 0
2327620 0
2327627 0
2327704 0
2327730 0
2327749 0
2327770 0
2327775 0
2327777 0
2327787 0
2327847 15
2327971 18
2328071 0
2328133 0
2328150 0
2328162 0
2328266 0
2328389 0
2328498 0
2328510 0
2328636 0
2328717 13
2328927 0
2328946 0
2329009 0
2329014 0
2329021 0
2329026 0
2329222 0
2329285 20
2329498 0
2329540 0
2329591 0
2329663 33
2329756 0
2329774 58
2329861 6
2330041 0
2330199 35
2330202 29
2330493 9
2330509 0
2330610 0
2330730 26
2330898 0
2330910 0
2331129 0
2331195 0
2331210 0
2331465 0
2331468 0
2331630 0
2331808 0
2332044 16
2332191 0
2332222 0
2332254 23
2332489 4
2333172 315
2333178 52
2333469 0
2333498 0
2333504 28
2333681 0
2333782 0
2333950 0
2334109 0
2334141 0
2334176 0
2334262 0
2334316 0
2334329 0
2334386 0
2334459 15
2334478 25
2334676 0
2334771 0
2334841 0
2335000 49
2335094 34
2335141 26
2335177 0
2335224 0
2335249 0
2335379 0
2335465 0
2335482 6
2335499 0
2335655 0
2335670 0
2335974 33
2336208 0
2336427 0
2336496 0
2336580 0
2336598 0
2336682 0
2336703 0
2336901 0
2336991 0
2337099 0
2337242 0
2337525 7
2337615 41
2337639 0
2337648 0
2337931 0
2337945 9
2338035 0
2338074 0
2338284 0
2338387 0
2338402 0
2338414 0
2338419 0
2338682 0
2338764 4
2338859 0
2338869 0
2338941 0
2339020 15
2339094 0
2339141 0
2339256 4
2339274 0
2339515 45
2339623 0
2339704 0
2339731 0
2339835 0
2340022 0
2340031 9
2340124 39
2340181 0
2340295 7
2340298 0
2340510 10
2340541 0
2340631 0
2340669 0
2340790 3
2340870 0
2340927 30
2340936 0
2340966 39
2341292 3
2341313 0
2341736 0
2341916 5
2341976 1
2342051 0
2342306 9
2342360 5
2342522 7
2342750 0
2342810 0
2342909 3
2342993 0
2343014 17
2343166 0
2343175 48
2343195 0
2343197 14
2343252 0
2343477 0
2343726 42
2343792 5
2343795 54
2343813 20
2343888 0
2344188 20
2344239 3
2344377 3
2344522 0
2344531 0
2344542 0
2344558 0
2344617 93
2344656 0
2344670 0
2344680 4
2345249 0
2345307 0
2345396 0
2345561 0
2345969 20
2345991 57
2346045 0
2346261 8
2346330 0
2346574 18
2346586 0
2346685 23
2346691 65
2346727 1
2346745 28
2346775 15
2346790 4
2346832 0
2347054 9
2347084 0
2347111 50
2347132 61
2347150 0
2347168 13
2347240 0
2347291 0
2347372 29
2347396 0
2347421 16
2347516 69
2347579 30
2347582 32
2347633 62
2347651 0
2347741 39
2347902 31
2347915 7
2347998 1
2348007 0
2348191 0
2348447 12
2348510 0
2348710 0
2348721 0
2348769 98
2348864 0
2348972 12
2348992 158
2349111 18
2349179 2
2349347 3
2349655 0
2349821 0
2349902 58
2350052 17
2350103 3
2350180 86
2350226 4
2351029 0
2351094 0
2351125 0
2351235 0
2351394 0
2351766 0
2352069 0
2352108 0
2352144 0
2352336 0
2352650 0
2352680 0
2352720 0
2352848 0
2353088 0
2353257 0
2353293 0
2353377 65
2353461 0
2353497 0
2353935 0
2354029 0
2354414 0
2354424 17
2354460 0
2354477 0
2354569 0
2354655 0
2354676 0
2354719 179
2354825 0
2354854 0
2354961 0
2354963 44
2354985 0
2355045 0
2355069 0
2355459 0
2355549 0
2355839 0
2355879 0
2355945 0
2356071 0
2356086 0
2356342 0
2356413 0
2356550 0
2356845 0
2356937 13
2356964 8
2357095 0
2357434 0
2357698 31
2357805 0
2357827 0
2357959 0
2358151 0
2358154 0
2358369 0
2358410 0
2358868 0
2359272 0
2359329 0
2359371 0
2359440 3
2359692 389
2359774 0
2360094 0
2360116 0
2360336 0
2360934 34
2361087 0
2361297 0
2361360 7
2361366 21
2361396 0
2361570 0
2361681 17
2361712 0
2361771 8
2362023 0
2362515 0
2362541 30
2362590 0
2362610 0
2362615 0
2362620 0
2362650 0
2363133 0
2363328 11
2363418 5
2363543 4
2363593 0
2363810 13
2363858 12
2364064 0
2364200 8
2364254 30
2364308 0
2364320 0
2364491 0
2364563 27
2364650 0
2364746 0
2364971 3
2365127 0
2365167 1
2365211 0
2365683 0
2365827 19
2365961 56
2366074 64
2366157 0
2366184 108
2366221 311
2366304 0
2366323 114
2366329 34
2366458 16
2366491 6
2366694 3667
2366796 31
2366937 1
2366958 143
2367078 22
2367402 369
2367693 1
2367773 239
2367940 0
2367978 195
2368011 0
2368040 36
2368072 0
2368161 2
2368221 49
2368248 18
2368268 44
2368271 14
2368282 0
2368295 0
2368412 24
2368432 0
2368474 0
2369009 54
2369030 0
2369102 0
2369132 11
2369505 0
2369559 7
2369598 0
2369721 10
2369736 3
2369848 12
2370025 0
2370036 0
2370078 86
2370135 38
2370278 38
2370312 0
2370428 0
2370578 0
2370587 18
2370944 14
2370996 0
2371058 19
2371098 11
2371127 87
2371130 15
2371446 1
2371500 0
2371716 6
2371745 0
2371872 0
2371878 5
2371890 20
2371917 17
2372016 0
2372151 33
2372241 30
2372346 643
2372526 12
2372727 2
2372805 44
2372856 142
2372937 16
2373015 5
2373021 6
2373045 0
2373270 15
2373280 45
2373300 45
2373373 0
2373423 0
2373446 8
2373625 67
2373631 4
2373646 13
2373781 13
2374087 24
2374100 0
2374112 1
2374221 26
2374323 0
2374590 0
2374825 0
2374848 0
2374875 40
2374905 0
2375154 0
2375211 29
2375469 0
2375598 0
2375772 10
2375925 0
2376084 294
2376138 51
2376148 55
2376168 7
2376177 31
2376237 3
2376355 0
2376498 68
2376502 23
2376524 0
2376565 59
2376617 0
2376692 15
2376961 0
2377202 0
2377268 0
2377289 0
2377505 0
2377688 0
2377772 0
2377812 90
2377989 0
2378391 24
2378553 94
2378634 0
2378733 21
2378887 10
2378903 106
2378965 42
2378974 0
2379169 2
2379503 56
2379630 12
2379749 45
2379848 18
2379905 27
2379965 0
2380281 209
2380285 235
2380356 2
2380381 4
2380397 15
2380420 20
2380426 264
2380578 6
2380584 13
2380660 61
2380696 90
2380726 0
2380768 84
2380786 0
2380882 0
2380935 91
2381037 76
2381058 32
2381100 20
2381205 14
2381244 18
2381250 6
2381270 0
2381361 12
2381399 13
2381429 67
2381483 125
2381546 59
2381564 2
2381567 29
2381591 0
2381630 41
2381675 184
2381678 80
2381687 33
2381710 9
2381717 0
2382083 0
2382125 4
2382152 13
2382272 178
2382287 2
2382305 0
2382344 24
2382347 120
2382440 6
2382446 159
2382569 27
2382782 4
2382803 60
2382806 29
2382842 62
2382848 48
2382935 91
2382962 87
2383024 0
2383088 156
2383133 104
2383214 92
2383217 0
2383229 18
2383253 99
2383256 16
2383268 33
2383280 0
2383301 130
2383397 123
2383427 130
2383430 155
2383532 4
2383600 32
2383635 35
2383658 24
2383752 63
2384010 61
2384082 0
2384088 0
2384127 15
2384191 26
2384310 0
2384407 61
2384480 0
2384562 20
2384666 51
2384803 0
2384890 0
2384899 0
2384911 1
2385103 9
2385121 0
2385233 0
2385272 0
2385392 32
2385637 60
2385859 0
2385880 0
2385916 51
2385966 0
2386102 51
2386142 0
2386327 0
2386336 69
2386390 56
2386474 15
2386483 6
2386507 0
2386582 0
2386612 14
2386762 15
2386866 0
2386929 0
2386953 27
2386995 0
2387002 2
2387004 0
2387040 0
2387073 0
2387100 11
2387150 0
2387430 83
2387446 0
2387462 7
2387564 31
2387627 7
2387732 52
2387762 6
2387867 6
2387909 48
2387974 0
2388031 0
2388118 33
2388136 0
2388229 0
2388292 16
2388334 15
2388371 0
2388515 0
2388534 0
2388539 0
2388560 9
2388562 6
2388672 0
2388799 20
2388836 0
2388984 81
2389005 0
2389107 10
2389284 0
2389347 109
2389434 0
2389491 1
2389564 11
2389603 5
2389679 1
2389699 10
2389714 0
2389750 9
2390059 2
2390071 32
2390122 0
2390161 36
2390227 1
2390236 12
2390275 22
2390308 58
2390394 31
2390548 130
2390587 16
2390737 7
2390784 45
2390787 23
2390877 17
2390889 0
2390894 26
2390981 65
2391096 20
2391237 101
2391268 2
2391476 35
2391636 3
2391716 0
2391723 0
2391913 19
2391949 103
2392018 89
2392042 41
2392144 62
2392278 0
2392363 20
2392438 13
2392477 40
2392555 20
2392596 48
2392612 0
2392651 68
2392654 0
2392768 22
2392798 141
2392804 46
2392981 23
2393125 17
2393179 15
2393251 11
2393290 9
2393336 141
2393392 0
2393495 36
2393555 89
2393711 60
2393723 117
2393774 18
2394012 33
2394021 19
2394407 43
2394515 133
2394518 0
2394581 25
2394593 0
2394605 27
2394683 0
2394686 81
2394695 7
2394701 45
2394755 51
2394761 44
2394782 6
2394800 16
2394815 22
2394860 1
2394893 1701
2395004 7
2395052 58
2395111 4
2395118 0
2395137 0
2395295 30
2395301 51
2395483 149
2395496 33
2395511 0
2395641 4
2395673 12
2395767 0
2395937 0
2396153 16
2396189 30
2396461 13
2396504 16
2396543 33
2396701 0
2396707 1
2396725 14
2396761 0
2396808 4
2396944 0
2397233 0
2397493 57
2397496 13
2397511 13
2397651 0
2397694 3
2397742 0
2397796 0
2397823 0
2397850 0
2397874 0
2397913 23
2397925 0
2397933 3
2398022 0
2398084 0
2398120 16
2398124 15
2398133 0
2398215 0
2398229 0
2398304 0
2398316 0
2398388 0
2398616 0
2398679 2
2398688 24
2398766 0
2398910 18
2399078 12
2399093 22
2399111 0
2399171 13
2399246 0
2399387 0
2399396 14
2399400 2
2399471 9
2399486 0
2399641 0
2399703 3
2399735 0
2399765 5
2399780 79
2399984 0
2400077 38
2400080 0
2400254 20
2400326 63
2400356 3
2400398 54
2400428 6
2400512 41
2400578 0
2400728 0
2400741 61
2400759 20
2400776 0
2400791 0
2400868 5
2400877 0
2400936 0
2400981 58
2401005 0
2401185 46
2401221 110
2401416 47
2401473 0
2401709 0
2401902 28
2402221 0
2402304 0
2402314 17
2402407 30
2402419 54
2402453 8
2402460 10
2402469 0
2402476 0
2402507 0
2402562 30
2402587 55
2402632 195
2402691 0
2402782 134
2402962 26
2403235 596
2403304 86
2403379 55
2403394 25
2403448 206
2403516 0
2403676 93
2403700 46
2403733 11
2403745 56
2403883 0
2403892 20
2404003 0
2404039 0
2404107 0
2404141 4
2404273 77
2404304 0
2404681 1
2404732 2
2404801 44
2405009 0
2405086 124
2405089 17
2405158 69
2405279 9
2405413 15
2405512 0
2405515 0
2405633 2
2405906 55
2405936 50
2406046 11
2406119 61
2406643 13
2406723 0
2406769 6
2406789 0
2406898 0
2406964 1
2407132 8
2407285 1
2407373 0
2407379 0
2407391 0
2407406 0
2407440 0
2407442 28
2407448 0
2407479 40
2407491 67
2407637 0
2407738 22
2407890 22
2407894 9
2407946 33
2408008 0
2408108 0
2408197 0
2408224 48
2408452 40
2408456 4
2408584 4
2408614 7
2408629 4
2408689 2
2409031 18
2409269 27
2409437 51
2409578 52
2409587 45
2409842 447
2409860 10
2410000 7
2410066 0
2410219 0
2410340 29
2410465 54
2410624 33
2410739 7
2410763 9
2410787 0
2410808 10
2410865 0
2411051 5
2411136 41
2411201 0
2411582 16
2411653 3
2412151 21
2412184 0
2412452 7
2412475 0
2412520 32
2412583 0
2412635 0
2412641 0
2412674 41
2412689 0
2412766 48
2412798 2
2412995 16
2413015 8
2413027 110
2413045 34
2413072 3
2413106 0
2413138 70
2413165 27
2413261 16
2413276 207
2413435 3
2413638 308
2413722 5
2413977 161
2413980 35
2413983 37
2414098 2
2414157 36
2414166 0
2414226 28
2414325 11
2414475 8
2414694 24
2414745 54
2414748 58
2414766 24
2414796 62
2414923 4
2415020 3
2415060 33
2415084 4
2415097 2994
2415104 113
2415108 94
2415144 0
2415243 3
2415276 60
2415329 26
2415444 7
2415615 53
2415693 48
2415798 35
2416099 19
2416158 280
2416302 11
2416334 36
2416398 62
2416422 65
2416527 0
2416596 0
2416623 17
2416769 8
2416781 0
2417003 138
2417051 195
2417131 0
2417378 79
2417435 0
2417519 12
2417561 19
2417579 1
2417591 54
2417746 59
2417824 21
2417839 17
2418084 29
2418086 119
2418262 0
2418274 18
2418883 0
2418898 0
2418969 0
2419005 0
2419043 18
2419177 50
2419290 84
2419373 0
2419400 118
2419437 313
2419520 0
2419539 96
2419545 50
2419674 24
2419707 5
2419910 3571
2420012 35
2420153 1
2420174 171
2420294 21
2420618 374
2420909 1
2420989 228
2421156 0
2421194 81
2421227 2
2421256 27
2421466 0
2421492 86
2421519 0
2421873 0
2421892 0
2422110 0
2422138 0
2422253 0
2422374 103
2422463 0
2422519 0
2422817 0
2422835 6
2422927 0
2423021 0
2423030 0
2423072 59
2423094 0
2423148 0
2423163 0
2423520 9
2423955 0
2424027 15
2424313 0
2424425 0
2424482 15
2424545 0
2424890 0
2424923 2
2424974 26
2425130 5
2425258 0
2425304 0
2425370 15
2425373 14
2425412 0
2425463 0
2425536 0
2425754 23
2425795 0
2425879 16
2425914 0
2425963 0
2426019 0
2426106 3
2426118 0
2426180 0
2426192 0
2426214 24
2426280 7
2426311 0
2426453 0
2426522 0
2426528 0
2426660 6
2426689 0
2426825 41
2426852 0
2426921 0
2427071 17
2427086 0
2427185 0
2427607 0
2427673 8
2427925 7
2427936 0
2428045 0
2428147 17
2428162 0
2428198 0
2428242 46
2428372 0
2428405 0
2428510 6
2428627 0
2428637 0
2428847 24
2428860 6
2428893 0
2428911 21
2428927 5
2429002 0
2429266 0
2429429 0
2429491 0
2429509 2
2430140 15
2430441 0
2430450 0
2430969 0
2431041 24
2431059 1
2431077 0
2431104 0
2431227 0
2431251 0
2431522 0
2431599 5
2431704 7
2431725 28
2431811 0
2431849 4
2431917 0
2432348 0
2432384 0
2432435 1
2432498 0
2432525 25
2432572 0
2432592 0
2432632 71
2432671 70
2432691 3
2432722 0
2432750 0
2432760 0
2432770 26
2432789 16
2433250 0
2433601 1
2433625 0
2433683 1
2433705 2
2433869 0
2433899 1
2433914 0
2434018 0
2434409 0
2434412 0
2434466 0
2434510 0
2434805 20
2435086 19
2435134 0
2435464 20
2435705 43
2435837 0
2436128 0
2436172 0
2436200 19
2436295 39
2436361 30
2436414 3
2436498 0
2436549 35
2436603 0
2436648 10
2436783 15
2436801 4
2436915 113
2436930 0
2437014 1
2437119 6
2437367 0
2437775 3
2438038 0
2438052 26
2438080 3
2438311 6
2438642 0
2439462 5
2439466 0
2439522 0
2439572 3
2439636 3
2439696 44
2439878 0
2440014 0
2440269 4
2440341 0
2440359 0
2440530 0
2440552 0
2441367 0
2441454 22
2441643 0
2441652 8
2441685 1
2441781 0
2442003 0
2442108 0
2442162 10
2442168 19
2442282 12
2442409 0
2442423 0
2442804 1
2443001 0
2443088 5
2443169 0
2443214 25
2443303 11
2443364 0
2443426 0
2443552 0
2443555 0
2443858 0
2444179 0
2444218 0
2444243 0
2444305 0
2444428 0
2444434 0
2444515 0
2444860 0
2445415 0
2445448 0
2445541 0
2445587 25
2445591 15
2445603 0
2445648 0
2446146 0
2446263 7
2446360 18
2446369 0
2446985 0
2447090 0
2447171 0
2447261 0
2447279 0
2447504 0
2447615 0
2447618 0
2447786 0
2447804 0
2447807 0
2447816 0
2447819 0
2447873 0
2447960 0
2448098 0
2448116 0
2448171 0
2448179 119
2448285 0
2448743 0
2448911 0
2449044 13
2449107 10
2449200 0
2449279 103
2449345 0
2449457 0
2449579 0
2449585 0
2449606 0
2449621 0
2449648 0
2449707 0
2449789 0
2449876 0
2450056 0
2450137 0
2450176 0
2450182 0
2450913 19
2450937 38
2451101 7
2451114 0
2451210 115
2451327 0
2451336 170
2451474 0
2451511 0
2451534 0
2451556 11
2451586 0
2452002 0
2452279 0
2452314 0
2452320 0
2452341 0
2452750 32
2452822 9
2452843 67
2452847 0
2452873 1
2452923 0
2453002 4
2453038 21
2453101 9
2453137 0
2453353 46
2453371 60
2453458 0
2453542 0
2453599 0
2453746 0
2453765 7
2453928 0
2454022 0
2454106 0
2454173 0
2454196 36
2454246 0
2454259 3
2454282 0
2454285 0
2454329 0
2454359 0
2454446 15
2454640 0
2454668 0
2454749 0
2455115 0
2455196 0
2455339 0
2455619 0
2455643 0
2455655 0
2455736 0
2455787 0
2456030 0
2456042 0
2456251 0
2456395 0
2456782 0
2456825 0
2456900 0
2456914 0
2456921 0
2456930 0
2456977 0
2457034 0
2457463 0
2457600 0
2457616 0
2457634 0
2457679 0
2457706 0
2457739 0
2457855 0
2458045 0
2458162 92
2458198 0
2458243 9
2458306 5
2458474 0
2458618 0
2458621 99
2458666 34
2458816 33
2458990 0
2459015 8
2459017 2
2459138 0
2459235 0
2459255 0
2459292 7
2459538 108
2459775 0
2459781 0
2459785 0
2459802 0
2459826 0
2459859 0
2460303 0
2460342 9
2460368 0
2460390 0
2460515 21
2460524 0
2460610 0
2460617 78
2460621 15
2460628 54
2460635 0
2460652 3
2460654 10
2460667 2
2460695 0
2460701 0
2461186 0
2461195 0
2461227 0
2461450 0
2462056 0
2462376 0
2462397 0
2462416 0
2462451 0
2462577 0
2462655 0
2462871 0
2462892 0
2463014 0
2463282 34
2463459 0
2463735 0
2463942 0
2464001 0
2464356 28
2464538 0
2464639 0
2464645 0
2464685 56
2464771 0
2464784 0
2464858 0
2464870 0
2465044 15
2465071 0
2465092 0
2465125 9
2465299 13
2465407 26
2465416 0
2465617 49
2465641 0
2465758 14
2465882 13
2465902 49
2466086 0
2466093 0
2466303 0
2466659 0
2466764 0
2466839 0
2466911 0
2466920 0
2466947 0
2466989 0
2466998 0
2467061 0
2467070 0
2467253 0
2467352 0
2467514 0
2467706 0
2467724 0
2467773 0
2467838 0
2468153 5
2468173 0
2468253 0
2468260 0
2468296 0
2468312 0
2468344 0
2468367 0
2468389 0
2468403 0
2468411 0
2468435 0
2468462 0
2468553 0
2468756 0
2468916 0
2469045 6
2469089 0
2469299 1
2469334 0
2469354 0
2469357 0
2469367 0
2469377 0
2469431 3
2469575 0
2470106 0
2470331 0
2470472 0
2470492 0
2470680 0
2470893 0
2470910 0
2471020 0
2471194 0
2471253 0
2471407 0
2471442 0
2471444 0
2471451 0
2471482 0
2471565 7
2471629 0
2471681 0
2471693 0
2471758 0
2471795 0
2471852 0
2471915 0
2471996 0
2472357 0
2472421 0
2472445 0
2472655 3
2472754 11
2472853 2
2472894 0
2472921 0
2472936 0
2472955 0
2472993 0
2473054 2
2473087 3
2473216 19
2473728 0
2473786 0
2473806 0
2473956 0
2473974 0
2474052 0
2474076 54
2474100 0
2474175 15
2474334 6
2474418 86
2474550 0
2475075 0
2475312 41
2475441 1
2475621 0
2475646 0
2475825 0
2475889 22
2475965 13
2476362 0
2476445 0
2476518 69
2476887 0
2476899 0
2476954 6
2477051 0
2477262 178
2477293 0
2477357 0
2477370 0
2477389 5
2477479 0
2477518 0
2477599 0
2477683 0
2477686 0
2477701 0
2477713 0
2477792 0
2477998 0
2478108 7
2478199 0
2478573 0
2478620 0
2478629 0
2478683 0
2478694 0
2478995 0
2479046 0
2479081 0
2479094 0
2479335 0
2479445 0
2479463 0
2479661 0
2479687 0
2479694 0
2479869 0
2479890 0
2479900 0
2480356 85
2480362 33
2480485 22
2480500 18
2480544 5
2480584 7
2480623 70
2480649 0
2480703 0
2480879 0
2480976 0
2481063 0
2481173 0
2481218 0
2481286 0
2481316 0
2481358 0
2481730 2
2481867 0
2481951 0
2482044 0
2482169 4
2482425 0
2482556 0
2482708 6
2482754 0
2482995 0
2483013 0
2483036 0
2483087 0
2483103 0
2483185 0
2483908 0
2483966 0
2484016 39
2484118 0
2484421 8
2484485 0
2484568 1
2484865 10
2485017 0
2485029 18
2485163 0
2485182 0
2485302 2
2485464 0
2485500 0
2485665 0
2485710 0
2485906 0
2485944 0
2486078 0
2486249 0
2486340 0
2486490 3
2486592 0
2487081 0
2487153 0
2487227 0
2487353 7
2487467 44
2487524 13
2487605 0
2487629 0
2487767 0
2487800 0
2487887 0
2487977 0
2488031 0
2488041 0
2488235 0
2488298 90
2488357 9
2488440 24
2488445 0
2488509 0
2488515 0
2488596 9
2488791 0
2489031 4
2489066 0
2489074 88
2489329 71
2489350 0
2489428 191
2489539 192
2489575 77
2489587 0
2489677 111
2489740 10
2489767 0
2489919 1
2490053 0
2490073 59
2490076 16
2490088 0
2490097 79
2490100 82
2490435 32
2490447 6
2490501 67
2490595 0
2490600 0
2490627 0
2490715 49
2490905 0
2491023 17
2491123 0
2491158 23
2491200 71
2491225 17
2491302 109
2491350 3
2491359 0
2491506 0
2491563 8
2491605 23
2491737 0
2491907 2
2491917 0
2491956 0
2492049 0
2492169 0
2492265 0
2492268 0
2492304 0
2492331 0
2492385 0
2492424 0
2492508 0
2492586 0
2492822 0
2492990 0
2493062 0
2493086 0
2493130 0
2493269 13
2493301 36
2493314 0
2493320 0
2493388 13
2493418 0
2493424 12
2493469 9
2493505 32
2493562 0
2493571 0
2493624 4
2493669 0
2493916 34
2494126 0
2494405 0
2494673 23
2494720 0
2494774 0
2494984 0
2495041 67
2495158 0
2495167 0
2495217 0
2495326 0
2495362 0
2495374 8
2495377 22
2495554 0
2495671 0
2495716 0
2495740 51
2495785 0
2495881 18
2496013 13
2496253 0
2496292 0
2496304 0
2496764 0
2496855 0
2497028 0
2497068 0
2497221 0
2497271 0
2497298 0
2497573 0
2497648 0
2497772 0
2497779 2
2498420 10
2498496 0
2498511 0
2498518 0
2498525 0
2498548 0
2498950 0
2499016 0
2499163 0
2499268 7
2499327 0
2499340 3
2499351 0
2499560 0
2499658 25
2499664 0
2499777 0
2500047 0
2500053 0
2500137 0
2500347 0
2500497 0
2500569 0
2500629 0
2500842 65
2501193 0
2501343 41
2501370 0
2501394 8
2501472 1
2501627 12
2501800 87
2502001 0
2502016 0
2502022 0
2502037 0
2502052 0
2502067 0
2502082 0
2502097 10
2502112 0
2502130 0
2502136 0
2502151 25
2502166 0
2502202 0
2502223 0
2502232 4
2502304 35
2502334 9
2502344 0
2502400 0
2502420 0
2502426 51
2502455 2
2502471 0
2502624 10
2502675 0
2503142 0
2503157 1
2503162 0
2503245 0
2503453 0
2503504 0
2503566 0
2503899 1
2504746 0
2505310 29
2505676 0
2505979 0
2506027 0
2506192 119
2506300 0
2506531 47
2506672 4
2506835 0
2506868 0
2506906 0
2506972 0
2506974 0
2508304 0
2508367 0
2508423 2
2508553 0
2508559 0
2508596 0
2508660 39
2508688 10
2508737 0
2508741 84
2508745 66
2508756 0
2508806 0
2509041 9
2509208 0
2509484 0
2509599 0
2509611 0
2509707 0
2509765 3
2509850 0
2509881 0
2509928 3
2509940 0
2510034 0
2510054 0
2510064 0
2510079 0
2510265 21
2510327 3
2510331 0
2510517 0
2510622 0
2510700 0
2511045 16
2511255 21
2511258 3
2511278 0
2511900 0
2512482 0
2512776 2
2513081 0
2513388 0
2513410 0
2513512 3
2513515 69
2513730 0
2513848 24
2513935 10
2513998 32
2514094 13
2514188 7
2514211 28
2514301 0
2514360 0
2514376 0
2514454 0
2514590 5
2514721 0
2514834 0
2514892 0
2515181 0
2515337 0
2515431 0
2516021 0
2516412 174
2516771 0
2517155 40
2517164 1
2517188 7
2517200 0
2517313 0
2517488 0
2517573 76
2517588 0
2517615 0
2517633 103
2517684 0
2517708 0
2517738 0
2517762 0
2517825 0
2518062 0
2518200 22
2518209 0
2518412 0
2518421 0
2518453 0
2518459 0
2518542 0
2518572 6
2518677 10
2519013 34
2519017 15
2519160 38
2519349 19
2519372 0
2519449 0
2519512 36
2519521 0
2519538 0
2519551 9
2519602 0
2519641 100
2519743 6
2519932 0
2520014 0
2520026 0
2520082 0
2520148 0
2520202 0
2520671 0
2520750 0
2520931 0
2520974 0
2521081 0
2521247 0
2521328 0
2521345 0
2521356 0
2521479 0
2521653 0
2521728 0
2521863 0
2522197 0
2522230 7
2522316 0
2522347 27
2522350 4
2522428 0
2522854 0
2523023 0
2523034 0
2523041 0
2523058 9
2523062 0
2523182 0
2523203 0
2523213 0
2523226 0
2523250 0
2523323 0
2523437 0
2523471 0
2523567 0
2523570 0
2523675 30
2523880 0
2523883 0
2523913 0
2524000 0
2524069 0
2524252 0
2524291 0
2524305 0
2524341 0
2524482 0
2524524 0
2524555 57
2524640 0
2524725 0
2524823 0
2524835 57
2524943 0
2524947 71
2525102 0
2525126 49
2525186 0
2525192 17
2525295 12
2525332 0
2525441 11
2525487 53
2525514 8
2525523 0
2525550 0
2525577 25
2525628 0
2525670 7
2525766 0
2525784 0
2525871 0
2525943 17
2526099 0
2526312 52
2526336 0
2526384 0
2526505 13
2526562 0
2526721 77
2526856 14
2527111 0
2527117 0
2527189 0
2527315 0
2527411 0
2527417 3
2527423 33
2527579 0
2527735 1
2527759 0
2528006 1
2528045 0
2528081 0
2528184 0
2528363 0
2528475 3
2528670 0
2528736 0
2528861 0
2529279 0
2529771 0
2529960 6
2530158 0
2530167 0
2530189 18
2530264 66
2530266 38
2530304 43
2530314 0
2530669 0
2530963 6
2530969 30
2531269 125
2531401 8
2531452 7
2531488 0
2531602 0
2531605 47
2531730 0
2531852 72
2531939 2
2532218 0
2532236 0
2532245 0
2532350 0
2532365 0
2532407 0
2532509 0
2532542 0
2532668 0
2532707 39
2532731 0
2532749 11
2532814 0
2532974 67
2533308 0
2533546 0
2533594 0
2533648 27
2533807 0
2533923 0
2533990 0
2534045 168
2534059 0
2534130 0
2534170 0
2534372 0
2534418 0
2534531 0
2534543 0
2534548 0
2534819 118
2534828 78
2534846 0
2535125 0
2535137 0
2535276 3
2535376 20
2535508 0
2535563 49
2535589 0
2535870 0
2535990 0
2536014 0
2536044 0
2536092 3
2536240 0
2536278 0
2536384 0
2536423 0
2536433 0
2536438 0
2536523 11
2536550 0
2536880 8
2536892 0
2536922 121
2536996 0
2537139 0
2537231 26
2537237 0
2537240 0
2537317 0
2537590 0
2537767 5
2537769 69
2537788 0
2537907 0
2538022 16
2538472 17
2538646 0
2538754 0
2538799 0
2538816 2
2538831 0
2538848 0
2538890 0
2539213 0
2539236 0
2539450 0
2539694 0
2539700 7
2539992 0
2540007 24
2540031 0
2540154 0
2540215 0
2540232 64
2540265 0
2540322 0
2540334 0
2540340 17
2540373 0
2540669 0
2540733 1
2540834 0
2540943 0
2540954 0
2541140 19
2541155 0
2541586 16
2541631 0
2541670 0
2541832 0
2541857 0
2541935 0
2542045 0
2542196 0
2542294 0
2542301 0
2542360 0
2542451 0
2542489 0
2542507 0
2542531 0
2542546 0
2542624 0
2542636 0
2542651 0
2542799 0
2542819 27
2542984 0
2543194 0
2543305 0
2543347 0
2543464 0
2543510 4
2543555 0
2543595 0
2543643 0
2543868 0
2543885 0
2544039 0
2544088 0
2544102 0
2544129 3
2544150 0
2544357 0
2544447 5
2544572 0
2544904 0
2544926 0
2544977 68
2544981 12
2544996 0
2545008 0
2545260 18
2545506 5
2545545 9
2545675 20
2545770 8
2546090 0
2546101 0
2546262 0
2546424 0
2546505 0
2546535 0
2546616 0
2546738 0
2546843 0
2547102 0
2547186 0
2547351 0
2547396 47
2547419 54
2547704 0
2547785 0
2547803 17
2548127 0
2548220 0
2548244 9
2548280 0
2548382 0
2548394 0
2548399 39
2548505 0
2548709 0
2548760 0
2548895 2
2548904 7
2548973 0
2549006 0
2549012 0
2549174 0
2549195 0
2549246 0
2549285 3
2549534 0
2549666 12
2549691 0
2549776 0
2549840 0
2549879 7
2550017 0
2550098 0
2550203 0
2550343 0
2550383 16
2550542 0
2550650 0
2550737 0
2550776 0
2551126 0
2551144 0
2551453 67
2551468 8
2551527 0
2551757 0
2551826 6
2551835 11
2551847 38
2551853 17
2551979 0
2551985 3
2552129 0
2552336 10
2552468 0
2552699 6
2552861 0
2552914 0
2552931 0
2553215 0
2553242 30
2553359 115
2553392 8
2553485 0
2553677 0
2553683 0
2553734 0
2553742 0
2553911 14
2553989 49
2554094 0
2554218 5
2554225 0
2554381 0
2554750 0
2554852 6
2554936 16
2554941 18
2555059 59
2555107 0
2555198 0
2555588 0
2555682 0
2555689 0
2555731 0
2555899 4
2556119 0
2556184 0
2556211 0
2556269 0
2556289 43
2556325 0
2556364 23
2556391 6
2556799 7
2557016 0
2557160 0
2557241 0
2557330 0
2557345 1654
2557387 13
2557438 0
2557503 0
2557551 44
2557686 0
2557796 7
2557850 1
2558094 34
2558112 0
2558198 0
2558252 0
2558324 0
2558348 0
2558540 0
2558594 0
2558740 6
2558775 0
2558789 0
2558795 0
2558802 0
2558812 0
2558879 12
2559179 0
2559191 0
2559302 0
2559329 15
2559359 0
2559503 0
2559551 0
2559587 4
2559901 0
2560001 0
2560013 0
2560057 19
2560136 0
2560390 0
2560408 21
2560438 1
2560636 0
2560638 0
2560653 0
2560700 7
2560796 0
2560854 0
2560903 0
2561164 0
2561240 0
2561525 5
2561709 0
2561821 1
2561885 75
2562245 0
2562253 0
2562260 6
2562281 0
2562414 0
2562479 0
2562505 34
2562507 5
2562708 0
2562900 0
2562927 0
2563090 0
2563167 0
2563187 0
2563221 9
2563423 0
2563736 0
2563786 24
2563855 0
2563994 7
2564048 0
2564054 0
2564120 0
2564285 0
2564352 0
2564429 0
2564513 11
2564528 0
2564765 0
2564805 0
2564874 0
2564971 0
2565047 1
2565050 0
2565113 0
2565154 0
2565173 0
2565185 10
2565189 25
2565280 0
2565286 0
2565478 0
2565490 0
2565499 0
2565550 0
2565584 0
2565636 3
2565688 0
2565770 11
2565800 0
2565921 0
2566024 0
2566159 0
2566231 0
2566422 2
2566464 0
2566722 1
2566831 0
2566893 28
2566903 0
2566936 0
2567004 0
2567021 0
2567201 52
2567264 0
2567687 0
2567698 15
2567876 25
2567921 0
2568125 5
2568128 1
2568374 0
2568383 0
2568455 7
2568467 0
2568566 0
2568791 0
2568869 51
2568876 6
2568931 0
2568972 45
2569096 0
2569149 43
2569158 57
2569164 0
2569176 37
2569380 1
2569458 0
2569488 0
2569671 0
2569776 0
2569833 12
2569848 8
2569860 3
2570054 0
2570097 0
2570160 0
2570181 12
2570271 14
2570274 243
2570394 1
2570865 23
2571024 0
2571117 0
2571192 0
2571269 4
2571537 43
2571622 0
2571642 3
2571663 0
2571766 0
2571772 13
2571792 0
2572164 20
2572208 0
2572221 0
2572498 34
2572799 0
2572938 0
2573030 0
2573070 0
2573085 0
2573240 0
2573265 7
2573273 34
2573512 0
2573651 0
2573764 58
2574013 5
2574363 0
2574671 0
2574720 0
2574795 0
2574812 0
2574826 0
2574907 0
2574928 0
2575492 0
2575525 0
2575551 0
2575733 1090
2576035 0
2576089 0
2576164 0
2576272 71
2576379 19
2576431 0
2576487 0
2576527 4
2576710 0
2576737 0
2577001 1
2577055 0
2577434 0
2577490 0
2577664 0
2577694 0
2578110 0
2578204 0
2578269 0
2578273 4
2578339 0
2578363 0
2578496 0
2578507 0
2578819 28
2578976 4
2579138 0
2579411 0
2579525 0
2579586 0
2579627 0
2579657 49
2579837 0
2579843 58
2579877 0
2579970 0
2580017 0
2580128 0
2580260 0
2580322 0
2580455 0
2580734 0
2580821 18
2580839 0
2580953 3
2581070 6
2581088 0
2581100 24
2581174 0
2581187 0
2581339 0
2581423 44
2581531 0
2581693 0
2581765 12
2581876 0
2581966 0
2581995 0
2582140 0
2582365 62
2582935 24
2583004 7
2583066 0
2583129 0
2583405 0
2583432 0
2583438 0
2583521 0
2583609 13
2583627 0
2583810 0
2583828 0
2583862 0
2583990 0
2584071 0
2584134 0
2584236 0
2584242 0
2584374 0
2584491 0
2584571 0
2584589 0
2584599 0
2584709 0
2584715 0
2584772 0
2584939 29
2585270 0
2585399 0
2585786 0
2585934 0
2585984 0
2585993 44
2586014 24
2586173 0
2586206 0
2586308 0
2586415 0
2586433 0
2586443 0
2586599 0
2586719 0
2586898 0
2587042 0
2587069 0
2587144 0
2587175 0
2587266 0
2587378 0
2587402 0
2587417 0
2587462 15
2587729 0
2587985 3
2588208 0
2588360 0
2588558 25
2588702 0
2588813 0
2588828 0
2588936 0
2588981 0
2589053 0
2589203 0
2589296 0
2589390 0
2589689 0
2589709 0
2589713 0
2589727 0
2589779 0
2589908 0
2590127 0
2590285 0
2590378 0
2590444 0
2590468 0
2590503 0
2590701 0
2590708 0
2590882 0
2590912 0
2590981 0
2591185 0
2591307 0
2591430 0
2591466 28
2591506 0
2591537 0
2591650 0
2591805 54
2591809 46
2592028 1
2592045 0
2592208 0
2592259 0
2592328 0
2592338 80
2592365 0
2592382 23
2592394 0
2592574 0
2592721 0
2592793 0
2592849 0
2592940 676
2592963 0
2592987 19
2593022 0
2593214 0
2593263 0
2593272 0
2593343 0
2593446 49
2593485 0
2593645 0
2593826 0
2593925 0
2594147 3
2594185 14
2594362 0
2594416 0
2594856 0
2594915 0
2594988 5
2595014 0
2595179 0
2595409 0
2595445 0
2595746 0
2595808 12
2595883 0
2595957 0
2595970 0
2596033 0
2596044 0
2596061 0
2596134 0
2596375 4
2596493 0
2596531 40
2596559 6
2596561 8
2596621 0
2596651 69
2596736 0
2596779 30
2596893 83
2597010 5
2597061 8
2597217 0
2597242 0
2597370 0
2597424 0
2597524 0
2597538 0
2597547 15
2597562 2
2597607 4
2597661 21
2597690 0
2597776 2
2597822 6
2597837 0
2597891 0
2597985 63
2597987 0
2598045 0
2598150 0
2598366 23
2598476 0
2598546 32
2598642 0
2598707 0
2598715 0
2598759 0
2598910 0
2598925 0
2598951 0
2599024 0
2599321 0
2599328 3
2599827 6
2599954 0
2600096 46
2600128 5
2600267 0
2600300 0
2600399 9
2600426 2
2600438 30
2600566 2
2600804 17
2600990 29
2601304 5
2601422 0
2601432 0
2601440 0
2601489 0
2601510 0
2601520 0
2601724 1
2601769 0
2602129 5
2602355 1
2602534 0
2602635 0
2602752 14
2602782 0
2602836 16
2602875 0
2602971 0
2603045 0
2603136 0
2603166 0
2603253 0
2603266 0
2603312 0
2603320 19
2603356 0
2603537 92
2603549 0
2603591 31
2603853 0
2603881 0
2603966 0
2604086 0
2604169 17
2604408 0
2604429 0
2604487 0
2604634 59
2604727 0
2605007 0
2605030 15
2605038 0
2605175 0
2605215 0
2605340 0
2605370 0
2605385 0
2605496 0
2605675 0
2605817 0
2606057 0
2606080 0
2606084 0
2606100 0
2606489 0
2606513 0
2606567 0
2606645 0
2606777 0
2606951 0
2607039 0
2607049 0
2607214 5
2607262 0
2607284 0
2607365 0
2607394 11
2607442 0
2607508 7
2607670 52
2607745 0
2607766 0
2607982 14
2608105 6
2608174 8
2608246 14
2608417 38
2608451 94
2608482 0
2608519 0
2608556 0
2608576 15
2608656 0
2608928 2
2609046 22
2609070 0
2609252 4
2609321 0
2609372 0
2609588 85
2609630 0
2609634 0
2609719 0
2609766 0
2609772 0
2609839 0
2610029 0
2610111 0
2610719 42
2610782 0
2611148 0
2611252 0
2611411 7
2611462 0
2611663 0
2611786 0
2611804 0
2611828 0
2611860 6
2611904 3
2611912 4
2612071 7
2612083 0
2612154 0
2612221 0
2612254 13
2612258 0
2612328 0
2612335 30
2612347 0
2612440 25
2612443 0
2612471 0
2612542 22
2612641 0
2612708 0
2612752 13
2612773 0
2612839 0
2612889 0
2612911 65
2612966 0
2613032 0
2613143 0
2613167 0
2613239 0
2613365 0
2613368 0
2613386 0
2613452 0
2613560 0
2613755 0
2613788 11
2613821 0
2613938 0
2614000 0
2614016 0
2614115 52
2614121 0
2614136 0
2614142 0
2614253 0
2614288 0
2614325 0
2614454 0
2614508 0
2614565 0
2614610 35
2614628 0
2614643 88
2614649 1
2614682 0
2614730 14
2614790 14
2614914 0
2614927 0
2614948 2
2614952 0
2614997 0
2614999 13
2615003 0
2615066 0
2615079 0
2615101 0
2615141 0
2615150 0
2615190 0
2615207 9
2615265 0
2615297 1
2615467 0
2616112 0
2616194 3
2616200 0
2616211 0
2616502 17
2616508 136
2616541 31
2616702 0
2616930 0
2617161 0
2617380 23
2617423 0
2617595 17
2617719 26
2617788 0
2617800 16
2617830 0
2617867 0
2617906 8
2617935 5
2617989 0
2618017 0
2618042 0
2618097 0
2618116 1
2618184 0
2618364 0
2618469 30
2618558 0
2618635 0
2618723 0
2618738 0
2618773 0
2618785 0
2618868 0
2618883 0
2618951 0
2619012 6
2619064 0
2619196 2
2619333 0
2619343 0
2619547 0
2619741 37
2619987 0
2620013 0
2620034 0
2620073 6
2620142 0
2620150 0
2620253 0
2620274 494
2620276 1
2620499 0
2620556 11
2620580 0
2620595 43
2620598 10
2620601 7
2620664 12
2620682 0
2620688 0
2620722 0
2620731 0
2620790 0
2620808 30
2620990 0
2621036 25
2621234 0
2621334 43
2621336 0
2621353 0
2621581 0
2621766 27
2621779 3
2621931 0
2622124 7
2622178 4
2622187 0
2622400 0
2622636 0
2622648 0
2622671 0
2622689 1
2622756 13
2622876 48
2622948 0
2622999 0
2623317 0
2623332 0
2623341 9
2623443 33
2623502 0
2623612 0
2623641 9
2624076 0
2624308 48
2624360 4
2624370 0
2624385 0
2624387 0
2624430 0
2624577 2
2624715 8
2624787 22
2624829 24
2624922 18
2625187 0
2625261 0
2625263 0
2625443 0
2625465 0
2625530 0
2625582 0
2625657 0
2625908 0
2626136 0
2626139 0
2626214 0
2626505 0
2626642 0
2626955 0
2627033 0
2627102 0
2627355 0
2627609 69
2627613 136
2627747 0
2627796 4
2627846 0
2627936 0
2628048 0
2628237 0
2628249 6
2628358 0
2628388 0
2628406 0
2628434 2
2628450 0
2629012 43
2629075 0
2629346 32
2629494 39
2629497 21
2629549 0
2629686 0
2629810 0
2629926 38
2630119 0
2630169 44
2630172 0
2630208 6
2630261 0
2630816 0
2630836 0
2631041 0
2631454 39
2631532 0
2631538 0
2631602 0
2631614 0
2632225 35
2632229 5
2632232 22
2632390 0
2632445 0
2632478 0
2632480 0
2632484 8
2632486 0
2632491 0
2632493 0
2632506 0
2632528 0
2632606 0
2632841 0
2633113 0
2633117 4
2633132 0
2633387 0
2633536 0
2633578 39
2633683 1
2633710 0
2633743 0
2633760 0
2634061 0
2634064 4
2634106 0
2634112 5
2634181 0
2634322 0
2634349 0
2634384 0
2634419 0
2634473 8
2634564 0
2634619 0
2634679 11
2634733 0
2634808 0
2634857 24
2635013 0
2635031 0
2635060 0
2635250 6
2635516 0
2635610 16
2635612 11
2635730 0
2635896 1
2636051 0
2636060 55
2636081 0
2636231 0
2636276 0
2636366 0
2636369 0
2636548 0
2636556 0
2636567 0
2636900 0
2636952 0
2636993 0
2637044 0
2637104 19
2637269 0
2637506 3
2637514 0
2637538 0
2637649 30
2637805 0
2637817 2
2637913 0
2637961 11
2638150 0
2638176 0
2638288 242
2638294 23
2638312 0
2638375 4
2638439 0
2638441 8
2638591 5
2638711 39
2638957 4
2639112 20
2639118 9
2639127 5
2639308 0
2639314 0
2639328 0
2639408 0
2639495 0
2639499 25
2639635 7
2639861 18
2640368 37
2640539 1
2640647 0
2640698 0
2640707 0
2640731 0
2640790 0
2640928 37
2641034 2
2641105 0
2641448 0
2641700 0
2641781 21
2641900 0
2641949 0
2642320 0
2642421 25
2642429 0
2642577 0
2642589 0
2642670 0
2642733 0
2642831 0
2642905 0
2642912 0
2642919 0
2642931 0
2642964 0
2643012 0
2643312 0
2643555 9
2643978 0
2644224 0
2644233 0
2644256 0
2644550 0
2644811 22
2645243 7
2645246 2
2645372 0
2645639 0
2645813 0
2645906 12
2645942 0
2646161 0
2646167 0
2646238 10
2646241 0
2646259 0
2646328 0
2646388 4
2646445 0
2646514 0
2646556 0
2646568 0
2646664 19
2646688 0
2646714 0
2646769 0
2646811 0
2646984 0
2647026 0
2647029 0
2647050 0
2647059 0
2647204 0
2647260 2
2647398 0
2647542 0
2647551 31
2647626 21
2647953 0
2647999 0
2648191 0
2648209 4
2648411 0
2648524 0
2648665 0
2648896 14
2648923 0
2649052 14
2649083 0
2649255 0
2649261 3
2649288 0
2649477 0
2649608 0
2649639 12
2649769 0
2649794 0
2649921 0
2649969 0
2650078 0
2650400 0
2650816 0
2650852 0
2650858 0
2650921 10
2651162 0
2651189 0
2651196 0
2651254 0
2651305 0
2651359 0
2651444 0
2651677 11
2651692 3943
2651761 0
2651767 0
2651812 36
2651875 0
2651900 10
2651920 0
2652013 15
2652057 0
2652106 0
2652392 0
2652428 0
2652530 0
2652554 0
2652870 0
2653015 0
2653255 0
2653279 0
2653330 14
2653342 2
2653627 0
2653630 6
2653657 12
2653849 0
2653900 11
2653936 0
2654339 0
2654440 0
2654503 7
2654579 0
2654636 10
2654981 0
2655102 0
2655205 0
2655215 110
2655272 0
2655377 33
2655446 126
2655457 115
2655473 0
2655604 0
2655811 145
2655824 0
2655840 76
2655856 4
2655943 0
2656113 6
2656203 32
2656334 46
2656397 6
2656460 0
2656577 9
2656673 3
2656712 0
2656915 6
2656966 2
2656984 17
2656993 52
2657009 57
2657050 47
2657170 22
2657185 0
2657248 0
2657265 0
2657311 11
2657416 0
2657579 0
2657769 5
2658144 0
2658249 44
2658341 0
2658650 32
2658665 32
2658693 0
2658747 3
2658831 95
2658888 9
2659084 0
2659114 0
2659236 83
2659266 26
2659401 0
2659614 0
2659659 0
2659677 0
2659769 30
2659881 0
2659887 0
2659934 20
2659938 175
2660081 0
2660257 98
2660366 0
2660438 0
2660449 0
2660535 0
2660991 0
2661239 0
2661267 0
2661389 0
2661403 0
2661599 0
2661665 3
2661752 0
2661761 5
2661842 4
2661858 0
2662229 2
2662248 0
2662535 13
2662598 6
2662622 0
2662649 0
2662703 0
2662742 0
2663028 0
2663199 0
2663328 0
2663355 0
2663595 0
2663881 6
2663961 0
2664146 0
2664364 0
2664378 34
2664410 57
2664485 0
2664707 21
2664719 0
2664743 15
2664808 0
2664878 8
2664966 0
2665070 3
2665258 0
2665291 0
2665395 0
2665400 0
2665412 0
2665419 0
2665426 0
2665573 6
2665579 9
2665816 0
2665837 25
2665863 0
2666134 0
2666172 55
2666453 0
2666480 0
2666486 0
2666522 0
2666699 0
2666705 0
2667266 0
2667392 0
2667515 0
2667533 1
2667682 0
2667893 0
2667947 0
2667995 42
2668041 0
2668459 0
2668641 44
2668664 0
2668747 0
2668902 0
2669010 0
2669060 0
2669151 0
2669163 0
2669175 0
2669242 0
2669413 0
2669434 0
2669452 3
2669566 0
2669731 0
2669749 0
2669821 1
2669905 0
2670103 0
2670292 0
2670330 0
2670681 4
2670814 0
2671179 0
2671257 5
2671567 7
2671640 0
2671771 0
2671795 6
2671832 0
2671896 0
2671981 27
2672080 110
2672140 0
2672204 0
2672257 0
2672386 22
2672388 3
2672614 0
2672800 0
2672992 1
2673148 2
2673319 0
2673361 0
2673402 0
2673569 1
2673695 19
2674037 0
2674043 0
2674129 0
2674142 40
2674294 12
2675104 3
2675215 0
2675263 73
2675461 45
2675536 22
2675638 0
2675707 57
2676138 0
2676165 0
2676204 0
2676516 0
2676576 0
2676630 0
2676639 0
2676717 64
2676855 12
2677113 27
2677230 27
2677335 0
2677348 1
2677455 0
2677500 0
2677536 65
2677542 82
2677649 0
2677729 1
2677789 0
2677870 6
2677874 3
2677894 0
2677975 0
2677981 0
2677986 0
2678017 0
2678138 0
2678307 57
2678349 0
2678376 0
2678619 0
2678646 4
2678658 0
2678733 55
2678790 0
2678829 9
2678892 0
2678912 17
2679060 0
2679081 0
2679222 0
2679258 0
2679309 2
2679417 16
2679426 0
2679541 31
2679601 27
2679630 0
2679742 0
2680033 22
2680216 0
2680518 0
2680790 0
2680992 0
2681061 0
2681184 58
2681376 0
2681484 2
2681581 0
2681689 0
2681984 30
2682095 50
2682149 0
2682386 57
2682401 0
2682413 0
2682420 9
2682660 0
2682684 0
2682897 0
2682983 0
2683500 5
2683569 0
2683626 21
2683641 0
2683719 2
2683939 0
2683967 0
2684038 10
2684080 0
2684089 0
2684335 0
2684422 1
2684452 0
2684548 0
2684587 0
2684635 20
2684674 0
2684772 0
2684778 0
2684791 0
2685009 0
2685037 17
2685117 4
2685654 11
2685736 0
2685819 0
2686113 0
2686409 0
2686615 0
2686795 57
2686830 0
2686994 0
2687079 29
2687131 0
2687657 4
2687707 0
2687747 0
2687754 0
2687770 0
2687805 6
2688050 0
2688124 0
2688159 0
2688171 0
2688433 0
2688556 0
2688697 13
2688728 3
2688745 8
2688841 0
2688848 9
2688939 0
2689089 1
2689204 0
2689243 0
2689363 4
2689534 1
2689619 15
2689687 0
2689816 28
2689837 37
2689861 0
2690034 14
2690583 5
2690739 2
2690813 0
2690914 0
2690984 0
2690999 0
2691206 3
2691260 0
2691625 4
2691662 25
2691698 104
2691770 0
2691815 13
2691845 2
2691876 0
2691941 0
2691983 0
2692073 0
2692127 68
2692147 53
2692188 0
2692218 0
2692358 6
2692524 125
2692542 0
2692566 0
2692788 777
2692818 9
2692857 0
2692935 1
2692989 30
2692996 54
2692998 14
2693138 14
2693184 5
2693207 0
2693245 24
2693325 0
2693338 0
2693413 0
2693444 0
2693634 0
2693743 0
2693796 0
2693817 0
2693832 0
2694200 0
2694297 0
2694513 0
2694658 0
2694789 0
2694920 4
2695024 0
2695078 0
2695206 0
2695294 0
2695321 21
2695336 9
2695455 1
2695755 23
2696128 0
2696171 0
2696198 0
2696489 0
2696588 0
2696871 1
2696952 3
2697256 0
2697321 21
2697377 12
2697431 0
2697729 5
2697750 8
2697948 0
2697962 90
2697976 24
2697990 2
2698074 0
2698136 0
2698214 0
2698799 0
2698828 0
2699021 27
2699105 0
2699288 0
2699416 49
2699443 0
2699659 0
2700088 0
2700202 0
2700272 0
2700315 0
2700374 0
2700486 0
2700634 0
2700645 6
2700656 0
2700669 0
2700892 16
2700896 120
2701131 0
2701267 2
2701334 25
2701591 0
2701612 0
2701759 42
2701789 34
2701827 0
2702059 13
2702065 22
2702128 1
2702226 0
2702522 0
2702624 48
2702852 0
2702880 9
2702959 5
2702984 0
2703037 0
2703069 0
2703096 0
2703216 0
2703243 0
2703278 0
2703288 0
2703342 0
2703351 0
2703375 0
2703393 0
2703459 0
2703498 0
2703501 0
2703519 0
2703552 0
2703663 0
2703741 0
2704020 0
2704059 0
2704281 0
2704350 0
2704752 0
2704934 0
2704980 0
2705121 0
2705127 1156
2705249 2
2705297 0
2705726 1
2705793 0
2705893 0
2705902 0
2706056 0
2706212 0
2706405 0
2706441 0
2706607 0
2706817 0
2706976 0
2707003 0
2707285 0
2707340 0
2707537 0
2707560 2
2707577 5
2707662 13
2707704 0
2707735 0
2707869 0
2707888 6
2707925 0
2707936 34
2707983 0
2707987 0
2708039 0
2708049 0
2708060 0
2708105 0
2708247 0
2708826 0
2708830 0
2709004 0
2709226 0
2709292 0
2709454 0
2709480 0
2709724 0
2709745 0
2709985 0
2710272 0
2710305 0
2710477 0
2710480 0
2710492 0
2710546 0
2710650 0
2710756 0
2710780 0
2710816 0
2710839 0
2710914 0
2710995 0
2710998 0
2711037 0
2711259 0
2711294 0
2711456 0
2711649 0
2711756 0
2711852 0
2712065 0
2712281 0
2712312 0
2712468 43
2712582 0
2712612 0
2712873 2
2712924 29
2713604 0
2713907 0
2714455 92
2714472 0
2714542 0
2714726 0
2714880 0
2714902 0
2714928 0
2715213 0
2715249 0
2715570 0
2715594 0
2715603 0
2715765 5
2716071 0
2716074 8
2716095 0
2716101 0
2716150 9
2716261 3
2716445 0
2716483 0
2716781 12
2716808 3
2716904 0
2716958 60
2717161 0
2717180 3
2717246 0
2717393 0
2717631 17
2717770 0
2717783 0
2717892 0
2718096 0
2718180 28
2718278 0
2718412 0
2718519 0
2718544 33
2718587 0
2718727 0
2718785 0
2718857 0
2718928 0
2718959 6
2719043 0
2719094 0
2719148 32
2719167 15
2719241 0
2719268 0
2719509 0
2719544 214
2719580 43
2719639 0
2719801 0
2719888 0
2719909 0
2719953 0
2720113 0
2720209 0
2720221 42
2720302 0
2720455 0
2720476 0
2720545 4
2720659 13
2720662 13
2720665 55
2720986 0
2721237 0
2721348 0
2721456 0
2721573 10
2721660 0
2721866 0
2722004 40
2722052 0
2722107 39
2722259 0
2722286 29
2722310 7
2722343 51
2722535 1
2722601 18
2722636 0
2722640 0
2722667 0
2722811 24
2722952 0
2723099 44
2723436 0
2723458 0
2723549 38
2723569 0
2723646 8
2724181 29
2724253 0
2724711 13
2724749 86
2724786 0
2724846 3
2725164 0
2725596 0
2725749 0
2725764 61
2725806 9
2725857 0
2725974 57
2726005 0
2726021 25
2726040 84
2726043 22
2726118 0
2726145 2
2726217 0
2726280 0
2726316 0
2726331 0
2726628 20
2726664 0
2726692 0
2726709 0
2726753 0
2726770 8
2726823 13
2726840 1
2726928 20
2726957 0
2726991 13
2727023 20
2727072 0
2727099 54
2727174 18
2727332 0
2727513 12
2727516 32
2727524 68
2727662 27
2727729 0
2727759 21
2727768 0
2727872 43
2727942 10
2728053 6
2728097 46
2728130 28
2728136 0
2728216 2
2728248 9
2728364 0
2728544 0
2728550 10
2728658 0
2728664 0
2728769 0
2728904 0
2728961 8
2728982 0
2729015 0
2729051 0
2729074 0
2729081 0
2729117 44
2729129 0
2729223 0
2729281 0
2729377 0
2729567 0
2729683 0
2729695 0
2730108 0
2730134 0
2730294 6
2730441 31
2730443 0
2730512 0
2730528 0
2730548 1
2730585 68
2730686 0
2730699 7
2730795 5
2730808 0
2730860 0
2730929 0
2731284 0
2731310 10
2731416 0
2731568 0
2731592 4
2731697 7
2732177 0
2732202 0
2732216 0
2732615 30
2732672 0
2732729 16
2732804 0
2733098 0
2733182 2
2733248 0
2733258 0
2733459 0
2733696 0
2733795 9
2733863 12
2733942 0
2733994 8
2734004 0
2734032 39
2734060 51
2734065 0
2734267 0
2734388 0
2734583 0
2734730 0
2734757 0
2734823 0
2734916 0
2735048 0
2735066 20
2735160 0
2735194 0
2735214 0
2735356 0
2735383 0
2735430 63
2735613 203
2735670 17
2735673 46
2735781 0
2735883 0
2735889 31
2735993 44
2736046 30
2736131 0
2736159 0
2736186 0
2736260 0
2736270 0
2736293 0
2736395 0
2736500 0
2736674 0
2737055 0
2737073 0
2737088 0
2737214 0
2737484 0
2737496 0
2737511 0
2737625 0
2737805 0
2738030 0
2738163 0
2738652 33
2738661 8
2738859 6
2738862 25
2739080 0
2739138 0
2739462 47
2739471 15
2739514 0
2739516 24
2739708 11
2739807 0
2739869 0
2739887 0
2739968 0
2740047 96
2740073 0
2740128 0
2740617 0
2740640 0
2740647 0
2740834 17
2740990 0
2741062 0
2741293 0
2741407 112
2741491 13
2741509 39
2741599 0
2741668 0
2741704 2365
2741908 25
2741969 0
2741981 0
2742012 0
2742032 0
2742165 2
2742198 4
2742263 41
2742367 0
2742398 29
2742571 0
2742595 0
2743101 7
2743314 0
2743320 0
2743331 68
2743341 0
2743367 0
2743378 0
2743521 0
2743612 14
2743634 3
2743737 0
2743762 0
2743790 0
2743835 13
2743868 8
2743947 0
2744098 1
2744225 0
2744367 54
2744399 5
2744538 0
2744571 0
2744670 5
2744697 0
2744709 13
2744837 11
2745075 21
2745261 17
2745596 0
2745621 39
2745677 0
2745693 0
2745703 18
2745781 0
2745791 0
2745929 18
2745943 0
2745963 0
2746204 0
2746319 0
2746608 0
2746666 0
2746759 41
2747062 13
2747080 21
2747086 58
2747136 44
2747319 0
2747349 24
2747388 97
2747391 9
2747424 1
2747431 0
2747458 52
2747568 0
2747756 0
2747872 30
2748013 45
2748079 39
2748085 104
2748130 0
2748151 0
2748191 0
2748469 31
2748615 31
2748753 37
2748892 25
2748930 22
2748991 75
2749018 13
2749090 26
2749135 0
2749237 34
2749344 0
2749387 0
2749438 18
2749573 0
2749576 2013
2749600 48
2749778 0
2749797 20
2749827 0
2749886 0
2749923 0
2749986 0
2750097 0
2750274 0
2750307 0
2750358 0
2750442 0
2750496 0
2750538 0
2750544 0
2750568 0
2750605 0
2750637 4
2750845 0
2750923 0
2751060 0
2751091 0
2751138 2
2751201 28
2751257 12
2751308 1
2751398 0
2751450 19
2751560 0
2751674 0
2751683 76
2751770 0
2751849 2
2751891 82
2751894 40
2751933 0
2751957 36
2752008 0
2752041 12
2752072 0
2752081 0
2752152 16
2752190 0
2752240 0
2752329 3
2752441 0
2752579 20
2752591 0
2752593 0
2752659 0
2752681 25
2752863 7
2752888 13
2752900 32
2752970 0
2753179 0
2753186 0
2753224 3
2753400 0
2753426 0
2753434 0
2753496 0
2753564 27
2753638 0
2753683 0
2753728 0
2753760 10
2753784 11
2753811 0
2753860 0
2753984 0
2753992 0
2754008 0
2754022 0
2754042 0
2754138 46
2754141 49
2754168 0
2754263 78
2754453 0
2754563 0
2754994 0
2755018 19
2755177 0
2755348 0
2755357 8
2755519 45
2755899 3
2755905 0
2756038 0
2756066 0
2756195 95
2756223 0
2756234 0
2756271 0
2756293 0
2756453 76
2756483 0
2756552 0
2756621 11
2756864 22
2756996 25
2757092 0
2757206 0
2757221 11
2757251 0
2757254 8
2757258 14
2757530 0
2757656 5
2757704 0
2757731 10
2758547 29
2758571 17
2758634 0
2758682 0
2758724 11
2758735 0
2758757 0
2758811 9
2758859 0
2759254 0
2759338 3
2759362 24
2759427 0
2759575 8
2759695 0
2759749 85
2759902 0
2759925 0
2759936 0
2759942 9
2759952 22
2760097 23
2760241 85
2760404 0
2760424 0
2760597 0
2760772 83
2760809 0
2760913 0
2760961 0
2761024 0
2761084 0
2761105 0
2761210 0
2761348 0
2761548 0
2761584 0
2761615 0
2761671 0
2761829 0
2761907 0
2761910 0
2761988 0
2762132 0
2762135 0
2762462 0
2762540 0
2762898 2
2763303 15
2763516 0
2763600 0
2763624 0
2763707 0
2764104 0
2764138 4
2764227 0
2764233 45
2764468 0
2764663 25
2764885 23
2764905 29
2764927 0
2765290 0
2765429 0
2765438 44
2765660 0
2765777 103
2765797 3
2765826 0
2765857 0
2765863 70
2765871 0
2765877 0
2765927 0
2765945 0
2766729 0
2766741 0
2766747 0
2766759 0
2766774 0
2766819 0
2766822 0
2766927 0
2767068 0
2767227 0
2767293 0
2767340 0
2767538 0
2767644 0
2767740 0
2767839 0
2767848 0
2767854 0
2768582 7
2768630 0
2768666 2
2768687 0
2768902 4
2768966 0
2769008 0
2769138 0
2769157 8
2769186 0
2769245 0
2769385 0
2769640 0
2769724 0
2769809 40
2769917 21
2770264 0
2770326 11
2770471 2
2770547 81
2770823 46
2770859 26
2770971 1
2771007 0
2771232 0
2771529 0
2771778 0
2771842 31
2772102 0
2772133 0
2772436 0
2772444 0
2772549 0
2772683 43
2772695 16
2772857 23
2773001 0
2773007 37
2773016 12
2773120 1
2773129 0
2773333 85
2773360 17
2773488 3
2773512 0
2773526 81
2773844 22
2773885 140
2774220 0
2774599 0
2774654 40
2774689 0
2774926 0
2774975 0
2775059 0
2775113 0
2775207 4
2775210 0
2775268 0
2775393 0
2775402 0
2775524 0
2775537 3
2775645 7
2775656 0
2775666 27
2775930 0
2776152 0
2776260 0
2776363 0
2776590 0
2776616 0
2776624 25
2776656 30
2776798 0
2776899 0
2776916 15
2776965 0
2777053 6
2777104 18
2777143 0
2777315 4
2777399 11
2777413 0
2777685 54
2777845 31
2777872 30
2777920 5
2777923 5
2778001 10
2778143 0
2778307 17
2778391 0
2778572 0
2778682 0
2778704 0
2778934 0
2778978 0
2779221 0
2779617 0
2779683 0
2779729 40
2779732 0
2779800 0
2779975 0
2780055 141
2780132 2
2780647 0
2780949 0
2780957 0
2781123 0
2781279 0
2781342 50
2781417 0
2781444 0
2781462 0
2781499 0
2781555 0
2781813 9
2781832 0
2781848 0
2781898 0
2781915 0
2781969 0
2782099 0
2782141 0
2782174 5
2782244 0
2782372 0
2782489 12
2782507 21
2782581 0
2782603 0
2782858 5
2782932 0
2783076 0
2783113 0
2783121 43
2783290 0
2783350 0
2783559 0
2783679 28
2783716 0
2784000 0
2784300 0
2784373 0
2784400 0
2784539 39
2784556 0
2784573 0
2784682 0
2784710 33
2784716 0
2784725 0
2785027 0
2785184 0
2785226 0
2785931 0
2785937 0
2785946 0
2785955 0
2786074 0
2786296 0
2786323 0
2786476 0
2786487 0
2786709 0
2786775 44
2786958 0
2787072 0
2787093 0
2787129 0
2787509 0
2787518 0
2787887 0
2787952 0
2788055 0
2788292 29
2788415 0
2788433 0
2788472 0
2788481 0
2788661 10
2788673 1
2788802 14
2788922 10
2789048 0
2789051 0
2789088 0
2789177 0
2789255 0
2789273 39
2789330 9
2789351 2
2789399 0
2789483 6
2789537 0
2789672 16
2789732 6
2789750 0
2789849 0
2789918 0
2790128 3
2790162 0
2790239 0
2790366 0
2790452 0
2790479 0
2790482 0
2790584 47
2790593 5
2790655 0
2790689 0
2790720 0
2790746 52
2790846 0
2790863 2
2790913 0
2791182 0
2791270 0
2791320 7
2791395 0
2791428 0
2791480 0
2791488 28
2791542 0
2792385 0
2792436 34
2792523 0
2792566 18
2792608 5
2792825 2
2792845 0
2792896 0
2792939 0
2793268 0
2793284 0
2793313 0
2793349 0
2793422 0
2793509 2
2793616 0
2793776 0
2793816 0
2793959 0
2794140 1
2794158 0
2794209 4
2794270 26
2794456 71
2794465 0
2794519 0
2794560 0
2794717 0
2794777 0
2794786 0
2794795 15
2794978 24
2795118 3
2795188 0
2795418 36
2795529 1
2795685 16
2795775 3
2795826 0
2795837 0
2796024 0
2796084 0
2796159 3
2796168 38
2796192 0
2796286 0
2796324 8
2796372 3
2796465 0
2796486 29
2796558 19
2796712 0
2797042 0
2797419 0
2797509 0
2797556 0
2797572 7
2797580 9
2797673 17
2797688 26
2797751 0
2797771 8
2797809 0
2797835 1
2798096 0
2798273 0
2798510 0
2798681 17
2798753 0
2799327 0
2799541 0
2799760 40
2800465 0
2800636 12
2800799 0
2800852 0
2801108 43
2801121 24
2801188 0
2801225 0
2801321 8
2801889 34
2802007 0
2802156 0
2802366 0
2802498 4
2802639 0
2802801 0
2802816 0
2802828 0
2802965 0
2803076 0
2803157 0
2803220 0
2803565 0
2803646 0
2803752 0
2803980 0
2803989 0
2804052 0
2804470 0
2804565 0
2804637 0
2804653 0
2804680 99
2804684 19
2804691 8
2804805 0
2804973 35
2805195 42
2805441 0
2805753 1
2805954 0
2806028 0
2806080 0
2806312 57
2806375 0
2806423 0
2806773 0
2806788 0
2806926 15
2807022 3
2807028 13
2807070 7
2807085 6
2807133 0
2807160 3
2807230 0
2807400 0
2807460 0
2807565 72
2807622 39
2807646 6
2807680 0
2807700 32
2807815 0
2808103 17
2808355 0
2808397 0
2808427 16
2808622 9
2808712 0
2808733 3
2808859 0
2808955 16
2808976 0
2808987 0
2808997 0
2809138 0
2809378 48
2809396 13
2809456 7
2809628 0
2809774 59
2809795 0
2809870 32
2809882 2
2809900 74
2810198 0
2810209 0
2810276 5
2810328 17
2810331 58
2810381 51
2810417 0
2810443 0
2810655 0
2810730 6
2810757 7
2810988 271
2811195 30
2811252 8
2811303 0
2811438 0
2811864 58
2811876 30
2811900 0
2811912 4
2811924 0
2811981 0
2812011 0
2812053 0
2812122 0
2812278 56
2812425 3
2812437 12
2812579 0
2812758 0
2812791 3
2812815 32
2812879 0
2812969 0
2813246 0
2813280 0
2813386 0
2813479 0
2813597 0
2813645 7
2813648 0
2813663 0
2813789 0
2813799 42
2813801 130
2813829 0
2813852 0
2813854 0
2813874 0
2813977 0
2814211 4
2814491 0
2814517 0
2814563 55
2814768 0
2814914 4
2814976 0
2814997 0
2815066 33
2815088 0
2815214 27
2815331 34
2815352 0
2815400 2
2815460 0
2815526 3
2815587 72
2815633 2
2815646 0
2815787 37
2815807 0
2815923 0
2815936 35
2816143 1
2816249 0
2816473 9
2816572 12
2816587 0
2816758 0
2816802 10
2816811 0
2816933 56
2817071 10
2817143 33
2817239 0
2817257 26
2817587 0
2817611 0
2817662 0
2817742 5
2817842 79
2817866 0
2817951 65
2817963 52
2818067 49
2818077 0
2818208 0
2818449 0
2818477 45
2818636 34
2818822 0
2818938 68
2818998 17
2819019 0
2819043 4
2819172 8
2819211 0
2819232 0
2819277 27
2819298 47
2819355 36
2819427 73
2819547 45
2819775 10
2819925 132
2820126 5
2820138 17
2820168 13
2820333 3
2820363 68
2820551 0
2820661 7
2820845 0
2820945 130
2820993 0
2821039 10
2821236 6
2821353 13
2821500 0
2821531 0
2821771 0
2822071 0
2822256 0
2822271 0
2822284 0
2822337 0
2822541 10
2822733 21
2822905 0
2823081 2
2823108 0
2823189 2
2823333 20
2823365 10
2823414 0
2823525 71
2823572 4
2823622 0
2823771 0
2823894 9
2823948 0
2823952 62
2823981 0
2824066 110
2824072 21
2824097 0
2824137 33
2824143 115
2824228 0
2824360 10
2824378 97
2824381 34
2824622 22
2824628 15
2824655 71
2824757 0
2824802 9
2824805 0
2824811 1475
2824916 2
2824931 0
2825201 5
2825239 0
2825353 0
2825391 36
2825566 0
2825690 2
2825696 113
2825741 0
2825797 1
2825940 18
2825963 0
2825995 0
2826080 3
2826115 0
2826122 0
2826280 35
2826290 0
2826332 0
2826493 0
2826502 0
2826592 0
2826832 0
2826935 0
2826977 0
2827042 0
2827057 0
2827069 0
2827150 0
2827306 0
2827387 0
2827838 0
2827894 0
2827910 0
2827956 0
2827975 0
2827987 0
2827997 0
2828004 0
2828027 75
2828045 0
2828234 0
2828320 9
2828662 60
2828995 91
2829068 0
2829414 0
2829421 0
2829429 0
2829507 0
2829621 3
2829750 22
2829753 4
2829901 6
2829914 0
2830168 28
2830470 2
2830483 51
2830561 26
2830612 0
2830637 2
2830676 26
2830696 8
2830721 0
2830728 11
2831094 0
2831166 0
2831303 0
2831367 0
2831481 0
2831530 0
2831631 0
2831687 0
2831701 0
2831799 0
2832019 0
2832305 2
2832470 0
2832738 0
2832895 0
2832957 1
2832977 54
2833053 6
2833325 0
2833386 0
2833470 0
2833476 9
2833617 0
2833681 0
2833694 1
2833708 1
2833948 0
2833963 0
2834018 4
2834030 0
2834096 15
2834158 8
2834180 0
2834338 6
2834362 52
2834395 25
2834412 0
2834446 14
2834578 60
2834662 70
2834785 0
2835572 0
2835617 0
2835822 1
2835842 0
2835866 5
2835988 0
2836014 0
2836156 13
2836198 0
2836224 0
2836257 0
2836362 0
2836406 0
2836457 0
2836520 0
2836541 0
2836562 0
2836631 4
2836689 0
2836802 1
2836856 0
2836860 0
2837026 0
2837177 1
2837243 0
2837342 0
2837471 1
2837673 0
2837729 2
2837811 1
2837855 0
2837987 0
2838017 6
2838077 2
2838163 0
2838338 0
2838349 0
2838580 71
2838700 0
2838895 0
2838982 0
2839042 18
2839193 0
2839360 4
2839375 0
2839492 5
2839514 0
2839885 38
2839992 111
2840191 17
2840383 73
2840433 0
2840521 72
2840524 44
2840573 19
2840580 57
2840584 8
2840649 55
2840661 22
2840666 6
2840835 0
2841071 0
2841482 4
2841579 6
2841585 0
2841651 4
2841827 1
2841884 2
2842077 1
2842115 0
2842175 13
2842196 0
2842211 20
2842278 0
2842442 0
2842514 0
2842580 0
2842751 0
2842811 0
2842877 0
2842958 0
2843072 0
2843381 0
2843506 0
2844137 0
2844165 5
2844216 25
2844225 20
2844246 0
2844303 0
2844414 0
2844420 0
2844561 0
2844621 0
2844852 13
2844960 0
2845720 19
2845834 12
2845981 11
2846167 37
2846182 0
2846228 0
2846351 0
2846370 0
2846380 0
2846541 0
2846688 9
2846789 2
2846829 23
2846835 5
2846888 0
2846963 0
2846999 0
2847063 0
2847077 0
2847105 0
2847186 0
2847335 0
2847531 0
2847726 0
2847735 0
2848184 0
2848403 0
2848604 0
2848637 0
2848677 0
2848790 0
2849192 0
2849330 0
2849405 0
2849489 0
2849495 0
2849538 0
2849664 0
2849745 0
2849880 0
2849892 0
2849910 0
2849919 0
2849982 0
2850030 0
2850189 24
2850193 0
2850406 24
2850427 83
2850454 34
2850532 0
2850541 0
2850568 0
2850634 0
2850658 0
2850728 0
2850859 0
2850886 26
2851015 35
2851141 0
2851150 0
2851192 0
2851207 0
2851273 0
2851357 0
2851360 0
2851450 0
2851453 0
2851459 0
2851537 0
2851540 0
2851573 0
2851594 0
2851693 0
2851710 0
2851942 0
2851966 0
2852005 0
2852011 0
2852035 0
2852074 0
2852080 0
2852113 0
2852152 0
2852179 0
2852200 0
2852344 36
2852383 136
2852419 21
2852436 0
2852452 1
2852686 0
2852763 0
2853172 0
2853280 0
2853409 3
2853661 29
2853841 2
2853962 1
2853980 0
2853992 40
2854001 5
2854007 7
2854065 0
2854478 0
2854661 0
2854667 2
2854784 0
2854913 2
2855051 0
2855102 19
2855105 29
2855183 0
2855213 11
2855438 0
2855579 0
2855684 0
2855774 15
2855857 502
2855926 0
2856061 3
2856148 0
2856208 0
2856376 0
2856467 0
2856479 32
2856566 4
2856578 0
2856620 0
2856926 15
2857120 24
2857374 135
2857378 33
2857396 35
2857555 268
2858156 0
2858239 0
2858286 12
2858408 10
2858537 15
2858600 10
2858630 0
2859239 26
2859292 0
2859828 1
2860092 0
2860313 15
2860339 76
2860349 0
2860392 14
2860848 29
2861112 2
2861463 0
2861556 0
2861601 7
2861653 0
2861992 0
2862022 0
2862068 48
2862175 0
2862328 0
2862382 0
2862516 8
2862556 0
2862757 19
2863274 0
2863292 0
2863487 0
2863545 0
2863614 0
2863790 0
2863862 0
2863879 0
2863898 0
2863909 26
2863913 8
2863933 0
2864004 0
2864102 0
2864289 0
2864355 0
2864529 0
2864799 0
2865030 0
2865105 0
2865126 4
2865242 0
2865393 0
2865435 0
2865536 0
2865675 6
2865684 39
2865728 0
2865771 0
2865958 0
2866114 0
2866119 12
2866126 0
2866218 0
2866236 26
2866407 0
2866419 34
2866616 0
2866635 48
2866648 0
2866695 59
2866785 0
2866829 0
2866928 0
2867016 66
2867237 0
2867389 0
2867401 44
2867497 45
2867605 0
2867641 0
2867761 86
2867987 4
2868005 0
2868038 0
2868101 0
2868226 23
2868318 0
2868398 19
2868777 2
2868937 0
2868939 70
2868958 0
2869034 0
2869070 0
2869267 0
2869299 1
2869311 0
2869332 37
2869486 27
2869547 321
2869572 0
2869677 1
2869838 42
2869874 0
2869931 39
2870003 5
2870129 5
2870216 0
2870607 132
2870627 0
2870632 0
2870636 0
2870652 87
2870734 0
2870749 0
2870791 0
2871153 11
2871561 0
2871747 0
2871817 15
2871872 0
2871906 0
2871914 0
2872226 25
2872229 0
2872445 9
2872481 0
2872534 0
2872747 0
2872750 6
2872763 0
2872799 44
2872840 0
2873055 0
2873081 18
2873251 0
2873303 7
2873392 14
2873679 0
2873686 0
2874092 0
2874146 7
2874198 14
2874293 13
2874375 0
2874448 0
2874629 0
2874654 0
2874660 0
2874781 0
2874814 0
2874832 3
2874892 0
2874958 0
2875006 0
2875033 0
2875075 0
2875090 0
2875172 0
2875181 0
2875263 0
2875288 0
2875411 6
2875414 0
2875525 0
2875545 0
2875561 34
2875582 0
2875609 0
2875716 0
2875843 17
2876134 19
2876149 40
2876163 0
2876182 0
2876328 1
2876349 1414
2876666 0
2876692 0
2876751 0
2876944 16
2877225 0
2877266 11
2877454 0
2877547 33
2877580 25
2877633 0
2877734 0
2877758 0
2877928 0
2877989 0
2877993 0
2878023 4
2878076 0
2878293 0
2878452 0
2878479 0
2878506 0
2878527 0
2878632 0
2878779 0
2878877 0
2879095 11
2879130 0
2879235 0
2879249 0
2879258 40
2879261 5
2879326 0
2879523 0
2879649 0
2879703 0
2879770 0
2879858 0
2879912 0
2880013 7
2880156 0
2880202 0
2880243 7
2880253 0
2880326 0
2880336 37
2880359 4
2880402 5
2880441 0
2880448 0
2880456 0
2880463 0
2880538 64
2880577 0
2880621 0
2880673 0
2880725 0
2880769 1
2880778 0
2880786 46
2880841 38
2880872 0
2880877 0
2880889 2
2880907 13
2880940 9
2881024 3
2881135 41
2881175 0
2881196 0
2881312 19
2881339 25
2881567 0
2881595 41
2881666 7
2881669 66
2881744 0
2881756 7
2881885 0
2881930 0
2882046 83
2882175 48
2882193 10
2882215 48
2882277 0
2882280 90
2882354 0
2882358 0
2882364 0
2882373 0
2882381 0
2882475 25
2882484 0
2882523 0
2882581 0
2882600 2
2882741 36
2882772 22
2882786 0
2882826 0
2882871 0
2882960 14
2883096 32
2883134 0
2883214 0
2883269 0
2883319 0
2883325 0
2883360 0
2883393 11
2883400 0
2883426 0
2883439 2
2883487 8
2883507 0
2883543 0
2883583 0
2883638 0
2883640 0
2883728 0
2883739 0
2883746 0
2883758 0
2883779 41
2883781 0
2883797 0
2883860 0
2883888 0
2883999 0
2884036 0
2884092 0
2884098 4
2884108 0
2884131 0
2884144 0
2884147 0
2884196 0
2884229 41
2884247 17
2884260 0
2884279 6
2884305 0
2884313 0
2884326 0
2884372 0
2884374 15
2884411 0
2884447 0
2884456 0
2884458 37
2884491 21
2884503 0
2884506 0
2884516 0
2884593 0
2884596 0
2884647 0
2884674 0
2884686 0
2884690 3
2884710 0
2884785 0
2884827 0
2884912 0
2884920 0
2884963 0
2885086 0
2885108 18
2885149 47
2885161 0
2885216 0
2885332 5
2885342 26
2885411 38
2885459 51
2885540 27
2885648 4
2885807 140
2886010 0
2886066 14
2886079 7
2886097 34
2886358 0
2886496 104
2886526 54
2886605 45
2886625 827
2886714 5
2886901 145
2887060 9
2887168 36
2887249 48
2887297 45
2887366 30
2887376 2
2887492 0
2887547 0
2887559 71
2887600 32
2887694 23
2887802 7
2887961 144
2888148 6
2888237 784
2888257 39
2888336 50
2888366 93
2888504 2
2888765 30
2888783 5
2888796 20
2888852 0
2888903 0
2888914 92
2889003 13
2889112 5
2889141 0
2889196 0
2889199 0
2889325 0
2889329 0
2889347 0
2889389 0
2889407 0
2889443 0
2889548 0
2889558 0
2889641 0
2889653 0
2889669 0
2889679 0
2889703 0
2889707 23
2889719 0
2889753 12
2889778 0
2889788 0
2889816 4
2889836 0
2889838 0
2889843 6
2889853 0
2889882 0
2889983 0
2889992 0
2890001 0
2890066 0
2890129 0
2890141 0
2890144 0
2890175 0
2890188 83
2890190 0
2890201 4
2890251 1
2890326 0
2890348 7
2890378 0
2890407 21
2890477 22
2890516 0
2890537 0
2890568 0
2890595 23
2890624 5
2890657 82
2890695 0
2890862 234
2890942 0
2891233 382
2891557 14
2891677 166
2891698 3
2891839 35
2891941 3527
2892144 1
2892177 17
2892306 53
2892312 112
2892331 1
2892414 322
2892451 127
2892478 0
2892561 72
2892674 47
2892808 11
2892833 0
2892845 5
2892873 0
2892890 20
2892952 6
2893025 70
2893148 7
2893178 6
2893505 48
2893528 40
2893672 16
2893687 0
2893713 8
2893826 22
2893903 0
2893956 0
2893989 0
2894002 11
2894047 0
2894199 58
2894272 0
2894317 3
2894339 0
2894364 0
2894408 7
2894411 22
2894425 2
2894477 0
2894619 0
2894725 3
2894878 12
2894912 38
2895015 150
2895138 0
2895147 9
2895197 0
2895319 0
2895323 0
2895363 0
2895419 0
2895593 0
2895605 0
2895655 0
2895689 0
2895845 0
2896058 0
2896087 0
2896208 0
2896267 0
2896286 0
2896361 0
2896400 4
2896588 0
2896733 35
2896763 35
2896766 584
2896840 7
2896895 12
2896931 0
2897150 0
2897227 0
2897274 16
2897307 0
2897318 33
2897555 6
2897591 0
2897818 2
2897882 0
2897938 0
2897996 0
2898011 0
2898028 0
2898086 0
2898119 0
2898131 4
2898176 47
2898224 0
2898257 0
2898290 119
2898500 6
2898506 58
2898889 0
2899007 0
2899130 6
2899251 0
2899282 24
2899415 0
2899481 2
2899605 94
2899607 18
2899616 26
2899922 1
2900039 7
2900257 0
2900354 0
2900564 0
2900579 0
2900705 0
2900805 0
2901014 0
2901665 0
2901711 0
2901774 41
2901822 0
2901903 8
2902194 32
2902278 19
2902342 0
2902389 0
2902401 31
2902533 8
2902617 0
2902861 0
2902902 0
2903138 0
2903190 0
2903301 80
2903316 0
2903334 12
2903589 2
2903610 36
2903619 3
2903748 0
2903821 0
2903830 0
2903851 0
2903881 0
2903926 0
2904094 0
2904231 0
2904272 0
2904649 0
2904720 0
2904742 0
2904988 0
2905082 0
2905298 9
2905452 0
2905482 0
2905509 0
2905540 0
2905629 33
2905683 8
2905719 0
2905797 0
2905800 0
2906001 7
2906094 0
2906124 0
2906130 0
2906223 0
2906289 0
2906390 0
2906597 0
2906692 6
2906723 17
2906972 0
2906980 0
2907044 1
2907379 0
2907395 0
2907520 0
2908109 0
2908270 12
2908327 10
2908336 0
2908477 0
2908582 0
2908760 47
2909041 0
2909103 0
2909796 36
2909805 51
2909820 0
2909826 0
2909865 0
2909988 0
2910038 3
2910275 2
2910477 0
2910539 0
2910608 0
2910890 0
2910932 0
2910983 0
2911094 0
2911160 0
2911298 0
2911346 0
2911373 24
2911418 9
2911686 0
2911698 0
2911728 0
2911748 0
2911764 0
2911805 0
2911848 0
2911903 63
2911922 0
2912018 0
2912090 0
2912144 58
2912280 0
2912342 0
2912402 0
2912443 0
2912593 0
2912780 0
2912984 0
2913026 0
2913038 0
2913238 0
2913302 0
2913541 0
2913570 68
2913958 16
2914003 14
2914105 0
2914144 0
2914212 0
2914236 0
2914323 0
2914353 0
2914356 0
2914404 0
2914422 0
2914437 0
2914466 0
2914509 0
2914542 0
2914566 0
2914575 0
2914628 4
2914724 9
2914742 13
2914790 7
2915075 0
2915087 43
2915257 15
2915470 1
2915528 0
2915626 12
2916263 0
2916305 0
2916316 0
2916333 0
2916369 0
2916526 0
2916576 0
2916595 0
2916616 0
2916699 0
2916741 0
2916873 2
2916965 0
2917074 0
2917125 0
2917203 24
2917212 0
2917302 10
2917419 0
2917452 0
2917739 0
2918108 0
2918318 0
2918432 0
2918438 0
2918561 0
2918612 0
2918758 0
2918782 32
2918831 0
2918959 0
2918983 0
2919550 0
2919577 0
2919598 0
2919705 6
2919819 6
2920095 0
2920395 17
2920569 0
2920608 2
2920611 0
2920614 0
2920668 0
2920868 0
2920928 0
2921093 0
2921114 0
2921696 0
2921705 10
2921840 1
2921876 0
2921900 5
2921930 0
2922000 0
2922008 0
2922074 0
2922116 0
2922183 0
2922240 0
2922290 0
2922323 0
2922393 0
2922512 0
2922629 0
2922652 13
2922726 0
2923117 67
2923129 0
2923135 17
2923294 0
2923303 39
2923500 0
2923575 0
2923596 0
2923740 15
2923776 0
2924256 19
2924298 23
2924319 30
2924472 0
2924628 0
2924700 1
2924799 0
2924820 0
2924951 56
2925137 28
2925158 0
2925215 0
2925266 0
2925314 20
2925409 0
2925418 39
2925434 0
2925443 4
2925476 0
2925533 0
2925647 0
2925791 0
2925803 0
2925860 0
2925989 1
2926042 22
2926081 25
2926084 0
2926117 12
2926132 3
2926348 0
2926365 0
2926489 0
2926522 0
2926564 0
2926802 5
2926856 0
2927235 8
2927280 0
2927371 0
2927383 1
2927406 0
2927467 0
2927536 0
2927539 0
2927870 9
2927942 8
2928028 9
2928062 0
2928115 24
2928199 0
2928347 28
2928481 17
2928488 0
2928523 0
2928631 2
2928688 2
2928844 0
2928913 10
2928925 0
2928985 0
2929210 0
2929284 9
2929498 0
2929546 0
2929569 0
2929579 25
2929582 8
2929633 0
2929663 0
2929714 1602
2929871 109
2929873 0
2930035 0
2930068 2
2930179 0
2930221 0
2930236 13
2930248 20
2930326 13
2930485 14
2930554 0
2930587 0
2930590 29
2930698 0
2930704 9
2930825 36
2930870 0
2930912 11
2930985 0
2931017 0
2931077 0
2931080 0
2931089 0
2931242 0
2931293 5
2931305 0
2931389 4
2931490 0
2931567 0
2931808 0
2931818 4
2931854 0
2931928 0
2931956 0
2932103 0
2932112 0
2932238 0
2932554 0
2932600 0
2932723 0
2932805 0
2932919 0
2933087 5
2933156 8
2933219 0
2933222 22
2933297 0
2933300 0
2933333 0
2933339 0
2933381 0
2933414 0
2933582 18
2933600 0
2933612 26
2933955 0
2934034 0
2934482 0
2934704 0
2934721 0
2934740 0
2934819 0
2934842 0
2934938 0
2934959 0
2934977 0
2935016 0
2935046 0
2935175 0
2935187 0
2935205 19
2935211 0
2935214 0
2935235 0
2935241 0
2935424 0
2935643 0
2935844 0
2935888 0
2935904 0
2935982 0
2935995 26
2936081 0
2936165 0
2936201 0
2936294 0
2936336 0
2936411 0
2936517 4
2936541 0
2936979 0
2937042 0
2937198 0
2937213 5
2937246 0
2937270 0
2937285 30
2937297 0
2937474 2412
2937751 0
2937772 0
2937776 0
2937784 0
2937832 0
2937913 0
2937928 0
2937976 56
2938060 0
2938222 0
2938252 0
2938270 0
2938417 0
2938487 24
2938681 0
2938746 2
2938767 0
2939049 15
2939223 0
2939283 0
2939442 0
2939464 0
2939702 52
2939708 0
2939792 0
2939906 10
2939960 2
2939966 0
2940021 0
2940213 0
2940241 0
2940797 0
2941797 0
2941910 0
2942033 0
2942052 0
2942136 0
2942536 0
2942755 6
2942876 0
2943083 0
2943134 0
2943161 0
2943260 0
2943395 0
2943398 0
2943551 11
2943593 0
2944016 9
2944025 0
2944058 0
2944439 75
2944457 0
2944473 85
2944503 23
2944568 0
2944610 0
2944655 19
2944751 0
2945003 0
2945075 0
2945144 4
2945174 0
2945183 0
2945300 0
2945404 0
2945645 0
2945961 18
2946060 7
2946063 0
2946132 0
2946318 0
2946396 0
2946399 0
2946483 1
2946498 0
2946567 8
2946609 0
2946675 30
2946741 0
2946774 11
2946966 16
2947050 0
2947291 0
2947334 0
2947371 11
2947461 0
2947560 0
2947738 0
2947854 0
2947936 19
2947948 0
2947981 1
2947984 29
2948023 10
2948026 6
2948044 0
2948053 0
2948224 0
2948644 24
2948710 0
2948743 0
2948746 6
2948860 27
2948872 0
2948959 0
2949016 7
2949070 2
2949148 22
2949214 46
2949217 13
2949438 17
2949651 3
2949705 9
2949742 0
2949819 0
2949828 0
2949855 11
2950017 15
2950095 0
2950331 0
2950535 0
2950577 0
2950986 0
2951092 0
2951104 3
2951118 0
2951161 43
2951195 3
2951463 0
2951679 0
2951796 37
2951847 2
2951914 0
2952075 0
2952177 0
2952183 26
2952195 43
2952263 0
2952465 0
2952574 0
2952588 0
2952605 0
2952633 0
2952726 1
2952759 0
2952771 0
2952798 6
2952822 0
2952858 30
2953071 0
2953215 0
2953757 0
2953817 0
2953882 0
2953896 22
2954069 2
2954151 0
2954158 5
2954241 0
2954320 0
2954323 4
2954326 0
2954335 0
2954341 0
2954344 0
2954350 0
2954356 0
2954363 0
2954365 0
2954396 0
2954410 0
2954472 3
2954540 76
2954570 17
2954613 0
2954639 4
2954848 0
2954875 0
2954918 0
2955275 0
2955319 0
2955374 0
2955474 1
2955531 0
2955690 19
2955762 153
2955771 53
2955822 0
2955881 0
2955912 0
2955984 0
2955992 0
2956074 3
2956215 30
2956254 0
2956320 3
2956332 0
2956544 0
2956567 0
2956610 2
2956666 0
2956814 0
2957040 0
2957053 13
2957096 0
2957255 0
2957328 0
2957447 0
2957516 0
2957582 0
2957679 0
2957771 13
2957835 0
2957853 0
2957911 68
2957989 17
2957992 73
2958001 0
2958037 21
2958043 45
2958091 0
2958118 50
2958337 0
2958349 9
2958460 2
2958484 1
2958547 0
2958748 0
2958840 0
2958846 0
2958853 8
2958935 0
2958955 10
2959081 0
2959228 0
2959327 33
2959350 0
2959393 0
2959429 1
2959459 0
2959516 0
2959580 10
2959826 0
2959937 0
2960000 0
2960027 0
2960512 0
2960547 0
2960623 0
2960631 2
2960661 0
2960829 11
2960844 0
2961044 0
2961165 0
2961242 0
2961259 0
2961439 8
2961488 0
2961534 10
2961646 0
2961674 0
2961692 0
2961694 0
2961753 0
2961915 39
2962019 0
2962121 0
2962228 0
2962295 11
2962352 6
2962370 0
2962372 0
2962383 0
2962390 0
2962416 2
2962508 5
2962826 0
2962930 0
2962936 0
2962976 2
2963107 0
2963293 0
2963359 0
2963596 0
2963636 0
2963755 25
2964025 32
2964115 64
2964475 0
2964598 0
2964655 0
2964864 0
2964919 0
2965032 0
2965120 11
2965124 2
2965169 6
2965194 113
2965256 0
2965267 0
2965409 0
2965481 0
2965663 4
2965701 0
2965749 0
2965843 0
2965849 11
2965858 0
2965865 6
2965873 9
2965905 20
2966047 0
2966148 0
2966165 29
2966215 0
2966303 7
2966354 32
2966393 0
2966565 3
2966649 13
2966663 0
2966935 39
2967095 24
2967122 40
2967170 1
2967173 2
2967251 7
2967341 0
2967431 0
2967539 0
2967596 0
2967659 0
2967700 1
2967778 27
2967782 0
2967792 0
2967899 0
2967903 0
2968010 0
2968038 0
2968100 0
2968226 0
2968289 13
2968297 27
2968309 8
2968321 0
2968384 0
2968554 0
2968617 0
2968772 0
2968779 0
2968869 0
2968881 0
2968890 0
2968896 0
2968902 0
2969170 0
2969202 2
2969259 0
2969307 0
2969311 0
2969334 0
2969400 0
2969719 18
2969751 0
2969868 0
2969889 11
2970070 0
2970141 0
2970396 0
2970552 4
2970660 0
2970759 0
2970933 0
2971001 0
2971232 5
2971397 0
2971439 9
2971653 0
2971759 0
2971878 29
2971891 33
2971996 0
2972068 0
2972333 0
2972353 16
2972407 0
2972434 0
2972482 0
2972497 0
2972551 0
2972586 8
2972593 29
2972686 0
2972698 46
2972704 0
2972773 0
2972860 65
2972913 0
2972917 0
2972923 0
2972955 0
2972963 0
2972995 0
2973014 7
2973666 0
2973680 7
2973717 0
2973753 0
2973757 0
2973761 0
2973936 0
2973939 12
2973954 0
2974041 53
2974182 6
2974353 0
2974394 0
2974473 0
2974632 13
2974653 0
2974661 0
2974684 6
2974779 0
2974905 0
2974923 56
2974956 0
2975055 2
2975073 0
2975157 0
2975275 0
2975322 6
2975409 0
2975421 0
2975658 0
2975800 0
2976063 0
2976117 32
2976174 0
2976192 12
2976495 1
2976506 4
2976701 5
2976807 0
2976857 0
2976937 0
2977021 0
2977026 0
2977094 0
2977296 0
2977460 0
2977653 13
2977678 0
2977789 20
2977798 0
2977840 0
2977918 0
2978023 0
2978188 0
2978209 15
2978257 25
2978266 38
2978393 0
2978412 0
2978557 0
2979000 0
2979051 11
2979429 55
2979486 0
2979701 0
2979735 4
2979913 0
2979941 0
2980004 0
2980013 38
2980049 71
2980238 8
2980307 34
2980385 92
2980481 14
2980535 32
2980619 0
2980730 69
2980741 0
2981048 0
2981173 17
2981177 47
2981252 0
2981378 39
2981481 0
2981580 5
2981730 0
2981887 0
2981922 0
2982003 5
2982574 0
2982637 0
2982988 0
2983084 29
2983107 0
2983386 0
2983426 0
2983488 0
2983783 0
2984054 68
2984076 83
2984155 0
2984195 3
2984199 0
2984255 10
2984258 0
2984322 0
2984394 23
2984498 0
2984914 0
2984984 0
2985247 21
2985357 0
2985407 0
2985505 18
2985541 0
2985562 0
2985941 0
2985950 6
2986103 13
2986163 0
2986266 0
2986322 0
2986461 0
2986484 0
2986519 0
2986616 24
2986642 0
2986719 7
2986956 0
2987043 37
2987061 0
2987176 0
2987271 0
2987337 0
2987622 20
2987694 3
2987736 1
2987793 70
2987943 36
2988057 4
2988081 0
2988270 0
2988564 0
2988736 0
2988746 17
2988869 0
2989037 1
2989240 0
2989633 0
2989743 0
2989891 0
2989903 0
2990017 0
2990050 0
2990260 8
2990489 25
2990516 0
2990631 20
2990789 0
2990855 2
2990930 0
2991027 2
2991060 1
2991088 23
2991238 0
2991256 0
2991448 42
2991454 6
2991478 75
2991572 0
2991727 25
2992138 26
2992276 15
2992372 0
2992495 0
2992615 0
2992741 3
2992756 0
2992803 0
2992941 0
2993004 0
2993067 0
2993166 0
2993277 0
2993343 5
2993383 0
2993388 3
2993403 0
2993416 0
2993465 0
2993751 0
2993754 0
2993859 0
2993904 0
2993979 0
2994057 0
2994096 0
2994138 0
2994274 0
2994324 0
2994335 0
2994354 0
2994396 0
2994423 0
2994465 0
2994504 0
2994507 0
2994567 0
2994609 0
2994615 0
2994684 0
2994756 0
2994771 0
2994774 0
2994807 0
2994912 0
2995017 0
2995113 0
2995160 0
2995188 0
2995583 19
2995709 0
2995727 0
2995733 0
2995763 0
2995857 0
2996074 0
2996119 0
2996140 0
2996503 0
2996676 0
2996823 0
2996898 0
2996957 0
2997009 0
2997018 0
2997192 0
2997240 0
2997258 0
2997522 0
2997606 0
2997693 0
2997712 0
2997835 0
2997871 0
2998096 0
2998237 0
2998276 0
2998483 0
2998664 0
2998693 0
2998726 0
2998765 0
2998920 0
2998959 0
2999037 0
2999322 0
2999398 3
2999655 5
2999724 1
2999793 0
2999800 0
2999857 0
2999916 0
2999924 0
2999927 0
2999945 0
2999958 0
2999975 1
3000102 0
3000304 3
3000340 43
3000553 58
3000583 0
3000778 70
3000837 0
3000889 7
3000949 27
3001081 0
3001120 35
3001471 71
3001603 9
3001669 0
3001714 66
3001977 14
3002328 0
3002466 29
3002504 0
3002645 0
3002658 0
3002772 0
3002781 0
3002907 0
3003086 0
3003093 0
3003213 0
3003264 30
3003271 0
3003474 16
3003526 57
3003547 95
3003598 84
3003683 0
3003729 0
3003926 0
3004060 0
3004095 0
3004297 17
3004423 4
3004525 0
3005191 2
3005293 2
3005389 0
3005457 0
3005555 0
3005694 26
3005701 0
3006105 0
3006209 0
3006276 0
3006415 0
3006486 0
3006806 0
3006817 14
3006858 31
3006916 0
3006931 58
3007013 0
3007193 0
3007227 7
3007258 65
3007356 0
3007374 14
3007416 0
3007521 7
3007632 26
3007680 0
3007749 0
3007857 0
3007872 10
3007935 0
3007972 0
3008159 22
3008171 0
3008389 12
3008408 37
3008555 29
3008651 6
3008798 0
3008836 50
3008855 0
3008884 11
3009181 0
3009256 0
3009337 10
3009367 0
3009373 9
3009538 3
3009922 0
3009952 0
3010165 0
3010186 0
3010225 0
3010227 3
3010616 0
3010756 0
3010768 0
3010798 0
3010804 0
3010810 2
3010816 50
3010834 4
3010984 7
3011041 25
3011529 17
3011537 7
3011580 0
3011597 16
3011609 0
3011809 0
3011815 0
3011844 0
3012051 0
3012216 0
3012400 0
3012532 0
3012774 0
3012789 1
3013104 17
3013110 14
3013164 6
3013305 26
3013467 10
3013605 0
3013632 2
3013761 0
3013815 3
3013854 0
3013905 40
3014030 0
3014061 48
3014083 9
3014119 23
3014122 0
3014191 0
3014366 0
3014431 3
3014564 0
3014651 0
3014699 0
3014883 0
3015210 0
3015260 0
3015422 0
3015456 0
3015512 0
3015533 0
3015586 0
3015600 31
3015618 0
3015705 0
3015801 0
3016053 4
3016086 3
3016215 112
3016305 5
3016329 0
3016356 40
3016383 0
3016479 0
3016518 8
3016602 22
3016710 0
3016722 0
3016824 0
3016830 0
3016908 0
3017058 0
3017199 0
3017364 34
3017403 2
3017676 6591
3017700 0
3017737 0
3017805 0
3017925 10
3017946 2
3017952 37
3017963 0
3018057 0
3018105 6
3018108 4
3018153 11
3018156 0
3018204 0
3018225 0
3018255 22
3018321 0
3018510 0
3018618 0
3018780 2
3018819 16
3018858 0
3018990 0
3019142 0
3019188 8
3019293 3
3019395 0
3019558 0
3019578 0
3019585 0
3019615 0
3019618 0
3019628 0
3019632 0
3019739 0
3019747 0
3019750 0
3019756 0
3019914 0
3020048 86
3020065 0
3020491 37
3020543 0
3020580 14
3020650 133
3020661 92
3020691 0
3020758 0
3020930 0
3020964 0
3021051 1
3021093 0
3021288 49
3021294 62
3021421 0
3021438 0
3021703 53
3022102 0
3022120 3
3022156 5
3022207 0
3022363 632
3022372 7
3022518 43
3022543 0
3022623 0
3022738 0
3022759 66
3022934 30
3022977 0
3023001 0
3023182 24
3023247 5
3023311 40
3023352 37
3023434 0
3023470 0
3023474 0
3023700 0
3023746 0
3024031 0
3024322 0
3024400 0
3024607 0
3024730 0
3024742 0
3024745 0
3024802 0
3024829 0
3024838 0
3024858 0
3024879 0
3025042 0
3025144 0
3025258 0
3025382 0
3025430 0
3025853 0
3025868 0
3025877 0
3025937 0
3026009 0
3026255 0
3026267 0
3026512 0
3026531 0
3026579 0
3026656 6
3026683 13
3026758 24
3026842 0
3026866 0
3026965 0
3027049 0
3027055 0
3027247 0
3027445 22
3027730 0
3027931 31
3027970 0
3028096 13
3028135 6
3028514 22
3028526 6
3028734 4
3028761 0
3028934 18
3029043 0
3029079 5
3029133 12
3029238 10
3029516 0
3029577 0
3029628 8
3029712 0
3029724 11
3029814 1
3029874 14
3029892 0
3029901 9
3029991 0
3030015 4
3030153 0
3030243 0
3030277 0
3030573 0
3030594 0
3031161 0
3031170 0
3031528 1
3031570 7
3031756 37
3031819 0
3031885 4
3031916 0
3032200 0
3032245 0
3032359 12
3032392 1
3032595 0
3032601 5
3032646 68
3033054 1
3033173 0
3033290 59
3033313 4
3033321 67
3033387 31
3033503 0
3033512 0
3033544 14
3033561 0
3033703 0
3034045 0
3034146 0
3034149 0
3034200 0
3034227 0
3034294 0
3034422 0
3034563 0
3034590 30
3034614 0
3034740 0
3034809 0
3035273 0
3035426 13
3035449 0
3035582 0
3035594 8
3035627 0
3035699 0
3035705 0
3035785 0
3035795 0
3035879 0
3035995 0
3035999 11
3036016 0
3036139 0
3036217 0
3036325 12
3036658 20
3036820 9
3036928 0
3037028 0
3037438 0
3037574 37
3037578 8
3037613 0
3037625 0
3037691 0
3037761 0
3038200 0
3038209 0
3038233 0
3038240 0
3038354 0
3038407 0
3038419 0
3038485 9
3038647 0
3038842 0
3038884 0
3038965 16
3038994 0
3039061 0
3039235 5
3039262 0
3039331 0
3039370 0
3039385 0
3039403 0
3039496 0
3039682 0
3039751 46
3039850 3
3040024 0
3040048 0
3040081 0
3040090 0
3040102 0
3040285 0
3040312 0
3040381 0
3040420 0
3040435 0
3040453 0
3040549 0
3040729 0
3041229 17
3041400 28
3041415 39
3041672 0
3041707 15
3041782 0
3041785 0
3041912 0
3041984 0
3042074 0
3042194 0
3042215 0
3042239 0
3042401 0
3042593 0
3042617 0
3042653 0
3042656 0
3042709 0
3042728 0
3042950 0
3043007 0
3043136 0
3043223 6
3043306 0
3043348 4
3043405 0
3043449 31
3043491 0
3043655 0
3043746 0
3043749 0
3044115 14
3044322 0
3044333 2
3044393 4
3044529 0
3044859 0
3044926 0
3045085 0
3045095 0
3045156 0
3045177 24
3045340 21
3045509 0
3045559 19
3045589 0
3045646 0
3045655 5
3045712 4
3045859 0
3045881 0
3045973 0
3046072 8
3046142 0
3046289 0
3046395 0
3046660 0
3046899 4
3047019 0
3047028 0
3047164 0
3047170 0
3047199 1
3047234 0
3047246 0
3047288 0
3047462 0
3047474 19
3047531 33
3047576 0
3047579 12
3047622 0
3047696 0
3047813 23
3047852 0
3047891 16
3047909 0
3047939 0
3047984 0
3048017 0
3048029 67
3048032 69
3048417 0
3048540 0
3048573 21
3048587 0
3048619 0
3048687 26
3048698 6
3048711 0
3048832 70
3048856 7
3048871 52
3048874 47
3048907 0
3048922 0
3048928 81
3049111 0
3049183 0
3049201 0
3049285 0
3049323 18
3049470 0
3049533 0
3049607 27
3049644 25
3049664 0
3049770 0
3049833 55
3049911 0
3050161 1
3050177 0
3050267 0
3050339 47
3050441 54
3050485 42
3050519 5
3050531 0
3050543 0
3050551 0
3050903 4
3050907 12
3050956 0
3051101 0
3051248 0
3051344 0
3051365 0
3051508 0
3051527 0
3051591 0
3051617 0
3051685 0
3051719 0
3051748 0
3051758 0
3052017 0
3052087 0
3052177 0
3052184 0
3052186 18
3052402 0
3052498 0
3052539 0
3053093 0
3053153 0
3053216 0
3053301 8
3053352 0
3053451 0
3053478 14
3053807 0
3053818 0
3054078 0
3054252 0
3054279 0
3054297 9
3054384 0
3054546 7
3054576 0
3054723 0
3054783 6
3054795 2
3054870 203
3054945 1
3054972 5
3055022 0
3055044 0
3055150 0
3055243 0
3055245 0
3055305 0
3055415 0
3055488 15
3055587 12
3055809 0
3055833 0
3055998 2
3056028 1
3056617 0
3056644 0
3056671 1
3056809 0
3056830 32
3056872 12
3057018 0
3057109 0
3057268 0
3057280 0
3057295 11
3057299 21
3057310 0
3057489 0
3057493 0
3057501 0
3057503 0
3057507 0
3057509 0
3057521 0
3057556 0
3057651 76
3057972 0
3058218 0
3058260 4
3058620 0
3058761 0
3058935 0
3059008 0
3059596 0
3059851 23
3059884 0
3059911 0
3059950 0
3060231 27
3060265 0
3060321 25
3060456 0
3060663 0
3060825 0
3060891 11
3061097 0
3061359 18
3061578 10
3061638 0
3061729 0
3061848 16
3061857 0
3061891 0
3061967 0
3061988 0
3062088 0
3062109 0
3062211 0
3062304 15
3062320 10
3062334 18
3062388 0
3062442 340
3062502 11
3062592 0
3062601 0
3062712 6
3062783 1
3062907 2
3062943 22
3062946 20
3063135 0
3063289 23
3063344 0
3063355 0
3063379 0
3063910 0
3064159 0
3064776 0
3064791 0
3064839 0
3064889 0
3064986 0
3065025 6
3065142 25
3065146 32
3065194 0
3065278 16
3065308 18
3065347 0
3065467 0
3065576 0
3065845 0
3065875 0
3066103 12
3066328 0
3066331 4
3066335 0
3066481 0
3066535 0
3066601 0
3066655 0
3066679 24
3066727 0
3066733 67
3066913 18
3067207 0
3067276 13
3067288 0
3067325 0
3067379 0
3067467 0
3067577 0
3067598 10
3067721 147
3067768 0
3067793 24
3067817 12
3067898 0
3068103 0
3068199 0
3068278 14
3068389 0
3068629 0
3068653 107
3068707 0
3069118 0
3069289 11
3069337 0
3069424 5
3069451 0
3069538 96
3069547 55
3069661 11
3069760 25
3069763 34
3069784 0
3069799 0
3069946 0
3070264 1
3070281 5
3070290 0
3070304 0
3070363 36
3070400 0
3070772 0
3070778 0
3070964 0
3071027 0
3071030 0
3071048 0
3071183 0
3071216 0
3071294 0
3071333 0
3071435 0
3071825 0
3071872 0
3071972 0
3072216 4
3072279 61
3072438 0
3072477 0
3072561 17
3072609 0
3072648 47
3072699 0
3072866 8
3073025 4
3073087 0
3073118 0
3073193 12
3073270 0
3073669 0
3073683 0
3073929 0
3073948 1
3073960 45
3074066 0
3074077 25
3074168 0
3074176 243
3074180 40
3074206 0
3074407 0
3074409 0
3074503 4
3074506 3
3074671 3
3074882 0
3074955 0
3074970 27
3074976 4
3075135 0
3075150 0
3075201 0
3075431 0
3075707 1
3075975 0
3075999 0
3076032 0
3076090 0
3076142 0
3076149 0
3076355 0
3076423 0
3076440 0
3076495 0
3076500 0
3076839 0
3076964 0
3077044 10
3077612 0
3077670 0
3077955 0
3078295 45
3078343 0
3078469 19
3078559 0
3078591 0
3078613 5
3078790 5
3078827 0
3078835 0
3078843 44
3078901 0
3079022 0
3079143 0
3079215 0
3079247 4
3079358 0
3079562 0
3079838 0
3079886 0
3079916 0
3079946 3
3080096 0
3080276 0
3080304 0
3080331 5
3080337 10
3080340 26
3080394 0
3080421 0
3080496 0
3080559 1
3080573 0
3080598 0
3080615 0
3080640 7
3080692 0
3080850 0
3081120 0
3081159 0
3081162 1
3081261 0
3081382 0
3081453 0
3081496 0
3081612 0
3081687 14
3081708 4
3081717 1
3081744 19
3081829 0
3081865 0
3081928 0
3082183 0
3082310 0
3082354 4
3082366 0
3082600 0
3082705 1
3083004 0
3083076 0
3083079 0
3083082 0
3083088 0
3083098 0
3083111 0
3083113 0
3083119 0
3083269 5
3083272 12
3083383 0
3083416 14
3083536 0
3083637 0
3083850 0
3083877 3
3084079 7
3084093 22
3084108 35
3084117 15
3084140 19
3084142 0
3084244 0
3084406 29
3084409 0
3084626 0
3084826 39
3084842 3
3084965 1
3085056 0
3085087 32
3085171 0
3085236 0
3085342 0
3085366 11
3085399 1
3085546 0
3085684 20
3085777 24
3085781 0
3085946 0
3085975 32
3086201 0
3086224 0
3086263 1
3086576 0
3086651 0
3086857 12
3086962 0
3087085 0
3087244 0
3087271 40
3087346 15
3087390 0
3087493 14
3087673 0
3087895 0
3087955 0
3088033 0
3088144 0
3088174 0
3088344 30
3088366 0
3088451 0
3088482 15
3088545 2
3088686 63
3088860 0
3088926 0
3089061 0
3089109 0
3089256 0
3089388 0
3089586 0
3089597 0
3089769 0
3089825 10
3089859 0
3089886 25
3089950 0
3090084 0
3090138 0
3090147 0
3090153 0
3090303 0
3090468 16
3090702 0
3090789 1
3091028 0
3091106 1
3091130 4
3091136 0
3091160 17
3091268 0
3091286 0
3091370 0
3091493 0
3091562 15
3091577 0
3091703 0
3091715 0
3091853 88
3091880 0
3091913 4
3091930 0
3091944 0
3091964 0
3092148 8
3092169 0
3092373 0
3092511 0
3092553 107
3092556 44
3092562 4
3092634 0
3092658 0
3092706 68
3092754 0
3092931 0
3093062 6
3093113 13
3093179 66
3093204 0
3093525 52
3093606 50
3094023 0
3094052 7
3094274 35
3094823 0
3094847 0
3094910 5
3095210 9
3095246 0
3095252 0
3095291 0
3095321 2
3095324 2
3095345 0
3095535 0
3095840 12
3095860 0
3095975 0
3096141 0
3096144 0
3096219 0
3096297 0
3096456 52
3096478 12
3096508 42
3096635 21
3096861 1
3097120 0
3097125 41
3097139 0
3097388 0
3097474 0
3097532 0
3097598 0
3097634 0
3097724 0
3097772 0
3097775 0
3097793 0
3097832 0
3097971 0
3097991 0
3098051 0
3098084 0
3098165 0
3098279 0
3098456 0
3098609 0
3098709 0
3098777 0
3098824 0
3099074 0
3099132 0
3099167 0
3099242 0
3099392 0
3099877 0
3099892 0
3099938 9
3100157 0
3100303 0
3100341 0
3100668 0
3100705 0
3100833 8
3101241 0
3101292 0
3101370 10
3101421 0
3101490 2
3101583 0
3101631 0
3101694 0
3101788 0
3101818 0
3102131 0
3102307 0
3102352 0
3102442 0
3102514 17
3102598 0
3102727 13
3102991 0
3103015 0
3103188 0
3103407 0
3103425 0
3103581 0
3103899 0
3103958 0
3104208 0
3104274 0
3104552 0
3104642 0
3104675 0
3104968 0
3105027 0
3105266 0
3105714 0
3105756 0
3105894 0
3105927 0
3106041 0
3106382 6
3106394 0
3106556 0
3106624 24
3106672 10
3106699 2
3106706 0
3106725 0
3106748 0
3106813 17
3106877 0
3106897 0
3107401 0
3107464 0
3107572 0
3107658 13
3107701 34
3107823 0
3107865 0
3107872 0
3107974 0
3108041 0
3108095 0
3108101 0
3108245 0
3108422 0
3108597 0
3109036 0
3109047 0
3109083 0
3109110 0
3109129 0
3109171 29
3109322 0
3109741 11
3109801 4
3109863 0
3110047 0
3110425 0
3110551 0
3110716 0
3110737 36
3110839 6
3110998 0
3111100 39
3111109 17
3111679 0
3111760 0
3111768 0
3111853 4
3111910 0
3111946 48
3112077 34
3112128 0
3112173 45
3112206 0
3112216 0
3112248 0
3112269 0
3112341 0
3112366 0
3112395 0
3112470 0
3112581 0
3112674 4
3112683 0
3112731 0
3112752 0
3112896 0
3112923 93
3113181 0
3113187 9
3113271 0
3113329 0
3113347 0
3113455 0
3113503 0
3113635 0
3113752 0
3113863 17
3113921 99
3114019 40
3114112 0
3114148 41
3114542 24
3114843 63
3114915 30
3115012 14
3115032 0
3115050 27
3115081 0
3115206 0
3115261 11
3115275 1
3115302 8
3115360 0
3115473 7
3115573 0
3115583 0
3115688 4
3115808 0
3116053 0
3116533 0
3116632 0
3116644 0
3116852 9
3116904 0
3117072 0
3117120 0
3117372 0
3117638 0
3117681 0
3118180 0
3118312 0
3118373 4
3118816 0
3118843 0
3118846 0
3118945 0
3119212 0
3119518 0
3119740 0
3119779 0
3119963 0
3120016 0
3120112 0
3120127 0
3120280 0
3120496 0
3120580 0
3120595 0
3120730 0
3120937 0
3121006 0
3121098 0
3121249 0
3121414 0
3121564 0
3121570 0
3121579 0
3121690 0
3121780 0
3121801 0
3121840 0
3122050 0
3122061 0
3122104 0
3122128 0
3122148 0
3122161 0
3122185 0
3122296 0
3122334 0
3122464 0
3122488 0
3122520 0
3122827 0
3122976 0
3123004 0
3123091 0
3123121 0
3123480 0
3123594 0
3123654 0
3123673 0
3123940 0
3123965 0
3124098 7
3124167 2
3124262 2
3124775 10
3125018 0
3125026 0
3125094 9
3125117 0
3125134 0
3125157 0
3125208 0
3125559 0
3125707 0
3125767 0
3125909 0
3126152 0
3126262 0
3126340 0
3126365 0
3126431 0
3126446 1
3126479 0
3126482 1
3126512 4
3126611 0
3126683 0
3126799 0
3127184 0
3127225 0
3127286 0
3127690 0
3127831 0
3127874 0
3127886 20
3127980 3
3127984 0
3128037 0
3128051 0
3128203 0
3128251 0
3128425 0
3128527 0
3128566 0
3128725 0
3128818 0
3128893 0
3128965 0
3129118 0
3129136 0
3129280 0
3129326 5
3129357 0
3129376 13
3129400 6
3129670 37
3129712 0
3129766 0
3130294 0
3130492 18
3130500 82
3130920 0
3130935 2
3131010 1
3131192 0
3131381 38
3131429 5
3131447 0
3131477 0
3131516 0
3131537 0
3131774 19
3131792 10
3131840 0
3132058 0
3132133 0
3132142 0
3132211 0
3132259 0
3132343 1
3132442 0
3132462 0
3132628 0
3132652 0
3132712 35
3132799 0
3132954 13
3133015 0
3133072 0
3133100 25
3133480 0
3133628 0
3133645 0
3133753 0
3133797 0
3134007 0
3134136 0
3134391 0
3134535 0
3134604 0
3134724 0
3134844 0
3135007 0
3135112 0
3135174 0
3135313 0
3135421 0
3135583 0
3135646 0
3135700 0
3135894 0
3135990 0
3136077 0
3136149 1
3136176 0
3136269 0
3136371 0
3136515 24
3136650 0
3137081 0
3137274 8
3137283 0
3137334 1
3137354 0
3137376 0
3137455 0
3137467 0
3137475 0
3137639 0
3137689 0
3137906 0
3137993 9
3137996 11
3138050 79
3138086 38
3138089 62
3138125 0
3138262 0
3138398 0
3138581 0
3139180 0
3139261 0
3139372 9
3139437 0
3139571 14
3139750 0
3139759 0
3139768 3
3140099 0
3140257 57
3140499 0
3140743 0
3140761 0
3140862 0
3140878 0
3141109 0
3141255 0
3141392 0
3141470 0
3141486 0
3142050 0
3142212 7
3142264 18
3142272 0
3142295 3
3142646 0
3142673 8
3142685 0
3142790 1
3142802 5
3142814 0
3142916 3
3143552 9
3143747 10
3144032 0
3144044 0
3144082 0
3144134 11
3144260 4
3144544 16
3144565 10
3144601 0
3144938 23
3144949 0
3144998 0
3145041 0
3145146 0
3145167 0
3145403 0
3145574 0
3145597 0
3145607 18
3145619 0
3145643 0
3145729 0
3145761 0
3145768 0
3145780 0
3145883 0
3145895 0
3145952 0
3145978 0
3145985 0
3146414 0
3146426 0
3146621 0
3146675 0
3146750 0
3146843 0
3146906 0
3146960 0
3146987 0
3147002 0
3147183 0
3147316 0
3147573 0
3147594 0
3147730 0
3147758 0
3147798 0
3147885 3
3147969 0
3148090 23
3148234 0
3148240 47
3148261 0
3148372 0
3148481 0
3148830 0
3149190 0
3149256 50
3149274 0
3149457 22
3149493 0
3149589 28
3149637 0
3149697 34
3149835 5
3149952 24
3150002 0
3150027 12
3150183 6
3150219 0
3150305 0
3150459 0
3150486 0
3150517 0
3150539 0
3150559 0
3150592 35
3150634 14
3150745 0
3150787 0
3150805 0
3150838 22
3150856 1
3150886 17
3150898 0
3151021 0
3151456 1
3151520 0
3151870 0
3151879 0
3152020 0
3152200 7
3152248 2
3152541 0
3152615 0
3152734 55
3152813 17
3153029 17
3153215 11
3153245 1
3153251 80
3153362 72
3153404 95
3153437 0
3153458 32
3153460 45
3153631 0
3154058 0
3154208 0
3154457 0
3154470 0
3154478 0
3154505 0
3154830 0
3154839 0
3154845 0
3154880 0
3154899 0
3155063 0
3155645 0
3155674 17
3155790 0
3155806 0
3155848 16
3155935 10
3155949 0
3156043 31
3156062 0
3156106 28
3156311 0
3156458 0
3156494 0
3156893 20
3157163 0
3157241 13
3157503 0
3157533 10514
3157535 2
3157561 0
3157568 0
3157599 0
3157986 0
3158109 0
3158256 0
3158391 0
3158394 0
3158448 0
3158502 0
3158520 0
3158558 0
3158631 0
3159089 0
3159116 0
3159185 0
3159280 0
3159377 0
3159687 0
3159755 0
3159789 11
3159814 0
3159908 0
3160001 0
3160040 0
3160121 0
3160316 0
3160448 0
3160589 0
3160623 1
3160694 0
3160861 0
3160955 11
3161059 14
3161305 0
3161343 0
3161377 33
3161428 17
3161569 0
3161788 36
3161992 0
3162105 0
3162672 0
3162852 37
3162881 0
3163019 0
3163134 67
3163206 34
3163434 0
3163765 10
3164255 0
3164307 0
3164718 12
3164722 29
3165052 0
3165145 0
3165210 9
3165478 27
3165545 0
3165572 26
3165746 0
3165766 25
3165778 0
3165862 0
3165903 0
3165928 0
3166004 0
3166063 0
3166253 0
3166256 18
3166271 56
3166411 0
3166432 0
3166741 0
3166760 0
3166831 11
3166944 0
3167008 0
3167072 11
3167127 124
3167174 0
3167281 0
3167317 4
3167323 46
3167383 1
3167419 0
3167770 0
3167886 0
3168503 0
3168547 9
3168556 0
3168583 15
3168589 9
3168657 20
3168754 0
3168883 0
3168962 8
3169021 0
3169192 0
3169321 0
3169390 89
3169399 0
3169777 9
3169837 57
3169980 0
3170059 0
3170153 23
3170203 13
3170606 4
3170903 0
3170906 0
3171098 0
3171116 0
3171239 0
3171341 0
3171560 0
3171734 4
3171830 0
3171923 0
3171974 0
3172001 0
3172025 0
3172130 0
3172214 0
3172322 0
3172364 0
3172403 0
3172556 0
3172634 0
3172718 0
3172880 1
3172925 0
3173012 0
3173388 14
3173398 0
3173420 0
3173443 0
3173806 0
3173971 0
3174176 0
3174180 12
3174216 0
3174287 0
3174549 0
3174591 2
3174755 7
3175177 0
3175207 0
3175309 0
3175345 0
3175564 4
3175618 5
3175702 2
3175882 53
3175885 0
3175945 16
3175969 0
3176026 0
3176224 4
3176401 0
3176497 5
3176812 0
3176916 0
3176931 0
3177033 0
3177042 0
3177222 0
3177471 0
3177582 0
3177719 0
3177780 0
3177892 0
3177937 0
3178009 0
3178177 0
3178297 0
3178429 0
3178480 0
3178510 0
3178597 0
3179077 0
3179200 0
3179209 0
3179374 0
3179380 0
3179437 0
3179605 0
3179617 0
3179719 0
3179747 0
3179775 0
3179899 0
3179948 54
3179991 0
3180006 0
3180082 3
3180094 0
3180097 8
3180126 0
3180199 0
3180541 0
3180553 0
3180733 0
3180745 0
3180817 0
3180874 0
3180931 0
3180994 0
3181057 1
3181071 29
3181191 17
3181449 13
3181527 0
3181695 0
3181713 0
3181726 0
3181779 30
3181809 31
3181818 0
3181941 87
3181959 16
3182043 22
3182099 103
3182306 12
3182402 0
3182595 3
3182636 3
3182765 10
3182879 0
3183084 9
3183112 0
3183486 0
3183585 0
3183749 10
3183891 0
3183900 0
3184113 14
3184172 0
3184175 4
3184364 0
3184424 0
3184549 0
3184552 7
3184703 0
3184718 47
3185119 8
3185125 59
3185128 74
3185176 5
3185182 0
3185275 0
3185442 5
3185641 0
3185746 0
3185764 0
3185773 0
3185833 8
3185949 0
3186059 3
3186062 8
3186074 0
3186341 0
3186434 40
3186446 49
3186506 7
3186560 13
3186686 126
3186692 21
3186704 0
3186710 0
3186725 10
3186881 86
3186971 0
3187056 4
3187281 53
3187418 19
3187587 89
3187604 0
3188095 28
3188135 0
3188147 0
3188453 57
3188543 0
3188708 700
3188810 0
3189068 10
3189198 29
3189361 6
3189602 11
3189616 0
3189631 0
3189682 0
3189685 0
3189749 4
3189928 0
3189974 0
3190009 0
3190102 4
3190219 0
3190447 51
3190821 12
3190839 0
3191037 0
3191094 31
3191313 7
3191503 1
3191551 94
3191566 10
3191575 0
3192082 33
3192278 0
3192407 0
3192776 0
3193005 0
3193121 23
3193136 3
3193145 0
3193148 0
3193636 0
3194088 2
3194118 1
3194475 1
3194547 0
3194592 0
3194817 0
3194843 0
3194918 21
3194996 0
3195188 0
3195217 0
3195447 0
3195534 0
3196034 0
3196121 0
3196163 0
3196169 0
3196184 0
3196274 0
3196339 0
3196470 0
3196589 0
3196603 18
3196639 0
3196696 0
3196974 0
3197016 0
3197122 0
3197190 0
3197233 6
3197474 0
3197554 0
3197558 0
3197564 0
3197628 0
3197765 0
3197834 0
3197897 0
3197915 0
3198008 0
3198089 0
3198131 0
3198200 0
3198209 0
3198223 0
3198236 0
3198302 0
3198335 0
3198425 0
3198596 0
3198695 0
3198701 0
3198779 0
3198872 0
3198930 3
3199357 0
3199432 0
3199657 0
3199738 0
3199843 0
3199981 0
3200120 0
3200298 0
3200322 0
3200421 0
3200724 0
3200766 0
3200784 0
3200877 0
3201008 0
3201137 0
3201236 0
3201349 0
3201371 0
3201590 0
3201644 0
3201809 0
3201891 0
3202014 0
3202094 0
3202177 0
3202201 0
3202336 0
3202525 0
3202755 58
3203023 84
3203218 0
3203233 0
3203308 244
3203380 13
3203452 14
3203554 0
3203579 0
3203605 0
3203674 0
3203692 0
3203698 0
3203749 15
3204060 79
3204262 0
3204315 4
3204372 4
3204479 2
3204585 0
3204729 14
3204733 0
3204743 0
3204747 12
3204757 0
3204761 0
3204824 0
3204877 55
3204982 0
3205005 0
3205127 0
3205208 0
3205270 0
3205428 0
3205452 9
3205590 39
3205674 0
3205908 0
3206052 0
3206088 0
3206104 0
3206337 0
3206379 26
3206499 0
3206707 0
3206748 0
3206898 28
3207035 48
3207101 2
3207111 0
3207168 0
3207219 0
3207267 0
3207348 13
3207500 0
3207513 16
3207516 60
3207609 11
3207803 0
3207849 0
3207974 0
3207990 7
3208107 2
3208245 0
3208256 0
3208279 2
3208325 71
3208403 0
3208438 6
3208501 0
3208554 0
3208593 0
3208795 0
3208846 0
3208976 0
3209010 7
3209132 0
3209260 0
3209288 0
3209405 0
3209459 0
3209680 0
3209791 10
3209932 8
3209948 0
3210107 0
3210275 0
3210362 0
3210728 16
3210965 24
3211080 0
3211083 20
3211228 0
3211392 0
3211461 4
3211512 0
3211567 0
3211602 28
3211632 23
3211734 75
3211796 0
3211978 0
3212010 2
3212040 0
3212049 44
3212081 0
3212101 29
3212506 0
3212545 52
3212778 5
3212931 9
3212988 250
3213212 0
3213494 17
3213537 7
3213573 0
3213735 2
3213774 0
3214113 22
3214134 80
3214289 36
3214404 19
3214575 0
3214863 7
3214974 0
3215038 0
3215045 11
3215088 3
3215097 0
3215145 4
3215187 0
3215238 6
3215273 0
3215335 129
3215346 0
3215359 0
3215525 38
3215536 1
3215560 0
3215702 1
3215894 0
3215900 24
3216021 0
3216032 4
3216065 0
3216089 0
3216092 0
3216227 0
3216410 0
3216455 0
3216473 0
3216518 0
3216623 0
3216656 0
3216797 0
3216815 0
3216902 0
3217061 0
3217091 0
3217238 0
3217250 0
3217253 0
3217271 0
3217295 0
3217298 0
3217667 0
3217781 0
3217838 0
3217889 0
3218003 0
3218175 0
3218255 0
3218294 0
3218384 0
3218405 0
3218735 0
3218751 0
3218774 0
3218783 0
3218829 0
3218918 0
3218924 0
3218939 0
3219066 0
3219113 0
3219161 0
3219331 0
3219376 0
3219391 0
3219464 0
3219561 0
3219642 8
3219645 0
3219699 0
3219725 0
3219735 0
3219745 0
3219764 0
3219774 7
3219784 0
3219795 0
3219806 0
3219823 13
3219849 13
3219899 0
3219917 4
3219940 0
3220025 0
3220304 0
3220328 0
3221018 0
3221039 0
3221078 0
3221171 5
3221207 0
3221222 0
3221279 3
3221312 0
3221345 0
3221380 0
3221389 0
3221399 0
3221420 0
3221432 0
3221452 0
3221748 5
3221787 3
3221828 0
3221916 0
3221931 15
3222021 8
3222056 0
3222108 15
3222151 10
3222187 26
3222217 0
3222294 2
3222366 0
3222431 0
3222708 0
3222924 0
3222978 0
3223011 0
3223122 0
3223197 0
3223272 0
3223338 0
3223478 0
3223676 0
3224461 47
3224481 3
3224494 0
3224500 0
3224583 0
3224916 0
3225176 0
3225228 0
3225234 0
3225384 0
3225577 11
3225709 0
3226097 0
3226193 0
3226331 0
3226382 0
3226442 0
3226737 0
3226768 0
3226804 0
3226810 0
3226903 0
3227206 0
3227242 0
3227380 0
3227482 0
3227509 0
3227590 0
3227608 0
3227680 0
3227833 0
3227851 0
3227884 0
3227893 0
3227903 0
3228220 0
3228348 19
3228650 7
3228674 46
3228704 16
3228794 5
3229058 18
3229093 0
3229194 65
3229219 142
3229226 0
3229244 0
3229413 80
3229601 6
3229711 0
3229842 12
3229995 0
3230028 0
3230043 7
3230454 1
3230541 20
3230547 58
3230618 0
3230679 0
3230940 65
3230975 0
3231159 0
3231201 0
3231285 0
3231321 0
3231442 0
3231524 0
3231552 0
3231588 33
3231746 0
3232031 2
3232064 0
3232088 0
3232180 0
3232200 0
3232239 0
3232373 15
3232400 12
3232988 0
3233054 0
3233386 0
3233666 0
3233748 0
3233818 0
3233924 0
3234038 0
3234148 0
3234234 0
3234291 0
3234330 0
3234378 0
3234390 44
3234420 0
3234459 5
3234528 0
3234687 46
3234783 170
3234789 12
3234834 0
3234882 0
3234927 2
3234951 0
3235374 15
3235377 12
3235563 12
3235830 2
3235856 4
3235872 0
3236253 52
3236267 0
3236346 0
3236358 25
3236549 0
3236716 18
3236803 0
3237037 0
3237453 0
3237490 0
3237613 32
3237646 0
3237752 14
3237770 0
3237777 14
3237781 0
3237812 0
3237870 17
3237965 11
3238004 47
3238028 0
3238124 1
3238145 29
3238310 25
3238325 0
3238340 23
3238583 76
3238618 16
3238688 23
3238823 0
3239060 0
3239087 0
3239116 0
3239325 0
3239329 11
3239388 0
3239400 1
3239430 41
3239478 0
3239527 26
3239553 89
3239610 82
3239637 24
3239655 4
3239688 6
3239852 15
3239858 0
3239886 0
3239909 0
3240017 0
3240071 0
3240122 0
3240138 0
3240146 11
3240149 95
3240179 0
3240198 88
3240215 0
3240275 8
3240339 2
3240393 10
3240418 10
3240552 45
3240665 91
3240748 0
3240775 128
3240812 322
3240895 1
3240914 132
3240920 48
3241049 20
3241082 9
3241285 3701
3241387 34
3241528 2
3241549 170
3241669 23
3241993 372
3242284 0
3242364 262
3242531 0
3242569 99
3242602 3
3242631 19
3242658 6
3242662 0
3242679 52
3243121 0
3243181 0
3243205 3
3243265 0
3243297 0
3243367 0
3243440 0
3243549 0
3243603 0
3243663 0
3243672 0
3243708 0
3243729 0
3243753 0
3243771 0
3243921 0
3243942 0
3243984 0
3244059 0
3244083 0
3244143 0
3244212 0
3244287 0
3244320 0
3244350 0
3244422 0
3244440 0
3244533 0
3244629 0
3244737 0
3244749 0
3244785 0
3244866 0
3244944 0
3244989 0
3245007 0
3245152 0
3245178 0
3245193 0
3245271 0
3245298 0
3245415 0
3245571 0
3245589 0
3245643 0
3245760 0
3246165 0
3246321 0
3246508 0
3246947 0
3246955 7
3246968 46
3247131 6
3247146 0
3247233 0
3247279 0
3247390 4
3247436 0
3247481 0
3247914 0
3247990 0
3248027 0
3248322 2
3248343 0
3248358 0
3248391 0
3248418 0
3248514 10
3248535 0
3248658 67
3248700 0
3248998 27
3249184 0
3249777 18
3250119 0
3250572 6
3250826 0
3251036 0
3251084 0
3251210 2
3251333 3
3251450 0
3251530 34
3251545 56
3251758 152
3251762 63
3251806 141
3251944 50
3251957 8
3251980 0
3252067 30
3252229 2
3252477 0
3252513 0
3252528 0
3252532 11
3252539 0
3252737 39
3252740 0
3252849 0
3252961 0
3253103 0
3253131 0
3253263 25
3253277 0
3253325 0
3253338 0
3253455 0
3253506 0
3253596 0
3253700 0
3253968 0
3254070 0
3254169 0
3254307 0
3254325 0
3254364 0
3254394 0
3254460 0
3254549 0
3254595 0
3254780 0
3254805 0
3254865 0
3255009 0
3255159 0
3255282 0
3255321 0
3255408 0
3255423 0
3255465 0
3255476 0
3255537 0
3255627 0
3255657 0
3255672 0
3255684 0
3255699 0
3255711 0
3255765 0
3255957 0
3256097 0
3256245 0
3256445 0
3256473 0
3256516 0
3256856 8
3257006 0
3257200 10
3257261 0
3257275 0
3257307 0
3257325 11
3257337 0
3257418 0
3257431 0
3257434 10
3257488 1
3257762 17
3257826 24
3258015 0
3258332 43
3258414 0
3258426 0
3258438 0
3258449 0
3258500 7
3258589 0
3258594 4
3258644 3
3258718 0
3258773 0
3258812 0
3258848 0
3258989 0
3259034 0
3259079 0
3259145 0
3259274 0
3259479 0
3259517 0
3259646 0
3259694 0
3259787 0
3259928 0
3259934 0
3260170 72
3260222 0
3260327 0
3260565 0
3260567 0
3260678 30
3260753 0
3260771 0
3260822 0
3260825 0
3260900 0
3261122 35
3261197 15
3261218 0
3261323 0
3261334 9
3261341 0
3261359 0
3261434 0
3261500 77
3261659 0
3261720 47
3261807 8
3261900 0
3261988 0
3262115 0
3262147 0
3262210 23
3262332 0
3262429 0
3262774 0
3262858 0
3262954 30
3262966 0
3263203 0
3263317 0
3263476 0
3263512 0
3263713 2
3263905 0
3263950 29
3264040 0
3264079 11
3264195 0
3264567 13
3264795 6
3264847 0
3264879 17
3264945 25
3264966 0
3264989 7
3265014 0
3265119 31
3265188 0
3265269 1
3265299 10
3265302 22
3265318 0
3265371 72
3265396 0
3265470 0
3265506 29
3265515 22
3265641 61
3265707 7
3265725 0
3265822 0
3265828 0
3265854 0
3265860 45
3265905 0
3265968 6
3265983 0
3266013 40
3266028 0
3266145 909
3266163 12
3266290 2
3266320 1
3266416 0
3266512 0
3266602 1
3266606 0
3266665 0
3266728 0
3266794 4
3266908 3
3267058 0
3267216 0
3267268 0
3267352 0
3267391 0
3267400 0
3267420 0
3267715 2
3267718 0
3267757 0
3267841 0
3267861 0
3267877 4
3267946 0
3267982 0
3267985 0
3268095 0
3268113 0
3268241 0
3268300 1
3268346 0
3268406 1
3268410 0
3268468 25
3268542 20
3268699 0
3268887 6
3268944 0
3269058 0
3269070 0
3269181 0
3269340 6
3269694 1
3269773 0
3269897 3
3270041 0
3270221 6
3270783 9
3271255 0
3271841 0
3272361 42
3272525 16
3272644 42
3272976 0
3273030 0
3273041 0
3273242 40
3273245 101
3273536 0
3273663 85
3273668 0
3273688 0
3273799 44
3274278 56
3274688 11
3274692 105
3274782 25
3274845 14
3274854 15
3275249 7
3275453 0
3275507 5
3275600 15
3275669 24
3275805 0
3275831 16
3275981 67
3276008 20
3276299 45
3276403 49
3276434 89
3276485 0
3276569 0
3276581 1
3276719 55
3276764 47
3276857 0
3276956 0
3276974 26
3277102 2
3277113 0
3277172 0
3277304 0
3277322 0
3277377 0
3277383 0
3277385 4
3277809 0
3277831 0
3277833 0
3277934 0
3278021 0
3278279 0
3278573 0
3278765 0
3278947 8
3279076 28
3279513 0
3279535 0
3279838 0
3279912 0
3279958 0
3279988 0
3279996 0
3280238 0
3280377 0
3280455 0
3280578 0
3280719 0
3280956 0
3281280 0
3281301 0
3281410 45
3281812 2
3282209 3
3282263 0
3282515 0
3282624 0
3282730 3
3282836 0
3282938 0
3282940 0
3282956 0
3283042 0
3283065 0
3283102 0
3283114 0
3283147 0
3283151 0
3283195 0
3283201 0
3283233 0
3283248 0
3283291 0
3283306 0
3283453 76
3283507 4
3283622 0
3283699 3
3283708 3
3283834 3
3283952 5
3283989 0
3284194 16
3284215 8
3284265 12
3284302 38
3284346 0
3284445 1
3284647 0
3284875 0
3284899 0
3285088 0
3285157 0
3285484 0
3285598 0
3285700 0
3285785 0
3285805 0
3285873 0
3285999 0
3286044 0
3286179 0
3286393 0
3286413 0
3286461 0
3286530 0
3286584 0
3286713 0
3286788 0
3286933 0
3287026 0
3287055 0
3287297 0
3287350 0
3287363 0
3287441 0
3287477 0
3287516 0
3287579 0
3287587 0
3287742 0
3287989 0
3288004 0
3288318 0
3288729 0
3288918 0
3289143 0
3289256 0
3289355 0
3289382 0
3289490 0
3289571 46
3289787 0
3289921 0
3290744 0
3290933 0
3291063 0
3291306 0
3291333 0
3291342 0
3291519 0
3291876 0
3292074 0
3292113 0
3292140 0
3292184 0
3292196 0
3292257 0
3292356 0
3292456 0
3292600 0
3292732 6
3292780 25
3292840 12
3293032 61
3293152 36
3293209 1
3293302 6
3293664 3
3293839 0
3294138 0
3294341 33
3294411 0
3294493 0
3294499 2
3294876 0
3294980 15
3294982 20
3295004 37
3295228 0
3295501 0
3295681 0
3295804 0
3295915 0
3295948 0
3295954 0
3296227 0
3296245 0
3296413 0
3296431 0
3296503 0
3296548 0
3296554 0
3296747 0
3296886 0
3296982 0
3296985 0
3297090 0
3297133 0
3297212 0
3297255 0
3297291 0
3297368 0
3297556 0
3297691 0
3297987 0
3298006 0
3298153 0
3298176 0
3298266 0
3298326 0
3298386 0
3298410 0
3298632 0
3298788 0
3298791 0
3299088 0
3299151 0
3299205 0
3299507 0
3299603 0
3299741 0
3299807 0
3299960 0
3300113 0
3300250 0
3300293 0
3300307 0
3300397 0
3300448 0
3300475 0
3300673 0
3300691 0
3300730 0
3300820 0
3300910 0
3300922 0
3301036 0
3301304 0
3301777 28
3301946 13
3301964 1
3302077 0
3302103 7
3302134 34
3302158 0
3302176 0
3302197 0
3302209 0
3302230 0
3302338 0
3302464 0
3302491 12
3302567 72
3302894 0
3302902 0
3302914 80
3302988 0
3303016 0
3303018 8
3303435 24
3303513 20
3303549 11
3303582 13
3303618 12
3303971 25
3304293 0
3304401 0
3304521 22
3304527 10
3304770 0
3305058 29
3305139 6
3305208 12
3305265 14
3305349 0
3305403 4
3305505 0
3305655 0
3305760 5
3305826 0
3305904 0
3305913 0
3305988 31
3306333 1
3306510 4
3306840 0
3306963 0
3307045 0
3307065 13
3307089 0
3307179 4
3307368 0
3307438 0
3307452 0
3307553 16
3307559 0
3307621 0
3307692 0
3308077 0
3308113 0
3308128 0
3308241 0
3308497 1
3308675 0
3308703 40
3308965 4
3309059 25
3309099 0
3309193 0
3309214 0
3309322 0
3309397 0
3310024 2
3310138 1
3310152 0
3310387 0
3310439 0
3310489 10
3310540 18
3310839 0
3310935 0
3310989 0
3311112 1
3311250 4
3311304 18
3311361 93
3311376 0
3311566 3
3311875 0
3311887 0
3311899 0
3311911 0
3311923 0
3311932 0
3311947 53
3311962 3
3311986 48
3312010 13
3312031 5
3312037 4
3312212 0
3312240 0
3312484 1
3312901 0
3312954 0
3313454 5
3313520 0
3314030 0
3314108 0
3314263 0
3314288 0
3314330 0
3314871 0
3314934 0
3314946 0
3315294 0
3315325 0
3315331 0
3315437 0
3315452 5
3315509 0
3315530 0
3315769 0
3315911 0
3316145 61
3316169 61
3316271 7
3316431 12
3316434 0
3316524 4
3316566 0
3316838 0
3316875 0
3316899 0
3316926 0
3317001 20
3317223 10
3317646 0
3317751 0
3317834 11
3317844 18
3317876 0
3317900 13
3317925 0
3317937 0
3317940 0
3317956 0
3317977 0
3317990 0
3318443 0
3318579 0
3318630 30
3318635 0
3318663 0
3318674 19
3318704 0
3318752 10
3318992 0
3319091 0
3319208 13
3319463 103
3319526 0
3319607 0
3319682 0
3319735 0
3319794 35
3319814 0
3319838 0
3319853 0
3319862 34
3319922 0
3320012 70
3320042 10
3320081 53
3320198 68
3320224 0
3320411 0
3320486 1
3320522 28
3320525 45
3320537 0
3320540 0
3320607 7
3320653 9
3320830 3
3320854 0
3321082 1
3321406 0
3321418 0
3321557 1
3321587 26
3321719 7
3321899 0
3322154 11
3322289 54
3322334 63
3322418 0
3322526 27
3323110 45
3323404 0
3323791 0
3323899 0
3323980 0
3324109 0
3324116 4
3324136 7
3324142 15
3324245 0
3324474 1
3324686 27
3324716 30
3325454 0
3325597 0
3325629 21
3325646 0
3325720 23
3325769 0
3325886 67
3325943 22
3326098 12
3326113 0
3326428 0
3326578 0
3326665 29
3326795 42
3326833 11
3326901 14
3327019 22
3327085 0
3327145 0
3327184 7
3327277 0
3327318 9
3327506 15
3327599 1
3327828 0
3328598 0
3328621 0
3328630 13
3328691 0
3328991 0
3329027 0
3329061 0
3329069 94
3329161 0
3329226 0
3329445 0
3329599 0
3329765 0
3329769 8
3329823 0
3329825 14
3329892 45
3329899 0
3330015 0
3330051 6
3330583 56
3330640 0
3330784 0
3330793 28
3330796 10
3330970 17
3331003 5
3331018 0
3331087 40
3331099 42
3331122 18
3331126 2
3331174 22
3331186 4
3331236 0
3331291 4
3331338 0
3331387 0
3331408 0
3331486 6
3331534 0
3331564 0
3331636 0
3331753 0
3332038 13
3332068 0
3332182 18
3332270 0
3332300 10
3332598 0
3332610 0
3332617 2
3332625 0
3332793 0
3332895 0
3332970 13
3333180 0
3333198 20
3333312 20
3333372 3
3333456 0
3333749 0
3334052 2
3334196 11
3334334 14
3334344 0
3334413 0
3334583 33
3334686 16
3335001 20
3335079 0
3335105 0
3335352 49
3335409 19
3335529 4
3335614 12
3335643 0
3335840 5
3336242 0
3336305 14
3336368 69
3336382 0
3336445 0
3336595 0
3336816 54
3336894 36
3336987 0
3337005 50
3337026 0
3337036 0
3337047 0
3337953 0
3338134 0
3338205 0
3338247 0
3338749 11
3338773 0
3339184 0
3339337 0
3339454 0
3339544 0
3339580 0
3339618 51
3339698 0
3339715 0
3339744 47
3340210 46
3340267 82
3340270 15
3340288 0
3340395 0
3340514 10
3340522 0
3340603 4
3340681 0
3340945 0
3341431 0
3341491 27
3341497 23
3341623 0
3342365 0
3342461 21
3342631 0
3342647 0
3342888 2
3342936 0
3342950 3
3343198 0
3343369 8
3343384 48
3343386 0
3343411 12
3343453 0
3343627 0
3343681 172
3343720 0
3343912 8
3344014 6
3344188 63
3344296 3
3344308 0
3344329 0
3344380 0
3344656 0
3344662 0
3345133 0
3345219 0
3345292 0
3345546 0
3345582 0
3345639 3
3345686 1
3345711 0
3345726 0
3345838 0
3345905 0
3346062 0
3346065 1
3346083 0
3346183 0
3346246 36
3346256 0
3346285 0
3346350 0
3346372 0
3346446 0
3346574 0
3346650 3
3346677 16
3346716 0
3346725 0
3346916 0
3347043 0
3347058 7
3347127 6
3347136 0
3347226 0
3347379 16
3347621 0
3347633 10
3347708 0
3347749 0
3347777 17
3347792 0
3347861 0
3347935 0
3347987 21
3347999 0
3348092 0
3348155 36
3348179 0
3348293 0
3348299 0
3348347 0
3348368 0
3348419 0
3348449 0
3348578 0
3348647 0
3348755 39
3348824 0
3348943 0
3348988 60
3349009 0
3349012 23
3349027 0
3349492 14
3349531 23
3349591 56
3349675 45
3349693 16
3349735 0
3349953 9
3350112 0
3350133 0
3350220 16
3350313 0
3350364 0
3350417 0
3350463 13
3350550 7
3350553 37
3350625 4
3350882 0
3350915 0
3350924 0
3350987 0
3351137 8
3351235 8
3351239 18
3351254 0
3351322 24
3351847 0
3351881 0
3352075 0
3352084 0
3352117 0
3352355 0
3352372 0
3352726 5
3352819 6
3352867 1
3352977 0
3353067 0
3353214 0
3353283 0
3353345 26
3353528 0
3353694 0
3353751 0
3353773 6
3353850 0
3353880 0
3354071 0
3354333 0
3354508 0
3354626 0
3354651 32
3354683 0
3354689 8
3354779 0
3354840 0
3354853 0
3355031 0
3355085 0
3355103 1
3355208 0
3355236 0
3355268 0
3355308 0
3355448 0
3355512 0
3355610 26
3355654 0
3355678 0
3355718 0
3355730 54
3355820 0
3355868 160
3355934 19
3355970 6
3355991 0
3356159 0
3356390 0
3356412 0
3356424 95
3356441 0
3356450 63
3356590 0
3356828 0
3356873 0
3356890 0
3356977 0
3356990 0
3357008 76
3357014 47
3357056 25
3357304 8
3357467 26
3357540 0
3357560 0
3357562 0
3357569 0
3357719 0
3357878 0
3357911 0
3358177 0
3358196 0
3358527 0
3359017 0
3359050 20
3359216 10
3359429 0
3359464 0
3359593 0
3359638 0
3359833 0
3359857 0
3359959 0
3359968 0
3359995 32
3360209 0
3360223 0
3360448 0
3360496 64
3360562 26
3360680 22
3360694 0
3360711 14
3360774 0
3360832 0
3360843 0
3360960 47
3361014 10
3361047 12
3361260 16
3361311 0
3361341 0
3361362 30
3361401 44
3361476 0
3361503 7
3361531 0
3361578 0
3361761 0
3361776 19
3361782 50
3361824 0
3361913 0
3361926 0
3361971 0
3362202 100
3362229 65
3362241 23
3362285 20
3362372 29
3362401 12
3362463 0
3362520 65
3362543 1
3362630 0
3362710 0
3362816 0
3363188 15
3363278 0
3363377 40
3363491 8
3363650 0
3363692 2
3363819 0
3363896 78
3363951 190
3364052 0
3364101 0
3364110 17
3364138 6
3364276 5
3364358 0
3364578 0
3364593 7
3364672 0
3364818 0
3364875 29
3364966 0
3365223 54
3365367 0
3365376 11
3365496 2
3365615 0
3365774 12
3365798 0
3366259 0
3366347 0
3366353 0
3366359 0
3366365 0
3366698 0
3366847 0
3367054 37
3367072 0
3367180 26
3367214 0
3367234 0
3367476 10
3367563 0
3367613 0
3367680 0
3367734 2
3367851 0
3367898 0
3368034 10
3368115 0
3368127 34
3368175 5
3368197 0
3368301 0
3368326 0
3368341 102
3368401 6
3368482 0
3368650 52
3368656 79
3368758 0
3368875 0
3368911 0
3369012 22
3369076 0
3369178 0
3369191 0
3369199 0
3369268 0
3369316 8
3369409 55
3369418 8
3369481 5
3369646 3
3369725 0
3369799 0
3369850 34
3369892 0
3369949 23
3370135 14
3370220 0
3370425 0
3370477 0
3370528 0
3370747 0
3370844 0
3371142 0
3371144 3
3371152 0
3371205 22
3371305 0
3371324 0
3372149 3
3372629 0
3372779 0
3372791 0
3372896 0
3372912 0
3372952 0
3373005 0
3373100 2
3373423 0
3373496 0
3373552 0
3373565 0
3373621 0
3373651 46
3373705 0
3373841 0
3373944 0
3373963 1
3373966 0
3374043 8
3374066 38
3374080 0
3374137 0
3374140 63
3374153 0
3374155 0
3374168 0
3374405 7
3374416 0
3374482 0
3374512 0
3374565 0
3374568 0
3374638 0
3374652 0
3374670 0
3374790 0
3374842 0
3375017 0
3375076 0
3375165 13
3375279 3
3375290 0
3375369 0
3375454 0
3375828 0
3375834 0
3375838 87
3375891 0
3375921 0
3375975 0
3376032 71
3376164 0
3376167 6
3376313 1
3376336 0
3376339 25
3376414 106
3376542 0
3376570 0
3376752 10
3376779 0
3376875 0
3376902 0
3376965 0
3377034 0
3377176 0
3377187 0
3377238 0
3377776 0
3378056 0
3378155 0
3378182 0
3378215 0
3378221 4
3378254 0
3378448 0
3378526 13
3378613 162
3378617 0
3378736 1
3378745 0
3378789 0
3378916 0
3379229 38
3379306 19
3379310 0
3379377 8
3379475 26
3379501 0
3379576 2
3379640 0
3379651 0
3379674 0
3379840 0
3379918 0
3379990 15
3380143 0
3380258 0
3380365 0
3380454 0
3380488 0
3380617 0
3380731 0
3380805 0
3380842 0
3380953 0
3381061 0
3381271 1
3381358 101
3381508 0
3381628 0
3381706 7
3381734 0
3381817 38
3381950 27
3381970 0
3382037 0
3382087 1
3382204 0
3382227 0
3382268 0
3382298 0
3382328 1
3382370 0
3382447 0
3382471 26
3382654 0
3382661 0
3382675 11
3382756 0
3382795 0
3382845 0
3382884 0
3382930 0
3383191 0
3383304 0
3383402 5
3383475 4
3383563 0
3383596 40
3383689 0
3383798 0
3383814 54
3383833 0
3384135 0
3384388 20
3384640 0
3384858 0
3384990 41
3385022 0
3385054 1
3385245 54
3385395 0
3385545 23
3385573 0
3385770 0
3385830 81
3386127 17
3386236 8
3386274 0
3386307 0
3386536 0
3387156 0
3387271 13
3387286 0
3387298 36
3387421 0
3387442 0
3387512 0
3387637 61
3387696 5
3387709 24
3387793 10
3387940 0
3388250 0
3388259 3
3388261 0
3388301 0
3388318 0
3388366 0
3388573 0
3388600 0
3388633 0
3388883 4
3388958 4
3389093 0
3389126 0
3389201 0
3389210 0
3389233 0
3389267 0
3389270 0
3389396 0
3389411 0
3389435 0
3389527 0
3389579 0
3389822 0
3389828 0
3389927 0
3390135 0
3390167 0
3390176 0
3390250 0
3390257 22
3390259 4
3390315 0
3390346 8
3390359 0
3390413 0
3390448 0
3390821 1
3390830 22
3390911 0
3391088 3
3391126 3
3391258 7
3391267 0
3391294 0
3391394 0
3391446 0
3391460 0
3391484 0
3391540 0
3391641 7
3391647 0
3391770 0
3392076 0
3392206 0
3392389 0
3392521 0
3392550 0
3392691 0
3392802 0
3392839 0
3392899 0
3393247 0
3393259 0
3393268 0
3393276 0
3393278 0
3393309 0
3393466 4
3393520 0
3393559 33
3393670 10
3393973 30
3394075 0
3394240 0
3394605 0
3394731 0
3394802 0
3394822 1
3394824 30
3394826 0
3394837 0
3394849 0
3394996 0
3395054 40
3395065 0
3395079 0
3395081 0
3395297 78
3395378 0
3395462 0
3395767 0
3395806 0
3395867 0
3396047 0
3396105 0
3396128 0
3396145 0
3396331 0
3396549 0
3396580 0
3396684 0
3396696 18
3396830 0
3396832 0
3396936 0
3396985 0
3397448 0
3397731 0
3397788 14
3397805 0
3397842 0
3397919 13
3398102 0
3398124 0
3398130 0
3398181 0
3398202 0
3398338 20
3398358 13
3398422 0
3398517 0
3398595 0
3398796 0
3398800 0
3398815 0
3398827 0
3398840 0
3398845 0
3398860 0
3398948 0
3399008 0
3399036 24
3399188 20
3399452 0
3399561 6
3399589 1
3399882 0
3399956 19
3400033 0
3400155 0
3400276 0
3400361 17
3400373 0
3400395 45
3400432 0
3400458 9
3400487 1
3400500 0
3400637 22
3400748 48
3400900 0
3400969 0
3400990 0
3401040 5
3401305 5
3401341 0
3401395 16
3401633 0
3401656 0
3401672 0
3401859 0
3401894 0
3401905 54
3401972 6
3402006 0
3402090 0
3402127 5
3402160 0
3402237 0
3402264 0
3402352 0
3402414 15
3402481 0
3402610 0
3402664 6
3402727 0
3402825 29
3402844 1
3402856 0
3403000 0
3403029 0
3403123 0
3403135 0
3403174 0
3403295 0
3403382 7
3403431 0
3403437 0
3403495 8
3403539 12
3403582 4
3403618 11
3403654 0
3403662 46
3403686 0
3403725 0
3403730 0
3403836 0
3404031 0
3404059 0
3404063 0
3404133 0
3404139 17
3404189 0
3404252 0
3404310 0
3404327 0
3404341 0
3404408 0
3404414 0
3404425 8
3404661 0
3404733 19
3404762 0
3404838 0
3404864 0
3404870 0
3404881 0
3405015 0
3405024 7
3405036 23
3405054 0
3405077 103
3405121 0
3405188 39
3405340 0
3405374 74
3405476 76
3405553 12
3405566 4
3405609 0
3405669 0
3405747 3
3405813 0
3405821 0
3405836 0
3405915 23
3405936 0
3406027 0
3406134 41
3406154 0
3406220 0
3406316 0
3406414 0
3406568 0
3406598 0
3406602 0
3406640 0
3406649 0
3406655 0
3406704 0
3406746 5
3406817 2
3406820 3
3406914 0
3406985 0
3406997 0
3407019 0
3407132 0
3407138 0
3407147 0
3407185 3
3407283 0
3407372 0
3407533 22
3407559 0
3407586 2
3407628 0
3407691 0
3407717 0
3407793 4
3407796 5
3407888 0
3407979 24
3407990 7
3408097 0
3408181 4
3408195 0
3408248 0
3408266 0
3408598 0
3408734 0
3408745 0
3408777 5
3408783 0
3408790 0
3408796 0
3408803 0
3408849 7
3408978 5
3409138 0
3409424 17
3409426 9
3409450 0
3409588 0
3409632 0
3409668 0
3409696 0
3409798 0
3409845 0
3409891 4
3409944 49
3410144 0
3410187 0
3410199 10
3410250 0
3410311 0
3410455 0
3410545 0
3410606 8
3410632 0
3410678 32
3410681 0
3410707 0
3410726 0
3410745 0
3410752 0
3410783 0
3410806 13
3410833 0
3410905 0
3410915 0
3410988 0
3411068 0
3411161 11
3411169 0
3411185 0
3411193 0
3411227 0
3411243 0
3411311 0
3411472 0
3411546 0
3411727 0
3411756 0
3411766 0
3411772 0
3411777 0
3411782 0
3411791 0
3411822 11
3411861 0
3411951 0
3411991 0
3412021 9
3412049 0
3412132 0
3412152 0
3412207 0
3412227 23
3412288 45
3412345 0
3412396 0
3412406 0
3412567 26
3412570 141
3412588 6
3412610 0
3412613 0
3412630 0
3412651 0
3412672 0
3412686 0
3412695 0
3412846 0
3412864 0
3412954 0
3413048 0
3413062 52
3413128 89
3413242 0
3413266 26
3413284 9
3413319 0
3413343 0
3413393 0
3413416 0
3413422 0
3413436 0
3413517 0
3413558 8
3413653 0
3413701 0
3413782 0
3413822 5
3413916 10
3413931 1
3413963 0
3414091 0
3414224 0
3414264 0
3414293 0
3414327 0
3414497 0
3414521 0
3414528 0
3414535 0
3414635 0
3414725 0
3414773 0
3414852 0
3414889 0
3414904 0
3414909 0
3414912 0
3415006 0
3415041 0
3415049 0
3415089 2
3415136 3
3415219 0
3415264 8
3415297 0
3415479 0
3415512 0
3415519 0
3415563 0
3415664 0
3415771 0
3415891 3
3415901 36
3415904 0
3415913 15
3415927 9
3415959 0
3415999 0
3416013 0
3416027 18
3416030 0
3416055 0
3416064 0
3416196 0
3416230 0
3416260 0
3416269 0
3416312 0
3416381 0
3416618 0
3416661 0
3416696 0
3416710 0
3416716 0
3416796 35
3416957 6
3416977 0
3417023 9
3417047 2
3417059 0
3417071 0
3417107 41
3417168 49
3417200 0
3417245 0
3417252 0
3417269 21
3417322 8
3417339 0
3417427 16
3417456 0
3417490 11
3417522 15
3417571 0
3417598 50
3417673 9
3417831 0
3418012 12
3418015 29
3418023 58
3418161 33
3418228 0
3418258 22
3418267 0
3418371 49
3418441 11
3418552 12
3418596 44
3418629 25
3418635 0
3418715 6
3418747 4
3418794 0
3418827 0
3418845 56
3418870 0
3418902 0
3418911 0
3418963 0
3418996 43
3419068 0
3419084 0
3419169 0
3419237 9
3419267 0
3419283 47
3419488 0
3419511 24
3419664 0
3419710 19
3419904 0
3419949 11
3420002 0
3420029 0
3420115 0
3420151 12
3420335 0
3420561 0
3420612 0
3420666 35
3420735 0
3420781 16
3420836 0
3420839 150
3420884 5
3420892 6
3420900 0
3420932 0
3420951 1
3421007 6
3421037 0
3421047 27
3421124 0
3421154 63
3421163 0
3421406 230
3421416 22
3421534 0
3421561 0
3421589 11
3421593 43
3421660 0
3421748 0
3421780 0
3421791 0
3421812 0
3422010 0
3422197 18
3422222 29
3422426 0
3422495 47
3422633 0
3422697 18
3422716 17
3422738 0
3422740 0
3422751 0
3422757 0
3422852 0
3422905 0
3423175 6
3423229 11
3423329 0
3423349 0
3423425 0
3423502 25
3423697 0
3423705 4
3423721 0
3423821 0
3423906 0
3423924 8
3423939 0
3424029 6
3424128 0
3424176 0
3424277 0
3424442 2
3424446 0
3424486 7
3424498 0
3424507 12
3424603 0
3424687 0
3424780 0
3424798 0
3424993 26
3425026 0
3425083 0
3425110 4
3425167 0
3425262 19
3425353 0
3425368 0
3425395 0
3425434 0
3425449 9
3425630 0
3425761 355
3425765 68
3426173 0
3426348 2
3426404 4
3426488 26
3426556 0
3426566 0
3426713 2
3426720 0
3426752 0
3426903 0
3426932 3
3427001 20
3427112 0
3427205 0
3427408 0
3427416 0
3427537 0
3427558 0
3427618 0
3427648 23
3427688 0
3427813 0
3427946 0
3427966 76
3428032 0
3428165 0
3428198 0
3428422 214
3428449 24
3428480 0
3428501 0
3428508 4
3428550 0
3428602 0
3428674 0
3428705 0
3428799 0
3428825 0
3428882 0
3428884 5
3429136 0
3429298 14
3429375 0
3429382 0
3429393 25
3429395 0
3429403 15
3429405 18
3429626 28
3429646 0
3429648 0
3429654 1
3429656 0
3429880 35
3429882 0
3429891 0
3429946 47
3430011 4
3430048 0
3430115 0
3430269 0
3430401 54
3430494 0
3430538 9
3430700 3
3430718 9
3430754 6
3430838 0
3430901 0
3431048 6
3431126 0
3431153 0
3431224 0
3431343 0
3431376 15
3431421 16
3431424 0
3431475 0
3431523 0
3431544 0
3431562 5
3431582 0
3431619 99
3431655 0
3431669 0
3431730 6
3431750 0
3431763 1
3431859 0
3431931 0
3431970 13
3432018 0
3432072 9
3432075 4
3432078 0
3432120 0
3432168 0
3432391 9
3432433 0
3432506 82
3432572 44
3432575 13
3432688 0
3432726 8
3432735 0
3432749 6
3432927 7
3433027 0
3433061 0
3433235 0
3433245 0
3433247 0
3433259 6
3433263 0
3433285 0
3433308 0
3433328 0
3433417 0
3433490 0
3433546 0
3433715 0
3433742 79
3433961 12
3434016 0
3434038 12
3434249 0
3434279 0
3434313 0
3434363 0
3434397 0
3434417 0
3434477 0
3434547 0
3434559 0
3434563 0
3434591 0
3434600 0
3434604 0
3434618 0
3434622 0
3434642 0
3434670 0
3434717 0
3434798 0
3434811 0
3434831 0
3434951 0
3435044 0
3435119 8
3435284 2
3435336 0
3435463 0
3435480 0
3435482 39
3435560 0
3435586 0
3435875 0
3435990 0
3435992 50
3436245 0
3436262 1
3436401 0
3436424 2
3436511 0
3436516 0
3436525 0
3436563 13
3436577 0
3436579 101
3436617 0
3436664 0
3436687 0
3436742 0
3436759 0
3436810 3
3436888 0
3436927 0
3436950 12
3437138 0
3437151 0
3437257 9
3437344 8
3437375 0
3437535 0
3437642 0
3437703 0
3437722 0
3437761 0
3437773 0
3437822 41
3437848 0
3437865 0
3437932 0
3437951 0
3437987 23
3438097 12
3438397 0
3438651 0
3438687 0
3438696 0
3438714 0
3438769 12
3438782 0
3438919 0
3438951 5
3439020 0
3439182 7
3439281 15
3439341 0
3439386 0
3439536 0
3439565 0
3439935 0
3439990 0
3440026 0
3440249 1
3440389 4
3440417 1
3440543 0
3440576 0
3440682 0
3440745 0
3440829 9
3440831 0
3440888 0
3440896 2
3441182 0
3441211 11
3441517 0
3441541 27
3441659 0
3441663 32
3441837 22
3441959 0
3442034 89
3442119 0
3442499 4
3442678 0
3442694 0
3442853 149
3442896 0
3443079 0
3443110 0
3443117 0
3443200 2
3443424 0
3443427 0
3443453 9
3443461 0
3443635 0
3443662 0
3443679 6
3443698 6
3444064 26
3444074 0
3444092 5
3444229 17
3444337 95
3444376 25
3444577 17
3444620 0
3444627 0
3444649 33
3444655 0
3444763 15
3444927 44
3444978 16
3445059 0
3445107 74
3445181 0
3445224 6
3445242 0
3445284 0
3445367 0
3445377 0
3445380 0
3445404 0
3445491 0
3445518 0
3445530 22
3445536 37
3445566 59
3445568 0
3445707 0
3445899 0
3445904 15
3445908 18
3445937 0
3445944 0
3445951 0
3445970 9
3445975 0
3446195 1
3446215 0
3446229 0
3446327 0
3446411 46
3446486 0
3446567 37
3446585 59
3446747 15
3446837 9
3446839 0
3447057 0
3447163 0
3447179 0
3447218 61
3447470 0
3447557 0
3447634 24
3447697 0
3447721 0
3447862 0
3447873 0
3447938 49
3448291 0
3448312 0
3448318 0
3448321 40
3448413 0
3448462 12
3448705 0
3448912 7
3448930 0
3448941 9
3448976 13
3449018 92
3449021 0
3449028 9
3449048 13
3449108 0
3449235 0
3449249 7
3449631 131
3449684 8
3449838 0
3449865 0
3449911 674
3449928 0
3449941 0
3449944 0
3449952 0
3450026 0
3450079 0
3450111 0
3450113 0
3450134 0
3450150 0
3450348 0
3450361 0
3450452 12
3450462 0
3450548 0
3450868 0
3451084 0
3451108 0
3451131 0
3451144 0
3451156 0
3451216 0
3451333 0
3451351 0
3451411 1
3451609 8
3451621 0
3451632 0
3451651 1
3451699 0
3451768 0
3451774 0
3451876 34
3451909 21
3451941 0
3451984 0
3452034 4
3452143 0
3452214 0
3452388 3
3452454 0
3452467 0
3452527 0
3452554 1
3452665 10434
3452725 0
3452731 0
3452788 4391
3452809 0
3452893 0
3452900 57
3452961 0
3452992 0
3453070 0
3453124 9
3453183 30
3453225 18
3453459 0
3453497 34
3453510 14
3453528 0
3453570 0
3453584 0
3453586 27
3453602 0
3453612 15
3453806 0
3453857 0
3453944 0
3454127 0
3454221 0
3454253 0
3454294 0
3454307 0
3454339 0
3454471 0
3454503 10
3454519 5
3454591 0
3454601 0
3454615 14
3454900 0
3454927 0
3454976 0
3455020 0
3455079 0
3455151 0
3455267 0
3455335 0
3455447 0
3455506 0
3455526 0
3455579 0
3455604 25
3455834 11
3455945 0
3455989 19
3455996 10
3456046 0
3456122 6
3456251 0
3456278 0
3456281 0
3456302 0
3456335 0
3456452 0
3456608 8
3456715 0
3456743 1
3456971 0
3456986 1
3456989 5
3457179 0
3457206 0
3457290 0
3457305 0
3457350 0
3457541 0
3457565 0
3457641 0
3458175 0
3458205 0
3458210 0
3458333 2
3458708 0
3458718 19
3458745 0
3458790 18
3458810 24
3458817 19
3459106 0
3459144 20
3459184 6
3459204 0
3459243 0
3459269 0
3459305 0
3459387 0
3459489 0
3459516 4
3459612 0
3459898 0
3459926 0
3459939 0
3459943 0
3459947 0
3459951 0
3459990 0
3459994 0
3459998 0
3460002 0
3460006 0
3460015 0
3460085 1
3460115 0
3460160 0
3460240 32
3460244 29
3460390 17
3460539 0
3460618 0
3460901 0
3460933 0
3461255 0
3461459 0
3461474 0
3461486 0
3461528 0
3461805 0
3461971 0
3462162 0
3462323 0
3462701 0
3462861 0
3462915 0
3462951 0
3463020 0
3463029 1
3463059 8
3463248 0
3463266 5
3463284 9
3463389 21
3463515 7
3463520 0
3463569 0
3463636 4
3463677 12
3463758 0
3463843 0
3463931 7
3464054 0
3464167 0
3464517 90
3464726 0
3465149 0
3465244 1
3465416 5
3465436 0
3465474 0
3465576 2
3465734 0
3465776 0
3465876 0
3465960 0
3465974 0
3466056 5
3466108 0
3466173 0
3466332 0
3466407 26
3466416 0
3466456 28
3466569 0
3466640 0
3466742 0
3466802 0
3466940 0
3467015 14
3467050 16
3467088 27
3467248 0
3467346 0
3467420 0
3467439 0
3467445 0
3467475 5
3467534 4
3467601 2
3467622 0
3467646 0
3467743 0
3467866 0
3467870 0
3467874 0
3467878 0
3467886 0
3468035 0
3468059 0
3468086 0
3468185 0
3468197 0
3468311 4
3468488 0
3468638 0
3468739 0
3468792 0
3468803 0
3468929 5
3468959 0
3469058 0
3469224 0
3469483 28
3469504 0
3469555 0
3469577 0
3469743 0
3469799 33
3469807 3
3469834 3
3469911 17
3470223 48
3470235 0
3470275 0
3470353 0
3470368 0
3470388 0
3470512 7
3470518 31
3470627 0
3470634 0
3470661 5
3470675 2
3470765 419
3470795 0
3470906 0
3470973 13
3471104 0
3471117 0
3471280 0
3471332 3
3471335 15
3471455 0
3471655 0
3471697 0
3471747 0
3471860 0
3471921 0
3471971 0
3472118 0
3472140 0
3472144 5
3472188 0
3472340 63
3472361 0
3472406 0
3472418 3
3472472 1
3472604 9
3472682 0
3472799 0
3472876 7
3472913 5
3472924 0
3473051 0
3473277 0
3473315 0
3473333 0
3473372 0
3473430 0
3473505 26
3473582 464
3473747 1
3473831 0
3474160 15
3474166 26
3474364 8
3474379 4
3474420 4
3474457 0
3474538 28
3474622 0
3474646 0
3474791 0
3474803 0
3474907 0
3475115 0
3475140 27
3475178 21
3475196 0
3475397 0
3475422 0
3475532 17
3475871 4
3476077 0
3476138 0
3476207 0
3476464 2
3476665 0
3476668 0
3476815 2
3476851 0
3476857 0
3476917 0
3476936 4
3477109 112
3477130 7
3477132 0
3477166 3
3477199 0
3477283 0
3477453 0
3477576 1
3477715 5
3477841 5
3477850 0
3477969 8
3478372 3
3478555 0
3478594 5
3478664 0
3478858 0
3478898 0
3478915 45
3479101 0
3479142 0
3479209 0
3479314 0
3479326 42
3479341 0
3479565 4
3479637 0
3479841 32
3479865 0
3479929 5
3479989 72
3480001 70
3480129 57
3480165 0
3480171 0
3480201 0
3480229 2
3480234 0
3480423 0
3480440 0
3480555 0
3480559 0
3480821 2
3480827 0
3480976 0
3481024 3
3481087 7
3481090 11
3481115 0
3481129 0
3481258 0
3481297 6
3481495 5
3481576 0
3481590 0
3481653 0
3481740 15
3481755 0
3481822 34
3481837 0
3481909 0
3482003 0
3482079 0
3482090 0
3482120 0
3482144 13
3482602 0
3482635 0
3482716 13
3482723 0
3482847 21
3482858 0
3483120 8
3483150 7
3483195 20
3483346 0
3483369 0
3483507 0
3483516 0
3483648 0
3483678 0
3483700 0
3483788 10
3483808 0
3483846 0
3483906 0
3484127 0
3484308 0
3484400 0
3484409 0
3484418 0
3484433 0
3484454 17
3484498 0
3484614 0
3484802 0
3484975 0
3485053 16
3485091 0
3485106 17
3485146 0
3485227 19
3485263 0
3485296 0
3485393 0
3485527 0
3485606 0
3485623 0
3485731 10
3485791 0
3485830 0
3485860 0
3485862 2
3485869 20
3485871 0
3485926 18
3485929 14
3485983 0
3486028 0
3486075 325
3486167 1
3486330 0
3486332 0
3486522 0
3486588 0
3486681 0
3486806 0
3487071 4
3487091 0
3487112 3
3487212 0
3487419 13
3487470 0
3487481 0
3487492 0
3487502 0
3487537 59
3487579 1
3487586 6
3488046 0
3488113 0
3488185 24
3488315 0
3488632 29
3488842 0
3488899 40
3488909 0
3488936 0
3488975 0
3489029 1
3489038 0
3489179 73
3489227 8
3489338 18
3489365 19
3489391 0
3489475 0
3489484 0
3489546 0
3489675 1
3489841 0
3490072 7
3490092 5
3490114 0
3490316 0
3490484 3
3490772 0
3490907 0
3491091 295
3491165 0
3491217 0
3491405 4
3491444 0
3491450 0
3491516 0
3491592 0
3491622 110
3491660 0
3491756 0
3492047 43
3492265 0
3492379 2
3492389 8
3492409 19
3492526 0
3492601 0
3492675 0
3492696 0
3492703 6
3492829 0
3492850 23
3492856 27
3492890 53
3493162 0
3493189 14
3493525 0
3493540 12
3493543 41
3493600 0
3493688 0
3493719 0
3493752 0
3493777 0
3493791 0
3493797 0
3493828 0
3493830 0
3493834 0
3493838 0
3493864 0
3494000 58
3494081 0
3494136 0
3494183 0
3494325 0
3494587 0
3494839 8
3494951 0
3494964 8
3495117 0
3495230 0
3495302 0
3495380 0
3495440 0
3495512 0
3495608 0
3495702 11
3495812 0
3495823 7
3495878 6
3496142 0
3496260 0
3496361 21
3496397 34
3496439 0
3496529 8
3496619 0
3496777 6
3497082 0
3497131 27
3497137 71
3497197 0
3497250 10
3497332 86
3497490 0
3497587 0
3497639 0
3497696 12
3497743 0
3497824 0
3497862 0
3497929 0
3498201 0
3498220 0
3498223 0
3498228 0
3498242 0
3498273 0
3498331 0
3498338 1
3498421 0
3498428 0
3498520 72
3498693 0
3498919 0
3498952 0
3499016 3
3499267 0
3499398 0
3499481 0
3499485 29
3499536 0
3499542 97
3499668 273
3499731 0
3499877 0
3499922 0
3499956 0
3499968 0
3499990 0
3500016 0
3500026 0
3500034 0
3500109 0
3500169 0
3500212 8
3500379 35
3500471 0
3500483 0
3500502 0
3500508 0
3500539 0
3500550 0
3500612 0
3500638 0
3500645 0
3500653 0
3500668 0
3500681 0
3500724 0
3500828 17
3500837 0
3500852 19
3500912 4
3500918 0
3500970 0
3500999 0
3501018 0
3501029 0
3501089 0
3501098 13
3501100 2
3501104 1
3501327 0
3501337 0
3501380 65
3501554 59
3501686 0
3501761 9
3501968 0
3502097 0
3502196 0
3502405 27
3502445 0
3502501 6
3502514 4
3502532 33
3502793 1
3502931 97
3502961 53
3503040 39
3503060 800
3503149 6
3503336 130
3503495 3
3503603 36
3503684 41
3503732 47
3503801 17
3503811 2
3503927 0
3503982 0
3503994 56
3504035 10
3504138 25
3504312 10
3504376 2
3504393 0
3504432 32
3504533 0
3504561 0
3504586 0
3504783 9
3504792 0
3504882 48
3504890 0
3504914 20
3504947 0
3504962 0
3505026 0
3505047 0
3505129 0
3505228 0
3505304 0
3505383 4
3505504 0
3505540 0
3505542 0
3505605 0
3505710 0
3505719 0
3505747 0
3505752 0
3505766 1
3505942 0
3506153 9
3506198 41
3506318 0
3506419 0
3506430 0
3506449 0
3506545 10
3506658 0
3506741 23
3506810 0
3507036 4
3507165 1
3507175 0
3507214 0
3507232 0
3507339 22
3507459 0
3507566 19
3507717 0
3507783 0
3507790 0
3507906 23
3507909 50
3507921 18
3507975 0
3507984 0
3507988 24
3508080 0
3508200 7
3508212 25
3508219 1
3508233 0
3508296 8
3508299 3
3508370 0
3508394 0
3508412 20
3508440 19
3508458 22
3508506 0
3508567 0
3508611 8
3508746 28
3508764 0
3508805 0
3508810 0
3508825 45
3508886 18
3509098 0
3509118 0
3509196 26
3509220 25
3509367 0
3509414 0
3509491 31
3509545 0
3509660 5
3509850 7
3509887 0
3509925 24
3509939 51
3510087 0
3510245 38
3510255 0
3510287 0
3510404 0
3510407 32
3510419 36
3510497 10
3510699 32
3510836 16
3510933 0
3510951 38
3510957 0
3510987 91
3510990 0
3511021 0
3511077 0
3511227 1
3511466 38
3511476 34
3511512 0
3511631 0
3511784 0
3511988 0
3512000 1
3512083 0
3512238 1
3512315 29
3512341 0
3512393 0
3512441 0
3512475 31
3512494 0
3512742 0
3512889 3
3512892 0
3513063 0
3513159 3
3513306 0
3513308 0
3513612 10
3513711 0
3513814 0
3513846 0
3513891 0
3513971 44
3514073 0
3514182 0
3514201 0
3514223 0
3514237 0
3514263 0
3514379 0
3514397 0
3514491 0
3514643 4
3514964 0
3514976 0
3515040 0
3515048 6
3515076 2
3515085 0
3515149 0
3515183 0
3515213 0
3515318 0
3515417 0
3515434 0
3515442 0
3515668 0
3515758 0
3515768 0
3515792 0
3516031 0
3516079 0
3516153 0
3516158 0
3516403 0
3516433 0
3516479 0
3516494 0
3516725 0
3516772 1
3516775 27
3516837 0
3516908 0
3516944 0
3517026 0
3517085 0
3517254 0
3517270 33
3517272 0
3517312 0
3517339 0
3517402 0
3517516 29
3517735 10
3517766 0
3517796 281
3517823 0
3517832 0
3517847 0
3517856 0
3517932 0
3517948 24
3518168 0
3518214 0
3518222 0
3518350 0
3518566 0
3518632 5
3518651 0
3518776 0
3518960 3
3519062 62
3519088 20
3519109 87
3519337 27
3519354 0
3519450 0
3519507 4
3519603 0
3519624 0
3519753 22
3519939 18
3520056 0
3520228 0
3520234 0
3520253 0
3520258 11
3520278 0
3520447 12
3520458 2
3520500 0
3520602 0
3520622 0
3520794 0
3521009 4
3521022 26
3521052 98
3521149 18
3521239 0
3521295 0
3521325 0
3521466 0
3521598 40
3521687 0
3521709 0
3521816 0
3521822 0
3521878 0
3521900 0
3521991 0
3522032 48
3522041 17
3522126 0
3522238 0
3522474 16
3522525 0
3522586 0
3522644 50
3522690 9
3522714 1
3522720 0
3522767 30
3522990 24
3523058 14
3523166 0
3523360 0
3523387 0
3523425 33
3523464 34
3523564 2
3523566 0
3523635 0
3523781 21
3523789 0
3523998 0
3524034 41
3524172 0
3524187 57
3524232 0
3524285 0
3524349 3
3524450 0
3524637 1
3524718 0
3524721 0
3524727 0
3524733 0
3524750 0
3524816 4
3524983 0
3525106 0
3525128 0
3525340 0
3525412 8
3525667 49
3525767 0
3525830 0
3525877 0
3525988 8
3526108 0
3526151 0
3526362 0
3526513 0
3526515 0
3526535 0
3526648 0
3526788 0
3526823 19
3526833 0
3526871 0
3526943 0
3527102 86
3527194 6
3527224 0
3527334 0
3527390 1
3527483 0
3527492 0
3527512 0
3527537 2
3527663 0
3527831 5
3527867 0
3527894 4
3528119 28
3528218 0
3528224 0
3528377 0
3528446 3
3528485 0
3528653 17
3528884 2
3528992 9
3529046 0
3529235 0
3529337 0
3529427 5
3529452 0
3529471 0
3529567 8
3529607 0
3529720 0
3529739 45
3529826 35
3529835 3
3529859 0
3529895 24
3529994 5
3530042 1515
3530186 0
3530207 29
3530232 0
3530267 0
3530350 95
3530435 0
3530457 27
3530556 4
3530621 0
3530771 8
3530788 12
3530912 0
3530951 15
3531053 0
3531094 0
3531225 0
3531251 0
3531316 0
3531346 38
3531603 9
3531667 0
3531844 4
3531946 17
3531958 0
3532290 9
3532417 0
3532729 0
3532780 27
3532798 8
3532927 0
3533125 0
3533191 18
3533224 0
3533356 0
3533479 0
3533521 3
3533656 5
3533724 0
3533938 6
3534076 0
3534085 0
3534091 0
3534223 37
3534259 0
3534393 7
3534436 4
3534463 61
3534481 0
3534576 30
3534606 0
3534757 0
3534767 0
3534774 0
3535512 89
3535608 3
3535653 8
3535674 0
3535704 37
3535935 3
3536451 0
3536514 12
3536573 0
3536625 42
3536902 15
3536986 0
3537055 0
3537063 0
3537088 0
3537192 0
3537576 0
3537626 0
3537680 0
3537864 0
3538010 0
3538325 0
3538341 0
3538350 0
3538440 0
3538643 0
3538689 0
3538770 2
3538836 13
3538940 23
3538953 0
3539019 0
3539070 0
3539115 0
3539241 0
3539352 89
3539498 14
3539597 0
3539618 0
3539774 0
3539788 0
3540024 0
3540254 0
3540329 0
3540372 0
3540617 0
3540753 0
3540936 0
3540969 0
3540972 0
3541034 0
3541138 2
3541167 0
3541206 16
3541340 35
3541404 0
3541452 0
3541583 3
3541718 0
3541871 2
3541896 0
3541923 0
3541943 15
3541957 0
3542001 9
3542073 82
3542124 21
3542127 81
3542154 0
3542258 22
3542268 0
3542451 3
3542555 0
3542714 0
3542721 19
3542750 10
3542771 0
3542779 0
3542800 0
3543033 0
3543099 8
3543123 0
3543226 0
3543243 0
3543385 0
3543495 15
3543573 8
3543610 0
3543621 33
3543756 0
3543974 0
3544044 0
3544158 0
3544215 26
3544266 0
3544434 0
3544515 0
3544596 0
3544671 0
3544746 0
3544756 0
3544762 0
3544793 0
3544821 0
3544888 0
3545094 0
3545169 38
3545190 36
3545202 6
3545385 19
3545394 0
3545412 0
3545457 28
3545466 6
3545517 13
3545538 9
3545661 673
3545749 0
3545799 0
3545842 0
3545869 0
3545908 14
3546195 0
3546203 13
3546311 0
3546324 0
3546384 0
3546468 55
3546587 4
3546714 0
3546827 0
3546912 0
3547025 24
3547136 31
3547184 9
3547200 0
3547214 21
3547943 0
3548151 0
3548401 0
3548412 0
3548429 0
3548441 34
3548654 0
3548782 5
3548866 0
3548999 122
3549005 34
3549220 13
3549257 0
3549526 0
3549532 0
3549712 25
3549790 0
3549971 0
3550017 0
3550023 0
3550158 21
3550182 1
3550185 0
3550200 0
3550362 0
3550395 12
3550446 0
3550521 51
3550639 0
3550688 0
3550839 0
3550841 0
3550848 0
3550871 15
3550919 17
3550934 7
3550982 0
3551027 0
3551063 0
3551073 0
3551213 0
3551261 0
3551315 0
3551435 0
3551477 0
3551481 2
3551492 0
3551726 0
3551852 0
3551966 0
3552235 0
3552313 0
3552403 0
3552513 0
3552555 6
3552666 11
3552694 0
3552709 0
3552853 0
3553097 0
3553150 0
3553203 0
3553400 0
3553454 127
3553559 26
3553916 0
3554011 28
3554039 0
3554098 21
3554160 0
3554302 34
3554386 8
3554509 42
3554566 41
3554735 0
3554776 0
3554917 13
3554943 0
3555055 84
3555082 0
3555262 9
3555376 0
3555508 40
3555568 0
3555610 21
3555625 0
3555709 14
3555793 9
3555901 5
3556003 0
3556035 0
3556099 11
3556249 0
3556312 0
3556381 0
3556418 1
3556481 0
3556633 0
3556669 52
3556702 49
3556781 0
3556947 48
3557139 22
3557275 0
3557312 23
3557472 5
3557531 15
3557609 18
3557861 28
3558001 60
3558120 0
3558171 0
3558180 1
3558301 1
3558310 2
3558325 36
3558475 21
3558478 3
3558572 0
3558687 0
3558768 1
3558771 92
3558780 100
3558792 1
3558861 0
3558879 0
3559002 12
3559035 25
3559092 40
3559105 0
3559222 13
3559242 0
3559246 8
3559251 0
3559254 0
3559262 14
3559267 1
3559306 0
3559322 42
3559603 4
3559612 18
3559645 26
3560187 75
3560190 31
3560307 233
3560319 119
3560330 7
3560418 18
3560532 0
3560619 0
3560694 0
3560718 0
3560760 92
3560763 2142
3560856 20
3560891 11
3561079 0
3561096 0
3561108 99
3561123 77
3561156 0
3561405 11
3561509 0
3561615 61
3561621 4
3561933 59
3561977 0
3562134 36
3562185 42
3562294 38
3562413 43
3562586 29
3562792 0
3563008 12
3563029 1
3563095 116
3563140 0
3563203 48
3563212 3
3563388 2
3563545 0
3563576 2
3563625 14
3563635 21
3563791 0
3563798 0
3563809 6
3563851 0
3563870 0
3563900 0
3563998 0
3564008 0
3564042 0
3564052 79
3564080 0
3564106 0
3564120 62
3564267 23
3564314 0
3564393 0
3564420 20
3564493 0
3564708 0
3564821 0
3564875 0
3564920 0
3564966 41
3564981 8
3565090 0
3565098 0
3565227 51
3565500 21
3565509 5
3565518 0
3565683 0
3565726 54
3565756 14
3565864 8
3565870 3
3565895 46
3565899 26
3565952 0
3565975 6
3566011 0
3566040 53
3566336 56
3566420 63
3566491 0
3566586 24
3566679 0
3566808 0
3566904 0
3566976 0
3567067 0
3567133 28
3567196 0
3567235 0
3567238 26
3567269 0
3567651 1
3567687 6
3567695 0
3567748 0
3568082 0
3568442 1
3568455 2
3568550 0
3568576 0
3568814 15
3568827 3
3568945 0
3569391 27
3569462 0
3569570 0
3569727 8
3569796 13
3569877 27
3570271 0
3570458 11
3570479 32
3570629 104
3570718 0
3571028 83
3571085 0
3571229 9
3571451 12
3571498 0
3571523 26
3571622 14
3571755 25
3571844 51
3571958 7
3572117 68
3572204 50
3572325 0
3572362 0
3572376 0
3572388 0
3572402 0
3572410 0
3572473 8
3572527 26
3572674 52
3572701 2
3572787 0
3572952 11
3572958 38
3572966 0
3572971 13
3572996 0
3573374 0
3573617 0
3573659 0
3573675 3
3573681 8
3573705 14
3573761 0
3573917 0
3573923 0
3573936 5
3573940 65
3573947 0
3573957 0
3574019 0
3574223 2
3574236 2
3574424 75
3574440 0
3574454 1
3574502 25
3574699 0
3574865 13
3574892 36
3575018 34
3575364 26
3575430 83
3575513 49
3575518 0
3575525 0
3575536 2
3575552 127
3575882 0
3575906 0
3576038 24
3576086 12
3576110 0
3576257 0
3576462 1561
3576846 7
3576875 0
3576903 0
3576922 0
3577023 0
3577081 0
3577179 0
3577278 8
3577437 0
3577446 0
3577578 27
3577710 0
3577725 5
3577729 1
3577764 0
3577800 29
3577858 0
3577911 0
3578145 0
3578198 48
3578222 35
3578394 12
3578504 0
3578723 30
3578973 0
3579011 2
3579166 0
3579190 0
3579211 0
3579245 0
3579503 25
3579635 36
3579646 0
3579788 0
3579797 1
3580098 0
3580151 0
3580181 3
3580188 0
3580344 31
3580511 0
3580665 0
3580775 0
3580789 0
3580853 0
3580890 35
3580904 0
3581112 0
3581255 0
3581577 0
3581580 0
3581585 0
3581643 33
3581767 22
3581830 0
3581860 0
3582305 0
3582321 0
3582439 0
3582574 123
3582613 14
3582721 5
3582772 136
3582784 0
3582855 0
3582859 0
3582865 0
3582869 0
3582873 0
3583022 0
3583028 0
3583045 0
3583053 0
3583073 0
3583497 0
3583574 22
3583639 0
3583672 0
3583798 0
3583819 0
3583822 0
3583861 0
3583897 0
3583957 0
3584264 0
3584428 0
3584761 16
3584909 0
3585052 22
3585136 0
3585235 0
3585391 8
3585607 0
3585632 0
3585682 0
3586022 0
3586279 51
3586313 0
3586437 0
3586457 15
3586466 0
3586496 0
3586545 0
3586558 0
3586740 0
3587109 0
3587249 0
3587463 0
3587505 0
3587568 4
3587653 0
3587715 0
3587786 0
3587818 0
3587847 0
3587935 0
3587958 0
3587962 14
3587966 0
3588002 2
3588135 0
3588148 0
3588155 4
3588159 34
3588167 0
3588437 1
3588509 13
3588518 0
3588773 71
3589268 0
3589367 0
3589664 0
3589693 0
3589897 3
3590277 0
3590340 0
3590664 53
3590891 42
3590906 0
3590924 0
3590945 0
3590996 0
3591061 0
3591142 0
3591145 0
3591199 0
3591238 53
3591286 0
3591336 0
3591776 0
3591864 0
3591889 73
3591915 0
3591971 0
3592059 0
3592143 40
3592146 0
3592197 0
3592209 0
3592329 0
3592336 24
3592386 23
3592452 16
3592482 0
3592527 0
3592621 0
3592834 0
3593248 0
3593287 0
3593386 0
3593445 0
3594065 8
3594169 0
3594210 0
3594354 0
3594439 0
3594463 38
3594466 55
3594472 34
3594475 0
3594503 0
3594538 0
3594553 0
3594619 71
3594687 0
3594760 5
3594805 0
3594880 0
3594928 0
3594937 0
3595126 19
3595261 0
3595423 2
3595621 0
3595672 0
3595675 0
3595699 0
3595792 0
3595888 0
3595953 0
3596195 0
3596226 0
3596456 0
3596473 0
3596488 16
3596521 0
3596546 5
3596793 10
3596876 0
3596918 0
3596975 63
3597179 12
3597324 0
3597414 0
3597576 11
3597591 122
3597654 0
3597804 0
3597937 0
3597957 0
3598098 4
3598108 0
3598112 2
3598189 8
3598260 0
3598322 0
3598377 0
3598400 21
3598419 0
3598426 0
3598668 0
3598684 24
3598777 0
3598859 0
3598870 0
3598951 0
3599046 0
3599281 17
3599335 0
3599413 0
3599506 10
3599635 0
3599695 9
3600040 0
3600205 11
3600449 1
3600578 0
3600630 12
3600666 8
3600675 0
3600684 54
3600765 9
3600840 6
3601020 0
3601203 5
3601350 0
3601362 62
3601413 38
3601506 34
3601566 29
3601883 0
3601938 13
3602000 38
3602185 0
3602404 0
3602413 0
3602416 0
3602425 9
3602433 0
3602470 0
3602566 0
3602671 0
3602683 0
3602827 4
3602836 0
3602992 0
3603176 0
3603185 0
3603209 3
3603263 0
3603465 0
3603678 0
3603838 31
3603928 22
3603976 0
3604459 27
3604495 0
3604543 0
3604725 33
3604784 0
3604793 26
3605025 0
3605136 0
3605226 11
3605384 0
3605440 0
3605464 0
3605482 0
3605565 0
3605583 11
3605618 0
3605636 26
3605906 7
3606093 13
3606224 11
3606230 0
3606302 0
3606344 3
3606377 11
3606410 0
3606413 39
3606428 0
3606614 0
3606668 13
3606683 0
3606707 0
3606725 0
3606743 0
3606749 0
3606788 13
3606941 0
3607055 0
3607120 0
3607230 0
3607243 0
3607278 4
3607485 0
3607518 0
3607626 0
3607719 0
3607817 0
3608091 0
3608176 0
3608214 0
3608245 0
3608380 0
3608440 4
3608521 0
3608707 14
3608803 0
3608822 0
3608949 18
3609055 0
3609093 0
3609103 33
3609132 10
3609183 0
3609201 0
3609255 0
3609264 0
3609279 0
3609414 0
3609450 0
3609546 6
3609561 21
3609600 0
3609630 18
3609886 0
3610407 19
3610447 0
3610464 0
3610687 0
3610765 0
3611113 0
3611305 0
3611398 0
3611424 0
3611476 0
3611756 0
3611818 0
3611983 0
3612106 0
3612197 0
3612226 37
3612243 0
3612293 0
3612299 0
3612343 0
3612446 0
3612527 28
3612540 0
3612661 0
3612836 0
3612978 0
3613007 0
3613059 16
3613126 0
3613143 20
3613202 0
3613229 0
3613284 29
3613295 0
3613350 0
3613367 164
3613396 1176
3613564 0
3613609 0
3613711 0
3613864 0
3613954 1
3614047 0
3614053 0
3614217 0
3614305 0
3614385 0
3614389 0
3614438 0
3614440 18
3614608 0
3614632 0
3614641 0
3614771 0
3614813 48
3614982 0
3615128 0
3615140 10
3615305 2
3615395 0
3615434 0
3615455 0
3615461 0
3615484 0
3615504 0
3615608 77
3615647 0
3615701 0
3615721 5
3615875 1
3615883 0
3615902 8
3615905 0
3615911 0
3615954 5
3615978 0
3615995 0
3616019 0
3616022 6
3616058 0
3616070 0
3616118 39
3616142 0
3616181 0
3616190 14
3616290 0
3616331 0
3616360 0
3616400 36
3616412 43
3616436 48
3616503 0
3616532 0
3616556 0
3616577 31
3616647 21
3616704 0
3616905 0
3617100 14
3617136 17
3617330 0
3617490 0
3617497 6
3617653 0
3617683 0
3617748 71
3617772 8
3617817 3
3617877 5
3617926 0
3617955 0
3618033 0
3618039 12
3618078 18
3618185 2
3618377 28
3618540 29
3618671 0
3618702 0
3618756 0
3618795 98
3618900 25
3618920 0
3618930 7
[truncated: 388,641 more chars]
