# Supplementary material for: A cell wall synthase accelerates plasma membrane partitioning in mycobacteria
Source: eLife. 2023 Sep 4;12:e81924. doi: 10.7554/eLife.81924 (PMC10547480; doi:10.7554/eLife.81924)
Supplement: Figure 2—source data 1. [file elife-81924-fig2-data1.zip › wig/BA2.wig]

# Generated by tpp from 2-4_S8_R1_5M.fastq and 2-4_S8_R2_5M.fastq
variableStep chrom=mc2_155_tamu
62 0
101 0
237 0
240 0
246 0
254 0
353 0
380 12
459 7
478 0
493 0
578 0
673 0
868 0
990 0
1215 0
1507 0
1654 0
1660 0
1720 19
1805 0
1985 0
2084 0
2181 75
2210 0
2240 0
2258 0
2270 0
2367 0
2417 0
2612 0
2756 0
2928 0
3026 0
3083 0
3140 0
3154 0
3269 0
3311 0
3333 25
3368 0
3548 0
4019 0
4318 0
4351 0
4442 0
4454 0
4471 131
4475 0
4491 0
4511 0
4521 0
4624 0
4687 0
4930 0
5020 0
5035 0
5038 0
5143 0
5347 0
5368 0
5479 0
5532 0
5581 1
5853 0
5877 2
5956 0
6126 0
6160 0
6295 1
6334 0
6408 1
6418 0
6570 0
6616 0
6656 0
6732 0
6741 0
6819 0
6828 0
6896 0
6900 0
6927 0
6969 0
7010 0
7035 0
7116 0
7190 0
7254 0
7272 0
7367 0
7380 0
7476 0
7644 0
7743 0
7785 0
8223 0
8250 0
8379 0
8394 0
8499 0
8514 0
8810 0
8814 0
8841 0
8868 0
8913 0
8973 0
9216 28
9226 22
9253 0
9517 3
9737 0
9763 2
9952 2
9981 0
10042 0
10067 0
10077 0
10079 0
10092 0
10108 0
10138 0
10291 17
10300 0
10312 0
10357 0
10393 0
10398 0
10423 46
10570 90
10577 0
10702 36
10846 6
10896 0
10963 0
11011 0
11029 0
11059 0
11128 0
11212 9
11256 0
11377 0
11427 84
11496 0
11596 0
11644 0
11946 0
12088 0
12203 0
12390 98
12597 0
12654 0
12657 20
12711 31
12723 1
12744 0
12781 0
12952 43
13023 8
13225 0
13246 0
13263 9
13270 31
13272 19
13309 12
13373 0
13437 0
13609 0
13841 57
13952 0
14045 0
14138 0
14164 0
14185 0
14332 1
14367 6
14386 0
14392 1283
14404 0
14599 100
14794 36
14831 0
14974 0
15067 0
15147 0
15154 0
15163 8
15180 71
15206 0
15249 0
15252 0
15504 0
15571 0
15617 0
15658 0
15771 0
15866 0
15879 49
15895 96
15933 0
15945 124
15961 0
16015 0
16209 0
16335 0
16444 0
16624 0
16677 0
16870 0
17077 0
17229 0
17408 62
17531 3
17700 0
17804 0
17825 0
17849 17
17930 40
18179 27
18329 0
18372 12
18980 50
19016 70
19208 213
19362 0
19559 33
19805 0
19847 0
20012 5
20021 0
20063 0
20126 18
20141 0
20180 41
20210 0
20282 0
20477 0
20561 41
20825 32
21145 0
21368 0
21451 0
21556 0
21677 67
21830 0
21956 46
21971 21
22025 25
22355 0
22406 76
22442 21
22718 0
22829 0
22990 0
23407 0
23459 0
23716 0
23750 0
23897 0
23918 0
23932 0
23939 861
24110 0
24375 0
24521 10
24668 35
24698 0
24761 4
25179 0
25280 0
25484 0
25487 15
25520 94
25815 0
25836 0
25868 32
25931 0
26252 0
26588 0
26743 0
26918 0
27065 0
27241 0
27317 0
27326 113
27371 0
27392 4
27456 0
27584 0
27629 9
27690 0
27761 0
27770 0
27785 7569
27866 0
27920 0
27950 0
27998 15
28019 0
28073 0
28112 0
28229 0
28313 22
28331 0
28748 6
29004 0
29228 0
29564 0
29670 0
29690 0
29753 18
30131 68
30170 24
30226 2
30277 0
30425 0
30503 0
30536 0
31187 0
31208 0
31241 3
31280 0
31451 0
31496 0
31639 0
31643 194
31829 40
31838 66
31928 0
32129 36
32180 57
32231 59
32273 84
32435 0
32465 0
32537 0
32585 0
32624 0
32735 0
32801 53
33423 0
33641 0
33704 0
34005 0
34196 0
34259 10
34358 0
34427 0
34618 0
34652 1
34667 0
34685 3
34748 0
34875 0
34981 126
35012 0
35075 0
35138 0
35229 0
35381 0
35449 0
35576 73
35642 73
35696 0
35735 0
35789 0
35850 34
35961 33
36053 29
36200 0
36221 0
36392 0
36419 0
36428 0
36683 0
36728 4
36854 0
36860 8
36869 0
36884 1
37019 53
37049 36
37115 1
37202 0
37313 173
37388 0
37856 0
37862 0
37982 0
38112 0
38228 2
38262 0
38282 11
38353 0
38822 0
38966 0
39209 0
39230 0
39398 0
39419 2
39533 18
39542 12
39629 0
39640 0
39767 0
39816 0
39962 0
40055 0
40070 26
40109 7
40139 0
40208 0
40256 46
40391 12
40394 81
40431 100
40551 0
40792 0
40867 0
40959 0
40961 24
41030 0
41366 0
41402 0
41411 0
41621 0
41764 0
41788 0
41827 0
42031 0
42074 0
42158 0
42217 0
42265 0
42289 36
42409 155
42727 0
42731 0
42736 0
42747 0
42750 0
42856 0
42860 0
42865 0
42875 0
42925 43
43006 84
43019 0
43114 62
43214 40
43316 0
43476 0
43641 101
43719 0
43761 0
43783 0
43790 0
43977 38
44022 61
44073 0
44079 0
44184 0
44202 0
44238 0
44250 114
44400 151
44451 23
44499 0
44538 108
44750 0
44947 0
44958 9
45040 90
45128 0
45233 33
45354 28
45396 34
45483 0
45531 18
45698 0
45782 0
45805 17
45841 195
45844 69
45854 106
45857 0
46096 20
46188 0
46197 35
46207 0
46265 0
46279 0
46285 0
46297 0
46310 0
46385 0
46399 0
46474 0
46557 0
46704 2
46765 3
46770 81
46776 111
47333 112
47345 63
47352 27
47417 0
47426 254
47450 0
47513 0
47540 7
47551 0
47587 0
47617 0
47690 0
47962 0
48216 0
48372 0
48437 0
48487 0
49134 0
49305 0
49416 0
49473 0
49494 0
49548 0
49812 0
49827 0
49869 0
49935 0
50061 0
50098 1
50180 0
50317 0
50567 0
50726 0
50747 0
50801 0
51074 0
51113 0
51119 0
51279 0
51311 0
51528 13
51550 0
51577 0
51659 8
51664 6
51721 4
51724 15
51759 20
51773 17
52203 75
52314 25
52430 29
52572 0
52584 42
52605 0
52623 0
52635 0
52665 9
52713 15
52855 66
52875 0
52973 26
53000 38
53171 0
53336 0
53411 0
53483 0
53507 0
53756 0
53768 0
53828 0
53834 0
54041 0
54092 0
54104 54
54240 0
54748 0
54829 3
54832 45
54839 8
55084 0
55090 0
55255 0
55447 0
55729 0
55783 0
55843 0
55885 2
55916 0
55936 73
55949 31
55997 31
56195 50
56199 24
56242 26
56281 36
56323 0
56342 64
56357 129
56669 0
56726 0
56738 0
56750 0
56777 0
56789 0
56795 0
56819 0
56837 0
56855 0
56879 0
56894 0
56909 0
56924 0
56942 0
56960 0
56987 0
57017 0
57023 0
57038 0
57089 0
57110 0
57122 0
57149 0
57173 0
57188 0
57206 0
57224 0
57242 0
57260 0
57281 0
57305 0
57326 0
57359 0
57371 0
57374 0
57413 0
57423 0
57432 0
57584 1
57611 18
57654 0
57664 0
57674 9
57693 1
57697 1
57701 0
57862 0
57961 7
57973 0
57986 72
58123 0
58369 19
58398 8
58444 27
58453 0
58506 93
58655 0
58886 15
58928 0
59008 145
59012 7
59182 0
59243 0
59293 0
59326 80
59395 0
59516 102
59566 0
59759 117
59788 0
59826 0
59835 0
59860 0
59869 0
59878 0
59887 0
60031 0
60049 0
60066 0
60187 0
60220 0
60339 0
60479 0
60500 18
60524 72
60530 0
60561 0
60587 0
60632 0
60722 0
60842 43
61028 0
61061 0
61118 33
61193 0
61275 0
61361 0
61417 179
61680 0
61961 0
62009 0
62042 0
62129 12
62192 2
62205 0
62345 0
62414 0
62420 0
62600 5
62786 13
62885 47
62945 6
63017 0
63026 0
63140 0
63164 25
63543 81
63571 84
63709 5
63754 76
63775 33
63928 0
64366 15
64726 2
64778 0
64901 0
65193 0
65488 10
65512 271
65626 68
65926 0
65990 0
66054 0
66086 0
66093 0
66117 1
66150 0
66174 0
66217 7
66336 44
66426 6
66438 22
66453 56
66823 26
66891 26
66921 0
67164 67
67695 62
68010 0
68043 0
68067 41
68180 33
68182 0
68196 0
68228 35
68268 2
68354 0
68392 0
68503 64
68599 11
68611 47
68685 0
68706 47
68715 0
68752 121
68847 0
68898 0
69045 90
69279 13
69428 56
69497 49
69529 0
69561 0
69623 0
69744 10
69760 0
69774 0
69859 0
69948 0
69985 7
70144 10
70152 9
70165 0
70276 12
70541 37
70561 0
70581 13
70583 79
70595 0
70637 0
70655 16
70693 0
70720 0
70738 0
70768 60
70772 0
70815 0
70829 0
70837 0
70843 0
71151 0
71537 0
71630 0
71692 104
71708 0
71719 0
71726 0
71731 58
71814 103
71880 24
72226 37
72352 437
72379 15
72545 0
72742 48
72790 0
72804 0
72820 109
73273 79
73411 0
73579 27
73678 1
73756 0
73838 0
73855 0
74088 0
74132 15
74180 179
74184 106
74211 15
74260 82
74267 14
74294 0
74319 0
74332 0
74438 0
74442 0
74567 0
74591 11
74766 49
74962 7
75001 379
75184 185
75322 51
75591 0
75915 60
76109 0
76128 9
76133 36
76143 15
76246 137
76361 0
76470 0
76527 0
76756 5
76881 0
77071 0
77101 17
77260 5
77371 66
77415 61
77427 0
77643 0
77769 60
77904 0
77922 0
78013 49
78094 0
78177 33
78181 8
78199 0
78242 0
78265 72
78332 0
78346 0
78550 0
78667 0
78835 0
78930 0
78936 0
79039 4
79117 14
79234 0
79315 0
79477 0
79631 32
79639 0
79769 113
79800 25
79838 0
79904 22
79943 8
80026 0
80044 0
80060 0
80196 0
80225 44
80489 28
80561 23
80624 0
80816 0
80879 97
80882 62
80906 0
81177 0
81289 0
81397 6
81406 40
81469 0
81857 0
81961 1
82036 35
82138 177
82277 0
82393 15
82462 116
82536 5
82773 0
82816 0
82958 0
83038 0
83091 0
83107 86
83182 0
83197 29
83268 0
83301 0
83314 167
83392 30
83455 1
83586 0
83656 88
83689 27
83809 0
83833 0
83983 0
84046 1
84302 89
84304 104
84349 0
84406 78
84544 0
84907 1
85045 14
85096 6
85099 0
85218 17
85240 38
85297 0
85502 175
85538 145
85573 0
85605 18
85628 0
85897 50
86026 22
86071 31
86219 0
86875 0
86982 56
87010 4
87242 73
87343 58
87359 0
87480 0
87646 0
87721 31
87749 53
88228 18
88316 48
88361 3
88409 38
88613 0
88631 0
88679 6
88745 3
88748 61
88904 0
89036 9
89290 31
89497 0
89734 73
89810 0
89983 0
90075 0
90391 0
90508 172
90658 0
90688 0
90720 0
90734 306
90767 28
90771 79
90820 124
90830 78
90842 0
90902 0
90985 0
91055 57
91081 254
91085 248
91171 9
91216 94
91296 298
91336 0
91338 25
91358 90
91378 58
91464 56
91621 0
91669 0
91735 0
91752 10
91995 0
92009 3
92063 0
92152 6
92155 0
92170 0
92195 4
92261 0
92303 0
92313 0
92362 0
92400 18
92426 0
92441 0
92452 20
92456 0
92471 0
92490 0
92508 0
92530 0
92541 0
92555 0
92575 0
92605 4
92609 11
92615 0
92617 0
92812 5
92918 0
92924 64
92958 0
92970 18
92991 8
93118 0
93166 0
93207 0
93245 4
93249 0
93253 36
93396 77
93409 0
93415 0
93439 0
93442 4
93518 0
93577 5
93579 2
93583 0
93600 0
93616 0
93640 0
93681 0
93685 0
93733 0
93739 3
93750 0
93802 30
93819 62
93849 0
93898 147
93900 0
93915 29
94003 17
94131 0
94260 0
94336 0
94393 34
94458 0
94730 0
94742 17
94780 44
94935 39
95050 0
95118 0
95161 0
95198 0
95228 0
95239 123
95288 43
95374 48
95418 71
95440 42
95481 52
95493 0
95548 0
95664 2
95674 54
95743 44
95791 58
95872 41
95980 2
96139 165
96342 0
96398 26
96411 5
96429 67
96690 0
96828 116
96858 50
96937 80
96957 36
97046 11
97233 148
97392 3
97500 52
97581 53
97629 41
97698 53
97708 4
97824 0
97879 0
97891 86
97932 86
98026 18
98134 6
98293 156
98480 16
98569 37
98589 91
98668 62
98698 113
98836 1
99097 54
99115 7
99128 6
99184 0
99296 0
99364 0
99407 0
99444 0
99474 0
99485 116
99534 41
99620 20
99664 44
99674 25
99699 0
99730 32
99732 0
99770 0
99796 0
99815 11
99923 67
99994 13
100028 0
100132 0
100166 88
100228 0
100237 19
100259 40
100283 36
100402 0
100483 84
100592 34
101279 25
101357 40
101400 32
101423 0
101438 6
101442 251
101458 0
101486 81
101490 57
101583 45
101605 62
101622 10
101625 0
101658 0
101660 0
101748 0
101752 36
101833 0
101873 4
101888 0
101987 8
102072 11
102119 0
102127 129
102152 0
102160 136
102220 132
102339 0
102490 0
102583 0
102772 0
102791 37
102795 30
102808 0
102817 1
102831 0
102838 23
102894 0
102936 2
103038 60
103056 0
103080 111
103140 0
103260 0
103289 0
103424 43
103605 20
103609 221
103731 0
103743 0
103848 0
103863 54
103973 0
103989 0
103996 0
104133 29
104150 12
104407 0
104544 0
104594 0
104615 0
104729 103
104918 42
104927 0
104981 0
105188 16
105242 73
105266 103
105350 0
105458 0
105479 0
105521 0
105680 0
105799 0
105870 0
106025 0
106099 85
106204 85
106318 46
106350 0
106396 89
106516 5
106663 73
106714 6
106904 0
107122 6
107232 20
107322 26
107463 42
107497 0
107547 0
107565 120
107723 0
107729 10
107834 35
108004 222
108030 0
108302 31
108648 0
108680 1
108749 0
108851 0
108914 149
109107 0
109280 248
109321 0
109634 0
109654 0
109960 5
110020 0
110054 0
110392 8
110789 0
110982 3
111437 0
111507 12
111588 12
111646 0
111682 0
111720 6
111752 0
111982 41
112005 17
112130 0
112296 36
112345 118
112634 114
112950 0
113030 93
113113 0
113374 0
113394 0
113396 0
113402 24
113414 0
113427 0
113537 0
113636 48
113699 68
113906 47
114017 0
114104 157
114287 0
114341 72
114474 0
114521 0
114681 44
114701 3
114807 0
115157 0
115161 818
115698 0
115712 0
115877 0
115944 0
115968 49
116025 0
116063 0
116170 0
116380 0
116526 0
116604 45
116610 54
116726 0
116741 92
116762 0
116819 50
116852 337
117029 70
117050 8
117056 139
117091 282
117116 0
117141 0
117155 96
117195 27
117247 9
117269 88
117313 0
117319 0
117349 25
117375 0
117413 0
117479 90
117487 0
117490 8
117503 112
117787 0
117793 0
117845 109
117854 5
117983 0
117987 0
117996 0
118046 0
118263 137
118277 0
118284 18
118296 59
118322 0
118431 42
118479 6
118587 88
118655 0
118692 48
118782 64
118960 46
118975 89
119087 150
119213 158
119227 147
119246 104
119249 0
119318 0
119351 4
119381 12
119537 28
119605 0
119726 78
119894 2280
120029 0
120105 86
120115 4
120207 40
120209 30
120311 0
120455 61
120584 58
120603 0
120620 9
120629 10
120737 176
120800 148
120896 74
120917 0
121112 44
121131 0
121150 0
121166 0
121265 11
121391 0
121481 30
121484 46
122003 0
122081 0
122092 0
122176 110
122269 0
122364 0
122711 1
123023 42
123138 102
123158 0
123274 82
123569 29
123720 44
123769 0
123784 33
123915 9
123951 41
124269 95
124284 25
124548 8
124757 91
125390 221
125636 0
125765 19
125774 19
125831 60
125877 19
125900 0
126029 31
126032 15
126044 7
126290 0
126368 36
126644 7
126695 37
126767 189
126829 66
126980 15
127037 0
127107 11
127159 0
127162 0
127166 0
127269 0
127548 41
127845 0
128023 7
128034 0
128266 0
128374 0
128620 42
128662 0
128753 0
128798 0
128884 0
128905 110
128942 1
129071 0
129136 23
129157 0
129199 2407
129574 0
129649 105
129913 0
129986 27995
130052 29
130095 23
130109 18
130131 0
130162 22
130238 0
130343 78
130499 0
130535 90
130810 0
130838 0
130867 51
131060 15
131072 10
131129 83
131210 0
131249 0
131390 46
131454 21
131484 0
131540 0
131574 21
131654 0
131681 2
131774 0
131813 18
131866 0
131918 0
132054 0
132068 19
132206 117
132335 14
132494 11
132503 24
132590 4
132688 72
132825 0
133020 5
133146 0
133173 22
133254 28
133347 443
133356 1264
133446 36
133747 0
133815 0
134035 0
134118 24
134172 0
134233 113
134388 129
134391 4
134727 60
134772 19
134982 182
135006 210
135030 30
135081 39
135297 0
135394 0
135564 14
135608 85
135621 0
135698 0
135783 0
135813 213
135815 251
135875 8
135885 10
135903 10
136071 26
136083 37
136353 48
136536 35
136563 61
136671 61
136710 100
136855 0
136861 0
136966 0
137132 0
137195 0
137204 0
137225 318
137372 112
137615 0
137690 0
137760 0
137807 50
137815 0
137927 0
137996 15
138128 199
138260 0
138377 0
138653 15
138809 18
138897 42
139164 165
139415 0
139675 0
139730 0
139826 0
139886 0
139961 0
139975 0
140006 0
140126 0
140477 0
140485 1
140503 4
140524 0
140638 136
140713 212
140758 48
140839 6
140851 151
140860 159
140923 1
141097 30
141127 15
141150 0
141158 0
141172 0
141176 0
141198 0
141200 0
141211 0
141226 0
141586 0
141699 118
141702 32
141729 17
141740 18
141752 48
141767 26
141830 15
141860 14
141895 90
141913 336
141953 9
142049 0
142109 5
142115 68
142118 28
142142 32
142151 69
142223 55
142283 2
142301 92
142337 10
142364 70
142415 78
142448 36
142472 0
142732 129
142924 0
142960 24
143113 0
143310 0
143344 72
143398 0
143419 0
143429 0
143451 0
143466 0
143473 0
143479 0
143541 0
143557 0
143619 33
143654 83
143678 216
143933 4
143954 64
143984 31
144029 89
144111 0
144257 7
144314 0
144404 7
144494 19
144619 0
144685 0
144991 165
145006 32
145045 0
145126 40
145219 0
145235 0
145264 126
145267 0
145279 0
145501 0
145723 0
145757 53
145897 0
146028 0
146149 81
146272 22
146332 53
146489 0
146580 0
146590 10
146768 0
146868 0
147028 0
147397 0
147433 12
147538 0
147614 2
147922 43
148081 7
148147 0
148177 0
148296 0
148346 0
148357 0
148369 0
148371 0
148561 54
149001 0
149428 9
149624 42
149627 21
149732 0
149810 257
149882 26
149960 0
149968 11
150058 0
150106 0
150184 0
150187 0
150431 27
150508 76
150599 0
150617 9
151137 15
151183 0
151217 123
151251 326
151305 72
151593 6
151726 5
151734 0
151812 132
152013 0
152400 0
152427 0
152514 27
152571 219
152662 9
152754 2
152939 27
152954 3
152994 0
153014 0
153017 0
153027 0
153129 0
153403 80
153633 224
153635 0
153660 34
153759 0
153826 126
153900 69
153906 75
154057 0
154390 1
154441 120
154498 0
154519 51
154528 58
154618 2
154627 1
154683 208
154735 0
154768 8
154829 119
155078 0
155144 70
155395 22
155447 71
155566 0
155603 0
155657 0
155690 0
155738 1
155783 18
155789 72
155885 0
155921 0
155960 136
156006 0
156115 0
156295 0
156319 0
156799 0
156907 36
156928 0
157014 19
157061 0
157152 25
157155 0
157205 0
157272 15
157328 0
157425 6
157434 112
157935 0
158181 0
158253 0
158274 0
158601 64
158724 3
158742 0
158775 12
158799 0
158904 0
158985 92
159054 0
159537 0
159684 0
159714 1
159750 15
159810 0
159843 0
160119 0
160297 23
160378 0
160436 2
160715 0
160771 0
161159 0
161237 0
161523 105
161559 111
161598 43
161619 0
161694 0
161703 92
161799 48
162273 58
162446 0
162477 0
162524 59
162528 113
162581 0
162594 69
162621 0
162824 113
162852 71
162882 101
162927 27
162947 0
163050 85
163151 16
163331 0
163355 0
163455 63
163468 0
163496 0
163538 54
163753 10
163977 0
164007 0
164113 0
164206 0
164266 81
164329 3
164574 0
164736 0
164760 16
164793 66
165314 0
165446 0
165515 0
165596 17
165668 0
165742 0
165788 0
165842 0
165851 0
165938 0
166294 0
166347 0
166477 73
166609 12
166748 0
166767 0
166840 158
166866 27
166990 0
167074 54
167101 18
167179 0
167187 0
167384 0
167767 13
167848 19
168382 0
168386 0
168398 0
168435 0
168463 0
168503 30
168505 82
168534 0
168543 11
168600 127
168798 0
168807 0
168843 0
169156 6
169272 74
169320 0
169360 0
169371 0
169433 0
169494 0
169560 166
169608 0
169635 12
169677 0
169692 0
169800 0
169910 5
169916 0
169938 0
169996 0
170010 0
170013 24
170157 61
170244 41
170250 60
170253 24
170292 0
170626 4
170838 0
170856 0
170898 51
171013 0
171017 0
171021 0
171031 0
171040 0
171049 0
171061 0
171070 0
171092 224
171348 0
171407 6
171598 8
171629 0
171668 5
171896 0
171909 0
172038 0
172307 149
172325 0
172357 5
172406 0
172426 0
172606 0
172801 0
172873 0
172954 0
172984 160
173351 0
173371 0
173488 0
173721 0
173816 0
173908 0
173926 4
174249 69
174375 0
174529 0
174675 0
174765 0
174793 0
174836 0
174930 0
174983 0
175082 0
175188 0
175435 0
175448 0
175453 0
175464 0
175475 0
175502 5
175529 0
175536 0
175538 2
175593 0
175657 165
175761 0
175791 0
175875 0
175899 0
175986 0
176084 0
176241 0
176565 0
176639 28
176722 40
176831 0
176905 0
177050 0
177263 0
177976 0
178273 0
178306 0
178530 72
178557 0
178570 0
178577 0
178584 0
178651 206
178705 21
178907 0
178997 0
179113 0
179125 0
179163 0
179314 0
179607 92
179618 0
179680 0
179688 0
179700 0
179754 0
179822 9
179833 55
179896 0
180106 1
180157 0
180164 0
180241 17
180424 8
180478 19
180931 1
181048 0
181125 0
181150 0
181195 0
181264 17
181294 0
181451 0
181528 32
181586 0
181605 0
181695 26
181935 41
182039 1
182093 91
182131 0
182187 0
182199 0
182208 14
182319 68
182325 75
182357 0
182403 5
182484 0
182724 0
182778 0
182806 0
183087 0
183266 30
183309 5
183386 20
183475 0
183510 0
183560 0
183731 9
184025 0
184031 13
184046 0
184172 140
184225 0
184346 9
184469 0
184535 0
184571 1
184989 0
185102 0
185281 51
185380 0
185386 57
185434 58
185695 15
185747 0
185821 0
186007 114
186091 0
186526 0
186553 0
186556 36
186733 0
186982 0
187092 0
187138 0
187150 15
187411 0
187437 0
187600 0
187615 0
187622 0
187681 1
187853 0
187946 0
187998 0
188084 0
188133 0
188270 0
188351 0
188410 0
188595 0
188637 5
188667 0
188723 0
188742 0
188918 0
188928 0
188976 126
189038 80
189303 0
189336 6
189372 6
189606 0
189612 0
189620 37
189704 20
189711 4
189734 0
189769 25
189781 0
189789 0
189794 0
189806 0
189829 0
189862 0
189900 0
189910 0
189919 0
189926 0
189964 0
190165 25
190201 114
190270 151
190343 3834
190738 164
190804 318
190853 24
190988 50
190991 5
191004 13
191201 17
191357 8
191435 32
191437 0
191449 13
191464 24
191531 0
191559 6
191583 0
191596 0
191653 0
191660 0
191746 0
191905 25
191936 0
191974 111
191986 88
192016 64
192124 79
192133 19
192555 0
192577 127
192595 270
192631 0
192682 0
192689 84
192715 51
192717 54
192760 0
192784 0
192799 105
192991 3
193090 32
193123 36
193208 0
193215 0
193232 0
193281 0
193283 0
193290 0
193419 15
193536 364
193568 0
193596 0
193601 0
193628 0
193646 0
193677 11
193769 0
193915 88
194101 85
194130 60
194134 118
194152 99
194290 62
194413 0
194518 7
194524 32
194923 68
195009 0
195025 10
195032 0
195087 0
195205 0
195215 37
195238 0
195331 19
195337 20
195343 0
195565 0
195591 0
195610 54
195621 0
195694 0
195704 0
195727 6
195748 58
195778 0
196018 149
196204 14
196279 0
196309 0
196335 28
196339 21
196351 36
196383 0
196420 0
196432 0
196625 377
196629 175
196735 0
196825 41
196843 43
196888 4
196940 12
197179 0
197200 58
197524 0
197663 0
197718 0
197961 0
197999 0
198029 0
198049 0
198153 0
198183 0
198185 11
198189 84
198215 23
198232 0
198241 0
198506 0
198664 3
198732 0
198897 75
199018 58
199061 87
199120 0
199151 0
199324 0
199336 53
199498 0
199753 19
200152 63
200254 0
200462 0
200615 7
200681 54
200853 0
200937 81
200999 0
201140 0
201334 2
201420 0
201481 0
201550 0
201572 0
201655 46
201657 0
201683 58
201868 0
201886 0
201898 0
201937 0
202153 0
202311 0
202426 0
202537 26
202539 0
202700 0
202898 0
203041 0
203088 0
203586 0
203632 0
203644 46
203852 12
203859 0
204010 0
204166 0
204178 0
204183 0
204190 0
204202 0
204275 0
204461 28
204617 0
204693 0
204731 32
204740 0
204806 14
204809 90
204825 0
204920 0
204956 0
205085 43
205100 35
205170 114
205321 0
205342 10
205519 0
205618 0
205699 0
205708 0
205734 1
205737 19
205794 0
205900 45
206068 0
206103 435
206107 0
206140 0
206170 0
206239 22
206278 0
206296 18
206329 0
206352 76
206733 0
206766 0
206778 0
206931 0
206975 0
207330 9
207333 0
207387 0
207468 0
207533 0
207665 37
207772 2
207831 0
207891 37
207929 0
208116 0
208188 0
208303 23
208564 0
208583 0
208732 0
208917 17
209047 0
209088 0
209154 52
209196 47
209397 42
209454 13
209457 85
209499 37
209709 92
209715 118
209970 0
210100 0
210207 42
210222 112
210234 0
210322 0
210330 0
210471 134
210555 0
210567 0
210609 0
210628 45
210633 0
210770 0
210795 0
210909 53
211089 67
211137 28
211140 52
211260 0
211384 0
211637 208
211679 93
211914 106
211918 24
211920 114
211927 21
211961 5
211991 14
212065 7
212081 0
212083 31
212569 5
212584 43
212617 97
212632 0
212668 0
212737 0
212878 0
212923 89
212964 8
213016 39
213160 0
213226 0
213416 0
213467 0
213470 103
213484 20
213493 18
213545 2
213687 0
213759 0
213869 0
214049 0
214381 119
214393 85
214495 32
214501 5
214528 43
214764 0
214789 0
214843 183
215173 128
215216 0
215227 104
215233 89
215275 0
215286 55
215422 20
215428 17
215455 20
215500 0
215542 11
215562 135
215644 94
215707 12
215733 0
215751 18
216011 4
216127 0
216788 0
216807 0
216815 3
216819 0
216835 0
216841 0
216872 0
217115 3
217125 9
217192 0
217244 28
217479 50
217491 0
217767 10
218025 131
218262 91
218311 8
218349 0
218484 91
218675 0
218803 51
218869 118
218890 0
219082 0
219140 0
219193 0
219205 0
219410 0
219445 0
219468 260
219471 132
219499 0
219570 0
219666 84
219744 0
219756 0
219792 59
219798 0
219873 22
220011 30
220128 0
220215 370
220239 371
220302 95
220338 64
220351 0
220575 33
220614 0
220617 18
220842 8
220938 0
220954 0
220988 2
221088 0
221154 11
221176 0
221190 0
221203 0
221269 0
221313 0
221335 0
221425 0
221438 81
221498 0
221531 36
221632 1
221639 29
221696 0
221728 0
221803 4
221820 0
222076 41
222144 25
222238 26
222292 0
222380 6
222584 0
222624 0
222680 6
222935 0
222962 258
222966 34
223133 0
223283 0
223467 0
223727 0
223935 0
223983 0
224220 13
224338 8
224462 51
224612 0
224623 0
224683 0
224722 0
224767 39
224783 0
224829 0
224836 3
224862 0
224876 0
224896 0
224916 0
224941 0
224970 0
224987 45
224989 0
225002 0
225012 0
225024 0
225033 0
225081 0
225089 0
225113 0
225177 0
225203 0
225222 0
225305 0
225379 0
225854 25
225916 0
226255 0
226303 18
226402 0
226561 0
226642 0
226729 0
226780 174
226783 75
226825 27
226927 0
226969 16
227319 0
227363 0
227373 0
227502 0
227553 0
227710 49
227861 23
227890 0
227923 69
227961 0
228128 136
228208 2
228499 159
228823 28
228943 232
228964 6
229105 33
229207 154
229410 12
229443 34
229572 27
229578 162
229597 0
229680 131
229717 147
229744 0
229827 111
229940 91
230074 48
230121 41
230149 0
230165 0
230215 0
230372 29
230507 0
230822 41
230847 0
231068 0
231089 54
231365 55
231408 0
231447 0
231579 0
232024 0
232253 23
232341 3
232372 3
232412 10
232456 61
232483 0
232691 0
232705 38
232715 0
232761 0
232805 0
232842 16
233222 6
233303 25
233321 19
233417 80
233503 0
233549 78
233576 0
233681 0
234114 0
234317 51
234326 0
234458 0
234704 0
234794 83
234824 16
234860 0
234887 92
234899 1
235031 35
235166 128
235311 0
235339 0
235356 0
235570 0
235636 0
235639 1
235648 0
235735 0
235738 17
235753 11
235791 0
235872 18
235965 0
236123 0
236272 13
236293 40
236317 268
236369 0
236461 1
236491 33
236575 0
236600 98
236606 0
236635 105
236764 0
236798 0
236833 0
236923 0
236977 1
236986 0
237065 0
237145 12
237152 0
237160 0
237164 14
237178 0
237182 0
237204 0
237245 0
237257 0
237426 0
237512 180
237519 0
237605 11
237743 69
237827 6
237947 0
238000 33
238190 0
238272 0
238439 10
238538 125
238856 155
238901 50
238988 0
239054 19
239365 80
239420 153
239627 0
239677 17
239851 0
239956 62
240037 16
240089 47
240121 33
240143 0
240147 296
240293 0
240299 0
240398 0
240411 14
240489 0
240510 0
240540 11
240897 0
240963 0
241188 1
241236 124
241282 0
241317 9
241323 8
241353 26
241690 27
241750 0
241918 31
241932 0
241969 0
242068 0
242078 17
242200 116
242368 63
242371 21
242476 0
242609 25
242626 98
242638 8
242668 0
242875 0
242915 1
242942 141
243104 8
243218 5
243341 123
243395 0
243414 34
243469 15
243478 0
243496 0
243541 0
243568 9
243613 182
243799 74
243898 30
244174 27
244232 43
244471 1
244512 59
244578 0
244611 0
244614 0
244631 0
244643 0
244735 29
244848 133
245011 0
245115 120
245148 7
245151 0
245253 0
245272 0
245410 216
245488 52
245524 0
245596 95
245617 5
246002 20
246052 33
246094 0
246115 167
246166 0
246193 54
246275 14
246333 90
246347 34
246417 14
246474 57
246495 43
246540 58
246578 24
246714 0
246726 0
246738 0
246787 0
246900 0
247110 0
247122 0
247331 0
247523 0
247559 37
247589 0
247634 9
247733 0
248073 26
248108 5
248202 0
248445 144
248520 122
248526 0
248565 4
248590 0
248607 17
248799 0
248856 0
248987 0
249122 0
249200 0
249353 0
249413 0
249443 0
249475 11
249571 97
249657 0
249717 2
249888 77
250327 18
250469 39
250697 336
250748 34
250949 0
251225 0
251243 5
251261 0
251267 24
251477 182
251726 19
251759 0
251774 27
251786 0
252026 65
252119 392
252122 64
252164 0
252172 0
252188 0
252260 40
252263 0
252350 0
252464 122
252563 73
252575 65
252692 153
252695 112
252913 12
252965 68
253231 162
253264 120
253273 155
253392 17
253465 0
253593 6
253595 4
253605 0
253632 0
253829 46
253832 0
253891 0
254221 0
254255 0
254307 13
254395 0
254429 0
254558 0
254640 0
254672 0
254792 0
255112 0
255179 79
255185 43
255237 39
255291 0
255303 0
255461 20
255563 0
255575 0
255800 0
256034 14
256104 167
256184 15
256372 0
256511 0
256850 53
256986 11
257012 0
257034 0
257202 0
257333 26
257396 0
257417 0
257438 0
257444 19
257522 87
257574 0
257619 97
257643 0
257821 0
257914 0
257940 0
258648 107
258825 10
259047 0
259181 0
259298 391
259336 0
259349 0
259355 80
259400 0
259421 102
259441 0
259464 0
259490 84
259692 0
259746 17
259889 38
260038 0
260137 36
260233 0
260491 53
260627 0
260746 48
260821 0
261103 0
261160 0
261280 0
261289 0
261315 180
261332 206
261434 119
261698 109
261833 411
261923 13
262034 4
262160 173
262163 76
262208 35
262238 80
262382 92
262439 89
262478 1
262491 62
262616 25
262811 16
262922 95
263009 1
263075 71
263162 39
263165 14
263255 22
263267 39
263276 0
263309 0
263330 0
263423 0
263495 111
263594 31
263726 64
263849 99
263954 120
263990 0
264029 241
264077 0
264110 22
264266 287
264362 88
264410 5
264594 5
264688 1
264790 0
264937 0
265009 89
265293 29
265500 0
265796 15
265891 33
265924 0
265945 0
265964 18
265968 0
265996 0
266010 0
266055 17
266126 11
266156 4
266191 147
266209 8
266824 0
266884 4
267176 51
267322 0
267451 0
267489 8
267583 4
267623 63
267633 17
267636 1
267921 36
267966 274
267975 0
267996 56
268011 0
268390 61
268444 132
268521 0
268539 98
268657 0
268933 0
268969 15
269056 14
269221 37
269233 0
269299 15
269352 0
269394 0
269404 0
269566 0
269737 0
269788 11
269878 0
270018 24
270101 15
270258 38
270261 5
270295 0
270369 74
271035 7
271107 0
271233 4
271914 4
272052 58
272196 1
272277 102
272466 6
272515 0
272592 0
272703 0
272859 0
272995 0
273022 61
273036 0
273065 0
273090 0
273103 0
273129 285
273158 14
273233 3
273464 38
273554 248
273866 0
273950 2
273958 1
273966 0
273980 0
274075 0
274100 20
274200 18
274287 0
274392 4
274605 0
274751 15
275006 19
275051 48
275117 74
275208 0
275491 0
275593 0
276857 0
276869 95
276886 21
277024 0
277181 52
277190 0
277232 0
277343 0
277349 93
277379 0
277395 0
277409 0
277693 30
277763 6
277871 23
278063 0
278206 15
278338 0
278383 0
278573 0
278730 44
278781 0
278797 0
278860 0
278863 41
279100 61
279166 87
279173 0
279223 0
279228 0
279266 0
279308 0
279573 0
279773 4
279880 0
279924 0
279951 0
280072 0
280372 0
280383 3
280984 0
281263 0
281316 0
281410 0
281440 0
281487 0
281559 0
282064 0
282132 0
282145 0
282474 0
282606 0
282654 0
282667 0
282972 0
283242 0
283293 0
283318 0
283335 0
283383 0
283395 0
283425 0
283433 0
283536 0
283584 0
283634 0
283661 0
283671 238
283782 7
283892 0
283931 0
284021 115
284023 5
284222 1
284280 13
284306 0
284382 4
284646 3
284780 10
285026 81
285054 53
285064 0
285088 7
285664 0
285878 0
286079 7
286489 100
286594 0
286718 0
286759 0
286912 0
287005 3
287030 60
287576 0
287620 0
287637 273
287647 0
287716 332
287730 0
287737 0
287754 0
287791 33
287848 2
287939 20
288014 83
288152 77
288182 24
288257 38
288413 371
288464 0
288497 7
288593 331
288731 12
288971 89
289217 29
289232 20
289408 98
289631 0
289654 100
289658 108
289689 25
289693 126
289821 0
289833 47
289845 53
289860 108
290214 0
290305 0
290424 0
290460 5
290620 4
290673 0
290733 4
290901 13
290904 65
290946 116
291090 0
291159 0
291282 0
291303 0
291308 0
291489 0
291591 10
291594 4
291771 0
291843 0
291861 44
291867 28
291918 0
292104 65
292167 1
292191 0
292459 0
292566 10
292783 0
293014 72
293151 0
293199 0
293355 0
293441 0
293611 0
293816 0
293825 0
293874 30
293894 53
293924 18
294047 5
294050 109
294263 43
294275 0
294314 46
294380 855
294644 0
294723 8
294770 32
295010 13
295181 0
295229 0
295301 0
295338 0
295472 0
295605 78
295888 0
295906 0
296366 0
296744 0
296773 0
296951 0
297034 0
297160 0
297221 0
297287 107
297314 13
297379 0
297400 0
297414 0
297760 0
297830 0
297947 24
297981 0
298343 0
298426 0
298539 7
298814 0
298935 8
299040 0
299250 0
299282 0
299302 131
299356 0
299374 0
299380 46
299509 0
299785 0
299827 0
299864 76
299880 0
300109 2
300245 14
300322 0
300423 0
300628 0
300688 0
300714 0
300890 0
301048 3
301128 28
301302 19
301402 0
301441 0
301447 0
301596 53
301716 0
301778 0
301810 0
301880 0
301898 0
301961 8
302006 3
302177 0
302262 2
302303 0
302438 0
302566 0
302634 0
302775 0
302796 122
302870 0
302916 4
302944 0
303003 0
303029 0
303140 26
303171 72
303266 0
303299 0
303311 0
303325 0
303360 8
303400 20
303437 0
303499 0
303634 0
303652 0
303742 12
304037 0
304171 0
304204 0
304339 0
304417 0
304423 5
304531 0
304552 0
304981 154
305035 0
305092 0
305229 0
305272 0
305340 0
305513 42
305546 9
305568 0
305676 0
305685 0
305707 0
305715 0
305754 64
305770 0
305804 0
306044 81
306090 0
306098 0
306114 0
306547 0
306863 0
306980 77
307067 0
307111 0
307204 0
307232 0
307292 0
307451 0
307498 1184
307563 22
307618 0
307678 0
307686 0
307759 0
308227 67
308473 0
308719 60
308824 10
308839 0
308842 0
309001 0
309010 0
309215 0
309261 0
309357 0
309405 70
309567 6
309684 33
309729 0
309756 0
309933 0
310182 0
310242 77
310368 0
310374 65
310396 4
310403 0
310424 0
310434 0
310483 0
310492 0
310494 0
310498 0
310540 0
310552 0
310560 0
310586 0
310609 0
310749 0
310791 0
310833 0
310839 0
310871 0
310902 0
310931 0
311037 20
311280 0
311358 0
311472 0
311562 0
311568 0
311646 0
311721 0
311733 0
311808 0
311895 33
311904 0
312021 0
312048 0
312072 0
312096 2
312125 0
312510 0
312599 0
312630 0
312698 0
312729 2
312903 0
312927 0
313011 77
313203 73
313263 5
313269 0
313289 0
313323 74
313373 110
313627 0
313709 0
313719 0
313730 0
313772 0
313796 25
313930 0
313938 0
313973 27
313985 0
314170 0
314279 0
314324 23
314554 0
314699 0
314806 147
314820 74
314833 85
314891 28
314940 0
314979 1
315021 80
315081 0
315099 0
315102 0
315111 0
315231 26
315284 31
315311 75
315698 0
315708 0
315726 0
315756 0
316061 0
316142 23
316262 0
316298 43
316436 0
316447 0
316475 0
316535 0
316555 0
316628 0
316736 80
316808 0
316824 0
316839 0
317080 0
317183 0
317185 8
317284 0
317326 15
317500 0
317504 0
317513 0
317518 0
317527 0
317532 0
317535 0
317541 0
317643 3
317674 55
317854 0
317914 0
317973 0
318091 0
318420 0
318531 0
318555 0
318815 0
318855 0
318870 0
318872 0
318882 0
319012 0
319431 0
319668 0
319671 0
319809 0
319848 102
319854 0
319926 15
319982 0
320015 13
320067 42
320125 0
320135 0
320256 0
320310 2
320531 11
320549 0
320664 0
320675 0
320729 0
320938 0
320966 2
320975 0
321221 0
321355 0
321357 0
321359 0
321422 0
321635 0
321749 141
321820 0
321890 18
321986 0
322226 0
322294 0
322448 0
322592 0
322646 0
322692 0
322802 0
322871 0
322943 13
323144 0
323185 0
323195 0
323228 0
323237 0
323369 0
323411 0
323501 0
323562 0
323675 0
323784 6
323835 0
323847 0
323886 0
323970 0
324043 0
324112 0
324130 0
324250 0
324265 0
324295 0
324301 23
324310 1
324322 0
324380 0
324472 25
324478 0
324625 0
324628 0
324688 0
324715 22
324904 0
325090 0
325171 0
325228 0
325308 0
325471 0
325511 0
325555 0
325609 0
325786 0
325893 0
326064 3
326269 0
326280 0
326466 0
326548 0
326564 0
326646 0
326907 0
326968 49
326970 0
327136 0
327143 0
327193 9
327601 0
327679 0
327753 0
327808 0
327948 0
328093 0
328151 0
328181 0
328193 4
328291 0
328378 0
328492 0
328551 0
328582 9
328678 0
328808 0
328923 0
329037 5
329100 0
329139 0
329184 0
329304 0
329442 0
329511 5
329541 1
329556 0
329562 6
329571 0
329656 13
329811 0
329853 13
329895 0
329919 2
329952 43
329985 0
330105 0
330174 0
330189 0
330360 0
330441 0
330468 0
330498 0
330544 0
330621 12
330640 0
330647 0
330654 0
330702 0
330897 108
330924 0
330957 0
330960 15
330975 0
330987 0
331110 0
331290 0
331347 0
331416 0
331455 0
331482 0
331530 0
331572 0
331650 0
331746 2
332180 0
332389 0
332689 367
332707 0
332791 0
333091 0
333202 1
333280 0
333422 44
333572 0
333614 6
334102 0
334187 0
334262 0
334391 0
334538 0
334605 0
334628 0
334637 0
334646 0
334880 0
334934 0
335063 0
335084 0
335150 0
335225 0
335280 0
335285 0
335335 0
335393 0
335466 0
335562 0
335733 0
335868 20
335898 13
336051 179
336060 0
336156 0
336648 46
336722 16
336739 3
336993 0
337466 111
337504 0
337517 114
337526 12
337667 62
337682 0
337697 0
337814 0
337896 0
337902 0
337945 0
337958 28
338020 49
338203 59
338209 97
338233 28
338368 28
338458 0
338527 3
338581 0
338653 15
338879 30
338990 0
339337 0
339344 0
339362 0
339600 0
339608 0
339680 3
339707 0
339821 0
339824 87
339848 0
339920 0
339971 82
340004 74
340126 0
340208 80
340334 0
340412 0
340424 0
340460 0
340511 0
340544 0
340559 64
340616 30
340637 37
340850 48
340973 0
341465 40
341516 25
341546 109
341907 69
341952 0
342008 0
342042 0
342129 0
342165 0
342195 0
342246 0
342468 0
342475 0
342504 0
342615 0
342726 70
342736 9
342845 0
342866 0
342911 0
342974 0
342983 0
343020 0
343180 0
343235 0
343584 0
343682 0
343878 0
343904 0
344061 10
344142 20
344190 68
344249 0
344290 0
344453 0
344560 80
344619 0
344724 56
344951 0
345221 15
345236 0
345368 29
345554 11
345707 0
345734 0
346014 0
346118 5
346157 86
346310 13
346465 0
346600 12
346636 0
346852 53
346948 0
346987 4
347173 37
347176 75
347223 93
347317 10
347503 7
347569 0
347695 0
347776 2
347795 10
347881 58
347906 7
347921 0
347936 0
347966 37
347977 10
347994 19
347998 98
348002 1
348015 0
348019 94
348402 0
348589 0
348670 0
348679 0
348761 0
349063 0
349085 0
349099 68
349237 4
349562 0
349680 0
349778 0
349827 0
349895 0
350342 0
350463 0
350511 0
350745 0
350784 0
350825 0
350835 0
350967 0
351197 0
351230 0
351233 0
351239 0
351308 0
351401 0
351413 0
351449 0
351473 0
351509 0
351554 0
351587 0
351980 0
352047 0
352126 0
352135 7
352139 80
352152 67
352165 6
352510 0
352546 0
352639 0
352705 0
352915 0
353007 0
353170 0
353305 0
353353 9
353517 89
353694 0
353745 94
353769 0
353826 0
353832 26
353865 207
354015 0
354123 47
354144 0
354699 0
354729 0
354886 0
355003 0
355057 0
355183 0
355213 0
355561 1
355567 7
355622 0
355633 28
355871 0
356009 74
356266 0
356408 0
356560 0
356572 0
356590 18
356608 0
356728 31
356881 35
356962 0
357045 0
357199 79
357427 0
357549 0
357730 0
358014 0
358486 0
358518 14
358680 0
358763 1
358766 51
358784 0
358820 0
358838 0
358881 50
358905 0
358980 0
359040 76
359077 0
359122 17
359153 0
359237 64
359264 41
359276 34
359333 0
359358 0
359447 5
359682 0
359690 16
359780 40
359820 0
359847 0
359853 0
360023 0
360146 0
360197 291
360209 35
360300 0
360353 0
360377 110
360431 0
360618 0
360672 0
360701 11
360793 0
360877 0
360924 0
360961 0
361057 86
361279 0
361297 4
361338 18
361606 166
361663 0
361702 0
361768 0
361771 62
361822 43
362037 128
362047 0
362230 30
362287 39
362299 462
362302 13
362518 94
362581 44
362656 53
362677 67
362872 30
362938 16
362956 0
362962 127
363279 0
363286 0
363346 0
363355 42
363391 0
363670 14
363694 236
363824 0
363854 0
363857 0
363971 0
364305 0
364351 0
364432 22
364453 0
364525 10
364570 1
364681 0
364696 74
364747 42
364941 0
364976 0
364980 0
365125 0
365149 0
365325 0
365512 9
365757 186
365772 45
365851 0
366169 0
366244 0
366254 0
366258 99
366304 26
366343 6
366676 0
366953 34
367017 7
367280 0
367344 0
367389 15
367524 30
367601 0
367680 0
367725 0
367871 0
367892 16
368026 0
368055 0
368058 2
368184 0
368187 0
368202 0
368238 0
368558 0
368581 0
368648 0
368806 0
368857 0
369100 22
369157 0
369206 0
369238 0
369243 0
369256 0
369265 0
369330 34
369405 36
369569 0
369627 0
369634 109
369638 0
369690 2
369791 0
369840 31
369861 0
369999 0
370110 14
370215 0
370303 0
370416 0
370527 0
370548 0
370754 0
370758 48
370787 0
370807 0
371009 0
371018 0
371075 10
371141 0
371609 0
371708 0
371759 139
371924 0
372050 100
372080 0
372126 0
372139 0
372224 0
372398 0
372431 0
372537 93
372548 0
372578 0
372774 0
372898 53
372951 0
373028 16
373127 0
373570 0
373656 67
374085 66
374474 0
374543 0
374606 0
374891 0
375020 0
375092 10
375125 0
375231 82
375236 47
375257 0
375337 0
375383 65
375527 0
375644 33
375656 0
375668 0
375710 17
376145 0
376271 0
376283 30
376479 0
376502 0
376643 1
376664 13
376667 0
376814 24
376976 7
377018 45
377147 38
377212 17
377214 0
377225 0
377300 109
377336 35
377390 0
377678 13
377710 0
377720 0
377783 0
377790 0
377945 2
377969 44
378101 0
378113 19
378124 1
378161 1
378176 0
378223 26
378293 17
378487 6
378582 0
378640 7
378829 0
378852 0
379160 29
379226 0
379436 0
379454 85
379535 0
379593 0
379616 10
379769 0
379841 0
380197 71
380201 65
380303 0
380310 0
380405 0
380449 39
380532 0
380561 0
380591 0
380594 94
380600 67
380699 0
380717 34
380735 0
380747 0
380834 0
380861 3
380876 25
380912 66
380995 14
381045 76
381102 0
381125 0
381179 0
381343 0
381377 6
381443 0
381568 0
381623 45
381793 48
381814 0
381818 0
381821 0
381845 0
381855 0
381873 0
381876 0
381884 0
381988 16
382022 14
382179 1
382219 0
382245 17
382247 0
382457 0
382543 5
382701 7
382887 0
382945 14
382987 5
383119 0
383268 41
383304 0
383320 0
383371 0
383428 0
383449 25
383458 0
383548 257
383551 121
383557 0
383665 19
383828 0
384040 36
384055 0
384343 0
384553 0
384565 26
384682 0
384688 0
384782 0
384868 10
384905 29
384949 0
384967 0
384982 58
385186 0
385278 83
385439 0
385455 24
385479 0
385582 37
386004 66
386012 0
386040 0
386067 0
386076 0
386088 0
386139 92
386250 0
386306 0
386315 0
386376 0
386445 0
386497 0
386576 0
386583 0
386680 0
386761 0
386809 0
386866 0
387021 0
387050 16
387101 22
387103 0
387105 48
387251 0
387329 0
387335 0
387443 36
387447 0
387613 0
387823 0
388118 0
388367 217
388402 57
388537 21
388660 50
388706 4
389608 0
389697 58
389742 0
389807 0
389880 0
389910 0
389946 0
390016 9
390055 0
390094 0
390115 0
390201 0
390262 82
390433 0
390443 0
390778 19
390822 20
390885 20
390909 0
390982 0
391009 38
391017 0
391056 0
391083 65
391147 0
391297 0
391318 12
391342 18
391516 0
391708 0
391734 0
391823 0
391886 0
391928 6
392016 0
392025 149
392135 76
392183 0
392241 23
392265 0
392279 0
392351 0
392608 22
392634 0
392642 0
392695 0
392725 0
392758 3
392800 142
392863 0
392935 0
393084 52
393252 19
393327 199
393342 0
393429 34
393554 0
393603 0
393681 37
393693 129
393829 0
393837 0
393879 0
393925 0
393955 0
393995 0
394077 177
394680 0
394702 2
394809 0
395085 149
395337 361
395613 0
395820 12658
395931 51
396045 100
396138 0
396177 44
396180 79
396399 0
396447 0
396528 0
396843 5
396847 0
396893 0
396930 0
397046 0
397070 0
397385 0
397419 0
397777 0
398163 0
398279 0
398627 0
398984 0
399050 0
399077 0
399095 0
399155 0
399347 0
399422 0
399586 0
399596 0
400051 0
400187 0
400967 0
400973 0
401172 0
401187 0
401327 0
401355 0
401435 15
401480 24
401702 0
401920 17
402067 37
402079 24
402220 46
402275 4
402322 39
402346 0
402376 24
402418 0
402640 0
402701 103
402793 4
402808 19
402873 28
402931 2
402955 0
403228 29
403289 0
403427 0
403525 12
403683 0
403796 0
403845 0
403859 65
403935 0
403958 14
404018 5
404024 12
404027 38
404165 14
404201 9
404302 0
404501 0
404548 11
404558 0
404816 0
405910 0
405961 0
406023 0
406051 72
406066 0
406165 8
406266 0
406293 0
406396 0
406399 0
406459 3
406471 0
406531 5
406558 29
406672 4
406698 12
406920 17
407169 0
407187 0
407229 0
407274 0
407311 93
407362 7
407374 3
407578 164
407698 34
407800 0
407890 0
408064 0
408080 0
408382 0
408402 58
408411 23
408473 0
408478 15
408628 0
408760 6
408829 0
408838 1
409129 6
409195 0
409228 8
409264 11
409810 12
409979 0
410011 0
410133 6
410181 0
410256 0
410274 0
410294 0
410325 0
410719 0
410764 0
410861 0
410944 4
410998 13
411043 0
411127 0
411130 1
411190 0
411247 0
411262 0
411508 0
411571 0
411808 0
411937 0
412045 0
412102 54
412396 3
412522 0
412594 0
412687 16
412966 0
412985 0
413113 0
413179 9
413199 0
413227 0
413373 0
413503 2
413544 0
413605 1
413650 17
413905 20
414065 48
414098 0
414155 0
414356 0
414614 0
414719 0
414767 0
414912 0
414999 0
415209 0
415396 0
415615 0
415725 1
415803 1
415980 0
416085 0
416178 0
416298 3
416301 542
416312 0
416321 12
416331 0
416344 12
416347 41
416431 0
416602 59
416689 70
416983 0
417031 0
417220 10
417253 57
417292 5
417299 0
417349 126
417415 9
417710 48
417734 39
417742 63
417794 117
417856 0
417867 3
417879 0
417950 57
418035 7
418146 58
418265 37
418283 37
418481 38
418895 0
419093 0
419130 0
419155 0
419246 30
419258 2
419461 39
419558 16
419570 0
419666 0
420108 0
420173 0
420197 76
420221 0
420242 39
420263 0
420275 0
420374 102
420683 0
420790 0
420905 281
420920 95
420956 31
420998 46
421019 0
421023 223
421256 0
421273 0
421332 0
421493 0
421688 0
421832 46
421856 0
421876 0
421952 0
422027 0
422142 0
422191 34
422284 0
422375 0
422445 0
422455 0
422874 0
422888 0
422939 169
423070 0
423091 0
423153 0
423243 0
423258 40
423261 0
423309 10
423328 1
423408 0
423479 0
423522 32
423570 43
423576 33
423621 13
423687 13
423708 223
423752 0
423860 1
423952 60
424109 0
424115 47
424164 0
424459 22
424555 22
424558 137
424670 0
424836 21
424846 0
424910 93
425067 0
425086 20
425168 0
425182 0
425193 0
425215 0
425237 0
425315 11
425329 0
425450 2
425458 0
425504 2
425546 0
425577 3
425620 19
425834 0
425874 12
425921 0
426058 2
426061 0
426178 15
426336 37
426403 0
426517 27
426536 0
426558 8
426565 1
426589 0
426631 43
426634 6
426727 3
426744 5
426762 0
426882 0
426941 2
426956 13
426964 0
426976 0
426991 43
427107 14
427354 7
427486 13
427492 0
427510 19
427533 25
427804 5
427929 21
428159 0
428284 1
428321 0
428630 24
428641 3
428652 4
428840 34
428977 0
428980 1
428993 0
429097 22
429120 0
429208 4
429230 0
429233 0
429255 0
429322 8
429484 6
429508 0
429550 0
429553 56
429562 31
429646 4
429883 5
429895 12
429910 0
430094 0
430103 0
430134 0
430270 8
430331 14
430402 0
430408 0
430426 15
430428 147
430573 71
430618 1
430880 0
430921 1
430972 21
431125 1
431200 0
431210 1
431280 0
431373 0
431515 34
431664 64
431690 82
431706 1
431713 4
431857 76
431869 90
431951 0
432029 41
432169 1
432172 74
432178 57
432202 0
432210 44
432223 0
432232 4
432259 0
432268 0
432431 0
432490 0
432517 0
432574 0
432580 0
432598 0
432636 0
432673 0
432697 0
432705 0
432763 0
432868 0
432991 0
432994 0
433012 0
433064 0
433108 0
433153 0
433183 0
433193 0
433209 109
433362 0
433388 0
433438 0
433447 0
433460 0
433493 0
433536 7
433542 0
433569 0
433589 0
433625 112
433674 0
433760 3
433793 0
433803 429
433822 0
433953 0
433988 84
433991 357
433996 51
434058 106
434067 526
434083 0
434093 102
434170 127
434222 0
434267 0
434386 0
434534 24
434685 28
434722 0
434762 0
434904 22
434912 455
434914 77
434945 0
435055 0
435068 0
435090 0
435144 0
435298 0
435377 0
435397 0
435419 0
435545 0
435638 0
435668 0
435728 0
435742 0
435744 0
435788 0
435834 0
435879 0
436038 7
436067 16
436092 101
436127 0
436160 10
436256 29
436288 0
436294 83
436373 0
436400 0
436410 0
436438 60
436450 38
436531 186
436585 43
436605 0
436735 175
436768 121
436795 86
436807 171
436873 168
436945 0
436956 27
437024 23
437038 0
437044 54
437068 0
437070 7
437121 0
437226 16
437246 0
437272 0
437312 0
437325 2
437342 0
437358 0
437643 0
437715 101
437802 0
437910 0
437943 21
437985 22
438024 0
438071 0
438153 0
438218 0
438288 0
438317 0
438321 0
438486 0
438519 0
438595 0
438750 0
438813 0
438874 0
439062 0
439217 0
439271 0
439290 0
439409 2
439464 43
439488 37
439528 86
439546 0
439659 0
439677 32
439718 43
439773 0
439826 0
439869 74
439881 0
439903 0
439911 194
439914 1
439952 9
439967 11
439997 0
440000 40
440090 11
440094 0
440183 5
440192 0
440244 0
440268 0
440276 15
440357 0
440387 1
440412 0
440415 3
440453 0
440462 67
440464 161
440468 18
440687 0
440850 5
440920 0
440953 32
441022 0
441061 37
441151 0
441173 71
441181 0
441214 80
441250 45
441309 0
441319 0
441484 17
441532 29
441590 405
441649 0
441682 55
441720 0
441795 0
441903 0
441941 0
441970 0
442023 0
442171 0
442319 0
442335 0
442566 0
442604 0
442660 0
442671 0
442679 0
442785 0
442799 0
442871 0
442920 0
442979 0
443007 0
443029 7
443066 228
443113 56
443135 105
443235 6
443241 0
443286 22
443292 0
443317 16
443349 0
443364 0
443407 71
443445 115
443475 154
443477 14
443531 8
443551 10
443628 0
443671 59
443685 0
443694 2
443715 0
443797 0
443804 0
443839 11
443883 0
443904 35
443934 0
443943 61
444065 55
444067 0
444135 0
444208 0
444329 31
444438 0
444478 0
444540 1
444564 0
444868 0
444884 0
444899 0
444920 0
444937 0
444997 0
445014 0
445026 0
445078 0
445184 24
445190 12
445217 24
445246 3
445279 110
445317 0
445484 111
445564 1
445855 190
446179 31
446299 230
446320 5
446461 32
446563 157
446766 8
446799 35
446928 23
446934 153
446953 0
447036 120
447073 147
447100 0
447183 109
447296 53
447430 19
447455 70
447468 0
447478 0
447483 2
447486 54
447494 0
447503 0
447506 5
447546 0
447588 101
447593 219
447604 1
447792 0
447813 0
447877 0
447897 12
447921 0
448133 43
448149 310
448157 128
448289 104
448314 199
448367 480
448369 76
448381 0
448387 0
448406 0
448448 118
448466 0
448484 0
448559 0
448561 457
448633 9
448643 0
449006 84
449173 0
449280 0
449357 140
449452 7
449504 204
449526 0
449631 15
449705 395
449714 95
450107 10
450213 0
450263 180
450293 69
450365 102
450413 0
450452 0
450563 56
450626 207
450716 0
450737 0
450782 230
451668 25
451850 0
451973 7
451988 0
452017 0
452042 0
452238 0
452344 0
452412 0
452510 107
452871 0
452897 11
452930 0
453313 0
453434 0
453443 2
453512 73
453521 0
453727 0
453848 0
453933 0
453995 2
454030 0
454113 0
454196 0
454205 119
454216 0
454255 0
454340 0
454487 0
454514 0
454637 80
454799 6
454829 0
454901 4
454949 51
454988 53
455099 7
455162 88
455252 0
455270 0
455315 147
455567 0
455694 0
455859 0
456043 37
456134 123
456269 0
456383 0
456518 62
456533 0
456587 0
457028 11
457136 6
457196 41
457331 0
457412 29
457440 0
457445 0
457723 0
457862 0
457864 59
457870 0
457944 0
457952 0
457961 0
458030 7
458039 0
458082 0
458093 1
458154 0
458176 0
458267 35
458274 0
458395 0
458542 158
458609 0
458653 0
458743 165
458752 75
459151 5
459175 315
459307 68
459337 0
459409 48
459457 0
459496 0
459607 110
459642 0
459670 60
459702 0
459760 0
459781 0
459826 2
459839 106
460316 0
460569 27
460654 76
460843 0
460903 36
461026 0
461041 39
461095 39
461351 0
461449 0
461523 0
461539 0
461707 0
461829 93
461838 0
461855 0
461926 38
461959 0
462071 0
462087 0
462097 0
462242 0
462463 4
462472 0
462541 0
462550 0
462593 0
462604 51
462877 22
462928 85
463024 0
463046 0
463180 0
463225 185
463234 23
463501 0
463633 0
463657 58
463718 0
463789 107
463819 137
463891 9
463939 0
463978 0
464089 62
464100 0
464152 54
464242 0
464260 0
464675 0
464683 3
464810 0
464971 0
465157 0
465169 0
465277 0
465361 0
465502 0
465547 89
465574 0
465835 170
465868 5
465900 4
465963 9
466065 0
466147 0
466149 3
466317 131
466398 985
466427 15
466431 0
466565 26
466780 193
466816 99
466834 0
466912 13
466999 44
467092 11
467215 0
467447 0
467458 126
467520 97
467570 0
467608 30
467619 65
467730 10
467751 60
467905 3
468006 1
468090 24
468221 0
468237 55
468282 1
468308 0
468445 15
468568 3
468703 0
468739 0
468865 7
468943 4
468973 66
468988 22
469045 0
469168 2
469174 79
469198 0
469315 0
469333 0
469364 40
469864 29
469897 307
469903 63
470063 0
470244 9
470269 0
470316 0
470325 0
470330 41
470340 44
470354 79
470356 0
470366 0
470505 10
470733 83
470826 0
470835 0
471015 4
471024 33
471036 41
471442 0
471537 123
471662 4
471689 0
471886 0
472247 12
472352 0
472520 123
472637 0
472685 0
472796 5
472810 0
472916 0
473123 32
473129 108
473423 0
473519 0
473585 111
474290 0
474441 0
474464 0
474506 0
474899 0
475004 0
475064 11
475094 3
475148 3
475265 0
475337 0
475438 0
475559 0
475655 13
475811 5
475988 0
476249 0
476399 0
476483 0
476921 0
476967 0
476990 0
477200 11
477521 0
477584 0
477728 0
477761 1
477958 0
477974 0
478166 0
478328 0
478577 0
478877 37
478973 0
479021 0
479093 91
479453 142
479484 0
479669 8
479921 0
479993 20
480127 156
480215 0
480276 0
480293 0
480448 0
480467 0
480491 0
480644 11
480746 15
480831 0
480914 0
481148 0
481208 2
481287 0
481378 0
481631 0
481680 0
481841 5
482069 0
482117 106
482135 4
482157 64
482165 11
482296 0
482313 19
482341 50
482446 0
482480 0
482519 26
482589 151
482663 0
482683 77
482715 0
482745 265
482798 9
482951 19
482974 0
483039 0
483086 44
483243 0
483383 83
483451 0
483589 0
483734 0
483737 0
483814 0
483908 0
483911 0
484052 0
484067 0
484073 14
484088 47
484092 0
484100 0
484169 0
484191 0
484216 34
484235 14
484259 0
484276 462
484281 4
484535 0
484889 42
484970 0
485051 2
485075 0
485105 0
485368 0
485456 55
485462 71
485510 4
485558 99
485909 0
486527 84
486557 172
486716 81
486719 19
486812 0
486839 44
486882 102
486953 3
486978 17
487007 0
487026 61
487306 120
487310 299
487320 72
487381 44
487446 0
487564 0
487587 22
487633 0
487815 0
487866 0
487875 16
488019 11
488346 0
488412 0
488487 15
488601 32
488663 0
488724 65
488775 0
488786 0
489063 0
489118 0
489134 2
489322 112
489358 24
489367 207
489424 0
489474 0
489529 3
489655 7
489700 29
489787 47
489817 4
489826 184
489844 11
490060 159
490114 228
490129 0
490186 0
490239 47
490276 154
490317 67
490330 0
490410 45
490455 55
490572 0
491008 0
491022 51
491182 54
491311 0
491413 39
491611 0
491678 55
491806 0
491866 95
491897 21
491974 183
491983 48
492046 0
492067 12
492468 36
492626 0
492753 25
492759 100
492801 0
492880 10
492982 23
493201 0
493261 19
493519 22
493576 59
493580 0
493631 0
493634 0
493790 0
493940 0
494051 67
494159 39
494316 0
494330 10
494402 51
494462 46
494609 0
494636 42
494822 0
494924 100
494927 55
495011 10
495119 19
495185 73
495357 0
495470 0
495497 7
495630 0
495720 0
495795 20
495888 0
495921 0
495930 0
495978 0
496035 35
496038 30
496050 85
496053 0
496056 6
496188 0
496203 44
496209 30
496224 0
496257 150
496322 0
496459 0
496507 0
496550 0
496666 131
496786 0
496801 0
496924 0
496963 125
497295 0
497480 0
498086 0
498102 106
498130 2
498334 190
498442 0
498484 5
498501 57
498510 0
498523 23
498589 0
498604 208
498937 0
499001 0
499161 0
499203 14
499359 0
499599 0
499847 0
499870 0
499876 0
499901 0
499981 0
499995 0
500038 0
500078 0
500118 0
500187 0
500206 0
500223 0
500368 0
500496 48
500622 0
500666 0
500702 0
500750 0
500805 128
500916 67
501100 84
501210 20
501420 0
501431 16
501442 0
501523 0
501575 0
501599 46
501633 0
501647 0
501749 20
501779 48
501830 83
501951 4
502063 0
502158 0
502316 0
502355 0
502376 0
502553 0
502625 0
502846 0
503159 22
503246 24
503357 0
503411 0
503459 0
503579 0
503660 0
503684 49
503834 111
503976 0
504006 0
504039 0
504088 0
504101 0
504343 43
504465 25
504502 0
504543 49
504584 17
504615 13
504711 7
504746 0
504814 0
504826 1
504830 0
504859 0
504919 0
504923 0
504946 0
504966 3
505011 0
505084 69
505236 0
505281 18
505294 0
505327 0
505380 0
505457 29
505570 11
505596 0
505611 8
505755 34
505778 65
506105 14
506135 10
506258 53
506331 8
506393 33
506412 0
506428 43
506597 0
506675 1
506903 0
506961 19
506975 63
507045 33
507056 9
507070 0
507117 29
507297 0
507383 69
507505 0
507551 0
507726 0
507813 33
508124 0
508259 18
508670 31
508695 0
508761 121
508794 62
508845 17
509010 30
509029 0
509067 71
509217 5
509376 0
509398 6
509466 100
509508 0
509526 0
509646 35
509721 0
509844 30
509919 63
510024 105
510114 5
510125 11
510205 0
510396 87
510441 47
510534 61
510559 101
510576 182
510855 0
510901 0
510918 26
510988 0
511102 10
511115 24
511173 0
511360 0
511414 0
511586 18
511777 0
511903 7
511977 5
512008 0
512131 0
512236 0
512383 44
512449 0
512459 33
512463 16
512472 0
512503 0
512529 169
512568 0
512594 193
512607 25
512628 59
512844 8
512883 216
512904 94
512988 85
513018 167
513138 15
513141 85
513200 3
513270 11
513552 3
513771 61
513911 2
514182 0
514413 0
514536 41
514776 29
515118 115
515247 0
515430 67
515574 4
515710 0
515736 0
515834 0
515943 39
516041 3
516107 0
516144 19
516173 71
516213 2
516387 167
516468 59
516531 0
516552 0
516681 33
516840 66
516848 0
516874 0
516894 0
516948 0
517105 0
517231 0
517264 0
517345 0
517348 15
517360 60
517402 0
517411 0
517489 97
517519 0
517608 0
517666 74
517819 27
517858 0
517894 35
517913 45
517976 65
518108 0
518455 0
518521 0
518717 9
518723 22
518816 0
518934 72
519145 67
519223 4
519268 0
519326 0
519361 160
519405 0
519571 0
519574 52
519637 98
519691 0
519730 0
519847 89
519997 0
520192 0
520375 17
520393 0
520511 50
520522 50
520580 0
520653 98
520683 40
520728 3
520770 0
520791 0
520812 17
520818 73
520881 20
520905 82
520923 3
520948 0
521080 0
521106 0
521322 0
521436 14
521496 8
521571 88
521700 91
521851 0
521913 8
521988 0
522039 65
522381 81
522426 0
522428 0
522444 0
522452 0
522464 0
522524 0
522584 73
522614 9
522647 36
522656 80
522677 5332
522776 0
522939 34
523108 2
523451 0
523577 25
523649 39
524000 0
524075 163
524092 0
524249 0
524737 0
524744 43
524797 37
524806 0
524813 0
524921 0
524963 0
524991 0
525059 15
525117 0
525327 56
525518 14
525585 0
525594 0
525619 11
526108 0
526172 4
526371 0
526466 12
526564 0
526610 15
526905 27
526939 0
527036 29
527138 42
527354 2
527415 19
527438 0
527601 0
527607 22
527643 0
527662 77
527673 0
527684 207
527691 0
527811 0
528046 3
528174 0
528497 11
528548 8
528560 165
528767 0
528917 20
529124 219
529136 0
529155 27
529341 0
529411 0
529610 52
529613 17
529703 0
529748 10
529763 0
529871 0
529922 2
529949 22
529964 0
529973 8
529999 40
530092 0
530401 6
530683 0
530866 14
531031 0
531427 20
531693 0
531757 46
531862 0
531970 67
532006 13
532039 8
532060 10
532072 5
532151 37
532273 0
532360 1
532433 0
532484 190
532514 70
532598 0
532703 24
532872 28
533363 0
533744 0
534176 101
534228 0
534290 0
534294 0
534330 5
534342 3
534351 43
534391 74
534458 39
534601 0
534656 0
535305 0
535421 34
535570 0
535609 0
535686 0
535688 13
535952 59
535967 8
536009 0
536166 102
536330 0
536334 35
536509 0
536534 0
536665 0
536762 0
536864 52
536987 1
537271 0
537342 50
537360 226
537387 0
537519 49
537657 15
537699 1
537849 0
537865 0
537966 0
538042 68
538047 49
538111 0
538120 39
538154 126
538183 0
538282 16
538321 18
538525 57
538544 0
538696 0
538725 0
538764 15
538833 0
538836 2
538953 90
538998 0
539038 0
539178 27
539188 0
539292 0
539340 27
539364 0
539406 52
539409 71
539418 0
539502 1
539739 0
539751 0
539919 0
539939 0
540126 8
540254 26
540258 230
540264 0
540282 29
540377 0
540543 7
540576 17
540701 1
540788 0
540801 24
541056 14
541484 57
541595 0
541655 17
541703 0
541814 5
542042 10
542096 18
542163 0
542215 175
542687 126
542740 0
542807 0
542833 76
542885 56
542905 0
542913 18
542954 0
542983 0
543003 0
543192 0
543288 104
543300 0
543381 49
543507 11
543606 95
543639 0
543648 19
543717 4
543738 0
543853 118
543873 82
544111 109
544237 0
544278 0
544496 16
544517 0
544523 0
544532 0
544536 0
544543 0
544553 0
544557 0
544575 0
544585 0
544597 0
544637 148
544659 22
544670 99
544781 30
544824 0
545078 169
545081 145
545156 14
545390 55
545405 0
545423 0
545438 17
545468 32
545669 0
545852 0
546063 0
546065 175
546368 14
546372 0
546391 0
546414 0
546425 0
546473 0
546708 0
547167 22
547272 0
547347 0
547363 0
547484 11
547492 0
547539 69
547554 0
547587 0
547644 0
547679 0
547773 9
547799 0
547806 0
547817 80
547830 58
547851 0
547923 0
547971 0
547993 16
548388 33
548514 4
548616 59
548655 0
548700 0
548710 0
548784 1
548791 0
548827 76
548916 2
548931 74
548971 148
549054 0
549072 0
549149 0
549236 214
549380 82
549425 109
549467 20
549587 39
549833 0
549869 0
549899 0
549919 11
549958 0
550018 0
550020 0
550033 0
550037 15
550041 0
550050 0
550068 0
550079 0
550107 0
550109 0
550111 38
550126 0
550158 0
550175 0
550214 0
550243 0
550374 30
550425 16
550554 0
550563 8
550780 7
550812 0
550864 215
551145 0
551169 0
551181 12
551256 0
551279 6
551382 0
551412 0
551421 31
551443 50
551489 0
551558 0
552087 10
552391 0
552691 0
552739 0
552762 1
552801 0
552819 0
552928 77
553229 0
553514 0
553556 18
553624 4
553723 0
553925 0
553943 0
553974 49
553991 34
554047 170
554056 48
554159 0
554435 96
554531 0
554539 34
554590 0
554644 0
554674 34
554707 0
554758 0
554864 119
554910 0
554981 0
554998 0
555036 0
555091 73
555094 81
555112 20
555172 0
555188 0
555271 37
555298 0
555319 0
555321 0
555544 0
555572 0
555577 0
555589 0
555619 0
555646 0
555676 84
555737 0
555744 11
555789 0
555807 0
555954 37
555969 0
555984 53
556093 0
556149 0
556230 14
556233 0
556285 170
556407 9
556482 34
556491 0
556560 63
556640 2
556793 0
556839 0
556872 0
557196 0
557250 0
557591 0
557618 1
557639 56
557720 0
557723 0
557751 54
557960 0
557993 0
557999 12
558032 0
558050 96
558227 0
558267 142
558397 0
558677 42
558684 0
558701 0
558712 0
558721 0
558723 0
558732 0
558878 0
558910 65
558935 75
559043 0
559133 2
559175 0
559218 0
559283 0
559339 0
559426 0
559601 26
559829 11
559832 73
559844 0
559955 325
560009 0
560032 0
560067 0
560139 0
560174 17
560315 0
560349 0
560398 0
560409 83
560563 0
560614 6
560783 0
560943 23
561111 33
561309 0
561497 0
561730 13
561767 0
561893 0
561909 2
561924 0
562011 0
562152 2
562189 36
562230 0
562246 0
562437 11
562454 14
562473 0
562531 0
562608 10
562657 70
562708 0
562717 0
562764 10
562878 0
562908 8
562911 46
562928 0
563055 0
563097 0
563294 41
563533 109
563536 0
563629 0
563878 0
564070 0
564093 0
564155 0
564183 0
564205 0
564349 0
564465 0
564514 63
564610 0
564652 45
564699 0
564778 110
564802 0
564963 0
565042 0
565133 127
565189 0
565251 0
565290 21
565467 6
565527 0
565601 0
565615 40
565655 90
565687 30
565777 0
565886 0
565927 54
565948 2
566010 0
566029 0
566095 0
566134 0
566203 0
566269 0
566332 0
566425 34
566719 0
566740 2
566748 3
566752 38
566904 18
567076 0
567247 0
567351 0
567412 0
567468 0
567486 54
567529 21
567543 0
567557 0
567621 0
567732 11
567771 21
567833 0
567940 26
567944 33
568011 0
568027 0
568048 0
568061 0
568076 30
568169 3
568181 23
568196 10
568322 3
568526 39
568537 0
568603 0
568611 0
568620 0
568622 0
568728 0
568747 0
568779 0
569021 0
569228 29
569246 0
569264 126
569507 53
569548 0
569561 0
569564 51
569576 0
569603 0
569690 0
569721 0
569807 1
569895 23
569912 108
569976 0
569993 0
570251 58
570259 28
570408 0
570432 0
570510 0
570551 0
570715 0
570767 0
570776 0
570843 0
570985 0
571016 0
571023 0
571047 0
571181 0
571283 0
571293 0
571330 0
571380 0
571516 5
571563 0
571594 15
571678 0
571711 0
571731 13
571735 22
571739 39
571765 0
571828 0
571889 52
571922 0
571958 14
572012 70
572252 0
572279 43
572315 0
572395 0
572456 0
572836 0
572873 0
573088 0
573201 0
573310 9
573470 0
573700 29
574156 0
574447 0
574518 0
574875 0
574992 0
575297 42
575324 0
575379 0
575393 0
575633 0
575849 0
575870 54
575920 0
575939 8
576167 0
576281 0
576332 0
576514 0
576608 0
576695 5
576764 0
576785 0
576950 27
577235 37
577482 17
577774 0
577801 0
577876 0
577973 29
577997 225
578003 180
578066 103
578096 109
578201 0
578359 0
578372 1
578462 0
578492 135
578597 49
578690 0
579043 0
579100 77
579152 30
579195 0
579377 0
579501 22
579588 0
580098 0
580188 88
580212 0
580297 36
580358 0
580762 0
580870 0
580903 0
580957 0
580975 2
581081 0
581166 34
581499 0
581580 0
581711 0
581739 9
581742 24
581745 0
581748 4
581754 0
581916 24
581943 0
582072 0
582141 0
582291 0
582381 11
582441 0
582490 0
582999 3
583034 97
583103 0
583228 0
583269 85
583329 54
583357 0
583370 190
583393 0
583403 0
583473 10
583527 0
583636 13
583689 0
583710 0
583767 28
583813 0
583998 67
584119 0
584614 0
584660 0
584737 24
584774 0
584828 0
584840 30
584855 0
584858 0
584927 0
584966 0
585110 0
585242 0
585482 27
585563 0
585608 0
585644 0
585653 0
585671 0
585755 0
585898 3
585904 17
585970 0
585979 103
586027 0
586055 0
586096 0
586246 0
586496 0
586621 37
586719 0
586902 15
586938 0
587010 0
587055 174
587109 0
587145 1
587451 9
587627 0
587667 6
587777 78
587846 0
587855 0
587972 0
588161 3
588260 17
588486 0
588503 0
588509 11
588574 0
588659 0
588683 0
588725 0
589447 26
589582 0
589604 0
589636 6
589733 52
589850 0
589852 0
589858 0
589990 56
590021 3
590036 0
590180 96
590199 0
590315 0
590387 0
590468 2
590660 0
590672 7
590675 42
590714 0
590720 31
590738 0
590741 0
590846 6
590907 0
590927 0
591297 3
591435 0
591664 0
591710 0
591748 45
591820 295
591838 60
591850 0
592000 0
592018 2
592045 0
592146 0
592239 0
592242 0
592354 0
592362 0
592431 0
592524 0
592555 0
592596 0
592903 7
592914 2
592989 13
593037 0
593193 0
593259 0
593265 0
593283 6
593370 22
593445 0
593664 81
593949 0
593970 0
594021 148
594124 0
594326 0
594352 0
594395 0
594523 0
594527 18
594557 0
594611 30
594653 0
594668 0
594734 0
594754 0
594786 0
594800 86
594815 0
594818 0
594851 6
594863 73
594867 89
594914 33
594947 0
595013 0
595048 0
595396 0
595444 0
595452 0
595562 0
595607 0
595646 0
595654 0
595718 245
595817 0
595898 0
595927 0
596009 0
596035 0
596057 123
596189 11
596294 0
596603 0
596723 0
596757 0
596941 0
596998 102
597085 0
597100 0
597166 35
597203 0
597244 0
597298 20
597469 7
597517 161
597520 3
597559 0
597577 0
597637 23
597731 0
597897 0
598005 0
598434 0
598533 16
598626 0
598652 13
598868 1
598877 3
598895 0
598910 0
599043 127
599183 78
599282 195
599560 0
599601 0
599648 4
599692 8
599709 478
599782 0
599794 35
599834 4
599858 77
599897 0
599912 0
599922 0
599924 14
599965 0
599969 0
599980 0
599991 0
600324 52
600378 0
600426 122
600711 9
600728 34
600735 100
600798 28
600819 0
600894 26
600936 0
600993 31
601041 0
601098 56
601189 26
601197 58
601621 0
601689 126
601751 60
601815 9
601830 0
601892 0
601929 164
601981 0
602119 12
602233 0
602281 107
602317 3
602434 0
602497 0
602631 0
602747 0
602781 0
602828 0
602851 9
602854 11
603086 0
603186 257
603279 0
603407 0
603438 20
603958 0
604028 0
604036 0
604090 62
604096 21
604267 66
604360 0
604371 0
604384 2
604586 94
604624 0
604782 0
604794 0
604802 51
604913 0
604970 0
604999 0
605050 0
605161 0
605163 0
605176 102
605314 0
605479 4
605488 0
605720 0
605730 0
605772 0
606077 0
606212 49
606266 0
606458 0
606622 27
606699 0
606718 0
606847 20
606877 0
607023 0
607222 4
607240 1
607419 0
607503 0
607601 0
607647 0
607938 31
608124 10
608172 13
608220 0
608262 0
608356 0
608409 338
608412 0
608457 0
608463 9
608600 10
608829 86
608855 39
608925 6
609009 0
609525 55
609636 72
609990 0
610006 0
610073 55
610291 0
610323 22
610377 5
610467 0
610632 61
610647 0
610824 0
611003 555
611039 0
611076 0
611265 0
611310 0
611649 16
611668 0
611677 0
611693 17
611726 0
611761 0
611824 33
611832 17
611835 0
611844 0
611850 0
611855 0
611866 0
611916 0
611947 0
611985 0
612096 0
612108 0
612150 68
612348 35
612360 1
612366 0
612663 0
613038 54
613198 0
613360 39
613462 12
613630 65
613714 12
613780 22
613852 0
613876 0
614081 23
614090 24
614105 90
614183 0
614245 9
614532 5
614540 0
614665 0
614719 7
614731 36
614734 869
614815 0
614852 60
615019 3
615073 24
615262 0
615289 0
615496 0
615571 0
615625 0
615661 0
615679 0
615817 1
615825 0
615993 0
616172 7
616238 0
616413 0
616456 28
616497 0
616504 0
616672 79
616891 122
617097 5
617114 105
617134 0
617205 186
617235 83
617337 529
617367 86
617402 0
617511 2
617517 4
617526 181
617775 15
617936 95
617978 45
618079 0
618086 0
618091 0
618094 0
618098 0
618106 0
618114 0
618527 2
618681 108
618823 61
618835 234
618837 1
618857 0
618871 0
618891 82
618944 73
618962 29
618996 64
619000 10
619119 48
619224 129
619242 21
619287 65
619305 119
619425 34
619679 0
619684 0
619691 0
619752 97
620022 1633
620079 5
620129 0
620183 0
620332 124
620408 33
620528 61
620741 0
620755 0
620802 98
620939 48
620968 40
621116 0
621317 0
621346 0
621355 0
621670 0
621680 0
621740 0
621765 0
621978 0
622028 0
622043 0
622149 0
622167 0
622199 40
622322 0
622337 35
622454 0
622975 0
623010 13
623067 118
623185 0
623573 0
623581 22
623622 0
623672 0
623721 4
623745 0
623776 10
623814 70
623816 153
623855 0
624035 25
624077 9
624083 92
624245 26
624267 0
624290 42
624432 0
624484 33
624491 0
624496 105
624542 0
624684 0
624714 7
624724 20
625207 15
625211 1
625231 41
625243 102
625316 0
625432 46
625603 60
625628 1
625733 7
625894 80
625930 0
625987 65
626059 13
626185 14
626272 0
626663 98
626683 0
626688 0
626692 0
626708 154
626990 0
627053 6
627254 0
627436 0
627551 125
627745 4
627817 0
627841 0
628018 0
628126 0
628270 15
628324 99
628327 2
628333 0
628449 0
628806 39
628955 36
628972 0
629094 40
629287 10
629321 0
629352 0
629398 10
629449 0
629608 0
629650 0
629884 72
629913 22
630063 0
630194 0
630263 0
630269 0
630362 0
630377 0
630386 0
630410 0
630422 0
630449 0
630473 62
630506 0
630554 0
630605 20
630626 0
630882 27
631079 0
631307 0
631342 0
631354 0
631481 0
631775 0
631933 6
632002 88
632011 0
632164 0
632199 0
632388 0
632445 18
632701 0
632724 0
632748 0
632868 95
632872 18
632966 47
633179 32
633188 74
633494 49
633593 0
633824 45
634020 43
634032 0
634052 113
634131 0
634169 22
634175 66
634378 0
634712 1
634837 0
634860 0
634874 0
634888 56
634915 1
635016 28
635107 142
635113 64
635163 3
635192 0
635214 0
635226 15
635274 24
635354 44
635527 0
635559 66
635628 0
635645 0
635793 48
635880 0
636057 5
636180 0
636270 0
636356 0
636413 46
636591 43
636594 247
636708 81
636741 21
637061 0
637104 16
637137 108
637164 60
637295 21
637497 0
637562 0
637707 41
637766 68
637805 6
637817 0
637899 0
638109 39
638322 0
638565 0
638574 247
638733 89
638910 0
638959 67
639079 0
639723 0
640234 116
640331 41
640344 27
640380 42
640743 0
640752 0
640781 0
640821 0
640881 0
641040 15
641172 0
641236 0
641376 0
641415 55
641458 5
641465 0
641699 0
641843 0
641909 7
641948 12
641980 0
641993 48
642023 0
642140 33
642361 0
642701 3
642775 0
642811 0
643289 0
643340 46
643459 45
643595 0
643647 21
643921 0
643996 9
644053 50
644078 0
644328 0
644440 0
644447 0
644475 0
644509 7
644539 101
644636 0
644776 0
644780 4
644816 14
644986 0
644996 4
645008 0
645085 0
645095 0
645167 0
645251 82
645320 8
645359 0
645380 0
645425 0
645569 0
645617 37
645641 0
645854 0
645860 0
645873 42
645986 0
646168 40
646179 0
646240 0
646288 0
646400 0
646488 0
646556 0
646649 7
646778 36
646826 0
646844 2
646883 0
646892 0
646928 55
647096 1
647122 11
647258 155
647291 6
647294 28
647522 0
647528 0
647630 0
647654 0
647673 0
647681 44
647683 37
647842 43
647869 0
647880 46
647921 38
647924 6
648010 6
648032 0
648064 2
648217 0
648235 0
648292 0
648310 0
648376 18
648565 61
648568 0
648592 0
648694 0
648706 0
648750 0
648835 0
648841 0
648859 0
648862 0
649059 0
649070 0
649135 13
649177 0
649318 0
649320 0
649329 0
649333 0
649335 0
649343 0
649396 42
649409 4
649431 0
649464 0
649482 0
649486 0
649490 0
649499 0
649726 0
649735 18
649768 0
649960 37
650174 0
650274 95
650277 0
650394 29
650505 69
650596 0
650619 0
650781 0
650805 0
650847 58
650850 33
650916 14
650943 0
651051 0
651180 0
651192 0
651207 0
651567 0
651699 0
651705 0
651915 6
652017 0
652229 0
652242 0
652269 0
652408 0
652497 0
652779 11
652925 0
653006 92
653117 0
653198 0
653228 5
653285 11
653528 0
653594 0
653882 82
653915 0
654108 0
654134 0
654302 0
654317 0
654518 0
654638 0
654745 0
654776 49
654779 49
654806 0
655036 0
655049 92
655145 9
655178 0
655247 19
655286 0
655482 35
655719 2
655731 0
655923 2
655926 0
656010 0
656073 114
656079 12
656227 0
656444 0
656570 6
656879 0
656899 0
657377 0
657611 0
657639 0
657643 5
657659 106
657667 0
657822 37
657993 0
658002 33
658119 10
658158 33
658209 18
658245 0
658263 0
658644 94
658926 4
659036 7
659270 13
659363 6
659490 0
659634 17
659921 26
660266 0
660281 0
660366 0
660461 0
660501 0
660518 35
660548 8
660623 0
660817 0
660828 0
660855 40
660879 114
660981 0
660987 0
660992 0
661005 0
661038 0
661277 60
661316 211
661388 2
661406 0
661757 119
661811 4
661952 0
662345 0
662591 0
662706 57
662796 52
662916 0
662956 8
663029 0
663042 10
663075 16
663092 0
663102 0
663163 0
663198 0
663285 59
663354 28
663396 0
663537 0
663658 6
663838 208
663844 155
663859 130
663898 41
663970 95
664312 48
664366 0
664447 44
664465 0
664495 74
664608 0
664627 44
664663 0
664726 57
664873 0
665139 0
665157 48
665220 44
665355 0
665418 0
665457 8
665481 68
665507 0
665514 0
665658 3
665940 19
666012 0
666027 0
666164 22
666291 0
666329 13
666374 0
666475 0
666604 0
666716 0
666767 0
667049 0
667061 12
667070 0
667073 7
667160 67
667202 6
667250 7
667289 0
667483 0
667536 0
667560 0
667745 95
667793 0
667896 0
667909 0
667949 0
667979 0
667982 0
668199 0
668363 1
668450 0
668495 0
668561 0
668603 0
668681 4
668966 84
668970 0
669134 0
669275 75
669519 49
669608 0
669628 0
669649 289
669673 0
669972 0
670002 0
670430 0
670473 0
670743 0
671199 0
671262 0
671294 0
671655 0
671702 0
671783 0
671795 0
671819 0
671956 11
671978 0
672144 0
672684 0
673056 29
673144 52
673162 0
673165 0
673219 88
673248 0
673302 0
673405 13
673556 0
673565 0
673586 0
673633 104
673773 0
673968 0
674165 66
674309 27
674313 25
674342 0
674594 9
674663 0
674666 16
674746 44
674786 66
674810 35
674828 0
674900 0
674925 0
674975 0
675299 0
675452 0
675479 84
675738 2
675749 5
675808 0
675899 13
675902 62
675944 0
676034 18
676067 16
676130 0
676160 0
676451 18
676556 60
676568 18
677156 55
677165 0
677348 0
677408 0
677432 103
677636 27
677640 54
677660 7
677704 0
677716 0
677763 0
677794 84
677814 36
677817 92
677846 0
677942 0
678138 0
678183 0
678273 0
678402 0
678525 1
678585 342
678737 69
678821 167
678866 0
678993 0
679101 59
679108 0
679240 52
679243 65
679253 15
679261 5
679285 0
679305 0
679384 8
679453 0
679483 0
679564 1662
679787 0
679975 14
680501 0
680581 0
680584 27
680618 0
680720 0
680869 2
681120 96
681220 3
681337 0
681448 5
681592 30
681621 0
681644 0
681668 0
681699 5
681777 0
681801 358
682191 0
682328 0
682533 0
682730 1
682808 38
682985 0
683162 0
683321 0
683411 0
683597 203
683609 0
683633 0
683681 10
683684 0
683808 0
683821 2
683833 0
683908 0
684008 0
684018 0
684046 0
684115 0
684145 107
684256 30
684259 0
684265 53
684324 19
684480 0
684636 0
684689 0
684879 61
684964 64
684978 39
684993 102
685137 0
685194 0
685365 21
685440 1
685620 25
686147 0
686273 0
686304 0
686321 82
686457 0
686681 18
686684 0
686724 1
686835 20
686843 0
686886 0
686922 0
686987 5
686990 38
687227 7
687275 43
687323 44
687368 71
687741 43
687881 0
687921 15
687933 0
687981 14
688110 70
688221 1
688272 0
688509 0
688788 8
688887 0
688995 0
689001 0
689098 0
689176 0
689255 0
689307 32
689471 0
689712 105
689754 7
689760 17
689898 0
689954 0
689984 0
690020 67
690170 0
690248 42
690329 15
690356 57
690404 264
690473 41
690554 118
690605 34
690611 0
690913 0
690931 6
690952 0
691043 25
691172 0
691184 8
691256 20
691289 91
691475 0
691728 52
691789 125
691861 0
691866 8
691870 71
691876 45
691891 0
691896 0
691902 0
691906 0
691945 33
692264 36
692279 0
692324 0
692339 0
692588 73
692791 17
693089 0
693236 86
693347 0
693428 4
693595 0
693647 0
693850 0
694102 104
694663 17
694687 12
694690 58
694721 0
694809 0
694843 0
695053 0
695121 8
695134 0
695307 25
695507 0
695574 2
695631 0
695640 0
696121 0
696162 0
696375 0
696537 0
696693 32
696725 0
696752 71
696840 0
697044 0
697143 3
697161 0
697232 0
697260 0
697326 0
697372 0
697413 0
697428 38
697605 0
697761 21
697887 4
697899 0
697976 0
698055 0
698067 0
698100 55
698190 0
698442 0
698514 0
698754 0
698779 4
698865 0
698883 0
699291 0
699309 0
699551 0
699584 0
699620 0
699729 0
699810 7
699831 0
699906 0
700035 0
700077 31
700269 56
700413 0
700737 0
700911 0
700923 0
700932 8
701191 13
701476 0
701509 2
701517 17
701573 92
701579 5
701618 0
701701 0
701708 0
701762 0
701866 0
701930 0
701960 0
702437 0
702528 0
702633 0
702737 26
703461 0
703688 0
703822 3
703912 0
703960 0
704056 208
704220 0
704513 0
704557 5
704823 0
704843 0
705014 12266
705200 0
705212 1
705484 0
705521 16
705530 0
705566 0
705722 0
705838 14
705850 0
706141 0
706480 0
706484 0
706643 0
706661 0
706951 0
706967 0
706973 10
707027 152
707042 0
707054 0
707093 50
707375 0
707584 148
707648 0
707668 0
707800 9
707894 0
708327 0
708379 9
708382 0
708406 23
708634 9
708811 0
709067 0
709096 0
709249 20
709297 0
709312 0
709339 6
709409 0
709447 27
709555 0
709561 0
709583 0
709612 0
709732 0
709816 57
709918 5
709981 81
710005 0
710081 0
710098 158
710170 0
710218 12
710303 50
710306 32
710319 0
710349 0
710396 0
710879 0
710933 0
710937 0
710983 0
711035 0
711071 0
711192 0
711228 0
711357 54
711363 0
711468 0
711721 0
711741 61
711876 0
711972 0
712006 0
712030 0
712074 0
712152 61
712164 0
712344 0
712449 0
712461 0
712467 0
712512 8
712527 0
712671 0
712740 0
712878 92
712923 0
712962 0
712977 56
713067 0
713076 0
713155 0
713208 0
713256 0
713374 0
713382 0
713394 0
713538 0
713547 28
713574 61
713636 0
713649 110
713682 0
713865 24
713934 16
714042 135
714086 77
714153 127
714174 0
714300 131
714346 151
714462 39
714675 0
714714 0
714742 44
714758 0
714785 8
714872 0
715019 13
715070 50
715109 68
715118 36
715184 0
715247 127
715539 0
715607 3
715692 0
715721 0
715990 0
716198 0
716231 23
716240 12
716242 37
716258 0
716277 28
716283 0
716429 0
716466 0
716600 0
716654 167
716741 0
716868 0
716918 0
716931 0
716993 0
717005 0
717047 0
717059 233
717119 93
717215 237
717272 0
717344 28
717350 27
717373 231
717418 0
717682 0
717689 0
717930 0
717954 0
717972 0
718113 0
718149 294
718194 0
718247 0
718262 0
718542 81
718584 64
718590 18
718632 0
718674 18
718785 23
718810 0
718902 12
718971 0
719156 0
719162 0
719177 0
719391 15
719555 0
719572 0
719819 0
719925 0
720266 0
720393 13
720420 0
720435 0
720447 8
720483 9
720562 0
720597 61
720644 0
720839 0
720963 61
721035 0
721047 2
721059 0
721077 0
721101 0
721299 0
721369 0
721390 0
721432 143
721464 3
721495 31
721666 0
721675 78
721793 0
721813 0
722355 0
722373 0
722418 54
722629 4
722652 0
722784 6
723103 37
723143 8
723149 43
723197 55
723254 0
723363 0
723428 331
723476 0
723517 0
723527 0
723559 0
723563 26
723605 0
723645 111
723710 0
723821 0
723866 153
724067 0
724193 258
724205 33
724249 125
724429 14
724457 140
724466 170
724557 0
724643 126
724712 5
724733 196
724784 189
724835 10
725009 96
725065 29
725122 216
725179 0
725206 133
725227 0
725452 26
725515 103
725518 103
725528 0
725632 0
725650 12
725660 0
725737 0
725800 58
725803 112
726204 20
726265 13
726340 31
726379 0
726409 230
726496 21
726514 473
726523 50
726550 0
726571 29
726641 104
726765 0
726773 15
726853 0
726870 11
726873 140
726877 0
726917 1
727021 0
727094 0
727104 44
727363 29
727453 14
727507 31
727574 0
727581 41
727599 0
727715 0
727818 86
727872 60
727887 83
727961 0
727980 84
728139 0
728271 71
728286 0
728297 0
728361 0
728430 71
728478 0
728624 157
728702 0
728768 37
728946 0
729047 0
729271 0
729327 0
729449 0
729548 0
729614 0
730033 12
730176 0
730216 0
730528 0
730588 9
730603 20
730788 15
730878 3
731030 0
731444 8
731546 0
731555 0
731633 0
731699 0
731768 0
731993 0
732030 19
732032 0
732076 0
732088 0
732090 0
732126 20
732129 37
732215 22
732393 86
732395 0
732588 0
732630 136
732768 155
732810 0
732851 16
732885 25
732918 0
732932 0
732986 4
733015 0
733175 0
733273 0
733475 0
733503 0
733560 72
733563 62
733583 7
733593 24
733602 32
733638 0
733659 15
733703 2
733849 33
734013 0
734116 0
734149 0
734526 0
734628 0
734682 13
735235 0
735295 0
735586 9
735635 0
735644 0
735661 24
735676 0
735807 0
735839 0
735920 54
736011 0
736028 4
736085 4
736295 7
736322 0
736357 0
736375 0
736391 0
736564 0
736567 0
736589 0
736592 0
736597 0
737003 29
737095 0
737120 23
737183 0
737294 0
737405 0
737556 0
737880 442
737947 5
738041 0
738084 9
738114 50
738237 0
738304 0
738345 15
738378 0
738390 16
738585 7
738597 12
738636 0
738675 0
738776 0
738861 0
738876 0
739122 0
739190 0
739219 0
739230 0
739305 0
739346 0
739387 0
739445 0
739490 0
739631 0
739679 0
739804 0
739985 0
740084 9
740212 5
740215 1
740362 0
740518 0
740536 14
740545 68
740551 0
740658 0
740692 7
740764 18
740767 0
740818 5
740848 0
740881 0
740905 3
740980 92
741197 0
741212 0
741305 0
741452 0
741488 0
741560 0
741663 0
741679 0
741731 0
741755 0
741821 0
741830 0
741842 0
741860 0
741908 0
741965 0
741977 0
741986 0
742064 67
742103 0
742112 0
742118 10
742332 0
742392 0
742439 0
742461 0
742505 22
742519 14
742730 0
742745 1
742766 3
742787 0
743033 0
743131 0
743285 15
743336 106
743440 0
743501 0
743588 9
743726 0
743999 0
744030 0
744186 6
744240 0
744488 0
744501 144
744600 0
744621 35
744695 0
744867 3
745231 0
745585 0
745645 0
745648 26
745838 0
745853 0
745864 0
745932 93
745983 47
746103 0
746163 0
746187 0
746190 81
746226 0
746250 11
746568 0
746586 66
746660 28
746720 20
746852 0
747216 0
747240 0
747300 0
747318 106
747396 0
747405 0
747416 0
747429 3
747545 0
747755 0
747763 0
747810 0
748031 0
748181 0
748190 0
748264 0
748423 0
748510 0
748690 0
748781 0
748799 0
749063 0
749138 0
749234 71
749635 0
749670 0
749843 0
749905 6
749992 0
749995 0
750085 0
750367 0
750397 0
750415 20
750571 5
750625 0
750845 0
750863 0
750913 36
750924 19
750959 0
750993 0
751080 2
751121 0
751284 0
751359 14
751410 0
751518 0
751815 12
751890 37
751953 36
752133 13
752386 6
752463 0
752466 0
752579 0
752609 0
752731 0
752738 0
752907 0
753320 0
753338 37
753635 59
753644 5
753858 17
753908 23
753991 31
754051 0
754174 0
754191 0
754284 35
754438 11
754443 38
754576 33
754696 0
754717 0
754723 190
754774 0
754795 0
754942 4
755047 1
755059 9
755075 36
755086 188
755125 0
755409 78
755736 84
755871 29
755874 0
755927 43
755990 63
756401 3
756499 4
756616 0
756629 0
756840 65
756853 5
756898 4
756952 0
757014 131
757039 0
757110 2
757117 34
757138 0
757247 0
757570 0
757768 0
757854 49
757888 0
757893 0
757907 0
757916 30
758039 0
758063 44
758393 0
758417 0
758449 0
758678 130
758762 8
758886 0
759071 147
759155 2
759209 43
759218 0
759384 52
759449 10
759521 0
759617 9
759623 0
759780 0
760037 3
760073 156
760099 53
760112 56
760123 200
760133 0
760187 4
760340 0
760682 0
760709 0
760821 0
760861 106
760863 0
760871 11
760884 0
760896 3
760941 13
760956 0
760989 99
761071 0
761314 0
761415 0
761763 0
761802 0
761974 0
762225 31
762336 3
762351 88
762747 0
762794 0
762801 4
762819 10
762821 41
762830 0
762858 0
762969 0
763038 0
763107 0
763392 5
763899 67
763950 118
764130 24
764175 25
764195 0
764316 86
764702 106
764780 0
764831 0
765006 0
765513 0
765679 0
765731 0
765933 0
766284 0
766485 211
766692 0
766756 12
766834 4
766868 0
766900 295
767015 419
767258 7
767300 0
767384 0
767416 0
767434 58
767468 0
767476 0
767615 0
767716 85
767812 71
767953 1
768039 38
768178 0
768274 0
768373 20
768424 0
768480 30
768676 5
768709 0
769074 0
769101 0
769344 0
769353 0
769422 0
769521 0
769704 8
769767 0
769823 0
769982 16
770203 89
770312 0
770424 0
770540 0
770558 60
770747 16
770897 147
770909 0
771028 0
771107 0
771113 26
771122 24
771410 4
771587 0
771596 0
771605 3
771782 0
771812 0
772070 0
772085 0
772120 0
772166 0
772181 0
772256 0
772373 0
772378 0
772424 0
772514 0
772559 0
772610 0
772750 0
772769 0
772854 0
772952 0
772992 0
773084 0
773285 61
773342 0
773369 0
773419 86
773442 0
774525 0
774626 0
774665 0
774767 4
774788 0
775043 0
775073 0
775109 0
775250 0
775547 1
775659 0
775679 0
775713 0
775754 0
775994 0
776045 9
776108 0
776276 0
776288 0
776577 0
776586 0
776596 0
776601 55
776611 0
776621 0
776631 49
776645 284
776672 0
776686 24
777000 0
777582 137
777597 42
778188 0
778410 0
778644 0
778821 0
779303 0
779744 52
779870 69
779900 64
779966 0
779981 36
780269 0
780431 0
780537 0
780570 0
780629 0
780656 8
780872 4
781005 0
781076 0
781141 46
781212 6
781249 0
781266 0
781281 0
781338 0
781400 0
781455 0
781587 0
781759 0
781829 0
781868 0
781959 0
782006 0
782017 0
782025 0
782107 10
782984 11
783068 33
783086 24
783107 22
783215 100
783329 66
783335 29
783350 31
783677 0
784055 0
784255 0
784447 0
784524 0
784614 19
784622 37
784814 0
784916 77
785063 0
785155 0
785950 0
786123 67
786137 0
786224 0
786242 91
786656 10
787316 137
787328 27
787363 0
787514 0
787646 0
787689 0
787715 18
787721 14
788136 28
788192 0
788397 0
788913 4
788937 19
788982 0
789286 0
789356 0
789570 0
789904 27
789970 0
790015 0
790024 0
790036 23
790048 35
790060 10
790084 48
790105 0
790108 19
790136 7
790323 0
790400 0
790411 0
790597 16
790600 44
790643 16
790704 217
790878 55
791097 88
791217 90
791322 0
791445 5
791472 15
791517 17
791521 127
791572 5
791574 56
791581 1
792028 16
792195 92
792283 3
792339 0
792380 0
792389 0
792463 7
792581 76
792887 8
793338 112
793383 151
793386 15
793398 34
793535 0
793934 69
793962 0
794067 0
794106 154
794208 0
794238 0
794276 0
794299 0
794351 0
794439 0
794846 3
794968 51
795002 0
795075 0
795081 0
795113 0
795320 0
795474 0
795524 0
795537 0
795569 141
795571 8
795575 194
795781 52
795942 0
796002 17
796568 122
796590 20
796598 17
796607 0
796708 0
796750 0
796752 1
796756 0
796790 0
797028 0
797088 0
797133 0
797235 0
797541 0
797726 0
797884 0
797894 0
798015 0
798077 0
798324 0
798479 0
798525 0
798830 0
798839 0
799093 0
799130 0
799243 0
799286 0
799300 0
799313 137
799363 0
799417 0
799524 0
799537 0
799977 0
800146 0
800372 0
800440 0
800498 5
800528 0
800589 0
800643 0
800856 0
800958 18
800964 211
800974 22
801066 20
801120 22
801279 0
801306 5
801312 13
801358 0
801372 0
801485 0
801560 4
801593 31
801609 0
801644 0
801662 0
801674 34
801824 83
801851 0
802247 0
802478 0
802508 0
802661 0
802707 0
803013 0
803306 0
803361 0
803438 0
803469 0
803490 0
803505 0
803516 0
803526 0
803537 0
803545 0
803549 0
803589 0
803623 0
803765 91
803998 0
804008 16
804143 125
804148 0
804168 26
804255 0
804288 0
804296 0
804381 46
804449 10
804563 1
804609 16
804623 0
804641 0
804731 0
804749 29
804782 50
804803 0
804896 0
804924 0
804962 0
804980 0
805078 0
805147 19
805294 0
805341 0
805384 0
805627 0
805702 0
805711 0
805759 0
805789 0
805981 0
806066 0
806141 2
806173 0
806398 0
806426 0
806503 0
806559 12
806661 0
806754 77
806969 0
806988 41
806997 0
807003 64
807269 0
807291 6
807324 0
807363 0
807447 20
807544 0
807680 0
807752 0
807782 5
807851 0
807973 9
808145 0
808187 4
808202 0
808286 0
808412 0
808436 3
808457 0
808631 5
808732 0
808846 0
809022 0
809104 50
809431 0
809479 0
809482 23
809571 18
809667 0
809778 0
809818 0
809856 0
809938 3
810001 4
810124 28
810235 13
810321 0
810337 11
810415 0
810457 0
810636 0
810673 0
810698 0
810756 0
810799 0
810849 0
810875 0
810899 91
810912 97
810975 0
811017 0
811025 0
811087 0
811149 0
811196 0
811220 49
811355 0
811364 0
811374 0
811412 18
811423 0
811458 0
811538 0
811554 16
811710 28
811781 80
811867 0
811977 0
812167 23
812262 0
812289 55
812292 26
812388 0
812408 0
812422 0
812438 0
812446 0
812570 0
812619 0
812646 37
812670 12
812702 0
812747 0
812792 0
812820 1
812891 0
812900 0
812931 37
812964 0
813015 30
813039 0
813078 83
813081 29
813123 21
813183 0
813306 19
813371 6
813399 0
813416 0
813469 0
813539 42
813545 52
813549 211
813679 58
813688 21
813838 0
814066 0
814096 28
814109 4
814128 64
814158 109
814183 0
814319 41
814372 0
814433 0
814447 0
814595 0
814653 0
814675 0
814708 52
814870 24
814879 0
814913 0
814934 53
815051 0
815300 15
815592 30
815771 82
815906 0
816104 40
816123 60
816125 29
816230 0
816368 0
816406 0
816428 0
816472 0
816521 4
816737 75
816791 19
816932 79
816971 0
817136 0
817217 3
817352 0
817373 3
817423 11
817493 0
817500 125
817540 0
817565 0
817601 87
817626 0
817958 44
818117 0
818135 0
818217 0
818236 31
818278 0
818396 1
818603 0
818612 4
818717 0
818786 0
818904 1
819155 0
819286 0
819481 0
819560 0
819608 0
819617 0
819662 0
819823 0
820049 52
820195 0
820264 0
820461 0
820494 99
820590 32
820599 15
820632 26
820752 20
820800 0
820944 105
821094 7
821241 22
821352 16
821441 0
821483 0
821516 8
821633 25
821822 82
821885 2
821924 0
821954 0
821972 0
821975 0
822065 175
822095 0
822105 0
822134 3
822251 0
822314 0
822443 73
822497 26
822699 72
822834 68
822921 0
823086 63
823137 15
823170 0
823177 0
823201 0
823216 0
823226 55
823299 0
823307 0
823371 0
823377 0
823635 0
823954 0
824073 10
824093 0
824109 82
824187 0
824202 25
824344 0
824425 117
824565 63
824805 37
824895 29
825012 0
825103 0
825174 11
825342 24
825348 0
825387 0
825540 13
825582 0
825675 39
825743 47
825774 91
825907 0
825937 12
825958 0
825964 0
826156 0
826493 8
826583 0
826609 19
826633 0
826768 44
826771 11
826975 0
827095 37
827101 115
827281 0
827662 0
827953 0
828025 1
828055 0
828184 0
828322 0
828340 0
828513 0
828574 0
828902 0
828983 0
829050 0
829255 0
829517 0
829536 20
829545 29
829735 8
829786 0
829905 0
830092 35
830146 1
830227 0
830320 9
830443 0
830704 28
830716 0
830724 12
830786 0
830912 13
830951 0
831088 0
831236 43
831311 0
831560 0
831650 70
831716 0
832059 0
832066 0
832251 27
832308 7
832512 1
832551 0
832731 30
832851 0
832938 0
832947 0
833046 101
833157 47
833193 1
833211 10
833232 0
833262 110
833295 41
833328 0
833394 2
833418 15
833433 0
833472 61
833626 0
833790 0
834042 0
834063 43
834069 0
834078 58
834285 27
834444 0
834525 0
834631 0
834760 0
834964 0
834972 0
835098 84
835351 0
835384 0
835472 0
835504 81
835534 0
835546 26
835618 0
835630 0
835772 0
835873 0
835888 0
835931 0
836782 27
836843 0
837033 3
837172 3
837186 0
837452 0
837530 0
837585 0
837597 70
837756 0
837832 0
837957 7
837996 0
838036 0
838065 179
838102 8
838137 0
838233 0
838302 0
838422 0
838488 0
838535 0
838585 0
838704 0
838759 1
838769 0
838799 45
838823 51
838891 9
839122 0
839179 168
839407 103
839470 0
839509 51
839668 4
839707 214
839749 20
839797 80
839812 33
839902 0
840101 27
840155 91
840164 295
840758 105
840766 0
840779 0
840796 91
840842 21
840986 48
840992 0
841007 0
841151 12
841217 0
841314 0
841392 0
841582 3
841661 35
841663 119
841810 0
842132 0
842134 0
842150 0
842348 13
842444 1
842498 55
842592 0
842651 0
842708 10
842759 0
842792 21
842924 0
843140 0
843221 44
843245 42
843362 53
843497 0
843566 11
843583 0
843838 11
843882 0
844048 4
844164 0
844174 0
844204 14
844216 0
844272 0
844286 0
844310 0
844318 0
844431 0
844546 0
844617 0
844630 0
844747 0
844924 0
845026 0
845086 0
845170 0
845200 0
845260 0
845332 0
845410 0
845443 0
845562 0
845742 0
845895 43
845951 0
846003 0
846360 1
846383 0
846405 0
846993 230
847092 0
847130 0
847324 0
847449 112
847459 0
847590 0
847636 0
847885 0
847930 0
848107 58
848490 0
848606 0
848687 0
848820 112
848920 0
848944 53
849106 3
849188 0
849498 0
849635 8
849684 0
849688 0
849705 0
849889 6
850143 0
850179 0
850256 43
850268 93
850285 0
850332 0
850460 0
850550 34
850619 31
850742 20
850916 36
851006 69
851106 1
851146 11
851233 0
851249 0
851361 19
851383 274
851393 101
851417 45
851541 45
851692 0
851915 33
852014 14
852236 0
852626 144
852776 59
852855 682
853211 0
853229 0
853310 0
853370 4
853376 0
853456 0
853480 101
853491 0
853621 39
853786 13
853882 20
854017 77
854032 39
854038 0
854089 44
854095 0
854104 0
854120 0
854435 0
854539 125
854608 20
854719 28
854788 0
854815 0
855150 0
855310 0
855322 0
855325 17
855490 0
855520 0
855586 0
855593 26
855644 14
855926 0
855974 44
855989 0
856106 6
856277 0
856394 0
856401 0
856465 0
856788 6
856917 25
856923 106
857013 0
857043 0
857154 18
857229 76
857247 0
857271 0
857469 73
857472 171
857493 0
857568 35
857674 8
857757 0
857792 0
857794 11
857901 34
857913 0
857921 0
858093 0
858159 0
858171 15
858213 55
858228 0
858238 0
858425 519
858434 0
858605 0
858866 0
858986 0
859028 0
859070 43
859139 0
859154 17
859187 0
859445 11
859447 41
859505 0
859771 0
859786 0
860032 0
860233 0
860272 23
860287 64
860439 41
860523 6
860542 46
860554 17
860582 4
860587 49
860658 47
860806 0
860854 51
860917 5
860960 0
861025 55
861028 55
861052 85
861082 11
861115 31
861172 37
861268 158
861463 35
861846 24
861852 0
861999 23
862020 0
862208 12
862481 112
862529 1
862601 66
862700 52
862835 0
862853 0
862936 0
862943 12
863358 10
863380 4
863413 6
863548 0
864037 0
864093 0
864161 0
864178 0
864241 30
864298 0
864407 0
864461 62
864465 0
864471 0
864504 0
864573 0
864597 0
864797 17
864812 0
864854 0
864896 73
864902 78
864965 0
865100 31
865370 30
865435 0
865448 52
865652 4
865658 89
865665 22
865690 0
865736 0
865811 25
865823 9
865898 89
865985 166
865994 0
866066 84
866138 0
866224 0
866276 0
866305 0
866351 0
866363 41
866429 25
866441 74
866531 1552
866555 0
866606 42
866660 0
866699 0
866710 0
866798 33
866927 0
867167 0
867347 13
867464 102
867581 22
867617 88
867646 0
867746 0
867762 23
867791 0
867815 0
867869 0
867920 0
868169 32
868520 0
868697 1
868707 0
868872 0
868934 0
869003 30
869166 0
869174 0
869291 12
869311 0
869399 0
869510 236
869520 0
869669 0
869704 0
869899 31
870085 1
870130 0
870157 8
870231 0
870264 0
870355 0
870502 0
870511 3
870532 0
870544 0
870790 0
870899 0
871068 123
871104 0
871146 0
871159 0
871683 14
871695 0
871832 0
871866 0
871932 135
872026 0
872074 0
872417 0
872503 1
872623 0
872977 0
873181 0
873190 0
873232 0
873292 1
873343 0
873358 12
873364 0
873370 0
873457 7
873481 0
873511 2
873577 2
873592 0
873637 0
873781 1
873826 5
873874 0
874105 0
874165 0
874261 0
874317 2
874371 0
874380 0
874467 0
874506 1
874758 58
874878 0
875378 0
875609 18
875627 9
875723 1
875762 9
875765 48
876128 22
876188 0
876219 4
876251 0
876362 0
876443 6
876722 4
876747 0
876749 22
876760 0
876816 24
876820 29
876835 0
876842 47
877088 0
877165 23
877304 21
877590 0
877744 0
877965 0
878028 0
878046 91
878109 0
878155 85
878164 45
878548 0
878742 0
878791 1
878843 0
878888 0
878978 0
879260 0
879308 0
879363 0
879519 0
879743 0
879907 0
880063 0
880069 0
880126 0
880219 0
880270 0
880393 0
880585 0
880854 8
880922 0
881084 0
881388 8
881467 28
881753 91
881783 0
881926 0
881932 49
882028 35
882250 76
882418 33
882454 9
882490 58
882556 32
882598 0
882610 9
882666 2
882686 29
882819 23
882852 0
883122 0
883422 64
883425 31
883437 125
883516 12
883556 11
883617 0
883656 41
883676 7
883702 0
883775 43
883808 126
883864 11
883880 66
883937 5
883973 0
883981 11
884144 35
884172 0
884218 0
884315 0
884366 0
884468 88
884479 0
884585 0
884613 9
884675 0
884677 0
884741 23
884793 0
884874 21
884909 0
884927 23
884954 92
884966 0
884978 19
884996 0
885005 296
885024 120
885076 5
885090 15
885130 0
885182 0
885376 0
885382 0
885432 0
885467 0
885485 0
885495 8
885632 33
885743 26
885748 41
885757 0
885775 31
885805 0
885809 0
885821 0
885833 56
885843 3
885854 0
885869 0
885946 0
886206 46
886236 0
886245 0
886360 0
886427 0
886533 7
886547 11
886560 19
886633 56
886659 14
886685 1
886689 116
886710 5
886736 20
886870 69
886983 106
887066 0
887093 139
887130 122
887213 0
887232 153
887238 22
887367 37
887400 5
887603 174
887705 40
887846 3
887867 218
887987 26
888311 179
888602 2
888682 118
888849 0
888887 100
888920 4
888949 48
889059 0
889063 39
889093 0
889457 56
889767 0
889821 0
889940 2
889952 0
890238 0
890398 0
890447 40
890476 0
890498 0
890602 124
890648 0
890669 22
890686 31
890779 0
890913 0
890931 12
890947 0
891000 0
891067 1
891141 0
891579 127
891639 13
891684 0
891723 0
891732 0
891797 0
891819 0
891876 0
891999 0
892016 0
892086 0
892117 0
892373 0
892391 0
892524 0
892530 0
892604 19
892720 0
892760 0
892763 100
893105 36
893113 32
893150 0
893189 1
893198 7
893339 0
893401 70
893462 99
893549 0
893631 150
893666 0
893676 0
893682 0
893700 0
893741 9
893758 0
893786 0
893803 0
893863 0
893887 2
894083 0
894163 19
894370 0
894463 0
894857 0
894894 0
895107 0
895131 0
895258 22
895262 35
895323 0
895325 2
895347 4
895478 0
895667 0
895802 0
895838 0
896048 0
896141 0
896174 0
896297 2
896357 0
896444 0
896548 97
896656 0
896671 3
896710 32
896989 0
897334 21
897383 0
897553 6
897586 58
897622 37
897643 26
897790 2
897793 0
897968 0
898150 10
898246 0
898438 1
898504 58
898576 11
898609 0
898615 255
898636 39
898675 0
898853 0
899008 0
899080 0
899101 0
899122 45
899164 9
899176 0
899327 0
899332 0
899384 42
899436 11
899513 0
899573 0
899582 0
899590 8
899594 14
899768 0
899786 8
900089 0
900137 0
900197 0
900203 1
900335 0
900377 0
900380 106
900563 0
900629 0
900636 0
900659 53
900668 0
900755 15
900930 0
901020 0
901023 17
901095 0
901185 0
901224 37
901245 16
901257 9
901278 31
901500 8
901503 6
901542 2
901641 22
901680 124
901803 8
901893 0
902124 3
902148 11
902211 0
902217 90
902253 0
902265 0
902413 0
902422 0
902429 0
902460 0
902506 0
902722 29
902926 72
902956 0
903097 8
903100 36
903160 0
903178 23
903199 30
903238 0
903649 0
903664 0
903822 62
904126 4
904336 69
904351 0
904363 0
904432 0
904612 0
904627 48
904687 0
904699 0
904716 0
904777 0
904780 26
904880 0
904887 0
905102 0
905162 0
905181 0
905249 22
905385 0
905411 0
905447 0
905516 0
905525 0
905896 0
906181 0
906216 0
906364 20
906373 0
906732 0
906763 0
906775 0
906783 0
906817 0
907189 0
907360 0
907402 3
907612 0
907884 0
907949 0
908070 0
908169 0
908208 0
908301 7
908364 0
908412 0
909145 0
909196 20
909215 3
909285 7
909290 0
909298 72
909303 0
909385 0
909433 14
909568 11
909655 201
909658 0
909778 0
909802 0
909817 0
909862 0
910110 0
910135 0
910168 18
910179 0
910305 0
910317 41
910552 0
910596 0
910610 0
910708 0
910726 0
911316 0
911351 0
911355 31
911664 0
911730 4
911796 0
911835 0
912057 0
912096 0
912228 0
912270 0
912324 0
912765 0
912783 0
912873 0
912883 0
912964 0
912984 0
912995 0
913011 0
913087 0
913139 0
913141 0
913143 0
913147 0
913152 0
913367 126
913440 0
913502 48
913526 150
913580 45
913598 17
913902 139
913922 0
914027 36
914042 0
914291 15
914323 39
914327 117
914480 4
914795 42
914993 0
915057 0
915103 0
915401 0
915766 108
915805 10
915889 0
916000 0
916302 4
916316 0
916353 0
916377 0
916385 0
916579 87
916588 53
916594 15
916742 0
916837 0
916843 4
916879 42
916890 0
917035 4307
917047 0
917213 0
917266 92
917289 0
917301 0
917329 37
917336 0
917404 0
917673 31
917802 0
917870 29
917916 23
918045 77
918122 0
918139 0
918161 27
918203 13
918266 0
918440 0
918632 0
918971 0
919130 0
919154 0
919351 0
919430 0
919540 0
919588 0
919639 24
919661 0
919718 0
919753 0
919816 0
919865 0
919922 0
919925 0
920063 22
920101 0
920139 0
920579 0
921204 0
921637 0
921763 0
921823 0
921998 9
922165 1
922309 38
922327 93
922409 21
922411 52
922700 0
922760 0
922889 0
922931 0
922982 0
922997 5
923129 6
923181 0
923216 0
923222 0
923288 0
923456 55
923471 0
923579 0
923603 39
923617 0
923816 0
923915 52
923948 25
923951 89
924115 3
924271 0
924334 0
924517 0
924559 0
924658 0
924667 0
924688 1
924692 0
924730 0
924786 0
924811 160
924866 46
924925 0
924950 0
924968 0
924992 0
925015 4
925057 0
925357 0
925363 0
925502 0
925546 0
925564 0
925579 0
925596 0
925687 1
925690 0
925710 2155
925771 113
925859 87
925861 8623
925881 8
925914 0
925986 47
926036 34
926046 16
926057 0
926086 279
926088 123
926123 0
926147 0
926166 71
926168 29
926215 13
926234 0
926245 1
926255 0
926361 0
926406 0
926451 0
926472 0
926544 0
926658 1
926691 0
926761 0
926853 0
926869 0
926961 16
927037 0
927041 29
927078 0
927089 0
927123 0
927206 0
927286 0
927299 0
927303 8
927309 0
927385 108
927409 0
927422 0
927593 0
927967 40
927971 0
928130 0
928242 28
928290 10
928472 18
928712 102
928865 7
928982 19
929264 71
929267 118
929321 7
929483 10
929546 34
929699 66
929756 87
929879 87
929903 7
929952 0
929969 6
930125 134
930133 61
930445 32
930454 0
930482 0
930581 0
930682 0
930730 23
930843 21
930964 0
931035 0
931053 2
931134 1
931260 0
931455 3
931458 37
931515 4
931722 0
931802 0
931998 55
932145 15
932175 65
932352 32
932397 13
932748 0
932862 2
932898 5
932998 0
933054 41
933168 39
933219 39
933336 25
933348 5
933497 0
933656 62
933658 381
933662 140
933670 60
933674 26
933698 15
933716 0
933725 0
933900 0
933951 0
934242 0
934266 119
934492 0
934514 0
934629 0
934839 1
934875 12
934897 0
935074 0
935089 134
935134 1
935228 0
935338 39
935858 0
935938 0
936191 0
936208 13
936324 11
936649 0
936830 265
936858 41
936993 20
937028 60
937081 0
937153 42
937157 197
937167 0
937206 17
937501 0
937955 0
938056 10
938101 0
938225 33
938323 6
938464 0
938479 96
938515 37
938590 14
938713 8
938827 0
938929 41
938995 51
939009 0
939157 0
939175 0
939292 0
939345 0
939439 0
939535 30
939668 8
939674 0
939690 7
939707 0
939709 0
939714 0
939725 0
939727 0
939738 0
939741 0
939745 0
939879 0
940233 0
940306 0
940310 120
940650 0
940758 0
940932 0
941002 0
941092 28
941421 0
942388 0
942394 0
942672 42
942951 67
943165 0
943195 0
943201 5
943453 0
943465 0
943531 0
943582 0
943935 0
943956 0
943971 0
944245 0
944563 7
944588 0
944708 0
944715 0
945008 87
945176 15
945456 0
945501 0
945614 0
945768 0
945790 0
945916 12
945919 0
946015 0
946132 0
946168 0
946186 0
946381 0
946423 0
946612 0
946715 25
946762 0
946993 0
947044 226
947116 4
947356 0
947377 0
947493 53
947808 26
947865 0
948024 0
948073 0
948117 93
948663 0
948727 0
948790 0
948807 0
948919 97
949033 0
949120 0
949195 0
949222 33
949315 64
949429 59
949615 21
949933 0
950026 0
950284 0
950368 0
950455 0
950689 0
950740 0
950746 0
950794 0
950837 0
950872 0
950950 1
951001 0
951022 0
951200 0
951229 0
951253 0
951351 63
951559 31
951563 0
951574 5
951616 0
951969 0
952290 0
952474 0
952629 16
952926 108
953343 30
953470 34
953590 0
953644 24
953664 0
953778 113
953877 0
953883 6
953914 0
954255 0
954612 35
954699 100
954792 0
954900 51
955563 0
955647 22
955894 0
955929 0
955944 0
956020 20
956031 146
956034 29
956054 0
956134 12
956154 79
956166 28
956194 0
956229 0
956284 0
956413 0
956531 0
956675 0
956846 0
957052 0
957132 0
957134 0
957138 10
957150 0
957189 0
957370 0
957406 0
957569 0
957575 3
957605 0
957614 0
957710 0
957725 0
957850 0
957893 0
958073 0
958148 0
958250 8
958406 0
958728 0
958768 0
958775 0
958795 0
958890 0
958897 0
959113 0
959212 0
959274 0
959305 8
959392 1
959518 0
959632 0
959922 0
960143 17
960147 122
960176 0
960187 0
960235 0
960353 0
960449 0
960480 42
960509 0
960576 0
960581 66
960588 0
960668 58
960801 0
960866 0
961347 0
961370 0
961377 0
961384 0
961474 0
961711 34
961765 19
961783 5
961846 0
961879 8
962173 26
962254 31
962287 0
962356 0
962403 0
962412 37
962416 1
962481 0
962532 12
962608 0
962747 2
962774 90
962798 0
963138 0
963174 0
963202 59
963216 0
963364 0
963462 0
963618 0
963721 8
963729 0
963852 0
963888 1
964083 4
964119 0
964137 19
964511 0
964666 0
964697 12
964699 0
964798 8
964879 0
964909 0
965002 24
965113 63
965230 0
965300 0
965389 0
965424 0
965546 0
965559 0
965617 0
965733 0
965984 0
966110 0
966129 0
966141 0
966189 0
966612 0
966984 0
967222 11
967240 86
967380 27
967392 0
967404 60
967965 0
968209 37
968506 28
968530 0
968542 225
968602 17
968611 2
968720 0
968768 0
968960 0
968993 0
969074 35
969134 0
969206 0
969257 8
969349 0
969374 1
969383 0
969617 0
969704 0
969878 36
969905 0
969953 0
970163 52
970201 54
970370 31
970495 75
970522 0
970558 0
970681 0
970741 0
970753 27
970826 8
970892 0
971066 0
971112 0
971138 23
971359 136
971498 0
971692 0
972214 0
972268 4
972439 0
972547 0
972661 10
972739 0
972784 0
972827 79
972830 35
972860 0
973020 0
973182 0
973242 37
973245 193
973275 36
973404 17
973568 4
973628 0
973721 0
973742 0
973880 49
973932 0
973992 0
973997 0
974041 5
974049 0
974120 0
974206 0
974323 64
974326 86
974413 31
974455 0
974653 59
974857 307
974861 11
974875 43
974941 0
975067 29
975199 70
975445 94
975448 96
975532 47
975591 0
975598 68
975609 65
975681 3
975702 16
975807 15
975966 0
976020 14
976156 0
976249 56
976282 0
976363 0
976369 2
976396 18
976606 0
976618 0
976672 163
976705 25
976915 0
977007 0
977023 27
977034 0
977044 1
977133 36
977229 0
977273 0
977404 0
977417 12
977755 0
977776 35
977817 0
977834 0
978033 2
978043 11
978066 0
978090 50
978111 24
978141 0
978173 0
978222 74
978306 15
978481 0
978488 0
978510 0
978519 0
978557 6
978597 0
978603 98
978691 39
978749 0
978777 0
978877 84
978881 10
978995 42
979007 0
979097 0
979109 0
979115 1
979142 0
979145 0
979181 1
979394 0
979439 4
979466 0
979490 0
979520 0
979532 0
979541 0
979910 0
979947 113
980057 60
980151 12
980384 0
980422 1
980531 8
980582 18
980714 83
980753 0
980933 19
980948 0
980969 0
981083 0
981168 0
981176 2
981192 7
981278 157
981311 0
981605 10
981620 138
981632 77
981767 0
981770 20
981857 5
981965 0
982055 54
982146 0
982230 0
982256 16
982315 0
982358 7
982561 9
982606 26
982622 0
982654 81
982706 0
982847 17
982916 0
983365 85
983375 0
983529 8
983554 71
983638 0
983997 0
984209 0
984412 19
984484 92
984487 0
984490 0
984592 0
984619 0
984628 78
984673 0
984769 0
984889 0
984940 0
984969 0
985018 0
985051 0
985057 12
985063 50
985102 0
985115 0
985219 0
985258 0
985263 0
985456 0
985489 36
985528 0
985648 0
985663 12
985675 22
985699 0
985756 53
985816 0
986011 0
986119 0
986182 0
986188 28
986209 11
986216 0
986402 0
986416 0
986506 0
986554 1
986830 165
986896 0
987046 78
987202 103
987514 22
987598 101
987601 91
987697 26
987733 12
987778 0
987826 26
987835 32
987862 57
987913 0
987943 40
988005 0
988135 0
988399 59
988469 0
988559 1
988568 34
988577 1
988658 0
988913 0
989243 91
989255 296
989306 8
989366 83
989406 44
989517 141
989574 0
989612 0
989634 0
989666 0
989763 0
989862 0
990009 0
990090 0
990105 0
990192 0
990239 0
990354 0
990414 0
990422 0
990441 0
990552 0
990636 0
990735 0
990945 0
991091 0
991140 0
991181 94
991187 0
991254 0
991488 45
991578 0
991723 0
991768 12
991821 65
991829 0
991971 0
992040 0
992082 123
992133 0
992148 0
992313 118
992325 0
992352 0
992388 0
992415 3
992511 242
992595 0
992606 118
992751 11
992766 0
992772 5
992829 4
992874 0
993120 19
993225 10
993232 20
993256 0
993699 0
993828 171
993918 1
993927 0
993942 137
994015 0
994054 0
994194 0
994619 57
994664 0
994718 39
994739 33
994745 117
994855 0
994897 35
994910 25
994973 2
994979 0
994987 0
995008 0
995018 0
995033 0
995044 0
995068 0
995119 0
995142 0
995170 0
995187 22
995296 27
995473 91
995524 23
995542 11376
995701 98
996031 0
996040 0
996142 67
996274 13
996295 26
996301 0
996325 0
996370 53
996409 0
996520 118
996648 110
996725 28
997223 25
997341 1
997403 71
997475 183
997477 262
997481 170
997499 0
997542 3
997607 198
997641 0
997681 104
997684 3
997705 29
997710 62
997756 76
997768 0
997771 31
997915 0
997944 0
997963 64
998098 0
998122 165
998353 98
998434 0
998443 24
998452 253
998521 0
998543 0
998586 4
998642 0
998712 0
998759 0
998836 0
998969 0
999058 0
999077 0
999217 0
999251 0
999306 0
999334 13
999338 23
999362 0
999380 5
999441 0
999486 25
999530 48
999546 0
999660 15
999732 5
999744 12
999786 46
999795 63
999924 0
999950 0
999987 0
1000053 6
1000098 0
1000224 0
1000534 0
1000555 52
1000783 0
1000816 0
1000951 22
1000957 66
1001060 76
1001150 9
1001164 2
1001177 0
1001180 0
1001329 0
1001361 0
1001465 40
1001584 0
1002398 0
1002551 0
1002585 0
1002589 0
1002605 0
1002618 4
1002625 0
1002642 0
1002650 0
1002756 30
1002800 0
1002893 6
1003001 98
1003084 0
1003122 11
1003468 3
1003492 10
1003582 28
1003873 81
1003902 0
1003940 37
1003956 84
1003981 11
1003989 16
1004021 77
1004060 2
1004062 0
1004183 0
1004238 0
1004337 10
1004391 0
1004784 26
1004881 0
1005171 0
1005485 0
1005496 0
1005904 0
1006024 0
1006041 0
1006327 13
1006570 16
1006594 137
1006717 288
1006741 81
1006840 0
1006858 0
1007135 0
1007179 138
1007614 0
1007824 0
1007923 75
1007960 37
1008087 0
1008128 73
1008371 0
1008395 130
1008486 0
1008494 110
1008806 0
1008847 0
1008924 53
1008972 68
1009003 0
1009016 0
1009022 0
1009429 0
1009482 0
1009528 0
1009621 0
1009864 0
1009933 0
1010114 0
1010119 41
1010159 0
1010323 7
1010351 44
1010491 0
1010503 280
1010680 5
1010797 19
1010839 23
1010866 0
1010995 2
1011058 123
1011070 51
1011094 0
1011238 80
1011256 85
1011269 0
1011301 23
1011372 0
1011484 0
1011497 2
1011641 0
1011800 0
1011818 0
1011907 5
1012257 123
1012269 92
1012279 45
1012806 0
1012956 27
1013034 0
1013208 15
1013214 15
1013235 0
1013390 5
1013574 5
1013639 0
1013709 0
1013766 71
1013786 0
1013831 10
1013887 15
1014115 0
1014118 14
1014139 0
1014636 0
1014694 0
1014727 1
1014985 1
1015006 0
1015073 80
1015131 78
1015293 0
1015326 101
1015338 2
1015365 41
1015432 0
1015575 0
1015776 0
1015884 0
1015929 0
1015965 0
1016004 0
1016028 0
1016094 0
1016097 0
1016184 0
1016250 0
1016295 0
1016358 2
1016468 0
1016480 0
1016564 0
1016595 0
1016699 0
1016795 0
1017008 0
1017368 0
1017437 0
1017713 0
1017828 0
1018054 0
1018069 0
1018255 0
1018324 0
1018418 0
1018432 0
1018474 0
1018539 0
1018579 0
1018618 21
1018672 5
1018717 68
1018918 32
1018928 0
1018951 0
1018969 0
1019212 2
1019285 8
1019339 25
1019363 60
1019382 31
1019744 0
1019964 16
1020093 8
1020105 30
1020118 0
1020208 7
1020211 21
1020344 0
1020355 0
1020362 8
1020393 0
1020416 0
1020495 0
1020787 0
1020883 0
1020897 0
1021036 0
1021126 1
1021456 0
1021511 74
1021559 0
1021637 38
1021692 98
1021799 8
1021982 20
1022012 201
1022283 12
1022407 132
1022875 83
1023001 89
1023160 1
1023311 0
1023326 0
1023374 0
1023457 0
1023506 0
1023509 0
1023728 0
1024029 24
1024036 0
1024046 0
1024069 0
1024088 10
1024106 21
1024119 236
1024195 58
1024301 62
1024397 3
1024421 0
1024531 0
1024548 0
1024553 20
1024575 29
1024579 0
1024598 25
1024625 19
1024631 86
1024694 182
1024698 38
1024718 0
1024868 0
1025063 35
1025157 23
1025192 24
1025294 0
1025393 0
1025535 87
1025636 0
1025666 269
1025675 4
1025692 0
1025720 20
1025759 119
1025805 0
1025855 128
1025858 130
1025908 0
1025935 18
1026022 0
1026179 0
1026581 0
1026680 0
1026731 26
1026836 80
1026917 80
1027200 0
1027473 0
1027482 0
1027488 0
1027534 5
1027576 0
1027668 0
1027837 0
1028023 0
1028125 0
1028254 0
1028265 0
1028278 0
1028287 0
1028525 1
1028551 0
1028559 0
1028755 0
1028803 17
1028848 0
1028924 31
1028933 236
1028935 67
1028946 178
1028950 50
1028983 31
1029023 0
1029132 0
1029175 0
1029243 0
1029268 0
1029274 0
1029283 0
1029382 0
1029817 0
1030027 0
1030258 0
1030337 0
1030353 0
1030363 0
1030413 0
1030425 0
1030609 0
1030658 0
1030773 0
1030808 0
1030820 0
1030824 0
1030842 0
1031034 0
1031226 0
1031931 0
1032066 0
1032435 0
1032816 0
1032933 0
1033251 9
1033336 0
1033700 0
1033741 1
1033788 0
1033923 0
1033950 0
1034004 0
1034103 0
1034107 0
1034157 0
1034175 0
1034249 0
1034283 0
1034423 0
1034549 0
1034654 0
1034702 25
1034752 40
1034858 0
1035251 44
1035335 0
1035341 74
1035497 101
1035586 0
1035607 0
1035814 7
1035826 0
1035975 0
1035982 0
1035993 0
1036078 30
1036237 207
1036302 0
1036320 16
1036336 0
1036360 322
1036363 31
1036399 25
1036453 74
1036474 0
1036483 0
1036516 14
1036534 168
1036585 3
1036597 90
1036762 61
1036837 0
1036846 67
1036861 203
1036925 0
1036991 42
1037108 17
1037216 5
1037330 0
1037436 0
1037500 0
1037536 18
1037644 22
1037770 0
1037796 170
1038013 351
1038028 113
1038079 81
1038145 0
1038220 14
1038316 66
1038349 0
1038379 0
1038387 0
1038420 21
1038440 0
1038478 0
1038488 0
1038498 0
1038540 0
1038567 0
1038579 1
1038740 0
1038769 0
1038801 1
1038822 0
1038900 60
1038906 41
1039104 0
1039138 322
1039192 0
1039240 63
1039525 112
1039651 0
1039727 15
1039891 0
1039948 0
1040022 0
1040099 3
1040294 32
1040351 0
1040495 12
1041188 0
1041467 41
1041578 20
1041710 87
1042007 44
1042016 37
1042225 0
1042255 0
1042525 0
1042642 0
1042852 0
1042978 0
1043001 0
1043059 0
1043129 0
1043269 0
1043514 0
1043532 0
1043604 0
1043814 0
1044039 0
1044218 0
1044503 0
1044545 0
1044829 0
1044838 0
1045279 0
1045307 0
1045453 0
1045528 0
1045719 0
1045806 0
1045810 0
1046049 0
1046133 0
1046283 0
1046328 0
1046370 0
1046418 0
1046436 0
1046565 0
1046700 0
1047011 0
1047050 0
1047151 0
1047166 0
1047182 0
1047257 0
1047410 0
1047418 0
1047488 0
1047557 0
1047626 0
1047665 0
1047851 0
1047935 0
1047986 0
1047995 0
1048121 0
1048177 0
1048242 0
1048568 113
1048643 71
1048742 0
1048949 67
1048967 9
1049051 0
1049084 158
1049094 83
1049557 18
1049564 0
1049684 10
1049716 58
1049720 68
1049749 1
1049751 47
1049764 0
1049825 0
1049856 0
1049873 2
1050136 18
1050253 0
1050646 0
1050736 0
1050766 2
1051057 132
1051104 0
1051111 0
1051140 0
1051170 0
1051185 0
1051216 0
1051391 0
1051403 0
1051421 0
1051457 0
1051756 0
1051792 3
1051795 0
1052278 20
1052371 0
1052441 0
1052498 0
1052581 0
1052805 0
1052839 0
1052884 19
1053035 0
1053114 12
1053169 0
1053234 0
1053254 0
1053271 0
1053416 0
1053586 25
1053641 0
1053819 0
1053827 5
1054026 204
1054029 42
1054248 0
1054257 6
1054593 22
1054623 15
1054685 0
1054925 0
1055015 0
1055102 0
1055234 5
1055417 0
1055423 0
1055426 0
1055435 0
1055522 6
1055552 0
1055573 32
1055583 0
1055700 0
1055771 0
1055870 0
1055885 6
1055927 0
1055930 1
1055972 0
1056035 0
1056107 0
1056176 0
1056339 0
1056494 4
1056602 6
1056818 12
1056937 12
1057258 4
1057443 0
1057637 151
1057650 0
1057654 104
1057729 0
1057753 0
1057762 220
1057798 15
1057843 97
1057888 0
1057963 17
1057981 112
1058035 240
1058050 103
1058056 19
1058200 146
1058236 69
1058242 179
1058299 0
1058466 195
1058545 7
1058599 346
1058617 24
1058845 13
1058851 9962
1058899 36
1058917 8
1058923 7
1058932 0
1059086 20
1059223 3
1059550 0
1059569 0
1059727 0
1059746 0
1059896 1
1059901 150
1059907 0
1059916 0
1059921 0
1059927 0
1059957 839
1059996 108
1060005 159
1060062 0
1060230 0
1060242 0
1060309 0
1060340 0
1060576 0
1060730 0
1060796 0
1060802 0
1060823 0
1061027 0
1061149 0
1061166 0
1061219 0
1061243 0
1061252 5
1061287 0
1061574 51
1061622 0
1061730 0
1061880 10
1061922 0
1062072 0
1062111 0
1062578 27
1062674 6
1062692 19
1062842 17
1062872 18
1062923 0
1062935 0
1062965 0
1063229 0
1063404 0
1063443 0
1063537 6
1063600 0
1063690 8
1063858 13
1064211 0
1064419 79
1064497 4
1064717 0
1065180 0
1065299 0
1065583 0
1065731 0
1065940 24
1066021 0
1066030 0
1066180 0
1066251 0
1066268 0
1066330 0
1066340 37
1066404 2
1066425 0
1066436 3
1066532 0
1066757 0
1066847 0
1066913 0
1067674 0
1068108 0
1068471 0
1068506 0
1068589 141
1068678 0
1068711 0
1068723 3
1069044 0
1069135 6
1069263 0
1069359 0
1069481 0
1069697 0
1069748 3
1069802 8
1069804 0
1069857 0
1070175 0
1070211 10
1070232 9
1070385 1
1070438 0
1070520 0
1070606 0
1070847 0
1071090 23
1071176 0
1071231 69
1071239 9
1071288 0
1071340 0
1071620 0
1071851 57
1071947 0
1072091 157
1072140 0
1072150 0
1072168 0
1072307 28
1072441 44
1072554 89
1072637 0
1072664 127
1072701 129
1072784 2
1072803 166
1072809 19
1072938 47
1072971 11
1073174 173
1073276 55
1073417 2
1073438 220
1073558 36
1073882 174
1074173 4
1074253 121
1074420 0
1074458 92
1074491 6
1074520 43
1074552 1
1074641 4
1074701 84
1074728 30
1074748 52
1074751 13
1074762 0
1074775 0
1074892 32
1074912 0
1074954 0
1075489 73
1075510 0
1075582 0
1075612 26
1075985 0
1076039 19
1076078 0
1076201 11
1076216 3
1076328 31
1076505 0
1076516 0
1076558 95
1076615 49
1076758 70
1076792 0
1076908 0
1077058 5
1077067 21
1077424 5
1077476 0
1077538 49
1077578 9
1077607 74
1077610 25
1077926 0
1077980 0
1078196 2
1078225 0
1078352 0
1078358 1
1078370 36
1078397 21
1078496 0
1078631 17
1078721 45
1078826 58
1079006 16
1079207 18
1079285 66
1079336 133
1079417 26
1079495 16
1079501 0
1079525 0
1079750 18
1079760 65
1079780 39
1079853 0
1079903 0
1079926 17
1080105 82
1080111 11
1080126 13
1080261 4
1080567 31
1080580 0
1080592 0
1080701 9
1080803 0
1081070 0
1081305 0
1081328 0
1081355 42
1081385 0
1081634 0
1081691 16
1081949 0
1082078 0
1082252 11
1082405 0
1082564 7
1082618 54
1082628 63
1082648 2
1082657 26
1082717 2
1082835 0
1082978 118
1082982 109
1083004 0
1083045 44
1083097 0
1083172 34
1083441 0
1083682 0
1083748 1
1083769 0
1083985 0
1084168 0
1084252 0
1084292 154
1084469 0
1084871 51
1085033 249
1085114 0
1085213 40
1085367 13
1085383 179
1085445 39
1085454 0
1085649 10
1085983 88
1086110 6
1086229 37
1086328 20
1086385 46
1086445 0
1086761 206
1086765 392
1086836 4
1086861 5
1086877 33
1086900 35
1086906 271
1087058 2
1087064 67
1087140 55
1087176 136
1087206 0
1087248 69
1087266 0
1087362 0
1087415 194
1087517 119
1087538 42
1087580 36
1087685 20
1087724 49
1087730 7
1087750 0
1087841 9
1087879 19
1087909 46
1087963 160
1088026 151
1088044 0
1088047 65
1088071 2
1088110 55
1088155 234
1088158 105
1088167 46
1088190 0
1088197 0
1088563 0
1088605 14
1088632 9
1088752 176
1088767 1
1088785 0
1088824 39
1088827 201
1088920 10
1088926 208
1089049 38
1089262 3
1089283 62
1089286 12
1089322 45
1089328 93
1089415 88
1089442 757
1089504 0
1089568 203
1089613 81
1089694 99
1089697 0
1089709 44
1089733 80
1089736 13
1089748 31
1089760 0
1089781 75
1089877 102
1089907 181
1089910 35
1090012 2
1090080 89
1090115 13
1090138 72
1090232 423
1090490 78
1090562 0
1090568 0
1090607 43
1090671 28
1090790 0
1090887 47
1090960 0
1091042 27
1091146 64
1091283 0
1091370 0
1091379 0
1091391 3
1091583 2
1091601 0
1091713 0
1091752 0
1091872 65
1092117 73
1092339 0
1092360 0
1092396 67
1092446 0
1092582 45
1092622 0
1092807 0
1092816 72
1092870 25
1092954 10
1092963 13
1092987 2
1093062 0
1093092 20
1093242 33
1093346 0
1093409 0
1093433 39
1093475 0
1093482 10
1093484 0
1093520 0
1093553 0
1093580 7
1093630 0
1093910 134
1093926 0
1093942 13
1094044 67
1094107 17
1094212 82
1094242 14
1094347 3
1094389 68
1094454 0
1094511 0
1094598 21
1094616 0
1094709 0
1094772 11
1094814 22
1094851 0
1094995 0
1095014 0
1095019 0
1095040 15
1095042 5
1095152 0
1095279 32
1095316 0
1095464 51
1095485 0
1095587 3
1095764 0
1095827 33
1095914 0
1095971 4
1096044 12
1096083 2
1096159 11
1096179 10
1096194 0
1096230 7
1096539 1
1096551 35
1096602 0
1096641 63
1096707 0
1096716 57
1096755 9
1096788 47
1096874 31
1097028 162
1097067 17
1097217 24
1097264 69
1097267 25
1097357 14
1097369 5
1097374 65
1097461 76
1097576 14
1097717 157
1097748 5
1097956 107
1098116 0
1098196 0
1098203 0
1098393 36
1098429 103
1098498 77
1098522 68
1098624 120
1098758 0
1098843 13
1098918 6
1098957 45
1099035 39
1099076 79
1099092 0
1099131 81
1099134 0
1099248 31
1099278 223
1099284 97
1099461 5
1099605 23
1099659 13
1099731 7
1099770 7
1099816 113
1099872 0
1099975 18
1100035 142
1100191 58
1100203 157
1100254 10
1100492 42
1100501 16
1100887 30
1100995 96
1100998 0
1101061 21
1101073 6
1101085 17
1101163 0
1101166 53
1101175 23
1101181 33
1101235 60
1101241 40
1101262 0
1101280 15
1101295 31
1101340 0
1101373 27
1101484 17
1101532 64
1101591 0
1101598 0
1101617 0
1101775 9
1101781 107
1101963 101
1101976 30
1101991 0
1102121 11
1102153 8
1102247 0
1102417 0
1102633 10
1102669 34
1102941 23
1102984 31
1103023 43
1103181 0
1103187 4
1103205 6
1103241 0
1103288 4
1103424 0
1103713 0
1103973 53
1103976 13
1103991 5
1104131 0
1104174 5
1104222 0
1104276 0
1104303 0
1104330 0
1104354 0
1104393 31
1104405 0
1104413 12
1104502 0
1104564 0
1104600 14
1104604 8
1104613 0
1104695 0
1104709 0
1104784 0
1104796 0
1104868 0
1105096 0
1105159 3
1105168 56
1105246 0
1105390 4
1105558 11
1105573 26
1105591 0
1105651 9
1105726 0
1105867 0
1105876 29
1105880 6
1105951 0
1105966 0
1106121 0
1106183 6
1106215 0
1106245 6
1106260 102
1106464 0
1106557 24
1106560 0
1106734 21
1106806 89
1106836 6
1106878 76
1106908 13
1106992 127
1107058 0
1107208 0
1107221 61
1107239 50
1107256 0
1107271 0
1107348 9
1107357 0
1107416 0
1107461 49
1107485 0
1107665 36
1107701 120
1107896 51
1107953 0
1108189 0
1108382 84
1108701 11
1108784 0
1108794 16
1108887 62
1108899 42
1108933 22
1108940 25
1108949 0
1108956 0
1108987 0
1109042 18
1109067 53
1109112 215
1109171 30
1109262 196
1109442 46
1109715 29
1109784 175
1109859 50
1109874 27
1109928 303
1109996 0
1110156 130
1110180 40
1110213 14
1110225 66
1110363 0
1110372 40
1110483 0
1110519 0
1110587 0
1110621 2
1110753 100
1110784 0
1111161 3
1111212 26
1111281 35
1111489 0
1111566 68
1111569 6
1111638 47
1111759 8
1111893 37
1111992 0
1111995 0
1112113 6
1112386 58
1112416 50
1112526 15
1112599 37
1113123 23
1113203 0
1113249 9
1113269 0
1113378 0
1113444 0
1113612 20
1113765 4
1113853 0
1113859 0
1113871 0
1113886 0
1113920 0
1113922 56
1113928 0
1113959 67
1113971 64
1114117 0
1114218 9
1114370 24
1114374 1
1114426 55
1114488 0
1114588 0
1114677 0
1114704 83
1114932 70
1114936 2
1115064 5
1115094 3
1115109 9
1115169 7
1115511 17
1115749 22
1115917 65
1116058 664
1116067 57
1116322 28
1116340 7
1116480 8
1116546 0
1116699 0
1116820 21
1116945 49
1117104 74
1117219 7
1117243 3
1117267 0
1117288 12
1117345 0
1117531 11
1117616 70
1117681 0
1118062 102
1118133 9
1118631 6
1118664 1
1118932 1
1118955 0
1119000 28
1119063 0
1119115 0
1119121 0
1119154 47
1119169 0
1119246 40
1119278 0
1119475 34
1119495 8
1119507 141
1119525 42
1119552 1
1119586 0
1119618 96
1119645 4821
1119741 22
1119756 44
1119915 0
1120118 249
1120202 1
1120457 248
1120460 47
1120463 54
1120578 4
1120637 82
1120646 0
1120706 20
1120805 22
1120955 25
1121174 63
1121225 72
1121228 93
1121246 47
1121276 59
1121403 7
1121500 3
1121540 16
1121564 13
1121577 39
1121584 178
1121588 147
1121624 0
1121723 0
1121756 54
1121809 13
1121924 19
1122095 67
1122173 70
1122278 57
1122579 24
1122638 425
1122782 9
1122814 51
1122878 82
1122902 9
1123007 0
1123076 0
1123103 3
1123249 8
1123261 0
1123483 172
1123531 213
1123611 0
1123858 135
1123915 0
1123999 39
1124041 8
1124059 10
1124071 48
1124226 66
1124304 15
1124319 21
1124564 42
1124566 124
1124742 0
1124754 6
1125363 0
1125378 0
1125449 0
1125485 0
1125523 27
1125657 70
1125770 95
1125853 0
1125880 149
1125917 119
1126000 2
1126019 158
1126025 27
1126154 32
1126187 6
1126390 171
1126492 33
1126633 1
1126654 218
1126774 23
1127098 199
1127389 1
1127469 117
1127636 0
1127674 118
1127707 5
1127736 24
1127979 123
1128036 28
1128051 0
1128114 0
1128164 0
1128170 0
1128182 31
1128265 0
1128301 36
1128303 0
1128376 0
1128406 9
1128409 8
1128434 0
1128613 0
1128721 0
1128888 44
1128925 20
1129444 0
1129528 0
1129561 0
1129565 0
1129607 0
1129720 0
1129746 0
1129897 0
1130163 0
1130297 0
1130439 0
1130530 273
1130532 6
1130538 50
1130540 79
1130560 123
1130714 17
1130801 67
1131277 19
1131511 10
1131633 0
1131877 32
1132045 127
1132176 0
1132376 0
1132403 1
1132455 19
1132628 18
1132649 132
1132814 53
1132898 0
1132919 0
1132955 1
1132976 16
1133030 12
1133431 70
1133957 45
1134098 96
1134326 0
1134494 0
1134508 177
1134616 121
1134655 0
1134759 0
1134897 46
1134930 161
1134954 160
1135260 0
1135365 27
1135419 0
1135494 0
1135617 6
1135758 50
1135794 0
1136124 0
1136192 0
1136345 7
1136528 0
1136675 0
1136738 0
1136802 8
1137067 163
1137253 29
1137410 39
1137421 0
1137603 0
1137660 0
1137759 0
1137822 0
1138086 34
1138191 7
1138311 0
1138320 27
1138479 97
1138514 0
1138524 0
1138535 0
1138696 18
1138792 0
1138849 16
1138954 0
1139020 0
1139053 0
1139125 0
1139305 0
1139410 0
1139643 49
1139646 97
1139733 0
1139853 3
1139856 48
1140256 0
1140290 0
1140318 7
1140405 17
1140411 21
1140417 0
1140495 0
1140618 0
1140699 0
1140759 0
1141005 0
1141011 0
1141146 0
1141251 0
1141351 7
1141371 0
1141384 0
1141407 0
1141635 0
1141711 49
1141967 0
1141983 16
1142124 3
1142149 0
1142187 20
1142406 6
1142440 0
1142515 0
1142547 0
1142583 0
1142637 8
1142688 0
1142878 0
1142894 0
1142920 0
1142945 0
1142986 0
1143141 0
1143255 0
1143367 0
1143483 0
1143510 0
1143555 20
1143582 71
1143678 0
1143714 3
1143807 0
1143861 0
1144023 0
1144176 20
1144377 0
1144476 0
1144572 0
1144611 12
1144686 0
1144695 0
1144746 0
1144800 0
1144806 0
1144815 0
1144890 10
1144968 11
1145004 9
1145031 9
1145079 27
1145100 0
1145127 60
1145148 0
1145175 0
1145250 0
1145361 0
1145424 0
1145562 0
1145588 0
1145697 0
1145724 12
1145812 0
1145853 101
1146559 0
1146669 0
1146712 0
1146900 45
1146948 0
1146969 0
1147062 0
1147071 0
1147087 39
1147242 59
1147255 7
1147353 14
1147494 0
1147562 0
1147579 0
1147593 0
1147604 0
1147618 0
1147722 0
1147861 0
1148008 0
1148030 0
1148099 1
1148138 0
1148318 48
1148417 0
1148435 2
1148523 0
1148564 8
1148600 30
1148627 37
1148753 0
1148774 0
1148966 0
1149007 0
1149041 0
1149050 11
1149101 5
1149104 0
1149248 0
1149263 0
1149299 0
1149367 0
1149543 0
1149714 3
1149774 0
1149839 39
1149843 31
1149981 142
1150092 0
1150158 0
1150277 0
1150502 0
1150610 0
1150697 0
1150847 140
1150865 0
1150898 12
1150919 0
1150974 0
1150988 0
1151123 21
1151558 0
1151683 0
1151847 0
1151943 0
1151980 21
1152377 0
1152458 0
1152551 0
1152560 0
1152601 0
1152909 0
1153162 0
1153177 0
1153297 66
1153303 0
1153618 0
1153702 0
1153881 24
1153939 12
1153954 0
1154065 0
1154210 0
1154424 0
1154563 0
1154752 0
1154797 1
1154811 0
1154848 0
1154887 2
1154938 0
1155060 0
1155121 13
1155235 0
1155291 0
1155337 10
1155340 1
1155496 0
1155508 0
1155589 0
1155754 0
1155895 0
1155918 0
1156070 1
1156139 0
1156367 0
1156529 0
1156762 0
1156883 0
1157023 0
1157246 0
1157531 0
1157579 65
1157772 16
1157780 23
1157868 0
1157916 0
1157955 0
1158017 0
1158306 0
1158321 0
1158558 3
1158657 4
1158957 13
1159104 0
1159282 167
1159393 0
1159483 0
1159644 7
1159814 21
1160365 78
1160644 95
1160707 6
1160750 21
1160788 126
1160844 85
1160898 0
1160901 68
1161022 0
1161159 29
1161198 0
1161218 0
1161378 0
1161537 0
1161617 0
1161641 0
1162037 0
1162124 5
1162280 0
1162313 53
1162316 0
1162388 10
1162391 1
1162451 0
1162510 21
1162707 73
1162727 89
1162787 0
1162964 100
1163012 0
1163123 0
1163295 0
1163360 0
1163368 0
1163396 0
1163448 0
1163466 0
1163823 5
1163939 0
1164056 0
1164149 15
1164272 42
1164409 15
1164448 0
1164476 0
1164520 0
1164616 61
1164668 0
1164709 4
1164721 0
1164730 0
1164979 11
1165060 0
1165183 0
1165228 118
1165279 0
1165453 0
1165489 0
1165598 0
1165798 82
1165987 0
1166080 0
1166218 34
1166350 0
1166413 30
1166449 138
1166452 2
1166521 0
1166659 0
1166956 0
1167058 0
1167249 0
1167300 0
1167376 0
1167582 0
1167829 0
1167859 0
1168083 18
1168108 0
1168150 0
1168211 5
1168253 0
1168279 4
1168283 4
1168291 0
1168331 22
1168437 0
1168607 0
1168626 16
1168634 0
1168639 36
1168752 0
1169079 17
1169216 0
1169224 0
1169293 25
1169305 1
1169338 0
1169360 0
1169624 0
1169716 0
1169830 59
1169848 0
1169910 0
1170006 33
1170431 0
1170471 0
1170681 0
1170831 2
1170861 0
1170900 0
1170936 13
1171123 0
1171422 10
1171601 0
1171635 185
1171660 0
1171674 79
1171742 0
1171765 0
1172230 0
1172335 39
1172457 0
1172464 0
1172497 0
1172558 0
1172646 0
1172751 0
1172793 0
1172841 0
1173037 0
1173366 0
1173508 0
1173757 0
1173966 0
1173978 0
1174166 0
1174391 0
1174415 0
1174448 10
1174457 0
1174608 10
1174683 98
1174725 144
1174968 0
1175007 11
1175037 61
1175058 0
1175133 0
1175255 0
1175296 0
1175323 0
1175678 0
1175762 0
1175889 0
1175977 0
1176167 0
1176386 0
1176458 46
1176481 0
1176497 5
1176658 48
1176701 20
1176765 0
1176851 42
1176908 0
1176965 0
1176994 25
1177193 0
1177700 9
1177880 0
1177888 0
1177938 0
1178148 45
1178214 0
1178222 41
1178276 0
1178462 52
1178527 0
1178570 0
1178649 0
1178814 4
1178967 9
1178995 0
1179153 0
1179273 45
1179350 0
1179412 120
1179428 5
1179529 0
1179611 0
1179685 0
1179822 0
1180019 0
1180028 0
1180085 0
1180091 0
1180229 32
1180449 145
1180491 0
1180505 0
1180565 88
1180646 0
1180655 14
1180690 0
1180796 0
1180808 0
1180870 0
1181027 17
1181084 106
1181099 15
1181206 2
1181298 0
1181312 0
1181480 0
1181559 5
1181563 89
1181588 0
1181734 0
1181743 0
1181756 0
1181771 121
1181776 0
1181833 0
1181848 0
1182144 0
1182194 2
1182261 8
1182432 0
1182549 19
1182595 0
1182605 0
1182649 8
1182794 0
1182891 0
1182901 0
1182960 0
1182991 15
1183054 0
1183056 13
1183095 5
1183132 0
1183317 0
1183346 7
1183395 6
1183483 0
1183596 0
1183602 60
1183646 0
1183659 0
1183722 0
1183746 0
1183758 0
1183833 0
1183845 0
1183853 0
1184070 0
1184195 2
1184255 21
1184374 0
1184390 0
1184462 2
1184553 0
1184678 13
1184707 0
1184777 0
1184781 0
1185028 0
1185097 0
1185100 4
1185137 84
1185181 0
1185189 0
1185298 36
1185334 0
1185424 17
1185613 45
1185638 0
1185757 0
1185777 0
1186077 0
1186247 0
1186254 0
1186308 17
1186414 0
1186439 6
1186470 0
1186493 0
1186651 0
1186805 0
1186811 0
1187087 29
1187201 0
1187438 0
1187525 0
1187532 0
1187550 0
1187553 0
1187568 64
1187640 29
1187661 0
1187727 0
1187730 2
1187763 0
1187867 52
1187887 0
1188122 127
1188164 0
1188194 0
1188444 52
1188471 0
1188634 0
1188648 69
1188658 0
1188685 0
1188754 10
1188823 0
1188832 2
1188909 18
1189057 0
1189078 6
1189391 0
1189471 0
1189491 0
1189503 0
1189532 0
1189566 0
1189606 0
1189669 0
1189762 0
1189821 0
1189835 0
1190593 27
1190710 1
1190801 0
1190824 0
1190869 7
1190950 0
1191005 33
1191109 34
1191113 13
1191178 0
1191192 0
1191209 0
1191425 21
1191862 0
1191879 0
1191922 0
1191967 0
1192098 86
1192567 37
1192591 10
1192684 49
1192702 119
1192735 17
1192919 5
1192977 17
1192986 0
1193036 8
1193092 0
1193161 0
1193169 0
1193239 0
1193416 0
1193802 8
1193838 0
1193898 8
1194066 25
1194069 75
1194174 0
1194182 0
1194258 0
1194279 379
1194301 93
1194502 0
1194815 78
1194832 0
1194910 0
1195109 0
1195205 0
1195349 0
1195364 0
1195586 0
1195733 0
1195811 0
1195864 69
1195875 29
1195902 0
1196062 49
1196068 43
1196143 0
1196197 18
1196268 90
1196341 14
1196439 0
1196539 0
1196800 15
1196803 39
1196969 21
1197011 14
1197022 0
1197224 0
1197247 0
1197265 0
1197381 0
1197392 0
1197429 0
1197450 0
1197462 0
1197530 30
1197639 0
1197768 0
1197780 0
1197838 0
1197843 0
1197976 0
1198000 0
1198024 0
1198078 0
1198095 12
1198228 3619
1198458 55
1198518 0
1198533 27
1198545 0
1198554 238
1198626 0
1198656 0
1198668 98
1198674 79
1198683 50
1198731 88
1198854 39
1199028 0
1199043 13
1199087 0
1199097 0
1199246 0
1199311 0
1199439 0
1199511 8
1199544 0
1199550 0
1199598 0
1199647 0
1199667 50
1200009 25
1200170 101
1200174 100
1200180 0
1200338 0
1200525 25
1200543 4
1200591 64
1200660 0
1200788 27
1201005 0
1201020 95
1201041 0
1201043 0
1201049 0
1201109 195
1201273 37
1201314 0
1201337 0
1201467 0
1201497 6
1201588 42
1201763 14
1201835 0
1202117 0
1202141 63
1202195 17
1202199 18
1202282 4
1202551 43
1202573 17
1202713 0
1202719 22
1202745 4
1202783 1
1202789 0
1202927 16
1202941 0
1202950 0
1203004 0
1203008 47
1203061 0
1203068 0
1203079 0
1203084 6
1203086 0
1203153 0
1203167 0
1203179 0
1203217 0
1203239 0
1203260 0
1203381 0
1203456 0
1203897 0
1204137 45
1204186 0
1204295 0
1204315 0
1204386 0
1204447 0
1204648 0
1204699 0
1204723 2
1204777 0
1204786 0
1204822 6
1204876 0
1204879 1
1204888 13
1205165 0
1205169 43
1205231 0
1205294 0
1205321 0
1206050 0
1206056 11
1206080 0
1206167 0
1206321 0
1206492 0
1206703 12
1206713 0
1206745 10
1206919 0
1206943 0
1207057 0
1207090 0
1207402 0
1207543 0
1207555 13
1207724 0
1207814 0
1207816 63
1207823 0
1208021 0
1208096 0
1208321 0
1208699 19
1208765 0
1208800 1
1208832 0
1208863 0
1208935 0
1209049 0
1209200 0
1209336 0
1209631 0
1209859 0
1209972 0
1210080 4
1210734 0
1210914 0
1211092 0
1211159 0
1211222 0
1211267 0
1211352 0
1211471 21
1211532 0
1211864 0
1211984 0
1212023 0
1212095 0
1212104 0
1212116 105
1212170 35
1212176 0
1212311 0
1212329 0
1212365 0
1212378 4
1212617 0
1212745 0
1212838 35
1213206 0
1213211 1
1213314 0
1213389 0
1213440 0
1213473 0
1213632 0
1213657 0
1213671 0
1213683 0
1213722 0
1213734 0
1213857 0
1213887 0
1213905 0
1213953 0
1214005 0
1214026 0
1214036 0
1214044 0
1214056 0
1214167 0
1214253 0
1214426 22
1214460 3
1214492 0
1214513 35
1214567 7
1214615 0
1214639 13
1214686 0
1214702 0
1214779 0
1214818 0
1214951 30
1214984 0
1215048 0
1215191 0
1215287 36
1215335 0
1215398 0
1215450 0
1215482 4
1215493 4
1215597 0
1215617 46
1215623 0
1215830 0
1215908 3
1215941 0
1215971 0
1216010 0
1216061 81
1216097 4
1216176 0
1216303 0
1216402 4
1216413 4
1216425 12
1216438 0
1216495 0
1216543 0
1216771 0
1216786 12
1216824 0
1217092 243
1217152 0
1217221 31
1217224 8
1217233 0
1217243 14
1217287 0
1217595 36
1217631 0
1217806 0
1217871 0
1217943 0
1217982 2
1218033 33
1218054 0
1218065 0
1218147 0
1218640 19
1218678 1
1218764 0
1218980 0
1219041 0
1219067 0
1219233 59
1219757 26
1219823 0
1219939 40
1220161 0
1220336 202
1220647 0
1220899 31
1221076 0
1221136 40
1221548 0
1221734 0
1221918 0
1221988 0
1222090 0
1222274 0
1222393 0
1222429 0
1222474 0
1222618 0
1222639 16
1222725 0
1222834 0
1222920 0
1222974 0
1222977 0
1223006 0
1223136 0
1223157 0
1223166 0
1223472 0
1223481 0
1223655 0
1223781 2
1223802 0
1223817 5
1223890 0
1224021 0
1224128 0
1224227 0
1224266 0
1224473 0
1224550 0
1224662 0
1224701 0
1224857 0
1224893 0
1224999 0
1225128 16
1225359 0
1225404 0
1225825 32
1225837 0
1225942 0
1225972 0
1226120 0
1226171 0
1226215 0
1226269 65
1226347 3
1226351 13
1226416 0
1226423 39
1226530 0
1226707 0
1226778 0
1226785 0
1226812 0
1226824 0
1226893 7
1226919 0
1227152 62
1227227 28
1227330 38
1227357 0
1227635 0
1227704 0
1227794 0
1227808 6
1228018 77
1228229 382
1228334 0
1228343 0
1228356 0
1228364 0
1228437 0
1228450 0
1228457 0
1228638 3
1228761 0
1228857 26
1228953 22
1228995 5
1229094 0
1229245 0
1229274 0
1229327 0
1229466 0
1229538 0
1229772 0
1229781 28
1229850 154
1229919 0
1230063 5
1230070 0
1230080 0
1230158 21
1230192 0
1230299 18
1230305 25
1230588 3
1230995 44
1230998 0
1231059 0
1231133 0
1231211 46
1231248 0
1231268 1
1231298 0
1231332 20
1231418 1
1231595 2
1231645 6
1231709 0
1231843 0
1231903 12
1231910 10
1232006 128
1232449 0
1232650 0
1232665 0
1232746 15
1232793 0
1232869 0
1232924 43
1232988 1
1233066 3
1233144 88
1233174 11
1233201 0
1233303 16
1233345 0
1233390 0
1233504 0
1233660 0
1233680 0
1233786 0
1233810 0
1234082 100
1234085 7
1234385 0
1234393 0
1234395 0
1234401 0
1234577 27
1234817 37
1234862 0
1234948 0
1234990 0
1234992 0
1235000 0
1235009 0
1235047 6
1235168 76
1235269 55
1235337 0
1235378 30
1235397 24
1235422 0
1235457 0
1235481 0
1235642 0
1235666 6
1235705 0
1235915 0
1235927 0
1235954 0
1236005 0
1236011 0
1236038 0
1236060 0
1236080 0
1236086 0
1236092 0
1236179 0
1236185 0
1236254 0
1236263 1
1236377 0
1236413 0
1236859 0
1236975 0
1237020 55
1237023 0
1237101 0
1237149 0
1237182 0
1237200 0
1237239 0
1237242 0
1237355 0
1237377 0
1237458 0
1237506 9
1237692 0
1237701 0
1237713 11
1237812 0
1237839 0
1237899 0
1238028 16
1238093 0
1238113 0
1238383 0
1238406 0
1238506 45
1238564 0
1238599 1
1238603 0
1238613 0
1238701 3
1238866 0
1238919 0
1238983 0
1239226 0
1239349 0
1239379 0
1239628 0
1239827 0
1240058 13
1240088 30
1240121 0
1240179 110
1240304 0
1240490 2
1240529 38
1240637 0
1240676 0
1240715 0
1240913 0
1240989 12
1241030 0
1241200 0
1241282 0
1241422 0
1241503 0
1241742 11
1241797 0
1242218 0
1242307 0
1242408 0
1242533 0
1242564 9
1242804 21
1242837 0
1242840 0
1242861 12
1242909 0
1242939 0
1242995 0
1243023 122
1243085 0
1243195 0
1243281 11
1243397 0
1243810 0
1243843 5
1244006 0
1244156 0
1244170 0
1244291 0
1244362 0
1244390 0
1244411 0
1244729 0
1244788 0
1244993 0
1245235 0
1245487 0
1245922 0
1246087 0
1246240 47
1246650 0
1246703 49
1246819 0
1246843 0
1246920 47
1246932 0
1246963 57
1247232 1
1247235 162
1247319 0
1247338 0
1247534 0
1247594 10
1247773 9
1247946 0
1248106 0
1248137 0
1248164 0
1248259 40
1248301 0
1248376 60
1248432 0
1248451 0
1248508 0
1248656 0
1248667 52
1248669 0
1248707 0
1248780 65
1248886 103
1248914 0
1248979 103
1249085 66
1249163 9
1249190 0
1249462 41
1249471 37
1249480 0
1249570 144
1249573 20
1249593 0
1249672 39
1249709 0
1249786 0
1249883 13
1249890 32
1249894 52
1249949 0
1250092 32
1250206 2
1250240 0
1250303 0
1250376 0
1250393 0
1250491 0
1250820 0
1250895 25
1250957 0
1251096 172
1251102 31
1251116 0
1251136 0
1251245 0
1251296 65
1251300 362
1251325 20
1251370 62
1251434 0
1251552 175
1251754 3
1251773 520
1251862 27
1251913 17
1252027 0
1252063 17
1252090 96
1252120 156
1252196 5
1252624 4
1252801 13
1252864 20
1252900 27
1253591 0
1253614 85
1253674 0
1253760 169
1253824 0
1253856 60
1253940 62
1253954 2
1253972 0
1254044 7
1254302 12
1254364 0
1254485 41
1254554 0
1254569 0
1254635 0
1254833 63
1254842 425
1254890 9
1254929 0
1255007 0
1255046 53
1255220 0
1255247 23
1255355 0
1255652 0
1255723 0
1255727 0
1255743 0
1255768 0
1255812 0
1255857 0
1255935 1
1255978 0
1255991 57
1256091 0
1256157 7
1256334 0
1256388 85
1256409 9
1256647 0
1256697 0
1256742 0
1256940 0
1257023 0
1257035 0
1257090 29
1257126 37
1257321 58
1257450 2
1257492 21
1257539 0
1257645 0
1257734 1
1257973 0
1258017 0
1258078 0
1258081 22
1258141 18
1258159 0
1258303 38
1258312 5
1258447 0
1258543 0
1258558 40
1258579 1
1258681 28
1258987 11
1259184 61
1259238 0
1259246 0
1259269 0
1259313 0
1259322 11
1259358 0
1259370 0
1259400 107
1259463 8
1259676 24
1259707 21
1259745 91
1259748 12
1259791 0
1259997 0
1260043 0
1260054 44
1260084 4
1260099 14
1260219 0
1260629 0
1260633 3
1260714 0
1260723 0
1260733 0
1260744 18
1260972 49
1261065 101
1261086 90
1261122 0
1261281 6
1261473 0
1261554 0
1261593 0
1261759 0
1261780 0
1261869 0
1261887 0
1261897 0
1261926 322
1261965 13
1262050 72
1262120 0
1262150 0
1262247 0
1262433 7
1262542 0
1262748 12
1262769 0
1262938 8
1262971 70
1262998 160
1263055 0
1263208 0
1263320 0
1263722 9
1263784 0
1263833 24
1263865 0
1263880 0
1263939 0
1264423 2
1264444 0
1264506 0
1264603 0
1264712 0
1264950 0
1265002 54
1265047 0
1265350 196
1265519 120
1265559 18
1265577 0
1265603 0
1265618 62
1265624 0
1265668 0
1266035 0
1266123 0
1266264 2
1266333 7
1266360 12
1266596 0
1266838 0
1266986 10
1267102 0
1267289 30
1267385 7
1267394 0
1267649 0
1267715 0
1267884 34
1267898 7
1268102 389
1268588 0
1268669 23
1268678 4
1268753 16
1268919 0
1268938 0
1268945 0
1269058 0
1269091 0
1269109 177
1269139 8
1269184 121
1269193 79
1269361 209
1269556 54
1269637 816
1269691 103
1269712 0
1269739 0
1269877 28
1270134 0
1270252 0
1270468 100
1270555 1
1270786 0
1270867 0
1270942 0
1270950 16
1271334 0
1271349 0
1271436 0
1271588 0
1271655 0
1271740 0
1271765 0
1271979 0
1271987 3
1272043 27
1272051 0
1272078 8
1272100 9
1272110 0
1272203 30
1272415 34
1272547 19
1272604 74
1272826 8
1272994 50
1273183 0
1273354 0
1273360 0
1273423 0
1273438 48
1273498 0
1273507 0
1273516 6
1273597 227
1273661 0
1273705 114
1273765 47
1273828 0
1273852 0
1273993 0
1274035 0
1274179 0
1274182 1
1274194 35
1274245 61
1274269 0
1274349 3
1274385 5
1274394 49
1274403 0
1274484 18
1274580 0
1274730 9
1274739 0
1274922 0
1274983 0
1275069 0
1275081 0
1275132 0
1275250 0
1275264 0
1275275 1
1275280 33
1275297 0
1275434 0
1275633 28
1275639 43
1275729 0
1275780 0
1275800 27
1275867 0
1275887 0
1275911 22
1275941 0
1275960 32
1276013 0
1276061 0
1276257 238
1276473 0
1276482 23
1276808 0
1276854 2
1276908 0
1276962 0
1276977 0
1277037 0
1277257 0
1277295 0
1277465 0
1277479 0
1277490 0
1277712 172
1277858 36
1277924 3
1278009 93
1278351 0
1278574 0
1278706 0
1278810 0
1278836 42
1278870 0
1278955 0
1278994 0
1279074 0
1279132 0
1279142 11
1279209 0
1279264 14
1279273 45
1279282 0
1279414 0
1279612 30
1279714 15
1279732 0
1279777 0
1279841 7
1279853 22
1279910 0
1280201 1
1280273 0
1280312 31
1280417 0
1280477 0
1280510 0
1280654 0
1280687 96
1280768 0
1280776 71
1280817 0
1280870 0
1280872 1
1280955 0
1280971 22
1281023 0
1281082 0
1281214 0
1281226 0
1281391 1
1281394 18
1281417 13
1281487 30
1281664 17
1281739 97
1281826 40
1281838 0
1281865 42
1281909 0
1281937 0
1281959 0
1282189 0
1282218 0
1282263 0
1282475 6
1282578 10
1282628 0
1282699 0
1282747 98
1282865 4
1283221 1
1283485 26
1283578 0
1283624 33
1283644 0
1284265 0
1284272 8
1284278 0
1284425 0
1284560 0
1284623 0
1284674 0
1284706 0
1284776 0
1284884 0
1285004 0
1285032 0
1285362 6
1285380 0
1285404 4
1285581 0
1285674 0
1285739 0
1285874 0
1286012 9
1286030 95
1286054 51
1286177 45
1286204 39
1286339 0
1286516 0
1286571 0
1286585 5
1286630 0
1286738 49
1286798 0
1286992 13
1286996 28
1287061 0
1287139 135
1287370 23
1287448 0
1287635 0
1287721 0
1287776 0
1288250 17
1288350 0
1288513 0
1288521 0
1288618 89
1288636 0
1288792 0
1288812 0
1288951 0
1288963 0
1288993 0
1289116 0
1289245 0
1289287 19
1289296 0
1289337 0
1289365 30
1289368 9
1289437 3
1289444 0
1289550 96
1289565 92
1289673 0
1289703 39
1289748 26
1289757 42
1289853 27
1289988 0
1290072 0
1290093 178
1290291 44
1290343 75
1290382 0
1290503 85
1290505 85
1290589 1
1290636 0
1290732 85
1290800 44
1290804 18
1290885 0
1291011 150
1291017 133
1291169 67
1291213 126
1291216 0
1291379 150
1291451 73
1291516 0
1291570 0
1291753 3
1292197 0
1292239 0
1292257 0
1292293 33
1292371 0
1292451 11
1292483 0
1292503 30
1292517 74
1292524 107
1292741 0
1292842 119
1292860 0
1292868 148
1292871 0
1292918 0
1293066 139
1293072 94
1293224 98
1293387 0
1293413 0
1293557 87
1293560 25
1293628 27
1293646 0
1293673 0
1293686 0
1293699 0
1293752 0
1293871 0
1293915 0
1293922 0
1293953 0
1293975 0
1293995 0
1294008 37
1294040 0
1294049 0
1294118 16
1294208 0
1294221 0
1294238 0
1294241 0
1294250 0
1294266 0
1294315 0
1294324 0
1294327 0
1294344 0
1294381 7
1294408 0
1294414 0
1294469 0
1294496 0
1294520 0
1294571 0
1294681 0
1294746 10
1294830 52
1294841 0
1295081 0
1295165 14
1295516 15
1295552 0
1295782 0
1295798 4
1295992 25
1296065 72
1296170 15
1296395 0
1296413 30
1296461 0
1296491 4
1296560 0
1296677 0
1296791 40
1296803 0
1296883 273
1296903 0
1296916 0
1296928 115
1296936 0
1296943 0
1296955 0
1296967 4
1296997 34
1297062 0
1297134 0
1297483 0
1297743 0
1297827 0
1297859 0
1297872 0
1297882 60
1297916 0
1297958 0
1298090 0
1298124 0
1298192 0
1298273 0
1298291 0
1298324 0
1298345 15
1298351 24
1298357 15
1298438 0
1298485 0
1298501 33
1298557 0
1298603 2
1298627 4
1298713 0
1298738 10
1299149 1
1299242 9
1299280 0
1299343 0
1299586 0
1299642 0
1299676 0
1299694 0
1299799 26
1299934 0
1300045 0
1300147 5
1300284 0
1300419 0
1300443 3
1300522 0
1300692 0
1300726 0
1300861 21
1300900 0
1300974 50
1300984 0
1301142 0
1301201 17
1301255 0
1301575 9
1301824 0
1301852 0
1301877 0
1301912 0
1301927 0
1301958 0
1301962 0
1301990 0
1302010 16
1302016 0
1302158 0
1302263 0
1302353 0
1302385 0
1302389 0
1302428 0
1302456 9
1302692 0
1302716 17
1302908 9
1302914 13
1302995 4
1303058 18
1303062 0
1303085 0
1303096 0
1303105 0
1303222 37
1303277 0
1303364 0
1303400 0
1303436 0
1303472 0
1303788 5
1303791 0
1304243 0
1304246 40
1304261 0
1304276 0
1304598 0
1304758 0
1305082 0
1305169 16
1305464 0
1305641 0
1305694 0
1305765 26
1305866 0
1306412 0
1306472 0
1306568 127
1306658 2613
1306796 6
1307133 0
1307294 0
1307336 0
1307412 21
1307519 38
1307793 0
1307799 0
1307839 2
1307845 10
1307877 0
1307927 61
1307948 56
1307957 0
1307966 0
1307974 0
1307994 6
1307997 0
1308010 0
1308019 15
1308056 28
1308058 69
1308143 25
1308167 0
1308194 1
1308243 11
1308277 0
1308287 15
1308322 0
1308329 0
1308381 75
1308399 0
1308420 36
1308441 0
1308461 36
1308464 0
1308497 0
1308500 44
1308525 16
1308548 30
1308624 0
1308657 0
1308669 0
1308679 0
1308689 0
1308705 0
1308731 0
1308738 0
1308742 0
1308752 0
1308756 28
1308814 0
1308825 0
1308861 0
1308866 0
1308893 44
1308897 0
1308903 19
1308939 0
1308969 6
1308991 0
1309045 0
1309072 45
1309101 0
1309125 0
1309143 53
1309157 0
1309202 17
1309212 0
1309249 0
1309271 0
1309301 5
1309371 0
1309405 0
1309423 0
1309428 0
1309441 0
1309449 0
1309474 0
1309527 37
1309532 0
1309548 0
1309550 0
1309568 0
1309586 0
1309593 0
1309602 0
1309635 0
1309715 0
1309725 0
1309749 0
1309752 0
1309786 0
1309793 0
1309797 18
1309801 0
1309815 0
1309839 0
1309850 0
1309866 0
1309882 0
1309895 112
1309899 0
1309944 0
1310001 0
1310030 0
1310064 0
1310108 0
1310115 0
1310123 0
1310130 0
1310146 0
1310161 0
1310182 0
1310212 2
1310236 25
1310298 4
1310371 81
1310494 4
1310524 11
1310851 63
1310874 22
1311018 9
1311033 0
1311059 12
1311172 32
1311249 0
1311302 0
1311335 0
1311348 14
1311393 0
1311545 82
1311618 0
1311663 4
1311691 0
1311727 0
1311739 0
1311753 0
1311784 0
1311856 0
1311870 0
1311905 0
1311907 0
1311911 0
1311927 0
1311966 0
1311999 0
1312024 0
1312029 0
1312057 23
1312078 0
1312081 0
1312102 0
1312115 0
1312128 15
1312149 0
1312183 0
1312202 0
1312209 0
1312226 0
1312230 0
1312294 0
1312305 0
1312322 0
1312361 0
1312374 29
1312390 0
1312409 0
1312414 0
1312440 77
1312471 0
1312489 15
1312492 0
1312645 0
1312654 0
1312672 0
1312704 0
1312722 0
1312737 0
1312802 0
1312827 0
1312837 0
1312840 0
1312864 0
1312902 0
1312942 0
1312972 54
1313001 0
1313006 0
1313047 0
1313079 0
1313086 0
1313105 0
1313115 1
1313127 0
1313151 0
1313228 0
1313275 0
1313281 0
1313311 19
1313364 122
1313375 47
1313471 0
1313583 27
1313587 0
1313590 0
1313628 6
1313650 0
1313729 0
1313766 0
1313783 0
1313808 0
1313867 15
1313917 67
1313924 12
1313926 0
1313963 26
1314011 0
1314015 0
1314077 0
1314091 0
1314144 0
1314180 0
1314184 0
1314187 0
1314191 0
1314202 0
1314208 0
1314225 0
1314233 0
1314259 0
1314325 38
1314343 0
1314370 0
1314421 0
1314543 1
1314549 0
1314568 0
1314577 7
1314588 0
1314606 0
1314631 49
1314728 33
1314759 72
1314819 0
1314836 318
1314843 0
1314852 300
1314905 156
1314992 0
1315097 19
1315118 73
1315165 27
1315227 8
1315269 0
1315511 18
1315521 0
1315541 2
1315584 0
1315629 1
1315676 135
1315800 0
1315874 25
1315886 0
1315907 0
1315957 166
1315959 0
1316002 99
1316008 31
1316016 0
1316044 0
1316062 0
1316148 0
1316198 0
1316231 11
1316235 108
1316343 6
1316350 0
1316354 156
1316394 229
1316404 1
1316438 98
1316474 0
1316516 0
1316542 0
1316626 54
1316686 5
1316833 0
1316885 119
1317015 43
1317050 0
1317115 215
1317259 56
1317289 46
1317339 0
1317364 0
1317377 0
1317395 0
1317414 16
1317462 5
1317465 31
1317500 13
1317572 64
1317652 0
1317681 59
1317779 1
1317813 0
1317845 0
1317908 38
1317914 269
1317990 57
1318063 0
1318149 107
1318153 418
1318164 146
1318177 35
1318184 31
1318205 0
1318229 31
1318252 0
1318365 0
1318413 0
1318439 24
1318442 187
1318476 63
1318485 206
1318508 230
1318578 39
1318668 0
1318781 68
1318834 0
1318916 0
1318937 12
1318954 2
1318963 0
1319140 0
1319170 33
1319176 40
1319195 67
1319251 5
1319314 0
1319343 0
1319544 0
1319554 0
1319575 0
1319577 60
1319617 0
1319639 0
1319683 112
1319745 32
1319784 0
1319797 13
1319832 6
1319877 0
1319949 0
1319993 1
1320007 49
1320109 17
1320239 7
1320306 12
1320308 15
1320336 0
1320375 0
1320381 55
1320437 15
1320465 0
1320552 301
1320564 114
1320603 34
1320611 0
1320629 21
1320714 57
1320717 79
1320744 0
1320756 36
1320824 0
1320882 87
1320903 25
1321001 0
1321018 31
1321086 13
1321116 0
1321124 3
1321131 0
1321181 51
1321193 91
1321282 0
1321356 8
1321364 19
1321389 35
1321473 33
1321487 29
1321491 61
1321584 24
1321719 0
1321742 0
1321775 0
1321779 31
1321816 0
1321826 0
1321848 0
1322005 0
1322014 0
1322024 69
1322028 37
1322114 93
1322171 199
1322173 101
1322215 0
1322223 84
1322225 208
1322244 0
1322273 2
1322308 63
1322366 25
1322411 0
1322418 0
1322422 281
1322531 32
1322541 0
1322570 0
1322659 0
1322704 10
1322755 0
1322768 0
1322794 0
1322804 0
1322847 0
1323003 0
1323034 130
1323072 0
1323111 21
1323278 0
1323423 6
1323603 11
1323607 35
1323620 72
1323703 0
1323839 67
1323988 7
1324052 15
1324077 124
1324083 19
1324115 0
1324137 111
1324192 0
1324202 0
1324287 34
1324441 16
1324481 24
1324536 0
1324547 0
1324562 0
1324565 0
1324593 0
1324602 0
1324607 0
1324665 0
1324667 0
1324677 0
1324702 0
1324730 7
1324733 91
1324764 0
1324790 50
1324798 35
1324821 0
1324832 0
1324837 180
1324842 40
1324855 44
1324914 1
1324917 0
1324949 4
1325014 112
1325114 2
1325118 0
1325232 0
1325278 20
1325430 0
1325547 17
1325584 0
1325605 0
1325629 0
1325866 0
1325894 0
1325954 0
1325965 0
1326049 15
1326077 0
1326081 0
1326505 0
1326527 0
1326549 1
1326585 0
1326607 122
1326611 165
1326689 0
1326707 0
1326730 0
1326789 26
1326909 17
1326973 0
1327010 35
1327106 0
1327142 32
1327145 0
1327232 0
1327250 0
1327259 46
1327297 1083
1327361 0
1327427 0
1327441 0
1327510 0
1327523 6
1327548 62
1327650 0
1327687 0
1327721 0
1327737 42
1327784 0
1327823 1
1327892 0
1327920 3
1328025 0
1328132 0
1328495 38
1328588 0
1328666 0
1328746 0
1328843 0
1329008 17
1329077 0
1329131 59
1329164 21
1329476 0
1329500 22
1329527 52
1329572 24
1329677 98
1329719 43
1330427 0
1330472 0
1330659 0
1330691 4
1331132 48
1331321 0
1331404 15
1331557 0
1331650 1
1331823 0
1332137 86
1332224 0
1332269 253
1332272 0
1332370 17
1332526 0
1332752 44
1332824 66
1333049 0
1333134 0
1333157 42
1333282 0
1333601 0
1333625 11
1333819 0
1333828 0
1333870 0
1333916 0
1333954 0
1333988 0
1333997 0
1334004 0
1334021 6
1334049 0
1334061 0
1334067 24
1334111 0
1334134 0
1334142 0
1334154 1
1334188 0
1334194 42
1334198 40
1334222 0
1334258 0
1334267 13
1334307 0
1334345 0
1334352 71
1334400 0
1334422 13
1334432 0
1334479 27
1334491 0
1334700 114
1334702 9
1334741 77
1334796 31
1334891 0
1334949 68
1334988 128
1335003 2
1335046 1
1335101 0
1335113 0
1335131 13
1335138 0
1335240 7
1335250 0
1335317 0
1335354 0
1335367 0
1335370 1
1335424 0
1335649 0
1335659 0
1335673 0
1335766 0
1335817 28
1335862 81
1335868 0
1335895 0
1335928 0
1335961 58
1335991 123
1336006 0
1336045 0
1336068 0
1336123 0
1336148 43
1336183 9
1336193 0
1336235 2
1336265 0
1336328 108
1336341 0
1336405 0
1336447 0
1336462 0
1336468 100
1336471 3
1336517 0
1336527 0
1336569 0
1336655 0
1336675 0
1336713 0
1336756 0
1336765 0
1336815 11
1336820 0
1336880 0
1336922 0
1336940 0
1336965 0
1337012 0
1337069 0
1337075 0
1337085 9
1337155 0
1337290 20
1337323 0
1337332 0
1337352 772
1337533 0
1337594 78
1337654 17
1337694 5
1337731 3
1337801 0
1337865 0
1337905 15
1337914 10
1338007 51
1338018 38
1338028 0
1338071 55
1338130 30
1338152 0
1338177 0
1338227 0
1338301 0
1338361 0
1338385 0
1338444 0
1338526 0
1338541 77
1338579 0
1338631 27
1338668 0
1338777 0
1338782 21
1338898 0
1338939 0
1338941 86
1339086 0
1339189 0
1339342 65
1339353 1931
1339375 55
1339389 2937
1339513 71
1339711 57
1339810 0
1339822 0
1339837 71
1339847 65
1339880 45
1339956 28
1340016 0
1340120 0
1340127 0
1340247 76
1340261 16
1340273 0
1340344 23
1340357 71
1340408 69
1340485 185
1340492 29
1340542 8
1340591 45
1340633 2
1340665 0
1340677 0
1340753 0
1340784 0
1340834 0
1340849 12
1340878 5
1340938 1
1340963 63
1340967 31
1341016 0
1341041 15
1341167 0
1341207 0
1341360 6
1341378 15
1341400 0
1341445 17
1341449 44
1341475 0
1341540 170
1341577 0
1341583 97
1341640 4
1341670 12
1341676 0
1341687 23
1341709 0
1341774 0
1341780 74
1341870 4
1341901 116
1341929 155
1341936 99
1342126 21
1342204 158
1342241 18
1342316 0
1342358 71
1342426 5
1342444 2
1342554 44
1342600 14
1342648 109
1342701 0
1342707 11
1342741 0
1342775 32
1342824 21
1342886 25
1342918 0
1342957 55
1342979 0
1343008 0
1343132 77
1343164 0
1343207 1
1343318 0
1343366 307
1343372 162
1343433 15
1343518 0
1343540 17
1343558 0
1343680 0
1343831 1
1343893 0
1343917 10
1343921 0
1344115 0
1344146 48
1344157 6
1344353 17
1344357 40
1344398 0
1344549 7
1344578 0
1344654 0
1344707 2
1344779 0
1344836 73
1344875 0
1344931 0
1344948 0
1345144 0
1345209 0
1345218 7
1345268 40
1345387 0
1345464 84
1345549 0
1345600 0
1345652 23
1345672 0
1345746 0
1345847 0
1345864 128
1345872 0
1345887 14
1345973 136
1346049 0
1346076 89
1346210 63
1346323 109
1346406 0
1346433 132
1346470 134
1346553 0
1346572 195
1346578 25
1346707 25
1346740 7
1346943 182
1347045 49
1347186 3
1347207 204
1347327 22
1347651 191
1347942 0
1348022 116
1348189 0
1348227 76
1348260 4
1348289 47
1348314 0
1348326 0
1348334 0
1348337 166
1348345 12
1348371 75
1348375 0
1348382 149
1348412 0
1348471 20
1348568 13
1348617 21
1348659 0
1348784 37
1348810 120
1348832 0
1348856 0
1348970 0
1349039 0
1349207 0
1349234 0
1349269 4
1349282 24
1349421 0
1349492 17
1349495 167
1349676 0
1349689 0
1349714 84
1349744 30
1349874 2
1349929 0
1350057 3
1350065 76
1350113 0
1350240 0
1350319 0
1350388 0
1350510 11
1350566 73
1350590 30
1350608 67
1350615 10
1350629 26
1350670 51
1350674 36
1350699 28
1350753 0
1350781 0
1350804 31
1350879 3
1351099 0
1351133 0
1351152 0
1351183 0
1351204 0
1351256 0
1351266 0
1351276 0
1351296 1
1351306 0
1351327 0
1351365 161
1351389 86
1351431 46
1351737 42
1351878 0
1352040 93
1352047 10
1352194 0
1352200 0
1352240 83
1352331 0
1352344 19
1352369 1
1352494 0
1352508 171
1352524 0
1352550 48
1352592 142
1352698 5
1352745 0
1352767 81
1352901 0
1352915 0
1352946 1
1352952 50
1353078 0
1353097 59
1353152 0
1353239 61
1353292 15
1353306 13
1353445 117
1353547 0
1353723 95
1353740 13
1353749 166
1353791 5
1353881 183
1353890 3
1353907 0
1353932 64
1353962 0
1353986 44
1353994 37
1354035 69
1354204 28
1354235 6
1354277 4
1354403 0
1354505 17
1354516 0
1354568 0
1354589 19
1354668 34
1354715 0
1354739 1
1354981 0
1355156 0
1355227 23
1355321 270
1355325 41
1355371 0
1355398 0
1355446 58
1355482 5
1355574 0
1355655 4
1355684 86
1355696 0
1355828 5
1355894 0
1355927 0
1356086 0
1356470 0
1356531 38
1356553 0
1356561 0
1356706 0
1356855 0
1356984 1
1356998 0
1357024 0
1357036 0
1357201 0
1357240 1
1357395 0
1357546 0
1357755 0
1357843 0
1357855 0
1357863 0
1357871 0
1357879 2
1357889 0
1357911 0
1357944 0
1358295 26
1358346 0
1358510 43
1358562 0
1358594 5
1358633 0
1358684 3
1358729 20
1358738 8
1358762 11
1358766 42
1358768 31
1358794 0
1358813 0
1358859 0
1358936 0
1359002 0
1359274 0
1359278 4
1359311 0
1359357 0
1359461 0
1359485 0
1359551 0
1359562 0
1359638 0
1359666 0
1359696 56
1359870 122
1359990 33
1360011 0
1360117 16
1360123 0
1360189 0
1360201 11
1360212 0
1360216 0
1360321 0
1360397 153
1360415 0
1360515 8
1360607 1
1360764 0
1360836 0
1360968 0
1361008 0
1361397 56
1361477 0
1361595 0
1361753 0
1361760 0
1361842 0
1361902 0
1362015 0
1362060 0
1362062 0
1362187 0
1362266 0
1362269 17
1362305 0
1362379 343
1362421 0
1362448 40
1362472 0
1362481 33
1362505 4
1362640 10
1362856 13
1362949 0
1363207 0
1363297 82
1363315 0
1363381 0
1363426 0
1363570 82
1363627 0
1363636 0
1363650 0
1363674 0
1363697 0
1363730 0
1363787 0
1363810 0
1363849 0
1363956 6
1364036 0
1364101 40
1364380 8
1364479 0
1364550 228
1364638 0
1364755 51
1364808 0
1364880 2
1364989 31
1365167 0
1365196 6
1365204 5
1365309 0
1365321 0
1365327 0
1365333 0
1365336 0
1365345 70
1365549 1
1365618 46
1365663 230
1365678 3
1365749 0
1365802 14
1365940 0
1365965 7
1365990 0
1365997 0
1366015 0
1366177 8
1366210 0
1366231 188
1366264 55
1366279 0
1366306 64
1366336 110
1366547 0
1366558 0
1366756 17
1366850 0
1367092 103
1367117 0
1367162 25
1367179 196
1367302 0
1367368 0
1367493 0
1367604 50
1367610 19
1367682 37
1367714 0
1367937 139
1367985 0
1368013 77
1368061 0
1368073 0
1368085 106
1368229 24
1368277 82
1368292 0
1368361 42
1368457 0
1368589 54
1368847 0
1368956 0
1368977 0
1369441 0
1369465 39
1369549 1
1369618 68
1369720 68
1370078 0
1370329 0
1370419 0
1370458 0
1370479 85
1370637 0
1370737 148
1370857 0
1370920 0
1371002 30
1371028 0
1371076 0
1371086 0
1371103 3
1371202 0
1371283 1
1371325 60
1371358 31
1371468 0
1371603 0
1371681 32
1371879 0
1372000 36
1372051 0
1372149 48
1372254 0
1372265 0
1372271 0
1372394 6
1372437 0
1372474 0
1372533 8
1372544 0
1372546 0
1372565 0
1372567 0
1372584 293
1372626 109
1372636 142
1372764 41
1372805 0
1372836 0
1372926 97
1372942 0
1373077 0
1373086 10
1373119 49
1373137 10
1373280 3
1373292 0
1373411 0
1373693 0
1373938 41
1374073 0
1374124 4
1374227 0
1374283 0
1374305 11
1374365 15
1374431 0
1374974 0
1375122 0
1375237 4
1375304 0
1375352 114
1375465 3
1375647 42
1375688 0
1375714 0
1375754 0
1375771 0
1375781 0
1375795 0
1375826 0
1375862 0
1376141 39
1376334 0
1376387 0
1376540 15
1376543 0
1376555 11
1376576 0
1376606 0
1376615 31
1376618 1
1376834 0
1376845 32
1376975 0
1377086 55
1377098 0
1377173 0
1377204 0
1377221 0
1377275 0
1377365 0
1377431 152
1377637 45
1377661 0
1377716 0
1377831 0
1377860 0
1377992 0
1378007 0
1378318 0
1378583 0
1378789 0
1378810 0
1378858 0
1379107 74
1379146 0
1379440 27
1379476 14
1379572 1
1379712 0
1379766 0
1380057 0
1380069 31
1380114 62
1380228 93
1380298 0
1380324 43
1380351 0
1380377 0
1380501 240
1380513 34
1380516 10
1380718 0
1380830 0
1380852 0
1380894 0
1381259 0
1381278 0
1381320 0
1381323 16
1381507 19
1381542 0
1381830 20
1382022 0
1382048 23
1382064 0
1382234 0
1382316 0
1382335 0
1382364 12
1382556 7
1382604 0
1382619 45
1382638 0
1382661 41
1382718 140
1383120 0
1383252 0
1383376 0
1383426 0
1383585 0
1383621 0
1383660 12
1383717 0
1383852 0
1384004 0
1384116 9
1384305 0
1384410 16
1384482 0
1384508 0
1384614 0
1384728 0
1384947 0
1384949 0
1385396 0
1385668 25
1385763 0
1385961 0
1386040 0
1386059 0
1386101 51
1386127 0
1386154 26
1386255 0
1386394 0
1386400 0
1386601 0
1386709 0
1386868 45
1386979 28
1387112 0
1387264 0
1387507 81
1387723 0
1387873 0
1388058 0
1388273 0
1388291 0
1388297 0
1388463 105
1388593 0
1388624 0
1388644 0
1388667 0
1388674 0
1388716 0
1388749 0
1388758 0
1388773 0
1388804 0
1388837 0
1388969 0
1388975 1
1389011 0
1389086 0
1389115 0
1389272 0
1389368 1
1389470 0
1389524 0
1389587 0
1389762 0
1389894 49
1389957 0
1389993 0
1390062 0
1390123 0
1390446 19
1390541 0
1390750 0
1390888 0
1390982 0
1391054 0
1391074 0
1391168 0
1391276 0
1391291 0
1391366 0
1391430 82
1391646 0
1391717 15
1391744 0
1391801 0
1391816 0
1391828 0
1392057 0
1392287 0
1392353 19
1392382 0
1392416 93
1392427 0
1392445 0
1392469 0
1392488 0
1392563 0
1392770 0
1392878 0
1392911 0
1392965 90
1393040 6
1393091 10
1393098 0
1393160 0
1393454 2
1393580 5
1393599 49
1393617 0
1393636 20
1393653 0
1393663 72
1393665 7
1393698 8
1393712 9
1393737 0
1393756 83
1393780 32
1393884 0
1393905 50
1393929 3
1394103 0
1394116 174
1394441 35
1394465 0
1394531 0
1394620 0
1394726 0
1394785 0
1394796 0
1394857 0
1394899 0
1394989 0
1395007 0
1395019 0
1395031 0
1395107 0
1395160 0
1395164 25
1395214 0
1395245 0
1395257 23
1395275 13
1395279 0
1395337 0
1395655 10
1395708 0
1395895 4
1395901 10
1395921 0
1396000 22
1396055 5
1396190 0
1396222 0
1396306 48
1396331 0
1396371 0
1396426 0
1396468 9
1396546 8
1396648 0
1396713 0
1396747 0
1396755 0
1396846 0
1396921 0
1396957 0
1397272 0
1397351 0
1397489 7
1397498 5
1397570 0
1397622 23
1397657 0
1397666 0
1397678 0
1397684 15
1397807 82
1397813 36
1397957 0
1398038 0
1398068 0
1398119 0
1398146 0
1398155 32
1398203 0
1398248 27
1398284 68
1398380 0
1398383 0
1398429 0
1398467 0
1398590 0
1398683 0
1398779 64
1398843 0
1399085 0
1399151 0
1399427 3
1399475 0
1399523 0
1399684 17
1399687 21
1399726 15
1399737 0
1399786 0
1399822 37
1399879 0
1399928 0
1399951 3
1400083 0
1400134 10
1400179 0
1400188 0
1400686 85
1400854 0
1400903 0
1401022 0
1401079 0
1401163 0
1401166 0
1401197 0
1401238 158
1401322 0
1401370 16
1401403 0
1401436 0
1401448 0
1401466 0
1401483 0
1401486 0
1401741 0
1401785 9
1401792 0
1401837 0
1401854 0
1401933 0
1402132 0
1402186 0
1402217 0
1402279 0
1402290 29
1402311 6
1402314 39
1402338 0
1402381 5
1402383 0
1402419 0
1402474 0
1402569 59
1402745 58
1402765 69
1402916 5
1402943 9
1402951 10
1402966 7
1402981 42
1403062 47
1403168 0
1403239 71
1403297 13
1403366 55
1403383 0
1403468 0
1403834 0
1403847 0
1403922 8
1404001 0
1404070 0
1404081 97
1404202 36
1404298 1
1404304 2
1404355 81
1404359 56
1404459 0
1404892 0
1405426 0
1405591 0
1405639 146
1405690 0
1405894 84
1406064 0
1406071 3
1406196 0
1406229 0
1406597 44
1406663 0
1406685 4
1406700 74
1406736 68
1406798 6
1407034 10
1407052 0
1407148 0
1407646 0
1407743 0
1407906 0
1407986 0
1408074 0
1408117 0
1408273 0
1408291 28
1408308 0
1408414 0
1408435 0
1408789 87
1408819 0
1408825 0
1408954 0
1409042 2
1409068 57
1409119 0
1409209 125
1409234 0
1409241 0
1409265 196
1409337 173
1409364 38
1409463 0
1409689 12
1409733 4
1409835 87
1409883 6
1410112 38
1410135 39
1410153 0
1410168 0
1410234 28
1410361 2
1410576 36
1410606 3
1410762 32
1410816 15
1410840 4
1410916 0
1410988 0
1411000 60
1411014 86
1411071 0
1411117 0
1411143 0
1411155 5
1411173 162
1411187 12
1411364 0
1411492 0
1411634 0
1411742 0
1411761 0
1411823 0
1412051 0
1412241 0
1412373 63
1412465 11
1412528 0
1412688 0
1412810 32
1412817 0
1412841 0
1412941 79
1412954 111
1413038 0
1413048 0
1413060 0
1413268 0
1413616 0
1413649 0
1413661 0
1413775 15
1413856 0
1414006 0
1414021 0
1414132 0
1414249 0
1414270 10
1414288 0
1414300 0
1414354 0
1414459 0
1414654 0
1414898 13
1414925 0
1414957 4
1415035 0
1415483 155
1415519 8
1415795 28
1415892 12
1415950 0
1416001 0
1416019 32
1416304 0
1416457 128
1416511 15
1416520 15
1416523 6
1416592 0
1416746 260
1417027 24
1417132 0
1417209 0
1417211 0
1417222 0
1417236 108
1417247 52
1417271 0
1417278 32
1417282 154
1417446 60
1417565 0
1417630 191
1417763 216
1417850 0
1417881 0
1417897 0
1417964 5
1417982 14
1418055 0
1418470 0
1418482 536
1418563 440
1418578 89
1418623 0
1418776 54
1418779 142
1418818 36
1418845 0
1418932 0
1419037 618
1419085 12
1419115 0
1419133 19
1419163 28
1419259 34
1419366 37
1419405 286
1419517 265
1419519 286
1419547 2
1419554 0
1419721 0
1419748 27
1419908 0
1419917 0
1419925 0
1420031 0
1420077 0
1420093 0
1420100 0
1420140 0
1420172 0
1420182 0
1420184 0
1420205 0
1420253 0
1420272 0
1420310 33
1420349 0
1420435 30
1420452 0
1420464 6
1420494 0
1420564 0
1420771 41
1420786 0
1420822 23
1421393 0
1421609 0
1421797 0
1421809 0
1421913 0
1422218 27
1422228 230
1422261 0
1422285 0
1422306 0
1422327 0
1422369 0
1422420 94
1422480 0
1422531 0
1422561 22
1422668 0
1423035 0
1423299 0
1423353 0
1423482 0
1423506 0
1423756 0
1423962 10
1424013 0
1424439 108
1424469 20
1424667 0
1424832 0
1424877 20
1425078 0
1425395 0
1425403 1
1425521 0
1425596 9
1425644 0
1425767 0
1425833 0
1425920 2
1426181 33
1426517 0
1426535 4
1427174 0
1427440 95
1427442 130
1427507 34
1427680 0
1427732 0
1427988 0
1428037 0
1428160 4
1428182 0
1428221 0
1428245 13
1428613 29
1429219 0
1429345 0
1429370 0
1429586 42
1429729 68
1430030 10
1430133 56
1430288 78
1430313 0
1430324 0
1430334 0
1430341 28
1430345 208
1430347 4
1430407 24
1430437 66
1430513 68
1430729 0
1431056 0
1431124 44
1431155 57
1431187 0
1431270 0
1431366 0
1431372 92
1431375 0
1431451 8
1431543 0
1431546 23
1431648 98
1431702 6
1431714 136
1431759 0
1431777 1
1431885 0
1431900 0
1432010 10
1432027 0
1432029 0
1432137 0
1432216 56
1432237 63
1432614 14
1432628 73
1432708 93
1432723 7
1432876 55
1432927 0
1432954 0
1433009 0
1433095 42
1433121 0
1433143 0
1433151 0
1433161 0
1433216 0
1433236 0
1433358 0
1433364 47
1433412 0
1433427 0
1433677 0
1433880 80
1433931 37
1434006 5
1434060 0
1434095 48
1434120 0
1434150 0
1434161 0
1434164 0
1434531 40
1434549 0
1434669 34
1434761 17
1434885 0
1434968 0
1435109 1
1435142 0
1435241 138
1435292 0
1435664 27
1435754 15
1435871 0
1435944 0
1435953 0
1435986 0
1435990 0
1436000 0
1436028 0
1436057 0
1436098 0
1436111 0
1436124 0
1436140 0
1436176 0
1436225 0
1436233 2
1436280 0
1436379 0
1436425 0
1436431 0
1436443 115
1436503 29
1436509 36
1436584 0
1436701 25
1436713 57
1436768 96
1436806 25
1436942 0
1437059 0
1437101 0
1437281 0
1437292 0
1437332 0
1437374 0
1437569 2
1437707 5
1437822 45
1437825 0
1437846 9
1437982 0
1438059 0
1438109 0
1438126 0
1438332 0
1438399 0
1438449 0
1438465 0
1438525 0
1438863 0
1438878 0
1438887 0
1438947 0
1439037 0
1439433 0
1439448 0
1439487 0
1439632 0
1439689 0
1439929 40
1440018 0
1440057 0
1440206 0
1440374 0
1440561 0
1440618 0
1440875 4
1440928 0
1441082 0
1441166 65
1441239 0
1441439 29
1441460 61
1441573 0
1441717 0
1441760 0
1441772 0
1441965 10
1442016 1
1442027 34
1442118 72
1442151 0
1442477 16
1442481 159
1442484 0
1442557 0
1442703 16
1442760 1
1442836 0
1442884 0
1442905 76
1442914 0
1442923 1
1443004 82
1443235 0
1443259 0
1443394 52
1443442 37
1443589 7
1443601 14
1443631 0
1443652 0
1443673 0
1443689 0
1443695 0
1443697 0
1443745 32
1443750 3
1443798 0
1443824 0
1443845 12
1443869 0
1443889 4
1443920 0
1443922 18
1443958 0
1443967 155
1443976 251
1444057 56
1444278 0
1444312 3
1444495 0
1444642 0
1444654 0
1444705 30
1444737 54
1444845 14
1444855 0
1444890 0
1445202 0
1445205 0
1445217 57
1445262 0
1445559 38
1445578 0
1445719 0
1445796 33
1445978 0
1446035 0
1446047 0
1446098 0
1446140 0
1446386 0
1446575 0
1446854 0
1447067 0
1447269 0
1447407 73
1447701 74
1447788 0
1447791 0
1447830 0
1447872 0
1447908 0
1447998 0
1448127 27
1448154 32
1448266 0
1448277 28
1448383 0
1448393 0
1448404 0
1448422 1
1448429 52
1448593 0
1448599 29
1448641 0
1448926 54
1449039 0
1449123 35
1449375 4
1449387 0
1449444 0
1449558 0
1449640 0
1449688 0
1449701 0
1449834 25
1449901 55
1449916 0
1450030 0
1450093 42
1450202 0
1450204 0
1450221 0
1450397 0
1450433 0
1450733 0
1450778 27
1450808 0
1450820 6
1450928 13
1450958 0
1450964 28
1450977 0
1450982 0
1451026 0
1451084 0
1451105 20
1451473 67
1451506 17
1451638 0
1451653 48
1451802 0
1451809 72
1451849 41
1452006 0
1452093 0
1452148 0
1452177 48
1452242 0
1452256 0
1452263 4
1452575 0
1452620 21
1452665 0
1452860 0
1452881 0
1452914 0
1453016 0
1453043 0
1453055 0
1453136 0
1453285 0
1453439 13
1453454 0
1453477 77
1453514 39
1453583 0
1453637 0
1453754 13
1453775 15
1453871 0
1453913 14
1453961 57
1454240 0
1454309 0
1454414 0
1454423 0
1454522 0
1454582 38
1454828 0
1454872 0
1454958 0
1455005 0
1455113 0
1455225 21
1455234 0
1455527 0
1455838 0
1455911 0
1456010 0
1456019 9
1456073 0
1456244 0
1456270 60
1456298 0
1456697 0
1456839 0
1457077 0
1457275 12
1457316 0
1457323 5
1457539 3
1457771 0
1457996 0
1458137 70
1458337 51
1458427 0
1458549 0
1458657 0
1458760 0
1458823 0
1459003 0
1459204 0
1459240 0
1459252 0
1459271 0
1459666 2
1459734 92
1459757 0
1459784 0
1459796 0
1459835 11
1459841 0
1459978 0
1460087 66
1460153 68
1460245 0
1460290 0
1460383 7
1460390 63
1460590 0
1460605 0
1460728 0
1460894 24
1461080 0
1461174 71
1461446 0
1461490 0
1461508 0
1461517 0
1461529 0
1461629 0
1461670 0
1461691 0
1461700 0
1461998 0
1462169 0
1462288 0
1462445 0
1462529 0
1462553 0
1462643 0
1463051 0
1463120 0
1463159 0
1463201 0
1463345 0
1463494 0
1463500 0
1463582 0
1463621 0
1463804 0
1464227 0
1464388 0
1464503 0
1464674 0
1464692 0
1464698 0
1464758 0
1464790 0
1464848 0
1464860 0
1464920 0
1464961 0
1465148 0
1465175 0
1465211 0
1465218 0
1465286 0
1465319 0
1465394 0
1465406 0
1465529 0
1465559 0
1465601 0
1465613 0
1465934 0
1465955 0
1465964 0
1466243 0
1466470 0
1466483 0
1466969 0
1466972 0
1467008 0
1467047 0
1467251 0
1467374 0
1467488 0
1467568 0
1467587 0
1467637 0
1467755 0
1467781 0
1467824 0
1468078 0
1468145 0
1468198 0
1468231 0
1468249 0
1468445 0
1468640 0
1468843 0
1468999 0
1469005 0
1469015 0
1469063 0
1469078 0
1469090 0
1469093 0
1469144 1
1469150 0
1469159 0
1469165 0
1469172 0
1469233 0
1469237 33
1469334 0
1469343 0
1469791 0
1470084 0
1470148 26
1470202 10
1470212 5
1470312 15
1470345 0
1470378 11
1470391 0
1470406 0
1470441 0
1470457 0
1470700 12
1470718 0
1470763 0
1470796 5
1471135 0
1471222 1
1471402 6
1471424 0
1471515 0
1471815 35
1471836 0
1472029 0
1472241 0
1472278 0
1472463 0
1472728 0
1473160 23
1473236 26
1473506 0
1473632 0
1473795 5
1473891 0
1473897 0
1473932 0
1473969 0
1474197 0
1474242 0
1474277 0
1474347 4
1474516 26
1474558 74
1474761 0
1474804 0
1474987 10
1475002 0
1475368 20
1475399 0
1475522 0
1475828 0
1475909 0
1476286 0
1476294 0
1476377 9
1476999 0
1477159 9
1477354 9
1477858 0
1477951 0
1478106 0
1478306 0
1478866 0
1478987 17
1479114 0
1479236 0
1479265 0
1479313 0
1479464 10
1479467 0
1479527 10
1479551 0
1479977 0
1479980 0
1480025 0
1480046 0
1480136 0
1480184 21
1480286 172
1480495 21
1480527 3
1480633 0
1480648 0
1480689 1
1480716 2
1480724 44
1481076 1
1481265 0
1481457 0
1481560 25
1481629 0
1481660 0
1481668 0
1481676 0
1481681 0
1481685 7
1481782 0
1481815 0
1481896 21
1481955 52
1481994 82
1482195 101
1482467 0
1482539 0
1482656 35
1482668 7
1482767 0
1482881 0
1482971 0
1483043 0
1483067 0
1483109 0
1483112 24
1483205 0
1483296 6
1483445 0
1483448 26
1483457 28
1483472 0
1483505 23
1483709 0
1483754 25
1483964 60
1483970 8
1483988 3
1484180 0
1484282 0
1484483 13
1484507 0
1484534 92
1484762 61
1485147 46
1485178 91
1485318 29
1485333 0
1485534 11
1485909 19
1485992 1
1486122 50
1486158 0
1486209 228
1486211 118
1486263 112
1486308 33
1486476 221
1486500 5
1486596 73
1486914 0
1486953 0
1486983 25
1486998 18
1487095 63
1487429 115
1487445 2
1487449 0
1487457 42
1487486 33
1487508 288
1487585 0
1487662 9
1487686 0
1487802 102
1487896 0
1487945 117
1488187 3
1488328 29
1488448 0
1488601 0
1488718 9
1488721 0
1488727 0
1488751 0
1488764 52
1488840 406
1489008 0
1489035 32
1489047 0
1489077 24
1489194 111
1489242 145
1489269 60
1489398 26
1489593 0
1489682 0
1489764 97
1489929 4
1489995 0
1490025 0
1490084 0
1490226 0
1490518 42
1490704 0
1490743 0
1490821 0
1490902 29
1490977 0
1491002 0
1491607 0
1491766 0
1491782 0
1491911 0
1492084 0
1492355 0
1492452 0
1492549 0
1492579 0
1492653 0
1492660 0
1492831 0
1492921 0
1493023 0
1493088 0
1493100 0
1493113 0
1493124 0
1493179 0
1493274 4
1493323 5
1493386 0
1493401 21
1493416 0
1493656 10
1493869 0
1493916 0
1494078 0
1494139 0
1494376 746
1494394 3
1494425 0
1494547 0
1494625 0
1494709 0
1494916 0
1495042 0
1495162 0
1495174 0
1495185 0
1495245 0
1495437 86
1495704 56
1495722 0
1495728 5
1495825 0
1496051 66
1496169 0
1496312 0
1496318 2
1496396 72
1496417 64
1496762 1
1497043 28
1497166 176
1497330 0
1497401 180
1497592 21
1497632 0
1497727 0
1497736 5
1497760 0
1497805 0
1497886 80
1497984 0
1498027 92
1498057 4
1498100 26
1498149 0
1498188 0
1498267 0
1498277 0
1498310 0
1498424 0
1498508 0
1498595 0
1498661 0
1498685 0
1498738 0
1498816 0
1498914 0
1498939 0
1499146 0
1499158 0
1499204 61
1499248 0
1499330 0
1499333 0
1499348 0
1499416 0
1499612 0
1499626 0
1499669 0
1499822 0
1499870 0
1499927 0
1500002 0
1500071 0
1500221 0
1500233 0
1500365 0
1500686 0
1500725 0
1500815 0
1500860 0
1500902 0
1500920 0
1500962 0
1501094 0
1501211 0
1501253 0
1501274 0
1501331 1
1501387 0
1501515 0
1501608 0
1501636 0
1501657 0
1501690 0
1501816 0
1502356 0
1502407 0
1502422 0
1502574 0
1502616 2
1502716 0
1502808 8
1502820 0
1502845 0
1502955 5
1503021 0
1503603 31
1503781 90
1503816 92
1503825 41
1504020 5
1504092 0
1504188 3
1504239 25
1504503 66
1504557 0
1504596 30
1504768 0
1504778 16
1504825 11
1504851 108
1504880 3
1504913 71
1504951 0
1505118 113
1505198 3
1505489 170
1505813 24
1505933 231
1505954 2
1506095 34
1506197 167
1506400 8
1506433 31
1506562 20
1506568 164
1506587 2
1506670 123
1506707 155
1506734 0
1506817 106
1506930 66
1507064 21
1507090 15
1507153 40
1507504 0
1507585 64
1507653 0
1507804 0
1507888 0
1507910 58
1507924 0
1507928 0
1507939 31
1507947 1
1508126 0
1508317 81
1508320 7
1508347 0
1508353 0
1508506 0
1508578 0
1508999 0
1509132 0
1509186 20
1509190 76
1509363 0
1509414 0
1509420 0
1509719 0
1509743 38
1509803 0
1509849 0
1509897 77
1509911 0
1510064 25
1510151 0
1510169 0
1510250 0
1510284 0
1510383 0
1510602 5
1510620 0
1510653 0
1510710 56
1510728 0
1510770 0
1510791 0
1510887 0
1510967 2
1510986 0
1510995 0
1511172 6
1511310 0
1511363 0
1511402 0
1511432 0
1511434 4
1511459 0
1511531 16
1511549 68
1511646 0
1511668 0
1511819 12
1511971 0
1511978 20
1512050 0
1512094 0
1512195 0
1512198 0
1512210 35
1512221 11
1512267 35
1512297 0
1512406 12
1512769 0
1512832 0
1512862 0
1512919 5
1512928 88
1512955 0
1513099 0
1513133 0
1513154 0
1513179 0
1513195 0
1513440 80
1513551 0
1513596 0
1513860 0
1513869 0
1514007 0
1514149 29
1514200 13
1514263 44
1514311 0
1514428 0
1514581 74
1514764 0
1515141 0
1515181 25
1515223 8
1515280 26
1515286 0
1515292 2
1515334 0
1515432 0
1515488 56
1515600 13
1515619 0
1516078 3
1516339 8
1516684 0
1516705 0
1516774 17
1516789 0
1517058 62
1517094 0
1517142 0
1517145 15
1517193 0
1517391 0
1517421 0
1517478 35
1517541 11
1517625 13
1517661 0
1517781 7
1517824 0
1517826 0
1517834 0
1517836 0
1517883 0
1517950 28
1518088 46
1518349 0
1518388 30
1518490 0
1518535 2
1518610 62
1518709 0
1518796 30
1519145 0
1519363 0
1519381 0
1519468 3
1519471 0
1519611 0
1519649 0
1519668 0
1519713 0
1519760 0
1519882 0
1519920 40
1519956 0
1519965 0
1520018 0
1520044 0
1520160 0
1520247 0
1520271 0
1520316 0
1520351 0
1520436 0
1520501 103
1520580 0
1520679 7
1520718 0
1520779 0
1520969 0
1520998 0
1521001 0
1521074 0
1521088 0
1521109 0
1521230 0
1521383 52
1521389 90
1521413 0
1521462 0
1521994 12
1522133 44
1522383 0
1522470 0
1522486 0
1522500 0
1522515 0
1522552 0
1522587 3
1522722 30
1522725 0
1522921 0
1522923 0
1522956 46
1523055 246
1523068 25
1523178 31
1523313 0
1523356 0
1523468 6
1523588 61
1523648 0
1523738 17
1523936 0
1524035 0
1524185 23
1524637 0
1524870 0
1524876 0
1524952 0
1525240 0
1525481 79
1525567 2
1525635 0
1525733 0
1525850 2
1525889 0
1525944 3
1526114 0
1526195 0
1526227 0
1526254 0
1526294 0
1526373 106
1526379 0
1526383 77
1526400 0
1526425 0
1526428 0
1526542 0
1526885 0
1526997 0
1527057 0
1527229 0
1527301 80
1527433 0
1527505 0
1527546 0
1527622 82
1527657 0
1527775 0
1527955 8
1528027 0
1528193 0
1528228 44
1528318 12
1528514 0
1528528 0
1528642 25
1528762 0
1528880 0
1529005 0
1529158 0
1529222 0
1529333 0
1529672 0
1529718 0
1529910 0
1530009 0
1530044 0
1530067 0
1530087 0
1530108 64
1530355 0
1530753 0
1530807 0
1530942 0
1530982 0
1531049 0
1531060 0
1531071 0
1531251 1
1531453 79
1531509 0
1531647 0
1531718 0
1531877 0
1531967 0
1531976 0
1532203 40
1532210 16
1532213 0
1532327 0
1532347 33
1532384 0
1532477 0
1532549 0
1532819 0
1532881 0
1532900 0
1533002 0
1533016 0
1533072 0
1533231 0
1533321 102
1533448 1
1533564 187
1533567 20
1533594 0
1533681 169
1533831 34
1533840 0
1533903 49
1534170 6
1534173 69
1534191 5
1534254 40
1534294 0
1534309 54
1534357 0
1534371 0
1534375 265
1534381 31
1534438 0
1534633 21
1534885 57
1534939 10
1535005 39
1535236 0
1535326 0
1535479 0
1535515 0
1535572 0
1535587 0
1535608 0
1535669 0
1535683 0
1535689 0
1535779 0
1535851 0
1535914 19
1536201 24
1536227 18
1536284 0
1536314 0
1536392 16
1536401 0
1536474 17
1536565 85
1536772 20
1536822 21
1536850 0
1536906 31
1536962 0
1536992 0
1536999 0
1537025 0
1537162 0
1537243 0
1537258 36
1537265 0
1537276 12
1537322 0
1537378 0
1537430 0
1537457 0
1537589 0
1537611 0
1537719 0
1537725 0
1537744 0
1537765 0
1537888 0
1537936 0
1538257 0
1538454 0
1538550 0
1538814 0
1538868 0
1538917 0
1538966 0
1538990 0
1539127 0
1539206 0
1539224 0
1539248 0
1539361 0
1539416 0
1539482 0
1539521 0
1539542 0
1539649 0
1539733 0
1539746 0
1539760 0
1539946 0
1540067 0
1540083 0
1540099 0
1540414 0
1540612 0
1540758 0
1540828 0
1540896 0
1540911 0
1540920 0
1541027 0
1541231 0
1541331 0
1541379 0
1541388 0
1541436 0
1541537 0
1541552 0
1541612 0
1541655 0
1541753 0
1541780 0
1541812 0
1541905 0
1541917 0
1541981 0
1542090 0
1542219 0
1542247 0
1542307 0
1542329 0
1542333 0
1542368 0
1542384 0
1542437 0
1542453 0
1542515 0
1542603 0
1542637 18
1542742 0
1542790 0
1542856 59
1543084 27
1543220 0
1543250 0
1543292 0
1543338 0
1543505 45
1543562 0
1543747 19
1543843 0
1543855 0
1543903 22
1544011 0
1544027 0
1544452 0
1544677 0
1544854 36
1544985 0
1545108 0
1545164 0
1545173 0
1545198 0
1545253 0
1545289 0
1545388 0
1545421 0
1545581 0
1545585 0
1545848 0
1545970 0
1546023 0
1546185 33
1546348 247
1546578 0
1546627 24
1546636 24
1546732 0
1546765 0
1546780 40
1546825 0
1546912 6
1546972 0
1546996 0
1547005 0
1547083 0
1547215 0
1547240 0
1547248 67
1547365 0
1547425 36
1547434 0
1547470 22
1547488 23
1547575 285
1547608 0
1547734 0
1547947 19
1548007 6
1548031 16
1548037 42
1548040 32
1548211 72
1548217 13
1548298 0
1548475 0
1548544 23
1548622 0
1548694 0
1548799 0
1548838 0
1549021 0
1549039 0
1549087 0
1549129 0
1549198 0
1549435 1
1549447 0
1550194 0
1550212 4
1550295 2
1550563 16
1550683 73
1550833 45
1551012 0
1551075 5
1551142 258
1551144 0
1551331 0
1551341 0
1551351 37
1551423 0
1551538 8
1551604 0
1551610 0
1551774 0
1551821 0
1551849 37
1552021 0
1552139 0
1552143 0
1552448 1
1552473 0
1553133 15
1553259 11
1553322 0
1553364 0
1553424 0
1553511 59
1553550 0
1553578 0
1554213 0
1554432 0
1554658 0
1554666 0
1554730 0
1554733 0
1554763 3
1554910 7
1555140 12
1555333 0
1555385 0
1555522 49
1555528 18
1555549 20
1555564 69
1555621 13
1555742 0
1555756 40
1555837 68
1555870 0
1555945 0
1556035 0
1556050 0
1556056 0
1556059 83
1556172 0
1556254 9
1556368 0
1556401 0
1556431 0
1556610 0
1556868 0
1557124 0
1557300 82
1557327 12
1557462 0
1557549 0
1558049 0
1558085 0
1558112 0
1558226 0
1558712 0
1558919 36
1559051 1
1559111 14
1559132 0
1559239 57
1559275 0
1559290 0
1559428 0
1559605 0
1559787 0
1559795 0
1559816 6
1560030 51
1560129 0
1560249 0
1560280 0
1560675 54
1560787 0
1560834 60
1561153 0
1561186 13
1561226 45
1561369 17
1561578 12
1561802 172
1561805 0
1561809 1
1561880 0
1561912 0
1561925 0
1562042 0
1562174 0
1562315 0
1562396 0
1562570 0
1562640 0
1562677 0
1562719 0
1562985 0
1563037 0
1563201 0
1563262 0
1563301 0
1563385 0
1563413 0
1563448 0
1563546 0
1563618 0
1563630 0
1563681 0
1563747 0
1563873 0
1563889 0
1563893 0
1563907 0
1564148 0
1564181 0
1564226 0
1564370 0
1564391 0
1564432 0
1564436 0
1564447 0
1564784 0
1564790 0
1564980 0
1565075 0
1565097 0
1565255 0
1565336 0
1565517 0
1565551 0
1565665 0
1565688 0
1565811 0
1565926 0
1566096 0
1566165 0
1566337 0
1566386 40
1566404 3
1566470 45
1566604 12
1566977 101
1567076 0
1567155 11
1567248 0
1567304 0
1567673 0
1567691 17
1567694 0
1567835 0
1567871 76
1568063 0
1568150 0
1568449 0
1568495 0
1568498 63
1568717 0
1568921 0
1569016 0
1569089 0
1569136 0
1569161 14
1569180 0
1569200 0
1569236 173
1569249 0
1569284 101
1569288 0
1569408 17
1569482 0
1569489 75
1569491 112
1569497 0
1569509 21
1569591 0
1569643 0
1569713 0
1569745 38
1569791 0
1569821 12
1570004 0
1570037 0
1570109 7
1570166 20
1570181 63
1570193 4
1570430 6
1570434 0
1570514 0
1570533 0
1570543 0
1570604 59
1570607 51
1570727 44
1570847 0
1570924 0
1571050 0
1571059 0
1571197 21
1571240 8
1571251 137
1571305 0
1571463 62
1571517 0
1571577 0
1571607 0
1571787 10
1571973 0
1572006 0
1572078 11
1572202 0
1572383 0
1572443 14
1572494 0
1572524 36
1572540 0
1572701 25
1572920 0
1572964 0
1573004 0
1573136 0
1573268 0
1573355 0
1573415 0
1573445 0
1573544 0
1573563 0
1573625 56
1573811 40
1573844 17
1574060 41
1574189 0
1574207 54
1574315 77
1574537 2
1574756 0
1574965 0
1575113 475
1575126 117
1575159 0
1575162 0
1575166 0
1575173 2
1575175 0
1575195 13
1575312 0
1575320 14
1575525 0
1575533 0
1575572 0
1575629 0
1575701 0
1575766 0
1575803 0
1575812 0
1576042 0
1576187 0
1576217 0
1576235 0
1576298 0
1576382 0
1576409 0
1576421 0
1576448 0
1576454 0
1576525 0
1576553 0
1576562 0
1576598 0
1576659 0
1576753 36
1576757 16
1576815 0
1576927 0
1577029 0
1577203 0
1577233 0
1577236 0
1577267 0
1577362 95
1577549 44
1577605 34
1577739 0
1577867 102
1577885 103
1577915 1121
1577963 39
1578134 48
1578197 7
1578224 86
1578281 5
1578311 0
1578424 0
1578484 0
1578577 0
1578612 25
1578656 34
1578659 24
1578702 0
1578734 138
1578832 0
1578853 45
1578892 6
1579264 0
1579300 8
1579643 0
1579660 1
1579772 0
1579853 0
1580075 0
1580143 0
1580365 0
1580380 0
1580582 0
1580606 121
1580733 0
1580768 0
1580812 0
1580921 0
1580992 0
1581059 0
1581134 0
1581146 0
1581152 76
1581285 0
1581531 0
1581558 0
1581576 18
1581609 0
1581645 14
1581741 1
1581783 0
1581825 20
1581909 49
1581924 0
1582032 0
1582130 0
1582160 54
1582163 49
1582367 9
1582477 0
1582664 0
1582673 0
1582742 25
1582814 58
1583200 0
1583210 0
1583260 0
1583309 0
1583431 0
1583488 32
1583656 8
1583752 0
1583779 0
1583875 34
1583965 25
1583995 6
1584061 0
1584172 0
1584360 0
1584901 0
1584983 0
1585069 0
1585103 0
1585321 0
1585651 194
1586001 64
1586064 36
1586233 0
1586337 7
1586373 51
1586388 13
1586667 55
1586729 0
1586783 73
1586826 15
1586977 0
1587328 13
1587493 69
1587661 0
1587727 0
1588046 0
1588309 0
1588550 0
1588660 0
1588694 0
1588706 0
1588712 19
1588769 25
1588946 7
1588964 2
1589037 0
1589240 49
1589294 27
1589369 190
1589435 100
1589573 7
1589654 0
1589732 0
1589744 18
1589825 35
1589900 74
1590014 0
1590050 0
1590101 0
1590152 0
1590254 0
1590299 0
1590440 0
1590537 0
1590560 8
1590566 5
1590860 0
1590870 0
1591012 29
1591057 27
1591082 0
1591296 0
1591318 0
1591326 0
1591331 0
1591334 0
1591357 0
1591401 0
1591406 0
1591416 0
1591422 0
1591425 0
1591669 4
1592116 54
1592185 0
1592266 9
1592425 46
1592469 7
1592581 25
1592608 0
1592777 4
1593087 5
1593252 0
1593276 0
1593315 10
1593327 85
1593447 79
1593454 44
1593495 0
1593510 0
1593520 0
1593549 0
1593678 29
1593697 0
1593719 0
1593742 0
1593772 10
1593846 40
1593848 0
1593918 0
1593979 100
1594118 0
1594155 69
1594269 0
1594323 4
1594365 0
1594404 0
1594416 3
1594525 1
1594537 0
1594586 0
1594632 0
1594678 0
1594713 82
1594775 13
1594778 35
1594817 0
1594865 0
1594896 0
1594928 1
1594946 0
1595243 11
1595554 31
1595674 0
1595758 1
1595906 0
1595914 27
1595944 0
1596002 0
1596025 0
1596037 0
1596094 0
1596192 0
1596294 0
1596315 11
1596318 0
1596465 0
1596501 0
1596517 0
1596644 0
1596747 0
1596801 19
1596822 53
1596979 0
1597108 0
1597294 0
1597516 1
1597805 0
1597815 0
1597878 0
1597887 38
1597983 0
1598004 0
1598178 100
1598188 1
1598238 12
1598241 33
1598391 257
1598395 0
1598441 0
1598465 0
1598556 2
1598847 0
1598877 20
1599066 0
1599189 0
1599318 2
1599372 0
1599636 17
1599842 0
1599872 0
1599935 0
1599959 0
1599965 0
1600001 4
1600017 0
1600031 12
1600053 0
1600070 0
1600078 0
1600334 9
1600364 3
1600571 0
1601065 0
1601439 3
1601460 0
1601481 57
1601490 0
1601509 0
1601550 4
1601634 0
1601648 0
1601757 2
1602192 0
1602372 0
1602401 0
1602564 0
1602582 0
1602642 0
1602759 0
1602992 0
1603046 0
1603139 0
1603262 0
1603358 0
1603427 0
1603436 0
1603475 0
1603529 0
1603547 0
1603598 0
1603664 0
1603859 0
1603960 0
1603980 48
1604171 0
1604227 70
1604245 0
1604383 36
1604494 71
1604512 27
1604524 0
1604743 0
1604806 0
1604953 19
1605017 0
1605104 6
1605122 15
1605260 0
1605350 1
1605371 31
1605401 5
1605620 0
1605680 49
1605760 5
1605952 17
1606085 0
1606187 0
1606228 0
1606236 52
1606354 0
1606378 0
1606462 44
1606591 8
1607059 61
1607083 55
1607104 11
1607191 15
1607328 8
1607356 86
1607371 14
1607773 33
1607776 285
1607887 193
1607935 65
1607938 49
1608010 0
1608208 52
1608295 119
1608346 101
1608520 67
1608598 22
1608658 0
1608697 27
1608751 69
1608784 0
1608838 0
1608934 0
1608946 0
1608953 71
1609056 98
1609083 29
1609110 6
1609151 0
1609475 24
1609506 6
1609539 0
1609593 19
1610180 2
1610645 18
1610657 47
1610745 0
1610767 0
1610810 0
1610950 310
1610954 110
1610999 1
1611239 106
1611387 442
1611390 4
1611452 0
1611577 3
1611607 0
1611740 0
1611788 0
1611815 0
1611821 0
1611847 0
1611871 0
1612049 0
1612102 1
1612123 0
1612191 20
1612203 0
1612272 0
1612278 0
1612292 0
1612386 0
1612470 0
1612584 0
1612786 0
1613006 0
1613028 0
1613043 0
1613045 0
1613124 0
1613169 0
1613211 0
1613241 0
1613244 0
1613325 0
1613421 0
1613436 0
1613628 0
1613637 11
1613689 0
1613702 0
1613722 0
1613825 0
1614017 0
1614167 0
1614233 0
1614257 0
1614512 0
1614592 0
1614698 0
1614737 0
1614761 0
1614782 0
1614819 0
1614826 0
1614845 0
1614997 0
1615117 0
1615138 0
1615456 58
1615532 2
1615579 0
1615727 0
1615874 1
1615880 0
1615901 0
1616024 0
1616087 11
1616099 0
1616276 0
1616351 0
1616405 80
1616510 0
1616675 4
1616720 153
1616777 364
1616789 0
1617044 0
1617054 0
1617093 16
1617107 29
1617158 143
1617196 0
1617239 7
1617285 0
1617404 3
1617503 60
1617515 17
1617527 62
1617588 0
1617639 0
1617787 195
1617790 156
1617818 46
1617872 20
1618127 0
1618226 18
1618238 0
1618250 26
1618320 0
1618505 0
1618515 0
1618669 18
1618817 36
1618988 0
1619039 64
1619228 47
1619276 96
1619279 9
1619315 0
1619562 8
1619587 11
1619613 0
1619637 0
1619716 0
1619771 155
1620188 0
1620318 0
1620408 32
1620516 0
1620587 31
1620672 0
1620693 30
1620711 0
1620803 0
1621255 0
1621319 0
1621335 0
1621472 0
1621582 17
1621661 0
1621888 0
1621970 0
1622284 0
1622384 68
1622564 0
1622696 0
1622745 0
1623029 40
1623055 0
1623248 10
1623307 0
1623439 0
1623553 49
1623905 78
1623939 0
1623941 0
1623959 0
1624041 0
1624355 0
1624396 0
1624513 0
1624647 0
1624654 0
1624708 0
1624939 0
1625029 2
1625083 0
1625092 0
1625410 0
1625575 7
1625625 0
1625794 0
1625928 0
1626008 13
1626045 0
1626283 0
1626487 0
1626583 0
1626643 0
1626821 0
1627045 11
1627222 0
1627264 0
1627308 0
1627366 5
1627409 15
1627688 0
1627915 0
1627963 0
1628009 1
1628095 9
1628113 0
1628345 0
1628485 0
1628684 6
1628825 0
1629077 6
1629154 0
1629297 0
1629378 0
1629418 0
1629516 0
1629560 0
1629562 0
1629946 0
1629967 51
1630084 0
1630255 0
1630295 0
1630688 17
1631066 1
1631445 0
1631507 109
1631694 15
1631795 29
1631801 0
1631870 36
1632126 0
1632461 0
1632871 195
1632889 0
1632976 19
1632978 0
1633297 0
1633355 77
1633403 0
1633412 238
1633451 77
1633727 0
1633793 11
1633943 12
1634099 16
1634192 0
1634411 0
1634495 0
1634498 98
1634594 20
1634630 128
1634675 0
1634723 0
1634732 14
1634759 49
1634810 0
1634840 0
1634906 0
1634960 0
1635013 0
1635270 0
1635466 15
1635487 0
1635717 26
1635864 0
1636015 4
1636150 0
1636165 10
1636232 0
1636240 91
1636324 0
1636564 20
1636636 0
1636684 0
1636717 3
1637296 0
1637419 35
1637440 0
1637509 3
1637596 0
1637854 0
1637872 0
1638037 0
1638085 31
1638334 0
1638355 0
1638653 0
1638834 0
1638864 0
1639048 28
1639072 0
1639876 0
1640161 0
1640462 0
1640595 0
1640795 0
1640812 0
1640830 0
1640909 4
1641008 0
1641030 0
1641325 0
1641358 0
1641421 0
1641545 7
1641588 20
1641614 90
1641632 77
1641710 26
1641773 0
1641842 0
1641884 40
1641932 9
1642139 0
1642400 85
1642445 39
1642451 1
1642487 7
1642634 59
1642697 0
1642829 44
1642841 39
1642924 0
1642951 3
1643066 0
1643116 0
1643545 3
1643572 0
1643782 56
1643878 0
1643944 84
1643950 0
1644037 69
1644154 0
1644347 0
1644585 0
1644891 18
1644975 0
1645104 0
1645185 0
1645188 0
1645248 0
1645299 0
1645365 9
1645405 0
1645942 23
1645966 75
1645977 163
1645984 0
1646033 129
1646039 31
1646058 35
1646071 73
1646173 0
1646300 0
1646313 0
1646317 0
1646353 0
1646530 0
1646545 0
1646680 0
1646919 0
1646997 0
1647153 0
1647173 0
1647186 0
1647254 0
1647280 0
1647314 0
1647487 0
1647542 52
1648022 16
1648101 0
1648154 0
1648158 83
1648455 0
1648470 0
1648628 0
1648674 0
1648776 0
1649033 0
1649127 0
1649535 0
1649575 12
1649645 0
1649671 0
1649829 4
1649849 0
1649891 0
1649963 0
1650026 0
1650296 0
1650469 0
1650510 15
1650547 0
1651282 0
1651299 13
1651415 0
1651440 0
1651564 0
1651680 0
1651743 44
1651865 0
1652142 0
1652188 0
1652199 0
1652282 57
1652527 0
1652541 0
1652556 0
1652658 0
1652836 0
1652845 0
1652902 6
1652908 23
1653017 0
1653065 0
1653223 0
1653230 0
1653281 3
1653311 19
1653317 14
1653368 0
1653440 0
1653515 0
1653537 0
1653554 0
1653736 0
1653831 0
1653845 0
1654105 0
1654139 0
1654172 0
1654190 0
1654310 0
1654364 52
1654370 138
1654379 81
1654394 0
1654403 0
1654484 0
1654499 0
1654501 0
1654504 0
1654525 0
1654821 0
1654881 0
1654884 0
1654935 29
1655288 0
1655328 0
1655359 0
1655408 0
1655433 0
1655458 0
1655505 291
1655566 0
1655599 0
1655605 0
1655626 0
1655662 0
1655802 0
1655827 0
1655895 0
1655909 0
1655989 0
1655992 0
1656157 31
1656205 0
1656259 1
1656289 0
1656373 0
1656407 0
1656409 0
1656558 0
1656677 0
1656769 3
1657128 2
1657200 1
1657241 0
1657311 0
1657465 144
1657478 0
1657497 0
1657501 0
1657554 0
1657563 0
1657577 0
1657908 0
1658169 0
1658234 0
1658271 0
1658277 0
1658436 0
1658460 0
1658520 0
1658602 0
1658691 0
1658760 0
1658802 0
1658826 0
1658952 0
1658997 0
1659207 0
1659315 0
1659363 0
1659382 0
1659459 0
1659471 0
1659546 0
1659618 75
1659660 17
1659845 47
1659892 0
1660239 16
1660377 0
1660534 0
1660614 29
1660656 0
1660838 57
1660939 0
1661078 95
1661126 0
1661181 0
1661306 115
1661451 0
1661558 0
1661608 0
1661819 0
1662032 0
1662057 0
1662076 0
1662221 0
1662233 1
1662239 0
1662293 0
1662458 30
1662537 0
1662707 0
1662732 0
1662810 20
1662861 0
1662864 110
1662945 30
1662964 37
1663240 0
1663524 16
1663566 0
1663629 46
1663662 0
1664028 13
1664206 0
1664233 82
1664327 0
1664402 0
1664543 0
1664795 0
1664816 12
1664840 96
1664918 54
1665110 0
1665122 2
1665194 21
1665263 0
1665266 105
1665296 0
1665434 0
1665491 38
1665662 0
1665713 0
1665867 0
1666173 0
1666320 0
1666344 0
1666431 0
1666542 0
1666599 0
1666614 0
1666634 0
1666735 0
1666821 0
1666863 0
1666997 0
1667210 15
1667258 3
1667353 0
1667393 0
1667513 0
1667780 21
1667889 3
1667955 0
1668163 1
1668225 21
1668673 0
1668803 0
1668815 6
1668867 8
1668942 5
1668956 21
1669025 0
1669093 0
1669216 31
1669252 0
1669288 0
1669294 0
1669375 31
1669438 0
1669480 0
1669483 0
1669507 16
1669839 0
1669866 0
1669908 4
1670012 0
1670043 1
1670076 0
1670172 21
1670214 2
1670609 0
1670615 0
1670888 2
1670924 33
1670967 14
1671008 0
1671032 0
1671045 0
1671047 0
1671055 0
1671134 0
1671169 0
1671173 0
1671400 0
1671409 0
1671430 0
1671445 0
1671490 0
1671550 0
1671556 19
1671575 34
1671768 0
1672125 60
1672176 25
1672926 50
1673320 31
1673401 0
1673499 0
1673502 86
1673595 0
1673610 0
1673613 27
1673669 0
1673695 0
1673808 0
1673861 30
1674032 1
1674115 0
1674142 4
1674243 8
1674255 8
1674264 116
1674303 0
1674495 0
1674690 0
1674780 0
1674849 21
1674855 21
1674897 17
1674975 0
1675050 70
1675149 37
1675209 182
1675428 2
1675455 69
1675508 0
1675636 0
1675658 18
1675707 16
1675742 0
1675919 3
1675925 29
1676294 3
1676318 0
1676339 0
1676392 2
1676465 13
1676523 0
1676986 0
1677049 0
1677063 0
1677372 15
1678052 0
1678196 0
1678202 0
1678226 1
1678237 3
1678241 0
1678284 1
1678286 0
1678322 0
1678377 0
1678472 60
1678648 61
1678668 56
1678819 6
1678846 13
1678854 11
1678869 4
1678884 45
1678965 41
1679071 0
1679142 75
1679200 10
1679269 48
1679286 0
1679371 0
1679737 0
1679750 0
1679825 25
1679904 0
1679934 0
1679938 0
1679950 24
1679974 0
1680014 32
1680029 0
1680109 31
1680124 0
1680131 0
1680134 0
1680213 0
1680225 0
1680261 1
1680325 34
1680626 36
1680657 0
1680668 7
1680707 0
1680725 70
1680884 21
1680903 43
1680909 0
1681019 0
1681067 43
1681397 25
1681400 19
1681805 0
1681838 0
1681958 0
1682057 0
1682130 0
1682210 0
1682459 47
1682783 30
1682860 53
1682909 0
1682914 32
1682935 54
1682939 0
1682943 0
1682964 0
1683044 16
1683126 0
1683139 0
1683223 0
1683403 49
1683623 0
1683642 0
1683649 0
1683677 0
1683749 10
1683946 0
1684072 11
1684085 0
1684098 0
1684123 0
1684142 0
1684187 7
1684205 134
1684236 0
1684239 40
1684253 0
1684267 0
1684282 0
1684304 0
1684337 0
1684347 0
1684385 24
1684408 0
1684473 0
1684506 0
1684538 0
1684570 41
1684597 0
1684940 27
1684978 0
1685059 0
1685109 38
1685116 13
1685167 0
1685231 55
1685238 4
1685273 78
1685404 0
1685486 0
1685503 0
1685539 0
1685546 260
1685972 12
1686188 0
1686215 22
1686526 33
1686667 18
1686726 0
1686961 0
1687051 0
1687104 0
1687155 0
1687167 0
1687182 12
1687203 14
1687281 0
1687353 0
1687452 103
1687481 19
1687518 0
1687597 0
1687603 0
1687683 0
1688059 0
1688061 0
1688699 0
1688735 0
1688861 0
1688915 0
1688930 0
1689059 0
1689176 0
1689179 56
1689258 34
1689296 0
1689342 0
1689361 3
1689845 0
1689873 0
1689884 0
1689972 0
1689996 0
1690296 2
1690331 9
1690358 0
1690365 4
1690379 0
1690387 0
1690397 2
1690404 19
1690427 82
1690496 0
1690601 9
1690679 49
1690694 83
1690772 0
1690952 49
1691021 30
1691051 48
1691173 35
1691230 0
1691342 0
1691435 0
1691648 52
1691681 0
1691879 0
1691891 2
1691897 0
1692047 0
1692149 17
1692181 103
1692185 100
1692467 33
1692798 0
1692801 9
1692866 0
1692895 0
1692902 0
1692908 0
1692919 27
1692968 0
1693022 0
1693041 0
1693081 0
1693122 0
1693177 12
1693278 53
1693284 4
1693312 0
1693381 0
1693435 0
1693483 0
1693792 0
1693846 0
1693885 0
1693888 18
1693894 6
1693909 0
1694128 0
1694259 0
1694362 0
1694437 0
1694498 0
1694699 15
1694804 3
1694846 0
1695206 0
1695226 0
1695287 0
1695294 0
1695531 0
1695537 124
1695630 41
1695633 0
1695729 0
1695741 0
1695765 0
1695846 0
1695915 0
1696001 115
1696014 0
1696158 0
1696221 55
1696362 6
1696416 0
1696569 0
1696608 0
1696680 4
1696689 12
1696758 0
1697016 1
1697169 0
1697256 0
1697277 0
1697313 43
1697438 32
1697460 0
1697879 11
1698071 0
1698080 61
1698143 15
1698334 0
1698347 0
1698411 42
1698462 0
1698474 0
1698516 0
1698609 0
1698678 0
1698930 0
1699422 0
1699709 0
1699799 0
1699803 0
1699875 0
1700002 16
1700057 0
1700095 0
1700338 13
1700538 0
1700674 0
1700681 0
1700728 0
1700752 0
1700762 0
1700770 0
1700780 0
1700811 2
1700953 0
1701008 0
1701167 0
1701209 28
1701215 5
1701414 0
1701446 0
1701473 0
1701476 12
1701616 0
1701620 1
1701867 0
1701918 51
1701945 4
1702035 11
1702314 0
1702317 0
1702618 12
1703274 0
1703419 0
1703438 0
1703541 18
1703603 54
1703878 1
1704334 0
1704835 0
1704937 12
1705090 0
1705135 0
1705147 0
1705174 0
1705330 0
1705351 0
1705447 35
1705573 0
1705594 0
1705932 0
1705980 0
1706038 0
1706328 0
1706361 0
1706484 11
1706550 49
1706757 0
1706824 0
1706875 16
1706939 0
1707023 0
1707074 0
1707662 18
1707830 0
1707899 0
1707929 0
1708013 0
1708022 0
1708097 81
1708124 0
1708337 0
1708443 0
1708470 0
1708480 0
1708500 32
1708510 0
1708548 0
1708786 0
1708980 0
1708985 17
1709122 0
1709183 0
1709201 0
1709298 0
1709328 0
1709831 0
1709934 0
1709951 0
1710295 0
1710543 0
1710579 0
1710798 0
1711029 0
1711431 0
1711492 0
1711510 0
1711525 51
1711777 0
1711810 12
1712116 1
1712317 0
1712521 9
1712597 0
1712631 0
1712817 0
1712826 15
1712868 74
1713117 4
1713126 0
1713237 2
1713261 2
1713330 0
1713633 1
1713654 0
1713671 0
1713894 75
1713916 2
1714089 13
1714092 8
1714155 81
1714169 139
1714221 44
1714407 1
1714574 0
1714633 0
1714642 0
1714651 0
1714659 0
1714686 0
1714725 0
1714825 43
1714883 0
1714984 0
1715015 0
1715499 0
1715908 26
1716007 69
1716013 0
1716085 0
1716172 76
1716319 150
1716601 0
1716631 53
1716666 2
1716826 0
1716875 20
1716922 17
1716949 0
1716997 0
1717000 0
1717023 13
1717030 1
1717182 0
1717198 8
1717251 0
1717307 0
1717422 7
1717470 0
1717533 0
1717728 0
1717860 0
1718034 27
1718037 0
1718185 8
1718226 0
1718245 0
1718279 10
1718299 0
1718364 0
1718503 0
1718634 0
1718708 0
1718820 0
1718916 0
1718979 0
1719123 0
1719129 0
1719367 0
1719421 2
1719427 39
1719430 0
1719592 0
1719836 0
1720202 0
1720390 15
1720399 19
1720483 0
1720494 35
1720559 20
1720604 99
1720793 50
1720847 20
1720982 101
1721141 240
1721202 0
1721379 8
1721387 0
1721396 18
1721526 6
1721593 0
1721596 54
1721698 0
1721947 13
1722016 0
1722214 0
1722325 0
1722475 0
1722520 0
1722547 9
1722646 20
1722796 0
1722862 0
1722992 0
1723429 0
1723459 1
1723513 0
1723606 0
1723741 2
1723747 27
1723756 2
1723768 0
1723798 0
1724155 0
1724233 0
1724329 0
1724395 16
1724431 2
1724614 32
1724668 0
1724743 0
1724818 0
1725271 0
1725283 0
1725484 0
1726358 0
1726371 0
1726407 0
1726606 0
1726683 0
1726845 6
1727016 0
1727076 46
1727405 0
1727535 0
1727621 49
1727642 0
1727954 32
1727984 30
1728116 0
1728253 136
1728269 0
1728314 196
1728389 0
1728492 0
1728498 0
1728552 26
1728563 0
1728589 28
1728642 1
1728658 0
1728689 0
1728723 50
1728786 28
1728800 26
1728803 38
1729029 0
1729104 146
1729139 0
1729332 162
1729980 66
1730222 0
1730340 96
1730445 0
1730598 34
1730626 0
1730718 188
1730762 84
1730832 0
1731291 0
1731449 53
1731589 25
1731731 0
1731953 0
1731989 0
1732070 0
1732198 6
1732206 36
1732327 90
1732333 20
1732381 11
1732431 39
1732435 6
1732492 16
1732513 0
1732670 21
1732750 182
1732973 0
1733053 23
1733099 3
1733101 0
1733125 0
1733477 0
1733555 0
1733631 0
1733667 0
1733815 63
1734099 0
1734215 0
1734271 0
1734295 0
1734456 0
1734535 0
1734682 4
1734838 0
1735138 4
1735202 0
1735222 0
1735279 0
1735870 0
1735906 0
1735930 0
1735954 2
1735978 0
1736002 0
1736032 21
1736056 36
1736204 0
1736232 33
1736266 75
1736417 0
1736434 0
1736484 0
1736490 3
1736534 0
1736551 13
1736577 27
1736589 75
1736593 74
1736717 0
1736813 0
1736843 0
1736924 21
1736927 31
1736948 0
1737078 4030
1737281 36
1737317 0
1737341 0
1737371 2
1737524 0
1737602 0
1737662 0
1737746 0
1737905 119
1738115 29
1738222 0
1738316 0
1738384 0
1738419 4
1738477 21
1738549 0
1738588 0
1738600 84
1738849 23
1739041 61
1739104 75
1739206 42
1739212 7
1739252 0
1739298 17
1739535 48
1739547 0
1739553 0
1739655 51
1739943 23
1740182 0
1740276 32
1740324 17
1740466 0
1740557 0
1740691 0
1740826 0
1741497 0
1741598 0
1741650 2
1741686 59
1741755 22
1741864 0
1742179 54
1742322 6
1742393 0
1742529 0
1742599 0
1742657 0
1742682 64
1742845 12
1742860 0
1742875 3
1742988 99
1743001 0
1743157 0
1743214 15
1743251 0
1743308 42
1743397 16
1743498 176
1743546 38
1743600 9
1743652 0
1743698 0
1743771 86
1743929 0
1743972 0
1744017 0
1744182 12
1744341 0
1744518 0
1744647 0
1744746 0
1744858 42
1744891 4
1744999 0
1745044 0
1745509 30
1745530 0
1745670 0
1745732 0
1745745 0
1745783 0
1745868 0
1745910 0
1745919 0
1745934 0
1746012 0
1746078 0
1747011 0
1747091 0
1747118 11
1747298 0
1747337 0
1747442 6
1747499 0
1747636 14
1747712 9
1747727 20
1747739 0
1747904 0
1747967 0
1747982 3
1748085 25
1748149 3
1748177 13
1748417 0
1748504 0
1748513 2
1748582 0
1748618 0
1748637 0
1748873 1
1748888 0
1748936 0
1749020 2
1749104 0
1749236 1
1749266 0
1749290 0
1749383 0
1749461 0
1749650 0
1749716 0
1749818 0
1749925 2
1750076 0
1750142 6
1750208 5
1750295 0
1750513 0
1750547 0
1750706 0
1750709 0
1750712 0
1750784 0
1750857 0
1750889 0
1751137 6
1751221 100
1751323 44
1751471 19
1751569 0
1751602 55
1751715 0
1751723 0
1751732 0
1751768 0
1751774 0
1752150 0
1752429 50
1752489 21
1752555 0
1752629 0
1752738 0
1752834 0
1753020 0
1753053 0
1753197 0
1753425 0
1753440 0
1753603 0
1753605 0
1753615 0
1753624 0
1753638 0
1753754 28
1753778 0
1753796 12
1754199 47
1754202 41
1754247 37
1754408 0
1754480 0
1754835 0
1754877 0
1755092 0
1755137 0
1755148 0
1755197 6
1755368 0
1755861 0
1756145 0
1756257 0
1756386 11
1756416 0
1756452 0
1756482 63
1756530 0
1756536 0
1756554 17
1756713 34
1756749 0
1757051 0
1757084 0
1757124 0
1757259 2
1757364 0
1757407 20
1757452 27
1757536 0
1757647 0
1757692 3
1757821 9
1757902 0
1757947 0
1757989 0
1758028 3
1758061 15
1758175 0
1758205 0
1758223 0
1758331 1
1758388 20
1758517 3
1758631 18
1758776 0
1758807 0
1758817 0
1758831 0
1758851 0
1758863 0
1758887 0
1758963 0
1759170 5
1759262 0
1759346 0
1759393 0
1759404 0
1759428 0
1759453 10
1759551 5
1759756 20
1759830 0
1759902 5
1760334 41
1760430 2
1760532 42
1760577 29
1760664 0
1760700 5
1760829 16
1760844 140
1760925 0
1760980 0
1761018 0
1761094 0
1761112 12
1761262 31
1761265 19
1761412 9
1761727 0
1761787 147
1761817 0
1761967 98
1762164 58
1762410 188
1762496 145
1762532 1
1762631 0
1762679 23
1762931 8
1762937 93
1763007 162
1763106 0
1763163 0
1763344 0
1763362 0
1763419 0
1763503 0
1763725 0
1763737 0
1763904 0
1763921 0
1763928 0
1763949 0
1763973 0
1763986 0
1764015 0
1764036 0
1764060 0
1764177 0
1764213 0
1764426 0
1764540 0
1764615 0
1764630 0
1764669 0
1764744 0
1764750 0
1764849 0
1765050 0
1765128 0
1765191 0
1765236 0
1765278 0
1765452 0
1765555 0
1765566 0
1765659 0
1765690 0
1765697 0
1765719 19
1765723 0
1765804 0
1765912 0
1765930 0
1766023 0
1766035 0
1766182 0
1766188 0
1766256 0
1766370 0
1766391 0
1766467 0
1766511 0
1766552 0
1766566 0
1766621 0
1766647 0
1766659 0
1766674 60
1766681 0
1766697 21
1766712 0
1766718 0
1766722 0
1766728 0
1766853 0
1766862 0
1766943 0
1766950 66
1767186 0
1767237 0
1767247 0
1767263 0
1767274 0
1767356 100
1767779 133
1767968 15
1768445 13
1768747 151
1768778 65
1768825 3
1768890 3
1768971 0
1769076 0
1769328 0
1769361 45
1769736 0
1769841 13
1769913 136
1769928 0
1769954 0
1769961 3
1770007 0
1770028 0
1770063 0
1770117 0
1770392 0
1770427 0
1770463 0
1770484 58
1770530 32
1770592 0
1770640 0
1770655 141
1770665 0
1770733 116
1770789 0
1770897 222
1770901 507
1771053 0
1771144 20
1771157 0
1771421 5
1771581 24
1771747 0
1771872 0
1771919 26
1771929 23
1772098 0
1772189 0
1772244 30
1772247 33
1772261 0
1772293 0
1772329 0
1772486 31
1772603 0
1772614 53
1772642 0
1772762 13
1772790 0
1772924 0
1772954 0
1772961 0
1773064 0
1773227 0
1773299 0
1773361 0
1773392 0
1773490 3
1773529 4
1773748 0
1773904 0
1774048 0
1774269 0
1774284 0
1774302 58
1774451 31
1774455 0
1774515 8
1774610 5
1774619 0
1774652 3
1774724 91
1774767 0
1774805 0
1774958 47
1774988 0
1775016 0
1775079 0
1775231 0
1775270 0
1775375 0
1775416 0
1775468 0
1775585 0
1775597 8
1775728 0
1775908 0
1775919 0
1775975 3
1776034 0
1776038 0
1776105 0
1776183 0
1776227 0
1776231 0
1776255 1
1776264 430
1776303 53
1776324 3
1776543 0
1776578 0
1776720 35
1776765 23
1776774 0
1776786 7
1776925 0
1776972 0
1777101 40
1777316 0
1777484 90
1777546 0
1777554 99
1777591 0
1777657 0
1777765 0
1777853 0
1777867 59
1777933 9
1777978 0
1778056 0
1778071 65
1778623 11
1778833 3
1778897 0
1778905 0
1779352 0
1779401 0
1779415 8
1779660 0
1780190 22
1780198 0
1780234 0
1780466 0
1780493 95
1780675 0
1780777 0
1781245 0
1781353 0
1781389 0
1781462 0
1781668 0
1781863 0
1781887 0
1781890 32
1782163 6374
1782253 38
1782635 0
1782772 0
1782820 29
1782946 0
1782986 0
1783039 0
1783078 0
1783364 0
1783446 0
1783496 17
1783547 0
1783802 0
1783822 5880
1784098 29
1784116 75
1784823 0
1784833 60
1785091 302
1785291 0
1785305 0
1785462 0
1785594 7
1785618 0
1785624 0
1785881 0
1786166 0
1786504 0
1786566 0
1786609 0
1786642 0
1786720 9
1786758 0
1786780 7
1786852 0
1786954 0
1787008 64
1787285 41
1787308 0
1787353 0
1787367 0
1787428 0
1787455 0
1787596 58
1787872 0
1787883 0
1787902 12
1788015 0
1788228 6
1788465 2
1788643 0
1788873 0
1788928 0
1789030 0
1789036 0
1789213 0
1789567 2
1789708 7
1790190 6
1790632 0
1790641 33
1790643 0
1790651 0
1790673 0
1790698 0
1790712 0
1790726 0
1790951 0
1791191 1
1791279 0
1791305 0
1791476 0
1791644 19
1791671 0
1791744 0
1791845 0
1791977 4
1792058 0
1792080 0
1792103 33
1792173 0
1792264 47
1792639 0
1792775 0
1793147 0
1793216 0
1793288 0
1793450 0
1793456 4
1793467 0
1793567 0
1793790 0
1793827 0
1793913 0
1793979 7
1794294 13
1794372 0
1794494 0
1794637 10
1794661 0
1794721 0
1794817 0
1794884 0
1794888 35
1794925 8
1794971 0
1795172 32
1795190 0
1795200 0
1795225 12
1795388 0
1795445 37
1795484 0
1795757 51
1795793 0
1795946 44
1796069 0
1796464 0
1796698 37
1797049 0
1797298 42
1797430 36
1797586 0
1797621 134
1797736 0
1797772 0
1797776 0
1797789 0
1797800 0
1797813 103
1797846 74
1797860 35
1797878 19
1798014 0
1798093 0
1798111 0
1798261 0
1798297 0
1798300 0
1798345 0
1798435 39
1798471 0
1798591 37
1798627 0
1798675 0
1798867 0
1798897 0
1798933 0
1798960 0
1798963 8
1798996 0
1799145 0
1799160 0
1799268 0
1799411 0
1799925 0
1799934 2
1800015 0
1800296 0
1800315 0
1800324 4
1800356 0
1800417 1
1800489 0
1800510 0
1800624 1
1800756 0
1800967 0
1801023 11
1801116 2
1801203 0
1801296 0
1801347 0
1801355 0
1801389 0
1801664 7
1801746 4
1801770 0
1802043 0
1802478 0
1802653 0
1802815 0
1802890 0
1803198 0
1803214 0
1803268 0
1803349 0
1803500 0
1803591 0
1803753 0
1803819 24
1803891 73
1803927 45
1803990 0
1803996 75
1804002 19
1804043 0
1804065 20
1804118 0
1804128 0
1804326 0
1804380 0
1804591 0
1804721 39
1804781 0
1804931 0
1805220 0
1805308 0
1805421 0
1805480 0
1805583 2
1805956 0
1806291 0
1806448 3
1806502 0
1806772 0
1806794 51
1806859 6
1806952 7
1806986 0
1807139 0
1807289 47
1807643 0
1807712 0
1807861 0
1808225 0
1808252 0
1808327 9
1808355 0
1808390 0
1808403 0
1808545 0
1808638 0
1808701 0
1808725 0
1808896 1
1808989 0
1809061 14
1809124 0
1809151 17
1809178 0
1809511 0
1809772 0
1809904 0
1810000 0
1810084 0
1810096 0
1810105 0
1810261 0
1810290 0
1810377 29
1810476 16
1810482 0
1810530 0
1810860 0
1810872 0
1810964 0
1811312 0
1811534 0
1811564 0
1811598 0
1811606 15
1811618 0
1811909 0
1811915 0
1812088 0
1812386 0
1812410 13
1812420 36
1812494 0
1812511 0
1812536 0
1812554 31
1812624 0
1812667 0
1812746 0
1812772 0
1812800 0
1812967 0
1813062 11
1813065 14
1813152 0
1813161 0
1813250 0
1813410 38
1813434 3
1813618 16
1813686 0
1813748 0
1813756 0
1813782 0
1813958 1
1813996 0
1814003 0
1814212 0
1814282 18
1814294 7
1814319 14
1814501 25
1814523 0
1814589 0
1814591 0
1814603 20
1814741 0
1814853 9
1814942 0
1814992 0
1815038 0
1815045 0
1815110 0
1815138 0
1815141 0
1815159 56
1815231 0
1815261 3
1815274 0
1815303 7
1815345 42
1815385 28
1815403 0
1815421 0
1815437 0
1815460 0
1815478 0
1815521 67
1815561 36
1815576 0
1815628 19
1815688 0
1815725 48
1815747 32
1815762 0
1815859 0
1815969 0
1816159 28
1816254 0
1816281 70
1816284 40
1816380 0
1816400 0
1816414 0
1816430 0
1816438 0
1816562 0
1816611 0
1816638 39
1816662 8
1816694 0
1816739 0
1816784 0
1816812 1
1816883 0
1816892 0
1816923 20
1816956 0
1817007 30
1817031 0
1817070 40
1817073 34
1817115 5
1817173 0
1817303 2
1817387 0
1817566 0
1817595 0
1817599 81
1817644 0
1817647 53
1817688 0
1817885 134
1817937 0
1817949 4
1818207 0
1818249 0
1818265 0
1818297 35
1818300 0
1818381 58
1818492 12
1818567 0
1818576 21
1818623 0
1818629 34
1818738 68
1818822 0
1818902 1
1818911 10
1818945 2
1818947 33
1818958 0
1819109 0
1819140 0
1819203 22
1819207 23
1819381 44
1819395 23
1819417 57
1819438 45
1819518 0
1819578 10
1819698 114
1819715 0
1819944 96
1819968 14
1820073 83
1820118 13
1820121 111
1820130 18
1820157 39
1820235 42
1820347 18
1820364 18
1820394 15
1820469 28
1820526 20
1820635 4
1820700 18
1820755 15
1820763 0
1820832 43
1820836 0
1820899 108
1820924 2
1821029 11
1821243 82
1821359 0
1821404 0
1821533 17
1821545 0
1821620 27
1821623 4
1821694 42
1821722 2
1821950 69
1821977 14
1822093 0
1822114 0
1822154 25
1822265 2
1822349 22
1822382 49
1822400 51
1822412 0
1822417 0
1822448 22
1822538 38
1822574 0
1822631 28
1822703 22
1822829 14
1822916 0
1823307 97
1823327 0
1823332 0
1823336 0
1823352 77
1823442 28
1823449 0
1823498 0
1823507 0
1823537 0
1823592 0
1823607 0
1823637 81
1823673 12
1823730 0
1823750 51
1823753 0
1823949 95
1823953 51
1823970 0
1823989 0
1824092 19
1824102 0
1824167 0
1824194 0
1824246 2
1824299 0
1824338 8
1824381 39
1824390 0
1824394 5
1824443 16
1824481 26
1824590 3
1824679 33
1824690 0
1824805 8
1824811 16
1824848 3
1824865 0
1824920 0
1824934 13
1825007 10
1825095 0
1825165 0
1825285 156
1825291 76
1825447 56
1825461 10
1825621 0
1825684 26
1825809 31
1825826 75
1825866 41
1825941 33
1825992 0
1825999 100
1826183 0
1826214 0
1826240 16
1826480 120
1826822 0
1826965 0
1827090 0
1827135 0
1827186 0
1827228 30
1827363 16
1827537 0
1827546 0
1827559 0
1827569 114
1827586 31
1827603 0
1827640 66
1827811 11
1827897 0
1828123 31
1828198 9
1828489 0
1828530 0
1828534 112
1828606 48
1828945 22
1829060 0
1829276 7
1829319 0
1829457 0
1829481 0
1829595 12
1829598 26
1829658 0
1830042 0
1830108 20
1830222 30
1830231 67
1830336 0
1830378 2
1830393 0
1830420 0
1830501 20
1830522 0
1830594 1
1830693 0
1830805 0
1831008 20
1831028 232
1831034 0
1831085 0
1831283 17
1831322 2
1831445 133
1831472 0
1831559 3
1831878 0
1832166 534
1832201 0
1832251 0
1832327 177
1832337 163
1832374 24
1832378 0
1832398 0
1832438 0
1832492 0
1832513 0
1832620 14
1832650 0
1832802 40
1832853 29
1832934 0
1833168 67
1833226 0
1833350 0
1833372 0
1833427 0
1833509 66
1833626 0
1833881 62
1833930 0
1833987 15
1834007 9
1834252 0
1834434 7
1834471 0
1834490 0
1834652 0
1834661 22
1834686 0
1834740 19
1834850 109
1835036 0
1835114 18
1835132 26
1835303 0
1835330 0
1835364 0
1835390 0
1835481 0
1835483 0
1835698 0
1835826 131
1835850 0
1835860 17
1835956 8
1836051 0
1836121 3
1836211 132
1836226 44
1836262 0
1836304 12
1836307 0
1836325 0
1836355 0
1836478 58
1836655 52
1836720 0
1836817 0
1836829 41
1836933 1
1836957 0
1836997 0
1837031 186
1837076 71
1837106 0
1837144 0
1837175 61
1837208 0
1837325 17
1837385 0
1837525 47
1837793 16
1837795 0
1837813 0
1837832 1
1838000 0
1838011 35
1838153 0
1838261 0
1838326 0
1838365 0
1838389 0
1838426 16
1838507 0
1838563 37
1838567 0
1838630 0
1838681 0
1838730 0
1838737 0
1838743 0
1838750 0
1838861 17
1839074 39
1839221 0
1839470 0
1839566 0
1839672 38
1839693 0
1839710 16
1839787 3
1840001 0
1840049 0
1840207 1
1840211 0
1840224 0
1840412 0
1840435 29
1840453 0
1840605 0
1840665 0
1840708 0
1840711 9
1840729 0
1840761 0
1840839 0
1840938 0
1840995 10
1841094 0
1841144 0
1841203 0
1841272 0
1841347 3
1841424 0
1841458 0
1841644 44
1841746 44
1841749 73
1841761 0
1841971 0
1842014 34
1842028 0
1842043 0
1842234 0
1842315 0
1842393 0
1842426 2
1842498 0
1842591 1
1842645 63
1842681 0
1842702 28
1842756 0
1842855 0
1842942 18
1842954 52
1843059 30
1843077 129
1843137 0
1843195 0
1843245 0
1843253 0
1843287 0
1843349 0
1843365 4
1843708 0
1843756 64
1843867 0
1843894 0
1844230 4
1844349 137
1844418 0
1844451 5
1844577 49
1844668 46
1844752 0
1844791 0
1844934 0
1844959 44
1845053 19
1845102 12
1845177 275
1845348 0
1845480 0
1845502 0
1845732 0
1845833 0
1846169 0
1846211 0
1846244 4
1846310 1
1846358 30
1846550 0
1846748 0
1846946 0
1847096 0
1847333 0
1847415 0
1847471 11
1847780 56
1847798 20
1847912 40
1847966 0
1848049 0
1848245 0
1848256 0
1848305 0
1848382 0
1848440 0
1848686 0
1848712 0
1848746 0
1848748 24
1848845 0
1848887 26
1849993 56
1850114 51
1850357 14
1850598 140
1850601 0
1850652 30
1850694 34
1850696 15
1850731 0
1850776 22
1850865 38
1850905 0
1851034 68
1851067 57
1851149 0
1851253 48
1851256 176
1851513 0
1851577 18
1851676 30
1851685 0
1851703 0
1851799 0
1851856 22
1851907 142
1852012 24
1852030 27
1852036 0
1852042 5
1852105 125
1852124 125
1852163 25
1852193 65
1852214 10
1852225 0
1852264 0
1852439 38
1852493 0
1852550 0
1852600 20
1852691 46
1852950 0
1852962 0
1852978 7
1853020 26
1853050 44
1853284 41
1853296 49
1853371 0
1853470 0
1853542 0
1854109 12
1854584 23
1854619 1
1854803 0
1854959 64
1855053 24
1855070 9
1855078 115
1855085 91
1855094 0
1855125 0
1855137 0
1855461 184
1855683 0
1855764 77
1856022 50
1856253 0
1856847 0
1856858 47
1857091 49
1857133 0
1857222 0
1857534 3
1857554 0
1857611 13
1857983 13
1858197 7
1858251 7
1858277 13
1858304 0
1858436 0
1858445 0
1858457 0
1858486 8
1858735 0
1858765 0
1858818 0
1858831 0
1858876 0
1859134 2
1859168 0
1859191 8
1859204 0
1859286 0
1859327 0
1859346 49
1859404 0
1859432 0
1859520 11
1859631 17
1860006 32
1860131 30
1860175 0
1860489 0
1860678 9
1860687 16
1860765 0
1860774 0
1860858 11
1860879 45
1860921 17
1861016 0
1861110 0
1861122 2
1861131 22
1861247 6
1861294 0
1861303 0
1861336 0
1861493 0
1861738 97
1861756 634
1861780 0
1861802 0
1861924 42
1862121 0
1862204 0
1862422 0
1862859 0
1862892 39
1862898 0
1862947 9
1862983 3
1863017 58
1863120 0
1863348 0
1863611 0
1863674 0
1863708 0
1863716 0
1863803 32
1863874 0
1863881 0
1863978 0
1864043 0
1864066 0
1864097 0
1864265 0
1864466 41
1864509 0
1864551 0
1864609 0
1864616 0
1864679 0
1865049 21
1865067 33
1865167 59
1865353 0
1865574 0
1865619 0
1865757 0
1865794 58
1865845 14
1865881 238
1865920 0
1866067 0
1866119 0
1866213 0
1866361 23
1866397 36
1866400 68
1866406 87
1866444 0
1866600 0
1866650 0
1866891 54
1866960 0
1867155 11
1867306 0
1867373 0
1867468 50
1867481 5
1867484 13
1867517 56
1867556 44
1867688 95
1867724 0
1867799 48
1867823 13
1867907 0
1868049 0
1868078 2
1868195 233
1868249 0
1868319 167
1868335 0
1868502 8
1868514 0
1868543 0
1868599 70
1868778 0
1868805 48
1868941 13
1868973 21
1869051 12
1869136 72
1869154 0
1869162 0
1869220 0
1869246 8
1869270 25
1869376 1
1869389 0
1869438 0
1869444 32
1869575 0
1869600 81
1869693 0
1869714 0
1869856 0
1869876 5
1870066 0
1870303 35
1870356 1
1870456 21
1870626 59
1870753 238
1870799 31
1870814 38
1870929 0
1870942 0
1870975 0
1871034 3
1871040 0
1871078 0
1871080 1
1871109 0
1871123 13
1871280 0
1871370 19
1871445 71
1871584 11
1871683 16
1871686 18
1871713 53
1871759 0
1871873 20
1871933 0
1872103 0
1872406 0
1872422 0
1872657 0
1872750 42
1872871 0
1872882 0
1872910 0
1872937 0
1872982 27
1873126 27
1873132 17
1873156 0
1873369 19
1873580 7
1873789 0
1873812 0
1873877 0
1874102 0
1874228 0
1874355 0
1874542 0
1874580 1
1874761 0
1875206 58
1875230 0
1875239 0
1875268 0
1875288 13
1875305 0
1875317 35
1875480 13
1875790 0
1875805 74
1875955 146
1875965 0
1876054 8
1876084 20
1876106 15
1876303 0
1876357 0
1876592 17
1876652 40
1876660 296
1876762 67
1876766 18
1876856 27
1877006 22
1877178 3
1877254 48
1877278 6
1877629 22
1877664 26
1877710 0
1877840 0
1877886 0
1877925 0
1877993 18
1878020 0
1878034 0
1878096 27
1878131 25
1878262 31
1878279 4
1878339 0
1878358 20
1878366 24
1878449 6
1878516 41
1878518 73
1878655 0
1878729 3
1878779 0
1878807 0
1878869 106
1879035 29
1879050 0
1879234 17
1879249 0
1879270 33
1879278 54
1879335 32
1879676 0
1879989 11
1880089 16
1880129 0
1880213 54
1880313 0
1880383 0
1880471 0
1880492 0
1880503 24
1880594 104
1880698 93
1880760 0
1880857 0
1880890 0
1880911 0
1881114 0
1881230 0
1881294 0
1881499 0
1881520 74
1881685 0
1881745 44
1882141 0
1882423 0
1882482 0
1882560 0
1882626 0
1882686 0
1882826 0
1883191 1
1883298 0
1883311 7
1883371 4
1883375 0
1883410 32
1883447 0
1884395 0
1884416 0
1884419 0
1884582 0
1884617 0
1884720 0
1884822 0
1884977 0
1885043 0
1885127 0
1885264 0
1885277 0
1885285 0
1885299 27
1885337 0
1885347 0
1885539 0
1885589 0
1885706 70
1885734 61
1885845 75
1885910 0
1886129 66
1886207 51
1886243 31
1886360 0
1886390 12
1886495 0
1886621 26
1886651 63
1886723 42
1886798 37
1886853 3
1886897 17
1886948 17
1886987 4
1887109 48
1887121 0
1887460 0
1887657 78
1887838 0
1887887 0
1888125 95
1888260 0
1888589 0
1888628 0
1888649 0
1888673 0
1888748 0
1888850 0
1888862 0
1888910 0
1888916 0
1888952 0
1888965 0
1889159 0
1889225 0
1889321 0
1889339 0
1889357 0
1889378 0
1889411 0
1889421 0
1889570 0
1889660 0
1889777 0
1889855 0
1890126 0
1890151 0
1890163 0
1890174 0
1890276 2
1890288 135
1890290 81
1890415 0
1890436 0
1890521 91
1890550 6
1890597 0
1890653 0
1890657 0
1890688 0
1890691 79
1890701 8
1890944 0
1890980 6
1891070 0
1891315 0
1891328 0
1891358 0
1891381 0
1891476 0
1891725 7
1891793 0
1891955 74
1891967 17
1892027 0
1892117 81
1892208 0
1892246 0
1892349 0
1892386 45
1892422 78
1892550 0
1892565 0
1892626 0
1892645 41
1892657 0
1892735 12
1892753 0
1892879 0
1893061 0
1893179 0
1893218 69
1893335 17
1893482 0
1893551 0
1893680 0
1893761 0
1893859 0
1893895 0
1893904 6
1893936 17
1893938 30
1894157 0
1894439 0
1894502 0
1894886 0
1895002 0
1895027 0
1895199 0
1895341 0
1895698 52
1895735 0
1895899 3
1895921 0
1896014 12
1896020 0
1896030 0
1896250 0
1896439 28
1896480 8
1896555 15
1896568 0
1896709 0
1896759 0
1896862 0
1896888 0
1896933 0
1896970 10
1897032 7
1897050 0
1897102 0
1897104 33
1897159 13
1897225 0
1897249 0
1897384 0
1897877 0
1898127 0
1898421 0
1898458 0
1898678 0
1898757 29
1898760 7
1898944 0
1899022 0
1899179 0
1899292 7
1899736 0
1899817 0
1900009 13
1900172 0
1900244 0
1900357 0
1900383 0
1900427 0
1900594 0
1900596 0
1900720 0
1900724 0
1900753 0
1900789 0
1900846 0
1900870 0
1900972 0
1901120 0
1901170 0
1901274 0
1901288 0
1901295 0
1901346 0
1901472 0
1901495 0
1901514 0
1901700 0
1901793 0
1901904 0
1901913 0
1901970 0
1901997 0
1902056 0
1902060 0
1902081 0
1902106 0
1902377 0
1902440 0
1902728 0
1902830 0
1902851 0
1902960 0
1903259 0
1903351 0
1903506 0
1903777 0
1903876 0
1904080 0
1904134 10
1904632 2
1905290 6
1905432 6
1905600 0
1905616 0
1905633 0
1905792 0
1905814 0
1905876 0
1905960 14
1906019 59
1906160 0
1906249 0
1906284 0
1906295 0
1906381 0
1906389 0
1906411 0
1906438 0
1906445 0
1906470 0
1906491 0
1906742 0
1906771 0
1906826 5
1906832 53
1906870 0
1906918 0
1906953 0
1907058 72
1907199 0
1907209 39
1907291 0
1907345 84
1907408 0
1907463 0
1907490 0
1907904 4
1907933 84
1907970 0
1908013 0
1908235 0
1908301 0
1908381 0
1908392 0
1908437 0
1908448 0
1908589 0
1908910 0
1908944 0
1908970 0
1908973 0
1909078 0
1909087 0
1909159 0
1909788 0
1909878 10
1910207 0
1910312 1
1910322 0
1910356 0
1910413 0
1910445 0
1910466 0
1910483 0
1910503 0
1910520 0
1910685 0
1910848 0
1910977 0
1911103 0
1911169 0
1911241 0
1911268 0
1911439 0
1911847 0
1911940 28
1911952 0
1912045 0
1912138 0
1912210 0
1912234 0
1912478 0
1912498 17
1912765 144
1912959 0
1913005 20
1913111 5
1913130 0
1913179 80
1913185 16
1913197 0
1913220 0
1913335 0
1913417 0
1913459 0
1913471 0
1913570 119
1913742 28
1913771 43
1913789 7
1913894 5
1913903 0
1914047 170
1914086 0
1914304 0
1914342 0
1914602 5
1914611 128
1914715 29
1914730 0
1914751 0
1914774 0
1914776 0
1914796 0
1914884 0
1915013 127
1915103 71
1915106 10
1915112 0
1915121 90
1915127 98
1915142 0
1915166 0
1915355 54
1915367 80
1915589 57
1915631 95
1915682 17
1915694 0
1915730 32
1915793 0
1915841 0
1915889 0
1915913 76
1915964 1
1916027 0
1916059 0
1916080 1
1916086 0
1916229 0
1916265 0
1916499 29
1916545 0
1916680 0
1916719 0
1916791 77
1917034 24
1917090 10
1917112 0
1917120 0
1917133 42
1917168 0
1917283 0
1917325 0
1917421 0
1917661 0
1917766 0
1917937 0
1918021 0
1918105 0
1918579 0
1918594 0
1918690 0
1918717 0
1918732 0
1918738 0
1918752 0
1918879 0
1918890 0
1918933 0
1919047 32
1919255 1
1919292 0
1919357 23
1919506 0
1919551 0
1919680 86
1919806 382
1919835 0
1919969 0
1920025 0
1920088 26
1920194 0
1920280 37
1920450 44
1920454 0
1920511 0
1920652 0
1920757 13
1920883 0
1920934 0
1920937 0
1921137 0
1921194 10
1921266 0
1921343 0
1921416 0
1921473 0
1921494 0
1921705 0
1921879 0
1921920 0
1921956 62
1922034 0
1922069 0
1922081 0
1922234 0
1922426 22
1922555 0
1922588 0
1922598 0
1922624 0
1922753 0
1922792 9
1922885 0
1922934 5
1922991 0
1923003 30
1923051 38
1923141 4
1923225 0
1923537 0
1923579 0
1923612 0
1923657 0
1923681 13
1923738 0
1923780 0
1923957 58
1924068 51
1924077 0
1924098 18
1924185 5
1924242 22
1924263 53
1924284 0
1924356 0
1924368 0
1924401 31
1924435 0
1924620 14
1924684 0
1924706 0
1924743 6
1924917 57
1924929 0
1925061 51
1925173 32
1925211 1
1925248 1
1925259 11
1925655 0
1925954 0
1926242 0
1926315 163
1926537 0
1926720 0
1927098 0
1927140 45
1927275 3
1927307 0
1927406 0
1927767 0
1927824 0
1928183 11
1928276 8
1928529 0
1928558 0
1928583 37
1928598 15
1928656 3
1928756 0
1928808 0
1928853 0
1929021 3
1929064 0
1929080 0
1929336 29
1929567 0
1929621 0
1929637 0
1929679 22
1929735 0
1930015 0
1930036 9873
1930091 0
1930209 71
1930301 0
1930522 0
1930567 0
1930577 0
1930672 8
1930768 30
1930867 44
1930929 0
1931151 121
1931238 0
1931275 27
1931341 80
1931504 0
1931519 0
1931579 0
1931651 35
1931716 0
1931766 0
1931789 130
1931871 0
1932079 0
1932106 0
1932148 27
1932234 0
1932379 25
1932591 0
1932781 0
1932846 1
1932864 8
1932936 0
1932966 0
1933000 20
1933038 12
1933081 7
1933122 24
1933124 0
1933134 9
1933140 0
1933254 0
1933293 0
1933343 11
1933373 0
1933443 13
1933898 0
1933910 0
1934016 0
1934056 54
1934087 0
1934159 0
1934240 0
1934279 36
1934300 19
1934399 28
1934411 1
1934593 0
1934619 0
1934635 74
1934647 14
1934656 0
1934856 18
1934865 0
1934869 0
1934936 0
1935008 12
1935095 0
1935262 0
1935482 0
1935737 0
1935791 0
1935806 0
1935877 0
1935897 22
1936090 0
1936154 0
1936261 0
1936537 0
1936636 0
1936645 5
1936726 0
1936765 0
1936822 0
1936963 0
1937033 1
1937142 19
1937207 0
1937250 0
1937286 0
1937298 0
1937370 0
1937413 0
1937459 2
1937515 25
1937569 7
1937615 0
1937749 0
1937811 0
1937853 30
1937859 35
1938112 5
1938149 0
1938157 0
1938175 0
1938182 0
1938343 0
1938400 5
1938408 0
1938502 43
1938508 16
1938572 26
1938637 3
1938746 22
1938803 12
1938878 27
1938908 11
1938925 24
1939037 29
1939115 14
1939124 5
1939142 5
1939151 115
1939154 9
1939199 86
1939304 8
1939328 80
1939557 0
1939574 77
1939694 11
1939754 0
1939834 46
1939855 62
1939877 18
1939891 44
1940065 56
1940069 41
1940116 3
1940213 30
1940231 0
1940387 0
1940443 11
1940456 5
1940474 55
1940735 1
1940873 114
1940903 56
1940982 97
1941002 34
1941091 6
1941278 131
1941437 6
1941545 39
1941626 54
1941674 38
1941743 44
1941753 2
1941869 0
1941924 0
1941936 61
1941977 52
1942110 89
1942114 38
1942161 2
1942258 40
1942276 0
1942445 0
1942447 0
1942454 0
1942760 0
1942846 0
1942900 27
1943202 0
1943220 10
1943350 0
1943384 0
1943394 10
1943446 32
1943482 0
1943494 0
1943558 0
1943574 0
1943580 0
1943583 0
1943593 0
1943717 0
1943763 0
1943791 0
1943799 0
1943811 0
1943897 0
1943915 0
1943954 53
1943956 14
1943981 15
1943984 30
1944009 0
1944016 0
1944039 122
1944126 99
1944152 228
1944165 0
1944224 0
1944353 0
1944363 0
1944438 0
1944528 67
1944531 4
1944611 5
1944631 0
1944672 0
1944697 0
1944716 0
1944758 0
1944776 0
1944791 43
1944871 0
1944915 0
1944919 121
1944953 33
1944977 0
1944980 79
1945067 82
1945121 0
1945138 0
1945145 39
1945196 0
1945242 52
1945311 8
1945323 10
1945329 118
1945479 0
1945551 0
1945577 22
1945735 0
1945769 0
1945817 0
1945841 0
1945871 0
1946070 0
1946236 0
1946381 0
1946454 0
1946521 0
1946685 0
1946847 0
1946998 0
1947100 0
1947256 0
1947481 0
1947727 7
1947766 0
1947778 0
1947787 0
1947825 8
1947937 0
1948053 1
1948079 0
1948189 0
1948217 4
1948313 0
1948359 0
1948447 0
1948471 0
1948513 14
1948541 0
1948555 35
1948741 5
1948811 0
1948848 0
1949019 0
1949316 0
1949426 148
1949522 0
1949685 0
1949724 0
1949757 20
1949782 0
1949883 0
1949923 0
1949958 0
1950030 0
1950054 0
1950075 0
1950261 0
1950303 0
1950388 0
1950399 26
1950422 0
1950756 0
1950971 0
1951005 0
1951119 0
1951232 0
1951367 0
1951373 0
1951601 0
1951696 0
1951702 0
1951789 0
1952082 0
1952167 0
1953259 0
1953363 0
1953372 0
1953381 0
1953426 0
1953597 0
1953711 0
1954182 0
1954268 0
1954305 0
1954361 0
1954413 0
1954503 0
1954609 0
1954821 0
1955179 0
1955368 0
1955387 0
1955404 39
1955450 0
1955468 0
1955611 55
1955756 3
1955804 54
1955930 63
1956005 0
1956098 0
1956188 20
1956260 12
1956281 0
1956469 51
1956484 66
1956487 9
1956537 0
1956607 0
1956877 0
1956928 0
1957036 0
1957054 0
1957084 0
1957234 0
1957282 0
1957369 0
1957399 0
1957450 0
1957519 0
1957612 0
1957624 0
1957687 0
1957756 0
1957839 0
1957864 0
1957921 0
1958004 0
1958095 0
1958182 0
1958217 0
1958278 0
1958461 0
1958497 0
1958578 0
1958605 0
1958656 0
1958770 0
1958881 0
1958893 0
1958950 0
1958965 0
1958978 0
1959244 39
1959400 0
1959487 7
1959498 0
1959517 0
1959558 0
1959782 4
1959850 0
1960065 0
1960147 9
1960177 148
1960225 9
1960276 0
1960354 40
1960468 292
1960507 23
1960876 0
1960897 0
1961023 21
1961320 55
1961350 131
1961404 8
1961419 22
1961504 44
1961514 0
1961518 0
1961596 0
1961606 0
1961632 0
1961669 0
1961707 2
1961727 89
1961937 36
1962174 148
1962201 0
1962210 13
1962575 192
1962600 49
1962687 0
1962918 0
1963242 0
1963437 0
1963456 91
1963458 93
1963563 0
1963779 7
1963905 0
1963947 0
1963965 6
1963975 0
1963980 0
1963985 0
1963990 1
1964039 0
1964139 6
1964265 0
1964280 0
1964328 5
1964685 0
1964984 0
1965147 0
1965154 126
1965164 0
1965169 0
1965179 0
1965184 0
1965189 0
1965194 0
1965198 0
1965227 0
1965266 0
1965281 0
1965308 0
1965342 0
1965612 0
1965648 2
1965711 0
1965814 2
1965864 0
1966053 0
1966149 0
1966215 6
1966227 2
1966254 2
1966473 9
1966477 26
1966518 0
1966633 13
1966761 0
1966776 0
1967138 0
1967141 0
1967255 0
1967497 0
1967708 0
1967792 4
1967920 0
1968066 0
1968075 0
1968578 0
1968700 0
1969085 0
1969123 0
1969256 0
1969305 0
1969551 0
1969595 0
1970480 0
1970482 1
1970655 16
1970907 0
1970970 10
1971380 16
1972040 0
1972046 0
1972060 0
1972256 34
1972490 0
1972518 0
1972689 0
1972699 0
1972749 0
1972802 0
1972852 0
1973590 0
1973640 0
1973671 0
1973683 0
1973712 0
1973749 0
1973845 0
1973860 0
1974034 0
1974145 14
1974164 0
1974370 21
1974470 0
1974539 5
1974652 0
1974683 86
1975029 13
1975145 0
1975262 48
1975430 35
1975452 0
1975456 0
1975467 0
1975473 0
1975477 0
1975481 0
1975488 0
1975498 0
1975514 0
1975576 0
1975712 0
1975832 2
1975913 0
1976057 0
1976690 0
1976891 0
1976896 0
1976941 63
1977244 13
1977280 0
1977419 0
1977762 15
1977795 60
1977939 0
1978382 0
1978493 0
1978565 18
1979059 91
1979176 0
1979203 0
1979561 7
1979627 4
1979645 0
1979665 2
1979669 85
1979819 69
1979843 12
1979889 0
1979915 0
1979942 1
1980041 0
1980176 0
1980257 0
1980320 11
1980701 0
1980810 0
1980866 0
1980980 0
1982142 0
1982250 30
1982466 57
1982715 0
1982901 52
1982921 0
1983042 0
1983174 74
1983247 0
1983522 0
1983525 13
1984008 0
1984050 57
1984098 0
1984300 0
1984335 0
1984923 16
1984950 0
1985099 0
1985112 0
1985157 0
1985203 0
1985268 0
1985658 0
1986161 0
1986215 0
1986300 0
1986366 0
1986386 0
1986506 0
1986545 0
1986608 8
1986683 30
1986710 0
1986725 3
1986900 4
1987038 0
1987216 0
1987230 0
1987530 10
1987540 0
1987748 0
1987815 0
1987881 15
1987910 0
1988047 9
1988056 25
1988059 3
1988120 0
1988144 21
1988204 38
1988264 0
1988382 0
1988426 24
1988460 0
1988480 0
1988560 0
1988579 0
1989185 0
1989227 0
1989257 0
1989293 0
1989323 0
1989449 0
1989511 0
1989745 0
1989884 0
1989962 23
1989983 46
1990012 0
1990018 735
1990051 0
1990142 0
1990325 8
1990403 46
1990445 0
1990547 27
1990637 0
1990679 24
1990694 0
1990775 0
1990931 0
1990940 145
1990964 0
1991030 0
1991045 0
1991048 0
1991066 0
1991075 5
1991240 417
1991243 72
1991312 25
1991330 0
1991369 0
1991384 0
1991499 0
1991517 0
1991730 6
1991787 0
1991862 4
1991874 0
1992027 0
1992120 0
1992147 0
1992192 0
1992198 109
1992336 0
1992399 0
1992600 1
1992612 3
1992651 14
1992732 0
1992870 0
1992901 0
1992907 0
1992924 0
1992950 0
1992965 9
1993042 0
1993062 0
1993120 0
1993165 10
1993391 26
1993603 0
1993644 0
1993960 5
1993986 0
1993988 0
1994106 0
1994148 6
1994316 18
1994403 0
1994446 0
1994508 35
1994735 20
1995030 0
1995059 0
1995211 32
1995300 46
1995309 4
1995450 21
1995453 123
1995612 0
1995714 0
1995840 44
1995945 0
1996069 0
1996129 3
1996207 7
1996251 0
1996272 0
1996458 9
1996626 0
1996692 0
1996774 33
1996841 36
1996871 0
1996889 3
1996919 11
1996929 0
1996960 7
1997017 84
1997020 104
1997154 66
1997180 0
1997229 0
1997280 0
1997301 95
1997313 0
1997343 0
1997502 48
1997505 17
1997529 12
1997870 0
1997935 0
1997956 30
1997990 10
1998079 3
1998099 54
1998113 27
1998165 0
1998610 0
1998804 0
1998925 0
1999090 0
1999625 0
1999990 0
2000041 0
2000076 0
2000113 26
2000128 0
2000142 2
2000152 23
2000424 0
2000431 0
2000475 0
2000542 0
2000553 0
2000573 0
2000586 0
2000608 57
2000611 28
2000619 3
2000639 6
2000650 0
2000698 15
2000748 17
2000973 51
2001105 7
2001255 0
2001499 0
2001641 2
2001653 0
2001699 11
2001771 148
2001915 20
2001945 7
2002020 19
2002152 0
2002157 0
2002236 0
2002401 0
2002512 0
2002563 0
2002569 0
2002581 0
2002625 0
2002848 0
2002862 9
2002889 0
2002896 44
2003028 31
2003070 14
2003124 27
2003220 10
2003310 0
2003485 0
2003593 0
2003663 0
2004078 0
2004119 0
2004312 0
2004654 0
2004754 0
2004889 9
2004898 0
2005229 72
2005232 0
2005259 0
2005397 0
2005531 83
2005771 867
2005825 7
2005936 0
2006014 19
2006121 6
2006176 0
2006373 0
2006745 0
2006892 0
2006979 15
2006985 0
2007159 16
2007234 7
2007411 17
2007594 0
2007609 3
2007615 0
2007654 44
2007794 0
2007816 4
2008305 0
2008326 0
2008464 0
2008491 1
2008625 0
2008776 0
2008782 1
2008948 0
2009112 0
2009127 2
2009199 0
2009313 2
2009485 0
2009498 11
2009574 0
2009644 0
2009675 39
2009705 0
2009720 57
2009736 2
2009778 24
2009893 0
2009914 0
2010064 0
2010085 8
2010136 49
2010138 0
2010166 23
2010355 17
2010497 0
2010701 113
2010749 12
2011097 15
2011121 23
2011163 3
2011172 9
2011181 0
2011193 57
2011208 8
2011220 0
2011226 0
2011244 13
2011298 0
2011307 0
2011327 0
2011363 3
2011382 33
2011436 10
2011440 7
2011451 0
2011565 14
2011605 18
2011796 27
2011871 90
2011973 0
2012132 3
2012156 0
2012235 0
2012297 0
2012327 0
2012340 0
2012387 0
2012460 0
2012472 0
2012545 5
2012599 192
2012602 79
2012781 2
2012808 30
2012955 1
2012970 0
2013012 0
2013267 32
2013477 7
2013504 31
2013516 25
2013590 0
2013600 0
2013609 20
2013645 0
2013795 0
2013908 16
2013920 0
2013976 0
2014029 0
2014140 0
2014359 0
2014401 0
2014433 0
2014440 0
2014458 0
2014521 0
2014533 0
2014686 0
2014707 0
2014767 0
2015007 0
2015136 64
2015139 21
2015166 0
2015242 0
2015338 8
2015383 0
2015403 12
2015485 2
2015745 9
2015802 0
2015950 0
2016002 0
2016030 102
2016041 80
2016111 4
2016126 0
2016327 16
2016634 1
2016787 58
2017150 0
2017204 12
2017238 46
2017272 73
2017346 58
2017593 0
2017902 0
2018175 0
2018241 0
2018868 0
2019006 0
2019879 0
2019894 0
2020170 8
2020236 0
2020449 24
2020475 0
2020793 0
2020833 0
2020895 4
2021072 0
2021297 0
2021405 1
2021462 0
2021690 0
2022095 0
2022110 0
2022327 0
2022344 0
2022614 0
2022701 2
2022838 0
2023176 0
2023238 0
2023547 0
2023610 0
2023756 3
2024009 0
2024107 0
2024215 0
2024444 0
2024476 0
2024491 0
2024539 0
2024576 12
2024782 11
2024795 59
2024801 3
2024956 27
2025027 0
2025038 0
2025163 0
2025202 3
2025220 0
2025280 0
2025283 3
2025313 0
2025331 0
2025502 0
2025870 0
2026087 7
2026142 0
2026184 0
2026240 10
2026369 57
2026376 0
2026800 17
2026884 106
2027066 0
2027222 0
2027267 0
2027288 72
2027313 95
2027319 117
2027333 43
2027349 66
2027373 0
2027419 0
2027455 16
2027467 0
2027514 0
2027775 0
2027889 37
2028107 13
2028424 26
2028477 68
2028561 20
2029279 0
2029285 0
2029490 0
2029602 0
2029661 0
2029727 0
2029736 0
2029856 0
2029880 0
2029976 0
2030003 0
2030063 0
2030192 0
2030285 0
2030312 0
2030807 0
2031131 27
2031239 69
2031293 0
2031317 0
2031324 0
2031345 0
2031352 0
2031386 7
2031414 26
2031472 16
2031642 1
2031646 0
2032075 0
2032211 0
2032395 0
2032427 3
2032460 0
2032553 0
2032883 0
2032925 0
2033066 0
2033270 0
2033282 0
2033427 0
2033503 71
2033557 0
2033636 0
2033806 31
2034041 0
2034141 0
2034388 0
2034467 0
2035655 0
2035893 9
2035905 4
2035927 0
2035997 8
2036307 0
2036385 0
2036409 0
2036577 0
2036643 5
2036649 14
2037062 64
2037070 0
2037140 4
2037179 2
2037252 48
2037285 0
2037387 0
2037409 0
2037444 0
2037482 0
2037534 1
2037578 0
2037615 0
2037636 1
2037654 8
2037705 19
2037719 0
2037816 0
2037831 0
2037882 77
2037901 0
2038104 0
2038118 0
2038140 0
2038167 0
2038176 7
2038305 22
2038308 30
2038338 6
2038368 0
2038446 28
2038527 0
2038611 0
2038647 0
2038686 0
2038692 23
2038719 18
2038725 0
2038911 0
2038956 1
2038974 14
2038980 0
2039067 5
2039103 3
2039124 0
2039232 0
2039277 3
2039373 0
2039376 15
2039472 0
2039502 0
2039573 0
2039682 0
2039697 0
2039733 0
2039763 0
2039781 0
2039867 1
2040087 4
2040129 15
2040144 39
2040243 0
2040288 0
2040528 0
2040702 0
2040766 37
2041057 6
2041090 0
2041183 67
2041229 0
2041243 0
2041447 72
2041471 21
2041502 0
2041549 0
2041606 27
2041723 10
2041810 0
2041930 0
2042008 0
2042075 5
2042295 0
2042357 0
2042381 0
2042453 12
2042509 0
2042556 0
2042568 0
2042585 19
2042603 0
2042789 39
2042873 0
2042876 0
2043218 0
2043254 12
2043556 14
2043752 20
2043854 70
2043903 0
2044065 0
2044101 0
2044109 0
2044209 0
2044364 11
2044634 0
2044742 0
2044964 45
2045078 0
2045274 0
2045313 0
2045396 3
2045663 4
2045678 0
2045851 0
2045886 0
2046235 0
2046307 0
2046331 0
2046568 0
2046781 0
2046896 0
2046955 12
2047043 10
2047051 0
2047205 0
2047432 0
2047495 1
2047598 0
2047606 0
2047636 0
2047652 0
2047688 0
2047691 0
2047898 0
2047904 0
2047917 2
2047950 0
2048000 0
2048026 0
2048300 4
2048354 25
2048546 0
2048550 13
2048601 0
2048619 0
2048624 0
2048635 0
2048649 0
2048669 11
2048719 9
2048803 22
2048852 114
2048858 22
2049066 37
2049138 0
2049178 21
2049206 58
2049212 0
2049357 0
2049510 0
2049537 0
2049631 28
2049649 27
2049711 0
2049910 1
2050152 0
2050180 156
2050240 16
2050351 0
2050479 0
2050482 40
2050499 0
2050536 0
2050592 9
2050598 0
2050837 16
2050983 11
2051055 30
2051169 0
2051322 0
2051445 0
2051475 0
2051482 0
2051491 0
2051545 0
2051570 0
2051836 0
2051887 0
2051908 11
2052115 47
2052199 8
2052205 10
2052397 10
2052582 0
2052593 30
2052681 0
2052713 0
2052757 32
2052810 0
2052869 0
2052923 243
2052959 0
2053193 0
2053205 49
2053256 0
2053328 0
2053409 0
2053472 8
2053538 0
2053595 0
2053631 0
2053658 0
2053667 53
2053670 0
2053679 0
2053700 0
2053763 51
2053811 0
2053865 8
2053877 0
2053907 63
2053922 0
2053964 0
2053970 0
2054057 35
2054075 0
2054108 0
2054213 0
2054302 0
2054375 0
2054464 0
2054640 0
2054673 9
2054690 0
2054715 0
2054800 7
2054916 17
2055015 0
2055090 0
2055139 53
2055222 0
2055225 0
2055255 9
2055423 2
2055504 29
2055537 0
2055665 0
2055671 110
2055704 37
2055726 0
2055767 0
2055794 0
2055875 20
2055944 0
2056225 0
2056361 14
2056400 0
2056418 26
2056795 0
2056843 0
2056915 22
2056981 0
2057008 0
2057029 0
2057050 0
2057071 36
2057161 0
2057167 0
2057206 0
2057215 90
2057221 8
2057224 56
2057266 19
2057311 12
2057380 79
2057392 0
2057404 0
2057473 0
2057506 15
2057536 0
2057562 0
2057656 0
2057693 0
2057743 0
2057791 0
2057821 0
2057860 54
2057935 0
2057995 0
2058030 0
2058086 0
2058092 11
2058267 0
2058298 0
2058316 57
2058393 26
2058496 0
2058602 0
2058634 0
2058706 0
2058762 0
2058854 0
2059007 0
2059193 0
2059202 0
2059295 0
2059616 0
2059631 0
2059709 3
2059775 0
2060317 19
2060474 59
2060486 0
2061045 0
2061127 0
2061291 26
2061329 0
2061527 41
2061540 0
2061568 0
2061603 0
2061711 6
2061907 0
2061916 0
2062051 0
2062105 12
2062162 30
2062209 0
2062211 48
2062265 0
2062291 19
2062374 1
2062498 9
2062522 0
2062561 26
2062753 8
2062885 38
2062913 0
2062936 0
2062963 0
2063003 65
2063032 34
2063054 0
2063114 0
2063217 0
2063328 0
2063367 16
2063464 0
2063605 0
2063635 0
2063670 0
2063729 0
2063775 0
2063895 41
2064084 30
2064110 0
2064198 0
2064276 0
2064315 34
2064333 0
2064357 0
2064387 0
2064466 0
2064521 0
2064653 0
2064684 0
2064702 0
2064906 0
2064909 7
2064951 0
2064993 0
2065354 0
2065431 0
2065573 0
2065849 0
2065876 0
2066215 64
2066291 0
2066303 26
2066545 0
2066551 13
2066560 0
2066646 0
2066776 0
2066842 0
2067028 0
2067079 29
2067148 0
2067220 0
2067253 109
2067364 3
2067430 0
2067475 0
2067708 0
2067776 0
2067974 0
2067996 0
2068245 0
2068292 0
2068422 0
2068520 0
2068542 77
2068609 0
2068648 0
2068669 0
2068677 0
2068712 0
2068715 0
2068721 0
2068825 0
2068920 35
2068986 0
2069044 0
2069106 0
2069121 0
2069124 80
2069280 48
2069361 37
2069391 0
2069450 0
2069490 2
2069574 0
2069717 0
2070088 0
2070115 0
2070148 0
2070169 0
2070295 0
2070313 0
2070328 0
2070400 6
2070406 39
2070412 15
2070562 25
2070564 0
2070897 0
2071130 0
2071220 23
2071325 0
2071376 99
2071412 0
2071627 0
2071634 0
2071640 0
2071787 0
2071816 10
2071820 28
2072041 0
2072130 0
2072217 0
2072286 0
2072302 0
2072358 0
2072448 0
2072550 0
2072553 0
2072577 0
2072669 0
2072731 0
2072760 1
2072813 0
2072829 70
2072922 22
2073159 0
2073213 11
2073231 29
2073252 9
2073302 0
2073308 0
2073313 0
2073320 0
2073322 0
2073417 0
2073443 0
2073481 0
2073509 0
2073539 248
2073659 26
2073773 19
2073930 82
2073944 11
2074127 10
2074214 0
2074341 0
2074358 0
2074364 0
2074376 0
2074391 0
2074657 0
2074687 0
2074927 0
2074974 0
2075032 49
2075062 0
2075212 0
2075577 0
2075669 0
2075688 27
2075829 0
2076108 0
2076258 0
2076270 0
2076330 21
2076427 0
2076516 121
2076533 0
2076576 0
2076877 0
2076931 0
2076976 0
2077102 0
2077382 0
2077384 1
2077398 9
2077401 8
2077512 38
2077703 15
2077733 34
2077736 0
2078024 3
2078036 55
2078057 70
2078099 0
2078270 1
2078363 0
2078384 0
2078393 0
2078486 0
2078490 1
2078722 40
2078929 5
2079187 48
2079357 0
2079466 21
2079574 0
2079598 3
2079773 0
2079892 0
2079961 0
2079991 0
2080081 0
2080173 9
2080289 2
2080392 0
2080479 0
2080512 42
2080533 13
2080632 0
2080755 65
2080845 0
2080904 0
2080920 13
2080923 0
2080955 3
2080977 0
2081169 0
2081339 0
2081478 1
2081504 10
2081514 0
2081543 0
2081551 0
2081567 0
2081638 0
2081692 0
2081710 12
2081806 19
2081834 0
2081920 0
2082040 73
2082058 0
2082134 0
2082153 26
2082171 0
2082285 40
2082294 0
2082399 90
2082504 2
2082655 0
2082744 0
2082747 0
2082872 36
2082912 25
2083046 51
2083159 120
2083242 2
2083269 149
2083306 120
2083389 0
2083408 153
2083414 20
2083543 35
2083576 5
2083779 177
2083881 37
2084022 2
2084043 234
2084163 17
2084487 174
2084778 0
2084858 118
2085025 0
2085063 63
2085096 6
2085125 51
2085185 82
2085225 0
2085246 0
2085285 0
2085352 16
2085486 8
2085703 28
2085743 39
2085752 0
2085888 40
2086225 0
2086262 28
2086482 0
2086614 3
2086660 0
2086722 0
2086788 9
2086820 0
2086885 8
2087053 0
2087128 9
2087161 3
2087185 54
2087416 0
2087428 0
2087554 0
2087827 0
2087856 0
2087912 0
2087970 7
2088066 0
2088090 19
2088525 16
2088651 0
2088830 0
2088865 0
2088899 0
2088997 0
2089032 36
2089078 0
2089243 0
2089439 0
2089459 0
2089685 0
2089770 10
2089815 0
2089835 0
2089854 0
2089860 13
2090013 42
2090065 0
2090122 45
2090211 0
2090229 0
2090461 0
2090622 7
2090776 0
2090845 0
2090851 0
2090893 0
2090980 3
2091162 19
2091164 0
2091168 0
2091336 0
2091570 3
2091588 0
2091828 0
2091869 0
2092055 0
2092061 17
2092152 0
2092218 0
2092257 0
2092314 0
2092341 2
2092359 0
2092620 0
2092761 0
2092862 0
2092970 0
2093122 0
2093340 4
2093604 49
2093641 0
2093686 0
2093939 0
2094072 0
2094479 0
2094671 0
2094797 0
2094816 0
2094824 0
2094830 264
2094952 0
2095259 0
2095291 0
2095369 0
2096131 0
2096302 0
2096378 0
2096883 0
2097159 1
2097197 0
2097234 0
2097273 0
2097339 0
2097507 16
2097663 0
2097888 0
2097894 0
2097914 36
2097926 0
2097951 0
2098149 6
2098242 72
2098320 0
2098422 0
2098428 0
2098499 0
2098704 0
2098728 0
2098771 3
2098774 0
2098813 0
2098848 15
2098910 4
2099087 24
2099251 0
2099287 0
2099320 65
2099476 20
2099515 0
2099518 18
2099572 136
2099765 7
2099806 0
2099815 46
2099854 6
2100103 0
2100253 0
2100367 76
2100433 0
2100496 0
2100544 0
2100556 0
2100559 0
2100567 0
2100594 0
2100609 0
2100618 0
2100757 0
2100841 0
2100871 14
2101044 0
2101056 0
2101065 0
2101076 0
2101123 0
2101153 75
2101248 2
2101443 0
2101943 0
2102256 66
2102620 0
2102681 0
2102707 0
2102755 0
2102773 0
2102786 0
2102810 0
2102913 0
2103068 0
2103296 2
2103305 22
2103365 0
2103419 0
2103428 0
2103605 0
2103638 2
2103865 0
2104156 51
2104790 0
2105033 0
2105194 0
2105204 41
2105378 0
2105433 0
2105537 0
2105591 0
2105647 53
2105855 0
2105861 0
2106038 0
2106041 38
2106197 0
2106353 0
2106493 15
2106538 25
2106547 0
2106556 55
2106682 9
2106730 72
2106766 44
2106879 0
2106944 0
2107098 0
2107210 0
2107425 0
2107494 30
2107542 11
2107750 0
2107842 0
2107884 0
2107976 0
2108120 0
2108441 0
2108582 0
2108798 0
2108924 0
2108934 0
2108949 0
2108957 0
2108961 0
2108973 0
2109129 8
2109180 24
2109192 0
2109279 0
2109517 0
2109576 2
2109811 0
2109825 39
2109920 0
2110195 0
2110231 0
2110282 0
2110444 0
2110528 0
2110639 0
2110714 0
2111121 0
2111252 0
2111374 0
2111380 17
2111511 0
2111634 0
2111771 0
2111946 0
2112211 0
2112732 0
2112776 16
2112793 0
2112806 0
2112873 0
2112951 0
2112966 0
2113017 0
2113143 0
2113395 0
2113788 0
2113835 0
2113916 0
2113996 0
2114144 0
2114153 57
2114201 3
2114483 0
2114585 17
2114609 17
2114747 0
2114795 36
2114957 0
2115051 0
2115105 7
2115470 37
2115478 47
2115518 0
2115536 39
2115651 0
2115663 18
2115773 59
2115791 0
2115984 0
2115992 0
2116060 0
2116071 0
2116098 0
2116129 0
2116180 0
2116213 50
2116267 0
2116275 0
2116309 0
2116315 0
2116369 13
2116393 26
2116504 0
2116537 0
2116540 12
2116546 0
2116558 0
2116747 0
2116855 0
2116864 36
2116942 0
2116972 155
2117221 15
2117272 0
2117338 0
2117356 0
2117368 0
2117428 51
2117453 0
2117497 0
2117656 0
2117865 0
2118115 0
2118186 0
2118363 0
2118399 0
2118425 0
2118470 0
2118537 0
2118579 4
2118624 0
2118663 0
2118780 0
2118795 0
2118860 18
2119040 0
2119106 0
2119125 0
2119182 0
2119226 0
2119370 53
2119706 0
2119786 32
2119823 0
2119826 0
2119880 0
2119892 0
2119945 0
2120016 0
2120115 0
2120121 60
2120166 0
2120340 0
2120481 0
2120537 0
2120671 7
2120673 0
2120731 0
2120780 32
2120835 0
2120897 17
2121138 0
2121143 0
2121158 0
2121273 0
2121333 8
2121587 14
2121718 0
2121779 0
2121797 28
2121826 9
2121890 0
2121905 0
2121933 34
2121942 24
2121948 0
2122035 61
2122075 0
2122086 0
2122176 55
2122413 0
2122635 45
2122647 0
2122776 13
2122902 35
2122953 68
2122974 0
2123070 0
2123109 0
2123165 10
2123240 0
2123246 0
2123261 0
2123336 22
2123345 19
2123474 15
2123486 0
2123561 0
2123621 0
2123639 0
2123654 38
2123762 0
2124044 0
2124053 0
2124140 45
2124335 2
2124494 0
2124512 0
2124604 0
2124658 24
2124687 0
2124696 0
2124787 0
2124880 37
2124958 0
2125018 0
2125036 0
2125078 0
2125214 0
2125710 0
2126038 0
2126114 0
2126258 0
2126300 8
2126399 21
2126434 0
2126643 0
2126801 0
2126808 12
2127035 0
2127081 0
2127217 0
2127310 0
2127367 37
2127466 0
2127481 1
2127490 0
2127499 43
2127501 5
2127586 0
2127667 0
2127691 0
2127735 0
2127783 0
2127963 19
2127969 0
2128081 0
2128131 0
2128236 0
2128248 0
2128329 0
2128452 21
2128536 0
2128663 0
2128695 23
2128713 68
2128752 0
2128812 0
2129027 0
2129238 0
2129325 0
2129464 0
2129502 0
2129593 0
2129608 17
2129659 0
2129791 0
2129881 9
2129952 0
2129962 6
2130013 0
2130058 0
2130091 0
2130288 0
2130358 0
2130406 0
2130469 0
2130502 0
2130574 0
2130706 0
2130726 0
2130754 0
2130929 38
2130999 0
2131170 0
2131242 0
2131251 0
2131521 0
2131534 0
2131662 0
2131694 0
2131716 0
2131827 0
2131863 0
2132025 0
2132355 0
2132388 0
2132400 68
2132451 0
2132490 7
2132502 53
2132804 0
2132816 0
2132830 0
2133106 0
2133112 5
2133255 1
2133423 0
2133517 0
2133663 0
2133711 20
2133759 0
2133806 0
2133939 0
2133947 5
2133950 31
2133999 0
2134073 5
2134145 4
2134157 0
2134169 0
2134187 0
2134223 0
2134292 0
2134319 0
2134352 0
2134425 0
2134476 0
2134701 0
2134737 0
2134890 8
2134929 29
2135019 10
2135106 0
2135148 22
2135193 0
2135232 0
2135390 0
2135394 0
2136101 3
2136431 30
2136890 0
2137013 20
2137019 0
2137184 0
2137364 0
2137421 0
2137540 0
2137564 23
2138049 0
2138070 9
2138093 0
2138121 42
2138199 27
2138349 0
2138367 2
2138415 0
2138485 0
2138520 0
2138622 0
2138647 0
2138664 33
2138700 0
2138820 0
2138891 0
2138916 6
2138985 0
2138997 0
2139032 0
2139057 10
2139087 0
2139157 0
2139192 0
2139366 0
2139384 0
2139692 4
2139725 11
2139757 42
2139881 0
2139905 0
2139914 20
2139995 0
2140055 0
2140112 0
2140367 0
2140379 0
2140448 3
2140465 0
2140697 12
2140706 31
2140745 8
2140754 0
2140763 0
2140836 38
2140856 0
2140889 26
2141009 0
2141081 31
2141240 0
2141270 0
2141315 76
2141348 6
2141355 0
2141568 39
2141581 3
2141623 0
2141636 2
2141650 0
2141743 11
2141776 0
2141785 0
2141869 0
2141905 12
2141964 8
2142022 0
2142052 0
2142103 0
2142112 0
2142163 0
2142210 1
2142323 0
2142459 3
2142504 3
2142579 0
2142777 0
2142833 31
2142866 79
2142872 102
2142956 0
2143007 48
2143010 0
2143021 0
2143057 0
2143079 0
2143141 0
2143190 15
2143200 0
2143216 0
2143239 0
2143251 0
2143286 0
2143289 0
2143299 0
2143326 0
2143385 0
2143667 0
2143748 0
2143782 0
2143793 3
2143957 0
2143963 0
2144157 0
2144445 24
2144555 0
2144595 33
2144893 0
2144904 0
2145037 0
2145169 0
2145229 0
2145388 2
2145498 0
2145510 0
2145840 0
2145968 0
2146058 1
2146160 0
2146252 1
2146522 0
2146529 0
2146918 0
2146936 0
2146966 105
2147032 0
2147098 0
2147101 0
2147209 0
2147233 0
2147404 6
2147857 0
2147980 20
2148092 0
2148101 9
2148410 1
2148548 0
2148554 0
2148736 13
2148845 0
2148956 0
2149109 0
2149309 0
2149316 31
2149675 0
2149746 0
2149964 0
2150098 0
2150115 2
2150167 7
2150257 0
2150395 0
2150431 0
2150485 0
2150672 2
2150931 0
2150934 1
2151105 33
2151192 0
2151375 0
2151399 4
2151429 0
2151633 16
2151687 0
2151789 0
2151837 0
2151909 0
2151945 0
2151975 0
2151987 0
2152002 0
2152041 25
2152239 0
2152275 0
2152293 0
2152356 1865
2152428 79
2152500 62
2152545 0
2152723 127
2152740 89
2152761 0
2152998 0
2153022 0
2153119 0
2153131 25
2153157 0
2153210 0
2153216 0
2153220 0
2153306 82
2153342 117
2153393 0
2153555 0
2153582 71
2153732 0
2153871 0
2154264 18
2154297 103
2154378 215
2154423 0
2154570 0
2154676 3
2154735 51
2154940 33
2154950 0
2155012 30
2155046 0
2155052 25
2155073 0
2155078 0
2155085 0
2155088 0
2155149 0
2155201 0
2155244 0
2155303 3
2155361 52
2155488 127
2155490 0
2155501 2
2155518 21
2155666 13
2155747 49
2155873 26
2155885 0
2155921 0
2156050 80
2156071 13
2156158 48
2156272 2
2156280 0
2156374 190
2156440 0
2156494 23
2156502 0
2156548 0
2156564 3
2156603 0
2156617 36
2156849 36
2157018 4
2157041 0
2157251 0
2157260 0
2157290 22
2157366 0
2157383 0
2157446 26
2157573 0
2157652 0
2157784 0
2157925 0
2158000 88
2158047 9
2158390 36
2158753 0
2158774 17
2158908 48
2158956 0
2158986 0
2159223 8
2159235 10
2159310 0
2159553 0
2159658 0
2159670 39
2159763 0
2159892 64
2160111 0
2160147 0
2160269 0
2160347 0
2160352 0
2160362 0
2160367 0
2160380 0
2160627 0
2160645 0
2160726 0
2160872 0
2161216 21
2161438 58
2161501 0
2161588 0
2161606 0
2161716 7
2161926 0
2162019 0
2162226 0
2162604 0
2162694 0
2162709 0
2162981 75
2162988 0
2162998 17
2163007 5
2163084 2
2163096 20
2163156 0
2163256 0
2163413 0
2163530 0
2163617 0
2163644 0
2163671 0
2163728 0
2163893 0
2164120 0
2164136 0
2164151 0
2164181 0
2164206 0
2164274 0
2164345 23
2164464 0
2164597 0
2164713 0
2164827 111
2165293 0
2165372 6
2165441 70
2165762 0
2165793 14
2165840 0
2165932 0
2165968 0
2166482 0
2166497 0
2166653 0
2166743 0
2166806 0
2166836 0
2166853 0
2167088 0
2167099 0
2167142 0
2167224 0
2167262 0
2167292 0
2167307 0
2167310 0
2167364 0
2167382 2
2167386 0
2167390 0
2167394 72
2167473 0
2167491 0
2167620 0
2167749 0
2167973 0
2168010 0
2168075 0
2168152 65
2168202 0
2168339 90
2168341 4
2168436 0
2168591 0
2168851 0
2169008 68
2169137 0
2169158 0
2169189 67
2169221 0
2169343 0
2169363 0
2169389 0
2169404 0
2169462 0
2169563 0
2169571 0
2169609 0
2169644 13
2169705 0
2169711 16
2169785 30
2169806 0
2169870 14
2169894 0
2169912 48
2170094 11
2170098 32
2170178 0
2170405 29
2170539 0
2170704 0
2170788 55
2170824 64
2170907 62
2170922 2
2171034 24
2171082 52
2171128 0
2171143 0
2171171 0
2171182 0
2171225 6
2171381 17
2171449 7
2171461 82
2171572 0
2171656 0
2171830 61
2171842 54
2171911 0
2171929 0
2171941 0
2171953 0
2171977 0
2171989 0
2172010 3
2172049 0
2172070 114
2172091 0
2172162 4
2172455 0
2172471 33
2172533 0
2172584 0
2172593 0
2172618 7
2172685 4
2172689 54
2172719 32
2173046 0
2173089 29
2173131 44
2173292 0
2173335 0
2173422 0
2173449 0
2173464 2
2173506 8
2173594 0
2173619 7
2173794 0
2173875 0
2173880 15
2173995 0
2174061 0
2174063 73
2174071 0
2174106 15
2174172 0
2174200 2
2174252 47
2174255 49
2174327 0
2174342 0
2174579 1
2174591 132
2174660 0
2174690 0
2174910 0
2174940 16
2174982 4
2175036 0
2175054 0
2175060 0
2175076 0
2175265 22
2175301 0
2175382 0
2175481 0
2175589 0
2175730 0
2175754 0
2175784 0
2175877 10
2175880 76
2175901 0
2176100 0
2176204 0
2176243 56
2176307 0
2176321 3
2176486 171
2176603 29
2176711 0
2176900 16
2176918 0
2176945 0
2177065 0
2177278 0
2177317 0
2177347 0
2177465 0
2177478 10
2177518 0
2177527 36
2177554 69
2177649 20
2177746 64
2177902 3
2177969 0
2178076 24
2178099 5
2178407 0
2178609 0
2178940 3
2178942 1
2179068 0
2179086 0
2179094 0
2179110 57
2179139 0
2179428 0
2179451 0
2179592 9
2179598 3
2179688 18
2179690 0
2179743 0
2179749 13
2179751 0
2179791 63
2179803 0
2179872 0
2179891 0
2179901 0
2179973 0
2180059 0
2180084 0
2180117 0
2180315 0
2180371 0
2180384 0
2180396 0
2180412 0
2180707 0
2180893 0
2180925 8
2181168 32
2181170 0
2181313 0
2181333 17
2181370 0
2181419 0
2181469 0
2181499 0
2181651 0
2181669 71
2181773 5
2181778 0
2181835 13
2181849 0
2181906 0
2182008 0
2182044 0
2182056 4
2182323 21
2182656 29
2182689 0
2182749 0
2182812 0
2182923 0
2183031 0
2183050 186
2183052 0
2183104 0
2183143 8
2183164 11
2183775 10
2183781 0
2183811 0
2183863 0
2184009 0
2184066 39
2184114 24
2184127 0
2184165 26
2184228 0
2184234 0
2184245 0
2184273 0
2184275 0
2184318 0
2184324 8
2184417 0
2184426 47
2184438 31
2184450 17
2184543 0
2184558 61
2184590 0
2184600 31
2184627 0
2184660 0
2184679 0
2184815 0
2184821 0
2184861 0
2184914 0
2184971 0
2185060 0
2185100 16
2185106 63
2185257 0
2185302 10
2185375 0
2185381 0
2185401 0
2185407 0
2185704 60
2185779 0
2185791 0
2185947 0
2185974 0
2186227 0
2186301 0
2186313 38
2186331 27
2186376 0
2186516 0
2186530 0
2186545 0
2186599 0
2186626 0
2186722 13
2186737 6
2186797 0
2186848 0
2187169 0
2187286 0
2187298 19
2187400 3
2187678 0
2187971 62
2188091 68
2188487 14
2188567 42
2188569 0
2188899 4
2189163 0
2189181 0
2189196 0
2189213 5
2189242 0
2189257 1
2189304 72
2189310 116
2189316 74
2189328 0
2189414 73
2189446 88
2189534 54
2189639 0
2189708 0
2189789 0
2189917 0
2190093 0
2190106 0
2190114 27
2190364 0
2190451 0
2190578 0
2190592 0
2190607 39
2190678 0
2190774 73
2190848 87
2190862 0
2191124 0
2191279 53
2191282 0
2191351 0
2191411 0
2191456 0
2191630 0
2191720 0
2191729 0
2191744 169
2191801 0
2191876 0
2191882 0
2191963 0
2191971 0
2191987 0
2192027 0
2192044 0
2192134 29
2192313 0
2192513 0
2192564 34
2192778 19
2192913 0
2193066 0
2193219 0
2193240 0
2193294 0
2193327 0
2193385 5
2193435 0
2193828 3
2193831 0
2193843 0
2194230 0
2194409 0
2194453 3
2194604 6
2194624 0
2194711 0
2194767 0
2195118 0
2195132 28
2195330 1
2195342 5
2195501 9
2195738 0
2195772 0
2195861 0
2196416 0
2196596 53
2196744 0
2196794 0
2196872 0
2196894 26
2197320 0
2197715 0
2198115 34
2198360 10
2198421 16
2198474 0
2198532 0
2198569 0
2198885 0
2199108 0
2199275 20
2199414 0
2199661 62
2200309 0
2200313 0
2200604 0
2200811 0
2200965 17
2201031 0
2201040 56
2201204 2
2201206 0
2201532 0
2201742 0
2201988 0
2201996 0
2202164 18
2202199 0
2202249 0
2202286 46
2202348 3
2202444 0
2202651 0
2202672 0
2202692 0
2202716 0
2202722 0
2202953 0
2202992 0
2203217 5
2203465 0
2203586 0
2203613 5
2203802 8
2203852 0
2203987 0
2204008 0
2204029 29
2204213 0
2204219 0
2204237 0
2204376 0
2204463 12
2204493 0
2204520 0
2204565 1
2204577 0
2204610 0
2204625 0
2204853 15
2204898 0
2204905 0
2204909 16
2204976 0
2205043 14
2205219 79
2205249 0
2205258 0
2205375 0
2205504 0
2205567 0
2205795 0
2205806 53
2205923 0
2206077 0
2206350 0
2206620 0
2206763 0
2206820 0
2207054 0
2207198 0
2207216 0
2207372 0
2207630 0
2207664 0
2207898 0
2208258 22
2208271 0
2208276 0
2208281 0
2208287 0
2208309 0
2208318 14
2208483 5
2209011 7
2209207 28
2209211 143
2209281 29
2209341 71
2209359 96
2209517 114
2209628 0
2209684 3
2209816 0
2209930 1
2209972 20
2210132 149
2210143 2
2210278 36
2210281 7
2210413 0
2210551 8
2210674 50
2210812 0
2210818 0
2210830 24
2210926 12
2211088 10
2211172 45
2211193 40
2211199 30
2211499 0
2211520 22
2211535 73
2211745 114
2211754 0
2211822 51
2211939 0
2211969 0
2212095 3
2212155 27
2212368 0
2212494 1
2212665 4
2212947 5
2212973 0
2213115 0
2213136 0
2213164 0
2213178 0
2213224 0
2213241 0
2213333 0
2213416 84
2213461 43
2213485 0
2213536 0
2213646 50
2213674 24
2213697 0
2213801 0
2213917 0
2213938 99
2214023 48
2214187 74
2214293 0
2214625 6
2214670 0
2214709 6
2214754 0
2214764 0
2214772 0
2214782 0
2214893 5
2214916 42
2214959 0
2215012 59
2215026 7
2215032 6
2215040 0
2215094 0
2215173 0
2215224 12
2215392 0
2215431 38
2215488 17
2215588 0
2215602 0
2215752 0
2215800 22
2215834 0
2215843 0
2215898 0
2215904 6
2215915 36
2215947 23
2216006 0
2216135 0
2216230 105
2216242 0
2216246 256
2216295 0
2216305 74
2216401 0
2216516 0
2216534 16
2216581 9
2216600 0
2216738 0
2216830 0
2216870 0
2217011 0
2217044 0
2217094 0
2217274 0
2217290 0
2217305 0
2217326 111
2217332 0
2217462 0
2217570 0
2217646 0
2217726 0
2217811 0
2217820 9
2217897 0
2218162 7
2218372 25
2218456 0
2218605 0
2219077 5
2219136 0
2219281 4
2219356 0
2219455 0
2219458 17
2219482 54
2219535 0
2219626 12
2219822 13
2219920 0
2219935 0
2219950 0
2219956 0
2219968 0
2219983 0
2220028 0
2220276 0
2220336 0
2220346 487
2220349 41
2220380 0
2220415 0
2220456 0
2220460 66
2220713 0
2220778 4
2221012 32
2221107 0
2221140 1
2221143 54
2221185 53
2221493 0
2221617 0
2221647 37
2221674 43
2221749 48
2221833 26
2221940 42
2222104 56
2222114 0
2222166 12
2222180 0
2222222 0
2222262 0
2222318 18
2222347 0
2222407 27
2222433 57
2222462 0
2222479 0
2222500 0
2222511 0
2222531 0
2222568 0
2222581 0
2222590 0
2222593 0
2222600 0
2222611 0
2222627 0
2222658 0
2222660 0
2222674 0
2222678 0
2222716 6
2222860 0
2223096 0
2223137 0
2223143 0
2223149 0
2223252 0
2223260 5
2223340 3
2223351 23
2223381 10
2223432 89
2223725 0
2223773 0
2224097 0
2224143 11
2224188 0
2224295 0
2224313 0
2224342 0
2224391 0
2224420 7
2224517 1
2224583 0
2224589 0
2224610 0
2224641 0
2224666 70
2224677 0
2224683 52
2224704 0
2224725 0
2224745 0
2224843 0
2224854 455
2224857 28
2224878 2
2224977 0
2225039 18
2225093 0
2225116 0
2225128 0
2225203 0
2225239 16
2225258 0
2225265 15
2225382 14
2225452 0
2225593 0
2225650 0
2225689 0
2225770 3
2225779 0
2225878 0
2226154 0
2226261 0
2226325 0
2226518 25
2226538 0
2226609 0
2226624 0
2226678 0
2226933 0
2227153 0
2227320 0
2227407 4
2227479 0
2227546 0
2227550 0
2227559 18
2227837 66
2227989 28
2228040 21
2228109 0
2228142 0
2228189 16
2228192 23
2228213 7
2228257 42
2228259 30
2228289 0
2228393 0
2228582 0
2228776 122
2228840 0
2228879 0
2228901 0
2228951 0
2229039 0
2229041 0
2229076 0
2229080 0
2229084 0
2229086 0
2229094 0
2229104 0
2229226 0
2229334 4
2229532 0
2229577 69
2229715 13
2229778 18
2229823 0
2229865 0
2229934 0
2229937 3
2229973 0
2229987 0
2230180 0
2230300 21
2230306 0
2230495 0
2230738 39
2230755 0
2230831 0
2230873 20
2230927 0
2230942 0
2231035 0
2231048 0
2231127 14
2231195 1
2231292 0
2231301 0
2231340 55
2231491 0
2231673 0
2231751 0
2231846 24
2231864 0
2232101 0
2232179 16
2232192 0
2232205 0
2232212 0
2232497 0
2232526 8
2232635 90
2232644 3
2232719 1
2232812 0
2232848 83
2232916 29
2232920 6
2233067 0
2233295 0
2233597 13
2233669 3
2233708 6
2234143 0
2234179 0
2234252 0
2234287 0
2234297 0
2234480 15
2234585 0
2234664 0
2234688 0
2234715 13
2235021 1
2235063 0
2235103 0
2235229 0
2235259 0
2235292 0
2235478 0
2235568 0
2235634 0
2235664 0
2235733 0
2235736 61
2235784 0
2235832 0
2235937 25
2235943 23
2235964 0
2236090 0
2236158 0
2236195 0
2236219 0
2236439 10
2236492 0
2236693 0
2236754 0
2236834 24
2236911 0
2236984 0
2237062 130
2237068 303
2237170 7
2237182 0
2237374 4
2237413 30
2237491 29
2237520 0
2237563 0
2237579 0
2237587 34
2237666 0
2237677 9
2237781 0
2237805 0
2237815 69
2237848 140
2237944 0
2237953 0
2237963 0
2237989 0
2238111 0
2238306 25
2238588 5
2238642 34
2238645 5
2238659 0
2238819 0
2238840 31
2238883 119
2239029 58
2239179 89
2239531 5
2239610 130
2239767 0
2240149 6
2240191 0
2240236 0
2240319 33
2240421 0
2240490 0
2240623 0
2240675 0
2240770 0
2240867 0
2240961 2
2241125 18
2241302 0
2241309 0
2241317 0
2241326 0
2241352 9
2241479 0
2241524 7
2241575 0
2241590 0
2241616 0
2241641 1
2241696 3
2241788 0
2242270 0
2242291 0
2242519 0
2242546 0
2242735 95
2242760 2
2243106 0
2243143 0
2243158 0
2243176 12
2243221 0
2243260 0
2243306 0
2243332 0
2243537 0
2243963 0
2243975 0
2244038 0
2244149 0
2244170 0
2244179 0
2244191 0
2244194 0
2244242 5
2244260 0
2244301 63
2244380 17
2244431 0
2244491 0
2244614 0
2244927 0
2244988 0
2245031 0
2245071 0
2245163 0
2245418 0
2245435 0
2245592 0
2245733 0
2245784 0
2245790 8
2245804 0
2245917 7
2246231 0
2246364 0
2246776 5
2246788 0
2246896 0
2246905 0
2247141 52
2247145 0
2247214 0
2247507 0
2247542 0
2247585 0
2247734 0
2247765 0
2247848 36
2247945 0
2248053 0
2248293 0
2248563 0
2248579 0
2248682 0
2248738 0
2248807 19
2248825 0
2249041 10
2249631 5
2249671 5
2249749 0
2249856 69
2249886 0
2249931 7
2249944 76
2250005 0
2250011 0
2250186 0
2250193 0
2250220 0
2250240 0
2250266 48
2250294 1
2250318 0
2250335 7
2250365 94
2250371 26
2250498 0
2250580 6
2250886 0
2251039 0
2251058 0
2251141 76
2251159 0
2251189 88
2251204 0
2251246 14
2251393 10
2251480 32
2251749 0
2251786 20
2251795 41
2251801 13
2252182 179
2252211 0
2252365 5
2252367 4
2252456 18
2252539 7
2252707 13
2252866 60
2252887 10
2252908 5
2253229 90
2253271 0
2253352 29
2253376 0
2253520 0
2253532 27
2253712 0
2253790 0
2253822 0
2254057 3
2254309 0
2254510 0
2254636 0
2254771 0
2254885 0
2254908 0
2255121 0
2255159 25
2255175 0
2255204 12
2255358 0
2255568 0
2255645 0
2255676 2
2255775 0
2255910 243
2256162 2
2256280 51
2256343 0
2256455 0
2256705 0
2256892 0
2257037 32
2257051 0
2257069 0
2257135 0
2257276 0
2257324 2
2257570 0
2257717 0
2257738 0
2257801 0
2257990 12
2258130 0
2258139 7
2258313 0
2258629 0
2258647 0
2258667 0
2258775 44
2258835 11
2258838 52
2259032 0
2259177 0
2259255 23
2259296 0
2259498 0
2259507 22
2259608 24
2259681 153
2259841 9
2259855 0
2259927 0
2259974 0
2260064 0
2260097 0
2260338 0
2260474 9
2260478 19
2260859 2
2261064 0
2261117 0
2261127 0
2261174 0
2261192 0
2261214 0
2261310 0
2261511 0
2261532 0
2261922 0
2261961 0
2262150 19
2262447 0
2262456 18
2262483 0
2262594 0
2262660 0
2262802 0
2262953 0
2262987 1
2263009 0
2263086 0
2263100 0
2263226 0
2263571 0
2263583 0
2263753 0
2263780 20
2263945 0
2264331 0
2264607 6
2264643 0
2264880 0
2265000 0
2265213 0
2265303 0
2265339 0
2265379 0
2265621 42
2265726 0
2265738 0
2265765 0
2265825 0
2265879 0
2265891 0
2265915 0
2266003 0
2266029 0
2266277 14
2266451 0
2266574 0
2266584 0
2266607 0
2266732 0
2266790 51
2267060 0
2267296 0
2267642 0
2267921 24
2267928 58
2267930 20
2267937 79
2267939 4
2268076 20
2268139 41
2268298 7
2268391 0
2268681 0
2268805 0
2268874 61
2268896 0
2268916 0
2268937 0
2268967 7
2268973 56
2269000 0
2269028 3
2269159 54
2269267 0
2269456 0
2269512 0
2269654 0
2269987 0
2270127 0
2270154 0
2270196 0
2270259 0
2270394 5
2270580 28
2270707 0
2270913 16
2270961 0
2271072 22
2271186 10
2271323 33
2271337 0
2271343 0
2271347 0
2271403 0
2271426 0
2271975 0
2272023 0
2272032 0
2272074 0
2272293 6
2272365 0
2272515 1
2272557 73
2272575 19
2272587 21
2272680 0
2272734 10
2272928 41
2272962 20
2272987 0
2273190 10
2273193 0
2273253 0
2273439 41
2273474 15
2273553 1
2273763 13
2273847 7
2273895 0
2273945 3
2273955 0
2274080 22
2274102 0
2274132 0
2274192 0
2274208 0
2274226 0
2274232 0
2274236 0
2274246 0
2274253 0
2274321 3
2274357 0
2274431 0
2274438 0
2274445 41
2274598 33
2274604 26
2274701 93
2274723 0
2274790 0
2274961 0
2274973 31
2274975 0
2275226 0
2275284 0
2275526 0
2275591 0
2275730 0
2276159 51
2276293 0
2276337 0
2276358 0
2276432 0
2276509 0
2276591 0
2276702 0
2276735 0
2276945 0
2276954 10
2277295 0
2277336 0
2277421 27
2277490 0
2277580 13
2277646 41
2277844 0
2277909 2
2277948 1
2277974 0
2278027 0
2278195 0
2278219 42
2278906 0
2278980 0
2279221 18
2279224 69
2279396 0
2279479 21
2279541 0
2279581 0
2279613 0
2279628 0
2279691 54
2279744 10
2279925 0
2280001 0
2280022 0
2280054 0
2280078 11
2280230 0
2280256 0
2280262 0
2280273 24
2280294 0
2280307 0
2280363 0
2280372 0
2280382 0
2280391 1
2280401 0
2280465 0
2280467 0
2280474 0
2280480 0
2280503 0
2280721 0
2280740 0
2281168 23
2281261 4
2281360 0
2281411 39
2281665 0
2281852 0
2281885 83
2281891 0
2282082 0
2282186 0
2282293 0
2282305 0
2282380 4
2282400 0
2282449 85
2282485 63
2282497 0
2282710 5
2282869 16
2282914 55
2282986 0
2283160 68
2283172 0
2283238 7
2283349 0
2283364 6
2283469 26
2283475 0
2283478 0
2283552 0
2283582 134
2283768 0
2283837 0
2283931 6
2284164 0
2284173 54
2284193 63
2284371 0
2284528 23
2284545 0
2284659 19
2284744 0
2284860 0
2285050 60
2285223 0
2285484 0
2285511 0
2285539 22
2285541 14
2285548 0
2285604 55
2285778 0
2285874 0
2286031 0
2286326 0
2286342 0
2286417 0
2286628 0
2286648 0
2286653 0
2286655 0
2286662 0
2287175 34
2287235 0
2287409 0
2287452 0
2287507 0
2287584 0
2287627 9
2287701 0
2287828 22
2287860 2
2287972 0
2287986 0
2288211 0
2288406 0
2288517 0
2288602 0
2288674 0
2288807 0
2288873 0
2288903 3
2288981 0
2289140 69
2289261 0
2289332 0
2289371 0
2289515 0
2289686 25
2289746 0
2289752 0
2289764 0
2289866 0
2289965 0
2289980 0
2290247 0
2290361 0
2290379 0
2290524 0
2290547 0
2290616 0
2290622 0
2290630 0
2290915 0
2290944 0
2290969 0
2290987 0
2291041 0
2291086 0
2291140 0
2291154 0
2291299 0
2291539 0
2291571 0
2291587 11
2291734 4
2291856 0
2291873 1
2292044 17
2292140 10
2292176 0
2292313 0
2292482 64
2292485 0
2292529 58
2292631 102
2292651 22
2292665 0
2292684 22
2292818 42
2292946 0
2293317 0
2293335 8
2293514 0
2293575 0
2293614 0
2293668 0
2293682 0
2293703 52
2293789 0
2293815 0
2293881 30
2293906 0
2294156 0
2294201 32
2294246 0
2294253 25
2294369 177
2294375 59
2294378 50
2294414 0
2294571 0
2294742 4
2294894 13
2294957 0
2294984 0
2295096 2
2295490 0
2295512 0
2295544 0
2295592 23
2295640 0
2295643 0
2295686 0
2295782 0
2295827 0
2295844 0
2295853 20
2296071 0
2296162 19
2296414 0
2296666 0
2296859 93
2296969 0
2297102 24
2297108 0
2297189 0
2297192 0
2297207 0
2297220 0
2297326 13
2297411 0
2297759 0
2297845 0
2297900 112
2297956 0
2298065 0
2298152 0
2298336 4
2298360 0
2298750 0
2298810 0
2299191 0
2299763 0
2299793 0
2299932 0
2300120 0
2300243 0
2300456 0
2300486 73
2300725 18
2300756 0
2301010 15
2301022 18
2301034 0
2301148 1
2301244 0
2301259 11
2301291 0
2301524 0
2302061 0
2302111 0
2302123 0
2302128 0
2302141 0
2302144 0
2302151 0
2302158 3
2302214 0
2302269 0
2302322 0
2302326 58
2302428 0
2302469 0
2302502 0
2302573 0
2302598 0
2302607 0
2302651 0
2302709 0
2303018 0
2303105 0
2303129 13
2303144 0
2303280 0
2303286 0
2303294 0
2303301 0
2303306 0
2303494 0
2303518 0
2303628 0
2304063 0
2304106 0
2304307 14
2304406 0
2304493 18
2304648 0
2304789 0
2304840 0
2304878 0
2304911 0
2305050 4
2305125 0
2305131 0
2305322 0
2305365 0
2305415 0
2305433 0
2305439 0
2305512 0
2305517 0
2305524 0
2305526 0
2305529 0
2305596 0
2305774 0
2305883 0
2306027 0
2306410 0
2306828 29
2306987 0
2307104 0
2307166 0
2307228 0
2307234 0
2307238 0
2307240 0
2307245 0
2307249 0
2307281 0
2307330 0
2307420 0
2307507 60
2307744 0
2307900 0
2307963 0
2308110 0
2308154 0
2308181 0
2308184 17
2308271 0
2308433 0
2308621 0
2308841 0
2308870 5
2309024 0
2309033 0
2309078 0
2309084 0
2309135 0
2309138 0
2309187 4
2309290 0
2309375 0
2309397 0
2309615 0
2309672 60
2309675 0
2309678 0
2309735 2
2309829 0
2309975 100
2310132 0
2310227 0
2310266 25
2310551 0
2310662 0
2310962 0
2311108 0
2311132 27
2311354 0
2311393 0
2311414 0
2311417 0
2311426 0
2311592 0
2311615 0
2311681 0
2311790 0
2311801 0
2311807 1
2311874 0
2311895 0
2311934 0
2311965 0
2311974 0
2312361 5
2312558 0
2312577 0
2312810 0
2312912 0
2313102 0
2313318 220
2313394 0
2313438 10
2313576 0
2313579 0
2313606 22
2313822 0
2313999 12
2314005 4
2314032 0
2314101 69
2314128 0
2314153 0
2314252 0
2314282 0
2314327 0
2314468 52
2314678 144
2315029 0
2315275 0
2315293 0
2315335 84
2315523 0
2315853 0
2315907 0
2315916 0
2315949 0
2315967 0
2316036 42
2316051 5
2316192 0
2316231 0
2316249 0
2316336 5
2316434 0
2316614 0
2316757 0
2316759 0
2316768 0
2316775 0
2316780 0
2317119 0
2317156 0
2317183 0
2317297 0
2317338 0
2317528 0
2317732 0
2317780 0
2317909 0
2317931 0
2318119 37
2318149 100
2318173 0
2318548 0
2318564 0
2318652 0
2318822 0
2318861 0
2319146 0
2319175 0
2319459 0
2319709 0
2319748 0
2319752 0
2319785 0
2320066 0
2320236 0
2320255 0
2320348 0
2320470 10
2320473 0
2320500 0
2320532 0
2320551 0
2320742 0
2320762 0
2320912 0
2321015 0
2321140 0
2321197 0
2321203 0
2321570 0
2321578 0
2321675 0
2321736 0
2321823 0
2321847 0
2321892 0
2321935 0
2322000 0
2322039 8
2322051 4
2322104 0
2322150 7
2322351 0
2322420 0
2322501 0
2322519 0
2322530 46
2322566 0
2322585 0
2322606 0
2322609 0
2322614 0
2322621 0
2322626 0
2322628 0
2322632 0
2322640 0
2322688 0
2322708 0
2322721 0
2322744 0
2322904 0
2322992 0
2323128 0
2323310 48
2323356 0
2323513 0
2323536 0
2323586 65
2323682 0
2323901 0
2323928 0
2323961 0
2324105 0
2324151 0
2324311 0
2324377 0
2324653 71
2324710 0
2324725 0
2325359 0
2325379 0
2325388 58
2325451 0
2325568 6
2325604 0
2325625 0
2325631 0
2325688 0
2325709 0
2325793 0
2325832 0
2326028 0
2326076 0
2326188 0
2326429 0
2326590 0
2326597 0
2326628 8
2326630 11
2326672 0
2326681 0
2326801 2
2327038 0
2327125 0
2327134 9
2327137 0
2327221 0
2327242 4
2327260 0
2327302 0
2327311 115
2327458 0
2327482 33
2327512 0
2327603 0
2327615 0
2327620 0
2327627 0
2327704 0
2327730 0
2327749 0
2327770 0
2327775 0
2327777 0
2327787 0
2327847 89
2327971 30
2328071 0
2328133 0
2328150 0
2328162 0
2328266 0
2328389 0
2328498 0
2328510 0
2328636 0
2328717 4
2328927 0
2328946 0
2329009 0
2329014 0
2329021 0
2329026 0
2329222 0
2329285 40
2329498 0
2329540 0
2329591 0
2329663 30
2329756 0
2329774 76
2329861 1
2330041 0
2330199 34
2330202 33
2330493 11
2330509 0
2330610 0
2330730 46
2330898 0
2330910 0
2331129 0
2331195 0
2331210 0
2331465 0
2331468 0
2331630 0
2331808 0
2332044 1
2332191 0
2332222 0
2332254 29
2332489 1
2333172 245
2333178 65
2333469 0
2333498 0
2333504 13
2333681 0
2333782 0
2333950 0
2334109 0
2334141 0
2334176 0
2334262 7
2334316 0
2334329 0
2334386 0
2334459 22
2334478 49
2334676 0
2334771 0
2334841 0
2335000 50
2335094 56
2335141 46
2335177 0
2335224 0
2335249 0
2335379 0
2335465 0
2335482 4
2335499 0
2335655 0
2335670 0
2335974 23
2336208 0
2336427 0
2336496 0
2336580 0
2336598 0
2336682 0
2336703 0
2336901 0
2336991 0
2337099 0
2337242 0
2337525 9
2337615 7
2337639 0
2337648 0
2337931 0
2337945 0
2338035 0
2338074 0
2338284 0
2338387 0
2338402 0
2338414 0
2338419 0
2338682 0
2338764 12
2338859 0
2338869 0
2338941 0
2339020 8
2339094 0
2339141 0
2339256 20
2339274 0
2339515 67
2339623 0
2339704 0
2339731 0
2339835 0
2340022 2
2340031 21
2340124 29
2340181 0
2340295 6
2340298 0
2340510 22
2340541 0
2340631 0
2340669 0
2340790 6
2340870 0
2340927 15
2340936 0
2340966 102
2341292 1
2341313 0
2341736 0
2341916 7
2341976 4
2342051 0
2342306 6
2342360 16
2342522 85
2342750 0
2342810 0
2342909 15
2342993 0
2343014 57
2343166 0
2343175 122
2343195 0
2343197 42
2343252 0
2343477 0
2343726 451
2343792 1
2343795 29
2343813 26
2343888 0
2344188 27
2344239 5
2344377 2
2344522 0
2344531 0
2344542 0
2344558 0
2344617 739
2344656 0
2344670 0
2344680 7
2345249 0
2345307 0
2345396 0
2345561 0
2345969 16
2345991 52
2346045 0
2346261 14
2346330 0
2346574 19
2346586 0
2346685 11
2346691 37
2346727 4
2346745 39
2346775 30
2346790 12
2346832 0
2347054 18
2347084 0
2347111 81
2347132 32
2347150 0
2347168 22
2347240 0
2347291 0
2347372 43
2347396 0
2347421 17
2347516 79
2347579 45
2347582 53
2347633 116
2347651 0
2347741 48
2347902 49
2347915 5
2347998 5
2348007 0
2348191 0
2348447 30
2348510 0
2348710 0
2348721 0
2348769 199
2348864 0
2348972 14
2348992 147
2349111 8
2349179 4
2349347 13
2349655 0
2349821 0
2349902 80
2350052 5
2350103 6
2350180 249
2350226 10
2351029 0
2351094 0
2351125 0
2351235 0
2351394 0
2351766 0
2352069 0
2352108 0
2352144 0
2352336 0
2352650 0
2352680 0
2352720 0
2352848 0
2353088 0
2353257 0
2353293 0
2353377 74
2353461 0
2353497 0
2353935 0
2354029 0
2354414 0
2354424 6
2354460 0
2354477 0
2354569 0
2354655 0
2354676 0
2354719 46
2354825 0
2354854 0
2354961 0
2354963 30
2354985 0
2355045 0
2355069 0
2355459 0
2355549 0
2355839 0
2355879 0
2355945 0
2356071 0
2356086 0
2356342 0
2356413 0
2356550 0
2356845 0
2356937 24
2356964 25
2357095 0
2357434 0
2357698 23
2357805 0
2357827 0
2357959 0
2358151 0
2358154 0
2358369 0
2358410 0
2358868 0
2359272 0
2359329 0
2359371 0
2359440 3
2359692 30
2359774 0
2360094 0
2360116 0
2360336 0
2360934 21
2361087 0
2361297 0
2361360 15
2361366 53
2361396 0
2361570 0
2361681 32
2361712 0
2361771 17
2362023 0
2362515 0
2362541 24
2362590 0
2362610 0
2362615 0
2362620 0
2362650 0
2363133 0
2363328 10
2363418 8
2363543 9
2363593 0
2363810 10
2363858 11
2364064 0
2364200 11
2364254 21
2364308 0
2364320 0
2364491 0
2364563 42
2364650 0
2364746 0
2364971 9
2365127 0
2365167 3
2365211 0
2365683 0
2365827 19
2365961 55
2366074 96
2366157 0
2366184 130
2366221 160
2366304 1
2366323 173
2366329 33
2366458 42
2366491 12
2366694 175
2366796 36
2366937 4
2366958 202
2367078 22
2367402 181
2367693 2
2367773 120
2367940 0
2367978 109
2368011 7
2368040 43
2368072 1
2368161 5
2368221 91
2368248 21
2368268 52
2368271 14
2368282 0
2368295 0
2368412 33
2368432 0
2368474 0
2369009 64
2369030 0
2369102 0
2369132 27
2369505 0
2369559 28
2369598 0
2369721 7
2369736 5
2369848 29
2370025 0
2370036 0
2370078 93
2370135 46
2370278 73
2370312 0
2370428 0
2370578 2
2370587 11
2370944 8
2370996 0
2371058 32
2371098 10
2371127 63
2371130 26
2371446 1
2371500 0
2371716 9
2371745 0
2371872 0
2371878 1
2371890 26
2371917 21
2372016 0
2372151 34
2372241 32
2372346 77
2372526 17
2372727 12
2372805 61
2372856 129
2372937 13
2373015 11
2373021 0
2373045 0
2373270 13
2373280 46
2373300 49
2373373 0
2373423 0
2373446 15
2373625 78
2373631 8
2373646 16
2373781 1
2374087 44
2374100 0
2374112 0
2374221 14
2374323 0
2374590 0
2374825 0
2374848 0
2374875 32
2374905 0
2375154 0
2375211 19
2375469 0
2375598 0
2375772 10
2375925 0
2376084 7
2376138 64
2376148 57
2376168 3
2376177 24
2376237 0
2376355 0
2376498 137
2376502 119
2376524 0
2376565 61
2376617 0
2376692 36
2376961 0
2377202 0
2377268 2
2377289 0
2377505 0
2377688 0
2377772 0
2377812 129
2377989 0
2378391 53
2378553 242
2378634 0
2378733 53
2378887 21
2378903 157
2378965 59
2378974 0
2379169 8
2379503 105
2379630 4
2379749 39
2379848 25
2379905 49
2379965 0
2380281 183
2380285 390
2380356 3
2380381 12
2380397 42
2380420 27
2380426 274
2380578 1
2380584 75
2380660 58
2380696 126
2380726 0
2380768 77
2380786 0
2380882 0
2380935 178
2381037 115
2381058 50
2381100 34
2381205 33
2381244 43
2381250 7
2381270 0
2381361 10
2381399 27
2381429 49
2381483 172
2381546 145
2381564 0
2381567 48
2381591 5
2381630 65
2381675 234
2381678 123
2381687 40
2381710 0
2381717 1
2382083 0
2382125 11
2382152 11
2382272 192
2382287 4
2382305 0
2382344 35
2382347 186
2382440 8
2382446 202
2382569 41
2382782 1
2382803 67
2382806 13
2382842 58
2382848 84
2382935 90
2382962 779
2383024 0
2383088 197
2383133 77
2383214 99
2383217 0
2383229 38
2383253 90
2383256 19
2383268 31
2383280 0
2383301 71
2383397 109
2383427 179
2383430 46
2383532 1
2383600 85
2383635 9
2383658 49
2383752 410
2384010 66
2384082 0
2384088 0
2384127 44
2384191 17
2384310 0
2384407 44
2384480 0
2384562 32
2384666 60
2384803 0
2384890 0
2384899 0
2384911 2
2385103 1
2385121 0
2385233 0
2385272 0
2385392 63
2385637 77
2385859 0
2385880 0
2385916 67
2385966 0
2386102 51
2386142 0
2386327 0
2386336 85
2386390 20
2386474 14
2386483 7
2386507 1
2386582 0
2386612 23
2386762 37
2386866 0
2386929 0
2386953 32
2386995 0
2387002 10
2387004 0
2387040 0
2387073 0
2387100 5
2387150 0
2387430 130
2387446 0
2387462 7
2387564 63
2387627 15
2387732 89
2387762 10
2387867 5
2387909 60
2387974 0
2388031 0
2388118 17
2388136 0
2388229 0
2388292 10
2388334 27
2388371 0
2388515 0
2388534 0
2388539 0
2388560 11
2388562 8
2388672 0
2388799 33
2388836 0
2388984 54
2389005 0
2389107 3
2389284 0
2389347 49
2389434 0
2389491 8
2389564 19
2389603 4
2389679 13
2389699 15
2389714 0
2389750 4
2390059 1
2390071 33
2390122 0
2390161 52
2390227 0
2390236 48
2390275 13
2390308 41
2390394 26
2390548 152
2390587 20
2390737 22
2390784 79
2390787 33
2390877 10
2390889 6
2390894 82
2390981 76
2391096 17
2391237 150
2391268 4
2391476 119
2391636 0
2391716 0
2391723 0
2391913 33
2391949 126
2392018 72
2392042 70
2392144 131
2392278 0
2392363 15
2392438 10
2392477 48
2392555 46
2392596 72
2392612 0
2392651 87
2392654 0
2392768 25
2392798 237
2392804 79
2392981 8
2393125 16
2393179 15
2393251 8
2393290 8
2393336 104
2393392 0
2393495 23
2393555 160
2393711 49
2393723 146
2393774 9
2394012 53
2394021 19
2394407 35
2394515 114
2394518 0
2394581 29
2394593 3
2394605 20
2394683 0
2394686 49
2394695 16
2394701 39
2394755 50
2394761 47
2394782 0
2394800 25
2394815 29
2394860 0
2394893 29
2395004 23
2395052 53
2395111 0
2395118 0
2395137 0
2395295 9
2395301 110
2395483 116
2395496 35
2395511 0
2395641 9
2395673 10
2395767 0
2395937 0
2396153 8
2396189 31
2396461 20
2396504 28
2396543 44
2396701 0
2396707 5
2396725 10
2396761 0
2396808 4
2396944 0
2397233 0
2397493 43
2397496 12
2397511 10
2397651 0
2397694 7
2397742 0
2397796 0
2397823 0
2397850 0
2397874 0
2397913 25
2397925 0
2397933 14
2398022 0
2398084 0
2398120 15
2398124 12
2398133 0
2398215 0
2398229 0
2398304 0
2398316 0
2398388 0
2398616 0
2398679 3
2398688 51
2398766 0
2398910 3
2399078 13
2399093 36
2399111 0
2399171 10
2399246 0
2399387 0
2399396 30
2399400 2
2399471 0
2399486 0
2399641 0
2399703 8
2399735 0
2399765 8
2399780 107
2399984 0
2400077 17
2400080 0
2400254 26
2400326 79
2400356 7
2400398 61
2400428 8
2400512 140
2400578 0
2400728 2
2400741 42
2400759 36
2400776 0
2400791 0
2400868 5
2400877 0
2400936 0
2400981 58
2401005 0
2401185 29
2401221 110
2401416 46
2401473 0
2401709 0
2401902 79
2402221 9
2402304 0
2402314 17
2402407 74
2402419 55
2402453 24
2402460 17
2402469 0
2402476 0
2402507 0
2402562 19
2402587 50
2402632 200
2402691 31
2402782 221
2402962 45
2403235 26
2403304 160
2403379 55
2403394 35
2403448 274
2403516 0
2403676 105
2403700 50
2403733 16
2403745 57
2403883 0
2403892 33
2404003 0
2404039 0
2404107 0
2404141 0
2404273 118
2404304 0
2404681 3
2404732 27
2404801 30
2405009 0
2405086 62
2405089 6
2405158 41
2405279 9
2405413 39
2405512 0
2405515 0
2405633 4
2405906 72
2405936 54
2406046 17
2406119 56
2406643 19
2406723 0
2406769 9
2406789 0
2406898 0
2406964 0
2407132 25
2407285 6
2407373 0
2407379 0
2407391 0
2407406 0
2407440 0
2407442 61
2407448 0
2407479 68
2407491 73
2407637 0
2407738 3
2407890 18
2407894 0
2407946 53
2408008 0
2408108 0
2408197 0
2408224 85
2408452 65
2408456 5
2408584 8
2408614 2
2408629 11
2408689 5
2409031 23
2409269 22
2409437 61
2409578 590
2409587 69
2409842 26
2409860 9
2410000 11
2410066 0
2410219 0
2410340 30
2410465 45
2410624 66
2410739 7
2410763 8
2410787 0
2410808 13
2410865 0
2411051 14
2411136 60
2411201 0
2411582 105
2411653 3
2412151 4
2412184 1
2412452 2
2412475 0
2412520 34
2412583 0
2412635 0
2412641 0
2412674 42
2412689 0
2412766 39
2412798 0
2412995 31
2413015 17
2413027 124
2413045 38
2413072 6
2413106 0
2413138 106
2413165 4859
2413261 22
2413276 33
2413435 0
2413638 281
2413722 2
2413977 250
2413980 37
2413983 58
2414098 5
2414157 77
2414166 0
2414226 30
2414325 18
2414475 30
2414694 62
2414745 85
2414748 76
2414766 40
2414796 68
2414923 9
2415020 3
2415060 13
2415084 9
2415097 46
2415104 189
2415108 149
2415144 0
2415243 0
2415276 50
2415329 16
2415444 16
2415615 75
2415693 59
2415798 71
2416099 23
2416158 431
2416302 9
2416334 51
2416398 98
2416422 20
2416527 0
2416596 0
2416623 11
2416769 9
2416781 0
2417003 162
2417051 203
2417131 0
2417378 141
2417435 0
2417519 35
2417561 17
2417579 12
2417591 44
2417746 60
2417824 21
2417839 19
2418084 49
2418086 105
2418262 0
2418274 11
2418883 0
2418898 0
2418969 0
2419005 0
2419043 23
2419177 67
2419290 98
2419373 0
2419400 144
2419437 146
2419520 1
2419539 152
2419545 32
2419674 35
2419707 7
2419910 184
2420012 41
2420153 4
2420174 222
2420294 19
2420618 191
2420909 0
2420989 125
2421156 0
2421194 73
2421227 3
2421256 7
2421466 0
2421492 135
2421519 0
2421873 0
2421892 0
2422110 0
2422138 0
2422253 0
2422374 144
2422463 0
2422519 0
2422817 0
2422835 7
2422927 0
2423021 5
2423030 0
2423072 103
2423094 0
2423148 0
2423163 0
2423520 11
2423955 0
2424027 3
2424313 0
2424425 2
2424482 14
2424545 0
2424890 0
2424923 3
2424974 24
2425130 9
2425258 0
2425304 0
2425370 29
2425373 25
2425412 0
2425463 0
2425536 0
2425754 7
2425795 0
2425879 32
2425914 0
2425963 0
2426019 0
2426106 2
2426118 0
2426180 0
2426192 0
2426214 71
2426280 3
2426311 0
2426453 0
2426522 0
2426528 0
2426660 0
2426689 0
2426825 42
2426852 0
2426921 0
2427071 10
2427086 0
2427185 0
2427607 0
2427673 4
2427925 3
2427936 0
2428045 0
2428147 17
2428162 0
2428198 0
2428242 24
2428372 0
2428405 0
2428510 6
2428627 0
2428637 0
2428847 20
2428860 5
2428893 0
2428911 15
2428927 11
2429002 0
2429266 0
2429429 0
2429491 0
2429509 3
2430140 11
2430441 0
2430450 0
2430969 0
2431041 27
2431059 2
2431077 0
2431104 0
2431227 0
2431251 1
2431522 0
2431599 3
2431704 8
2431725 15
2431811 0
2431849 4
2431917 0
2432348 0
2432384 0
2432435 2
2432498 0
2432525 25
2432572 0
2432592 0
2432632 72
2432671 88
2432691 5
2432722 0
2432750 0
2432760 0
2432770 128
2432789 30
2433250 4
2433601 0
2433625 0
2433683 4
2433705 0
2433869 0
2433899 0
2433914 0
2434018 0
2434409 0
2434412 0
2434466 0
2434510 0
2434805 28
2435086 34
2435134 4
2435464 26
2435705 67
2435837 0
2436128 0
2436172 0
2436200 29
2436295 52
2436361 38
2436414 19
2436498 0
2436549 74
2436603 0
2436648 26
2436783 15
2436801 3
2436915 20
2436930 0
2437014 2
2437119 25
2437367 0
2437775 0
2438038 0
2438052 20
2438080 0
2438311 0
2438642 0
2439462 4
2439466 0
2439522 4
2439572 0
2439636 1
2439696 17
2439878 0
2440014 0
2440269 2
2440341 0
2440359 0
2440530 0
2440552 0
2441367 0
2441454 24
2441643 1
2441652 6
2441685 2
2441781 0
2442003 0
2442108 0
2442162 14
2442168 44
2442282 15
2442409 0
2442423 0
2442804 0
2443001 0
2443088 7
2443169 0
2443214 22
2443303 9
2443364 0
2443426 0
2443552 0
2443555 0
2443858 0
2444179 0
2444218 0
2444243 0
2444305 0
2444428 0
2444434 0
2444515 0
2444860 0
2445415 0
2445448 0
2445541 0
2445587 17
2445591 12
2445603 0
2445648 0
2446146 0
2446263 17
2446360 19
2446369 0
2446985 0
2447090 0
2447171 0
2447261 0
2447279 0
2447504 0
2447615 0
2447618 0
2447786 0
2447804 0
2447807 0
2447816 0
2447819 0
2447873 0
2447960 0
2448098 0
2448116 0
2448171 0
2448179 22
2448285 0
2448743 0
2448911 0
2449044 23
2449107 17
2449200 0
2449279 77
2449345 0
2449457 0
2449579 0
2449585 0
2449606 0
2449621 0
2449648 0
2449707 0
2449789 0
2449876 0
2450056 0
2450137 0
2450176 0
2450182 0
2450913 24
2450937 67
2451101 13
2451114 0
2451210 152
2451327 0
2451336 444
2451474 0
2451511 0
2451534 0
2451556 5
2451586 0
2452002 0
2452279 0
2452314 0
2452320 6
2452341 0
2452750 21
2452822 13
2452843 32
2452847 0
2452873 4
2452923 0
2453002 3
2453038 3
2453101 6
2453137 0
2453353 14
2453371 6
2453458 0
2453542 0
2453599 0
2453746 0
2453765 19
2453928 0
2454022 0
2454106 0
2454173 0
2454196 38
2454246 0
2454259 13
2454282 0
2454285 8
2454329 0
2454359 0
2454446 8
2454640 0
2454668 0
2454749 0
2455115 0
2455196 0
2455339 0
2455619 0
2455643 0
2455655 0
2455736 0
2455787 0
2456030 0
2456042 0
2456251 0
2456395 0
2456782 0
2456825 0
2456900 0
2456914 0
2456921 0
2456930 2
2456977 0
2457034 0
2457463 0
2457600 0
2457616 0
2457634 0
2457679 0
2457706 0
2457739 0
2457855 0
2458045 0
2458162 72
2458198 0
2458243 271
2458306 19
2458474 0
2458618 0
2458621 21
2458666 41
2458816 52
2458990 4
2459015 2
2459017 0
2459138 0
2459235 0
2459255 0
2459292 19
2459538 139
2459775 0
2459781 0
2459785 0
2459802 0
2459826 0
2459859 0
2460303 0
2460342 12
2460368 0
2460390 0
2460515 50
2460524 0
2460610 0
2460617 69
2460621 16
2460628 71
2460635 0
2460652 14
2460654 20
2460667 2
2460695 0
2460701 0
2461186 0
2461195 0
2461227 0
2461450 0
2462056 0
2462376 0
2462397 0
2462416 0
2462451 0
2462577 0
2462655 0
2462871 0
2462892 0
2463014 0
2463282 31
2463459 0
2463735 0
2463942 0
2464001 0
2464356 22
2464538 0
2464639 0
2464645 0
2464685 82
2464771 0
2464784 0
2464858 0
2464870 0
2465044 10
2465071 0
2465092 0
2465125 22
2465299 3
2465407 33
2465416 0
2465617 40
2465641 0
2465758 24
2465882 14
2465902 58
2466086 0
2466093 0
2466303 0
2466659 0
2466764 0
2466839 0
2466911 0
2466920 0
2466947 0
2466989 0
2466998 0
2467061 0
2467070 0
2467253 0
2467352 0
2467514 0
2467706 0
2467724 0
2467773 0
2467838 0
2468153 2
2468173 0
2468253 0
2468260 0
2468296 0
2468312 0
2468344 1
2468367 0
2468389 0
2468403 0
2468411 0
2468435 0
2468462 0
2468553 0
2468756 0
2468916 0
2469045 0
2469089 0
2469299 2
2469334 0
2469354 0
2469357 0
2469367 0
2469377 0
2469431 4
2469575 0
2470106 0
2470331 0
2470472 0
2470492 0
2470680 0
2470893 0
2470910 0
2471020 0
2471194 0
2471253 0
2471407 0
2471442 0
2471444 0
2471451 0
2471482 0
2471565 4
2471629 0
2471681 0
2471693 0
2471758 0
2471795 0
2471852 0
2471915 0
2471996 0
2472357 0
2472421 4
2472445 0
2472655 6
2472754 22
2472853 8
2472894 0
2472921 0
2472936 0
2472955 0
2472993 0
2473054 8
2473087 1
2473216 26
2473728 0
2473786 0
2473806 0
2473956 0
2473974 0
2474052 0
2474076 32
2474100 0
2474175 7
2474334 8
2474418 13
2474550 0
2475075 0
2475312 58
2475441 4
2475621 0
2475646 0
2475825 0
2475889 17
2475965 26
2476362 0
2476445 0
2476518 77
2476887 0
2476899 0
2476954 8
2477051 0
2477262 17
2477293 0
2477357 0
2477370 0
2477389 102
2477479 24
2477518 0
2477599 0
2477683 0
2477686 0
2477701 0
2477713 0
2477792 0
2477998 0
2478108 6
2478199 0
2478573 0
2478620 0
2478629 0
2478683 0
2478694 0
2478995 0
2479046 0
2479081 0
2479094 0
2479335 0
2479445 0
2479463 0
2479661 0
2479687 0
2479694 0
2479869 0
2479890 0
2479900 0
2480356 87
2480362 39
2480485 6
2480500 20
2480544 11
2480584 6
2480623 87
2480649 0
2480703 0
2480879 0
2480976 0
2481063 0
2481173 0
2481218 0
2481286 0
2481316 0
2481358 0
2481730 3
2481867 0
2481951 0
2482044 0
2482169 35
2482425 0
2482556 0
2482708 0
2482754 0
2482995 0
2483013 0
2483036 0
2483087 0
2483103 0
2483185 0
2483908 0
2483966 0
2484016 45
2484118 0
2484421 12
2484485 0
2484568 2
2484865 6
2485017 0
2485029 0
2485163 0
2485182 0
2485302 0
2485464 0
2485500 0
2485665 0
2485710 0
2485906 0
2485944 0
2486078 0
2486249 0
2486340 0
2486490 10
2486592 0
2487081 0
2487153 0
2487227 0
2487353 18
2487467 23
2487524 27
2487605 0
2487629 0
2487767 0
2487800 0
2487887 0
2487977 0
2488031 0
2488041 0
2488235 0
2488298 92
2488357 14
2488440 33
2488445 0
2488509 0
2488515 0
2488596 5
2488791 0
2489031 15
2489066 0
2489074 132
2489329 40
2489350 0
2489428 219
2489539 263
2489575 82
2489587 0
2489677 98
2489740 19
2489767 0
2489919 2
2490053 0
2490073 65
2490076 63
2490088 0
2490097 129
2490100 86
2490435 82
2490447 33
2490501 109
2490595 0
2490600 0
2490627 0
2490715 49
2490905 0
2491023 8
2491123 0
2491158 52
2491200 140
2491225 22
2491302 18
2491350 0
2491359 0
2491506 0
2491563 2
2491605 44
2491737 0
2491907 1
2491917 0
2491956 0
2492049 0
2492169 0
2492265 0
2492268 0
2492304 0
2492331 0
2492385 0
2492424 0
2492508 0
2492586 0
2492822 0
2492990 0
2493062 0
2493086 0
2493130 0
2493269 12
2493301 55
2493314 0
2493320 0
2493388 1231
2493418 4
2493424 52
2493469 33
2493505 17
2493562 0
2493571 0
2493624 6
2493669 0
2493916 21
2494126 0
2494405 0
2494673 41
2494720 0
2494774 0
2494984 0
2495041 69
2495158 0
2495167 0
2495217 0
2495326 0
2495362 1
2495374 41
2495377 14
2495554 0
2495671 0
2495716 0
2495740 38
2495785 2
2495881 17
2496013 45
2496253 0
2496292 0
2496304 0
2496764 0
2496855 0
2497028 0
2497068 0
2497221 0
2497271 0
2497298 0
2497573 0
2497648 0
2497772 0
2497779 5
2498420 16
2498496 18
2498511 0
2498518 1
2498525 1
2498548 0
2498950 0
2499016 0
2499163 0
2499268 36
2499327 0
2499340 1
2499351 0
2499560 0
2499658 19
2499664 0
2499777 0
2500047 0
2500053 0
2500137 0
2500347 0
2500497 0
2500569 0
2500629 0
2500842 91
2501193 0
2501343 50
2501370 0
2501394 19
2501472 21
2501627 3
2501800 82
2502001 0
2502016 0
2502022 0
2502037 0
2502052 0
2502067 0
2502082 0
2502097 4
2502112 6
2502130 0
2502136 0
2502151 42
2502166 0
2502202 0
2502223 0
2502232 44
2502304 40
2502334 20
2502344 0
2502400 0
2502420 0
2502426 55
2502455 3
2502471 0
2502624 4
2502675 0
2503142 0
2503157 0
2503162 0
2503245 0
2503453 0
2503504 0
2503566 0
2503899 0
2504746 0
2505310 50
2505676 0
2505979 0
2506027 0
2506192 39
2506300 0
2506531 31
2506672 5
2506835 0
2506868 0
2506906 0
2506972 0
2506974 0
2508304 0
2508367 0
2508423 1
2508553 0
2508559 0
2508596 0
2508660 59
2508688 6
2508737 0
2508741 231
2508745 7
2508756 0
2508806 0
2509041 17
2509208 0
2509484 0
2509599 0
2509611 0
2509707 0
2509765 1
2509850 0
2509881 0
2509928 9
2509940 0
2510034 0
2510054 2
2510064 0
2510079 0
2510265 7
2510327 0
2510331 0
2510517 0
2510622 0
2510700 0
2511045 36
2511255 17
2511258 15
2511278 0
2511900 0
2512482 0
2512776 23
2513081 0
2513388 0
2513410 0
2513512 10
2513515 45
2513730 11
2513848 8
2513935 69
2513998 3178
2514094 32
2514188 16
2514211 58
2514301 0
2514360 0
2514376 0
2514454 0
2514590 33
2514721 0
2514834 0
2514892 0
2515181 0
2515337 0
2515431 0
2516021 0
2516412 301
2516771 0
2517155 49
2517164 0
2517188 4
2517200 0
2517313 0
2517488 0
2517573 66
2517588 0
2517615 0
2517633 102
2517684 0
2517708 0
2517738 0
2517762 0
2517825 0
2518062 0
2518200 26
2518209 0
2518412 0
2518421 0
2518453 0
2518459 0
2518542 0
2518572 3
2518677 5
2519013 13
2519017 11
2519160 60
2519349 23
2519372 0
2519449 1
2519512 41
2519521 0
2519538 0
2519551 4
2519602 0
2519641 79
2519743 5
2519932 0
2520014 0
2520026 0
2520082 0
2520148 0
2520202 0
2520671 0
2520750 0
2520931 0
2520974 0
2521081 0
2521247 0
2521328 0
2521345 0
2521356 0
2521479 0
2521653 0
2521728 0
2521863 0
2522197 2
2522230 4
2522316 0
2522347 7
2522350 0
2522428 0
2522854 0
2523023 0
2523034 0
2523041 0
2523058 3
2523062 0
2523182 0
2523203 0
2523213 0
2523226 0
2523250 0
2523323 0
2523437 0
2523471 0
2523567 0
2523570 0
2523675 29
2523880 0
2523883 0
2523913 0
2524000 0
2524069 0
2524252 0
2524291 0
2524305 0
2524341 0
2524482 0
2524524 0
2524555 29
2524640 0
2524725 0
2524823 0
2524835 53
2524943 0
2524947 55
2525102 0
2525126 96
2525186 0
2525192 16
2525295 32
2525332 0
2525441 33
2525487 77
2525514 13
2525523 3
2525550 1
2525577 49
2525628 0
2525670 13
2525766 0
2525784 0
2525871 0
2525943 15
2526099 0
2526312 40
2526336 0
2526384 0
2526505 38
2526562 0
2526721 113
2526856 21
2527111 0
2527117 0
2527189 0
2527315 0
2527411 3
2527417 9
2527423 6
2527579 3
2527735 6
2527759 0
2528006 15
2528045 0
2528081 0
2528184 0
2528363 0
2528475 4
2528670 0
2528736 0
2528861 0
2529279 0
2529771 21
2529960 16
2530158 0
2530167 0
2530189 50
2530264 90
2530266 32
2530304 49
2530314 0
2530669 0
2530963 52
2530969 38
2531269 134
2531401 34
2531452 7
2531488 0
2531602 0
2531605 25
2531730 0
2531852 17
2531939 3
2532218 0
2532236 0
2532245 0
2532350 0
2532365 0
2532407 0
2532509 0
2532542 0
2532668 0
2532707 10
2532731 0
2532749 5
2532814 0
2532974 55
2533308 0
2533546 0
2533594 0
2533648 32
2533807 0
2533923 0
2533990 0
2534045 0
2534059 0
2534130 0
2534170 0
2534372 0
2534418 0
2534531 0
2534543 0
2534548 0
2534819 358
2534828 77
2534846 0
2535125 0
2535137 0
2535276 3
2535376 43
2535508 0
2535563 32
2535589 0
2535870 0
2535990 0
2536014 0
2536044 0
2536092 5
2536240 0
2536278 0
2536384 0
2536423 0
2536433 0
2536438 0
2536523 24
2536550 0
2536880 34
2536892 0
2536922 22
2536996 0
2537139 0
2537231 46
2537237 0
2537240 0
2537317 0
2537590 0
2537767 2
2537769 79
2537788 0
2537907 0
2538022 23
2538472 2
2538646 0
2538754 0
2538799 0
2538816 12
2538831 0
2538848 0
2538890 0
2539213 0
2539236 0
2539450 0
2539694 0
2539700 4
2539992 0
2540007 20
2540031 0
2540154 0
2540215 0
2540232 46
2540265 0
2540322 0
2540334 0
2540340 9
2540373 0
2540669 0
2540733 0
2540834 0
2540943 0
2540954 0
2541140 13
2541155 0
2541586 8
2541631 0
2541670 0
2541832 16
2541857 0
2541935 0
2542045 0
2542196 0
2542294 0
2542301 0
2542360 0
2542451 0
2542489 0
2542507 0
2542531 0
2542546 0
2542624 0
2542636 0
2542651 0
2542799 0
2542819 39
2542984 0
2543194 0
2543305 0
2543347 0
2543464 0
2543510 13
2543555 0
2543595 0
2543643 0
2543868 0
2543885 0
2544039 0
2544088 0
2544102 0
2544129 5
2544150 0
2544357 0
2544447 3
2544572 0
2544904 0
2544926 0
2544977 47
2544981 37
2544996 0
2545008 0
2545260 9
2545506 0
2545545 0
2545675 22
2545770 3
2546090 0
2546101 0
2546262 0
2546424 0
2546505 0
2546535 0
2546616 0
2546738 0
2546843 0
2547102 0
2547186 0
2547351 4
2547396 75
2547419 60
2547704 0
2547785 0
2547803 23
2548127 0
2548220 0
2548244 19
2548280 0
2548382 0
2548394 0
2548399 22
2548505 0
2548709 0
2548760 0
2548895 9
2548904 15
2548973 0
2549006 0
2549012 0
2549174 0
2549195 0
2549246 0
2549285 0
2549534 0
2549666 31
2549691 0
2549776 0
2549840 0
2549879 39
2550017 0
2550098 0
2550203 0
2550343 0
2550383 3
2550542 0
2550650 0
2550737 0
2550776 0
2551126 0
2551144 0
2551453 217
2551468 12
2551527 0
2551757 5
2551826 7
2551835 9
2551847 95
2551853 25
2551979 0
2551985 4
2552129 0
2552336 7
2552468 0
2552699 4
2552861 0
2552914 0
2552931 0
2553215 0
2553242 24
2553359 163
2553392 1
2553485 9
2553677 0
2553683 0
2553734 0
2553742 0
2553911 15
2553989 44
2554094 0
2554218 3
2554225 0
2554381 0
2554750 0
2554852 8
2554936 23
2554941 26
2555059 27
2555107 0
2555198 0
2555588 0
2555682 0
2555689 0
2555731 0
2555899 8
2556119 0
2556184 0
2556211 0
2556269 0
2556289 47
2556325 0
2556364 20
2556391 14
2556799 20
2557016 0
2557160 0
2557241 0
2557330 0
2557345 10
2557387 25
2557438 0
2557503 0
2557551 44
2557686 0
2557796 3
2557850 2
2558094 25
2558112 0
2558198 0
2558252 0
2558324 0
2558348 0
2558540 0
2558594 0
2558740 14
2558775 0
2558789 0
2558795 0
2558802 0
2558812 0
2558879 2
2559179 0
2559191 0
2559302 0
2559329 17
2559359 0
2559503 0
2559551 0
2559587 6
2559901 0
2560001 0
2560013 0
2560057 8
2560136 0
2560390 0
2560408 118
2560438 10
2560636 0
2560638 0
2560653 0
2560700 10
2560796 0
2560854 0
2560903 0
2561164 0
2561240 0
2561525 1
2561709 0
2561821 0
2561885 83
2562245 0
2562253 0
2562260 10
2562281 0
2562414 0
2562479 5
2562505 34
2562507 22
2562708 0
2562900 0
2562927 0
2563090 0
2563167 3
2563187 0
2563221 17
2563423 0
2563736 0
2563786 17
2563855 0
2563994 12
2564048 0
2564054 0
2564120 0
2564285 0
2564352 0
2564429 0
2564513 7
2564528 0
2564765 0
2564805 0
2564874 0
2564971 0
2565047 5
2565050 0
2565113 0
2565154 0
2565173 0
2565185 20
2565189 25
2565280 0
2565286 0
2565478 0
2565490 0
2565499 0
2565550 0
2565584 0
2565636 8
2565688 1
2565770 1
2565800 0
2565921 0
2566024 0
2566159 0
2566231 0
2566422 1
2566464 0
2566722 2
2566831 0
2566893 36
2566903 0
2566936 0
2567004 0
2567021 0
2567201 66
2567264 0
2567687 0
2567698 16
2567876 31
2567921 0
2568125 43
2568128 7
2568374 0
2568383 0
2568455 13
2568467 0
2568566 0
2568791 0
2568869 65
2568876 3
2568931 0
2568972 96
2569096 2
2569149 17
2569158 59
2569164 0
2569176 30
2569380 0
2569458 0
2569488 0
2569671 0
2569776 0
2569833 3
2569848 19
2569860 4
2570054 0
2570097 0
2570160 0
2570181 5
2570271 30
2570274 157
2570394 2
2570865 22
2571024 0
2571117 0
2571192 0
2571269 132
2571537 67
2571622 0
2571642 5
2571663 0
2571766 0
2571772 21
2571792 0
2572164 9
2572208 0
2572221 0
2572498 54
2572799 0
2572938 0
2573030 0
2573070 0
2573085 0
2573240 0
2573265 22
2573273 18
2573512 0
2573651 0
2573764 42
2574013 1
2574363 0
2574671 0
2574720 0
2574795 0
2574812 0
2574826 0
2574907 0
2574928 0
2575492 0
2575525 0
2575551 0
2575733 20
2576035 0
2576089 0
2576164 0
2576272 27
2576379 19
2576431 0
2576487 0
2576527 1
2576710 0
2576737 0
2577001 0
2577055 0
2577434 0
2577490 0
2577664 0
2577694 0
2578110 0
2578204 0
2578269 0
2578273 9
2578339 0
2578363 0
2578496 0
2578507 0
2578819 21
2578976 4
2579138 0
2579411 0
2579525 0
2579586 0
2579627 0
2579657 62
2579837 0
2579843 56
2579877 0
2579970 0
2580017 0
2580128 0
2580260 0
2580322 0
2580455 0
2580734 0
2580821 55
2580839 0
2580953 5
2581070 4
2581088 0
2581100 37
2581174 0
2581187 0
2581339 11
2581423 50
2581531 0
2581693 0
2581765 18
2581876 0
2581966 0
2581995 0
2582140 0
2582365 3
2582935 18
2583004 10
2583066 0
2583129 0
2583405 0
2583432 0
2583438 0
2583521 0
2583609 4
2583627 0
2583810 0
2583828 0
2583862 0
2583990 0
2584071 0
2584134 3
2584236 0
2584242 0
2584374 0
2584491 0
2584571 0
2584589 0
2584599 0
2584709 0
2584715 0
2584772 0
2584939 14
2585270 0
2585399 0
2585786 0
2585934 0
2585984 0
2585993 39
2586014 6
2586173 0
2586206 0
2586308 0
2586415 0
2586433 0
2586443 0
2586599 0
2586719 0
2586898 0
2587042 0
2587069 0
2587144 0
2587175 0
2587266 0
2587378 0
2587402 0
2587417 0
2587462 29
2587729 0
2587985 1
2588208 0
2588360 0
2588558 28
2588702 0
2588813 0
2588828 0
2588936 0
2588981 0
2589053 0
2589203 0
2589296 0
2589390 0
2589689 0
2589709 0
2589713 0
2589727 0
2589779 0
2589908 0
2590127 0
2590285 0
2590378 0
2590444 0
2590468 0
2590503 0
2590701 0
2590708 0
2590882 0
2590912 0
2590981 0
2591185 0
2591307 0
2591430 0
2591466 46
2591506 0
2591537 0
2591650 0
2591805 7536
2591809 54
2592028 1
2592045 0
2592208 0
2592259 0
2592328 0
2592338 89
2592365 0
2592382 46
2592394 0
2592574 0
2592721 7
2592793 0
2592849 0
2592940 20
2592963 0
2592987 16
2593022 0
2593214 0
2593263 0
2593272 0
2593343 0
2593446 67
2593485 0
2593645 0
2593826 0
2593925 0
2594147 0
2594185 9
2594362 0
2594416 0
2594856 0
2594915 0
2594988 17
2595014 0
2595179 0
2595409 0
2595445 0
2595746 0
2595808 0
2595883 0
2595957 0
2595970 0
2596033 0
2596044 0
2596061 0
2596134 0
2596375 8
2596493 0
2596531 21
2596559 1
2596561 5
2596621 0
2596651 108
2596736 0
2596779 12
2596893 8131
2597010 6
2597061 1
2597217 0
2597242 0
2597370 0
2597424 0
2597524 0
2597538 0
2597547 13
2597562 3
2597607 5
2597661 22
2597690 0
2597776 1
2597822 37
2597837 0
2597891 0
2597985 72
2597987 0
2598045 3
2598150 0
2598366 9
2598476 0
2598546 54
2598642 0
2598707 0
2598715 0
2598759 0
2598910 0
2598925 0
2598951 0
2599024 0
2599321 0
2599328 10
2599827 15
2599954 0
2600096 43
2600128 22
2600267 0
2600300 0
2600399 12
2600426 5
2600438 34
2600566 9
2600804 49
2600990 27
2601304 4
2601422 0
2601432 0
2601440 0
2601489 0
2601510 0
2601520 0
2601724 10
2601769 0
2602129 8
2602355 4
2602534 0
2602635 0
2602752 10
2602782 0
2602836 28
2602875 0
2602971 0
2603045 0
2603136 0
2603166 0
2603253 0
2603266 0
2603312 0
2603320 48
2603356 0
2603537 112
2603549 0
2603591 55
2603853 0
2603881 0
2603966 0
2604086 0
2604169 60
2604408 0
2604429 0
2604487 0
2604634 111
2604727 0
2605007 0
2605030 29
2605038 0
2605175 0
2605215 0
2605340 0
2605370 0
2605385 0
2605496 0
2605675 0
2605817 0
2606057 0
2606080 0
2606084 0
2606100 0
2606489 0
2606513 0
2606567 0
2606645 0
2606777 0
2606951 10
2607039 0
2607049 0
2607214 4
2607262 0
2607284 0
2607365 0
2607394 13
2607442 0
2607508 8
2607670 35
2607745 0
2607766 0
2607982 4
2608105 1
2608174 18
2608246 17
2608417 31
2608451 224
2608482 0
2608519 0
2608556 0
2608576 29
2608656 0
2608928 10
2609046 8
2609070 0
2609252 7
2609321 0
2609372 1
2609588 104
2609630 0
2609634 0
2609719 0
2609766 0
2609772 0
2609839 0
2610029 0
2610111 0
2610719 65
2610782 0
2611148 0
2611252 49
2611411 11
2611462 0
2611663 0
2611786 0
2611804 0
2611828 0
2611860 31
2611904 8
2611912 8
2612071 9
2612083 0
2612154 0
2612221 0
2612254 15
2612258 0
2612328 0
2612335 33
2612347 0
2612440 25
2612443 0
2612471 0
2612542 23
2612641 0
2612708 0
2612752 22
2612773 0
2612839 0
2612889 11
2612911 71
2612966 0
2613032 0
2613143 0
2613167 0
2613239 0
2613365 0
2613368 1
2613386 0
2613452 0
2613560 0
2613755 0
2613788 4
2613821 0
2613938 0
2614000 0
2614016 0
2614115 52
2614121 0
2614136 0
2614142 0
2614253 0
2614288 0
2614325 0
2614454 0
2614508 0
2614565 0
2614610 36
2614628 0
2614643 125
2614649 3
2614682 0
2614730 28
2614790 6
2614914 13
2614927 0
2614948 17
2614952 0
2614997 0
2614999 13
2615003 0
2615066 0
2615079 0
2615101 0
2615141 0
2615150 0
2615190 0
2615207 15
2615265 0
2615297 0
2615467 0
2616112 0
2616194 3
2616200 0
2616211 0
2616502 72
2616508 221
2616541 12
2616702 0
2616930 0
2617161 0
2617380 16
2617423 0
2617595 33
2617719 21
2617788 0
2617800 39
2617830 0
2617867 0
2617906 20
2617935 8
2617989 0
2618017 0
2618042 0
2618097 0
2618116 6
2618184 0
2618364 0
2618469 35
2618558 0
2618635 0
2618723 0
2618738 0
2618773 0
2618785 0
2618868 0
2618883 0
2618951 0
2619012 6
2619064 0
2619196 3
2619333 0
2619343 0
2619547 0
2619741 32
2619987 0
2620013 0
2620034 0
2620073 11
2620142 0
2620150 0
2620253 0
2620274 37
2620276 0
2620499 0
2620556 13
2620580 0
2620595 50
2620598 28
2620601 11
2620664 47
2620682 0
2620688 0
2620722 0
2620731 0
2620790 0
2620808 26
2620990 0
2621036 37
2621234 0
2621334 26
2621336 0
2621353 0
2621581 0
2621766 11
2621779 12
2621931 0
2622124 6
2622178 1
2622187 2
2622400 0
2622636 0
2622648 0
2622671 0
2622689 3
2622756 41
2622876 52
2622948 0
2622999 0
2623317 0
2623332 0
2623341 102
2623443 70
2623502 0
2623612 0
2623641 22
2624076 0
2624308 58
2624360 4
2624370 0
2624385 0
2624387 0
2624430 0
2624577 3
2624715 8
2624787 45
2624829 16
2624922 24
2625187 0
2625261 0
2625263 0
2625443 0
2625465 0
2625530 0
2625582 0
2625657 0
2625908 0
2626136 0
2626139 0
2626214 0
2626505 0
2626642 0
2626955 0
2627033 0
2627102 0
2627355 0
2627609 81
2627613 98
2627747 0
2627796 5
2627846 0
2627936 0
2628048 0
2628237 0
2628249 0
2628358 0
2628388 0
2628406 0
2628434 1
2628450 8
2629012 21
2629075 0
2629346 58
2629494 33
2629497 15
2629549 0
2629686 0
2629810 0
2629926 29
2630119 0
2630169 41
2630172 0
2630208 0
2630261 0
2630816 0
2630836 0
2631041 0
2631454 32
2631532 0
2631538 0
2631602 5
2631614 0
2632225 48
2632229 7
2632232 21
2632390 0
2632445 0
2632478 0
2632480 0
2632484 14
2632486 0
2632491 0
2632493 0
2632506 0
2632528 0
2632606 21
2632841 0
2633113 0
2633117 18
2633132 0
2633387 0
2633536 0
2633578 48
2633683 11
2633710 0
2633743 0
2633760 0
2634061 0
2634064 17
2634106 0
2634112 10
2634181 0
2634322 0
2634349 0
2634384 0
2634419 0
2634473 13
2634564 0
2634619 0
2634679 12
2634733 0
2634808 0
2634857 9
2635013 0
2635031 0
2635060 0
2635250 10
2635516 0
2635610 9
2635612 10
2635730 0
2635896 3
2636051 0
2636060 38
2636081 0
2636231 0
2636276 0
2636366 0
2636369 0
2636548 0
2636556 0
2636567 0
2636900 0
2636952 0
2636993 0
2637044 0
2637104 37
2637269 0
2637506 19
2637514 0
2637538 0
2637649 23
2637805 0
2637817 6
2637913 0
2637961 12
2638150 0
2638176 0
2638288 56
2638294 39
2638312 0
2638375 6
2638439 0
2638441 7
2638591 20
2638711 17
2638957 6
2639112 49
2639118 24
2639127 4
2639308 0
2639314 0
2639328 0
2639408 0
2639495 0
2639499 49
2639635 32
2639861 37
2640368 69
2640539 19
2640647 0
2640698 0
2640707 0
2640731 0
2640790 0
2640928 17
2641034 2
2641105 0
2641448 0
2641700 0
2641781 29
2641900 0
2641949 0
2642320 0
2642421 28
2642429 0
2642577 0
2642589 0
2642670 0
2642733 0
2642831 13
2642905 0
2642912 0
2642919 0
2642931 0
2642964 0
2643012 0
2643312 0
2643555 15
2643978 0
2644224 0
2644233 0
2644256 0
2644550 1
2644811 46
2645243 15
2645246 7
2645372 0
2645639 0
2645813 0
2645906 7
2645942 0
2646161 0
2646167 0
2646238 13
2646241 0
2646259 0
2646328 0
2646388 27
2646445 0
2646514 0
2646556 0
2646568 0
2646664 20
2646688 0
2646714 0
2646769 0
2646811 0
2646984 0
2647026 0
2647029 0
2647050 0
2647059 0
2647204 0
2647260 0
2647398 0
2647542 0
2647551 21
2647626 36
2647953 0
2647999 0
2648191 0
2648209 3
2648411 0
2648524 0
2648665 0
2648896 19
2648923 0
2649052 18
2649083 0
2649255 0
2649261 0
2649288 0
2649477 0
2649608 0
2649639 23
2649769 0
2649794 0
2649921 0
2649969 0
2650078 0
2650400 0
2650816 0
2650852 0
2650858 0
2650921 8
2651162 0
2651189 0
2651196 0
2651254 0
2651305 0
2651359 0
2651444 0
2651677 18
2651692 67
2651761 0
2651767 0
2651812 32
2651875 0
2651900 10
2651920 0
2652013 7
2652057 0
2652106 0
2652392 0
2652428 0
2652530 0
2652554 0
2652870 0
2653015 0
2653255 0
2653279 0
2653330 23
2653342 2
2653627 14
2653630 3
2653657 9
2653849 0
2653900 36
2653936 0
2654339 0
2654440 1
2654503 8
2654579 0
2654636 21
2654981 0
2655102 0
2655205 0
2655215 117
2655272 0
2655377 107
2655446 168
2655457 136
2655473 0
2655604 0
2655811 86
2655824 0
2655840 77
2655856 6
2655943 0
2656113 10
2656203 22
2656334 112
2656397 12
2656460 0
2656577 2
2656673 2
2656712 0
2656915 0
2656966 6
2656984 28
2656993 115
2657009 33
2657050 55
2657170 30
2657185 0
2657248 0
2657265 0
2657311 26
2657416 0
2657579 0
2657769 21
2658144 0
2658249 26
2658341 0
2658650 21
2658665 34
2658693 0
2658747 1
2658831 68
2658888 9
2659084 0
2659114 0
2659236 98
2659266 33
2659401 0
2659614 0
2659659 0
2659677 0
2659769 45
2659881 0
2659887 0
2659934 17
2659938 107
2660081 0
2660257 92
2660366 0
2660438 0
2660449 0
2660535 0
2660991 0
2661239 0
2661267 0
2661389 0
2661403 0
2661599 0
2661665 14
2661752 0
2661761 10
2661842 0
2661858 0
2662229 14
2662248 0
2662535 20
2662598 9
2662622 5
2662649 0
2662703 0
2662742 0
2663028 0
2663199 0
2663328 0
2663355 0
2663595 0
2663881 4
2663961 0
2664146 0
2664364 0
2664378 39
2664410 69
2664485 0
2664707 21
2664719 0
2664743 62
2664808 0
2664878 41
2664966 0
2665070 0
2665258 0
2665291 0
2665395 0
2665400 0
2665412 0
2665419 0
2665426 0
2665573 7
2665579 20
2665816 0
2665837 12
2665863 0
2666134 0
2666172 63
2666453 0
2666480 0
2666486 0
2666522 0
2666699 0
2666705 0
2667266 0
2667392 0
2667515 0
2667533 0
2667682 0
2667893 0
2667947 0
2667995 124
2668041 0
2668459 0
2668641 65
2668664 0
2668747 0
2668902 0
2669010 0
2669060 0
2669151 0
2669163 0
2669175 0
2669242 1
2669413 0
2669434 0
2669452 11
2669566 0
2669731 0
2669749 0
2669821 3
2669905 0
2670103 0
2670292 0
2670330 3
2670681 0
2670814 0
2671179 0
2671257 4
2671567 3
2671640 0
2671771 0
2671795 15
2671832 0
2671896 0
2671981 43
2672080 79
2672140 0
2672204 0
2672257 0
2672386 39
2672388 26
2672614 0
2672800 0
2672992 0
2673148 16
2673319 0
2673361 0
2673402 0
2673569 0
2673695 39
2674037 0
2674043 0
2674129 0
2674142 23
2674294 16
2675104 11
2675215 0
2675263 18
2675461 48
2675536 18
2675638 0
2675707 68
2676138 0
2676165 0
2676204 0
2676516 0
2676576 0
2676630 0
2676639 0
2676717 42
2676855 26
2677113 25
2677230 30
2677335 0
2677348 5
2677455 0
2677500 0
2677536 115
2677542 104
2677649 0
2677729 4
2677789 11
2677870 1
2677874 8
2677894 0
2677975 0
2677981 0
2677986 0
2678017 0
2678138 0
2678307 129
2678349 0
2678376 0
2678619 0
2678646 10
2678658 0
2678733 78
2678790 0
2678829 28
2678892 0
2678912 34
2679060 0
2679081 0
2679222 0
2679258 0
2679309 1
2679417 20
2679426 0
2679541 63
2679601 11
2679630 0
2679742 0
2680033 35
2680216 0
2680518 0
2680790 0
2680992 0
2681061 0
2681184 22
2681376 0
2681484 0
2681581 0
2681689 0
2681984 60
2682095 40
2682149 0
2682386 56
2682401 0
2682413 0
2682420 30
2682660 0
2682684 0
2682897 0
2682983 0
2683500 0
2683569 0
2683626 14
2683641 0
2683719 3
2683939 0
2683967 0
2684038 16
2684080 0
2684089 0
2684335 0
2684422 1
2684452 0
2684548 0
2684587 0
2684635 13
2684674 0
2684772 0
2684778 0
2684791 0
2685009 0
2685037 4
2685117 0
2685654 284
2685736 0
2685819 0
2686113 0
2686409 0
2686615 0
2686795 15
2686830 0
2686994 0
2687079 75
2687131 0
2687657 8
2687707 0
2687747 0
2687754 0
2687770 0
2687805 25
2688050 0
2688124 0
2688159 0
2688171 0
2688433 0
2688556 0
2688697 3
2688728 6
2688745 18
2688841 0
2688848 14
2688939 0
2689089 0
2689204 0
2689243 0
2689363 5
2689534 4
2689619 10
2689687 0
2689816 20
2689837 39
2689861 0
2690034 25
2690583 1
2690739 11
2690813 0
2690914 0
2690984 0
2690999 6
2691206 6
2691260 0
2691625 8
2691662 10
2691698 125
2691770 0
2691815 4
2691845 14
2691876 0
2691941 0
2691983 0
2692073 0
2692127 49
2692147 106
2692188 0
2692218 0
2692358 0
2692524 12
2692542 0
2692566 0
2692788 73
2692818 139
2692857 0
2692935 4
2692989 38
2692996 32
2692998 24
2693138 11
2693184 11
2693207 0
2693245 21
2693325 0
2693338 0
2693413 0
2693444 0
2693634 0
2693743 0
2693796 0
2693817 0
2693832 0
2694200 0
2694297 0
2694513 0
2694658 0
2694789 0
2694920 15
2695024 0
2695078 0
2695206 0
2695294 0
2695321 60
2695336 5
2695455 12
2695755 64
2696128 0
2696171 0
2696198 0
2696489 0
2696588 0
2696871 1
2696952 2
2697256 0
2697321 16
2697377 6
2697431 0
2697729 28
2697750 40
2697948 1
2697962 1
2697976 45
2697990 2
2698074 0
2698136 0
2698214 0
2698799 0
2698828 0
2699021 41
2699105 0
2699288 0
2699416 68
2699443 0
2699659 0
2700088 0
2700202 0
2700272 0
2700315 0
2700374 0
2700486 0
2700634 0
2700645 0
2700656 0
2700669 0
2700892 15
2700896 530
2701131 0
2701267 1
2701334 0
2701591 0
2701612 0
2701759 8
2701789 95
2701827 0
2702059 4
2702065 16
2702128 0
2702226 0
2702522 0
2702624 63
2702852 19
2702880 37
2702959 7
2702984 0
2703037 0
2703069 0
2703096 0
2703216 0
2703243 0
2703278 0
2703288 0
2703342 0
2703351 0
2703375 0
2703393 0
2703459 0
2703498 0
2703501 0
2703519 0
2703552 0
2703663 0
2703741 0
2704020 0
2704059 0
2704281 0
2704350 0
2704752 0
2704934 0
2704980 0
2705121 0
2705127 120
2705249 23
2705297 0
2705726 8
2705793 0
2705893 0
2705902 0
2706056 0
2706212 0
2706405 0
2706441 0
2706607 0
2706817 0
2706976 0
2707003 0
2707285 0
2707340 0
2707537 0
2707560 22
2707577 0
2707662 17
2707704 0
2707735 0
2707869 0
2707888 0
2707925 3
2707936 22
2707983 0
2707987 0
2708039 0
2708049 0
2708060 0
2708105 0
2708247 0
2708826 0
2708830 0
2709004 0
2709226 0
2709292 0
2709454 0
2709480 0
2709724 0
2709745 0
2709985 0
2710272 0
2710305 0
2710477 0
2710480 0
2710492 0
2710546 0
2710650 0
2710756 0
2710780 0
2710816 0
2710839 2
2710914 0
2710995 0
2710998 0
2711037 0
2711259 0
2711294 0
2711456 0
2711649 0
2711756 0
2711852 0
2712065 0
2712281 0
2712312 0
2712468 44
2712582 0
2712612 0
2712873 10
2712924 177
2713604 0
2713907 0
2714455 74
2714472 0
2714542 0
2714726 0
2714880 0
2714902 0
2714928 0
2715213 0
2715249 0
2715570 0
2715594 0
2715603 0
2715765 9
2716071 0
2716074 2
2716095 0
2716101 0
2716150 48
2716261 11
2716445 0
2716483 0
2716781 25
2716808 16
2716904 0
2716958 38
2717161 0
2717180 1
2717246 0
2717393 0
2717631 8
2717770 0
2717783 0
2717892 0
2718096 0
2718180 35
2718278 0
2718412 0
2718519 0
2718544 24
2718587 0
2718727 0
2718785 0
2718857 0
2718928 0
2718959 9
2719043 0
2719094 0
2719148 73
2719167 9
2719241 0
2719268 0
2719509 0
2719544 20
2719580 15
2719639 0
2719801 0
2719888 0
2719909 0
2719953 0
2720113 0
2720209 0
2720221 54
2720302 0
2720455 0
2720476 0
2720545 13
2720659 13
2720662 50
2720665 42
2720986 0
2721237 0
2721348 0
2721456 0
2721573 22
2721660 0
2721866 0
2722004 49
2722052 0
2722107 25
2722259 0
2722286 26
2722310 17
2722343 84
2722535 9
2722601 17
2722636 0
2722640 0
2722667 0
2722811 47
2722952 0
2723099 24
2723436 0
2723458 0
2723549 63
2723569 0
2723646 3
2724181 33
2724253 0
2724711 6
2724749 77
2724786 0
2724846 0
2725164 0
2725596 0
2725749 0
2725764 52
2725806 0
2725857 0
2725974 22
2726005 9
2726021 31
2726040 98
2726043 4
2726118 0
2726145 9
2726217 0
2726280 0
2726316 0
2726331 2
2726628 3
2726664 0
2726692 0
2726709 0
2726753 0
2726770 6
2726823 3
2726840 2
2726928 37
2726957 0
2726991 1
2727023 3
2727072 0
2727099 48
2727174 9
2727332 0
2727513 12
2727516 30
2727524 29
2727662 51
2727729 0
2727759 50
2727768 0
2727872 63
2727942 14
2728053 44
2728097 68
2728130 22
2728136 0
2728216 3
2728248 14
2728364 0
2728544 0
2728550 9
2728658 0
2728664 0
2728769 0
2728904 0
2728961 16
2728982 0
2729015 0
2729051 0
2729074 0
2729081 0
2729117 58
2729129 0
2729223 0
2729281 0
2729377 0
2729567 0
2729683 0
2729695 0
2730108 0
2730134 0
2730294 8
2730441 39
2730443 0
2730512 0
2730528 0
2730548 2
2730585 42
2730686 0
2730699 15
2730795 0
2730808 0
2730860 0
2730929 0
2731284 0
2731310 0
2731416 0
2731568 0
2731592 2
2731697 2
2732177 0
2732202 0
2732216 0
2732615 24
2732672 0
2732729 20
2732804 0
2733098 0
2733182 1
2733248 0
2733258 0
2733459 0
2733696 0
2733795 22
2733863 23
2733942 0
2733994 50
2734004 0
2734032 28
2734060 64
2734065 0
2734267 0
2734388 0
2734583 0
2734730 0
2734757 0
2734823 0
2734916 0
2735048 0
2735066 13
2735160 0
2735194 0
2735214 0
2735356 0
2735383 0
2735430 72
2735613 181
2735670 36
2735673 35
2735781 0
2735883 0
2735889 90
2735993 68
2736046 31
2736131 0
2736159 0
2736186 0
2736260 0
2736270 0
2736293 0
2736395 0
2736500 0
2736674 0
2737055 0
2737073 0
2737088 0
2737214 0
2737484 0
2737496 0
2737511 0
2737625 0
2737805 0
2738030 0
2738163 0
2738652 63
2738661 20
2738859 14
2738862 68
2739080 0
2739138 0
2739462 43
2739471 16
2739514 0
2739516 69
2739708 11
2739807 0
2739869 0
2739887 0
2739968 0
2740047 72
2740073 0
2740128 0
2740617 0
2740640 0
2740647 0
2740834 1
2740990 0
2741062 0
2741293 0
2741407 142
2741491 7
2741509 38
2741599 0
2741668 0
2741704 7
2741908 32
2741969 0
2741981 0
2742012 0
2742032 0
2742165 6
2742198 1
2742263 3
2742367 0
2742398 34
2742571 0
2742595 0
2743101 11
2743314 0
2743320 0
2743331 69
2743341 0
2743367 0
2743378 0
2743521 0
2743612 16
2743634 0
2743737 0
2743762 0
2743790 0
2743835 2
2743868 1
2743947 0
2744098 0
2744225 0
2744367 50
2744399 16
2744538 0
2744571 0
2744670 22
2744697 1
2744709 17
2744837 7
2745075 52
2745261 21
2745596 0
2745621 25
2745677 0
2745693 0
2745703 6
2745781 0
2745791 0
2745929 36
2745943 0
2745963 0
2746204 0
2746319 0
2746608 0
2746666 0
2746759 38
2747062 19
2747080 3617
2747086 37
2747136 59
2747319 0
2747349 32
2747388 168
2747391 16
2747424 0
2747431 0
2747458 46
2747568 0
2747756 0
2747872 34
2748013 47
2748079 14
2748085 142
2748130 0
2748151 0
2748191 0
2748469 17
2748615 19
2748753 27
2748892 21
2748930 19
2748991 83
2749018 5
2749090 5
2749135 0
2749237 11
2749344 0
2749387 0
2749438 0
2749573 0
2749576 15
2749600 70
2749778 0
2749797 13
2749827 0
2749886 0
2749923 0
2749986 0
2750097 0
2750274 0
2750307 0
2750358 0
2750442 0
2750496 0
2750538 0
2750544 0
2750568 0
2750605 0
2750637 1
2750845 0
2750923 0
2751060 0
2751091 0
2751138 1
2751201 31
2751257 22
2751308 5
2751398 0
2751450 31
2751560 0
2751674 0
2751683 86
2751770 0
2751849 1
2751891 72
2751894 47
2751933 0
2751957 42
2752008 0
2752041 23
2752072 0
2752081 0
2752152 6
2752190 0
2752240 0
2752329 6
2752441 0
2752579 20
2752591 0
2752593 0
2752659 0
2752681 30
2752863 12
2752888 18
2752900 13
2752970 0
2753179 0
2753186 0
2753224 1
2753400 0
2753426 0
2753434 0
2753496 0
2753564 25
2753638 0
2753683 0
2753728 0
2753760 6
2753784 28
2753811 0
2753860 0
2753984 0
2753992 0
2754008 0
2754022 0
2754042 0
2754138 36
2754141 62
2754168 0
2754263 15
2754453 0
2754563 0
2754994 0
2755018 29
2755177 0
2755348 0
2755357 3
2755519 51
2755899 0
2755905 1
2756038 0
2756066 0
2756195 80
2756223 0
2756234 0
2756271 0
2756293 0
2756453 15
2756483 0
2756552 0
2756621 4
2756864 15
2756996 25
2757092 0
2757206 0
2757221 18
2757251 34
2757254 5
2757258 37
2757530 0
2757656 4
2757704 0
2757731 9
2758547 17
2758571 29
2758634 0
2758682 0
2758724 0
2758735 0
2758757 0
2758811 22
2758859 0
2759254 0
2759338 0
2759362 25
2759427 0
2759575 0
2759695 5
2759749 2502
2759902 0
2759925 0
2759936 0
2759942 12
2759952 39
2760097 26
2760241 127
2760404 0
2760424 0
2760597 0
2760772 28
2760809 0
2760913 0
2760961 0
2761024 0
2761084 0
2761105 0
2761210 0
2761348 0
2761548 0
2761584 0
2761615 0
2761671 0
2761829 0
2761907 0
2761910 0
2761988 0
2762132 0
2762135 0
2762462 0
2762540 0
2762898 6
2763303 10
2763516 0
2763600 0
2763624 0
2763707 0
2764104 0
2764138 0
2764227 13
2764233 62
2764468 0
2764663 161
2764885 27
2764905 33
2764927 0
2765290 0
2765429 0
2765438 76
2765660 0
2765777 123
2765797 8
2765826 0
2765857 0
2765863 72
2765871 0
2765877 0
2765927 0
2765945 0
2766729 0
2766741 0
2766747 0
2766759 0
2766774 0
2766819 0
2766822 0
2766927 0
2767068 0
2767227 0
2767293 0
2767340 0
2767538 0
2767644 0
2767740 0
2767839 0
2767848 0
2767854 0
2768582 7
2768630 0
2768666 0
2768687 0
2768902 0
2768966 0
2769008 4
2769138 0
2769157 6
2769186 0
2769245 0
2769385 0
2769640 0
2769724 0
2769809 70
2769917 24
2770264 0
2770326 254
2770471 36
2770547 96
2770823 74
2770859 17
2770971 0
2771007 0
2771232 0
2771529 0
2771778 0
2771842 12
2772102 0
2772133 0
2772436 0
2772444 0
2772549 0
2772683 46
2772695 14
2772857 0
2773001 0
2773007 37
2773016 29
2773120 2
2773129 0
2773333 68
2773360 26
2773488 12
2773512 0
2773526 51
2773844 34
2773885 30
2774220 0
2774599 0
2774654 14
2774689 0
2774926 0
2774975 0
2775059 0
2775113 0
2775207 1
2775210 0
2775268 0
2775393 0
2775402 0
2775524 0
2775537 17
2775645 17
2775656 0
2775666 31
2775930 0
2776152 1
2776260 0
2776363 0
2776590 0
2776616 1
2776624 24
2776656 25
2776798 0
2776899 0
2776916 13
2776965 0
2777053 29
2777104 3
2777143 0
2777315 1
2777399 12
2777413 0
2777685 22
2777845 53
2777872 27
2777920 4
2777923 17
2778001 16
2778143 0
2778307 21
2778391 0
2778572 0
2778682 0
2778704 0
2778934 0
2778978 0
2779221 0
2779617 0
2779683 0
2779729 69
2779732 0
2779800 0
2779975 0
2780055 185
2780132 15
2780647 0
2780949 0
2780957 0
2781123 0
2781279 0
2781342 11
2781417 0
2781444 0
2781462 0
2781499 0
2781555 0
2781813 5
2781832 0
2781848 0
2781898 0
2781915 0
2781969 0
2782099 0
2782141 0
2782174 4
2782244 0
2782372 0
2782489 8
2782507 7
2782581 0
2782603 0
2782858 2
2782932 0
2783076 0
2783113 0
2783121 8
2783290 0
2783350 0
2783559 0
2783679 34
2783716 0
2784000 0
2784300 0
2784373 0
2784400 0
2784539 60
2784556 0
2784573 0
2784682 0
2784710 14
2784716 0
2784725 0
2785027 0
2785184 0
2785226 0
2785931 0
2785937 0
2785946 0
2785955 0
2786074 0
2786296 0
2786323 0
2786476 0
2786487 0
2786709 0
2786775 17
2786958 0
2787072 0
2787093 0
2787129 0
2787509 0
2787518 0
2787887 0
2787952 0
2788055 0
2788292 37
2788415 0
2788433 0
2788472 0
2788481 0
2788661 9
2788673 0
2788802 4
2788922 24
2789048 0
2789051 0
2789088 0
2789177 0
2789255 0
2789273 63
2789330 14
2789351 11
2789399 0
2789483 26
2789537 0
2789672 36
2789732 24
2789750 0
2789849 0
2789918 0
2790128 2
2790162 0
2790239 0
2790366 0
2790452 0
2790479 0
2790482 0
2790584 6310
2790593 2
2790655 0
2790689 0
2790720 0
2790746 34
2790846 0
2790863 6
2790913 0
2791182 0
2791270 0
2791320 3
2791395 0
2791428 0
2791480 0
2791488 31
2791542 0
2792385 0
2792436 63
2792523 0
2792566 10
2792608 0
2792825 1
2792845 0
2792896 0
2792939 0
2793268 0
2793284 0
2793313 0
2793349 0
2793422 0
2793509 1
2793616 0
2793776 0
2793816 0
2793959 0
2794140 2
2794158 5
2794209 2
2794270 27
2794456 78
2794465 0
2794519 0
2794560 0
2794717 0
2794777 0
2794786 0
2794795 10
2794978 5
2795118 0
2795188 0
2795418 24
2795529 0
2795685 14
2795775 8
2795826 0
2795837 0
2796024 0
2796084 0
2796159 8
2796168 32
2796192 0
2796286 0
2796324 8
2796372 6
2796465 0
2796486 63
2796558 34
2796712 0
2797042 0
2797419 0
2797509 0
2797556 0
2797572 21
2797580 10
2797673 26
2797688 43
2797751 0
2797771 8
2797809 0
2797835 1
2798096 0
2798273 0
2798510 3
2798681 8
2798753 0
2799327 0
2799541 0
2799760 74
2800465 0
2800636 7
2800799 0
2800852 0
2801108 43
2801121 19
2801188 0
2801225 0
2801321 12
2801889 43
2802007 0
2802156 0
2802366 0
2802498 0
2802639 0
2802801 1
2802816 0
2802828 0
2802965 1
2803076 0
2803157 0
2803220 0
2803565 0
2803646 0
2803752 0
2803980 0
2803989 0
2804052 0
2804470 0
2804565 0
2804637 0
2804653 0
2804680 134
2804684 15
2804691 11
2804805 0
2804973 58
2805195 46
2805441 0
2805753 0
2805954 0
2806028 0
2806080 0
2806312 24
2806375 0
2806423 0
2806773 0
2806788 0
2806926 11
2807022 3
2807028 12
2807070 20
2807085 18
2807133 0
2807160 20
2807230 0
2807400 0
2807460 0
2807565 67
2807622 42
2807646 6
2807680 0
2807700 12
2807815 0
2808103 16
2808355 0
2808397 0
2808427 23
2808622 18
2808712 0
2808733 1
2808859 0
2808955 78
2808976 0
2808987 17
2808997 0
2809138 0
2809378 112
2809396 6
2809456 16
2809628 0
2809774 19
2809795 0
2809870 23
2809882 0
2809900 81
2810198 0
2810209 0
2810276 7
2810328 30
2810331 70
2810381 96
2810417 0
2810443 0
2810655 0
2810730 6
2810757 4
2810988 6
2811195 4
2811252 36
2811303 0
2811438 0
2811864 77
2811876 32
2811900 0
2811912 16
2811924 0
2811981 0
2812011 0
2812053 0
2812122 0
2812278 99
2812425 20
2812437 30
2812579 0
2812758 0
2812791 15
2812815 31
2812879 0
2812969 0
2813246 0
2813280 0
2813386 0
2813479 0
2813597 0
2813645 16
2813648 0
2813663 0
2813789 0
2813799 98
2813801 453
2813829 0
2813852 0
2813854 0
2813874 0
2813977 0
2814211 7
2814491 0
2814517 0
2814563 61
2814768 1
2814914 3
2814976 0
2814997 0
2815066 42
2815088 0
2815214 43
2815331 59
2815352 0
2815400 17
2815460 1
2815526 14
2815587 112
2815633 2
2815646 0
2815787 69
2815807 0
2815923 0
2815936 17
2816143 4
2816249 0
2816473 0
2816572 9
2816587 0
2816758 0
2816802 5
2816811 12
2816933 126
2817071 33
2817143 22
2817239 0
2817257 32
2817587 0
2817611 0
2817662 0
2817742 0
2817842 90
2817866 0
2817951 61
2817963 32
2818067 39
2818077 0
2818208 0
2818449 0
2818477 47
2818636 30
2818822 0
2818938 66
2818998 20
2819019 0
2819043 14
2819172 5
2819211 0
2819232 0
2819277 27
2819298 36
2819355 47
2819427 40
2819547 43
2819775 12
2819925 121
2820126 12
2820138 20
2820168 6
2820333 13
2820363 62
2820551 0
2820661 11
2820845 0
2820945 126
2820993 0
2821039 13
2821236 12
2821353 1
2821500 0
2821531 0
2821771 0
2822071 0
2822256 0
2822271 0
2822284 0
2822337 0
2822541 3
2822733 2
2822905 0
2823081 0
2823108 2
2823189 5
2823333 3
2823365 18
2823414 9
2823525 77
2823572 9
2823622 0
2823771 0
2823894 26
2823948 0
2823952 87
2823981 0
2824066 85
2824072 53
2824097 0
2824137 89
2824143 266
2824228 0
2824360 4
2824378 87
2824381 9
2824622 40
2824628 11
2824655 79
2824757 0
2824802 6
2824805 0
2824811 75
2824916 5
2824931 0
2825201 3
2825239 0
2825353 0
2825391 48
2825566 0
2825690 5
2825696 65
2825741 0
2825797 8
2825940 6
2825963 0
2825995 0
2826080 6
2826115 0
2826122 0
2826280 80
2826290 0
2826332 0
2826493 0
2826502 0
2826592 0
2826832 0
2826935 0
2826977 0
2827042 0
2827057 0
2827069 0
2827150 0
2827306 0
2827387 0
2827838 0
2827894 0
2827910 0
2827956 0
2827975 0
2827987 0
2827997 0
2828004 0
2828027 51
2828045 0
2828234 0
2828320 22
2828662 1
2828995 78
2829068 0
2829414 0
2829421 0
2829429 5
2829507 0
2829621 0
2829750 24
2829753 12
2829901 4
2829914 0
2830168 26
2830470 1
2830483 83
2830561 31
2830612 0
2830637 5
2830676 33
2830696 16
2830721 0
2830728 3
2831094 0
2831166 0
2831303 0
2831367 0
2831481 0
2831530 0
2831631 0
2831687 0
2831701 0
2831799 0
2832019 0
2832305 0
2832470 0
2832738 0
2832895 0
2832957 2
2832977 72
2833053 0
2833325 0
2833386 0
2833470 0
2833476 8
2833617 0
2833681 0
2833694 0
2833708 1
2833948 0
2833963 0
2834018 0
2834030 0
2834096 9
2834158 2
2834180 0
2834338 4
2834362 42
2834395 27
2834412 0
2834446 18
2834578 52
2834662 152
2834785 0
2835572 0
2835617 0
2835822 0
2835842 0
2835866 6
2835988 0
2836014 0
2836156 10
2836198 0
2836224 0
2836257 0
2836362 0
2836406 1
2836457 0
2836520 0
2836541 0
2836562 0
2836631 0
2836689 0
2836802 0
2836856 0
2836860 0
2837026 0
2837177 0
2837243 0
2837342 0
2837471 2
2837673 0
2837729 9
2837811 0
2837855 0
2837987 0
2838017 0
2838077 0
2838163 0
2838338 1
2838349 0
2838580 80
2838700 0
2838895 0
2838982 0
2839042 17
2839193 0
2839360 1
2839375 0
2839492 25
2839514 0
2839885 45
2839992 185
2840191 33
2840383 67
2840433 0
2840521 72
2840524 20
2840573 7
2840580 77
2840584 2
2840649 54
2840661 43
2840666 2
2840835 0
2841071 0
2841482 6
2841579 0
2841585 0
2841651 5
2841827 1
2841884 4
2842077 2
2842115 1
2842175 69
2842196 0
2842211 7
2842278 0
2842442 0
2842514 0
2842580 0
2842751 0
2842811 0
2842877 0
2842958 0
2843072 0
2843381 0
2843506 0
2844137 0
2844165 5
2844216 22
2844225 26
2844246 0
2844303 0
2844414 0
2844420 0
2844561 0
2844621 0
2844852 14
2844960 0
2845720 15
2845834 14
2845981 13
2846167 50
2846182 0
2846228 0
2846351 0
2846370 0
2846380 0
2846541 0
2846688 51
2846789 46
2846829 133
2846835 63
2846888 0
2846963 6
2846999 0
2847063 0
2847077 0
2847105 0
2847186 0
2847335 0
2847531 0
2847726 0
2847735 0
2848184 0
2848403 0
2848604 0
2848637 0
2848677 0
2848790 0
2849192 0
2849330 0
2849405 0
2849489 0
2849495 7
2849538 0
2849664 0
2849745 0
2849880 0
2849892 0
2849910 0
2849919 0
2849982 0
2850030 0
2850189 7
2850193 0
2850406 25
2850427 76
2850454 50
2850532 0
2850541 0
2850568 0
2850634 0
2850658 0
2850728 0
2850859 0
2850886 14
2851015 23
2851141 0
2851150 0
2851192 0
2851207 0
2851273 0
2851357 0
2851360 0
2851450 0
2851453 0
2851459 0
2851537 0
2851540 0
2851573 0
2851594 0
2851693 0
2851710 0
2851942 0
2851966 0
2852005 0
2852011 0
2852035 0
2852074 0
2852080 0
2852113 0
2852152 0
2852179 0
2852200 0
2852344 20
2852383 75
2852419 30
2852436 0
2852452 0
2852686 0
2852763 0
2853172 3
2853280 0
2853409 5
2853661 22
2853841 0
2853962 3
2853980 0
2853992 31
2854001 27
2854007 9
2854065 0
2854478 0
2854661 0
2854667 3
2854784 0
2854913 0
2855051 0
2855102 6
2855105 22
2855183 0
2855213 21
2855438 0
2855579 0
2855684 0
2855774 17
2855857 4
2855926 4
2856061 1394
2856148 0
2856208 0
2856376 0
2856467 0
2856479 80
2856566 0
2856578 0
2856620 0
2856926 9
2857120 31
2857374 145
2857378 52
2857396 21
2857555 49
2858156 0
2858239 0
2858286 6
2858408 16
2858537 16
2858600 5
2858630 0
2859239 14
2859292 0
2859828 6
2860092 0
2860313 5
2860339 107
2860349 0
2860392 1
2860848 64
2861112 2
2861463 0
2861556 3
2861601 9
2861653 0
2861992 0
2862022 0
2862068 36
2862175 0
2862328 0
2862382 0
2862516 9
2862556 0
2862757 28
2863274 0
2863292 0
2863487 0
2863545 0
2863614 0
2863790 0
2863862 2
2863879 0
2863898 0
2863909 38
2863913 11
2863933 0
2864004 0
2864102 0
2864289 0
2864355 10
2864529 0
2864799 0
2865030 5
2865105 0
2865126 12
2865242 0
2865393 0
2865435 0
2865536 0
2865675 12
2865684 68
2865728 0
2865771 0
2865958 0
2866114 0
2866119 10
2866126 0
2866218 0
2866236 18
2866407 0
2866419 20
2866616 0
2866635 54
2866648 0
2866695 98
2866785 0
2866829 0
2866928 0
2867016 55
2867237 0
2867389 0
2867401 35
2867497 40
2867605 0
2867641 0
2867761 112
2867987 15
2868005 0
2868038 0
2868101 0
2868226 42
2868318 0
2868398 18
2868777 2
2868937 0
2868939 76
2868958 0
2869034 0
2869070 0
2869267 0
2869299 1
2869311 0
2869332 23
2869486 14
2869547 42
2869572 0
2869677 3
2869838 72
2869874 0
2869931 54
2870003 12
2870129 14
2870216 0
2870607 118
2870627 0
2870632 0
2870636 0
2870652 76
2870734 0
2870749 0
2870791 0
2871153 3
2871561 0
2871747 0
2871817 5
2871872 0
2871906 0
2871914 0
2872226 14
2872229 0
2872445 22
2872481 0
2872534 0
2872747 0
2872750 14
2872763 0
2872799 47
2872840 0
2873055 0
2873081 43
2873251 0
2873303 74
2873392 19
2873679 0
2873686 0
2874092 0
2874146 8
2874198 40
2874293 86
2874375 0
2874448 0
2874629 0
2874654 0
2874660 0
2874781 0
2874814 0
2874832 5
2874892 0
2874958 0
2875006 0
2875033 0
2875075 0
2875090 0
2875172 0
2875181 0
2875263 0
2875288 0
2875411 17
2875414 0
2875525 0
2875545 0
2875561 54
2875582 18
2875609 0
2875716 0
2875843 27
2876134 18
2876149 34
2876163 0
2876182 0
2876328 0
2876349 59
2876666 0
2876692 0
2876751 0
2876944 34
2877225 0
2877266 11
2877454 0
2877547 25
2877580 34
2877633 0
2877734 0
2877758 0
2877928 0
2877989 0
2877993 0
2878023 5
2878076 0
2878293 0
2878452 1
2878479 0
2878506 0
2878527 0
2878632 0
2878779 0
2878877 0
2879095 5
2879130 0
2879235 0
2879249 0
2879258 28
2879261 11
2879326 0
2879523 0
2879649 0
2879703 0
2879770 0
2879858 0
2879912 1
2880013 16
2880156 0
2880202 0
2880243 25
2880253 0
2880326 0
2880336 30
2880359 24
2880402 0
2880441 0
2880448 0
2880456 0
2880463 0
2880538 75
2880577 0
2880621 0
2880673 0
2880725 0
2880769 10
2880778 0
2880786 93
2880841 65
2880872 0
2880877 0
2880889 23
2880907 29
2880940 18
2881024 2
2881135 20
2881175 0
2881196 0
2881312 13
2881339 75
2881567 2
2881595 47
2881666 6
2881669 33
2881744 0
2881756 13
2881885 0
2881930 0
2882046 103
2882175 43
2882193 7
2882215 34
2882277 0
2882280 128
2882354 0
2882358 0
2882364 0
2882373 0
2882381 0
2882475 22
2882484 0
2882523 0
2882581 0
2882600 0
2882741 4
2882772 33
2882786 0
2882826 0
2882871 0
2882960 7
2883096 3
2883134 0
2883214 0
2883269 0
2883319 0
2883325 0
2883360 0
2883393 8
2883400 0
2883426 0
2883439 5
2883487 11
2883507 0
2883543 0
2883583 0
2883638 0
2883640 0
2883728 0
2883739 0
2883746 0
2883758 0
2883779 68
2883781 0
2883797 0
2883860 0
2883888 1
2883999 0
2884036 0
2884092 0
2884098 7
2884108 0
2884131 0
2884144 0
2884147 0
2884196 0
2884229 61
2884247 10
2884260 0
2884279 1
2884305 0
2884313 0
2884326 0
2884372 0
2884374 9
2884411 0
2884447 0
2884456 0
2884458 39
2884491 8
2884503 0
2884506 0
2884516 0
2884593 0
2884596 0
2884647 0
2884674 0
2884686 0
2884690 17
2884710 0
2884785 0
2884827 0
2884912 0
2884920 0
2884963 0
2885086 0
2885108 39
2885149 58
2885161 0
2885216 0
2885332 0
2885342 51
2885411 42
2885459 66
2885540 33
2885648 3
2885807 162
2886010 0
2886066 16
2886079 7
2886097 55
2886358 2
2886496 115
2886526 56
2886605 88
2886625 28
2886714 13
2886901 131
2887060 4
2887168 48
2887249 56
2887297 47
2887366 49
2887376 4
2887492 0
2887547 0
2887559 91
2887600 98
2887694 24
2887802 5
2887961 173
2888148 9
2888237 35
2888257 71
2888336 57
2888366 120
2888504 1
2888765 42
2888783 4
2888796 37
2888852 0
2888903 0
2888914 113
2889003 5
2889112 3
2889141 0
2889196 0
2889199 0
2889325 0
2889329 0
2889347 0
2889389 0
2889407 0
2889443 0
2889548 0
2889558 0
2889641 0
2889653 0
2889669 0
2889679 0
2889703 0
2889707 23
2889719 0
2889753 25
2889778 0
2889788 0
2889816 7
2889836 0
2889838 0
2889843 3
2889853 0
2889882 0
2889983 0
2889992 0
2890001 0
2890066 0
2890129 0
2890141 0
2890144 0
2890175 0
2890188 63
2890190 0
2890201 0
2890251 0
2890326 0
2890348 8
2890378 0
2890407 20
2890477 47
2890516 0
2890537 0
2890568 0
2890595 26
2890624 2
2890657 74
2890695 0
2890862 114
2890942 0
2891233 188
2891557 27
2891677 216
2891698 7
2891839 40
2891941 161
2892144 6
2892177 40
2892306 30
2892312 156
2892331 2
2892414 131
2892451 153
2892478 0
2892561 117
2892674 58
2892808 17
2892833 0
2892845 8
2892873 0
2892890 60
2892952 2
2893025 63
2893148 11
2893178 12
2893505 64
2893528 22
2893672 6
2893687 0
2893713 8
2893826 31
2893903 0
2893956 0
2893989 0
2894002 18
2894047 0
2894199 53
2894272 0
2894317 6
2894339 0
2894364 0
2894408 19
2894411 41
2894425 7
2894477 0
2894619 0
2894725 1
2894878 0
2894912 5
2895015 109
2895138 0
2895147 11
2895197 0
2895319 0
2895323 0
2895363 0
2895419 0
2895593 0
2895605 0
2895655 0
2895689 0
2895845 0
2896058 0
2896087 0
2896208 0
2896267 15
2896286 0
2896361 0
2896400 18
2896588 0
2896733 24
2896763 33
2896766 94
2896840 1
2896895 12
2896931 0
2897150 0
2897227 0
2897274 5
2897307 0
2897318 40
2897555 6
2897591 0
2897818 16
2897882 0
2897938 0
2897996 0
2898011 0
2898028 0
2898086 0
2898119 0
2898131 24
2898176 24
2898224 0
2898257 0
2898290 284
2898500 2
2898506 49
2898889 0
2899007 0
2899130 1
2899251 0
2899282 25
2899415 0
2899481 8
2899605 136
2899607 13
2899616 36
2899922 3
2900039 15
2900257 0
2900354 0
2900564 0
2900579 0
2900705 1
2900805 0
2901014 0
2901665 0
2901711 0
2901774 58
2901822 0
2901903 0
2902194 37
2902278 3
2902342 0
2902389 0
2902401 39
2902533 31
2902617 0
2902861 0
2902902 0
2903138 0
2903190 0
2903301 52
2903316 0
2903334 14
2903589 0
2903610 20
2903619 3
2903748 0
2903821 0
2903830 0
2903851 0
2903881 0
2903926 0
2904094 0
2904231 0
2904272 0
2904649 0
2904720 0
2904742 0
2904988 0
2905082 0
2905298 3
2905452 0
2905482 0
2905509 0
2905540 0
2905629 110
2905683 0
2905719 0
2905797 0
2905800 0
2906001 7
2906094 0
2906124 0
2906130 0
2906223 0
2906289 0
2906390 0
2906597 0
2906692 6
2906723 17
2906972 0
2906980 0
2907044 2
2907379 0
2907395 0
2907520 0
2908109 0
2908270 19
2908327 3
2908336 0
2908477 0
2908582 0
2908760 45
2909041 0
2909103 0
2909796 34
2909805 28
2909820 0
2909826 0
2909865 0
2909988 0
2910038 6
2910275 13
2910477 0
2910539 0
2910608 0
2910890 0
2910932 0
2910983 0
2911094 0
2911160 0
2911298 0
2911346 0
2911373 22
2911418 49
2911686 0
2911698 0
2911728 0
2911748 0
2911764 0
2911805 0
2911848 0
2911903 1
2911922 0
2912018 0
2912090 0
2912144 77
2912280 0
2912342 0
2912402 6
2912443 0
2912593 0
2912780 0
2912984 0
2913026 0
2913038 0
2913238 0
2913302 0
2913541 0
2913570 84
2913958 2
2914003 24
2914105 1
2914144 0
2914212 0
2914236 0
2914323 0
2914353 0
2914356 0
2914404 0
2914422 0
2914437 0
2914466 0
2914509 0
2914542 0
2914566 0
2914575 0
2914628 5
2914724 0
2914742 19
2914790 15
2915075 0
2915087 52
2915257 7
2915470 4
2915528 0
2915626 18
2916263 0
2916305 0
2916316 0
2916333 0
2916369 0
2916526 0
2916576 0
2916595 0
2916616 0
2916699 0
2916741 0
2916873 17
2916965 0
2917074 0
2917125 0
2917203 13
2917212 0
2917302 4
2917419 0
2917452 0
2917739 0
2918108 0
2918318 0
2918432 0
2918438 0
2918561 0
2918612 0
2918758 0
2918782 16
2918831 0
2918959 0
2918983 0
2919550 0
2919577 0
2919598 0
2919705 22
2919819 1
2920095 0
2920395 6
2920569 0
2920608 15
2920611 0
2920614 0
2920668 0
2920868 0
2920928 0
2921093 0
2921114 0
2921696 0
2921705 2
2921840 0
2921876 0
2921900 0
2921930 0
2922000 0
2922008 0
2922074 0
2922116 0
2922183 0
2922240 0
2922290 0
2922323 0
2922393 0
2922512 0
2922629 0
2922652 12
2922726 0
2923117 52
2923129 0
2923135 16
2923294 0
2923303 44
2923500 0
2923575 0
2923596 0
2923740 34
2923776 0
2924256 38
2924298 20
2924319 45
2924472 0
2924628 0
2924700 0
2924799 3
2924820 0
2924951 33
2925137 67
2925158 0
2925215 0
2925266 0
2925314 62
2925409 0
2925418 295
2925434 0
2925443 6
2925476 0
2925533 0
2925647 0
2925791 0
2925803 0
2925860 0
2925989 0
2926042 8
2926081 26
2926084 0
2926117 11
2926132 0
2926348 0
2926365 0
2926489 0
2926522 0
2926564 0
2926802 33
2926856 0
2927235 16
2927280 0
2927371 0
2927383 0
2927406 0
2927467 0
2927536 3
2927539 0
2927870 8
2927942 10
2928028 4
2928062 0
2928115 80
2928199 0
2928347 34
2928481 19
2928488 0
2928523 0
2928631 3
2928688 2
2928844 0
2928913 41
2928925 0
2928985 0
2929210 0
2929284 7
2929498 0
2929546 0
2929569 0
2929579 32
2929582 2
2929633 0
2929663 0
2929714 13
2929871 10
2929873 0
2930035 0
2930068 5
2930179 0
2930221 0
2930236 11
2930248 42
2930326 14
2930485 8
2930554 0
2930587 0
2930590 49
2930698 0
2930704 0
2930825 74
2930870 2
2930912 18
2930985 0
2931017 0
2931077 0
2931080 0
2931089 0
2931242 0
2931293 10
2931305 0
2931389 2
2931490 0
2931567 0
2931808 0
2931818 7
2931854 0
2931928 0
2931956 0
2932103 0
2932112 0
2932238 0
2932554 0
2932600 0
2932723 0
2932805 0
2932919 0
2933087 5
2933156 6
2933219 0
2933222 19
2933297 0
2933300 0
2933333 0
2933339 0
2933381 0
2933414 0
2933582 24
2933600 0
2933612 23
2933955 0
2934034 0
2934482 0
2934704 0
2934721 0
2934740 0
2934819 0
2934842 0
2934938 0
2934959 0
2934977 0
2935016 8
2935046 0
2935175 0
2935187 0
2935205 14
2935211 0
2935214 0
2935235 0
2935241 0
2935424 0
2935643 0
2935844 0
2935888 0
2935904 0
2935982 0
2935995 23
2936081 0
2936165 0
2936201 0
2936294 0
2936336 0
2936411 0
2936517 3
2936541 0
2936979 0
2937042 0
2937198 4
2937213 3
2937246 0
2937270 0
2937285 35
2937297 0
2937474 31
2937751 0
2937772 0
2937776 0
2937784 0
2937832 0
2937913 0
2937928 0
2937976 56
2938060 0
2938222 0
2938252 0
2938270 0
2938417 0
2938487 30
2938681 0
2938746 8
2938767 0
2939049 12
2939223 0
2939283 0
2939442 0
2939464 0
2939702 69
2939708 1
2939792 0
2939906 6
2939960 48
2939966 0
2940021 0
2940213 5
2940241 0
2940797 0
2941797 0
2941910 0
2942033 0
2942052 0
2942136 0
2942536 0
2942755 12
2942876 0
2943083 0
2943134 0
2943161 0
2943260 0
2943395 0
2943398 0
2943551 27
2943593 0
2944016 6
2944025 0
2944058 0
2944439 61
2944457 0
2944473 85
2944503 10
2944568 0
2944610 0
2944655 23
2944751 0
2945003 0
2945075 0
2945144 1
2945174 0
2945183 0
2945300 0
2945404 0
2945645 0
2945961 19
2946060 4
2946063 0
2946132 0
2946318 0
2946396 0
2946399 0
2946483 1
2946498 0
2946567 12
2946609 0
2946675 21
2946741 0
2946774 26
2946966 15
2947050 0
2947291 0
2947334 0
2947371 23
2947461 0
2947560 0
2947738 3
2947854 0
2947936 114
2947948 0
2947981 3
2947984 41
2948023 19
2948026 13
2948044 0
2948053 0
2948224 0
2948644 37
2948710 0
2948743 0
2948746 1
2948860 20
2948872 0
2948959 0
2949016 0
2949070 11
2949148 5
2949214 37
2949217 6
2949438 11
2949651 2
2949705 4
2949742 0
2949819 0
2949828 0
2949855 2
2950017 17
2950095 0
2950331 0
2950535 0
2950577 0
2950986 0
2951092 0
2951104 16
2951118 0
2951161 72
2951195 4
2951463 0
2951679 0
2951796 40
2951847 1
2951914 0
2952075 0
2952177 0
2952183 10
2952195 39
2952263 0
2952465 0
2952574 0
2952588 0
2952605 0
2952633 0
2952726 0
2952759 1
2952771 0
2952798 20
2952822 0
2952858 33
2953071 0
2953215 0
2953757 0
2953817 3
2953882 0
2953896 27
2954069 4
2954151 0
2954158 22
2954241 0
2954320 0
2954323 19
2954326 0
2954335 0
2954341 0
2954344 0
2954350 0
2954356 0
2954363 0
2954365 0
2954396 0
2954410 0
2954472 6
2954540 200
2954570 23
2954613 0
2954639 3
2954848 0
2954875 0
2954918 0
2955275 0
2955319 0
2955374 0
2955474 6
2955531 0
2955690 45
2955762 113
2955771 31
2955822 0
2955881 0
2955912 0
2955984 0
2955992 0
2956074 10
2956215 27
2956254 0
2956320 2
2956332 0
2956544 0
2956567 0
2956610 7
2956666 0
2956814 0
2957040 0
2957053 14
2957096 0
2957255 0
2957328 0
2957447 0
2957516 0
2957582 0
2957679 0
2957771 22
2957835 0
2957853 0
2957911 43
2957989 147
2957992 75
2958001 0
2958037 37
2958043 11
2958091 0
2958118 41
2958337 1
2958349 4
2958460 10
2958484 16
2958547 0
2958748 0
2958840 0
2958846 0
2958853 3
2958935 0
2958955 10
2959081 0
2959228 0
2959327 41
2959350 0
2959393 0
2959429 0
2959459 0
2959516 0
2959580 0
2959826 0
2959937 0
2960000 0
2960027 0
2960512 0
2960547 0
2960623 4
2960631 0
2960661 0
2960829 3
2960844 0
2961044 0
2961165 0
2961242 0
2961259 0
2961439 26
2961488 0
2961534 5
2961646 0
2961674 0
2961692 0
2961694 0
2961753 0
2961915 34
2962019 0
2962121 0
2962228 0
2962295 3
2962352 27
2962370 0
2962372 0
2962383 0
2962390 0
2962416 1
2962508 17
2962826 0
2962930 0
2962936 0
2962976 11
2963107 0
2963293 0
2963359 0
2963596 0
2963636 0
2963755 24
2964025 32
2964115 69
2964475 0
2964598 0
2964655 0
2964864 0
2964919 0
2965032 0
2965120 11
2965124 10
2965169 13
2965194 77
2965256 0
2965267 0
2965409 0
2965481 0
2965663 0
2965701 0
2965749 0
2965843 0
2965849 0
2965858 0
2965865 6
2965873 8
2965905 25
2966047 0
2966148 0
2966165 34
2966215 0
2966303 16
2966354 10
2966393 0
2966565 1
2966649 8
2966663 0
2966935 24
2967095 26
2967122 66
2967170 4
2967173 6
2967251 7
2967341 0
2967431 0
2967539 0
2967596 0
2967659 0
2967700 0
2967778 16
2967782 0
2967792 0
2967899 0
2967903 0
2968010 0
2968038 0
2968100 0
2968226 0
2968289 13
2968297 8
2968309 14
2968321 0
2968384 0
2968554 0
2968617 0
2968772 0
2968779 0
2968869 0
2968881 0
2968890 0
2968896 0
2968902 0
2969170 0
2969202 0
2969259 0
2969307 0
2969311 0
2969334 0
2969400 0
2969719 5
2969751 0
2969868 0
2969889 10
2970070 0
2970141 0
2970396 0
2970552 6
2970660 0
2970759 0
2970933 0
2971001 0
2971232 10
2971397 0
2971439 9
2971653 0
2971759 0
2971878 54
2971891 45
2971996 0
2972068 2
2972333 0
2972353 5
2972407 0
2972434 0
2972482 0
2972497 0
2972551 0
2972586 10
2972593 20
2972686 0
2972698 60
2972704 0
2972773 5
2972860 118
2972913 0
2972917 0
2972923 0
2972955 0
2972963 0
2972995 0
2973014 1
2973666 0
2973680 13
2973717 0
2973753 0
2973757 0
2973761 0
2973936 0
2973939 12
2973954 0
2974041 88
2974182 21
2974353 0
2974394 0
2974473 0
2974632 16
2974653 0
2974661 0
2974684 8
2974779 0
2974905 0
2974923 90
2974956 0
2975055 2
2975073 0
2975157 0
2975275 0
2975322 5
2975409 0
2975421 0
2975658 0
2975800 0
2976063 0
2976117 7
2976174 0
2976192 33
2976495 1
2976506 0
2976701 0
2976807 0
2976857 0
2976937 0
2977021 0
2977026 0
2977094 0
2977296 0
2977460 0
2977653 11
2977678 0
2977789 19
2977798 0
2977840 0
2977918 0
2978023 0
2978188 0
2978209 23
2978257 53
2978266 23
2978393 1
2978412 0
2978557 0
2979000 0
2979051 14
2979429 76
2979486 0
2979701 2
2979735 14
2979913 0
2979941 6
2980004 0
2980013 42
2980049 63
2980238 11
2980307 40
2980385 87
2980481 21
2980535 23
2980619 4
2980730 59
2980741 0
2981048 0
2981173 23
2981177 52
2981252 0
2981378 42
2981481 0
2981580 3
2981730 0
2981887 0
2981922 0
2982003 2
2982574 0
2982637 0
2982988 0
2983084 14
2983107 0
2983386 0
2983426 0
2983488 0
2983783 0
2984054 77
2984076 113
2984155 0
2984195 40
2984199 12
2984255 14
2984258 0
2984322 0
2984394 39
2984498 0
2984914 0
2984984 0
2985247 81
2985357 0
2985407 0
2985505 8
2985541 0
2985562 0
2985941 0
2985950 15
2986103 45
2986163 0
2986266 0
2986322 0
2986461 0
2986484 0
2986519 0
2986616 24
2986642 0
2986719 9
2986956 0
2987043 88
2987061 0
2987176 0
2987271 0
2987337 0
2987622 15
2987694 17
2987736 20
2987793 124
2987943 73
2988057 5
2988081 0
2988270 0
2988564 0
2988736 0
2988746 20
2988869 0
2989037 0
2989240 0
2989633 3
2989743 0
2989891 0
2989903 0
2990017 0
2990050 0
2990260 11
2990489 65
2990516 0
2990631 5
2990789 0
2990855 0
2990930 0
2991027 0
2991060 5
2991088 27
2991238 0
2991256 0
2991448 60
2991454 0
2991478 129
2991572 0
2991727 32
2992138 20
2992276 50
2992372 0
2992495 0
2992615 1
2992741 20
2992756 0
2992803 0
2992941 0
2993004 0
2993067 0
2993166 0
2993277 0
2993343 21
2993383 0
2993388 0
2993403 0
2993416 0
2993465 0
2993751 0
2993754 0
2993859 0
2993904 0
2993979 0
2994057 0
2994096 0
2994138 0
2994274 0
2994324 0
2994335 0
2994354 0
2994396 0
2994423 0
2994465 0
2994504 0
2994507 0
2994567 0
2994609 0
2994615 0
2994684 0
2994756 0
2994771 0
2994774 0
2994807 0
2994912 0
2995017 0
2995113 0
2995160 0
2995188 0
2995583 21
2995709 0
2995727 0
2995733 0
2995763 0
2995857 0
2996074 0
2996119 0
2996140 0
2996503 0
2996676 0
2996823 0
2996898 0
2996957 0
2997009 0
2997018 0
2997192 0
2997240 0
2997258 0
2997522 0
2997606 0
2997693 0
2997712 0
2997835 0
2997871 0
2998096 0
2998237 0
2998276 0
2998483 0
2998664 0
2998693 0
2998726 0
2998765 0
2998920 0
2998959 0
2999037 0
2999322 0
2999398 3
2999655 12
2999724 0
2999793 0
2999800 0
2999857 0
2999916 0
2999924 0
2999927 0
2999945 0
2999958 0
2999975 0
3000102 0
3000304 11
3000340 127
3000553 52
3000583 0
3000778 22
3000837 0
3000889 10
3000949 36
3001081 0
3001120 28
3001471 39
3001603 8
3001669 0
3001714 97
3001977 1
3002328 0
3002466 39
3002504 0
3002645 0
3002658 0
3002772 0
3002781 0
3002907 0
3003086 0
3003093 0
3003213 0
3003264 28
3003271 0
3003474 55
3003526 96
3003547 111
3003598 67
3003683 0
3003729 0
3003926 0
3004060 0
3004095 0
3004297 19
3004423 7
3004525 0
3005191 1
3005293 0
3005389 0
3005457 0
3005555 0
3005694 13
3005701 0
3006105 0
3006209 0
3006276 0
3006415 0
3006486 0
3006806 0
3006817 31
3006858 10
3006916 0
3006931 58
3007013 0
3007193 0
3007227 30
3007258 68
3007356 0
3007374 4
3007416 0
3007521 9
3007632 32
3007680 0
3007749 0
3007857 0
3007872 37
3007935 0
3007972 0
3008159 37
3008171 1
3008389 25
3008408 26
3008555 13
3008651 16
3008798 0
3008836 55
3008855 0
3008884 29
3009181 0
3009256 0
3009337 11
3009367 0
3009373 11
3009538 1
3009922 0
3009952 0
3010165 0
3010186 0
3010225 0
3010227 40
3010616 0
3010756 0
3010768 0
3010798 0
3010804 0
3010810 16
3010816 52
3010834 8
3010984 4
3011041 72
3011529 11
3011537 21
3011580 0
3011597 8
3011609 0
3011809 0
3011815 0
3011844 0
3012051 0
3012216 0
3012400 0
3012532 0
3012774 0
3012789 1
3013104 58
3013110 21
3013164 3
3013305 14
3013467 39
3013605 0
3013632 2
3013761 0
3013815 12
3013854 0
3013905 34
3014030 0
3014061 57
3014083 12
3014119 145
3014122 7
3014191 0
3014366 0
3014431 0
3014564 0
3014651 0
3014699 0
3014883 0
3015210 0
3015260 0
3015422 0
3015456 13
3015512 0
3015533 0
3015586 0
3015600 35
3015618 2
3015705 0
3015801 0
3016053 1
3016086 5
3016215 132
3016305 4
3016329 0
3016356 39
3016383 4
3016479 0
3016518 18
3016602 20
3016710 2
3016722 0
3016824 0
3016830 0
3016908 0
3017058 0
3017199 0
3017364 52
3017403 3
3017676 4
3017700 0
3017737 0
3017805 0
3017925 17
3017946 6
3017952 64
3017963 0
3018057 0
3018105 15
3018108 169
3018153 13
3018156 0
3018204 0
3018225 0
3018255 17
3018321 0
3018510 0
3018618 0
3018780 2
3018819 22
3018858 0
3018990 0
3019142 0
3019188 6
3019293 3
3019395 0
3019558 0
3019578 0
3019585 0
3019615 0
3019618 0
3019628 0
3019632 0
3019739 0
3019747 0
3019750 0
3019756 0
3019914 0
3020048 99
3020065 0
3020491 33
3020543 0
3020580 24
3020650 93
3020661 115
3020691 0
3020758 0
3020930 0
3020964 0
3021051 6
3021093 0
3021288 82
3021294 105
3021421 0
3021438 2
3021703 51
3022102 0
3022120 39
3022156 8
3022207 0
3022363 170
3022372 17
3022518 42
3022543 0
3022623 0
3022738 7
3022759 127
3022934 22
3022977 0
3023001 0
3023182 48
3023247 1335
3023311 12
3023352 37
3023434 0
3023470 0
3023474 0
3023700 0
3023746 0
3024031 0
3024322 0
3024400 0
3024607 0
3024730 0
3024742 0
3024745 0
3024802 0
3024829 0
3024838 0
3024858 0
3024879 0
3025042 0
3025144 0
3025258 0
3025382 0
3025430 0
3025853 0
3025868 0
3025877 0
3025937 0
3026009 0
3026255 0
3026267 0
3026512 0
3026531 0
3026579 0
3026656 8
3026683 16
3026758 2
3026842 0
3026866 0
3026965 0
3027049 1
3027055 0
3027247 0
3027445 3
3027730 0
3027931 9
3027970 0
3028096 7
3028135 0
3028514 0
3028526 37
3028734 12
3028761 0
3028934 31
3029043 2
3029079 9
3029133 25
3029238 36
3029516 0
3029577 0
3029628 18
3029712 3
3029724 12
3029814 5
3029874 77
3029892 0
3029901 40
3029991 0
3030015 0
3030153 0
3030243 0
3030277 0
3030573 0
3030594 0
3031161 0
3031170 0
3031528 0
3031570 4
3031756 19
3031819 0
3031885 5
3031916 17
3032200 0
3032245 0
3032359 10
3032392 0
3032595 0
3032601 20
3032646 97
3033054 7
3033173 0
3033290 95
3033313 14
3033321 105
3033387 69
3033503 0
3033512 0
3033544 17
3033561 0
3033703 0
3034045 0
3034146 0
3034149 0
3034200 0
3034227 0
3034294 0
3034422 0
3034563 0
3034590 28
3034614 0
3034740 0
3034809 0
3035273 0
3035426 12
3035449 0
3035582 0
3035594 21
3035627 0
3035699 0
3035705 0
3035785 0
3035795 0
3035879 0
3035995 0
3035999 74
3036016 0
3036139 0
3036217 0
3036325 11
3036658 6
3036820 33
3036928 0
3037028 0
3037438 0
3037574 67
3037578 20
3037613 0
3037625 0
3037691 0
3037761 0
3038200 0
3038209 0
3038233 2
3038240 0
3038354 0
3038407 0
3038419 0
3038485 7
3038647 0
3038842 0
3038884 0
3038965 23
3038994 0
3039061 0
3039235 0
3039262 0
3039331 0
3039370 0
3039385 0
3039403 0
3039496 0
3039682 0
3039751 42
3039850 1
3040024 0
3040048 0
3040081 0
3040090 0
3040102 0
3040285 0
3040312 0
3040381 0
3040420 0
3040435 1
3040453 0
3040549 3
3040729 0
3041229 22
3041400 44
3041415 49
3041672 0
3041707 17
3041782 0
3041785 0
3041912 0
3041984 0
3042074 0
3042194 0
3042215 0
3042239 0
3042401 0
3042593 0
3042617 0
3042653 0
3042656 0
3042709 0
3042728 0
3042950 0
3043007 0
3043136 0
3043223 12
3043306 0
3043348 0
3043405 0
3043449 39
3043491 0
3043655 0
3043746 0
3043749 0
3044115 15
3044322 0
3044333 9
3044393 17
3044529 0
3044859 0
3044926 0
3045085 0
3045095 0
3045156 0
3045177 44
3045340 30
3045509 0
3045559 16
3045589 0
3045646 0
3045655 7
3045712 2
3045859 0
3045881 0
3045973 0
3046072 7
3046142 0
3046289 0
3046395 0
3046660 0
3046899 9
3047019 0
3047028 0
3047164 0
3047170 0
3047199 30
3047234 0
3047246 0
3047288 0
3047462 0
3047474 21
3047531 32
3047576 0
3047579 6
3047622 0
3047696 0
3047813 57
3047852 0
3047891 45
3047909 0
3047939 0
3047984 0
3048017 0
3048029 154
3048032 57
3048417 0
3048540 0
3048573 16
3048587 0
3048619 0
3048687 62
3048698 0
3048711 0
3048832 19
3048856 23
3048871 111
3048874 57
3048907 0
3048922 0
3048928 101
3049111 0
3049183 0
3049201 0
3049285 0
3049323 15
3049470 0
3049533 0
3049607 17
3049644 42
3049664 0
3049770 0
3049833 41
3049911 0
3050161 8
3050177 0
3050267 0
3050339 49
3050441 48
3050485 28
3050519 20
3050531 0
3050543 0
3050551 0
3050903 15
3050907 13
3050956 8
3051101 0
3051248 0
3051344 0
3051365 0
3051508 0
3051527 0
3051591 0
3051617 0
3051685 0
3051719 0
3051748 0
3051758 0
3052017 0
3052087 0
3052177 0
3052184 0
3052186 16
3052402 0
3052498 0
3052539 0
3053093 0
3053153 0
3053216 0
3053301 10
3053352 0
3053451 0
3053478 0
3053807 0
3053818 0
3054078 0
3054252 0
3054279 0
3054297 3
3054384 0
3054546 18
3054576 0
3054723 0
3054783 11
3054795 2
3054870 191
3054945 0
3054972 3
3055022 0
3055044 0
3055150 0
3055243 0
3055245 0
3055305 0
3055415 0
3055488 7
3055587 5
3055809 0
3055833 0
3055998 0
3056028 1
3056617 0
3056644 0
3056671 7
3056809 0
3056830 26
3056872 18
3057018 0
3057109 0
3057268 0
3057280 0
3057295 10
3057299 67
3057310 0
3057489 0
3057493 0
3057501 0
3057503 0
3057507 0
3057509 0
3057521 0
3057556 0
3057651 27
3057972 0
3058218 0
3058260 15
3058620 0
3058761 0
3058935 0
3059008 0
3059596 0
3059851 24
3059884 0
3059911 0
3059950 0
3060231 5
3060265 0
3060321 24
3060456 0
3060663 8
3060825 0
3060891 10
3061097 0
3061359 13
3061578 6
3061638 0
3061729 0
3061848 91
3061857 0
3061891 0
3061967 0
3061988 0
3062088 0
3062109 0
3062211 0
3062304 15
3062320 21
3062334 29
3062388 0
3062442 67
3062502 9
3062592 0
3062601 0
3062712 5
3062783 0
3062907 4
3062943 46
3062946 16
3063135 0
3063289 20
3063344 0
3063355 0
3063379 0
3063910 0
3064159 0
3064776 0
3064791 0
3064839 0
3064889 0
3064986 0
3065025 5
3065142 13
3065146 48
3065194 0
3065278 20
3065308 37
3065347 0
3065467 0
3065576 0
3065845 0
3065875 0
3066103 5
3066328 0
3066331 29
3066335 0
3066481 0
3066535 0
3066601 0
3066655 0
3066679 23
3066727 0
3066733 46
3066913 13
3067207 0
3067276 3
3067288 0
3067325 0
3067379 0
3067467 0
3067577 0
3067598 0
3067721 44
3067768 0
3067793 1
3067817 7
3067898 0
3068103 0
3068199 0
3068278 13
3068389 0
3068629 0
3068653 122
3068707 0
3069118 0
3069289 7
3069337 0
3069424 0
3069451 0
3069538 97
3069547 36
3069661 6
3069760 33
3069763 37
3069784 0
3069799 0
3069946 0
3070264 4
3070281 20
3070290 0
3070304 0
3070363 43
3070400 0
3070772 0
3070778 0
3070964 0
3071027 0
3071030 0
3071048 0
3071183 0
3071216 0
3071294 0
3071333 0
3071435 0
3071825 0
3071872 0
3071972 0
3072216 3
3072279 49
3072438 1
3072477 0
3072561 12
3072609 0
3072648 38
3072699 0
3072866 0
3073025 6
3073087 0
3073118 6
3073193 29
3073270 0
3073669 0
3073683 0
3073929 0
3073948 5
3073960 65
3074066 0
3074077 39
3074168 0
3074176 227
3074180 45
3074206 0
3074407 0
3074409 0
3074503 6
3074506 12
3074671 18
3074882 0
3074955 0
3074970 25
3074976 2
3075135 0
3075150 0
3075201 0
3075431 0
3075707 0
3075975 0
3075999 0
3076032 0
3076090 0
3076142 0
3076149 0
3076355 0
3076423 0
3076440 0
3076495 0
3076500 0
3076839 0
3076964 0
3077044 8
3077612 0
3077670 0
3077955 0
3078295 81
3078343 0
3078469 27
3078559 0
3078591 0
3078613 5
3078790 7
3078827 0
3078835 0
3078843 48
3078901 0
3079022 18
3079143 0
3079215 0
3079247 6
3079358 0
3079562 0
3079838 1
3079886 0
3079916 0
3079946 4
3080096 0
3080276 0
3080304 0
3080331 4
3080337 10
3080340 59
3080394 0
3080421 0
3080496 0
3080559 15
3080573 0
3080598 0
3080615 0
3080640 15
3080692 0
3080850 0
3081120 0
3081159 0
3081162 1
3081261 0
3081382 0
3081453 0
3081496 0
3081612 0
3081687 12
3081708 0
3081717 4
3081744 45
3081829 0
3081865 0
3081928 0
3082183 0
3082310 0
3082354 6
3082366 0
3082600 0
3082705 3
3083004 2
3083076 0
3083079 0
3083082 0
3083088 0
3083098 0
3083111 0
3083113 0
3083119 0
3083269 13
3083272 14
3083383 3
3083416 15
3083536 0
3083637 0
3083850 0
3083877 0
3084079 14
3084093 37
3084108 267
3084117 13
3084140 4
3084142 0
3084244 0
3084406 33
3084409 0
3084626 0
3084826 20
3084842 3
3084965 1
3085056 0
3085087 9
3085171 0
3085236 0
3085342 0
3085366 14
3085399 0
3085546 0
3085684 37
3085777 47
3085781 0
3085946 0
3085975 18
3086201 0
3086224 0
3086263 12
3086576 0
3086651 0
3086857 2
3086962 0
3087085 0
3087244 0
3087271 62
3087346 31
3087390 0
3087493 8
3087673 0
3087895 0
3087955 0
3088033 0
3088144 0
3088174 0
3088344 14
3088366 0
3088451 0
3088482 7
3088545 1
3088686 75
3088860 0
3088926 0
3089061 0
3089109 0
3089256 0
3089388 0
3089586 0
3089597 0
3089769 0
3089825 17
3089859 0
3089886 64
3089950 0
3090084 0
3090138 0
3090147 0
3090153 0
3090303 0
3090468 13
3090702 0
3090789 1
3091028 0
3091106 4
3091130 0
3091136 0
3091160 49
3091268 0
3091286 0
3091370 0
3091493 0
3091562 34
3091577 0
3091703 0
3091715 0
3091853 103
3091880 0
3091913 8
3091930 0
3091944 0
3091964 0
3092148 6
3092169 0
3092373 0
3092511 0
3092553 674
3092556 51
3092562 2
3092634 0
3092658 0
3092706 54
3092754 0
3092931 0
3093062 2
3093113 17
3093179 4
3093204 0
3093525 27
3093606 46
3094023 0
3094052 4
3094274 34
3094823 0
3094847 0
3094910 5
3095210 9
3095246 0
3095252 0
3095291 0
3095321 4
3095324 5
3095345 0
3095535 0
3095840 6
3095860 0
3095975 0
3096141 0
3096144 0
3096219 0
3096297 0
3096456 96
3096478 12
3096508 26
3096635 13
3096861 3
3097120 2
3097125 25
3097139 0
3097388 0
3097474 0
3097532 0
3097598 0
3097634 0
3097724 0
3097772 0
3097775 0
3097793 0
3097832 0
3097971 0
3097991 0
3098051 0
3098084 0
3098165 0
3098279 0
3098456 0
3098609 0
3098709 0
3098777 0
3098824 0
3099074 0
3099132 0
3099167 0
3099242 0
3099392 0
3099877 0
3099892 0
3099938 15
3100157 0
3100303 0
3100341 0
3100668 0
3100705 0
3100833 3
3101241 0
3101292 0
3101370 2
3101421 0
3101490 1
3101583 0
3101631 3
3101694 0
3101788 0
3101818 0
3102131 0
3102307 0
3102352 0
3102442 0
3102514 7
3102598 0
3102727 14
3102991 0
3103015 0
3103188 0
3103407 0
3103425 0
3103581 0
3103899 0
3103958 0
3104208 0
3104274 0
3104552 0
3104642 0
3104675 0
3104968 0
3105027 0
3105266 0
3105714 0
3105756 0
3105894 0
3105927 0
3106041 0
3106382 20
3106394 0
3106556 0
3106624 21
3106672 9
3106699 0
3106706 0
3106725 0
3106748 0
3106813 15
3106877 0
3106897 0
3107401 0
3107464 0
3107572 0
3107658 4
3107701 26
3107823 0
3107865 0
3107872 0
3107974 0
3108041 0
3108095 0
3108101 0
3108245 0
3108422 0
3108597 0
3109036 0
3109047 0
3109083 0
3109110 0
3109129 0
3109171 70
3109322 0
3109741 30
3109801 8
3109863 0
3110047 0
3110425 0
3110551 1
3110716 0
3110737 27
3110839 17
3110998 0
3111100 45
3111109 11
3111679 0
3111760 0
3111768 0
3111853 3
3111910 0
3111946 74
3112077 33
3112128 0
3112173 45
3112206 0
3112216 0
3112248 0
3112269 0
3112341 0
3112366 0
3112395 0
3112470 0
3112581 0
3112674 24
3112683 0
3112731 0
3112752 12
3112896 0
3112923 114
3113181 0
3113187 8
3113271 0
3113329 0
3113347 0
3113455 5
3113503 0
3113635 0
3113752 0
3113863 15
3113921 31
3114019 42
3114112 0
3114148 31
3114542 64
3114843 61
3114915 14
3115012 15
3115032 0
3115050 27
3115081 0
3115206 0
3115261 11
3115275 0
3115302 18
3115360 0
3115473 4
3115573 0
3115583 0
3115688 13
3115808 0
3116053 0
3116533 0
3116632 0
3116644 0
3116852 42
3116904 0
3117072 0
3117120 0
3117372 0
3117638 0
3117681 0
3118180 0
3118312 0
3118373 9
3118816 0
3118843 0
3118846 0
3118945 0
3119212 0
3119518 0
3119740 0
3119779 0
3119963 0
3120016 0
3120112 0
3120127 0
3120280 0
3120496 0
3120580 0
3120595 0
3120730 0
3120937 0
3121006 0
3121098 0
3121249 0
3121414 0
3121564 0
3121570 0
3121579 0
3121690 0
3121780 0
3121801 0
3121840 0
3122050 0
3122061 0
3122104 0
3122128 0
3122148 0
3122161 0
3122185 0
3122296 0
3122334 0
3122464 0
3122488 0
3122520 0
3122827 0
3122976 0
3123004 0
3123091 0
3123121 0
3123480 0
3123594 0
3123654 0
3123673 0
3123940 0
3123965 0
3124098 5
3124167 2
3124262 6
3124775 10
3125018 0
3125026 0
3125094 10
3125117 0
3125134 0
3125157 0
3125208 0
3125559 0
3125707 0
3125767 0
3125909 0
3126152 0
3126262 0
3126340 0
3126365 0
3126431 0
3126446 3
3126479 0
3126482 6
3126512 0
3126611 0
3126683 0
3126799 0
3127184 0
3127225 0
3127286 0
3127690 0
3127831 0
3127874 0
3127886 35
3127980 9
3127984 0
3128037 0
3128051 0
3128203 0
3128251 0
3128425 0
3128527 0
3128566 0
3128725 0
3128818 0
3128893 0
3128965 0
3129118 0
3129136 0
3129280 0
3129326 3
3129357 0
3129376 3
3129400 7
3129670 47
3129712 0
3129766 0
3130294 4
3130492 17
3130500 669
3130920 0
3130935 1
3131010 1
3131192 0
3131381 39
3131429 4
3131447 0
3131477 0
3131516 0
3131537 0
3131774 2305
3131792 5
3131840 0
3132058 0
3132133 0
3132142 0
3132211 0
3132259 0
3132343 16
3132442 0
3132462 0
3132628 0
3132652 0
3132712 15
3132799 0
3132954 48
3133015 0
3133072 0
3133100 13
3133480 0
3133628 0
3133645 0
3133753 0
3133797 0
3134007 0
3134136 0
3134391 0
3134535 0
3134604 0
3134724 0
3134844 0
3135007 0
3135112 0
3135174 0
3135313 0
3135421 0
3135583 0
3135646 0
3135700 0
3135894 0
3135990 0
3136077 0
3136149 3
3136176 0
3136269 0
3136371 0
3136515 46
3136650 0
3137081 0
3137274 7
3137283 0
3137334 2
3137354 0
3137376 0
3137455 0
3137467 0
3137475 0
3137639 0
3137689 0
3137906 0
3137993 23
3137996 7
3138050 117
3138086 65
3138089 36
3138125 0
3138262 0
3138398 0
3138581 0
3139180 0
3139261 0
3139372 12
3139437 0
3139571 32
3139750 0
3139759 0
3139768 7
3140099 0
3140257 70
3140499 0
3140743 0
3140761 0
3140862 0
3140878 0
3141109 0
3141255 0
3141392 0
3141470 0
3141486 0
3142050 0
3142212 4
3142264 11
3142272 0
3142295 16
3142646 0
3142673 15
3142685 0
3142790 0
3142802 3
3142814 0
3142916 7
3143552 1
3143747 8
3144032 0
3144044 0
3144082 0
3144134 7
3144260 1
3144544 8
3144565 2
3144601 0
3144938 12
3144949 0
3144998 0
3145041 0
3145146 0
3145167 0
3145403 0
3145574 0
3145597 0
3145607 46
3145619 0
3145643 0
3145729 0
3145761 0
3145768 0
3145780 0
3145883 0
3145895 0
3145952 0
3145978 0
3145985 0
3146414 0
3146426 0
3146621 0
3146675 0
3146750 0
3146843 0
3146906 0
3146960 0
3146987 0
3147002 0
3147183 0
3147316 0
3147573 0
3147594 0
3147730 0
3147758 0
3147798 0
3147885 0
3147969 0
3148090 31
3148234 0
3148240 29
3148261 0
3148372 0
3148481 0
3148830 0
3149190 0
3149256 88
3149274 0
3149457 33
3149493 0
3149589 14
3149637 0
3149697 82
3149835 10
3149952 15
3150002 0
3150027 2
3150183 3
3150219 0
3150305 0
3150459 0
3150486 0
3150517 0
3150539 0
3150559 0
3150592 31
3150634 14
3150745 0
3150787 0
3150805 0
3150838 25
3150856 3
3150886 43
3150898 0
3151021 0
3151456 1
3151520 0
3151870 0
3151879 0
3152020 0
3152200 15
3152248 7
3152541 0
3152615 0
3152734 45
3152813 7
3153029 17
3153215 16
3153245 1
3153251 20
3153362 34
3153404 86
3153437 0
3153458 25
3153460 83
3153631 1
3154058 0
3154208 0
3154457 0
3154470 0
3154478 0
3154505 0
3154830 0
3154839 0
3154845 0
3154880 0
3154899 0
3155063 0
3155645 0
3155674 22
3155790 0
3155806 0
3155848 22
3155935 8
3155949 0
3156043 69
3156062 0
3156106 23
3156311 0
3156458 0
3156494 0
3156893 26
3157163 0
3157241 21
3157503 1
3157533 37
3157535 0
3157561 0
3157568 0
3157599 0
3157986 0
3158109 0
3158256 0
3158391 0
3158394 0
3158448 0
3158502 0
3158520 0
3158558 0
3158631 0
3159089 0
3159116 0
3159185 0
3159280 0
3159377 0
3159687 0
3159755 0
3159789 12
3159814 0
3159908 0
3160001 0
3160040 0
3160121 0
3160316 0
3160448 0
3160589 0
3160623 1
3160694 0
3160861 6
3160955 4
3161059 23
3161305 0
3161343 0
3161377 18
3161428 19
3161569 4
3161788 48
3161992 0
3162105 0
3162672 0
3162852 52
3162881 0
3163019 0
3163134 99
3163206 43
3163434 0
3163765 12
3164255 0
3164307 0
3164718 18
3164722 29
3165052 0
3165145 0
3165210 12
3165478 34
3165545 0
3165572 42
3165746 0
3165766 25
3165778 0
3165862 0
3165903 0
3165928 0
3166004 0
3166063 0
3166253 2
3166256 11
3166271 66
3166411 0
3166432 0
3166741 0
3166760 0
3166831 31
3166944 7
3167008 0
3167072 4
3167127 17
3167174 0
3167281 0
3167317 3
3167323 31
3167383 3
3167419 0
3167770 0
3167886 0
3168503 0
3168547 8
3168556 0
3168583 19
3168589 14
3168657 32
3168754 0
3168883 0
3168962 1
3169021 0
3169192 0
3169321 0
3169390 81
3169399 0
3169777 2
3169837 83
3169980 0
3170059 0
3170153 5
3170203 13
3170606 4
3170903 0
3170906 0
3171098 0
3171116 0
3171239 0
3171341 0
3171560 0
3171734 0
3171830 0
3171923 0
3171974 0
3172001 0
3172025 0
3172130 0
3172214 0
3172322 0
3172364 0
3172403 0
3172556 0
3172634 0
3172718 2
3172880 4
3172925 0
3173012 0
3173388 8
3173398 0
3173420 0
3173443 0
3173806 0
3173971 0
3174176 0
3174180 28
3174216 0
3174287 0
3174549 0
3174591 6
3174755 12
3175177 0
3175207 0
3175309 0
3175345 0
3175564 0
3175618 3
3175702 6
3175882 77
3175885 0
3175945 27
3175969 0
3176026 0
3176224 10
3176401 0
3176497 0
3176812 0
3176916 0
3176931 0
3177033 0
3177042 0
3177222 0
3177471 0
3177582 0
3177719 0
3177780 0
3177892 0
3177937 0
3178009 0
3178177 0
3178297 0
3178429 0
3178480 0
3178510 0
3178597 0
3179077 0
3179200 0
3179209 0
3179374 0
3179380 0
3179437 0
3179605 0
3179617 0
3179719 0
3179747 0
3179775 0
3179899 0
3179948 47
3179991 0
3180006 0
3180082 3
3180094 0
3180097 11
3180126 0
3180199 0
3180541 0
3180553 0
3180733 0
3180745 0
3180817 0
3180874 0
3180931 0
3180994 1
3181057 12
3181071 34
3181191 75
3181449 9
3181527 0
3181695 0
3181713 0
3181726 0
3181779 31
3181809 14
3181818 0
3181941 115
3181959 129
3182043 28
3182099 93
3182306 15
3182402 0
3182595 0
3182636 16
3182765 11
3182879 0
3183084 26
3183112 0
3183486 0
3183585 0
3183749 2
3183891 0
3183900 0
3184113 0
3184172 0
3184175 9
3184364 0
3184424 0
3184549 0
3184552 5
3184703 0
3184718 84
3185119 7
3185125 141
3185128 107
3185176 8
3185182 0
3185275 0
3185442 6
3185641 0
3185746 0
3185764 0
3185773 0
3185833 48
3185949 0
3186059 9
3186062 17
3186074 0
3186341 0
3186434 29
3186446 61
3186506 31
3186560 15
3186686 116
3186692 48
3186704 0
3186710 0
3186725 16
3186881 103
3186971 6
3187056 16
3187281 89
3187418 21
3187587 97
3187604 0
3188095 10
3188135 0
3188147 0
3188453 64
3188543 0
3188708 21
3188810 0
3189068 11
3189198 34
3189361 9
3189602 28
3189616 0
3189631 0
3189682 0
3189685 0
3189749 9
3189928 0
3189974 0
3190009 0
3190102 6
3190219 0
3190447 47
3190821 4
3190839 0
3191037 0
3191094 19
3191313 14
3191503 2
3191551 114
3191566 9
3191575 4
3192082 20
3192278 0
3192407 0
3192776 0
3193005 0
3193121 48
3193136 10
3193145 0
3193148 0
3193636 0
3194088 0
3194118 0
3194475 9
3194547 3
3194592 0
3194817 0
3194843 0
3194918 29
3194996 0
3195188 0
3195217 0
3195447 0
3195534 0
3196034 0
3196121 0
3196163 0
3196169 0
3196184 0
3196274 0
3196339 0
3196470 0
3196589 2
3196603 25
3196639 0
3196696 0
3196974 0
3197016 0
3197122 0
3197190 0
3197233 0
3197474 0
3197554 0
3197558 0
3197564 0
3197628 0
3197765 0
3197834 0
3197897 0
3197915 0
3198008 0
3198089 0
3198131 0
3198200 0
3198209 0
3198223 0
3198236 0
3198302 0
3198335 0
3198425 0
3198596 0
3198695 0
3198701 0
3198779 0
3198872 0
3198930 0
3199357 0
3199432 0
3199657 0
3199738 0
3199843 0
3199981 0
3200120 0
3200298 0
3200322 0
3200421 0
3200724 0
3200766 0
3200784 0
3200877 0
3201008 0
3201137 0
3201236 0
3201349 0
3201371 0
3201590 0
3201644 0
3201809 0
3201891 0
3202014 0
3202094 0
3202177 0
3202201 0
3202336 0
3202525 0
3202755 30
3203023 65
3203218 3
3203233 0
3203308 35
3203380 32
3203452 5
3203554 0
3203579 0
3203605 2
3203674 0
3203692 0
3203698 0
3203749 25
3204060 98
3204262 0
3204315 0
3204372 1
3204479 17
3204585 0
3204729 9
3204733 0
3204743 0
3204747 16
3204757 0
3204761 0
3204824 0
3204877 41
3204982 0
3205005 0
3205127 0
3205208 0
3205270 8
3205428 0
3205452 23
3205590 67
3205674 0
3205908 0
3206052 0
3206088 0
3206104 0
3206337 0
3206379 5
3206499 0
3206707 0
3206748 0
3206898 23
3207035 154
3207101 0
3207111 0
3207168 0
3207219 0
3207267 0
3207348 6
3207500 0
3207513 18
3207516 47
3207609 11
3207803 0
3207849 0
3207974 0
3207990 23
3208107 1
3208245 0
3208256 0
3208279 13
3208325 67
3208403 0
3208438 11
3208501 0
3208554 0
3208593 0
3208795 0
3208846 0
3208976 0
3209010 1
3209132 0
3209260 0
3209288 0
3209405 0
3209459 0
3209680 0
3209791 11
3209932 32
3209948 0
3210107 0
3210275 0
3210362 0
3210728 19
3210965 15
3211080 0
3211083 81
3211228 0
3211392 0
3211461 7
3211512 0
3211567 0
3211602 27
3211632 18
3211734 54
3211796 0
3211978 0
3212010 3
3212040 0
3212049 47
3212081 0
3212101 40
3212506 0
3212545 48
3212778 14
3212931 20
3212988 14
3213212 0
3213494 15
3213537 2
3213573 0
3213735 6
3213774 0
3214113 25
3214134 84
3214289 3
3214404 15
3214575 0
3214863 13
3214974 0
3215038 0
3215045 6
3215088 9
3215097 0
3215145 5
3215187 0
3215238 3
3215273 0
3215335 2
3215346 0
3215359 0
3215525 47
3215536 0
3215560 0
3215702 2
3215894 0
3215900 29
3216021 0
3216032 10
3216065 0
3216089 0
3216092 0
3216227 0
3216410 0
3216455 0
3216473 0
3216518 0
3216623 0
3216656 0
3216797 0
3216815 0
3216902 0
3217061 0
3217091 0
3217238 0
3217250 0
3217253 0
3217271 0
3217295 0
3217298 0
3217667 0
3217781 0
3217838 0
3217889 0
3218003 0
3218175 0
3218255 0
3218294 0
3218384 0
3218405 0
3218735 0
3218751 0
3218774 0
3218783 0
3218829 0
3218918 0
3218924 0
3218939 0
3219066 0
3219113 0
3219161 0
3219331 0
3219376 0
3219391 0
3219464 0
3219561 0
3219642 6
3219645 0
3219699 0
3219725 0
3219735 0
3219745 0
3219764 0
3219774 1
3219784 0
3219795 0
3219806 0
3219823 6
3219849 31
3219899 0
3219917 6
3219940 0
3220025 0
3220304 0
3220328 0
3221018 0
3221039 0
3221078 0
3221171 0
3221207 0
3221222 0
3221279 0
3221312 0
3221345 0
3221380 0
3221389 0
3221399 0
3221420 0
3221432 0
3221452 0
3221748 2
3221787 3
3221828 0
3221916 0
3221931 2
3222021 0
3222056 0
3222108 13
3222151 7
3222187 31
3222217 0
3222294 3
3222366 0
3222431 0
3222708 0
3222924 0
3222978 0
3223011 0
3223122 0
3223197 0
3223272 0
3223338 0
3223478 0
3223676 0
3224461 35
3224481 4
3224494 0
3224500 0
3224583 0
3224916 0
3225176 0
3225228 0
3225234 0
3225384 0
3225577 6
3225709 0
3226097 0
3226193 0
3226331 0
3226382 0
3226442 0
3226737 0
3226768 0
3226804 0
3226810 0
3226903 0
3227206 0
3227242 0
3227380 0
3227482 0
3227509 0
3227590 0
3227608 0
3227680 0
3227833 0
3227851 0
3227884 0
3227893 0
3227903 0
3228220 0
3228348 17
3228650 6
3228674 46
3228704 11
3228794 3
3229058 45
3229093 0
3229194 96
3229219 39
3229226 0
3229244 0
3229413 113
3229601 14
3229711 0
3229842 24
3229995 4
3230028 0
3230043 5
3230454 0
3230541 29
3230547 64
3230618 0
3230679 0
3230940 42
3230975 11
3231159 0
3231201 0
3231285 0
3231321 0
3231442 0
3231524 0
3231552 0
3231588 103
3231746 0
3232031 13
3232064 0
3232088 0
3232180 0
3232200 0
3232239 0
3232373 19
3232400 23
3232988 0
3233054 0
3233386 0
3233666 0
3233748 0
3233818 0
3233924 0
3234038 0
3234148 0
3234234 0
3234291 0
3234330 0
3234378 0
3234390 32
3234420 0
3234459 0
3234528 0
3234687 55
3234783 164
3234789 18
3234834 0
3234882 0
3234927 5
3234951 0
3235374 7
3235377 15
3235563 21
3235830 3
3235856 5
3235872 0
3236253 49
3236267 0
3236346 0
3236358 18
3236549 0
3236716 20
3236803 0
3237037 0
3237453 0
3237490 0
3237613 31
3237646 0
3237752 38
3237770 0
3237777 4
3237781 0
3237812 0
3237870 16
3237965 13
3238004 54
3238028 0
3238124 12
3238145 19
3238310 48
3238325 0
3238340 30
3238583 69
3238618 21
3238688 26
3238823 0
3239060 0
3239087 0
3239116 0
3239325 0
3239329 17
3239388 0
3239400 0
3239430 69
3239478 0
3239527 18
3239553 155
3239610 115
3239637 75
3239655 11
3239688 15
3239852 33
3239858 0
3239886 1
3239909 0
3240017 0
3240071 0
3240122 0
3240138 0
3240146 12
3240149 102
3240179 11
3240198 78
3240215 0
3240275 8
3240339 14
3240393 18
3240418 19
3240552 65
3240665 100
3240748 0
3240775 141
3240812 122
3240895 0
3240914 153
3240920 28
3241049 26
3241082 5
3241285 182
3241387 37
3241528 2
3241549 200
3241669 24
3241993 185
3242284 2
3242364 111
3242531 0
3242569 92
3242602 3
3242631 27
3242658 28
3242662 0
3242679 75
3243121 0
3243181 0
3243205 4
3243265 0
3243297 0
3243367 0
3243440 0
3243549 0
3243603 0
3243663 0
3243672 0
3243708 0
3243729 0
3243753 0
3243771 0
3243921 0
3243942 0
3243984 0
3244059 0
3244083 0
3244143 0
3244212 0
3244287 0
3244320 0
3244350 0
3244422 0
3244440 0
3244533 0
3244629 0
3244737 0
3244749 0
3244785 0
3244866 0
3244944 0
3244989 0
3245007 0
3245152 0
3245178 0
3245193 0
3245271 0
3245298 0
3245415 0
3245571 0
3245589 0
3245643 0
3245760 0
3246165 0
3246321 0
3246508 0
3246947 0
3246955 16
3246968 58
3247131 19
3247146 0
3247233 0
3247279 1
3247390 1
3247436 0
3247481 0
3247914 0
3247990 0
3248027 0
3248322 13
3248343 0
3248358 0
3248391 0
3248418 0
3248514 1
3248535 1
3248658 80
3248700 0
3248998 32
3249184 0
3249777 12
3250119 0
3250572 2
3250826 0
3251036 0
3251084 0
3251210 0
3251333 1
3251450 0
3251530 40
3251545 69
3251758 128
3251762 148
3251806 51
3251944 85
3251957 28
3251980 0
3252067 46
3252229 5
3252477 0
3252513 0
3252528 0
3252532 18
3252539 0
3252737 27
3252740 0
3252849 0
3252961 0
3253103 0
3253131 0
3253263 76
3253277 0
3253325 0
3253338 0
3253455 0
3253506 0
3253596 0
3253700 0
3253968 0
3254070 0
3254169 0
3254307 0
3254325 0
3254364 0
3254394 0
3254460 0
3254549 0
3254595 0
3254780 0
3254805 0
3254865 0
3255009 0
3255159 0
3255282 0
3255321 0
3255408 0
3255423 0
3255465 0
3255476 0
3255537 0
3255627 0
3255657 0
3255672 0
3255684 0
3255699 0
3255711 0
3255765 0
3255957 0
3256097 0
3256245 0
3256445 0
3256473 0
3256516 0
3256856 12
3257006 0
3257200 10
3257261 1
3257275 0
3257307 0
3257325 16
3257337 0
3257418 0
3257431 0
3257434 28
3257488 0
3257762 28
3257826 22
3258015 0
3258332 33
3258414 0
3258426 0
3258438 0
3258449 0
3258500 10
3258589 0
3258594 18
3258644 0
3258718 0
3258773 0
3258812 0
3258848 0
3258989 0
3259034 0
3259079 0
3259145 0
3259274 0
3259479 0
3259517 0
3259646 0
3259694 0
3259787 0
3259928 0
3259934 0
3260170 76
3260222 0
3260327 0
3260565 0
3260567 4
3260678 43
3260753 0
3260771 0
3260822 0
3260825 0
3260900 0
3261122 44
3261197 31
3261218 0
3261323 0
3261334 0
3261341 0
3261359 0
3261434 0
3261500 94
3261659 0
3261720 39
3261807 7
3261900 0
3261988 0
3262115 0
3262147 0
3262210 143
3262332 0
3262429 0
3262774 0
3262858 0
3262954 9
3262966 0
3263203 0
3263317 0
3263476 0
3263512 0
3263713 0
3263905 0
3263950 49
3264040 0
3264079 12
3264195 0
3264567 29
3264795 0
3264847 0
3264879 24
3264945 40
3264966 0
3264989 4
3265014 0
3265119 18
3265188 0
3265269 3
3265299 18
3265302 56
3265318 0
3265371 103
3265396 0
3265470 0
3265506 22
3265515 32
3265641 34
3265707 3
3265725 2
3265822 0
3265828 0
3265854 0
3265860 62
3265905 0
3265968 5
3265983 0
3266013 40
3266028 0
3266145 64
3266163 5
3266290 0
3266320 0
3266416 2
3266512 3
3266602 1
3266606 0
3266665 0
3266728 0
3266794 0
3266908 0
3267058 0
3267216 0
3267268 1
3267352 0
3267391 0
3267400 0
3267420 0
3267715 0
3267718 0
3267757 0
3267841 0
3267861 0
3267877 0
3267946 0
3267982 0
3267985 0
3268095 0
3268113 0
3268241 0
3268300 1
3268346 0
3268406 0
3268410 2
3268468 16
3268542 26
3268699 0
3268887 17
3268944 0
3269058 0
3269070 0
3269181 0
3269340 8
3269694 3
3269773 0
3269897 33
3270041 0
3270221 12
3270783 12
3271255 0
3271841 0
3272361 70
3272525 19
3272644 32
3272976 0
3273030 0
3273041 0
3273242 45
3273245 178
3273536 8
3273663 27
3273668 0
3273688 0
3273799 45
3274278 20
3274688 8
3274692 88
3274782 18
3274845 20
3274854 12
3275249 0
3275453 0
3275507 9
3275600 38
3275669 22
3275805 0
3275831 12
3275981 88
3276008 9
3276299 47
3276403 56
3276434 31
3276485 0
3276569 0
3276581 1
3276719 85
3276764 50
3276857 0
3276956 0
3276974 23
3277102 3
3277113 0
3277172 0
3277304 0
3277322 0
3277377 0
3277383 0
3277385 21
3277809 0
3277831 0
3277833 0
3277934 0
3278021 0
3278279 0
3278573 0
3278765 0
3278947 11
3279076 24
3279513 0
3279535 0
3279838 0
3279912 0
3279958 0
3279988 0
3279996 0
3280238 0
3280377 0
3280455 0
3280578 0
3280719 0
3280956 0
3281280 0
3281301 0
3281410 45
3281812 9
3282209 4
3282263 0
3282515 0
3282624 0
3282730 2
3282836 0
3282938 0
3282940 0
3282956 0
3283042 0
3283065 0
3283102 0
3283114 0
3283147 0
3283151 0
3283195 0
3283201 0
3283233 0
3283248 0
3283291 0
3283306 0
3283453 72
3283507 18
3283622 0
3283699 9
3283708 0
3283834 6
3283952 7
3283989 0
3284194 28
3284215 4
3284265 69
3284302 63
3284346 0
3284445 7
3284647 0
3284875 0
3284899 0
3285088 0
3285157 0
3285484 0
3285598 0
3285700 0
3285785 0
3285805 0
3285873 0
3285999 0
3286044 0
3286179 0
3286393 0
3286413 0
3286461 0
3286530 0
3286584 0
3286713 0
3286788 0
3286933 0
3287026 0
3287055 0
3287297 0
3287350 0
3287363 0
3287441 0
3287477 0
3287516 0
3287579 0
3287587 0
3287742 0
3287989 0
3288004 0
3288318 0
3288729 0
3288918 0
3289143 2
3289256 0
3289355 0
3289382 0
3289490 0
3289571 47
3289787 0
3289921 0
3290744 0
3290933 0
3291063 0
3291306 0
3291333 0
3291342 0
3291519 0
3291876 0
3292074 0
3292113 0
3292140 0
3292184 0
3292196 0
3292257 0
3292356 0
3292456 0
3292600 0
3292732 53
3292780 40
3292840 2
3293032 134
3293152 21
3293209 11
3293302 46
3293664 7
3293839 0
3294138 0
3294341 35
3294411 0
3294493 0
3294499 8
3294876 0
3294980 28
3294982 238
3295004 66
3295228 0
3295501 0
3295681 0
3295804 0
3295915 0
3295948 0
3295954 0
3296227 0
3296245 0
3296413 0
3296431 0
3296503 0
3296548 0
3296554 0
3296747 0
3296886 0
3296982 0
3296985 0
3297090 0
3297133 0
3297212 0
3297255 0
3297291 0
3297368 0
3297556 0
3297691 0
3297987 0
3298006 0
3298153 0
3298176 0
3298266 0
3298326 0
3298386 0
3298410 0
3298632 0
3298788 0
3298791 0
3299088 0
3299151 0
3299205 0
3299507 0
3299603 0
3299741 0
3299807 0
3299960 0
3300113 0
3300250 0
3300293 0
3300307 0
3300397 0
3300448 0
3300475 0
3300673 0
3300691 0
3300730 0
3300820 0
3300910 0
3300922 0
3301036 0
3301304 0
3301777 10
3301946 15
3301964 0
3302077 0
3302103 13
3302134 27
3302158 0
3302176 0
3302197 0
3302209 0
3302230 0
3302338 0
3302464 0
3302491 36
3302567 117
3302894 0
3302902 0
3302914 106
3302988 0
3303016 0
3303018 51
3303435 82
3303513 54
3303549 21
3303582 65
3303618 27
3303971 20
3304293 0
3304401 0
3304521 17
3304527 8
3304770 0
3305058 39
3305139 43
3305208 46
3305265 47
3305349 0
3305403 11
3305505 0
3305655 0
3305760 18
3305826 0
3305904 0
3305913 0
3305988 73
3306333 5
3306510 12
3306840 0
3306963 0
3307045 0
3307065 15
3307089 0
3307179 23
3307368 0
3307438 0
3307452 0
3307553 27
3307559 0
3307621 0
3307692 0
3308077 0
3308113 0
3308128 0
3308241 0
3308497 5
3308675 0
3308703 52
3308965 5
3309059 53
3309099 0
3309193 0
3309214 0
3309322 0
3309397 0
3310024 0
3310138 1
3310152 0
3310387 0
3310439 1
3310489 22
3310540 38
3310839 0
3310935 0
3310989 0
3311112 8
3311250 4
3311304 35
3311361 10
3311376 0
3311566 3
3311875 0
3311887 0
3311899 0
3311911 0
3311923 0
3311932 0
3311947 79
3311962 41
3311986 31
3312010 15
3312031 8
3312037 10
3312212 0
3312240 0
3312484 12
3312901 0
3312954 0
3313454 2
3313520 0
3314030 0
3314108 0
3314263 0
3314288 0
3314330 0
3314871 0
3314934 0
3314946 0
3315294 0
3315325 0
3315331 0
3315437 0
3315452 1
3315509 0
3315530 0
3315769 0
3315911 0
3316145 4
3316169 71
3316271 22
3316431 5
3316434 0
3316524 8
3316566 0
3316838 0
3316875 0
3316899 0
3316926 0
3317001 51
3317223 10
3317646 0
3317751 0
3317834 28
3317844 33
3317876 0
3317900 19
3317925 0
3317937 0
3317940 0
3317956 0
3317977 0
3317990 0
3318443 0
3318579 0
3318630 42
3318635 0
3318663 0
3318674 33
3318704 0
3318752 16
3318992 0
3319091 0
3319208 16
3319463 182
3319526 0
3319607 0
3319682 0
3319735 0
3319794 47
3319814 0
3319838 0
3319853 0
3319862 37
3319922 1
3320012 80
3320042 13
3320081 31
3320198 105
3320224 0
3320411 0
3320486 1
3320522 15
3320525 46
3320537 0
3320540 0
3320607 23
3320653 62
3320830 1
3320854 0
3321082 2
3321406 0
3321418 0
3321557 71
3321587 60
3321719 0
3321899 0
3322154 12
3322289 5
3322334 86
3322418 0
3322526 38
3323110 76
3323404 0
3323791 0
3323899 0
3323980 3
3324109 0
3324116 0
3324136 3
3324142 22
3324245 0
3324474 1
3324686 9
3324716 10
3325454 0
3325597 0
3325629 33
3325646 0
3325720 42
3325769 0
3325886 53
3325943 12
3326098 28
3326113 0
3326428 0
3326578 0
3326665 41
3326795 73
3326833 23
3326901 57
3327019 24
3327085 0
3327145 0
3327184 0
3327277 16
3327318 2
3327506 4
3327599 3
3327828 0
3328598 0
3328621 0
3328630 30
3328691 0
3328991 0
3329027 0
3329061 0
3329069 70
3329161 0
3329226 0
3329445 0
3329599 0
3329765 0
3329769 3
3329823 0
3329825 18
3329892 49
3329899 0
3330015 0
3330051 7
3330583 57
3330640 0
3330784 0
3330793 18
3330796 11
3330970 12
3331003 0
3331018 0
3331087 1189
3331099 42
3331122 18
3331126 0
3331174 17
3331186 2
3331236 0
3331291 18
3331338 0
3331387 0
3331408 0
3331486 4
3331534 0
3331564 0
3331636 0
3331753 0
3332038 10
3332068 0
3332182 6
3332270 0
3332300 23
3332598 0
3332610 0
3332617 0
3332625 0
3332793 0
3332895 0
3332970 23
3333180 0
3333198 23
3333312 38
3333372 1
3333456 0
3333749 0
3334052 23
3334196 2
3334334 5
3334344 0
3334413 0
3334583 24
3334686 26
3335001 39
3335079 0
3335105 0
3335352 56
3335409 21
3335529 2
3335614 30
3335643 0
3335840 17
3336242 0
3336305 16
3336368 124
3336382 0
3336445 0
3336595 0
3336816 32
3336894 31
3336987 0
3337005 28
3337026 0
3337036 0
3337047 0
3337953 0
3338134 0
3338205 0
3338247 0
3338749 4
3338773 0
3339184 0
3339337 0
3339454 0
3339544 0
3339580 0
3339618 14
3339698 0
3339715 0
3339744 64
3340210 139
3340267 96
3340270 28
3340288 2
3340395 0
3340514 13
3340522 0
3340603 6
3340681 0
3340945 0
3341431 2
3341491 47
3341497 312
3341623 0
3342365 0
3342461 62
3342631 0
3342647 0
3342888 7
3342936 0
3342950 1
3343198 0
3343369 5
3343384 24
3343386 0
3343411 15
3343453 0
3343627 0
3343681 105
3343720 0
3343912 19
3344014 3
3344188 31
3344296 1
3344308 0
3344329 0
3344380 0
3344656 0
3344662 0
3345133 0
3345219 0
3345292 0
3345546 0
3345582 0
3345639 9
3345686 0
3345711 0
3345726 0
3345838 0
3345905 0
3346062 0
3346065 5
3346083 0
3346183 0
3346246 45
3346256 0
3346285 0
3346350 0
3346372 0
3346446 0
3346574 0
3346650 0
3346677 17
3346716 0
3346725 0
3346916 0
3347043 0
3347058 20
3347127 22
3347136 0
3347226 0
3347379 44
3347621 0
3347633 10
3347708 13
3347749 0
3347777 15
3347792 0
3347861 0
3347935 0
3347987 24
3347999 0
3348092 0
3348155 56
3348179 0
3348293 0
3348299 0
3348347 0
3348368 0
3348419 0
3348449 14
3348578 0
3348647 0
3348755 54
3348824 0
3348943 0
3348988 99
3349009 0
3349012 23
3349027 0
3349492 28
3349531 32
3349591 118
3349675 47
3349693 9
3349735 0
3349953 9
3350112 0
3350133 0
3350220 9
3350313 0
3350364 0
3350417 0
3350463 63
3350550 47
3350553 29
3350625 9
3350882 0
3350915 0
3350924 0
3350987 0
3351137 12
3351235 1
3351239 23
3351254 0
3351322 48
3351847 3
3351881 0
3352075 0
3352084 0
3352117 0
3352355 0
3352372 0
3352726 0
3352819 3
3352867 4
3352977 0
3353067 0
3353214 6
3353283 0
3353345 13
3353528 0
3353694 0
3353751 0
3353773 9
3353850 0
3353880 0
3354071 0
3354333 0
3354508 0
3354626 0
3354651 45
3354683 0
3354689 13
3354779 0
3354840 0
3354853 0
3355031 0
3355085 0
3355103 0
3355208 0
3355236 0
3355268 0
3355308 0
3355448 0
3355512 0
3355610 14
3355654 0
3355678 0
3355718 0
3355730 66
3355820 0
3355868 55
3355934 11
3355970 2
3355991 0
3356159 0
3356390 0
3356412 0
3356424 114
3356441 0
3356450 77
3356590 0
3356828 0
3356873 0
3356890 0
3356977 0
3356990 0
3357008 97
3357014 79
3357056 30
3357304 7
3357467 41
3357540 0
3357560 0
3357562 0
3357569 0
3357719 0
3357878 0
3357911 0
3358177 0
3358196 0
3358527 0
3359017 0
3359050 24
3359216 3
3359429 0
3359464 0
3359593 0
3359638 0
3359833 0
3359857 0
3359959 0
3359968 0
3359995 31
3360209 0
3360223 1
3360448 0
3360496 142
3360562 19
3360680 12
3360694 0
3360711 64
3360774 0
3360832 0
3360843 0
3360960 50
3361014 9
3361047 9
3361260 51
3361311 0
3361341 0
3361362 46
3361401 68
3361476 0
3361503 5
3361531 0
3361578 0
3361761 11
3361776 40
3361782 65
3361824 0
3361913 0
3361926 0
3361971 0
3362202 152
3362229 81
3362241 33
3362285 15
3362372 54
3362401 33
3362463 0
3362520 70
3362543 14
3362630 0
3362710 0
3362816 0
3363188 8
3363278 3
3363377 21
3363491 10
3363650 0
3363692 1
3363819 0
3363896 56
3363951 237
3364052 0
3364101 0
3364110 28
3364138 24
3364276 4
3364358 0
3364578 0
3364593 9
3364672 0
3364818 0
3364875 43
3364966 0
3365223 66
3365367 0
3365376 22
3365496 3
3365615 0
3365774 19
3365798 0
3366259 0
3366347 0
3366353 0
3366359 0
3366365 0
3366698 0
3366847 0
3367054 50
3367072 0
3367180 23
3367214 0
3367234 0
3367476 0
3367563 0
3367613 1
3367680 0
3367734 0
3367851 0
3367898 0
3368034 18
3368115 0
3368127 73
3368175 4
3368197 0
3368301 0
3368326 0
3368341 149
3368401 6
3368482 0
3368650 35
3368656 1527
3368758 15
3368875 0
3368911 0
3369012 75
3369076 0
3369178 0
3369191 0
3369199 0
3369268 2
3369316 8
3369409 131
3369418 36
3369481 17
3369646 1
3369725 0
3369799 0
3369850 29
3369892 0
3369949 40
3370135 42
3370220 0
3370425 0
3370477 0
3370528 0
3370747 0
3370844 0
3371142 0
3371144 6
3371152 0
3371205 47
3371305 0
3371324 0
3372149 1
3372629 0
3372779 0
3372791 0
3372896 0
3372912 0
3372952 0
3373005 0
3373100 31
3373423 0
3373496 0
3373552 0
3373565 0
3373621 0
3373651 30
3373705 0
3373841 0
3373944 0
3373963 8
3373966 0
3374043 3
3374066 55
3374080 22
3374137 0
3374140 16
3374153 0
3374155 0
3374168 0
3374405 25
3374416 0
3374482 0
3374512 0
3374565 0
3374568 0
3374638 0
3374652 0
3374670 0
3374790 0
3374842 0
3375017 0
3375076 0
3375165 8
3375279 13
3375290 0
3375369 0
3375454 0
3375828 0
3375834 0
3375838 65
3375891 0
3375921 0
3375975 0
3376032 60
3376164 0
3376167 7
3376313 1
3376336 0
3376339 36
3376414 6
3376542 0
3376570 0
3376752 3
3376779 0
3376875 0
3376902 0
3376965 0
3377034 0
3377176 0
3377187 0
3377238 0
3377776 0
3378056 0
3378155 0
3378182 0
3378215 0
3378221 9
3378254 0
3378448 0
3378526 8
3378613 166
3378617 0
3378736 1
3378745 0
3378789 0
3378916 0
3379229 14
3379306 33
3379310 0
3379377 4
3379475 34
3379501 0
3379576 3
3379640 9
3379651 0
3379674 0
3379840 0
3379918 0
3379990 22
3380143 0
3380258 0
3380365 0
3380454 0
3380488 0
3380617 0
3380731 0
3380805 0
3380842 0
3380953 0
3381061 0
3381271 0
3381358 75
3381508 0
3381628 0
3381706 2
3381734 0
3381817 53
3381950 21
3381970 0
3382037 0
3382087 3
3382204 0
3382227 0
3382268 0
3382298 0
3382328 5
3382370 0
3382447 0
3382471 29
3382654 0
3382661 0
3382675 10
3382756 0
3382795 0
3382845 0
3382884 0
3382930 0
3383191 0
3383304 0
3383402 7
3383475 12
3383563 0
3383596 60
3383689 1
3383798 0
3383814 75
3383833 0
3384135 2
3384388 16
3384640 0
3384858 0
3384990 33
3385022 0
3385054 33
3385245 36
3385395 0
3385545 12
3385573 0
3385770 0
3385830 52
3386127 19
3386236 6
3386274 0
3386307 0
3386536 0
3387156 0
3387271 18
3387286 0
3387298 40
3387421 0
3387442 0
3387512 0
3387637 58
3387696 25
3387709 8
3387793 12
3387940 0
3388250 6
3388259 11
3388261 0
3388301 0
3388318 6
3388366 0
3388573 0
3388600 1
3388633 0
3388883 6
3388958 1
3389093 0
3389126 0
3389201 0
3389210 0
3389233 0
3389267 0
3389270 0
3389396 0
3389411 0
3389435 0
3389527 0
3389579 0
3389822 5
3389828 0
3389927 0
3390135 0
3390167 0
3390176 0
3390250 0
3390257 190
3390259 1
3390315 0
3390346 17
3390359 0
3390413 0
3390448 0
3390821 0
3390830 57
3390911 0
3391088 2
3391126 1
3391258 6
3391267 0
3391294 0
3391394 0
3391446 0
3391460 0
3391484 0
3391540 0
3391641 3
3391647 0
3391770 0
3392076 0
3392206 0
3392389 1
3392521 0
3392550 0
3392691 0
3392802 0
3392839 0
3392899 0
3393247 0
3393259 0
3393268 0
3393276 0
3393278 0
3393309 0
3393466 1
3393520 0
3393559 8
3393670 10
3393973 49
3394075 0
3394240 0
3394605 0
3394731 0
3394802 0
3394822 8
3394824 30
3394826 0
3394837 0
3394849 0
3394996 0
3395054 121
3395065 0
3395079 0
3395081 0
3395297 202
3395378 0
3395462 0
3395767 0
3395806 0
3395867 0
3396047 0
3396105 0
3396128 0
3396145 0
3396331 0
3396549 0
3396580 0
3396684 0
3396696 15
3396830 0
3396832 1
3396936 0
3396985 0
3397448 0
3397731 1
3397788 7
3397805 0
3397842 0
3397919 49
3398102 0
3398124 0
3398130 0
3398181 0
3398202 0
3398338 20
3398358 6
3398422 0
3398517 0
3398595 0
3398796 0
3398800 0
3398815 0
3398827 0
3398840 0
3398845 0
3398860 0
3398948 0
3399008 0
3399036 35
3399188 11
3399452 0
3399561 13
3399589 2
3399882 0
3399956 19
3400033 0
3400155 0
3400276 0
3400361 14
3400373 0
3400395 41
3400432 0
3400458 14
3400487 2
3400500 0
3400637 65
3400748 81
3400900 0
3400969 0
3400990 0
3401040 4
3401305 19
3401341 0
3401395 21
3401633 12
3401656 0
3401672 0
3401859 0
3401894 0
3401905 48
3401972 5
3402006 0
3402090 0
3402127 5
3402160 0
3402237 0
3402264 0
3402352 0
3402414 23
3402481 0
3402610 0
3402664 27
3402727 0
3402825 23
3402844 0
3402856 0
3403000 0
3403029 0
3403123 0
3403135 0
3403174 0
3403295 0
3403382 5
3403431 0
3403437 0
3403495 24
3403539 6
3403582 5
3403618 9
3403654 0
3403662 20
3403686 0
3403725 0
3403730 0
3403836 0
3404031 0
3404059 0
3404063 0
3404133 0
3404139 4
3404189 0
3404252 0
3404310 0
3404327 0
3404341 0
3404408 0
3404414 0
3404425 12
3404661 0
3404733 48
3404762 0
3404838 0
3404864 0
3404870 0
3404881 0
3405015 0
3405024 4
3405036 15
3405054 0
3405077 135
3405121 0
3405188 37
3405340 0
3405374 68
3405476 75
3405553 8
3405566 3
3405609 0
3405669 0
3405747 21
3405813 0
3405821 0
3405836 0
3405915 17
3405936 0
3406027 0
3406134 41
3406154 3
3406220 0
3406316 0
3406414 0
3406568 0
3406598 3
3406602 0
3406640 0
3406649 0
3406655 0
3406704 0
3406746 6
3406817 5
3406820 0
3406914 0
3406985 0
3406997 0
3407019 0
3407132 0
3407138 0
3407147 0
3407185 4
3407283 0
3407372 0
3407533 28
3407559 0
3407586 11
3407628 0
3407691 0
3407717 0
3407793 3
3407796 16
3407888 0
3407979 14
3407990 16
3408097 0
3408181 5
3408195 0
3408248 0
3408266 0
3408598 0
3408734 0
3408745 0
3408777 17
3408783 0
3408790 0
3408796 0
3408803 0
3408849 7
3408978 0
3409138 0
3409424 135
3409426 15
3409450 0
3409588 0
3409632 0
3409668 0
3409696 0
3409798 1
3409845 0
3409891 25
3409944 119
3410144 0
3410187 0
3410199 23
3410250 0
3410311 0
3410455 0
3410545 0
3410606 5
3410632 0
3410678 62
3410681 0
3410707 0
3410726 0
3410745 0
3410752 0
3410783 0
3410806 38
3410833 0
3410905 0
3410915 0
3410988 0
3411068 0
3411161 13
3411169 0
3411185 0
3411193 0
3411227 0
3411243 0
3411311 0
3411472 0
3411546 0
3411727 0
3411756 0
3411766 0
3411772 0
3411777 0
3411782 0
3411791 0
3411822 83
3411861 0
3411951 0
3411991 0
3412021 7
3412049 0
3412132 0
3412152 0
3412207 0
3412227 70
3412288 37
3412345 0
3412396 0
3412406 0
3412567 4
3412570 186
3412588 12
3412610 0
3412613 0
3412630 0
3412651 0
3412672 0
3412686 0
3412695 0
3412846 0
3412864 0
3412954 0
3413048 0
3413062 93
3413128 94
3413242 0
3413266 17
3413284 3
3413319 0
3413343 0
3413393 0
3413416 0
3413422 0
3413436 18
3413517 0
3413558 34
3413653 0
3413701 0
3413782 0
3413822 18
3413916 1
3413931 0
3413963 0
3414091 0
3414224 0
3414264 7
3414293 0
3414327 0
3414497 0
3414521 0
3414528 0
3414535 0
3414635 0
3414725 0
3414773 0
3414852 0
3414889 0
3414904 3
3414909 0
3414912 0
3415006 0
3415041 0
3415049 0
3415089 1
3415136 7
3415219 0
3415264 5
3415297 0
3415479 0
3415512 0
3415519 0
3415563 0
3415664 0
3415771 0
3415891 10
3415901 48
3415904 0
3415913 26
3415927 32
3415959 0
3415999 0
3416013 0
3416027 20
3416030 0
3416055 0
3416064 0
3416196 0
3416230 0
3416260 4
3416269 0
3416312 0
3416381 0
3416618 0
3416661 0
3416696 0
3416710 0
3416716 0
3416796 43
3416957 6
3416977 0
3417023 12
3417047 15
3417059 0
3417071 0
3417107 33
3417168 16
3417200 0
3417245 0
3417252 0
3417269 20
3417322 1
3417339 0
3417427 26
3417456 0
3417490 4
3417522 4
3417571 0
3417598 42
3417673 7
3417831 0
3418012 14
3418015 28
3418023 28
3418161 48
3418228 0
3418258 48
3418267 0
3418371 68
3418441 12
3418552 47
3418596 80
3418629 12
3418635 0
3418715 9
3418747 30
3418794 0
3418827 0
3418845 53
3418870 0
3418902 0
3418911 0
3418963 0
3418996 102
3419068 0
3419084 0
3419169 0
3419237 17
3419267 0
3419283 10
3419488 0
3419511 20
3419664 0
3419710 178
3419904 1
3419949 15
3420002 0
3420029 0
3420115 0
3420151 10
3420335 0
3420561 0
3420612 0
3420666 22
3420735 0
3420781 18
3420836 0
3420839 144
3420884 5
3420892 18
3420900 0
3420932 0
3420951 8
3421007 16
3421037 0
3421047 52
3421124 0
3421154 23
3421163 0
3421406 66
3421416 38
3421534 0
3421561 0
3421589 19
3421593 49
3421660 0
3421748 0
3421780 0
3421791 0
3421812 0
3422010 0
3422197 17
3422222 55
3422426 0
3422495 32
3422633 0
3422697 14
3422716 44
3422738 0
3422740 0
3422751 0
3422757 0
3422852 0
3422905 0
3423175 27
3423229 11
3423329 0
3423349 0
3423425 0
3423502 30
3423697 0
3423705 15
3423721 0
3423821 0
3423906 0
3423924 8
3423939 0
3424029 0
3424128 0
3424176 0
3424277 0
3424442 4
3424446 0
3424486 530
3424498 0
3424507 5
3424603 0
3424687 0
3424780 0
3424798 0
3424993 44
3425026 0
3425083 0
3425110 33
3425167 0
3425262 17
3425353 0
3425368 0
3425395 0
3425434 0
3425449 21
3425630 0
3425761 17
3425765 82
3426173 0
3426348 4
3426404 5
3426488 57
3426556 0
3426566 0
3426713 0
3426720 0
3426752 0
3426903 0
3426932 7
3427001 254
3427112 0
3427205 0
3427408 0
3427416 0
3427537 0
3427558 0
3427618 6
3427648 31
3427688 0
3427813 0
3427946 0
3427966 70
3428032 0
3428165 0
3428198 6
3428422 14
3428449 16
3428480 0
3428501 1
3428508 4
3428550 0
3428602 0
3428674 0
3428705 0
3428799 0
3428825 0
3428882 0
3428884 2
3429136 0
3429298 50
3429375 0
3429382 0
3429393 26
3429395 0
3429403 20
3429405 21
3429626 8
3429646 0
3429648 0
3429654 2
3429656 0
3429880 60
3429882 0
3429891 0
3429946 21
3430011 0
3430048 0
3430115 0
3430269 3
3430401 56
3430494 0
3430538 8
3430700 7
3430718 23
3430754 7
3430838 0
3430901 0
3431048 11
3431126 0
3431153 0
3431224 0
3431343 0
3431376 31
3431421 14
3431424 0
3431475 0
3431523 0
3431544 0
3431562 0
3431582 0
3431619 155
3431655 0
3431669 0
3431730 4
3431750 0
3431763 4
3431859 0
3431931 0
3431970 9
3432018 0
3432072 11
3432075 6
3432078 0
3432120 0
3432168 0
3432391 3
3432433 0
3432506 73
3432572 90
3432575 13
3432688 0
3432726 4
3432735 0
3432749 1
3432927 1
3433027 0
3433061 0
3433235 0
3433245 0
3433247 0
3433259 0
3433263 0
3433285 0
3433308 0
3433328 0
3433417 0
3433490 0
3433546 0
3433715 0
3433742 156
3433961 14
3434016 0
3434038 7
3434249 0
3434279 0
3434313 0
3434363 0
3434397 0
3434417 0
3434477 0
3434547 0
3434559 0
3434563 0
3434591 0
3434600 0
3434604 0
3434618 0
3434622 0
3434642 0
3434670 0
3434717 0
3434798 0
3434811 0
3434831 0
3434951 0
3435044 0
3435119 37
3435284 9
3435336 0
3435463 0
3435480 2
3435482 9303
3435560 0
3435586 0
3435875 0
3435990 1
3435992 53
3436245 0
3436262 29
3436401 0
3436424 1
3436511 0
3436516 0
3436525 0
3436563 10
3436577 0
3436579 94
3436617 0
3436664 0
3436687 0
3436742 0
3436759 0
3436810 8
3436888 0
3436927 0
3436950 7
3437138 0
3437151 0
3437257 38
3437344 12
3437375 0
3437535 0
3437642 0
3437703 0
3437722 0
3437761 0
3437773 0
3437822 30
3437848 0
3437865 0
3437932 0
3437951 0
3437987 39
3438097 11
3438397 0
3438651 0
3438687 0
3438696 0
3438714 0
3438769 0
3438782 0
3438919 0
3438951 18
3439020 0
3439182 5
3439281 34
3439341 0
3439386 0
3439536 0
3439565 0
3439935 0
3439990 0
3440026 0
3440249 0
3440389 0
3440417 7
3440543 0
3440576 0
3440682 0
3440745 0
3440829 29
3440831 0
3440888 0
3440896 0
3441182 0
3441211 15
3441517 0
3441541 44
3441659 0
3441663 34
3441837 6
3441959 0
3442034 255
3442119 0
3442499 15
3442678 0
3442694 8
3442853 239
3442896 0
3443079 1
3443110 0
3443117 0
3443200 0
3443424 0
3443427 0
3443453 7
3443461 0
3443635 0
3443662 0
3443679 11
3443698 1
3444064 36
3444074 0
3444092 1
3444229 15
3444337 162
3444376 12
3444577 33
3444620 0
3444627 0
3444649 3
3444655 0
3444763 14
3444927 41
3444978 44
3445059 0
3445107 78
3445181 0
3445224 21
3445242 0
3445284 0
3445367 0
3445377 0
3445380 0
3445404 0
3445491 0
3445518 0
3445530 4
3445536 48
3445566 12
3445568 0
3445707 0
3445899 0
3445904 17
3445908 18
3445937 0
3445944 0
3445951 0
3445970 15
3445975 0
3446195 0
3446215 0
3446229 0
3446327 0
3446411 40
3446486 0
3446567 40
3446585 6250
3446747 27
3446837 4
3446839 0
3447057 0
3447163 0
3447179 0
3447218 109
3447470 7
3447557 0
3447634 44
3447697 0
3447721 0
3447862 0
3447873 4
3447938 50
3448291 0
3448312 0
3448318 0
3448321 46
3448413 0
3448462 19
3448705 0
3448912 11
3448930 0
3448941 2
3448976 53
3449018 114
3449021 0
3449028 25
3449048 0
3449108 0
3449235 0
3449249 27
3449631 62
3449684 1
3449838 0
3449865 0
3449911 13
3449928 0
3449941 0
3449944 0
3449952 0
3450026 0
3450079 9
3450111 0
3450113 0
3450134 0
3450150 0
3450348 0
3450361 0
3450452 90
3450462 0
3450548 0
3450868 0
3451084 0
3451108 0
3451131 0
3451144 0
3451156 0
3451216 0
3451333 0
3451351 0
3451411 0
3451609 7
3451621 0
3451632 0
3451651 1
3451699 0
3451768 6
3451774 3
3451876 38
3451909 35
3451941 0
3451984 0
3452034 7
3452143 0
3452214 0
3452388 0
3452454 0
3452467 0
3452527 0
3452554 0
3452665 15
3452725 0
3452731 0
3452788 56
3452809 0
3452893 0
3452900 37
3452961 0
3452992 0
3453070 0
3453124 28
3453183 37
3453225 28
3453459 0
3453497 19
3453510 14
3453528 0
3453570 0
3453584 0
3453586 36
3453602 0
3453612 9
3453806 0
3453857 0
3453944 0
3454127 0
3454221 0
3454253 0
3454294 0
3454307 0
3454339 0
3454471 0
3454503 14
3454519 16
3454591 0
3454601 0
3454615 21
3454900 0
3454927 0
3454976 0
3455020 0
3455079 0
3455151 0
3455267 0
3455335 0
3455447 0
3455506 0
3455526 0
3455579 0
3455604 53
3455834 10
3455945 0
3455989 10
3455996 1
3456046 0
3456122 8
3456251 0
3456278 0
3456281 8
3456302 0
3456335 0
3456452 0
3456608 5
3456715 0
3456743 9
3456971 0
3456986 0
3456989 10
3457179 0
3457206 0
3457290 0
3457305 0
3457350 0
3457541 0
3457565 0
3457641 0
3458175 0
3458205 0
3458210 0
3458333 40
3458708 0
3458718 48
3458745 0
3458790 13
3458810 31
3458817 12
3459106 0
3459144 20
3459184 0
3459204 7
3459243 0
3459269 0
3459305 0
3459387 0
3459489 0
3459516 3
3459612 0
3459898 0
3459926 0
3459939 0
3459943 0
3459947 0
3459951 0
3459990 0
3459994 0
3459998 0
3460002 0
3460006 0
3460015 0
3460085 1
3460115 0
3460160 0
3460240 8
3460244 44
3460390 23
3460539 0
3460618 0
3460901 0
3460933 0
3461255 0
3461459 0
3461474 0
3461486 0
3461528 0
3461805 0
3461971 0
3462162 0
3462323 0
3462701 0
3462861 0
3462915 0
3462951 0
3463020 0
3463029 0
3463059 9
3463248 0
3463266 11
3463284 6
3463389 50
3463515 3
3463520 0
3463569 0
3463636 15
3463677 33
3463758 0
3463843 0
3463931 18
3464054 0
3464167 0
3464517 132
3464726 0
3465149 0
3465244 1
3465416 7
3465436 0
3465474 0
3465576 18
3465734 0
3465776 0
3465876 0
3465960 0
3465974 0
3466056 4
3466108 0
3466173 0
3466332 0
3466407 22
3466416 0
3466456 29
3466569 0
3466640 0
3466742 0
3466802 0
3466940 0
3467015 37
3467050 39
3467088 6
3467248 0
3467346 0
3467420 0
3467439 0
3467445 0
3467475 26
3467534 15
3467601 2
3467622 0
3467646 0
3467743 0
3467866 0
3467870 0
3467874 0
3467878 0
3467886 0
3468035 0
3468059 0
3468086 0
3468185 0
3468197 0
3468311 3
3468488 0
3468638 0
3468739 0
3468792 0
3468803 0
3468929 6
3468959 0
3469058 0
3469224 0
3469483 26
3469504 0
3469555 0
3469577 0
3469743 0
3469799 29
3469807 4
3469834 18
3469911 19
3470223 17
3470235 0
3470275 0
3470353 0
3470368 0
3470388 0
3470512 12
3470518 36
3470627 0
3470634 0
3470661 11
3470675 5
3470765 161
3470795 0
3470906 0
3470973 7
3471104 0
3471117 0
3471280 0
3471332 5
3471335 44
3471455 0
3471655 0
3471697 0
3471747 0
3471860 0
3471921 0
3471971 0
3472118 0
3472140 0
3472144 0
3472188 0
3472340 63
3472361 0
3472406 0
3472418 14
3472472 0
3472604 8
3472682 0
3472799 0
3472876 23
3472913 0
3472924 0
3473051 0
3473277 0
3473315 0
3473333 0
3473372 0
3473430 0
3473505 24
3473582 35
3473747 2
3473831 0
3474160 23
3474166 28
3474364 7
3474379 7
3474420 27
3474457 0
3474538 42
3474622 0
3474646 0
3474791 0
3474803 0
3474907 0
3475115 0
3475140 39
3475178 38
3475196 0
3475397 0
3475422 0
3475532 13
3475871 7
3476077 0
3476138 0
3476207 0
3476464 3
3476665 0
3476668 0
3476815 6
3476851 0
3476857 0
3476917 0
3476936 11
3477109 137
3477130 26
3477132 0
3477166 2
3477199 0
3477283 0
3477453 0
3477576 0
3477715 2
3477841 9
3477850 6
3477969 7
3478372 1
3478555 0
3478594 11
3478664 0
3478858 0
3478898 0
3478915 61
3479101 0
3479142 0
3479209 0
3479314 0
3479326 61
3479341 0
3479565 0
3479637 0
3479841 12
3479865 0
3479929 18
3479989 25
3480001 126
3480129 39
3480165 0
3480171 0
3480201 0
3480229 0
3480234 0
3480423 0
3480440 0
3480555 0
3480559 0
3480821 2
3480827 0
3480976 0
3481024 2
3481087 13
3481090 27
3481115 0
3481129 0
3481258 0
3481297 20
3481495 54
3481576 0
3481590 0
3481653 0
3481740 25
3481755 0
3481822 29
3481837 0
3481909 0
3482003 0
3482079 0
3482090 0
3482120 0
3482144 18
3482602 0
3482635 0
3482716 13
3482723 0
3482847 25
3482858 0
3483120 12
3483150 2
3483195 21
3483346 0
3483369 2
3483507 0
3483516 0
3483648 0
3483678 0
3483700 0
3483788 23
3483808 0
3483846 0
3483906 0
3484127 0
3484308 0
3484400 0
3484409 0
3484418 0
3484433 0
3484454 18
3484498 3
3484614 0
3484802 0
3484975 0
3485053 6
3485091 0
3485106 8
3485146 0
3485227 55
3485263 0
3485296 0
3485393 0
3485527 0
3485606 0
3485623 0
3485731 20
3485791 0
3485830 0
3485860 0
3485862 31
3485869 7
3485871 0
3485926 52
3485929 26
3485983 0
3486028 0
3486075 12
3486167 0
3486330 0
3486332 0
3486522 0
3486588 0
3486681 0
3486806 0
3487071 11
3487091 0
3487112 10
3487212 0
3487419 32
3487470 0
3487481 0
3487492 0
3487502 0
3487537 49
3487579 9
3487586 4
3488046 0
3488113 0
3488185 53
3488315 0
3488632 38
3488842 0
3488899 75
3488909 0
3488936 0
3488975 0
3489029 8
3489038 0
3489179 402
3489227 8
3489338 25
3489365 22
3489391 0
3489475 0
3489484 0
3489546 0
3489675 0
3489841 0
3490072 7
3490092 10
3490114 0
3490316 0
3490484 0
3490772 0
3490907 0
3491091 45
3491165 0
3491217 0
3491405 21
3491444 0
3491450 0
3491516 0
3491592 0
3491622 159
3491660 0
3491756 0
3492047 31
3492265 0
3492379 5
3492389 23
3492409 36
3492526 0
3492601 0
3492675 0
3492696 0
3492703 2
3492829 0
3492850 34
3492856 39
3492890 64
3493162 0
3493189 8
3493525 0
3493540 12
3493543 81
3493600 0
3493688 2
3493719 0
3493752 0
3493777 0
3493791 0
3493797 0
3493828 0
3493830 0
3493834 0
3493838 0
3493864 0
3494000 79
3494081 0
3494136 0
3494183 0
3494325 0
3494587 0
3494839 21
3494951 0
3494964 16
3495117 0
3495230 0
3495302 0
3495380 0
3495440 0
3495512 0
3495608 0
3495702 34
3495812 0
3495823 14
3495878 14
3496142 0
3496260 0
3496361 4
3496397 56
3496439 0
3496529 3
3496619 0
3496777 7
3497082 0
3497131 142
3497137 13
3497197 0
3497250 36
3497332 207
3497490 0
3497587 0
3497639 0
3497696 46
3497743 3
3497824 0
3497862 0
3497929 0
3498201 0
3498220 0
3498223 0
3498228 0
3498242 0
3498273 0
3498331 0
3498338 7
3498421 0
3498428 0
3498520 103
3498693 0
3498919 0
3498952 0
3499016 7
3499267 0
3499398 0
3499481 9
3499485 41
3499536 0
3499542 151
3499668 412
3499731 0
3499877 0
3499922 0
3499956 0
3499968 0
3499990 0
3500016 0
3500026 0
3500034 0
3500109 0
3500169 0
3500212 28
3500379 51
3500471 0
3500483 0
3500502 0
3500508 0
3500539 0
3500550 0
3500612 0
3500638 0
3500645 0
3500653 0
3500668 0
3500681 0
3500724 0
3500828 10166
3500837 0
3500852 23
3500912 9
3500918 0
3500970 0
3500999 0
3501018 0
3501029 0
3501089 0
3501098 50
3501100 2
3501104 4
3501327 0
3501337 0
3501380 55
3501554 67
3501686 1
3501761 11
3501968 0
3502097 0
3502196 0
3502405 40
3502445 0
3502501 5
3502514 2
3502532 45
3502793 0
3502931 113
3502961 51
3503040 90
3503060 33
3503149 8
3503336 146
3503495 4
3503603 40
3503684 74
3503732 41
3503801 56
3503811 2
3503927 0
3503982 0
3503994 52
3504035 42
3504138 38
3504312 4
3504376 5
3504393 0
3504432 38
3504533 0
3504561 0
3504586 0
3504783 10
3504792 0
3504882 32
3504890 0
3504914 22
3504947 0
3504962 0
3505026 0
3505047 0
3505129 0
3505228 0
3505304 0
3505383 0
3505504 0
3505540 0
3505542 0
3505605 0
3505710 0
3505719 0
3505747 1
3505752 0
3505766 0
3505942 0
3506153 20
3506198 26
3506318 0
3506419 0
3506430 0
3506449 0
3506545 9
3506658 0
3506741 8
3506810 0
3507036 11
3507165 0
3507175 0
3507214 0
3507232 0
3507339 30
3507459 0
3507566 7
3507717 0
3507783 0
3507790 0
3507906 43
3507909 105
3507921 16
3507975 0
3507984 0
3507988 26
3508080 0
3508200 0
3508212 13
3508219 2
3508233 0
3508296 9
3508299 15
3508370 0
3508394 0
3508412 25
3508440 51
3508458 18
3508506 0
3508567 0
3508611 20
3508746 59
3508764 0
3508805 0
3508810 0
3508825 52
3508886 15
3509098 0
3509118 0
3509196 28
3509220 20
3509367 0
3509414 0
3509491 25
3509545 0
3509660 25
3509850 1
3509887 0
3509925 18
3509939 47
3510087 0
3510245 45
3510255 0
3510287 0
3510404 0
3510407 61
3510419 27
3510497 7
3510699 56
3510836 26
3510933 0
3510951 62
3510957 0
3510987 117
3510990 0
3511021 0
3511077 0
3511227 7
3511466 43
3511476 49
3511512 0
3511631 2
3511784 0
3511988 0
3512000 0
3512083 1
3512238 0
3512315 22
3512341 0
3512393 0
3512441 0
3512475 39
3512494 0
3512742 0
3512889 0
3512892 0
3513063 0
3513159 6
3513306 0
3513308 0
3513612 11
3513711 0
3513814 0
3513846 0
3513891 0
3513971 52
3514073 0
3514182 0
3514201 0
3514223 0
3514237 0
3514263 0
3514379 0
3514397 0
3514491 0
3514643 6
3514964 0
3514976 0
3515040 0
3515048 16
3515076 3
3515085 0
3515149 0
3515183 0
3515213 0
3515318 0
3515417 0
3515434 0
3515442 0
3515668 0
3515758 0
3515768 0
3515792 0
3516031 0
3516079 0
3516153 0
3516158 0
3516403 0
3516433 0
3516479 0
3516494 0
3516725 0
3516772 2
3516775 212
3516837 0
3516908 0
3516944 0
3517026 0
3517085 0
3517254 0
3517270 50
3517272 0
3517312 0
3517339 0
3517402 0
3517516 43
3517735 11
3517766 0
3517796 51
3517823 0
3517832 0
3517847 0
3517856 0
3517932 0
3517948 41
3518168 0
3518214 0
3518222 0
3518350 0
3518566 0
3518632 5
3518651 1
3518776 0
3518960 1
3519062 75
3519088 27
3519109 90
3519337 19
3519354 3
3519450 0
3519507 0
3519603 0
3519624 1
3519753 20
3519939 36
3520056 0
3520228 0
3520234 0
3520253 0
3520258 7
3520278 0
3520447 8
3520458 20
3520500 0
3520602 0
3520622 0
3520794 0
3521009 1
3521022 21
3521052 97
3521149 14
3521239 0
3521295 0
3521325 0
3521466 0
3521598 108
3521687 4
3521709 0
3521816 0
3521822 1
3521878 0
3521900 0
3521991 0
3522032 49
3522041 38
3522126 0
3522238 0
3522474 12
3522525 0
3522586 0
3522644 27
3522690 9
3522714 4
3522720 0
3522767 38
3522990 25
3523058 21
3523166 0
3523360 0
3523387 0
3523425 151
3523464 32
3523564 0
3523566 0
3523635 0
3523781 16
3523789 0
3523998 0
3524034 43
3524172 0
3524187 32
3524232 0
3524285 0
3524349 5
3524450 0
3524637 0
3524718 0
3524721 0
3524727 0
3524733 0
3524750 0
3524816 0
3524983 0
3525106 0
3525128 0
3525340 0
3525412 11
3525667 35
3525767 0
3525830 0
3525877 0
3525988 20
3526108 0
3526151 0
3526362 0
3526513 0
3526515 0
3526535 0
3526648 0
3526788 0
3526823 35
3526833 0
3526871 0
3526943 0
3527102 93
3527194 18
3527224 0
3527334 0
3527390 0
3527483 0
3527492 0
3527512 0
3527537 0
3527663 3
3527831 4
3527867 0
3527894 0
3528119 49
3528218 1
3528224 0
3528377 0
3528446 0
3528485 0
3528653 1
3528884 2
3528992 3
3529046 0
3529235 0
3529337 0
3529427 10
3529452 0
3529471 0
3529567 5
3529607 0
3529720 0
3529739 32
3529826 40
3529835 7
3529859 0
3529895 38
3529994 0
3530042 75
3530186 0
3530207 70
3530232 0
3530267 0
3530350 61
3530435 0
3530457 27
3530556 14
3530621 0
3530771 18
3530788 0
3530912 0
3530951 34
3531053 0
3531094 0
3531225 0
3531251 0
3531316 0
3531346 58
3531603 16
3531667 0
3531844 3
3531946 13
3531958 0
3532290 20
3532417 0
3532729 0
3532780 31
3532798 6
3532927 0
3533125 0
3533191 34
3533224 0
3533356 0
3533479 0
3533521 2
3533656 42
3533724 0
3533938 8
3534076 0
3534085 0
3534091 0
3534223 39
3534259 0
3534393 5
3534436 6
3534463 104
3534481 0
3534576 43
3534606 0
3534757 0
3534767 0
3534774 0
3535512 89
3535608 10
3535653 1
3535674 0
3535704 46
3535935 11
3536451 0
3536514 3
3536573 0
3536625 36
3536902 23
3536986 0
3537055 0
3537063 0
3537088 0
3537192 0
3537576 0
3537626 0
3537680 0
3537864 0
3538010 0
3538325 0
3538341 0
3538350 0
3538440 0
3538643 0
3538689 0
3538770 0
3538836 56
3538940 13
3538953 0
3539019 0
3539070 0
3539115 0
3539241 0
3539352 78
3539498 9
3539597 3
3539618 0
3539774 0
3539788 0
3540024 0
3540254 0
3540329 0
3540372 0
3540617 0
3540753 0
3540936 0
3540969 0
3540972 0
3541034 0
3541138 6
3541167 0
3541206 24
3541340 49
3541404 0
3541452 0
3541583 12
3541718 0
3541871 3
3541896 0
3541923 0
3541943 12
3541957 0
3542001 25
3542073 71
3542124 19
3542127 52
3542154 0
3542258 22
3542268 0
3542451 1
3542555 0
3542714 0
3542721 11
3542750 39
3542771 0
3542779 0
3542800 0
3543033 0
3543099 2
3543123 0
3543226 0
3543243 0
3543385 0
3543495 6
3543573 25
3543610 0
3543621 20
3543756 0
3543974 0
3544044 0
3544158 15
3544215 117
3544266 0
3544434 0
3544515 0
3544596 0
3544671 0
3544746 0
3544756 0
3544762 0
3544793 0
3544821 0
3544888 0
3545094 0
3545169 22
3545190 146
3545202 1
3545385 21
3545394 8
3545412 0
3545457 41
3545466 10
3545517 9
3545538 22
3545661 6
3545749 0
3545799 0
3545842 0
3545869 0
3545908 6
3546195 0
3546203 9
3546311 0
3546324 0
3546384 0
3546468 58
3546587 2
3546714 0
3546827 0
3546912 0
3547025 37
3547136 16
3547184 12
3547200 0
3547214 28
3547943 0
3548151 0
3548401 0
3548412 0
3548429 0
3548441 42
3548654 0
3548782 1
3548866 0
3548999 146
3549005 8
3549220 30
3549257 0
3549526 0
3549532 0
3549712 7
3549790 0
3549971 0
3550017 0
3550023 0
3550158 19
3550182 4
3550185 0
3550200 0
3550362 0
3550395 33
3550446 0
3550521 99
3550639 0
3550688 0
3550839 18
3550841 0
3550848 0
3550871 9
3550919 13
3550934 13
3550982 0
3551027 0
3551063 0
3551073 0
3551213 0
3551261 0
3551315 0
3551435 0
3551477 0
3551481 120
3551492 0
3551726 0
3551852 0
3551966 0
3552235 0
3552313 0
3552403 0
3552513 0
3552555 26
3552666 9
3552694 0
3552709 0
3552853 0
3553097 0
3553150 0
3553203 0
3553400 0
3553454 319
3553559 8
3553916 0
3554011 62
3554039 0
3554098 84
3554160 0
3554302 58
3554386 11
3554509 54
3554566 53
3554735 0
3554776 0
3554917 15
3554943 0
3555055 89
3555082 0
3555262 1
3555376 4
3555508 23
3555568 0
3555610 8
3555625 0
3555709 2
3555793 25
3555901 1
3556003 0
3556035 0
3556099 24
3556249 0
3556312 0
3556381 0
3556418 1
3556481 0
3556633 0
3556669 5
3556702 67
3556781 0
3556947 24
3557139 21
3557275 0
3557312 38
3557472 6
3557531 27
3557609 23
3557861 23
3558001 61
3558120 0
3558171 0
3558180 3
3558301 29
3558310 2
3558325 16
3558475 7
3558478 0
3558572 0
3558687 0
3558768 0
3558771 14
3558780 29
3558792 2
3558861 0
3558879 0
3559002 6
3559035 7
3559092 48
3559105 0
3559222 2
3559242 0
3559246 4
3559251 0
3559254 0
3559262 8
3559267 4
3559306 2
3559322 19
3559603 8
3559612 8
3559645 14
3560187 54
3560190 40
3560307 153
3560319 98
3560330 7
3560418 35
3560532 0
3560619 0
3560694 0
3560718 0
3560760 67
3560763 114
3560856 20
3560891 8
3561079 0
3561096 0
3561108 164
3561123 48
3561156 2
3561405 1
3561509 0
3561615 77
3561621 11
3561933 42
3561977 0
3562134 46
3562185 48
3562294 20
3562413 73
3562586 29
3562792 0
3563008 14
3563029 0
3563095 118
3563140 0
3563203 93
3563212 7
3563388 8
3563545 0
3563576 4
3563625 22
3563635 11
3563791 0
3563798 0
3563809 1
3563851 0
3563870 0
3563900 0
3563998 0
3564008 2
3564042 0
3564052 50
3564080 0
3564106 0
3564120 70
3564267 11
3564314 0
3564393 0
3564420 93
3564493 0
3564708 0
3564821 0
3564875 0
3564920 0
3564966 22
3564981 25
3565090 0
3565098 0
3565227 6
3565500 17
3565509 20
3565518 1
3565683 52
3565726 38
3565756 32
3565864 3
3565870 1
3565895 44
3565899 119
3565952 0
3565975 4
3566011 0
3566040 43
3566336 68
3566420 75
3566491 0
3566586 29
3566679 0
3566808 0
3566904 0
3566976 0
3567067 0
3567133 37
3567196 0
3567235 0
3567238 39
3567269 0
3567651 0
3567687 15
3567695 0
3567748 0
3568082 0
3568442 0
3568455 8
3568550 0
3568576 0
3568814 20
3568827 7
3568945 0
3569391 19
3569462 0
3569570 0
3569727 7
3569796 3
3569877 10
3570271 0
3570458 15
3570479 47
3570629 2419
3570718 7
3571028 122
3571085 0
3571229 6
3571451 11
3571498 0
3571523 21
3571622 28
3571755 63
3571844 45
3571958 10
3572117 51
3572204 84
3572325 0
3572362 0
3572376 0
3572388 0
3572402 0
3572410 0
3572473 10
3572527 11
3572674 77
3572701 1
3572787 0
3572952 5
3572958 45
3572966 0
3572971 21
3572996 0
3573374 0
3573617 0
3573659 0
3573675 3
3573681 19
3573705 13
3573761 0
3573917 0
3573923 0
3573936 1
3573940 98
3573947 2
3573957 0
3574019 0
3574223 0
3574236 2
3574424 60
3574440 0
3574454 0
3574502 26
3574699 0
3574865 18
3574892 466
3575018 49
3575364 32
3575430 72
3575513 117
3575518 0
3575525 0
3575536 1
3575552 169
3575882 0
3575906 0
3576038 9
3576086 11
3576110 0
3576257 0
3576462 8
3576846 1
3576875 0
3576903 0
3576922 0
3577023 0
3577081 0
3577179 0
3577278 8
3577437 0
3577446 0
3577578 42
3577710 0
3577725 2
3577729 0
3577764 0
3577800 37
3577858 0
3577911 0
3578145 0
3578198 83
3578222 20
3578394 4
3578504 0
3578723 35
3578973 0
3579011 31
3579166 0
3579190 0
3579211 0
3579245 0
3579503 43
3579635 53
3579646 0
3579788 0
3579797 7
3580098 0
3580151 0
3580181 2
3580188 0
3580344 12
3580511 0
3580665 0
3580775 0
3580789 0
3580853 0
3580890 12
3580904 0
3581112 0
3581255 0
3581577 0
3581580 0
3581585 0
3581643 36
3581767 10
3581830 0
3581860 0
3582305 0
3582321 0
3582439 1
3582574 164
3582613 4
3582721 16
3582772 245
3582784 0
3582855 0
3582859 0
3582865 0
3582869 0
3582873 0
3583022 0
3583028 0
3583045 0
3583053 0
3583073 0
3583497 0
3583574 13
3583639 0
3583672 0
3583798 0
3583819 0
3583822 0
3583861 0
3583897 0
3583957 0
3584264 0
3584428 0
3584761 5
3584909 0
3585052 23
3585136 0
3585235 0
3585391 7
3585607 0
3585632 0
3585682 0
3586022 0
3586279 66
3586313 0
3586437 0
3586457 31
3586466 0
3586496 0
3586545 0
3586558 0
3586740 0
3587109 1
3587249 0
3587463 0
3587505 0
3587568 4
3587653 0
3587715 0
3587786 0
3587818 0
3587847 0
3587935 0
3587958 0
3587962 37
3587966 0
3588002 0
3588135 0
3588148 0
3588155 4
3588159 42
3588167 0
3588437 4
3588509 31
3588518 0
3588773 38
3589268 0
3589367 0
3589664 0
3589693 0
3589897 4
3590277 0
3590340 0
3590664 89
3590891 60
3590906 0
3590924 0
3590945 0
3590996 0
3591061 0
3591142 0
3591145 0
3591199 0
3591238 65
3591286 0
3591336 0
3591776 0
3591864 0
3591889 134
3591915 0
3591971 0
3592059 0
3592143 45
3592146 0
3592197 0
3592209 0
3592329 0
3592336 6
3592386 22
3592452 29
3592482 0
3592527 0
3592621 0
3592834 0
3593248 0
3593287 0
3593386 0
3593445 0
3594065 2
3594169 0
3594210 0
3594354 0
3594439 0
3594463 16
3594466 88
3594472 75
3594475 0
3594503 0
3594538 0
3594553 0
3594619 91
3594687 0
3594760 3
3594805 0
3594880 0
3594928 0
3594937 0
3595126 14
3595261 0
3595423 12
3595621 0
3595672 0
3595675 0
3595699 0
3595792 0
3595888 0
3595953 0
3596195 0
3596226 0
3596456 0
3596473 0
3596488 16
3596521 0
3596546 12
3596793 11
3596876 0
3596918 0
3596975 67
3597179 16
3597324 3
3597414 0
3597576 4
3597591 127
3597654 0
3597804 0
3597937 0
3597957 0
3598098 29
3598108 0
3598112 1
3598189 32
3598260 0
3598322 0
3598377 0
3598400 8
3598419 0
3598426 0
3598668 0
3598684 39
3598777 0
3598859 0
3598870 0
3598951 0
3599046 0
3599281 31
3599335 0
3599413 0
3599506 15
3599635 0
3599695 10
3600040 0
3600205 18
3600449 7
3600578 0
3600630 12
3600666 20
3600675 0
3600684 54
3600765 38
3600840 6
3601020 0
3601203 6
3601350 0
3601362 48
3601413 45
3601506 95
3601566 32
3601883 0
3601938 25
3602000 60
3602185 0
3602404 0
3602413 0
3602416 0
3602425 43
3602433 0
3602470 0
3602566 0
3602671 0
3602683 0
3602827 5
3602836 0
3602992 0
3603176 0
3603185 4
3603209 0
3603263 0
3603465 0
3603678 0
3603838 33
3603928 28
3603976 0
3604459 25
3604495 0
3604543 0
3604725 10
3604784 0
3604793 27
3605025 1
3605136 0
3605226 18
3605384 0
3605440 0
3605464 0
3605482 3
3605565 0
3605583 20
3605618 0
3605636 40
3605906 29
3606093 11
3606224 0
3606230 0
3606302 0
3606344 6
3606377 1
3606410 0
3606413 22
3606428 0
3606614 6
3606668 4
3606683 0
3606707 0
3606725 0
3606743 0
3606749 0
3606788 17
3606941 0
3607055 0
3607120 0
3607230 0
3607243 0
3607278 1
3607485 1
3607518 0
3607626 0
3607719 0
3607817 0
3608091 0
3608176 0
3608214 0
3608245 0
3608380 0
3608440 5
3608521 0
3608707 9
3608803 0
3608822 0
3608949 22
3609055 0
3609093 0
3609103 77
3609132 30
3609183 0
3609201 0
3609255 0
3609264 0
3609279 0
3609414 0
3609450 0
3609546 10
3609561 20
3609600 0
3609630 10
3609886 0
3610407 31
3610447 0
3610464 0
3610687 0
3610765 0
3611113 1
3611305 0
3611398 0
3611424 0
3611476 0
3611756 0
[truncated: 390,872 more chars]
