# Supplementary material for: A cell wall synthase accelerates plasma membrane partitioning in mycobacteria
Source: eLife. 2023 Sep 4;12:e81924. doi: 10.7554/eLife.81924 (PMC10547480; doi:10.7554/eLife.81924)
Supplement: Figure 2—source data 1. [file elife-81924-fig2-data1.zip › wig/BA3.wig]

# Generated by tpp from 3-4_S12_R1_5M.fastq and 3-4_S12_R2_5M.fastq
variableStep chrom=mc2_155_tamu
62 0
101 0
237 0
240 0
246 0
254 0
353 0
380 18
459 3
478 0
493 0
578 0
673 0
868 0
990 0
1215 0
1507 0
1654 0
1660 0
1720 14
1805 0
1985 0
2084 0
2181 82
2210 0
2240 0
2258 0
2270 0
2367 0
2417 0
2612 0
2756 0
2928 0
3026 0
3083 0
3140 0
3154 0
3269 0
3311 0
3333 2
3368 0
3548 0
4019 0
4318 0
4351 0
4442 0
4454 0
4471 69
4475 6
4491 0
4511 0
4521 0
4624 0
4687 0
4930 0
5020 0
5035 0
5038 0
5143 0
5347 0
5368 0
5479 0
5532 0
5581 0
5853 0
5877 0
5956 0
6126 0
6160 0
6295 1
6334 0
6408 3
6418 0
6570 0
6616 0
6656 0
6732 0
6741 0
6819 0
6828 0
6896 0
6900 0
6927 0
6969 0
7010 0
7035 0
7116 0
7190 0
7254 0
7272 0
7367 0
7380 0
7476 0
7644 0
7743 0
7785 0
8223 0
8250 0
8379 0
8394 0
8499 0
8514 0
8810 0
8814 0
8841 0
8868 0
8913 0
8973 0
9216 30
9226 33
9253 0
9517 6
9737 0
9763 0
9952 1
9981 0
10042 0
10067 0
10077 0
10079 0
10092 0
10108 0
10138 0
10291 7
10300 0
10312 0
10357 0
10393 0
10398 0
10423 44
10570 94
10577 3
10702 50
10846 9
10896 0
10963 0
11011 0
11029 0
11059 0
11128 0
11212 13
11256 0
11377 0
11427 68
11496 0
11596 0
11644 0
11946 0
12088 0
12203 0
12390 82
12597 0
12654 0
12657 11
12711 22
12723 7
12744 0
12781 0
12952 46
13023 2
13225 0
13246 0
13263 0
13270 28
13272 19
13309 10
13373 0
13437 0
13609 0
13841 7
13952 0
14045 0
14138 0
14164 0
14185 0
14332 0
14367 8
14386 0
14392 15
14404 0
14599 54
14794 41
14831 0
14974 0
15067 0
15147 0
15154 0
15163 0
15180 33
15206 0
15249 0
15252 0
15504 0
15571 0
15617 0
15658 0
15771 0
15866 0
15879 15
15895 47
15933 0
15945 43
15961 0
16015 0
16209 0
16335 0
16444 0
16624 0
16677 0
16870 3
17077 0
17229 0
17408 41
17531 1
17700 0
17804 0
17825 0
17849 17
17930 17
18179 15
18329 0
18372 8
18980 44
19016 48
19208 176
19362 0
19559 41
19805 0
19847 0
20012 6
20021 0
20063 0
20126 14
20141 0
20180 62
20210 0
20282 0
20477 0
20561 54
20825 16
21145 0
21368 0
21451 0
21556 0
21677 63
21830 0
21956 30
21971 16
22025 34
22355 0
22406 66
22442 9
22718 0
22829 0
22990 0
23407 0
23459 0
23716 0
23750 0
23897 0
23918 0
23932 0
23939 48
24110 0
24375 0
24521 13
24668 57
24698 0
24761 7
25179 0
25280 0
25484 0
25487 7
25520 87
25815 0
25836 0
25868 26
25931 0
26252 0
26588 0
26743 0
26918 0
27065 0
27241 0
27317 0
27326 65
27371 0
27392 3
27456 0
27584 0
27629 10
27690 0
27761 0
27770 0
27785 218
27866 0
27920 0
27950 0
27998 8
28019 0
28073 0
28112 0
28229 0
28313 32
28331 0
28748 9
29004 0
29228 0
29564 0
29670 0
29690 0
29753 12
30131 48
30170 31
30226 15
30277 0
30425 0
30503 0
30536 0
31187 0
31208 0
31241 2
31280 0
31451 0
31496 0
31639 0
31643 144
31829 50
31838 95
31928 0
32129 33
32180 62
32231 66
32273 79
32435 2
32465 0
32537 0
32585 0
32624 0
32735 0
32801 46
33423 0
33641 0
33704 0
34005 0
34196 0
34259 6
34358 0
34427 1
34618 0
34652 5
34667 0
34685 0
34748 0
34875 0
34981 108
35012 0
35075 0
35138 0
35229 0
35381 0
35449 0
35576 61
35642 59
35696 0
35735 0
35789 0
35850 23
35961 23
36053 12
36200 0
36221 0
36392 0
36419 1
36428 0
36683 0
36728 1
36854 0
36860 24
36869 0
36884 0
37019 209
37049 38
37115 0
37202 0
37313 141
37388 0
37856 0
37862 0
37982 0
38112 0
38228 8
38262 0
38282 19
38353 0
38822 0
38966 0
39209 0
39230 0
39398 0
39419 128
39533 301
39542 9
39629 0
39640 0
39767 0
39816 0
39962 3
40055 0
40070 53
40109 2285
40139 0
40208 0
40256 42
40391 6
40394 82
40431 68
40551 0
40792 0
40867 0
40959 0
40961 32
41030 0
41366 0
41402 0
41411 0
41621 0
41764 0
41788 0
41827 0
42031 0
42074 0
42158 0
42217 1
42265 0
42289 30
42409 77
42727 0
42731 0
42736 0
42747 0
42750 0
42856 0
42860 0
42865 0
42875 0
42925 43
43006 61
43019 0
43114 61
43214 31
43316 0
43476 0
43641 72
43719 0
43761 2
43783 0
43790 0
43977 34
44022 50
44073 0
44079 0
44184 0
44202 0
44238 0
44250 92
44400 136
44451 38
44499 0
44538 63
44750 0
44947 0
44958 30
45040 30
45128 7
45233 31
45354 27
45396 14
45483 0
45531 26
45698 0
45782 0
45805 21
45841 106
45844 85
45854 103
45857 0
46096 16
46188 0
46197 17
46207 0
46265 0
46279 0
46285 0
46297 0
46310 0
46385 0
46399 0
46474 0
46557 0
46704 1
46765 4
46770 79
46776 94
47333 168
47345 54
47352 31
47417 0
47426 217
47450 0
47513 0
47540 13
47551 0
47587 0
47617 0
47690 0
47962 0
48216 0
48372 0
48437 0
48487 0
49134 0
49305 0
49416 0
49473 0
49494 0
49548 0
49812 0
49827 0
49869 0
49935 0
50061 0
50098 5
50180 0
50317 0
50567 0
50726 0
50747 0
50801 0
51074 0
51113 0
51119 0
51279 0
51311 0
51528 41
51550 0
51577 0
51659 11
51664 722
51721 3
51724 6
51759 17
51773 8
52203 61
52314 7
52430 11
52572 0
52584 24
52605 2
52623 0
52635 0
52665 3
52713 6
52855 59
52875 0
52973 5
53000 32
53171 0
53336 0
53411 0
53483 0
53507 0
53756 0
53768 0
53828 0
53834 0
54041 0
54092 0
54104 32
54240 0
54748 0
54829 11
54832 24
54839 0
55084 0
55090 0
55255 0
55447 0
55729 0
55783 0
55843 0
55885 6
55916 0
55936 45
55949 27
55997 26
56195 41
56199 8
56242 24
56281 21
56323 0
56342 56
56357 108
56669 0
56726 0
56738 0
56750 0
56777 0
56789 0
56795 0
56819 0
56837 0
56855 0
56879 0
56894 0
56909 0
56924 0
56942 0
56960 0
56987 0
57017 0
57023 0
57038 0
57089 0
57110 0
57122 0
57149 0
57173 0
57188 0
57206 0
57224 0
57242 0
57260 0
57281 0
57305 0
57326 0
57359 0
57371 0
57374 0
57413 0
57423 0
57432 2
57584 6
57611 20
57654 0
57664 5
57674 18
57693 0
57697 8
57701 0
57862 0
57961 2
57973 0
57986 58
58123 0
58369 96
58398 14
58444 18
58453 0
58506 82
58655 0
58886 18
58928 0
59008 160
59012 8
59182 0
59243 0
59293 0
59326 44
59395 0
59516 112
59566 0
59759 55
59788 0
59826 0
59835 0
59860 0
59869 0
59878 0
59887 0
60031 0
60049 6
60066 0
60187 0
60220 0
60339 0
60479 0
60500 11
60524 79
60530 0
60561 0
60587 0
60632 0
60722 0
60842 36
61028 0
61061 2
61118 6
61193 0
61275 0
61361 0
61417 123
61680 0
61961 0
62009 0
62042 0
62129 0
62192 2
62205 0
62345 0
62414 0
62420 0
62600 2
62786 18
62885 24
62945 4
63017 0
63026 0
63140 0
63164 51
63543 25
63571 77
63709 0
63754 34
63775 12
63928 0
64366 8
64726 2
64778 0
64901 0
65193 0
65488 5
65512 267
65626 56
65926 0
65990 0
66054 0
66086 0
66093 0
66117 9
66150 0
66174 0
66217 5
66336 49
66426 0
66438 27
66453 69
66823 10
66891 18
66921 0
67164 37
67695 54
68010 0
68043 0
68067 49
68180 15
68182 0
68196 0
68228 40
68268 3
68354 0
68392 0
68503 22
68599 17
68611 18
68685 0
68706 53
68715 0
68752 61
68847 0
68898 0
69045 76
69279 16
69428 41
69497 46
69529 0
69561 0
69623 0
69744 7
69760 0
69774 0
69859 0
69948 0
69985 19
70144 1
70152 3
70165 0
70276 12
70541 31
70561 0
70581 5
70583 25
70595 0
70637 0
70655 26
70693 0
70720 0
70738 0
70768 21
70772 0
70815 0
70829 0
70837 0
70843 0
71151 0
71537 0
71630 0
71692 84
71708 12
71719 0
71726 0
71731 34
71814 74
71880 17
72226 25
72352 32
72379 15
72545 0
72742 33
72790 4
72804 0
72820 73
73273 67
73411 0
73579 24
73678 17
73756 0
73838 0
73855 0
74088 0
74132 4
74180 47
74184 160
74211 33
74260 28
74267 15
74294 0
74319 0
74332 0
74438 0
74442 0
74567 0
74591 17
74766 50
74962 5
75001 127
75184 148
75322 22
75591 0
75915 74
76109 0
76128 3
76133 17
76143 4
76246 104
76361 0
76470 0
76527 0
76756 1
76881 0
77071 0
77101 8
77260 0
77371 36
77415 99
77427 0
77643 0
77769 30
77904 0
77922 0
78013 45
78094 0
78177 24
78181 25
78199 0
78242 0
78265 46
78332 0
78346 0
78550 0
78667 0
78835 0
78930 0
78936 0
79039 35
79117 16
79234 0
79315 0
79477 0
79631 54
79639 0
79769 86
79800 22
79838 0
79904 18
79943 21
80026 0
80044 0
80060 0
80196 0
80225 11
80489 25
80561 55
80624 0
80816 0
80879 109
80882 57
80906 0
81177 0
81289 0
81397 5
81406 26
81469 0
81857 0
81961 9
82036 31
82138 122
82277 0
82393 5
82462 224
82536 8
82773 0
82816 0
82958 2
83038 0
83091 0
83107 90
83182 0
83197 26
83268 2
83301 0
83314 143
83392 27
83455 7
83586 0
83656 39
83689 22
83809 0
83833 0
83983 0
84046 5
84302 115
84304 76
84349 0
84406 71
84544 0
84907 3
85045 23
85096 4
85099 0
85218 12
85240 45
85297 0
85502 130
85538 105
85573 0
85605 6
85628 0
85897 148
86026 25
86071 35
86219 0
86875 0
86982 54
87010 11
87242 81
87343 48
87359 0
87480 0
87646 0
87721 35
87749 49
88228 13
88316 53
88361 3
88409 34
88613 0
88631 0
88679 4
88745 5
88748 49
88904 0
89036 23
89290 18
89497 0
89734 41
89810 0
89983 0
90075 0
90391 0
90508 110
90658 0
90688 0
90720 0
90734 45
90767 42
90771 53
90820 73
90830 53
90842 0
90902 0
90985 0
91055 88
91081 214
91085 253
91171 8
91216 122
91296 51
91336 0
91338 293
91358 42
91378 31
91464 35
91621 0
91669 6
91735 0
91752 2
91995 0
92009 0
92063 0
92152 3
92155 0
92170 0
92195 1
92261 0
92303 0
92313 0
92362 0
92400 1
92426 0
92441 0
92452 10
92456 0
92471 0
92490 0
92508 0
92530 0
92541 0
92555 0
92575 0
92605 1
92609 5
92615 0
92617 0
92812 0
92918 0
92924 14
92958 8
92970 28
92991 1
93118 0
93166 0
93207 0
93245 0
93249 0
93253 37
93396 77
93409 0
93415 0
93439 0
93442 10
93518 0
93577 5
93579 6
93583 0
93600 0
93616 0
93640 0
93681 0
93685 0
93733 0
93739 0
93750 0
93802 7
93819 68
93849 0
93898 97
93900 0
93915 27
94003 10
94131 3
94260 0
94336 15
94393 38
94458 6
94730 0
94742 52
94780 40
94935 26
95050 0
95118 0
95161 0
95198 0
95228 0
95239 93
95288 31
95374 31
95418 43
95440 26
95481 99
95493 0
95548 0
95664 7
95674 22
95743 193
95791 70
95872 34
95980 4
96139 346
96342 0
96398 19
96411 10
96429 44
96690 6
96828 132
96858 52
96937 52
96957 41
97046 7
97233 382
97392 4
97500 24
97581 75
97629 204
97698 18
97708 4
97824 0
97879 0
97891 89
97932 57
98026 31
98134 10
98293 363
98480 5
98569 28
98589 33
98668 74
98698 110
98836 10
99097 42
99115 2
99128 14
99184 0
99296 0
99364 0
99407 0
99444 0
99474 0
99485 85
99534 38
99620 16
99664 32
99674 27
99699 0
99730 7
99732 0
99770 0
99796 0
99815 0
99923 88
99994 29
100028 0
100132 0
100166 50
100228 0
100237 3
100259 33
100283 27
100402 0
100483 37
100592 43
101279 22
101357 72
101400 39
101423 0
101438 5
101442 201
101458 0
101486 61
101490 33
101583 23
101605 51
101622 18
101625 0
101658 0
101660 0
101748 0
101752 25
101833 0
101873 0
101888 0
101987 3
102072 17
102119 0
102127 65
102152 0
102160 94
102220 56
102339 0
102490 0
102583 0
102772 0
102791 44
102795 13
102808 0
102817 5
102831 0
102838 17
102894 0
102936 6
103038 93
103056 0
103080 341
103140 2
103260 0
103289 0
103424 48
103605 14
103609 87
103731 0
103743 0
103848 0
103863 51
103973 0
103989 0
103996 0
104133 10
104150 12
104407 0
104544 0
104594 0
104615 0
104729 60
104918 21
104927 0
104981 0
105188 8
105242 97
105266 61
105350 0
105458 0
105479 0
105521 0
105680 0
105799 0
105870 0
106025 0
106099 113
106204 65
106318 38
106350 0
106396 66
106516 9
106663 71
106714 13
106904 0
107122 6
107232 13
107322 57
107463 16
107497 0
107547 0
107565 114
107723 0
107729 17
107834 53
108004 173
108030 0
108302 77
108648 0
108680 17
108749 0
108851 0
108914 80
109107 0
109280 415
109321 0
109634 0
109654 0
109960 11
110020 0
110054 0
110392 31
110789 0
110982 5
111437 0
111507 10
111588 24
111646 0
111682 0
111720 13
111752 0
111982 61
112005 9
112130 0
112296 9
112345 317
112634 48
112950 0
113030 110
113113 0
113374 0
113394 0
113396 0
113402 23
113414 0
113427 0
113537 0
113636 33
113699 58
113906 45
114017 3
114104 107
114287 0
114341 48
114474 0
114521 0
114681 10
114701 6
114807 0
115157 0
115161 141
115698 0
115712 0
115877 0
115944 0
115968 965
116025 0
116063 0
116170 0
116380 0
116526 0
116604 24
116610 78
116726 2
116741 66
116762 0
116819 33
116852 255
117029 64
117050 5
117056 149
117091 76
117116 0
117141 0
117155 54
117195 0
117247 8
117269 66
117313 0
117319 0
117349 8
117375 0
117413 0
117479 17
117487 0
117490 10
117503 75
117787 0
117793 0
117845 114
117854 0
117983 0
117987 0
117996 0
118046 0
118263 34
118277 0
118284 32
118296 24
118322 0
118431 114
118479 6
118587 86
118655 0
118692 40
118782 56
118960 35
118975 5
119087 99
119213 149
119227 65
119246 62
119249 0
119318 0
119351 3
119381 7
119537 57
119605 0
119726 55
119894 43
120029 0
120105 98
120115 214
120207 28
120209 25
120311 4
120455 36
120584 51
120603 0
120620 13
120629 12
120737 110
120800 94
120896 77
120917 0
121112 70
121131 0
121150 0
121166 0
121265 5
121391 0
121481 47
121484 16
122003 0
122081 0
122092 0
122176 121
122269 0
122364 0
122711 0
123023 45
123138 44
123158 0
123274 67
123569 33
123720 34
123769 0
123784 49
123915 7
123951 7
124269 108
124284 31
124548 2
124757 69
125390 120
125636 0
125765 22
125774 36
125831 94
125877 14
125900 0
126029 15
126032 6
126044 65
126290 0
126368 23
126644 95
126695 22
126767 343
126829 77
126980 31
127037 0
127107 11
127159 0
127162 0
127166 0
127269 0
127548 28
127845 0
128023 20
128034 0
128266 0
128374 0
128620 9
128662 0
128753 0
128798 0
128884 0
128905 108
128942 2
129071 0
129136 9
129157 0
129199 10
129574 0
129649 53
129913 0
129986 53
130052 17
130095 35
130109 35
130131 0
130162 11
130238 0
130343 57
130499 0
130535 111
130810 0
130838 0
130867 37
131060 17
131072 12
131129 129
131210 0
131249 0
131390 26
131454 20
131484 0
131540 0
131574 29
131654 0
131681 0
131774 0
131813 75
131866 0
131918 0
132054 0
132068 29
132206 102
132335 24
132494 10
132503 115
132590 1
132688 36
132825 0
133020 11
133146 0
133173 34
133254 5
133347 323
133356 508
133446 39
133747 0
133815 0
134035 0
134118 20
134172 0
134233 79
134388 4976
134391 3
134727 46
134772 20
134982 154
135006 132
135030 12
135081 47
135297 0
135394 0
135564 8
135608 77
135621 0
135698 0
135783 0
135813 198
135815 125
135875 15
135885 5
135903 2
136071 34
136083 12
136353 38
136536 28
136563 48
136671 78
136710 127
136855 0
136861 0
136966 0
137132 0
137195 0
137204 0
137225 204
137372 98
137615 0
137690 0
137760 0
137807 17
137815 0
137927 0
137996 44
138128 176
138260 0
138377 0
138653 32
138809 19
138897 17
139164 126
139415 19
139675 0
139730 0
139826 0
139886 0
139961 0
139975 0
140006 0
140126 0
140477 0
140485 2
140503 0
140524 0
140638 44
140713 458
140758 34
140839 12
140851 89
140860 59
140923 0
141097 20
141127 25
141150 0
141158 0
141172 0
141176 0
141198 0
141200 0
141211 0
141226 0
141586 0
141699 92
141702 24
141729 29
141740 17
141752 38
141767 44
141830 2
141860 32
141895 44
141913 72
141953 7
142049 0
142109 16
142115 30
142118 39
142142 23
142151 168
142223 60
142283 0
142301 71
142337 95
142364 107
142415 86
142448 53
142472 0
142732 96
142924 0
142960 34
143113 0
143310 0
143344 80
143398 0
143419 0
143429 0
143451 0
143466 0
143473 0
143479 0
143541 0
143557 0
143619 13
143654 92
143678 130
143933 0
143954 490
143984 27
144029 60
144111 0
144257 5
144314 0
144404 23
144494 7
144619 0
144685 0
144991 105
145006 64
145045 0
145126 116
145219 0
145235 0
145264 66
145267 0
145279 0
145501 0
145723 11
145757 456
145897 0
146028 0
146149 78
146272 16
146332 61
146489 0
146580 0
146590 13
146768 0
146868 0
147028 0
147397 0
147433 6
147538 0
147614 2
147922 34
148081 22
148147 0
148177 0
148296 0
148346 0
148357 0
148369 0
148371 0
148561 83
149001 0
149428 1
149624 56
149627 24
149732 0
149810 211
149882 23
149960 0
149968 5
150058 0
150106 0
150184 0
150187 0
150431 20
150508 59
150599 0
150617 15
151137 13
151183 0
151217 58
151251 181
151305 47
151593 15
151726 1
151734 0
151812 101
152013 0
152400 0
152427 0
152514 24
152571 158
152662 18
152754 6
152939 10
152954 19
152994 0
153014 0
153017 0
153027 0
153129 0
153403 158
153633 152
153635 0
153660 33
153759 0
153826 63
153900 61
153906 89
154057 0
154390 4
154441 81
154498 0
154519 33
154528 101
154618 2
154627 3
154683 178
154735 0
154768 4
154829 64
155078 0
155144 44
155395 29
155447 72
155566 0
155603 4
155657 0
155690 0
155738 6
155783 11
155789 48
155885 0
155921 0
155960 96
156006 0
156115 0
156295 0
156319 0
156799 0
156907 15
156928 3
157014 11
157061 0
157152 18
157155 0
157205 0
157272 3
157328 0
157425 3
157434 64
157935 0
158181 0
158253 0
158274 0
158601 48
158724 5
158742 0
158775 4
158799 0
158904 0
158985 24
159054 0
159537 0
159684 0
159714 8
159750 16
159810 0
159843 0
160119 0
160297 22
160378 0
160436 6
160715 0
160771 0
161159 0
161237 0
161523 70
161559 123
161598 53
161619 0
161694 0
161703 65
161799 32
162273 29
162446 0
162477 0
162524 25
162528 92
162581 0
162594 59
162621 0
162824 129
162852 120
162882 61
162927 51
162947 0
163050 97
163151 9
163331 0
163355 0
163455 74
163468 0
163496 0
163538 77
163753 37
163977 0
164007 0
164113 0
164206 0
164266 113
164329 22
164574 0
164736 0
164760 11
164793 7
165314 0
165446 0
165515 0
165596 5
165668 0
165742 0
165788 0
165842 0
165851 0
165938 0
166294 0
166347 0
166477 88
166609 15
166748 0
166767 0
166840 173
166866 15
166990 0
167074 44
167101 15126
167179 0
167187 0
167384 0
167767 19
167848 10
168382 0
168386 0
168398 0
168435 0
168463 0
168503 15
168505 75
168534 0
168543 17
168600 75
168798 0
168807 0
168843 0
169156 0
169272 83
169320 0
169360 0
169371 0
169433 0
169494 0
169560 130
169608 0
169635 5
169677 0
169692 0
169800 0
169910 4
169916 0
169938 0
169996 0
170010 0
170013 29
170157 35
170244 27
170250 39
170253 11
170292 0
170626 0
170838 0
170856 0
170898 36
171013 0
171017 0
171021 0
171031 0
171040 0
171049 0
171061 0
171070 0
171092 120
171348 0
171407 8
171598 9
171629 0
171668 1
171896 0
171909 0
172038 0
172307 100
172325 0
172357 16
172406 0
172426 0
172606 0
172801 0
172873 0
172954 0
172984 56
173351 0
173371 0
173488 0
173721 0
173816 7
173908 0
173926 5
174249 45
174375 0
174529 0
174675 0
174765 0
174793 0
174836 0
174930 0
174983 0
175082 0
175188 0
175435 0
175448 0
175453 0
175464 0
175475 0
175502 8
175529 0
175536 0
175538 3
175593 0
175657 128
175761 0
175791 0
175875 0
175899 0
175986 0
176084 0
176241 0
176565 0
176639 17
176722 45
176831 0
176905 0
177050 0
177263 0
177976 0
178273 0
178306 0
178530 30
178557 0
178570 0
178577 0
178584 0
178651 226
178705 15
178907 0
178997 0
179113 0
179125 0
179163 0
179314 1
179607 67
179618 0
179680 0
179688 0
179700 0
179754 0
179822 12
179833 0
179896 0
180106 2
180157 0
180164 0
180241 37
180424 6
180478 25
180931 0
181048 0
181125 0
181150 0
181195 0
181264 26
181294 0
181451 0
181528 7
181586 0
181605 0
181695 17
181935 37
182039 1
182093 46
182131 0
182187 1
182199 0
182208 10
182319 60
182325 103
182357 0
182403 3
182484 0
182724 0
182778 0
182806 0
183087 0
183266 36
183309 7
183386 24
183475 0
183510 0
183560 0
183731 6
184025 7
184031 4
184046 0
184172 100
184225 0
184346 10
184469 0
184535 0
184571 2
184989 0
185102 0
185281 54
185380 0
185386 47
185434 16
185695 15
185747 0
185821 0
186007 72
186091 2
186526 0
186553 0
186556 83
186733 0
186982 0
187092 0
187138 0
187150 8
187411 6
187437 0
187600 0
187615 0
187622 0
187681 9
187853 0
187946 0
187998 0
188084 4
188133 0
188270 0
188351 0
188410 0
188595 0
188637 0
188667 0
188723 0
188742 0
188918 0
188928 0
188976 103
189038 36
189303 0
189336 0
189372 16
189606 0
189612 0
189620 18
189704 8
189711 10
189734 0
189769 19
189781 0
189789 0
189794 0
189806 0
189829 0
189862 0
189900 0
189910 0
189919 0
189926 0
189964 0
190165 20
190201 127
190270 124
190343 183
190738 166
190804 202
190853 16
190988 67
190991 4
191004 18
191201 25
191357 1
191435 21
191437 1
191449 2
191464 10
191531 0
191559 2
191583 0
191596 0
191653 0
191660 0
191746 0
191905 12
191936 0
191974 102
191986 88
192016 34
192124 33
192133 29
192555 0
192577 104
192595 136
192631 0
192682 0
192689 65
192715 87
192717 60
192760 0
192784 0
192799 90
192991 7
193090 21
193123 45
193208 0
193215 0
193232 0
193281 0
193283 0
193290 0
193419 24
193536 234
193568 0
193596 0
193601 0
193628 0
193646 33
193677 37
193769 0
193915 118
194101 77
194130 27
194134 114
194152 75
194290 8
194413 0
194518 2
194524 25
194923 41
195009 0
195025 17
195032 0
195087 3
195205 0
195215 14
195238 0
195331 20
195337 9
195343 0
195565 0
195591 0
195610 26
195621 0
195694 0
195704 0
195727 2
195748 93
195778 0
196018 96
196204 0
196279 11
196309 0
196335 26
196339 22
196351 53
196383 0
196420 0
196432 0
196625 222
196629 125
196735 0
196825 24
196843 19
196888 8
196940 5
197179 0
197200 22
197524 0
197663 0
197718 0
197961 0
197999 0
198029 0
198049 1
198153 0
198183 0
198185 12
198189 20
198215 37
198232 0
198241 0
198506 0
198664 1
198732 0
198897 40
199018 399
199061 78
199120 0
199151 0
199324 0
199336 33
199498 0
199753 4
200152 63
200254 0
200462 0
200615 23
200681 54
200853 0
200937 64
200999 0
201140 0
201334 1
201420 0
201481 0
201550 0
201572 0
201655 23
201657 0
201683 43
201868 0
201886 0
201898 0
201937 0
202153 0
202311 0
202426 0
202537 29
202539 0
202700 0
202898 0
203041 0
203088 0
203586 0
203632 0
203644 33
203852 1
203859 0
204010 0
204166 0
204178 0
204183 0
204190 0
204202 0
204275 0
204461 25
204617 0
204693 1
204731 45
204740 0
204806 19
204809 83
204825 0
204920 0
204956 0
205085 34
205100 72
205170 115
205321 0
205342 11
205519 0
205618 0
205699 0
205708 0
205734 0
205737 15
205794 0
205900 25
206068 0
206103 373
206107 0
206140 0
206170 0
206239 4
206278 0
206296 19
206329 0
206352 43
206733 0
206766 0
206778 0
206931 0
206975 0
207330 8
207333 0
207387 0
207468 0
207533 0
207665 25
207772 0
207831 0
207891 20
207929 0
208116 0
208188 0
208303 43
208564 0
208583 0
208732 0
208917 1
209047 0
209088 0
209154 56
209196 22
209397 67
209454 21
209457 57
209499 47
209709 80
209715 128
209970 0
210100 0
210207 14
210222 59
210234 0
210322 0
210330 0
210471 84
210555 0
210567 0
210609 0
210628 32
210633 0
210770 0
210795 0
210909 57
211089 38
211137 13
211140 31
211260 0
211384 0
211637 128
211679 82
211914 132
211918 27
211920 73
211927 36
211961 3
211991 17
212065 3
212081 0
212083 19
212569 21
212584 61
212617 47
212632 0
212668 0
212737 0
212878 0
212923 66
212964 30
213016 31
213160 0
213226 1
213416 0
213467 0
213470 99
213484 30
213493 12
213545 0
213687 0
213759 0
213869 2
214049 0
214381 103
214393 108
214495 7
214501 6
214528 52
214764 0
214789 0
214843 118
215173 84
215216 0
215227 89
215233 37
215275 0
215286 63
215422 23
215428 7
215455 14
215500 0
215542 19
215562 90
215644 26
215707 485
215733 0
215751 34
216011 7
216127 0
216788 0
216807 0
216815 1
216819 0
216835 0
216841 0
216872 0
217115 9
217125 19
217192 0
217244 47
217479 32
217491 0
217767 10
218025 52
218262 55
218311 8
218349 0
218484 46
218675 0
218803 46
218869 63
218890 0
219082 0
219140 0
219193 0
219205 0
219410 0
219445 0
219468 292
219471 46
219499 0
219570 0
219666 48
219744 0
219756 0
219792 46
219798 0
219873 9
220011 31
220128 0
220215 202
220239 8
220302 85
220338 41
220351 0
220575 30
220614 0
220617 18
220842 1
220938 1
220954 0
220988 2
221088 0
221154 16
221176 0
221190 0
221203 0
221269 0
221313 0
221335 0
221425 0
221438 117
221498 0
221531 8
221632 0
221639 17
221696 0
221728 0
221803 3
221820 0
222076 34
222144 19
222238 15
222292 0
222380 11
222584 0
222624 0
222680 11
222935 0
222962 241
222966 39
223133 0
223283 0
223467 0
223727 0
223935 0
223983 0
224220 8
224338 5
224462 24
224612 0
224623 0
224683 0
224722 0
224767 13
224783 0
224829 0
224836 3
224862 0
224876 0
224896 0
224916 0
224941 0
224970 0
224987 35
224989 0
225002 0
225012 0
225024 0
225033 0
225081 0
225089 0
225113 0
225177 0
225203 0
225222 0
225305 0
225379 0
225854 36
225916 0
226255 0
226303 7
226402 0
226561 0
226642 0
226729 0
226780 86
226783 59
226825 40
226927 0
226969 6
227319 0
227363 0
227373 0
227502 0
227553 0
227710 39
227861 25
227890 1
227923 46
227961 0
228128 143
228208 0
228499 175
228823 14
228943 152
228964 3
229105 52
229207 219
229410 6
229443 12
229572 17
229578 201
229597 1
229680 80
229717 146
229744 0
229827 72
229940 57
230074 39
230121 20
230149 0
230165 0
230215 0
230372 11
230507 0
230822 15
230847 0
231068 0
231089 62
231365 29
231408 0
231447 0
231579 0
232024 0
232253 7
232341 0
232372 6
232412 3
232456 132
232483 2
232691 0
232705 41
232715 0
232761 0
232805 0
232842 19
233222 3
233303 50
233321 117
233417 94
233503 0
233549 25
233576 0
233681 0
234114 0
234317 47
234326 0
234458 0
234704 0
234794 67
234824 20
234860 0
234887 77
234899 8
235031 19
235166 77
235311 0
235339 0
235356 0
235570 0
235636 0
235639 4
235648 0
235735 0
235738 4
235753 2
235791 0
235872 34
235965 0
236123 0
236272 19
236293 33
236317 21
236369 0
236461 1
236491 21
236575 0
236600 115
236606 0
236635 98
236764 0
236798 0
236833 0
236923 0
236977 7
236986 0
237065 0
237145 2
237152 0
237160 0
237164 7
237178 0
237182 0
237204 0
237245 0
237257 0
237426 0
237512 152
237519 0
237605 1
237743 62
237827 1
237947 0
238000 37
238190 0
238272 0
238439 7
238538 97
238856 135
238901 52
238988 0
239054 3
239365 44
239420 110
239627 0
239677 22
239851 0
239956 43
240037 13
240089 23
240121 17
240143 0
240147 58
240293 0
240299 0
240398 0
240411 31
240489 0
240510 0
240540 4
240897 0
240963 0
241188 1
241236 95
241282 0
241317 32
241323 0
241353 36
241690 10
241750 0
241918 7
241932 0
241969 0
242068 0
242078 22
242200 62
242368 35
242371 5
242476 0
242609 23
242626 55
242638 9
242668 0
242875 0
242915 4
242942 70
243104 5
243218 4
243341 50
243395 0
243414 36
243469 6
243478 0
243496 0
243541 0
243568 174
243613 112
243799 63
243898 26
244174 9
244232 18
244471 10
244512 69
244578 0
244611 0
244614 0
244631 0
244643 0
244735 29
244848 58
245011 0
245115 63
245148 7
245151 0
245253 0
245272 0
245410 212
245488 44
245524 0
245596 67
245617 13
246002 8
246052 25
246094 0
246115 123
246166 0
246193 40
246275 22
246333 67
246347 31
246417 13
246474 29
246495 25
246540 55
246578 18
246714 0
246726 0
246738 0
246787 0
246900 0
247110 0
247122 0
247331 0
247523 0
247559 16
247589 0
247634 28
247733 0
248073 14
248108 4
248202 0
248445 117
248520 135
248526 0
248565 1
248590 0
248607 15
248799 0
248856 0
248987 0
249122 0
249200 0
249353 0
249413 0
249443 0
249475 23
249571 44
249657 0
249717 3
249888 70
250327 16
250469 24
250697 247
250748 24
250949 0
251225 0
251243 2
251261 0
251267 32
251477 28
251726 11
251759 0
251774 22
251786 0
252026 92
252119 428
252122 55
252164 0
252172 0
252188 0
252260 23
252263 0
252350 0
252464 91
252563 66
252575 41
252692 103
252695 175
252913 18
252965 68
253231 138
253264 51
253273 100
253392 11
253465 0
253593 33
253595 12
253605 0
253632 8
253829 40
253832 0
253891 0
254221 0
254255 0
254307 16
254395 0
254429 0
254558 0
254640 0
254672 0
254792 0
255112 0
255179 87
255185 69
255237 25
255291 0
255303 0
255461 22
255563 0
255575 0
255800 0
256034 9
256104 101
256184 3
256372 0
256511 0
256850 20
256986 18
257012 0
257034 0
257202 0
257333 5
257396 0
257417 0
257438 0
257444 12
257522 52
257574 0
257619 44
257643 0
257821 0
257914 0
257940 0
258648 162
258825 28
259047 0
259181 0
259298 146
259336 0
259349 0
259355 29
259400 0
259421 278
259441 0
259464 0
259490 83
259692 0
259746 0
259889 19
260038 0
260137 39
260233 0
260491 90
260627 0
260746 68
260821 0
261103 0
261160 0
261280 0
261289 0
261315 158
261332 161
261434 98
261698 118
261833 481
261923 10
262034 0
262160 184
262163 75
262208 129
262238 44
262382 51
262439 80
262478 7
262491 31
262616 27
262811 8
262922 106
263009 0
263075 37
263162 37
263165 24
263255 0
263267 44
263276 0
263309 0
263330 0
263423 0
263495 41
263594 6
263726 43
263849 278
263954 69
263990 0
264029 61
264077 0
264110 24
264266 91
264362 68
264410 4
264594 7
264688 3
264790 0
264937 0
265009 76
265293 24
265500 0
265796 5
265891 7
265924 0
265945 0
265964 5
265968 0
265996 0
266010 0
266055 16
266126 3
266156 1
266191 55
266209 17
266824 0
266884 7
267176 66
267322 0
267451 1
267489 3
267583 1
267623 59
267633 8
267636 3
267921 20
267966 274
267975 0
267996 30
268011 0
268390 56
268444 110
268521 0
268539 76
268657 0
268933 0
268969 3
269056 5
269221 8
269233 0
269299 17
269352 0
269394 0
269404 0
269566 0
269737 0
269788 7
269878 0
270018 61
270101 31
270258 80
270261 9
270295 0
270369 47
271035 32
271107 3
271233 26
271914 10
272052 173
272196 11
272277 122
272466 87
272515 0
272592 24
272703 0
272859 1
272995 0
273022 77
273036 0
273065 0
273090 0
273103 0
273129 229
273158 32
273233 1
273464 26
273554 273
273866 0
273950 8
273958 3
273966 0
273980 0
274075 0
274100 9
274200 23
274287 0
274392 5
274605 0
274751 2
275006 12
275051 63
275117 57
275208 0
275491 0
275593 0
276857 0
276869 77
276886 20
277024 0
277181 67
277190 0
277232 0
277343 0
277349 73
277379 0
277395 0
277409 0
277693 28
277763 2
277871 30
278063 0
278206 157
278338 0
278383 0
278573 0
278730 32
278781 0
278797 0
278860 0
278863 20
279100 39
279166 92
279173 0
279223 1
279228 0
279266 0
279308 0
279573 0
279773 10
279880 0
279924 0
279951 0
280072 12
280372 0
280383 8
280984 0
281263 0
281316 0
281410 0
281440 0
281487 0
281559 0
282064 0
282132 0
282145 0
282474 0
282606 0
282654 0
282667 0
282972 0
283242 0
283293 0
283318 0
283335 0
283383 0
283395 0
283425 0
283433 0
283536 0
283584 0
283634 0
283661 0
283671 41
283782 13
283892 0
283931 0
284021 49
284023 4
284222 1
284280 23
284306 0
284382 10
284646 1
284780 21
285026 56
285054 8
285064 0
285088 7
285664 0
285878 0
286079 6
286489 11
286594 0
286718 0
286759 0
286912 0
287005 11
287030 60
287576 0
287620 0
287637 233
287647 0
287716 189
287730 0
287737 0
287754 0
287791 30
287848 0
287939 29
288014 73
288152 38
288182 32
288257 28
288413 291
288464 0
288497 5
288593 262
288731 21
288971 107
289217 46
289232 12
289408 66
289631 0
289654 26
289658 82
289689 21
289693 59
289821 0
289833 33
289845 85
289860 67
290214 0
290305 0
290424 0
290460 11
290620 13
290673 0
290733 8
290901 6
290904 255
290946 48
291090 0
291159 0
291282 0
291303 0
291308 0
291489 0
291591 23
291594 13
291771 0
291843 0
291861 26
291867 20
291918 0
292104 40
292167 0
292191 0
292459 0
292566 0
292783 0
293014 70
293151 0
293199 0
293355 0
293441 0
293611 0
293816 0
293825 0
293874 45
293894 41
293924 10
294047 14
294050 210
294263 53
294275 0
294314 10
294380 63
294644 0
294723 0
294770 65
295010 15
295181 0
295229 0
295301 0
295338 0
295472 0
295605 81
295888 0
295906 0
296366 0
296744 0
296773 0
296951 0
297034 0
297160 0
297221 0
297287 72
297314 31
297379 0
297400 0
297414 0
297760 0
297830 0
297947 3
297981 0
298343 0
298426 0
298539 4
298814 0
298935 4
299040 0
299250 0
299282 0
299302 86
299356 0
299374 0
299380 14
299509 0
299785 0
299827 0
299864 64
299880 0
300109 7
300245 10
300322 0
300423 0
300628 0
300688 0
300714 0
300890 0
301048 15
301128 8
301302 44
301402 0
301441 0
301447 0
301596 39
301716 0
301778 0
301810 0
301880 0
301898 0
301961 6
302006 9
302177 0
302262 0
302303 0
302438 0
302566 0
302634 0
302775 0
302796 161
302870 0
302916 0
302944 0
303003 2
303029 0
303140 43
303171 71
303266 0
303299 0
303311 0
303325 0
303360 8
303400 20
303437 0
303499 0
303634 0
303652 0
303742 79
304037 0
304171 0
304204 0
304339 0
304417 0
304423 7
304531 0
304552 0
304981 135
305035 0
305092 0
305229 0
305272 0
305340 0
305513 44
305546 9
305568 0
305676 0
305685 0
305707 0
305715 0
305754 5
305770 0
305804 0
306044 40
306090 0
306098 0
306114 0
306547 0
306863 0
306980 66
307067 0
307111 0
307204 0
307232 0
307292 0
307451 0
307498 59
307563 8
307618 0
307678 0
307686 0
307759 0
308227 49
308473 0
308719 81
308824 14
308839 0
308842 0
309001 0
309010 0
309215 0
309261 0
309357 0
309405 18
309567 6
309684 40
309729 0
309756 0
309933 0
310182 0
310242 56
310368 0
310374 36
310396 1
310403 0
310424 0
310434 0
310483 0
310492 0
310494 0
310498 0
310540 0
310552 0
310560 0
310586 0
310609 0
310749 0
310791 0
310833 0
310839 0
310871 0
310902 0
310931 0
311037 10
311280 1
311358 0
311472 0
311562 0
311568 0
311646 0
311721 0
311733 0
311808 0
311895 13
311904 0
312021 0
312048 0
312072 0
312096 6
312125 0
312510 0
312599 0
312630 0
312698 0
312729 14
312903 0
312927 0
313011 91
313203 15
313263 4
313269 0
313289 0
313323 59
313373 121
313627 0
313709 0
313719 0
313730 0
313772 0
313796 16
313930 0
313938 0
313973 7
313985 0
314170 0
314279 0
314324 19
314554 0
314699 0
314806 99
314820 20
314833 15
314891 1
314940 0
314979 5
315021 43
315081 0
315099 0
315102 0
315111 0
315231 14
315284 33
315311 32
315698 0
315708 0
315726 0
315756 0
316061 0
316142 8
316262 0
316298 38
316436 0
316447 0
316475 0
316535 0
316555 0
316628 0
316736 42
316808 0
316824 0
316839 0
317080 0
317183 0
317185 4
317284 0
317326 8
317500 0
317504 0
317513 0
317518 0
317527 0
317532 0
317535 0
317541 0
317643 9
317674 47
317854 0
317914 0
317973 0
318091 0
318420 0
318531 0
318555 0
318815 0
318855 0
318870 0
318872 0
318882 0
319012 0
319431 0
319668 0
319671 0
319809 0
319848 84
319854 0
319926 12
319982 0
320015 7
320067 63
320125 0
320135 0
320256 0
320310 1
320531 6
320549 0
320664 0
320675 0
320729 0
320938 0
320966 1
320975 0
321221 0
321355 0
321357 0
321359 0
321422 0
321635 0
321749 99
321820 0
321890 21
321986 0
322226 0
322294 0
322448 0
322592 0
322646 0
322692 0
322802 0
322871 0
322943 19
323144 0
323185 0
323195 0
323228 0
323237 0
323369 0
323411 0
323501 0
323562 0
323675 0
323784 16
323835 0
323847 0
323886 0
323970 0
324043 0
324112 0
324130 0
324250 0
324265 0
324295 0
324301 11
324310 5
324322 0
324380 0
324472 33
324478 0
324625 0
324628 0
324688 0
324715 6
324904 0
325090 0
325171 0
325228 0
325308 0
325471 0
325511 0
325555 0
325609 0
325786 0
325893 0
326064 5
326269 0
326280 0
326466 0
326548 0
326564 0
326646 0
326907 0
326968 31
326970 0
327136 0
327143 0
327193 1
327601 0
327679 0
327753 0
327808 0
327948 0
328093 0
328151 0
328181 0
328193 4
328291 0
328378 0
328492 0
328551 0
328582 4
328678 0
328808 0
328923 0
329037 18
329100 0
329139 0
329184 0
329304 0
329442 0
329511 5
329541 45
329556 0
329562 2
329571 0
329656 4
329811 0
329853 4
329895 0
329919 8
329952 0
329985 0
330105 0
330174 0
330189 0
330360 0
330441 0
330468 0
330498 0
330544 0
330621 6
330640 0
330647 0
330654 0
330702 0
330897 117
330924 0
330957 0
330960 3
330975 0
330987 0
331110 0
331290 0
331347 0
331416 0
331455 0
331482 0
331530 0
331572 0
331650 0
331746 0
332180 0
332389 0
332689 13
332707 0
332791 0
333091 0
333202 2
333280 0
333422 65
333572 0
333614 5
334102 0
334187 0
334262 0
334391 0
334538 0
334605 0
334628 0
334637 0
334646 0
334880 0
334934 0
335063 0
335084 0
335150 0
335225 0
335280 0
335285 0
335335 0
335393 0
335466 0
335562 0
335733 0
335868 15
335898 6
336051 99
336060 12
336156 0
336648 69
336722 31
336739 13
336993 0
337466 104
337504 0
337517 119
337526 9
337667 67
337682 0
337697 0
337814 0
337896 0
337902 0
337945 0
337958 14
338020 35
338203 17
338209 78
338233 27
338368 35
338458 0
338527 4
338581 0
338653 37
338879 8
338990 0
339337 0
339344 0
339362 0
339600 0
339608 0
339680 4
339707 0
339821 0
339824 66
339848 0
339920 0
339971 29
340004 72
340126 0
340208 66
340334 0
340412 0
340424 2
340460 0
340511 0
340544 0
340559 67
340616 41
340637 41
340850 43
340973 0
341465 10
341516 15
341546 104
341907 62
341952 0
342008 0
342042 0
342129 0
342165 0
342195 0
342246 0
342468 0
342475 0
342504 0
342615 0
342726 35
342736 25
342845 0
342866 0
342911 0
342974 0
342983 0
343020 0
343180 0
343235 0
343584 0
343682 0
343878 0
343904 0
344061 8
344142 42
344190 50
344249 0
344290 0
344453 0
344560 68
344619 0
344724 36
344951 1
345221 13
345236 0
345368 14
345554 11
345707 3
345734 0
346014 0
346118 11
346157 75
346310 18
346465 0
346600 8
346636 0
346852 40
346948 0
346987 5
347173 56
347176 50
347223 10
347317 29
347503 2
347569 0
347695 0
347776 9
347795 29
347881 60
347906 14
347921 0
347936 0
347966 22
347977 6
347994 24
347998 64
348002 0
348015 0
348019 69
348402 0
348589 0
348670 0
348679 0
348761 0
349063 0
349085 0
349099 51
349237 4
349562 0
349680 0
349778 0
349827 0
349895 0
350342 0
350463 0
350511 0
350745 0
350784 0
350825 0
350835 0
350967 0
351197 0
351230 0
351233 0
351239 0
351308 0
351401 0
351413 0
351449 0
351473 0
351509 0
351554 0
351587 0
351980 0
352047 0
352126 1
352135 3
352139 177
352152 25
352165 9
352510 0
352546 0
352639 0
352705 0
352915 0
353007 0
353170 0
353305 0
353353 2
353517 105
353694 0
353745 88
353769 0
353826 0
353832 50
353865 154
354015 0
354123 14
354144 0
354699 0
354729 0
354886 0
355003 0
355057 3
355183 0
355213 0
355561 0
355567 6
355622 0
355633 14
355871 0
356009 102
356266 0
356408 0
356560 0
356572 0
356590 2
356608 0
356728 19
356881 28
356962 0
357045 0
357199 50
357427 0
357549 0
357730 0
358014 0
358486 0
358518 7
358680 0
358763 2
358766 20
358784 0
358820 0
358838 0
358881 46
358905 0
358980 0
359040 19
359077 1
359122 5
359153 0
359237 55
359264 27
359276 28
359333 0
359358 0
359447 0
359682 0
359690 29
359780 27
359820 0
359847 0
359853 0
360023 0
360146 0
360197 112
360209 44
360300 0
360353 0
360377 109
360431 1
360618 0
360672 0
360701 13
360793 0
360877 0
360924 0
360961 0
361057 46
361279 0
361297 2
361338 6
361606 135
361663 0
361702 0
361768 0
361771 57
361822 27
362037 91
362047 0
362230 11
362287 56
362299 287
362302 8
362518 36
362581 25
362656 30
362677 58
362872 21
362938 30
362956 0
362962 84
363279 0
363286 0
363346 0
363355 28
363391 0
363670 25
363694 117
363824 0
363854 0
363857 0
363971 0
364305 0
364351 0
364432 21
364453 0
364525 9
364570 4
364681 0
364696 52
364747 35
364941 0
364976 0
364980 0
365125 0
365149 0
365325 0
365512 15
365757 60
365772 28
365851 4
366169 0
366244 0
366254 0
366258 90
366304 26
366343 5
366676 0
366953 18
367017 19
367280 0
367344 11
367389 11
367524 16
367601 0
367680 0
367725 2
367871 0
367892 23
368026 0
368055 0
368058 0
368184 0
368187 0
368202 0
368238 0
368558 0
368581 0
368648 0
368806 0
368857 0
369100 63
369157 0
369206 0
369238 0
369243 0
369256 0
369265 0
369330 30
369405 13
369569 0
369627 0
369634 103
369638 0
369690 6
369791 0
369840 24
369861 0
369999 0
370110 21
370215 0
370303 0
370416 0
370527 0
370548 0
370754 0
370758 76
370787 0
370807 0
371009 0
371018 0
371075 9
371141 0
371609 0
371708 0
371759 38
371924 0
372050 96
372080 0
372126 0
372139 0
372224 0
372398 0
372431 0
372537 67
372548 0
372578 0
372774 0
372898 22
372951 0
373028 35
373127 0
373570 0
373656 53
374085 46
374474 0
374543 0
374606 0
374891 0
375020 0
375092 6
375125 0
375231 60
375236 52
375257 0
375337 0
375383 58
375527 0
375644 35
375656 0
375668 0
375710 28
376145 0
376271 0
376283 21
376479 0
376502 0
376643 0
376664 10
376667 0
376814 8
376976 13
377018 63
377147 16
377212 7
377214 0
377225 0
377300 73
377336 16
377390 0
377678 19
377710 0
377720 1
377783 0
377790 0
377945 1
377969 50
378101 0
378113 27
378124 6
378161 4
378176 0
378223 19
378293 9
378487 3
378582 0
378640 11
378829 0
378852 0
379160 58
379226 0
379436 0
379454 52
379535 0
379593 0
379616 7
379769 0
379841 0
380197 48
380201 31
380303 0
380310 0
380405 0
380449 14
380532 0
380561 0
380591 0
380594 45
380600 34
380699 0
380717 26
380735 0
380747 0
380834 0
380861 79
380876 36
380912 38
380995 10
381045 67
381102 0
381125 0
381179 0
381343 0
381377 6
381443 0
381568 0
381623 40
381793 33
381814 0
381818 0
381821 0
381845 0
381855 0
381873 0
381876 0
381884 0
381988 6
382022 12
382179 6
382219 0
382245 13
382247 0
382457 0
382543 7
382701 14
382887 0
382945 11
382987 1
383119 0
383268 11
383304 0
383320 0
383371 0
383428 0
383449 25
383458 0
383548 634
383551 148
383557 0
383665 5
383828 0
384040 62
384055 0
384343 0
384553 0
384565 20
384682 12
384688 0
384782 0
384868 10
384905 21
384949 0
384967 0
384982 49
385186 10
385278 56
385439 0
385455 3
385479 0
385582 218
386004 12
386012 0
386040 0
386067 0
386076 0
386088 0
386139 65
386250 2
386306 0
386315 0
386376 0
386445 0
386497 0
386576 0
386583 0
386680 0
386761 0
386809 0
386866 0
387021 0
387050 2
387101 16
387103 1
387105 54
387251 0
387329 0
387335 0
387443 28
387447 0
387613 0
387823 0
388118 0
388367 190
388402 44
388537 13
388660 21
388706 2
389608 0
389697 31
389742 0
389807 0
389880 0
389910 0
389946 0
390016 9
390055 0
390094 0
390115 0
390201 0
390262 47
390433 0
390443 0
390778 29
390822 8
390885 10
390909 0
390982 0
391009 27
391017 0
391056 0
391083 22
391147 0
391297 0
391318 19
391342 14
391516 0
391708 0
391734 0
391823 0
391886 0
391928 8
392016 0
392025 120
392135 86
392183 0
392241 14
392265 0
392279 0
392351 0
392608 26
392634 0
392642 0
392695 0
392725 0
392758 7
392800 67
392863 0
392935 0
393084 56
393252 12
393327 152
393342 0
393429 9
393554 0
393603 0
393681 65
393693 23
393829 0
393837 0
393879 0
393925 0
393955 0
393995 0
394077 16
394680 0
394702 0
394809 0
395085 144
395337 215
395613 0
395820 7
395931 49
396045 63
396138 0
396177 34
396180 57
396399 0
396447 0
396528 0
396843 2
396847 0
396893 0
396930 0
397046 0
397070 0
397385 0
397419 0
397777 0
398163 0
398279 0
398627 0
398984 0
399050 0
399077 0
399095 0
399155 0
399347 0
399422 0
399586 0
399596 0
400051 0
400187 0
400967 0
400973 0
401172 0
401187 0
401327 0
401355 5
401435 10
401480 10
401702 0
401920 21
402067 25
402079 14
402220 282
402275 23
402322 42
402346 0
402376 117
402418 0
402640 0
402701 65
402793 0
402808 21
402873 23
402931 1
402955 0
403228 38
403289 0
403427 0
403525 11
403683 0
403796 0
403845 0
403859 42
403935 0
403958 1
404018 12
404024 11
404027 13
404165 27
404201 20
404302 0
404501 0
404548 18
404558 0
404816 0
405910 0
405961 0
406023 0
406051 36
406066 0
406165 0
406266 0
406293 0
406396 0
406399 0
406459 0
406471 0
406531 1
406558 26
406672 2
406698 0
406920 18
407169 0
407187 0
407229 0
407274 0
407311 56
407362 3
407374 3
407578 127
407698 14
407800 0
407890 5
408064 0
408080 0
408382 0
408402 82
408411 36
408473 0
408478 11
408628 0
408760 1
408829 0
408838 7
409129 7
409195 0
409228 18
409264 23
409810 10
409979 0
410011 0
410133 7
410181 0
410256 0
410274 0
410294 0
410325 0
410719 0
410764 0
410861 0
410944 3
410998 7
411043 0
411127 0
411130 5
411190 0
411247 0
411262 0
411508 2
411571 0
411808 0
411937 0
412045 0
412102 27
412396 23
412522 0
412594 3
412687 22
412966 0
412985 0
413113 0
413179 4
413199 5
413227 2
413373 0
413503 0
413544 0
413605 1
413650 16
413905 8
414065 34
414098 0
414155 0
414356 0
414614 0
414719 0
414767 0
414912 0
414999 0
415209 0
415396 0
415615 0
415725 0
415803 0
415980 2
416085 0
416178 0
416298 2
416301 425
416312 0
416321 1
416331 3
416344 5
416347 42
416431 0
416602 57
416689 50
416983 0
417031 0
417220 2
417253 41
417292 13
417299 0
417349 96
417415 15
417710 46
417734 13
417742 50
417794 33
417856 0
417867 6
417879 0
417950 47
418035 0
418146 35
418265 30
418283 14
418481 20
418895 1
419093 0
419130 0
419155 0
419246 8
419258 23
419461 30
419558 8053
419570 0
419666 0
420108 0
420173 0
420197 25
420221 0
420242 54
420263 0
420275 0
420374 52
420683 0
420790 0
420905 194
420920 35
420956 15
420998 17
421019 0
421023 85
421256 0
421273 9
421332 0
421493 0
421688 0
421832 46
421856 0
421876 0
421952 0
422027 5
422142 0
422191 12
422284 0
422375 0
422445 0
422455 0
422874 0
422888 0
422939 122
423070 0
423091 0
423153 0
423243 0
423258 66
423261 0
423309 62
423328 0
423408 0
423479 0
423522 29
423570 64
423576 55
423621 9
423687 2
423708 176
423752 0
423860 1
423952 59
424109 0
424115 81
424164 0
424459 87
424555 22
424558 107
424670 0
424836 9
424846 0
424910 76
425067 0
425086 14
425168 0
425182 0
425193 0
425215 0
425237 0
425315 8
425329 0
425450 1
425458 0
425504 15
425546 4
425577 2
425620 38
425834 0
425874 19
425921 0
426058 25
426061 0
426178 6
426336 3
426403 3
426517 23
426536 0
426558 4
426565 4
426589 0
426631 32
426634 6
426727 3
426744 8
426762 0
426882 0
426941 2
426956 10
426964 13
426976 1
426991 1
427107 36
427354 11
427486 18
427492 0
427510 33
427533 10
427804 12
427929 5
428159 0
428284 16
428321 0
428630 13
428641 0
428652 17
428840 13
428977 5
428980 2
428993 0
429097 51
429120 0
429208 20
429230 14
429233 0
429255 0
429322 10
429484 13
429508 0
429550 2
429553 72
429562 48
429646 0
429883 18
429895 27
429910 0
430094 0
430103 0
430134 0
430270 13
430331 0
430402 0
430408 0
430426 26
430428 23
430573 12
430618 6
430880 0
430921 1
430972 37
431125 14
431200 0
431210 3
431280 0
431373 0
431515 22
431664 92
431690 75
431706 8
431713 14
431857 49
431869 75
431951 0
432029 45
432169 5
432172 122
432178 53
432202 9
432210 58
432223 0
432232 16
432259 0
432268 0
432431 0
432490 0
432517 0
432574 0
432580 0
432598 0
432636 0
432673 0
432697 0
432705 0
432763 0
432868 0
432991 0
432994 0
433012 0
433064 0
433108 0
433153 0
433183 0
433193 0
433209 534
433362 0
433388 0
433438 0
433447 0
433460 0
433493 0
433536 6
433542 0
433569 0
433589 0
433625 49
433674 0
433760 0
433793 0
433803 350
433822 0
433953 0
433988 69
433991 101
433996 69
434058 72
434067 44
434083 0
434093 19
434170 84
434222 0
434267 0
434386 0
434534 145
434685 8
434722 0
434762 0
434904 14
434912 217
434914 60
434945 0
435055 0
435068 0
435090 0
435144 0
435298 0
435377 0
435397 0
435419 0
435545 0
435638 0
435668 0
435728 0
435742 0
435744 0
435788 0
435834 0
435879 0
436038 1
436067 10
436092 105
436127 0
436160 49
436256 38
436288 0
436294 48
436373 0
436400 0
436410 0
436438 31
436450 8
436531 115
436585 29
436605 0
436735 84
436768 295
436795 78
436807 146
436873 87
436945 0
436956 26
437024 26
437038 0
437044 51
437068 0
437070 7
437121 3
437226 11
437246 0
437272 0
437312 0
437325 1
437342 0
437358 0
437643 21
437715 136
437802 0
437910 0
437943 35
437985 12
438024 1
438071 0
438153 0
438218 0
438288 0
438317 0
438321 0
438486 0
438519 0
438595 0
438750 0
438813 0
438874 0
439062 0
439217 0
439271 0
439290 0
439409 0
439464 32
439488 31
439528 2
439546 0
439659 0
439677 40
439718 52
439773 0
439826 0
439869 55
439881 0
439903 0
439911 79
439914 32
439952 16
439967 5
439997 3
440000 44
440090 2
440094 0
440183 17
440192 0
440244 0
440268 0
440276 24
440357 0
440387 1
440412 0
440415 4
440453 0
440462 61
440464 155
440468 5
440687 0
440850 1
440920 0
440953 6
441022 0
441061 25
441151 0
441173 39
441181 0
441214 69
441250 36
441309 0
441319 0
441484 6
441532 58
441590 546
441649 0
441682 112
441720 0
441795 0
441903 0
441941 0
441970 0
442023 0
442171 0
442319 0
442335 0
442566 0
442604 0
442660 0
442671 0
442679 0
442785 0
442799 0
442871 0
442920 0
442979 0
443007 0
443029 19
443066 208
443113 54
443135 18
443235 10
443241 0
443286 27
443292 0
443317 7
443349 0
443364 0
443407 9
443445 88
443475 163
443477 6
443531 14
443551 9
443628 0
443671 42
443685 0
443694 0
443715 0
443797 0
443804 0
443839 13
443883 0
443904 25
443934 0
443943 127
444065 29
444067 0
444135 0
444208 0
444329 17
444438 0
444478 0
444540 4
444564 0
444868 0
444884 0
444899 0
444920 0
444937 0
444997 0
445014 0
445026 0
445078 0
445184 18
445190 9
445217 37
445246 0
445279 79
445317 0
445484 140
445564 0
445855 177
446179 15
446299 162
446320 2
446461 62
446563 222
446766 1
446799 19
446928 14
446934 210
446953 1
447036 110
447073 169
447100 0
447183 58
447296 39
447430 18
447455 18
447468 0
447478 0
447483 15
447486 19
447494 0
447503 0
447506 33
447546 0
447588 75
447593 179
447604 2
447792 0
447813 0
447877 0
447897 14
447921 0
448133 5
448149 367
448157 91
448289 127
448314 492
448367 491
448369 69
448381 0
448387 0
448406 1
448448 76
448466 0
448484 1
448559 1
448561 301
448633 55
448643 0
449006 128
449173 56
449280 0
449357 177
449452 2
449504 238
449526 0
449631 15
449705 773
449714 94
450107 2
450213 2
450263 255
450293 187
450365 68
450413 0
450452 0
450563 439
450626 387
450716 0
450737 0
450782 314
451668 60
451850 0
451973 24
451988 0
452017 0
452042 0
452238 0
452344 0
452412 0
452510 163
452871 0
452897 21
452930 0
453313 0
453434 0
453443 5
453512 113
453521 0
453727 0
453848 0
453933 0
453995 3
454030 0
454113 0
454196 0
454205 47
454216 0
454255 0
454340 0
454487 0
454514 0
454637 104
454799 29
454829 0
454901 7
454949 50
454988 5
455099 7
455162 185
455252 0
455270 1
455315 233
455567 0
455694 0
455859 0
456043 8
456134 118
456269 0
456383 0
456518 45
456533 0
456587 0
457028 40
457136 19
457196 19
457331 0
457412 28
457440 0
457445 0
457723 0
457862 0
457864 213
457870 0
457944 5
457952 0
457961 0
458030 27
458039 0
458082 0
458093 7
458154 0
458176 0
458267 40
458274 0
458395 0
458542 214
458609 0
458653 0
458743 117
458752 646
459151 15
459175 253
459307 159
459337 0
459409 27
459457 0
459496 0
459607 125
459642 0
459670 117
459702 0
459760 0
459781 0
459826 4
459839 146
460316 0
460569 47
460654 224
460843 0
460903 24
461026 7
461041 34
461095 23
461351 0
461449 0
461523 0
461539 11
461707 0
461829 212
461838 0
461855 0
461926 66
461959 0
462071 0
462087 0
462097 0
462242 0
462463 28
462472 0
462541 9
462550 0
462593 0
462604 33
462877 34
462928 60
463024 0
463046 0
463180 0
463225 172
463234 36
463501 0
463633 0
463657 37
463718 0
463789 121
463819 120
463891 14
463939 0
463978 0
464089 54
464100 0
464152 50
464242 0
464260 0
464675 12
464683 7
464810 0
464971 0
465157 0
465169 0
465277 0
465361 0
465502 0
465547 54
465574 0
465835 186
465868 2
465900 0
465963 15
466065 0
466147 0
466149 38
466317 7
466398 120
466427 23
466431 10
466565 25
466780 161
466816 83
466834 0
466912 12
466999 53
467092 39
467215 0
467447 0
467458 81
467520 28
467570 0
467608 6
467619 1169
467730 21
467751 63
467905 6
468006 19
468090 25
468221 0
468237 62
468282 4
468308 0
468445 23
468568 1
468703 0
468739 0
468865 18
468943 2
468973 66
468988 4
469045 0
469168 11
469174 33
469198 0
469315 0
469333 0
469364 12
469864 42
469897 167
469903 56
470063 0
470244 8
470269 0
470316 0
470325 0
470330 27
470340 46
470354 85
470356 0
470366 0
470505 5
470733 23
470826 0
470835 0
471015 3
471024 24
471036 13
471442 0
471537 109
471662 9
471689 0
471886 0
472247 5
472352 0
472520 61
472637 0
472685 0
472796 3
472810 0
472916 0
473123 64
473129 76
473423 0
473519 0
473585 120
474290 0
474441 0
474464 0
474506 0
474899 0
475004 0
475064 15
475094 0
475148 12
475265 0
475337 0
475438 0
475559 0
475655 1
475811 18
475988 0
476249 0
476399 0
476483 0
476921 0
476967 0
476990 0
477200 7
477521 0
477584 0
477728 4
477761 0
477958 0
477974 0
478166 0
478328 0
478577 0
478877 112
478973 0
479021 0
479093 87
479453 81
479484 0
479669 7
479921 0
479993 12
480127 129
480215 0
480276 0
480293 0
480448 0
480467 0
480491 0
480644 5
480746 44
480831 0
480914 0
481148 0
481208 4
481287 0
481378 0
481631 0
481680 0
481841 2
482069 0
482117 69
482135 0
482157 56
482165 17
482296 0
482313 28
482341 11
482446 0
482480 0
482519 13
482589 76
482663 0
482683 795
482715 0
482745 173
482798 6
482951 10
482974 0
483039 0
483086 33
483243 0
483383 79
483451 0
483589 0
483734 0
483737 0
483814 0
483908 0
483911 0
484052 0
484067 0
484073 30
484088 40
484092 0
484100 0
484169 0
484191 0
484216 43
484235 7
484259 0
484276 263
484281 17
484535 2
484889 14
484970 0
485051 4
485075 0
485105 0
485368 0
485456 17
485462 56
485510 0
485558 66
485909 0
486527 61
486557 121
486716 63
486719 7
486812 0
486839 46
486882 42
486953 0
486978 12
487007 0
487026 56
487306 98
487310 347
487320 56
487381 130
487446 0
487564 0
487587 26
487633 0
487815 0
487866 0
487875 10
488019 7
488346 0
488412 0
488487 12
488601 37
488663 0
488724 52
488775 0
488786 0
489063 0
489118 0
489134 0
489322 59
489358 14
489367 259
489424 0
489474 0
489529 0
489655 20
489700 19
489787 32
489817 0
489826 148
489844 11
490060 140
490114 154
490129 0
490186 0
490239 65
490276 154
490317 94
490330 0
490410 48
490455 63
490572 19
491008 0
491022 53
491182 89
491311 0
491413 28
491611 0
491678 16
491806 0
491866 71
491897 3
491974 101
491983 38
492046 0
492067 13
492468 51
492626 0
492753 18
492759 54
492801 0
492880 10
492982 4
493201 0
493261 4
493519 34
493576 40
493580 0
493631 0
493634 1
493790 0
493940 0
494051 57
494159 41
494316 0
494330 5
494402 161
494462 13
494609 0
494636 82
494822 12
494924 50
494927 13
495011 4
495119 21
495185 36
495357 0
495470 0
495497 2
495630 0
495720 0
495795 9
495888 0
495921 0
495930 0
495978 0
496035 9
496038 59
496050 50
496053 0
496056 11
496188 0
496203 12
496209 47
496224 0
496257 100
496322 0
496459 0
496507 0
496550 0
496666 84
496786 0
496801 0
496924 0
496963 80
497295 0
497480 0
498086 0
498102 83
498130 12
498334 105
498442 0
498484 5
498501 38
498510 0
498523 25
498589 0
498604 94
498937 0
499001 0
499161 0
499203 29
499359 0
499599 0
499847 0
499870 0
499876 0
499901 0
499981 0
499995 0
500038 0
500078 0
500118 0
500187 0
500206 0
500223 0
500368 0
500496 52
500622 0
500666 0
500702 0
500750 0
500805 121
500916 32
501100 64
501210 4
501420 1
501431 6
501442 0
501523 0
501575 0
501599 6
501633 0
501647 0
501749 13
501779 37
501830 17
501951 5
502063 0
502158 0
502316 4
502355 0
502376 0
502553 0
502625 0
502846 0
503159 8
503246 25
503357 0
503411 0
503459 0
503579 0
503660 0
503684 20
503834 6
503976 0
504006 0
504039 0
504088 0
504101 0
504343 35
504465 22
504502 0
504543 47
504584 44
504615 1
504711 1
504746 0
504814 0
504826 1
504830 0
504859 0
504919 0
504923 0
504946 0
504966 6
505011 0
505084 47
505236 0
505281 21
505294 0
505327 0
505380 0
505457 19
505570 6
505596 0
505611 8
505755 31
505778 47
506105 4
506135 9
506258 52
506331 1
506393 23
506412 0
506428 15
506597 0
506675 13
506903 0
506961 9
506975 67
507045 34
507056 9
507070 0
507117 21
507297 0
507383 59
507505 0
507551 0
507726 0
507813 30
508124 0
508259 2
508670 21
508695 0
508761 106
508794 63
508845 7
509010 16
509029 0
509067 75
509217 0
509376 0
509398 10
509466 96
509508 0
509526 2
509646 20
509721 0
509844 27
509919 80
510024 90
510114 14
510125 7
510205 0
510396 79
510441 34
510534 22
510559 106
510576 93
510855 0
510901 0
510918 16
510988 0
511102 15
511115 14
511173 0
511360 0
511414 0
511586 57
511777 0
511903 3
511977 2
512008 0
512131 0
512236 0
512383 48
512449 0
512459 12
512463 0
512472 0
512503 0
512529 148
512568 0
512594 87
512607 33
512628 30
512844 10
512883 215
512904 55
512988 80
513018 179
513138 19
513141 92
513200 5
513270 5
513552 0
513771 60
513911 8
514182 0
514413 0
514536 23
514776 24
515118 83
515247 0
515430 26
515574 6
515710 0
515736 4
515834 1
515943 15
516041 17
516107 0
516144 31
516173 92
516213 0
516387 115
516468 108
516531 0
516552 0
516681 21
516840 33
516848 0
516874 0
516894 0
516948 0
517105 0
517231 0
517264 0
517345 0
517348 13
517360 194
517402 0
517411 0
517489 80
517519 0
517608 0
517666 26
517819 48
517858 0
517894 25
517913 75
517976 80
518108 0
518455 0
518521 0
518717 86
518723 18
518816 0
518934 53
519145 10
519223 0
519268 0
519326 0
519361 95
519405 0
519571 0
519574 82
519637 129
519691 0
519730 0
519847 69
519997 0
520192 0
520375 18
520393 0
520511 55
520522 27
520580 0
520653 120
520683 33
520728 10
520770 0
520791 0
520812 5
520818 89
520881 17
520905 79
520923 7
520948 0
521080 0
521106 0
521322 0
521436 11
521496 50
521571 48
521700 54
521851 0
521913 3
521988 0
522039 59
522381 77
522426 0
522428 0
522444 0
522452 0
522464 0
522524 0
522584 54
522614 11
522647 51
522656 43
522677 38
522776 0
522939 33
523108 5
523451 0
523577 4
523649 18
524000 0
524075 155
524092 0
524249 0
524737 0
524744 48
524797 51
524806 0
524813 0
524921 0
524963 0
524991 0
525059 18
525117 0
525327 65
525518 25
525585 0
525594 0
525619 8
526108 0
526172 5
526371 0
526466 8
526564 0
526610 17
526905 0
526939 0
527036 28
527138 39
527354 0
527415 4
527438 0
527601 0
527607 16
527643 0
527662 63
527673 0
527684 0
527691 0
527811 0
528046 0
528174 0
528497 7
528548 11
528560 149
528767 0
528917 25
529124 116
529136 0
529155 42
529341 0
529411 0
529610 30
529613 10
529703 0
529748 10
529763 0
529871 0
529922 7
529949 18
529964 0
529973 1
529999 97
530092 0
530401 16
530683 0
530866 6
531031 0
531427 21
531693 0
531757 39
531862 0
531970 64
532006 8
532039 2
532060 24
532072 8
532151 25
532273 0
532360 0
532433 0
532484 196
532514 46
532598 0
532703 50
532872 10
533363 0
533744 0
534176 76
534228 0
534290 1
534294 0
534330 4
534342 6
534351 13
534391 68
534458 35
534601 0
534656 0
535305 0
535421 54
535570 0
535609 0
535686 0
535688 11
535952 42
535967 10
536009 0
536166 68
536330 5
536334 36
536509 0
536534 0
536665 0
536762 0
536864 62
536987 7
537271 0
537342 27
537360 141
537387 0
537519 42
537657 15
537699 9
537849 0
537865 0
537966 0
538042 41
538047 70
538111 0
538120 14
538154 111
538183 0
538282 10
538321 39
538525 75
538544 0
538696 0
538725 0
538764 3
538833 0
538836 14
538953 43
538998 0
539038 0
539178 22
539188 0
539292 0
539340 16
539364 0
539406 75
539409 82
539418 0
539502 0
539739 0
539751 0
539919 0
539939 0
540126 13
540254 21
540258 185
540264 0
540282 53
540377 0
540543 3
540576 3
540701 0
540788 0
540801 8
541056 84
541484 44
541595 0
541655 31
541703 8
541814 12
542042 11
542096 7
542163 0
542215 35
542687 89
542740 0
542807 0
542833 76
542885 62
542905 0
542913 8
542954 0
542983 0
543003 0
543192 0
543288 101
543300 0
543381 18
543507 4
543606 95
543639 2
543648 24
543717 13
543738 0
543853 67
543873 41
544111 16
544237 0
544278 0
544496 55
544517 0
544523 0
544532 0
544536 0
544543 0
544553 0
544557 0
544575 0
544585 0
544597 0
544637 124
544659 11
544670 80
544781 46
544824 1
545078 161
545081 107
545156 1
545390 48
545405 0
545423 0
545438 4
545468 45
545669 0
545852 0
546063 0
546065 95
546368 17
546372 0
546391 0
546414 0
546425 0
546473 0
546708 0
547167 9
547272 0
547347 0
547363 0
547484 11
547492 0
547539 116
547554 0
547587 0
547644 0
547679 0
547773 12
547799 0
547806 0
547817 56
547830 43
547851 0
547923 0
547971 0
547993 28
548388 60
548514 9
548616 21
548655 0
548700 0
548710 0
548784 0
548791 0
548827 60
548916 3
548931 58
548971 72
549054 0
549072 0
549149 0
549236 116
549380 87
549425 77
549467 34
549587 42
549833 0
549869 0
549899 0
549919 7
549958 0
550018 0
550020 0
550033 0
550037 8
550041 0
550050 0
550068 0
550079 0
550107 0
550109 0
550111 43
550126 0
550158 0
550175 0
550214 0
550243 0
550374 35
550425 8
550554 0
550563 2
550780 3
550812 0
550864 168
551145 0
551169 0
551181 7
551256 0
551279 10
551382 0
551412 0
551421 28
551443 15
551489 0
551558 0
552087 9
552391 10
552691 0
552739 0
552762 0
552801 0
552819 0
552928 12
553229 2
553514 0
553556 11
553624 1
553723 0
553925 0
553943 0
553974 46
553991 11
554047 134
554056 44
554159 0
554435 45
554531 0
554539 22
554590 0
554644 0
554674 39
554707 0
554758 0
554864 54
554910 0
554981 0
554998 0
555036 0
555091 77
555094 44
555112 4
555172 0
555188 0
555271 20
555298 0
555319 0
555321 0
555544 0
555572 0
555577 0
555589 0
555619 0
555646 0
555676 26
555737 0
555744 8
555789 0
555807 0
555954 43
555969 0
555984 58
556093 0
556149 0
556230 58
556233 0
556285 137
556407 2
556482 53
556491 0
556560 121
556640 11
556793 0
556839 0
556872 0
557196 0
557250 0
557591 0
557618 0
557639 27
557720 0
557723 0
557751 43
557960 0
557993 0
557999 10
558032 3
558050 58
558227 0
558267 151
558397 0
558677 9
558684 0
558701 0
558712 0
558721 0
558723 0
558732 0
558878 0
558910 43
558935 23
559043 0
559133 16
559175 0
559218 0
559283 0
559339 0
559426 0
559601 31
559829 26
559832 266
559844 0
559955 172
560009 0
560032 0
560067 0
560139 0
560174 20
560315 0
560349 0
560398 0
560409 48
560563 0
560614 12
560783 0
560943 28
561111 50
561309 0
561497 0
561730 10
561767 0
561893 0
561909 16
561924 0
562011 0
562152 21
562189 18
562230 0
562246 0
562437 1
562454 14
562473 0
562531 0
562608 9
562657 66
562708 0
562717 0
562764 0
562878 0
562908 1
562911 2
562928 0
563055 0
563097 0
563294 12
563533 87
563536 0
563629 0
563878 0
564070 0
564093 0
564155 0
564183 0
564205 0
564349 0
564465 0
564514 22
564610 0
564652 24
564699 0
564778 47
564802 0
564963 0
565042 0
565133 109
565189 0
565251 0
565290 11
565467 0
565527 0
565601 0
565615 29
565655 50
565687 36
565777 0
565886 0
565927 50
565948 651
566010 0
566029 0
566095 0
566134 0
566203 0
566269 0
566332 0
566425 24
566719 0
566740 0
566748 7
566752 57
566904 3
567076 0
567247 5
567351 0
567412 0
567468 0
567486 87
567529 12
567543 0
567557 0
567621 0
567732 2
567771 19
567833 0
567940 48
567944 4
568011 0
568027 0
568048 0
568061 0
568076 60
568169 0
568181 11
568196 2
568322 12
568526 48
568537 0
568603 0
568611 0
568620 0
568622 0
568728 0
568747 0
568779 0
569021 0
569228 13
569246 0
569264 157
569507 22
569548 0
569561 0
569564 1606
569576 0
569603 0
569690 0
569721 0
569807 9
569895 6
569912 99
569976 0
569993 0
570251 75
570259 43
570408 0
570432 0
570510 0
570551 0
570715 0
570767 0
570776 0
570843 0
570985 0
571016 0
571023 0
571047 0
571181 0
571283 0
571293 0
571330 0
571380 0
571516 19
571563 0
571594 10
571678 0
571711 0
571731 0
571735 18
571739 23
571765 0
571828 0
571889 31
571922 0
571958 24
572012 46
572252 0
572279 19
572315 0
572395 0
572456 0
572836 0
572873 0
573088 0
573201 0
573310 1
573470 0
573700 22
574156 0
574447 0
574518 0
574875 1
574992 0
575297 48
575324 0
575379 0
575393 0
575633 0
575849 0
575870 30
575920 0
575939 17
576167 0
576281 0
576332 0
576514 0
576608 0
576695 0
576764 0
576785 0
576950 22
577235 60
577482 103
577774 0
577801 0
577876 0
577973 40
577997 197
578003 199
578066 62
578096 18
578201 0
578359 0
578372 8
578462 0
578492 113
578597 31
578690 0
579043 0
579100 56
579152 7
579195 0
579377 0
579501 27
579588 0
580098 0
580188 57
580212 0
580297 22
580358 0
580762 0
580870 0
580903 0
580957 0
580975 0
581081 0
581166 34
581499 1
581580 0
581711 0
581739 17
581742 15
581745 1
581748 0
581754 0
581916 24
581943 0
582072 0
582141 0
582291 0
582381 19
582441 0
582490 0
582999 0
583034 35
583103 0
583228 0
583269 44
583329 118
583357 0
583370 119
583393 0
583403 0
583473 4
583527 0
583636 23
583689 0
583710 0
583767 18
583813 0
583998 64
584119 0
584614 0
584660 0
584737 13
584774 0
584828 0
584840 10
584855 0
584858 0
584927 1
584966 0
585110 0
585242 0
585482 13
585563 0
585608 0
585644 0
585653 0
585671 0
585755 0
585898 6
585904 8
585970 0
585979 92
586027 0
586055 0
586096 0
586246 0
586496 0
586621 23142
586719 0
586902 6
586938 0
587010 0
587055 24
587109 0
587145 5
587451 18
587627 0
587667 13
587777 104
587846 0
587855 0
587972 0
588161 0
588260 20
588486 0
588503 0
588509 36
588574 0
588659 0
588683 0
588725 0
589447 23
589582 0
589604 0
589636 4
589733 17
589850 0
589852 0
589858 0
589990 54
590021 15
590036 0
590180 74
590199 0
590315 0
590387 0
590468 0
590660 0
590672 5
590675 32
590714 0
590720 150
590738 0
590741 0
590846 12
590907 0
590927 0
591297 14
591435 0
591664 0
591710 1
591748 25
591820 1218
591838 37
591850 0
592000 3
592018 4
592045 0
592146 0
592239 0
592242 0
592354 0
592362 0
592431 0
592524 0
592555 0
592596 0
592903 0
592914 12
592989 14
593037 0
593193 0
593259 0
593265 0
593283 5
593370 26
593445 0
593664 66
593949 0
593970 0
594021 65
594124 0
594326 0
594352 0
594395 0
594523 0
594527 2
594557 2
594611 18
594653 0
594668 0
594734 0
594754 0
594786 0
594800 83
594815 0
594818 0
594851 6
594863 39
594867 100
594914 22
594947 0
595013 0
595048 0
595396 0
595444 0
595452 0
595562 0
595607 0
595646 0
595654 0
595718 41
595817 0
595898 0
595927 0
596009 1
596035 0
596057 159
596189 16
596294 0
596603 0
596723 0
596757 0
596941 0
596998 83
597085 0
597100 0
597166 15
597203 0
597244 2
597298 10
597469 16
597517 113
597520 5
597559 0
597577 0
597637 23
597731 0
597897 0
598005 0
598434 0
598533 24
598626 0
598652 0
598868 0
598877 3
598895 0
598910 0
599043 108
599183 82
599282 249
599560 0
599601 0
599648 6
599692 6
599709 93
599782 5
599794 28
599834 8
599858 45
599897 0
599912 0
599922 0
599924 21
599965 0
599969 0
599980 0
599991 0
600324 34
600378 0
600426 60
600711 6
600728 17
600735 101
600798 12
600819 0
600894 8
600936 0
600993 28
601041 0
601098 108
601189 9
601197 80
601621 0
601689 72
601751 39
601815 8
601830 0
601892 0
601929 143
601981 0
602119 7
602233 0
602281 30
602317 0
602434 0
602497 0
602631 0
602747 0
602781 0
602828 0
602851 12
602854 9
603086 0
603186 137
603279 0
603407 0
603438 10
603958 0
604028 0
604036 0
604090 49
604096 21
604267 73
604360 3
604371 0
604384 7
604586 37
604624 0
604782 0
604794 0
604802 47
604913 0
604970 0
604999 0
605050 0
605161 0
605163 0
605176 115
605314 0
605479 4
605488 0
605720 0
605730 0
605772 0
606077 0
606212 17
606266 0
606458 0
606622 28
606699 0
606718 0
606847 17
606877 0
607023 0
607222 2
607240 3
607419 0
607503 0
607601 0
607647 0
607938 49
608124 0
608172 8
608220 0
608262 0
608356 0
608409 342
608412 0
608457 0
608463 12
608600 11
608829 90
608855 52
608925 7
609009 0
609525 12
609636 52
609990 0
610006 0
610073 39
610291 0
610323 32
610377 4
610467 0
610632 37
610647 0
610824 0
611003 18
611039 0
611076 0
611265 0
611310 0
611649 45
611668 0
611677 0
611693 13
611726 0
611761 0
611824 34
611832 5
611835 0
611844 0
611850 0
611855 0
611866 0
611916 0
611947 0
611985 0
612096 0
612108 0
612150 72
612348 32
612360 0
612366 0
612663 0
613038 47
613198 0
613360 24
613462 15
613630 41
613714 25
613780 42
613852 0
613876 0
614081 52
614090 16
614105 50
614183 0
614245 17
614532 17
614540 0
614665 0
614719 11
614731 39
614734 280
614815 0
614852 44
615019 0
615073 34
615262 3
615289 0
615496 0
615571 0
615625 0
615661 0
615679 0
615817 0
615825 0
615993 0
616172 3
616238 0
616413 0
616456 25
616497 0
616504 0
616672 64
616891 100
617097 6
617114 45
617134 0
617205 66
617235 78
617337 213
617367 128
617402 0
617511 2
617517 7
617526 143
617775 18
617936 28
617978 31
618079 0
618086 0
618091 0
618094 0
618098 0
618106 0
618114 0
618527 3
618681 107
618823 114
618835 208
618837 5
618857 0
618871 0
618891 18
618944 42
618962 38
618996 709
619000 16
619119 34
619224 106
619242 9
619287 55
619305 107
619425 16
619679 0
619684 0
619691 0
619752 90
620022 7
620079 10
620129 0
620183 0
620332 155
620408 42
620528 94
620741 0
620755 0
620802 68
620939 43
620968 68
621116 0
621317 0
621346 0
621355 0
621670 0
621680 0
621740 0
621765 0
621978 0
622028 0
622043 0
622149 0
622167 0
622199 29
622322 0
622337 7
622454 0
622975 0
623010 11
623067 77
623185 0
623573 0
623581 29
623622 0
623672 0
623721 11
623745 0
623776 39
623814 53
623816 134
623855 0
624035 24
624077 0
624083 82
624245 62
624267 0
624290 32
624432 0
624484 34
624491 0
624496 53
624542 0
624684 0
624714 7
624724 10
625207 13
625211 4
625231 20
625243 106
625316 0
625432 29
625603 88
625628 0
625733 3
625894 67
625930 0
625987 31
626059 11
626185 4
626272 3
626663 101
626683 0
626688 0
626692 0
626708 164
626990 0
627053 16
627254 0
627436 0
627551 26
627745 0
627817 5
627841 0
628018 0
628126 0
628270 10
628324 128
628327 0
628333 0
628449 0
628806 50
628955 18
628972 0
629094 23
629287 7
629321 0
629352 0
629398 7
629449 0
629608 0
629650 0
629884 61
629913 13
630063 0
630194 0
630263 0
630269 0
630362 0
630377 0
630386 0
630410 0
630422 0
630449 0
630473 48
630506 0
630554 0
630605 17
630626 0
630882 10
631079 0
631307 0
631342 0
631354 0
631481 0
631775 0
631933 0
632002 2020
632011 0
632164 0
632199 0
632388 0
632445 15
632701 0
632724 1
632748 0
632868 92
632872 21
632966 36
633179 23
633188 31
633494 37
633593 0
633824 63
634020 61
634032 0
634052 73
634131 0
634169 18
634175 71
634378 0
634712 2
634837 0
634860 0
634874 0
634888 9444
634915 0
635016 35
635107 41
635113 60
635163 3
635192 0
635214 0
635226 7
635274 34
635354 58
635527 0
635559 30
635628 0
635645 0
635793 27
635880 0
636057 13
636180 0
636270 0
636356 0
636413 30
636591 42
636594 171
636708 89
636741 8
637061 0
637104 12
637137 78
637164 56
637295 25
637497 0
637562 0
637707 38
637766 39
637805 17
637817 0
637899 0
638109 31
638322 0
638565 2
638574 289
638733 87
638910 0
638959 41
639079 0
639723 0
640234 118
640331 50
640344 43
640380 19
640743 0
640752 0
640781 0
640821 0
640881 0
641040 8
641172 0
641236 0
641376 0
641415 33
641458 12
641465 0
641699 0
641843 0
641909 7
641948 15
641980 0
641993 46
642023 0
642140 22
642361 0
642701 6
642775 0
642811 0
643289 0
643340 56
643459 27
643595 0
643647 30
643921 0
643996 13
644053 33
644078 0
644328 0
644440 0
644447 0
644475 0
644509 6
644539 47
644636 0
644776 0
644780 2
644816 5
644986 0
644996 19
645008 0
645085 0
645095 0
645167 1
645251 64
645320 27
645359 0
645380 0
645425 0
645569 0
645617 41
645641 0
645854 0
645860 0
645873 686
645986 0
646168 35
646179 0
646240 0
646288 0
646400 0
646488 0
646556 0
646649 25
646778 51
646826 0
646844 0
646883 0
646892 1
646928 56
647096 5
647122 12
647258 88
647291 9
647294 9
647522 0
647528 0
647630 0
647654 0
647673 0
647681 58
647683 15
647842 13
647869 0
647880 97
647921 39
647924 1
648010 8
648032 0
648064 0
648217 0
648235 0
648292 0
648310 0
648376 7
648565 25
648568 0
648592 0
648694 0
648706 0
648750 0
648835 0
648841 0
648859 0
648862 0
649059 0
649070 0
649135 1
649177 0
649318 0
649320 0
649329 0
649333 0
649335 0
649343 0
649396 55
649409 12
649431 0
649464 0
649482 0
649486 0
649490 0
649499 0
649726 0
649735 10
649768 0
649960 32
650174 0
650274 81
650277 0
650394 9
650505 68
650596 0
650619 0
650781 0
650805 0
650847 87
650850 16
650916 8
650943 0
651051 3
651180 0
651192 0
651207 0
651567 0
651699 0
651705 0
651915 27
652017 0
652229 0
652242 0
652269 0
652408 0
652497 0
652779 8
652925 0
653006 73
653117 0
653198 0
653228 1
653285 16
653528 0
653594 0
653882 33
653915 0
654108 0
654134 0
654302 0
654317 0
654518 0
654638 0
654745 0
654776 46
654779 47
654806 0
655036 0
655049 44
655145 1
655178 0
655247 35
655286 0
655482 37
655719 10
655731 0
655923 7
655926 0
656010 0
656073 67
656079 7
656227 0
656444 0
656570 0
656879 0
656899 0
657377 2
657611 0
657639 0
657643 8
657659 47
657667 0
657822 15
657993 0
658002 31
658119 4
658158 8
658209 49
658245 0
658263 0
658644 86
658926 0
659036 15
659270 14
659363 19
659490 0
659634 29
659921 8
660266 0
660281 0
660366 0
660461 0
660501 0
660518 10
660548 8
660623 0
660817 0
660828 0
660855 51
660879 61
660981 0
660987 0
660992 0
661005 0
661038 0
661277 37
661316 198
661388 6
661406 0
661757 162
661811 23
661952 0
662345 0
662591 0
662706 39
662796 23
662916 0
662956 9
663029 0
663042 16
663075 11
663092 0
663102 0
663163 0
663198 0
663285 64
663354 44
663396 0
663537 0
663658 1
663838 159
663844 151
663859 885
663898 35
663970 47
664312 37
664366 0
664447 61
664465 0
664495 97
664608 0
664627 30
664663 0
664726 18
664873 0
665139 0
665157 66
665220 20
665355 0
665418 0
665457 17
665481 38
665507 0
665514 0
665658 18
665940 19
666012 0
666027 0
666164 10
666291 0
666329 17
666374 0
666475 0
666604 0
666716 0
666767 0
667049 0
667061 12
667070 0
667073 20
667160 36
667202 8
667250 25
667289 0
667483 0
667536 0
667560 0
667745 66
667793 0
667896 0
667909 0
667949 0
667979 0
667982 0
668199 4
668363 1
668450 0
668495 0
668561 0
668603 0
668681 14
668966 42
668970 0
669134 0
669275 24
669519 14
669608 0
669628 0
669649 120
669673 0
669972 0
670002 0
670430 0
670473 0
670743 0
671199 0
671262 0
671294 0
671655 0
671702 0
671783 0
671795 0
671819 0
671956 19
671978 0
672144 0
672684 0
673056 25
673144 47
673162 0
673165 0
673219 70
673248 0
673302 0
673405 7
673556 0
673565 0
673586 0
673633 116
673773 0
673968 0
674165 67
674309 41
674313 8
674342 0
674594 6
674663 0
674666 6
674746 29
674786 63
674810 35
674828 0
674900 0
674925 0
674975 0
675299 0
675452 0
675479 71
675738 8
675749 12
675808 0
675899 17
675902 39
675944 0
676034 10
676067 7
676130 0
676160 0
676451 19
676556 247
676568 18
677156 56
677165 0
677348 0
677408 0
677432 78
677636 4
677640 70
677660 16
677704 0
677716 0
677763 0
677794 912
677814 172
677817 70
677846 0
677942 0
678138 0
678183 0
678273 0
678402 0
678525 5
678585 199
678737 72
678821 125
678866 0
678993 0
679101 55
679108 0
679240 43
679243 62
679253 22
679261 3
679285 0
679305 0
679384 5
679453 0
679483 0
679564 25
679787 0
679975 16
680501 0
680581 0
680584 25
680618 0
680720 0
680869 6
681120 118
681220 1
681337 0
681448 2
681592 23
681621 0
681644 0
681668 0
681699 0
681777 0
681801 40
682191 0
682328 0
682533 0
682730 7
682808 18
682985 0
683162 0
683321 0
683411 0
683597 148
683609 0
683633 0
683681 6
683684 0
683808 0
683821 3
683833 0
683908 0
684008 0
684018 0
684046 0
684115 0
684145 21
684256 23
684259 0
684265 43
684324 34
684480 0
684636 0
684689 0
684879 18
684964 29
684978 22
684993 34
685137 0
685194 0
685365 13
685440 3
685620 9
686147 0
686273 0
686304 0
686321 33
686457 0
686681 23
686684 0
686724 0
686835 19
686843 0
686886 0
686922 0
686987 3
686990 26
687227 11
687275 28
687323 15
687368 36
687741 30
687881 0
687921 16
687933 0
687981 6
688110 61
688221 1
688272 0
688509 0
688788 41
688887 0
688995 0
689001 0
689098 0
689176 0
689255 0
689307 16
689471 0
689712 77
689754 57
689760 9
689898 0
689954 0
689984 0
690020 57
690170 0
690248 27
690329 12
690356 41
690404 190
690473 44
690554 83
690605 40
690611 0
690913 0
690931 9
690952 0
691043 26
691172 0
691184 6
691256 5
691289 66
691475 0
691728 89
691789 90
691861 0
691866 2
691870 48
691876 29
691891 0
691896 0
691902 84
691906 0
691945 131
692264 29
692279 0
692324 0
692339 0
692588 48
692791 12
693089 0
693236 46
693347 0
693428 8
693595 0
693647 0
693850 0
694102 78
694663 11
694687 3
694690 27
694721 0
694809 0
694843 0
695053 0
695121 4
695134 0
695307 6
695507 0
695574 5
695631 0
695640 0
696121 0
696162 0
696375 0
696537 0
696693 7
696725 0
696752 149
696840 0
697044 0
697143 25
697161 0
697232 0
697260 0
697326 0
697372 0
697413 0
697428 46
697605 0
697761 22
697887 13
697899 0
697976 0
698055 0
698067 0
698100 28
698190 0
698442 0
698514 0
698754 0
698779 2
698865 0
698883 0
699291 0
699309 0
699551 4
699584 0
699620 0
699729 0
699810 23
699831 0
699906 0
700035 0
700077 15
700269 20
700413 0
700737 0
700911 0
700923 0
700932 17
701191 24
701476 0
701509 7
701517 24
701573 78
701579 23
701618 0
701701 0
701708 0
701762 0
701866 0
701930 0
701960 0
702437 0
702528 0
702633 0
702737 49
703461 0
703688 0
703822 9
703912 0
703960 0
704056 102
704220 0
704513 0
704557 0
704823 0
704843 0
705014 8
705200 4
705212 0
705484 0
705521 1
705530 7
705566 0
705722 0
705838 7
705850 0
706141 0
706480 0
706484 0
706643 11
706661 0
706951 0
706967 0
706973 24
707027 89
707042 0
707054 0
707093 20
707375 0
707584 73
707648 0
707668 0
707800 15
707894 0
708327 0
708379 14
708382 0
708406 8
708634 3
708811 0
709067 0
709096 0
709249 31
709297 0
709312 0
709339 5
709409 0
709447 14
709555 0
709561 0
709583 0
709612 0
709732 0
709816 42
709918 26
709981 55
710005 0
710081 0
710098 93
710170 0
710218 17
710303 21
710306 24
710319 0
710349 0
710396 0
710879 0
710933 0
710937 0
710983 0
711035 0
711071 0
711192 0
711228 0
711357 21
711363 0
711468 0
711721 0
711741 46
711876 0
711972 0
712006 0
712030 0
712074 0
712152 40
712164 0
712344 0
712449 0
712461 0
712467 0
712512 15
712527 0
712671 0
712740 0
712878 64
712923 0
712962 0
712977 30
713067 0
713076 0
713155 0
713208 0
713256 0
713374 0
713382 0
713394 0
713538 0
713547 5
713574 27
713636 0
713649 72
713682 0
713865 4
713934 19
714042 137
714086 77
714153 484
714174 0
714300 72
714346 122
714462 15
714675 0
714714 0
714742 54
714758 0
714785 15
714872 0
715019 252
715070 50
715109 73
715118 20
715184 0
715247 158
715539 0
715607 2
715692 0
715721 0
715990 0
716198 0
716231 31
716240 9
716242 13
716258 0
716277 17
716283 1
716429 0
716466 0
716600 0
716654 149
716741 0
716868 0
716918 0
716931 0
716993 7
717005 0
717047 0
717059 58
717119 27
717215 130
717272 0
717344 15
717350 15
717373 23
717418 0
717682 0
717689 0
717930 0
717954 0
717972 0
718113 0
718149 131
718194 0
718247 0
718262 0
718542 57
718584 34
718590 11
718632 0
718674 18
718785 40
718810 0
718902 11
718971 0
719156 0
719162 0
719177 0
719391 28
719555 0
719572 0
719819 0
719925 0
720266 0
720393 8
720420 0
720435 0
720447 1
720483 7
720562 0
720597 33
720644 0
720839 0
720963 112
721035 0
721047 5
721059 0
721077 0
721101 0
721299 0
721369 0
721390 0
721432 126
721464 0
721495 134
721666 0
721675 47
721793 0
721813 0
722355 0
722373 0
722418 64
722629 3
722652 0
722784 35
723103 24
723143 18
723149 20
723197 35
723254 0
723363 0
723428 26
723476 0
723517 0
723527 0
723559 0
723563 11
723605 0
723645 56
723710 0
723821 0
723866 141
724067 0
724193 156
724205 33
724249 73
724429 136
724457 175
724466 108
724557 0
724643 93
724712 3
724733 93
724784 167
724835 11
725009 99
725065 26
725122 89
725179 0
725206 121
725227 0
725452 19
725515 70
725518 29
725528 0
725632 0
725650 31
725660 0
725737 0
725800 76
725803 102
726204 22
726265 3
726340 13
726379 0
726409 183
726496 49
726514 257
726523 32
726550 0
726571 26
726641 76
726765 0
726773 42
726853 0
726870 25
726873 110
726877 2
726917 0
727021 0
727094 0
727104 42
727363 12
727453 44
727507 24
727574 0
727581 27
727599 0
727715 0
727818 68
727872 39
727887 1387
727961 0
727980 221
728139 0
728271 73
728286 0
728297 0
728361 0
728430 68
728478 0
728624 124
728702 0
728768 63
728946 0
729047 0
729271 0
729327 0
729449 0
729548 0
729614 0
730033 10
730176 0
730216 0
730528 0
730588 9
730603 5
730788 67
730878 1
731030 0
731444 19
731546 0
731555 0
731633 0
731699 0
731768 0
731993 0
732030 21
732032 0
732076 0
732088 0
732090 0
732126 13
732129 36
732215 3
732393 82
732395 5
732588 0
732630 16
732768 95
732810 0
732851 27
732885 18
732918 0
732932 0
732986 4
733015 0
733175 0
733273 0
733475 0
733503 0
733560 94
733563 63
733583 0
733593 30
733602 13
733638 0
733659 38
733703 4
733849 43
734013 0
734116 0
734149 0
734526 0
734628 0
734682 8
735235 0
735295 0
735586 3
735635 0
735644 0
735661 23
735676 0
735807 0
735839 0
735920 71
736011 0
736028 7
736085 5
736295 7
736322 0
736357 0
736375 0
736391 0
736564 0
736567 0
736589 0
736592 0
736597 0
737003 23
737095 0
737120 64
737183 0
737294 0
737405 0
737556 0
737880 12
737947 3
738041 0
738084 9
738114 23
738237 0
738304 0
738345 6
738378 0
738390 11
738585 25
738597 0
738636 0
738675 0
738776 0
738861 0
738876 0
739122 0
739190 0
739219 0
739230 0
739305 0
739346 0
739387 0
739445 0
739490 0
739631 0
739679 0
739804 0
739985 0
740084 6
740212 0
740215 0
740362 0
740518 0
740536 7
740545 20
740551 0
740658 0
740692 1
740764 4
740767 0
740818 9
740848 0
740881 0
740905 2
740980 77
741197 0
741212 0
741305 0
741452 0
741488 0
741560 0
741663 0
741679 0
741731 0
741755 0
741821 0
741830 0
741842 0
741860 0
741908 0
741965 0
741977 0
741986 0
742064 37
742103 0
742112 0
742118 13
742332 0
742392 0
742439 0
742461 0
742505 9
742519 6
742730 0
742745 35
742766 1
742787 0
743033 0
743131 0
743285 1
743336 21
743440 0
743501 0
743588 2
743726 0
743999 0
744030 0
744186 5
744240 0
744488 0
744501 64
744600 0
744621 128
744695 0
744867 5
745231 0
745585 0
745645 0
745648 6
745838 0
745853 0
745864 0
745932 41
745983 64
746103 0
746163 0
746187 0
746190 75
746226 0
746250 6
746568 0
746586 28
746660 14
746720 26
746852 0
747216 0
747240 0
747300 0
747318 73
747396 0
747405 0
747416 0
747429 0
747545 0
747755 0
747763 0
747810 0
748031 0
748181 0
748190 0
748264 0
748423 0
748510 0
748690 0
748781 0
748799 0
749063 0
749138 0
749234 34
749635 0
749670 0
749843 0
749905 2
749992 0
749995 0
750085 0
750367 0
750397 0
750415 13
750571 6
750625 0
750845 0
750863 0
750913 74
750924 27
750959 0
750993 0
751080 19
751121 0
751284 0
751359 20
751410 0
751518 0
751815 2
751890 62
751953 1072
752133 4
752386 3
752463 0
752466 0
752579 0
752609 0
752731 0
752738 0
752907 0
753320 0
753338 0
753635 40
753644 9
753858 6
753908 15
753991 117
754051 0
754174 0
754191 0
754284 24
754438 1
754443 31
754576 27
754696 0
754717 0
754723 107
754774 0
754795 0
754942 1
755047 3
755059 8
755075 36
755086 172
755125 0
755409 39
755736 52
755871 36
755874 0
755927 25
755990 26
756401 1
756499 10
756616 0
756629 0
756840 48
756853 4
756898 0
756952 0
757014 87
757039 0
757110 0
757117 18
757138 0
757247 0
757570 0
757768 9
757854 39
757888 0
757893 0
757907 0
757916 33
758039 0
758063 42
758393 0
758417 0
758449 0
758678 82
758762 9
758886 0
759071 92
759155 0
759209 7
759218 0
759384 21
759449 10
759521 0
759617 3
759623 0
759780 0
760037 15
760073 126
760099 37
760112 76
760123 13
760133 0
760187 4
760340 0
760682 0
760709 0
760821 0
760861 63
760863 0
760871 6
760884 0
760896 3
760941 16
760956 0
760989 87
761071 0
761314 0
761415 0
761763 0
761802 0
761974 0
762225 19
762336 17
762351 62
762747 0
762794 0
762801 7
762819 9
762821 69
762830 0
762858 0
762969 0
763038 0
763107 0
763392 608
763899 58
763950 63
764130 11
764175 21
764195 0
764316 157
764702 105
764780 0
764831 0
765006 0
765513 0
765679 0
765731 0
765933 0
766284 0
766485 144
766692 0
766756 13
766834 3
766868 0
766900 174
767015 71
767258 6
767300 0
767384 0
767416 0
767434 63
767468 0
767476 0
767615 0
767716 593
767812 50
767953 2
768039 26
768178 0
768274 0
768373 51
768424 0
768480 12
768676 7
768709 0
769074 0
769101 0
769344 0
769353 0
769422 0
769521 0
769704 1
769767 0
769823 0
769982 9
770203 66
770312 0
770424 0
770540 0
770558 58
770747 9
770897 163
770909 0
771028 0
771107 0
771113 8
771122 17
771410 6
771587 0
771596 0
771605 2
771782 0
771812 0
772070 0
772085 0
772120 0
772166 0
772181 0
772256 0
772373 0
772378 0
772424 0
772514 0
772559 0
772610 0
772750 0
772769 0
772854 0
772952 0
772992 0
773084 0
773285 54
773342 0
773369 0
773419 77
773442 0
774525 0
774626 0
774665 0
774767 0
774788 0
775043 0
775073 1
775109 0
775250 0
775547 1
775659 0
775679 0
775713 0
775754 0
775994 0
776045 1
776108 0
776276 0
776288 0
776577 0
776586 0
776596 0
776601 46
776611 0
776621 0
776631 24
776645 135
776672 0
776686 19
777000 0
777582 115
777597 3
778188 0
778410 0
778644 0
778821 0
779303 0
779744 80
779870 51
779900 129
779966 0
779981 33
780269 0
780431 0
780537 0
780570 0
780629 0
780656 5
780872 8
781005 0
781076 0
781141 20
781212 5
781249 0
781266 0
781281 0
781338 0
781400 0
781455 0
781587 0
781759 0
781829 0
781868 0
781959 0
782006 0
782017 0
782025 0
782107 22
782984 9
783068 43
783086 28
783107 10
783215 60
783329 47
783335 21
783350 18
783677 0
784055 0
784255 0
784447 0
784524 0
784614 4
784622 62
784814 0
784916 39
785063 0
785155 0
785950 0
786123 48
786137 0
786224 0
786242 36
786656 13
787316 116
787328 28
787363 0
787514 0
787646 0
787689 0
787715 33
787721 1
788136 10
788192 0
788397 0
788913 0
788937 17
788982 0
789286 0
789356 0
789570 0
789904 22
789970 0
790015 0
790024 0
790036 18
790048 41
790060 7
790084 47
790105 0
790108 2
790136 20
790323 0
790400 0
790411 0
790597 20
790600 20
790643 18
790704 33
790878 24
791097 81
791217 66
791322 0
791445 3
791472 15
791517 16
791521 144
791572 0
791574 78
791581 1
792028 30
792195 101
792283 4
792339 0
792380 0
792389 0
792463 7
792581 101
792887 5
793338 45
793383 66
793386 40
793398 30
793535 0
793934 117
793962 0
794067 0
794106 96
794208 0
794238 0
794276 0
794299 0
794351 0
794439 0
794846 4
794968 28
795002 0
795075 0
795081 0
795113 0
795320 0
795474 0
795524 0
795537 0
795569 45
795571 5
795575 181
795781 22
795942 0
796002 10
796568 103
796590 13
796598 14
796607 0
796708 0
796750 0
796752 1
796756 0
796790 0
797028 0
797088 0
797133 0
797235 0
797541 0
797726 0
797884 0
797894 0
798015 0
798077 0
798324 0
798479 0
798525 0
798830 0
798839 0
799093 0
799130 0
799243 0
799286 0
799300 0
799313 72
799363 0
799417 0
799524 0
799537 0
799977 0
800146 0
800372 0
800440 0
800498 9
800528 0
800589 4
800643 0
800856 0
800958 30
800964 15
800974 28
801066 6
801120 12
801279 0
801306 10
801312 2
801358 0
801372 0
801485 0
801560 3
801593 14
801609 0
801644 0
801662 0
801674 32
801824 44
801851 0
802247 0
802478 0
802508 4
802661 0
802707 0
803013 0
803306 0
803361 0
803438 0
803469 0
803490 0
803505 0
803516 0
803526 0
803537 0
803545 0
803549 0
803589 0
803623 0
803765 38
803998 0
804008 33
804143 83
804148 1
804168 22
804255 0
804288 0
804296 0
804381 63
804449 2
804563 0
804609 34
804623 0
804641 0
804731 0
804749 38
804782 21
804803 0
804896 0
804924 0
804962 0
804980 0
805078 0
805147 28
805294 0
805341 0
805384 0
805627 0
805702 0
805711 0
805759 1
805789 0
805981 0
806066 0
806141 0
806173 0
806398 0
806426 0
806503 0
806559 5
806661 0
806754 66
806969 0
806988 46
806997 0
807003 26
807269 0
807291 24
807324 0
807363 0
807447 25
807544 0
807680 0
807752 0
807782 0
807851 0
807973 17
808145 0
808187 4
808202 0
808286 0
808412 0
808436 0
808457 0
808631 6
808732 0
808846 0
809022 0
809104 31
809431 0
809479 0
809482 15
809571 12
809667 0
809778 0
809818 0
809856 0
809938 2
810001 5
810124 25
810235 11
810321 0
810337 25
810415 0
810457 0
810636 0
810673 0
810698 0
810756 0
810799 0
810849 0
810875 0
810899 74
810912 70
810975 0
811017 0
811025 0
811087 0
811149 0
811196 0
811220 15
811355 0
811364 0
811374 0
811412 9
811423 0
811458 0
811538 0
811554 54
811710 7
811781 67
811867 0
811977 0
812167 12
812262 0
812289 52
812292 21
812388 0
812408 0
812422 0
812438 0
812446 0
812570 0
812619 0
812646 2
812670 12
812702 0
812747 0
812792 0
812820 7
812891 0
812900 0
812931 45
812964 0
813015 59
813039 0
813078 19
813081 40
813123 7
813183 0
813306 18
813371 17
813399 0
813416 0
813469 0
813539 60
813545 38
813549 176
813679 20
813688 25
813838 0
814066 0
814096 43
814109 4
814128 69
814158 55
814183 0
814319 31
814372 4
814433 0
814447 0
814595 0
814653 0
814675 0
814708 59
814870 17
814879 0
814913 0
814934 28
815051 0
815300 7
815592 290
815771 12
815906 0
816104 35
816123 28
816125 31
816230 0
816368 0
816406 0
816428 0
816472 0
816521 0
816737 54
816791 5
816932 64
816971 0
817136 0
817217 7
817352 0
817373 1
817423 12
817493 0
817500 98
817540 0
817565 0
817601 49
817626 0
817958 113
818117 2
818135 7
818217 0
818236 20
818278 0
818396 9
818603 0
818612 5
818717 0
818786 0
818904 5
819155 0
819286 0
819481 0
819560 0
819608 0
819617 0
819662 0
819823 0
820049 49
820195 0
820264 0
820461 0
820494 54
820590 22
820599 3
820632 24
820752 24
820800 0
820944 79
821094 19
821241 36
821352 13
821441 0
821483 0
821516 2
821633 25
821822 86
821885 0
821924 0
821954 0
821972 0
821975 0
822065 230
822095 0
822105 0
822134 0
822251 0
822314 0
822443 155
822497 33
822699 114
822834 52
822921 0
823086 24
823137 10
823170 0
823177 0
823201 0
823216 0
823226 55
823299 0
823307 0
823371 0
823377 0
823635 0
823954 0
824073 13
824093 0
824109 69
824187 0
824202 8
824344 0
824425 13
824565 118
824805 22
824895 36
825012 0
825103 0
825174 19
825342 9
825348 0
825387 0
825540 11
825582 0
825675 73
825743 44
825774 54
825907 0
825937 9
825958 0
825964 0
826156 0
826493 4
826583 0
826609 24
826633 0
826768 39
826771 3
826975 0
827095 12
827101 60
827281 0
827662 0
827953 0
828025 8
828055 0
828184 0
828322 0
828340 0
828513 0
828574 0
828902 0
828983 0
829050 0
829255 0
829517 0
829536 13
829545 47
829735 22
829786 0
829905 0
830092 45
830146 3
830227 0
830320 0
830443 0
830704 34
830716 0
830724 22
830786 0
830912 12
830951 0
831088 0
831236 31
831311 0
831560 0
831650 56
831716 0
832059 0
832066 0
832251 29
832308 6
832512 15
832551 0
832731 7
832851 0
832938 0
832947 0
833046 34
833157 42
833193 4
833211 2
833232 0
833262 157
833295 13
833328 0
833394 0
833418 50
833433 0
833472 34
833626 0
833790 0
834042 0
834063 29
834069 0
834078 18
834285 43
834444 0
834525 0
834631 0
834760 0
834964 0
834972 0
835098 88
835351 7
835384 0
835472 0
835504 50
835534 0
835546 94
835618 0
835630 0
835772 0
835873 0
835888 0
835931 0
836782 13
836843 0
837033 12
837172 5
837186 0
837452 0
837530 0
837585 0
837597 38
837756 0
837832 0
837957 7
837996 0
838036 0
838065 148
838102 23
838137 0
838233 0
838302 0
838422 0
838488 0
838535 0
838585 0
838704 0
838759 0
838769 0
838799 29
838823 32
838891 2
839122 0
839179 120
839407 149
839470 0
839509 34
839668 1
839707 42
839749 12
839797 135
839812 18
839902 0
840101 24
840155 62
840164 176
840758 66
840766 0
840779 0
840796 35
840842 8
840986 27
840992 0
841007 0
841151 24
841217 0
841314 0
841392 0
841582 0
841661 3
841663 5
841810 0
842132 0
842134 0
842150 0
842348 4
842444 3
842498 81
842592 0
842651 0
842708 1
842759 2
842792 4
842924 0
843140 0
843221 37
843245 26
843362 100
843497 0
843566 6
843583 0
843838 9
843882 0
844048 1
844164 0
844174 0
844204 9
844216 0
844272 0
844286 0
844310 0
844318 0
844431 0
844546 0
844617 0
844630 0
844747 0
844924 0
845026 0
845086 0
845170 0
845200 0
845260 0
845332 0
845410 0
845443 0
845562 0
845742 0
845895 34
845951 0
846003 0
846360 7
846383 0
846405 0
846993 75
847092 0
847130 0
847324 0
847449 101
847459 0
847590 0
847636 0
847885 0
847930 0
848107 67
848490 0
848606 0
848687 0
848820 28
848920 0
848944 50
849106 14
849188 0
849498 3
849635 19
849684 0
849688 0
849705 0
849889 8
850143 0
850179 0
850256 20
850268 238
850285 0
850332 7
850460 2
850550 46
850619 21
850742 24
850916 35
851006 69
851106 0
851146 9
851233 0
851249 0
851361 1
851383 153
851393 54
851417 41
851541 31
851692 0
851915 42
852014 29
852236 0
852626 49
852776 249
852855 113
853211 0
853229 0
853310 0
853370 10
853376 0
853456 0
853480 173
853491 0
853621 13
853786 13
853882 11
854017 52
854032 53
854038 0
854089 22
854095 0
854104 0
854120 0
854435 0
854539 224
854608 8
854719 10
854788 0
854815 0
855150 0
855310 0
855322 0
855325 9
855490 0
855520 0
855586 0
855593 20
855644 5
855926 0
855974 45
855989 0
856106 26
856277 0
856394 0
856401 0
856465 0
856788 14
856917 11
856923 62
857013 0
857043 0
857154 17
857229 90
857247 0
857271 0
857469 86
857472 141
857493 0
857568 5
857674 15
857757 7
857792 1
857794 2
857901 26
857913 0
857921 0
858093 0
858159 0
858171 21
858213 23
858228 0
858238 4
858425 36
858434 0
858605 0
858866 0
858986 0
859028 0
859070 24
859139 0
859154 33
859187 0
859445 6
859447 39
859505 0
859771 0
859786 0
860032 0
860233 0
860272 28
860287 43
860439 44
860523 32
860542 35
860554 10
860582 15
860587 73
860658 23
860806 0
860854 42
860917 8
860960 0
861025 17
861028 28
861052 47
861082 8
861115 12
861172 37
861268 48
861463 19
861846 15
861852 0
861999 36
862020 0
862208 18
862481 128
862529 1
862601 288
862700 43
862835 0
862853 0
862936 0
862943 218
863358 10
863380 0
863413 8
863548 0
864037 0
864093 0
864161 0
864178 0
864241 15
864298 0
864407 0
864461 70
864465 0
864471 0
864504 0
864573 0
864597 0
864797 11
864812 0
864854 0
864896 50
864902 86
864965 0
865100 19
865370 31
865435 0
865448 58
865652 5
865658 52
865665 1
865690 0
865736 3
865811 25
865823 9
865898 67
865985 156
865994 0
866066 89
866138 0
866224 0
866276 0
866305 0
866351 0
866363 21
866429 10
866441 81
866531 43
866555 0
866606 28
866660 0
866699 0
866710 0
866798 20
866927 0
867167 0
867347 23
867464 79
867581 42
867617 79
867646 0
867746 0
867762 26
867791 0
867815 0
867869 0
867920 0
868169 43
868520 0
868697 18
868707 0
868872 0
868934 0
869003 23
869166 0
869174 0
869291 10
869311 0
869399 0
869510 37
869520 0
869669 0
869704 0
869899 13
870085 8
870130 0
870157 50
870231 0
870264 0
870355 0
870502 0
870511 6
870532 0
870544 0
870790 0
870899 0
871068 100
871104 0
871146 0
871159 0
871683 16
871695 0
871832 0
871866 0
871932 94
872026 0
872074 0
872417 0
872503 4
872623 0
872977 0
873181 0
873190 0
873232 0
873292 11
873343 0
873358 5
873364 0
873370 0
873457 12
873481 0
873511 9
873577 1
873592 0
873637 0
873781 5
873826 0
873874 0
874105 0
874165 0
874261 0
874317 0
874371 0
874380 6
874467 0
874506 16
874758 51
874878 0
875378 0
875609 8
875627 11
875723 9
875762 13
875765 25
876128 9
876188 0
876219 0
876251 7
876362 0
876443 10
876722 23
876747 0
876749 28
876760 0
876816 46
876820 18
876835 1
876842 70
877088 0
877165 162
877304 29
877590 0
877744 0
877965 0
878028 0
878046 68
878109 0
878155 93
878164 325
878548 0
878742 0
878791 5
878843 2
878888 0
878978 0
879260 0
879308 0
879363 0
879519 0
879743 0
879907 0
880063 0
880069 0
880126 0
880219 0
880270 0
880393 0
880585 0
880854 9
880922 0
881084 0
881388 5
881467 11
881753 64
881783 0
881926 0
881932 10
882028 25
882250 104
882418 42
882454 3
882490 49
882556 63
882598 0
882610 11
882666 2
882686 23
882819 21
882852 0
883122 0
883422 32
883425 57
883437 98
883516 14
883556 23
883617 0
883656 16
883676 3
883702 0
883775 4
883808 95
883864 13
883880 51
883937 7
883973 0
883981 14
884144 21
884172 0
884218 0
884315 0
884366 0
884468 71
884479 0
884585 0
884613 5
884675 0
884677 0
884741 17
884793 0
884874 8
884909 0
884927 9
884954 164
884966 4
884978 15
884996 0
885005 296
885024 115
885076 38
885090 15
885130 0
885182 0
885376 0
885382 0
885432 0
885467 0
885485 0
885495 6
885632 8
885743 10
885748 67
885757 0
885775 19
885805 0
885809 0
885821 0
885833 49
885843 19
885854 0
885869 0
885946 0
886206 48
886236 0
886245 0
886360 0
886427 0
886533 0
886547 1
886560 20
886633 14
886659 24
886685 17
886689 72
886710 8
886736 13
886870 53
886983 56
887066 2
887093 160
887130 97
887213 0
887232 209
887238 21
887367 10
887400 8
887603 226
887705 48
887846 2
887867 135
887987 14
888311 163
888602 0
888682 157
888849 0
888887 46
888920 0
888949 40
889059 0
889063 31
889093 0
889457 66
889767 0
889821 0
889940 15
889952 0
890238 0
890398 0
890447 18
890476 0
890498 0
890602 66
890648 0
890669 20
890686 18
890779 0
890913 0
890931 1
890947 0
891000 0
891067 0
891141 0
891579 73
891639 3
891684 0
891723 0
891732 0
891797 0
891819 0
891876 0
891999 0
892016 0
892086 0
892117 0
892373 0
892391 0
892524 0
892530 0
892604 22
892720 0
892760 0
892763 709
893105 30
893113 53
893150 0
893189 10
893198 7
893339 0
893401 44
893462 53
893549 0
893631 126
893666 0
893676 0
893682 0
893700 0
893741 11
893758 0
893786 0
893803 0
893863 0
893887 11
894083 0
894163 8
894370 0
894463 0
894857 0
894894 0
895107 0
895131 0
895258 0
895262 43
895323 0
895325 1
895347 0
895478 0
895667 0
895802 0
895838 7
896048 0
896141 0
896174 0
896297 1
896357 0
896444 0
896548 95
896656 0
896671 0
896710 80
896989 0
897334 15
897383 0
897553 7
897586 46
897622 36
897643 27
897790 4
897793 0
897968 0
898150 15
898246 0
898438 4
898504 55
898576 11
898609 0
898615 203
898636 44
898675 0
898853 0
899008 0
899080 0
899101 0
899122 59
899164 39
899176 0
899327 0
899332 0
899384 24
899436 14
899513 0
899573 0
899582 0
899590 10
899594 26
899768 0
899786 88
900089 0
900137 0
900197 2
900203 5
900335 0
900377 0
900380 62
900563 0
900629 0
900636 0
900659 15
900668 0
900755 23
900930 0
901020 0
901023 19
901095 0
901185 0
901224 23
901245 14
901257 8
901278 26
901500 7
901503 1
901542 12
901641 15
901680 99
901803 15
901893 0
902124 5
902148 15
902211 0
902217 40
902253 0
902265 0
902413 0
902422 0
902429 0
902460 0
902506 0
902722 17
902926 85
902956 0
903097 12
903100 9
903160 0
903178 40
903199 21
903238 0
903649 0
903664 0
903822 36
904126 5
904336 59
904351 0
904363 0
904432 0
904612 0
904627 28
904687 0
904699 0
904716 0
904777 0
904780 18
904880 0
904887 0
905102 0
905162 0
905181 0
905249 12
905385 0
905411 0
905447 1
905516 0
905525 0
905896 0
906181 0
906216 0
906364 18
906373 0
906732 0
906763 0
906775 0
906783 0
906817 0
907189 0
907360 0
907402 5
907612 0
907884 0
907949 0
908070 0
908169 0
908208 0
908301 1
908364 0
908412 0
909145 0
909196 7
909215 11
909285 0
909290 0
909298 52
909303 0
909385 0
909433 4
909568 11
909655 111
909658 0
909778 0
909802 0
909817 0
909862 0
910110 0
910135 1
910168 17
910179 0
910305 0
910317 37
910552 0
910596 0
910610 0
910708 0
910726 0
911316 0
911351 0
911355 17
911664 0
911730 19
911796 0
911835 0
912057 0
912096 0
912228 0
912270 0
912324 0
912765 0
912783 0
912873 0
912883 2
912964 0
912984 0
912995 0
913011 0
913087 0
913139 0
913141 0
913143 0
913147 0
913152 0
913367 58
913440 0
913502 27
913526 135
913580 51
913598 126
913902 78
913922 0
914027 13
914042 0
914291 25
914323 132
914327 113
914480 0
914795 32
914993 0
915057 0
915103 0
915401 0
915766 87
915805 21
915889 0
916000 0
916302 22
916316 0
916353 0
916377 0
916385 0
916579 157
916588 65
916594 14
916742 0
916837 0
916843 5
916879 23
916890 0
917035 9
917047 0
917213 0
917266 60
917289 0
917301 0
917329 31
917336 2
917404 0
917673 15
917802 0
917870 27
917916 33
918045 46
918122 0
918139 3
918161 25
918203 16
918266 0
918440 0
918632 0
918971 0
919130 0
919154 0
919351 0
919430 0
919540 0
919588 0
919639 20
919661 0
919718 0
919753 0
919816 0
919865 0
919922 0
919925 0
920063 23
920101 0
920139 0
920579 0
921204 0
921637 0
921763 0
921823 0
921998 18
922165 1
922309 28
922327 68
922409 9
922411 44
922700 0
922760 0
922889 0
922931 0
922982 0
922997 12
923129 11
923181 0
923216 0
923222 0
923288 0
923456 37
923471 0
923579 0
923603 35
923617 0
923816 0
923915 96
923948 20
923951 58
924115 0
924271 0
924334 0
924517 0
924559 0
924658 0
924667 0
924688 3
924692 0
924730 0
924786 0
924811 7324
924866 41
924925 0
924950 0
924968 0
924992 0
925015 2
925057 0
925357 0
925363 0
925502 0
925546 0
925564 0
925579 0
925596 0
925687 0
925690 0
925710 39
925771 97
925859 58
925861 89
925881 1
925914 4
925986 24
926036 50
926046 8
926057 0
926086 73
926088 59
926123 0
926147 0
926166 38
926168 22
926215 28
926234 0
926245 0
926255 0
926361 0
926406 0
926451 0
926472 0
926544 0
926658 2
926691 0
926761 0
926853 0
926869 0
926961 26
927037 0
927041 7
927078 0
927089 0
927123 0
927206 0
927286 0
927299 0
927303 10
927309 0
927385 43
927409 0
927422 0
927593 0
927967 85
927971 0
928130 0
928242 40
928290 16
928472 23
928712 146
928865 10
928982 41
929264 84
929267 147
929321 40
929483 14
929546 38
929699 56
929756 125
929879 60
929903 20
929952 0
929969 16
930125 147
930133 151
930445 21
930454 0
930482 0
930581 0
930682 6
930730 82
930843 7
930964 0
931035 0
931053 4
931134 4
931260 0
931455 19
931458 40
931515 4
931722 0
931802 0
931998 59
932145 9
932175 81
932352 159
932397 36
932748 0
932862 10
932898 7
932998 0
933054 95
933168 29
933219 67
933336 27
933348 20
933497 0
933656 50
933658 381
933662 141
933670 76
933674 26
933698 2
933716 0
933725 0
933900 0
933951 0
934242 0
934266 144
934492 0
934514 0
934629 0
934839 0
934875 15
934897 0
935074 0
935089 112
935134 3
935228 0
935338 64
935858 0
935938 0
936191 0
936208 17
936324 2
936649 1
936830 190
936858 56
936993 31
937028 30
937081 0
937153 13
937157 118
937167 0
937206 5
937501 0
937955 0
938056 22
938101 0
938225 35
938323 0
938464 0
938479 136
938515 19
938590 6
938713 4
938827 0
938929 35
938995 21
939009 0
939157 0
939175 0
939292 0
939345 0
939439 0
939535 40
939668 16
939674 0
939690 5
939707 0
939709 0
939714 0
939725 0
939727 0
939738 0
939741 0
939745 0
939879 0
940233 0
940306 0
940310 78
940650 0
940758 0
940932 0
941002 0
941092 4
941421 0
942388 0
942394 0
942672 40
942951 54
943165 0
943195 0
943201 0
943453 0
943465 0
943531 0
943582 0
943935 0
943956 0
943971 0
944245 0
944563 29
944588 0
944708 0
944715 0
945008 49
945176 16
945456 0
945501 0
945614 0
945768 0
945790 0
945916 1
945919 0
946015 0
946132 0
946168 0
946186 0
946381 0
946423 0
946612 0
946715 9
946762 0
946993 0
947044 322
947116 9
947356 0
947377 0
947493 39
947808 20
947865 0
948024 0
948073 0
948117 42
948663 0
948727 0
948790 0
948807 0
948919 45
949033 0
949120 0
949195 0
949222 11
949315 28
949429 103
949615 2
949933 0
950026 0
950284 0
950368 0
950455 0
950689 0
950740 0
950746 0
950794 0
950837 0
950872 0
950950 0
951001 0
951022 0
951200 0
951229 0
951253 0
951351 15
951559 40
951563 0
951574 1
951616 0
951969 2
952290 0
952474 0
952629 80
952926 111
953343 21
953470 46
953590 0
953644 101
953664 0
953778 83
953877 0
953883 8
953914 0
954255 0
954612 37
954699 49
954792 0
954900 63
955563 0
955647 19
955894 0
955929 0
955944 0
956020 5
956031 161
956034 28
956054 0
956134 14
956154 62
956166 48
956194 0
956229 0
956284 0
956413 0
956531 0
956675 1
956846 0
957052 0
957132 0
957134 2
957138 20
957150 0
957189 0
957370 0
957406 0
957569 0
957575 18
957605 0
957614 0
957710 0
957725 0
957850 0
957893 0
958073 0
958148 0
958250 28
958406 0
958728 0
958768 0
958775 0
958795 0
958890 0
958897 0
959113 0
959212 0
959274 0
959305 154
959392 2
959518 0
959632 0
959922 0
960143 130
960147 4
960176 0
960187 0
960235 0
960353 0
960449 0
960480 160
960509 1
960576 0
960581 41
960588 0
960668 39
960801 0
960866 0
961347 0
961370 0
961377 0
961384 0
961474 0
961711 28
961765 19
961783 6
961846 0
961879 10
962173 19
962254 22
962287 0
962356 0
962403 0
962412 18
962416 718
962481 0
962532 16
962608 0
962747 0
962774 30
962798 0
963138 0
963174 0
963202 62
963216 0
963364 0
963462 0
963618 0
963721 2
963729 0
963852 0
963888 4
964083 4
964119 0
964137 7
964511 0
964666 0
964697 9
964699 0
964798 6
964879 0
964909 0
965002 23
965113 38
965230 0
965300 0
965389 0
965424 0
965546 0
965559 0
965617 0
965733 0
965984 0
966110 0
966129 0
966141 0
966189 0
966612 0
966984 0
967222 7
967240 63
967380 22
967392 0
967404 38
967965 0
968209 24
968506 17
968530 0
968542 94
968602 10
968611 0
968720 0
968768 2
968960 0
968993 0
969074 38
969134 0
969206 0
969257 14
969349 0
969374 6
969383 0
969617 0
969704 0
969878 16
969905 0
969953 0
970163 87
970201 1038
970370 30
970495 63
970522 0
970558 0
970681 0
970741 0
970753 13
970826 13
970892 7
971066 0
971112 0
971138 10
971359 98
971498 0
971692 0
972214 0
972268 6
972439 0
972547 0
972661 7
972739 0
972784 0
972827 27
972830 7
972860 0
973020 0
973182 0
973242 17
973245 122
973275 144
973404 21
973568 3
973628 0
973721 0
973742 0
973880 47
973932 0
973992 0
973997 0
974041 1
974049 0
974120 0
974206 0
974323 42
974326 78
974413 56
974455 0
974653 56
974857 163
974861 18
974875 31
974941 6
975067 52
975199 60
975445 53
975448 153
975532 17
975591 0
975598 38
975609 42
975681 14
975702 3
975807 11
975966 0
976020 16
976156 0
976249 17
976282 0
976363 0
976369 35
976396 42
976606 0
976618 0
976672 719
976705 34
976915 0
977007 0
977023 45
977034 0
977044 0
977133 40
977229 0
977273 0
977404 0
977417 1
977755 0
977776 65
977817 0
977834 0
978033 1
978043 3
978066 0
978090 55
978111 1678
978141 0
978173 0
978222 46
978306 41
978481 0
978488 0
978510 0
978519 0
978557 3
978597 0
978603 107
978691 54
978749 0
978777 0
978877 47
978881 5
978995 43
979007 0
979097 0
979109 0
979115 19
979142 0
979145 0
979181 4
979394 0
979439 8
979466 0
979490 0
979520 0
979532 0
979541 0
979910 0
979947 105
980057 56
980151 11
980384 0
980422 0
980531 20
980582 8
980714 56
980753 0
980933 41
980948 0
980969 0
981083 0
981168 0
981176 0
981192 4
981278 164
981311 0
981605 11
981620 226
981632 51
981767 0
981770 38
981857 2
981965 0
982055 63
982146 0
982230 0
982256 18
982315 0
982358 2
982561 19
982606 29
982622 0
982654 27
982706 0
982847 29
982916 0
983365 53
983375 1
983529 15
983554 57
983638 0
983997 0
984209 0
984412 7
984484 86
984487 0
984490 0
984592 0
984619 0
984628 79
984673 0
984769 0
984889 0
984940 0
984969 0
985018 0
985051 0
985057 21
985063 57
985102 0
985115 0
985219 0
985258 0
985263 0
985456 0
985489 12
985528 0
985648 0
985663 10
985675 36
985699 0
985756 50
985816 0
986011 0
986119 1
986182 0
986188 9
986209 8
986216 0
986402 0
986416 0
986506 0
986554 1
986830 22
986896 0
987046 35
987202 90
987514 36
987598 104
987601 1022
987697 21
987733 33
987778 0
987826 10
987835 15
987862 30
987913 0
987943 7
988005 3
988135 0
988399 40
988469 0
988559 11
988568 10
988577 9
988658 0
988913 0
989243 112
989255 325
989306 12
989366 96
989406 30
989517 78
989574 0
989612 0
989634 0
989666 0
989763 0
989862 0
990009 0
990090 0
990105 0
990192 0
990239 0
990354 0
990414 0
990422 0
990441 0
990552 0
990636 0
990735 0
990945 0
991091 0
991140 0
991181 53
991187 0
991254 0
991488 33
991578 0
991723 0
991768 25
991821 49
991829 0
991971 0
992040 0
992082 100
992133 0
992148 0
992313 55
992325 0
992352 0
992388 0
992415 13
992511 59
992595 0
992606 99
992751 9
992766 0
992772 7
992829 7
992874 0
993120 6
993225 15
993232 25
993256 0
993699 0
993828 142
993918 3
993927 0
993942 88
994015 0
994054 0
994194 0
994619 80
994664 0
994718 39
994739 30
994745 76
994855 0
994897 30
994910 25
994973 2
994979 0
994987 0
995008 0
995018 0
995033 0
995044 0
995068 0
995119 0
995142 0
995170 2
995187 19
995296 29
995473 97
995524 27
995542 38
995701 72
996031 0
996040 0
996142 112
996274 36
996295 8
996301 0
996325 0
996370 32
996409 0
996520 62
996648 96
996725 28
997223 26
997341 0
997403 75
997475 132
997477 214
997481 118
997499 0
997542 5
997607 211
997641 0
997681 88
997684 6
997705 19
997710 31
997756 64
997768 0
997771 17
997915 0
997944 0
997963 103
998098 0
998122 90
998353 67
998434 0
998443 19
998452 218
998521 0
998543 0
998586 3
998642 0
998712 0
998759 0
998836 2
998969 0
999058 0
999077 0
999217 0
999251 0
999306 0
999334 2
999338 5
999362 0
999380 62
999441 0
999486 5
999530 46
999546 0
999660 9
999732 13
999744 43
999786 82
999795 42
999924 0
999950 0
999987 0
1000053 8
1000098 0
1000224 11
1000534 0
1000555 39
1000783 0
1000816 0
1000951 9
1000957 14
1001060 107
1001150 9
1001164 4
1001177 0
1001180 0
1001329 0
1001361 0
1001465 32
1001584 0
1002398 0
1002551 0
1002585 0
1002589 0
1002605 0
1002618 1
1002625 0
1002642 0
1002650 1
1002756 1
1002800 0
1002893 5
1003001 122
1003084 0
1003122 29
1003468 4
1003492 5
1003582 43
1003873 65
1003902 0
1003940 75
1003956 40
1003981 20
1003989 11
1004021 36
1004060 1
1004062 2
1004183 0
1004238 0
1004337 10
1004391 0
1004784 15
1004881 0
1005171 0
1005485 0
1005496 0
1005904 0
1006024 0
1006041 0
1006327 19
1006570 6
1006594 116
1006717 94
1006741 33
1006840 0
1006858 0
1007135 0
1007179 24
1007614 0
1007824 0
1007923 83
1007960 36
1008087 0
1008128 30
1008371 0
1008395 153
1008486 0
1008494 72
1008806 0
1008847 0
1008924 49
1008972 49
1009003 0
1009016 0
1009022 0
1009429 0
1009482 0
1009528 0
1009621 0
1009864 0
1009933 0
1010114 0
1010119 54
1010159 0
1010323 13
1010351 25
1010491 0
1010503 217
1010680 8
1010797 20
1010839 42
1010866 0
1010995 10
1011058 111
1011070 39
1011094 0
1011238 77
1011256 60
1011269 0
1011301 16
1011372 0
1011484 0
1011497 4
1011641 0
1011800 0
1011818 0
1011907 9
1012257 90
1012269 76
1012279 24
1012806 0
1012956 14
1013034 0
1013208 11
1013214 29
1013235 0
1013390 1
1013574 6
1013639 0
1013709 1
1013766 76
1013786 0
1013831 19
1013887 17
1014115 0
1014118 9
1014139 3
1014636 0
1014694 0
1014727 1
1014985 0
1015006 0
1015073 68
1015131 70
1015293 0
1015326 59
1015338 1
1015365 28
1015432 0
1015575 0
1015776 0
1015884 0
1015929 0
1015965 0
1016004 0
1016028 0
1016094 0
1016097 0
1016184 0
1016250 0
1016295 0
1016358 2
1016468 0
1016480 0
1016564 0
1016595 0
1016699 0
1016795 0
1017008 2
1017368 0
1017437 0
1017713 0
1017828 0
1018054 0
1018069 0
1018255 0
1018324 0
1018418 0
1018432 0
1018474 0
1018539 0
1018579 0
1018618 11
1018672 4
1018717 21
1018918 2
1018928 0
1018951 0
1018969 0
1019212 6
1019285 0
1019339 6
1019363 30
1019382 52
1019744 0
1019964 21
1020093 3
1020105 32
1020118 0
1020208 4
1020211 14
1020344 0
1020355 0
1020362 9
1020393 0
1020416 0
1020495 0
1020787 0
1020883 0
1020897 0
1021036 0
1021126 0
1021456 0
1021511 34
1021559 0
1021637 88
1021692 84
1021799 2
1021982 32
1022012 3726
1022283 5
1022407 107
1022875 56
1023001 39
1023160 5
1023311 0
1023326 0
1023374 0
1023457 0
1023506 0
1023509 0
1023728 0
1024029 3
1024036 0
1024046 0
1024069 0
1024088 6
1024106 27
1024119 168
1024195 34
1024301 176
1024397 4
1024421 0
1024531 0
1024548 0
1024553 22
1024575 80
1024579 0
1024598 30
1024625 11
1024631 68
1024694 8
1024698 18
1024718 7
1024868 0
1025063 7
1025157 29
1025192 0
1025294 0
1025393 0
1025535 71
1025636 0
1025666 30
1025675 3
1025692 0
1025720 6
1025759 124
1025805 0
1025855 69
1025858 104
1025908 0
1025935 7
1026022 0
1026179 0
1026581 6
1026680 0
1026731 30
1026836 100
1026917 119
1027200 0
1027473 0
1027482 0
1027488 0
1027534 1
1027576 0
1027668 0
1027837 0
1028023 0
1028125 0
1028254 0
1028265 0
1028278 0
1028287 0
1028525 1
1028551 0
1028559 0
1028755 0
1028803 14
1028848 0
1028924 14
1028933 188
1028935 64
1028946 119
1028950 27
1028983 12
1029023 0
1029132 0
1029175 0
1029243 0
1029268 0
1029274 0
1029283 0
1029382 0
1029817 0
1030027 0
1030258 0
1030337 0
1030353 0
1030363 0
1030413 0
1030425 0
1030609 0
1030658 0
1030773 0
1030808 0
1030820 0
1030824 0
1030842 0
1031034 0
1031226 0
1031931 0
1032066 0
1032435 0
1032816 0
1032933 0
1033251 3
1033336 0
1033700 0
1033741 0
1033788 0
1033923 0
1033950 0
1034004 0
1034103 0
1034107 0
1034157 0
1034175 0
1034249 0
1034283 0
1034423 0
1034549 0
1034654 0
1034702 16
1034752 36
1034858 0
1035251 12
1035335 0
1035341 49
1035497 60
1035586 0
1035607 0
1035814 6
1035826 0
1035975 0
1035982 0
1035993 0
1036078 19
1036237 112
1036302 0
1036320 6
1036336 0
1036360 382
1036363 31
1036399 8
1036453 106
1036474 0
1036483 0
1036516 99
1036534 90
1036585 1
1036597 80
1036762 89
1036837 0
1036846 13
1036861 185
1036925 0
1036991 30
1037108 11
1037216 1
1037330 0
1037436 0
1037500 0
1037536 72
1037644 32
1037770 0
1037796 191
1038013 298
1038028 89
1038079 59
1038145 0
1038220 10
1038316 46
1038349 0
1038379 0
1038387 0
1038420 84
1038440 0
1038478 0
1038488 0
1038498 0
1038540 0
1038567 0
1038579 7
1038740 0
1038769 3
1038801 3
1038822 0
1038900 71
1038906 39
1039104 0
1039138 224
1039192 0
1039240 49
1039525 83
1039651 0
1039727 1
1039891 0
1039948 0
1040022 0
1040099 4
1040294 22
1040351 0
1040495 22
1041188 0
1041467 87
1041578 27
1041710 71
1042007 41
1042016 37
1042225 0
1042255 0
1042525 0
1042642 0
1042852 0
1042978 0
1043001 0
1043059 0
1043129 0
1043269 0
1043514 0
1043532 0
1043604 0
1043814 0
1044039 0
1044218 0
1044503 0
1044545 0
1044829 0
1044838 0
1045279 0
1045307 0
1045453 0
1045528 0
1045719 0
1045806 0
1045810 4
1046049 0
1046133 0
1046283 0
1046328 0
1046370 0
1046418 0
1046436 0
1046565 0
1046700 0
1047011 0
1047050 0
1047151 0
1047166 0
1047182 0
1047257 0
1047410 0
1047418 0
1047488 0
1047557 0
1047626 0
1047665 0
1047851 0
1047935 0
1047986 0
1047995 0
1048121 0
1048177 0
1048242 0
1048568 117
1048643 27
1048742 0
1048949 51
1048967 4
1049051 0
1049084 130
1049094 45
1049557 10
1049564 0
1049684 3
1049716 49
1049720 83
1049749 0
1049751 29
1049764 0
1049825 0
1049856 0
1049873 0
1050136 18
1050253 0
1050646 0
1050736 0
1050766 3
1051057 72
1051104 0
1051111 0
1051140 0
1051170 0
1051185 0
1051216 0
1051391 0
1051403 0
1051421 0
1051457 0
1051756 0
1051792 1
1051795 0
1052278 27
1052371 0
1052441 0
1052498 0
1052581 0
1052805 0
1052839 0
1052884 17
1053035 0
1053114 8
1053169 0
1053234 0
1053254 0
1053271 0
1053416 0
1053586 134
1053641 0
1053819 0
1053827 3
1054026 193
1054029 21
1054248 0
1054257 4
1054593 26
1054623 32
1054685 0
1054925 0
1055015 0
1055102 0
1055234 0
1055417 0
1055423 0
1055426 0
1055435 0
1055522 10
1055552 0
1055573 38
1055583 0
1055700 0
1055771 0
1055870 0
1055885 3
1055927 0
1055930 6
1055972 0
1056035 0
1056107 0
1056176 0
1056339 0
1056494 2
1056602 4
1056818 0
1056937 33
1057258 2
1057443 0
1057637 31
1057650 0
1057654 54
1057729 0
1057753 0
1057762 35
1057798 22
1057843 67
1057888 0
1057963 21
1057981 190
1058035 160
1058050 163
1058056 21
1058200 100
1058236 71
1058242 131
1058299 0
1058466 94
1058545 0
1058599 257
1058617 20
1058845 7
1058851 151
1058899 51
1058917 14
1058923 16
1058932 0
1059086 35
1059223 1
1059550 0
1059569 0
1059727 0
1059746 0
1059896 1
1059901 175
1059907 0
1059916 0
1059921 0
1059927 0
1059957 99
1059996 116
1060005 118
1060062 0
1060230 0
1060242 0
1060309 0
1060340 0
1060576 0
1060730 0
1060796 0
1060802 0
1060823 0
1061027 0
1061149 0
1061166 0
1061219 0
1061243 0
1061252 0
1061287 0
1061574 47
1061622 0
1061730 0
1061880 5
1061922 0
1062072 0
1062111 0
1062578 10
1062674 11
1062692 22
1062842 13
1062872 26
1062923 0
1062935 0
1062965 0
1063229 0
1063404 0
1063443 0
1063537 10
1063600 0
1063690 32
1063858 5
1064211 0
1064419 40
1064497 2
1064717 0
1065180 0
1065299 0
1065583 0
1065731 0
1065940 28
1066021 0
1066030 0
1066180 0
1066251 0
1066268 0
1066330 0
1066340 18
1066404 3
1066425 0
1066436 6
1066532 0
1066757 0
1066847 0
1066913 0
1067674 0
1068108 0
1068471 0
1068506 0
1068589 79
1068678 0
1068711 0
1068723 1
1069044 0
1069135 3
1069263 0
1069359 0
1069481 0
1069697 0
1069748 7
1069802 4
1069804 0
1069857 0
1070175 0
1070211 2
1070232 7
1070385 13
1070438 0
1070520 0
1070606 0
1070847 0
1071090 29
1071176 0
1071231 38
1071239 9
1071288 0
1071340 0
1071620 0
1071851 11
1071947 0
1072091 148
1072140 0
1072150 0
1072168 0
1072307 10
1072441 49
1072554 69
1072637 0
1072664 171
1072701 110
1072784 2
1072803 236
1072809 20
1072938 13
1072971 9
1073174 227
1073276 59
1073417 5
1073438 158
1073558 18
1073882 174
1074173 1
1074253 147
1074420 0
1074458 48
1074491 2
1074520 34
1074552 1
1074641 15
1074701 37
1074728 18
1074748 84
1074751 14
1074762 0
1074775 0
1074892 27
1074912 0
1074954 0
1075489 45
1075510 0
1075582 0
1075612 8
1075985 0
1076039 14
1076078 0
1076201 3
1076216 12
1076328 29
1076505 0
1076516 0
1076558 62
1076615 23
1076758 75
1076792 0
1076908 0
1077058 0
1077067 14
1077424 10
1077476 0
1077538 42
1077578 359
1077607 96
1077610 18
1077926 0
1077980 0
1078196 16
1078225 0
1078352 0
1078358 3
1078370 16
1078397 20
1078496 0
1078631 27
1078721 18
1078826 91
1079006 11
1079207 11
1079285 39
1079336 132
1079417 8
1079495 18
1079501 1
1079525 0
1079750 19
1079760 42
1079780 34
1079853 0
1079903 0
1079926 4
1080105 54
1080111 3
1080126 17
1080261 3
1080567 30
1080580 0
1080592 21
1080701 44
1080803 0
1081070 0
1081305 0
1081328 0
1081355 42
1081385 0
1081634 0
1081691 20
1081949 0
1082078 0
1082252 17
1082405 0
1082564 16
1082618 51
1082628 41
1082648 7
1082657 17
1082717 11
1082835 0
1082978 72
1082982 20
1083004 0
1083045 59
1083097 0
1083172 27
1083441 0
1083682 0
1083748 0
1083769 0
1083985 0
1084168 0
1084252 0
1084292 79
1084469 0
1084871 32
1085033 88
1085114 0
1085213 23
1085367 26
1085383 114
1085445 46
1085454 0
1085649 0
1085983 79
1086110 14
1086229 29
1086328 21
1086385 25
1086445 0
1086761 199
1086765 140
1086836 0
1086861 5
1086877 19
1086900 8
1086906 1604
1087058 11
1087064 19
1087140 98
1087176 118
1087206 0
1087248 76
1087266 0
1087362 0
1087415 48
1087517 68
1087538 29
1087580 30
1087685 27
1087724 46
1087730 8
1087750 0
1087841 2
1087879 26
1087909 58
1087963 109
1088026 44
1088044 1
1088047 32
1088071 6
1088110 42
1088155 609
1088158 103
1088167 15
1088190 3
1088197 0
1088563 0
1088605 5
1088632 1521
1088752 3300
1088767 2
1088785 0
1088824 35
1088827 79
1088920 12
1088926 179
1089049 29
1089262 3
1089283 109
1089286 16
1089322 56
1089328 39
1089415 124
1089442 3297
1089504 0
1089568 160
1089613 125
1089694 94
1089697 0
1089709 15
1089733 58
1089736 28
1089748 21
1089760 0
1089781 97
1089877 98
1089907 117
1089910 50
1090012 0
1090080 16
1090115 20
1090138 49
1090232 66
1090490 78
1090562 0
1090568 0
1090607 65
1090671 13
1090790 0
1090887 51
1090960 0
1091042 20
1091146 37
1091283 0
1091370 0
1091379 0
1091391 0
1091583 3
1091601 0
1091713 0
1091752 0
1091872 46
1092117 52
1092339 0
1092360 0
1092396 50
1092446 0
1092582 15
1092622 0
1092807 0
1092816 50
1092870 21
1092954 4
1092963 3
1092987 0
1093062 0
1093092 4
1093242 15
1093346 0
1093409 0
1093433 342
1093475 0
1093482 1
1093484 0
1093520 0
1093553 0
1093580 29
1093630 0
1093910 221
1093926 0
1093942 14
1094044 52
1094107 1
1094212 27
1094242 12
1094347 1
1094389 49
1094454 0
1094511 0
1094598 12
1094616 0
1094709 0
1094772 11
1094814 30
1094851 0
1094995 0
1095014 0
1095019 0
1095040 8
1095042 3
1095152 0
1095279 31
1095316 0
1095464 32
1095485 0
1095587 2
1095764 0
1095827 62
1095914 0
1095971 4
1096044 3
1096083 0
1096159 2
1096179 14
1096194 0
1096230 2
1096539 4
1096551 24
1096602 0
1096641 582
1096707 3
1096716 17
1096755 8
1096788 36
1096874 34
1097028 3404
1097067 41
1097217 11
1097264 47
1097267 15
1097357 17
1097369 5
1097374 50
1097461 66
1097576 30
1097717 102
1097748 1
1097956 32
1098116 0
1098196 0
1098203 0
1098393 23
1098429 86
1098498 66
1098522 34
1098624 67
1098758 0
1098843 19
1098918 12
1098957 51
1099035 13
1099076 32
1099092 0
1099131 46
1099134 0
1099248 16
1099278 196
1099284 25
1099461 12
1099605 6
1099659 9
1099731 12
1099770 7
1099816 128
1099872 0
1099975 44
1100035 112
1100191 45
1100203 127
1100254 7
1100492 44
1100501 20
1100887 1663
1100995 65
1100998 0
1101061 28
1101073 1
1101085 28
1101163 0
1101166 121
1101175 9
1101181 38
1101235 9742
1101241 34
1101262 9
1101280 36
1101295 29
1101340 0
1101373 29
1101484 16
1101532 62
1101591 1
1101598 0
1101617 0
1101775 8
1101781 44
1101963 15126
1101976 15
1101991 0
1102121 8
1102153 3
1102247 0
1102417 0
1102633 21
1102669 35
1102941 14
1102984 9
1103023 36
1103181 0
1103187 4
1103205 9
1103241 0
1103288 3
1103424 0
1103713 0
1103973 45
1103976 2
1103991 38
1104131 0
1104174 7
1104222 0
1104276 0
1104303 0
1104330 0
1104354 0
1104393 50
1104405 0
1104413 7
1104502 0
1104564 0
1104600 5
1104604 7
1104613 0
1104695 0
1104709 0
1104784 0
1104796 0
1104868 0
1105096 0
1105159 2
1105168 25
1105246 0
1105390 6
1105558 163
1105573 41
1105591 0
1105651 15
1105726 0
1105867 0
1105876 30
1105880 5
1105951 2
1105966 0
1106121 0
1106183 10
1106215 0
1106245 12
1106260 121
1106464 0
1106557 21
1106560 0
1106734 30
1106806 630
1106836 1
1106878 60
1106908 4
1106992 50
1107058 0
1107208 0
1107221 62
1107239 26
1107256 0
1107271 0
1107348 10
1107357 0
1107416 0
1107461 675
1107485 0
1107665 23
1107701 75
1107896 51
1107953 0
1108189 0
1108382 37
1108701 7
1108784 0
1108794 15
1108887 75
1108899 67
1108933 11
1108940 21
1108949 0
1108956 3
1108987 0
1109042 72
1109067 56
1109112 155
1109171 0
1109262 127
1109442 39
1109715 23
1109784 117
1109859 57
1109874 48
1109928 225
1109996 0
1110156 83
1110180 66
1110213 12
1110225 41
1110363 0
1110372 18
1110483 0
1110519 0
1110587 0
1110621 9
1110753 71
1110784 0
1111161 1
1111212 6
1111281 30
1111489 0
1111566 86
1111569 7
1111638 47
1111759 9
1111893 44
1111992 0
1111995 0
1112113 1
1112386 61
1112416 335
1112526 9
1112599 53
1113123 5
1113203 0
1113249 7
1113269 0
1113378 0
1113444 5
1113612 37
1113765 2
1113853 0
1113859 0
1113871 0
1113886 0
1113920 0
1113922 44
1113928 0
1113959 61
1113971 69
1114117 0
1114218 4
1114370 40
1114374 0
1114426 33
1114488 0
1114588 0
1114677 0
1114704 53
1114932 42
1114936 1
1115064 3
1115094 4
1115109 9
1115169 1
1115511 18
1115749 27
1115917 69
1116058 65
1116067 53
1116322 30
1116340 6
1116480 13
1116546 0
1116699 0
1116820 42
1116945 65
1117104 33
1117219 20
1117243 3
1117267 0
1117288 6
1117345 0
1117531 0
1117616 48
1117681 0
1118062 13
1118133 6
1118631 10
1118664 2
1118932 0
1118955 0
1119000 28
1119063 0
1119115 0
1119121 0
1119154 24
1119169 0
1119246 37
1119278 4
1119475 24
1119495 9
1119507 97
1119525 43
1119552 3
1119586 0
1119618 90
1119645 24
1119741 11
1119756 48
1119915 0
1120118 214
1120202 158
1120457 175
1120460 29
1120463 39
1120578 3
1120637 48
1120646 0
1120706 37
1120805 38
1120955 9
1121174 25
1121225 69
1121228 47
1121246 57
1121276 52
1121403 14
1121500 2
1121540 20
1121564 12
1121577 29
1121584 154
1121588 717
1121624 0
1121723 0
1121756 94
1121809 16
1121924 10
1122095 60
1122173 37
1122278 31
1122579 12
1122638 217
1122782 8
1122814 22
1122878 65
1122902 12
1123007 0
1123076 0
1123103 12
1123249 9
1123261 0
1123483 123
1123531 135
1123611 0
1123858 71
1123915 0
1123999 19
1124041 23
1124059 2
1124071 37
1124226 57
1124304 9
1124319 37
1124564 94
1124566 58
1124742 0
1124754 14
1125363 0
1125378 0
1125449 0
1125485 0
1125523 17
1125657 36
1125770 81
1125853 0
1125880 177
1125917 97
1126000 3
1126019 215
1126025 17
1126154 22
1126187 9
1126390 197
1126492 51
1126633 3
1126654 172
1126774 9
1127098 154
1127389 0
1127469 164
1127636 0
1127674 58
1127707 1
1127736 18
1127979 77
1128036 15
1128051 0
1128114 0
1128164 0
1128170 0
1128182 6
1128265 0
1128301 35
1128303 3
1128376 0
1128406 14
1128409 11
1128434 0
1128613 0
1128721 0
1128888 70
1128925 25
1129444 0
1129528 0
1129561 0
1129565 0
1129607 0
1129720 0
1129746 0
1129897 0
1130163 0
1130297 0
1130439 0
1130530 172
1130532 4
1130538 31
1130540 33
1130560 104
1130714 5
1130801 46
1131277 14
1131511 28
1131633 0
1131877 27
1132045 100
1132176 0
1132376 0
1132403 2
1132455 8
1132628 13
1132649 109
1132814 67
1132898 0
1132919 0
1132955 13
1132976 24
1133030 23
1133431 40
1133957 46
1134098 57
1134326 0
1134494 0
1134508 138
1134616 120
1134655 0
1134759 0
1134897 38
1134930 162
1134954 190
1135260 0
1135365 24
1135419 0
1135494 0
1135617 4
1135758 14
1135794 0
1136124 0
1136192 0
1136345 22
1136528 0
1136675 0
1136738 0
1136802 15
1137067 96
1137253 7
1137410 52
1137421 0
1137603 0
1137660 0
1137759 0
1137822 0
1138086 56
1138191 78
1138311 0
1138320 22
1138479 31
1138514 0
1138524 0
1138535 6
1138696 11
1138792 0
1138849 7
1138954 0
1139020 0
1139053 0
1139125 0
1139305 0
1139410 0
1139643 66
1139646 40
1139733 0
1139853 1
1139856 13
1140256 0
1140290 0
1140318 8
1140405 24
1140411 17
1140417 0
1140495 0
1140618 0
1140699 0
1140759 0
1141005 0
1141011 0
1141146 0
1141251 0
1141351 12
1141371 0
1141384 1
1141407 0
1141635 0
1141711 36
1141967 0
1141983 240
1142124 6
1142149 0
1142187 12
1142406 6
1142440 0
1142515 0
1142547 0
1142583 0
1142637 13
1142688 0
1142878 0
1142894 0
1142920 0
1142945 0
1142986 0
1143141 0
1143255 0
1143367 0
1143483 0
1143510 0
1143555 18
1143582 44
1143678 0
1143714 0
1143807 0
1143861 0
1144023 0
1144176 3
1144377 0
1144476 0
1144572 0
1144611 15
1144686 0
1144695 0
1144746 0
1144800 0
1144806 0
1144815 0
1144890 16
1144968 28
1145004 6
1145031 8
1145079 17
1145100 4
1145127 86
1145148 0
1145175 0
1145250 0
1145361 0
1145424 0
1145562 0
1145588 0
1145697 0
1145724 22
1145812 0
1145853 59
1146559 0
1146669 0
1146712 0
1146900 30
1146948 0
1146969 0
1147062 0
1147071 0
1147087 34
1147242 46
1147255 0
1147353 30
1147494 0
1147562 0
1147579 0
1147593 0
1147604 0
1147618 0
1147722 0
1147861 0
1148008 0
1148030 0
1148099 17
1148138 0
1148318 47
1148417 0
1148435 0
1148523 0
1148564 3
1148600 22
1148627 39
1148753 0
1148774 0
1148966 0
1149007 0
1149041 0
1149050 1932
1149101 5
1149104 0
1149248 0
1149263 0
1149299 0
1149367 0
1149543 0
1149714 4
1149774 0
1149839 23
1149843 6
1149981 78
1150092 0
1150158 0
1150277 0
1150502 0
1150610 0
1150697 0
1150847 98
1150865 0
1150898 3
1150919 0
1150974 0
1150988 0
1151123 13
1151558 0
1151683 0
1151847 1
1151943 0
1151980 19
1152377 0
1152458 0
1152551 0
1152560 0
1152601 0
1152909 0
1153162 0
1153177 0
1153297 50
1153303 1
1153618 0
1153702 8
1153881 13
1153939 39
1153954 0
1154065 0
1154210 0
1154424 0
1154563 0
1154752 0
1154797 1
1154811 0
1154848 0
1154887 1
1154938 0
1155060 0
1155121 13
1155235 0
1155291 0
1155337 14
1155340 5
1155496 0
1155508 0
1155589 0
1155754 0
1155895 0
1155918 0
1156070 0
1156139 0
1156367 0
1156529 0
1156762 0
1156883 0
1157023 0
1157246 0
1157531 0
1157579 66
1157772 8
1157780 14
1157868 0
1157916 0
1157955 0
1158017 0
1158306 0
1158321 0
1158558 1
1158657 6
1158957 36
1159104 3
1159282 151
1159393 0
1159483 0
1159644 0
1159814 25
1160365 80
1160644 62
1160707 3
1160750 21
1160788 81
1160844 77
1160898 0
1160901 60
1161022 0
1161159 12
1161198 0
1161218 0
1161378 2
1161537 0
1161617 0
1161641 0
1162037 0
1162124 5
1162280 0
1162313 60
1162316 0
1162388 7
1162391 0
1162451 0
1162510 24
1162707 40
1162727 82
1162787 0
1162964 48
1163012 0
1163123 0
1163295 0
1163360 0
1163368 0
1163396 0
1163448 0
1163466 0
1163823 1
1163939 0
1164056 0
1164149 7
1164272 51
1164409 32
1164448 0
1164476 0
1164520 0
1164616 27
1164668 0
1164709 0
1164721 0
1164730 0
1164979 2
1165060 0
1165183 0
1165228 112
1165279 0
1165453 10
1165489 0
1165598 0
1165798 73
1165987 0
1166080 0
1166218 33
1166350 0
1166413 13
1166449 105
1166452 3
1166521 0
1166659 0
1166956 0
1167058 0
1167249 0
1167300 0
1167376 0
1167582 0
1167829 0
1167859 0
1168083 0
1168108 0
1168150 0
1168211 11
1168253 0
1168279 2
1168283 0
1168291 0
1168331 33
1168437 0
1168607 0
1168626 33
1168634 0
1168639 13
1168752 0
1169079 17
1169216 0
1169224 0
1169293 32
1169305 0
1169338 0
1169360 0
1169624 0
1169716 0
1169830 36
1169848 0
1169910 0
1170006 29
1170431 0
1170471 0
1170681 0
1170831 0
1170861 0
1170900 0
1170936 12
1171123 0
1171422 7
1171601 0
1171635 128
1171660 0
1171674 50
1171742 0
1171765 0
1172230 0
1172335 21
1172457 0
1172464 0
1172497 0
1172558 0
1172646 0
1172751 0
1172793 0
1172841 0
1173037 0
1173366 0
1173508 0
1173757 0
1173966 0
1173978 0
1174166 0
1174391 0
1174415 0
1174448 4
1174457 0
1174608 13
1174683 34
1174725 86
1174968 0
1175007 10
1175037 27
1175058 0
1175133 0
1175255 0
1175296 0
1175323 0
1175678 0
1175762 0
1175889 0
1175977 0
1176167 0
1176386 0
1176458 21
1176481 0
1176497 5
1176658 29
1176701 14
1176765 0
1176851 85
1176908 0
1176965 0
1176994 27
1177193 0
1177700 2
1177880 0
1177888 0
1177938 0
1178148 9
1178214 0
1178222 24
1178276 0
1178462 41
1178527 0
1178570 0
1178649 0
1178814 3
1178967 12
1178995 0
1179153 0
1179273 21
1179350 0
1179412 137
1179428 6
1179529 0
1179611 0
1179685 0
1179822 0
1180019 0
1180028 0
1180085 0
1180091 0
1180229 9
1180449 102
1180491 0
1180505 0
1180565 68
1180646 0
1180655 7
1180690 0
1180796 0
1180808 0
1180870 0
1181027 33
1181084 10
1181099 12
1181206 5
1181298 0
1181312 0
1181480 0
1181559 12
1181563 32
1181588 0
1181734 0
1181743 0
1181756 0
1181771 54
1181776 0
1181833 0
1181848 0
1182144 0
1182194 5
1182261 0
1182432 0
1182549 5
1182595 0
1182605 0
1182649 7
1182794 0
1182891 0
1182901 0
1182960 0
1182991 2
1183054 0
1183056 9
1183095 2
1183132 0
1183317 0
1183346 5
1183395 9
1183483 0
1183596 0
1183602 64
1183646 0
1183659 0
1183722 0
1183746 0
1183758 0
1183833 0
1183845 0
1183853 0
1184070 0
1184195 10
1184255 13
1184374 0
1184390 0
1184462 8
1184553 0
1184678 5
1184707 0
1184777 0
1184781 0
1185028 0
1185097 0
1185100 4
1185137 33
1185181 0
1185189 0
1185298 21
1185334 0
1185424 27
1185613 28
1185638 1
1185757 0
1185777 0
1186077 0
1186247 0
1186254 0
1186308 71
1186414 0
1186439 2
1186470 0
1186493 0
1186651 0
1186805 0
1186811 0
1187087 19
1187201 0
1187438 0
1187525 0
1187532 0
1187550 0
1187553 0
1187568 69
1187640 15
1187661 0
1187727 0
1187730 0
1187763 0
1187867 29
1187887 0
1188122 48
1188164 0
1188194 0
1188444 27
1188471 2
1188634 0
1188648 26
1188658 0
1188685 0
1188754 7
1188823 0
1188832 16
1188909 12
1189057 0
1189078 0
1189391 0
1189471 0
1189491 0
1189503 0
1189532 0
1189566 0
1189606 0
1189669 0
1189762 0
1189821 0
1189835 0
1190593 21
1190710 4
1190801 0
1190824 0
1190869 3
1190950 0
1191005 8
1191109 20
1191113 24
1191178 0
1191192 0
1191209 0
1191425 3
1191862 0
1191879 0
1191922 0
1191967 0
1192098 38
1192567 39
1192591 6
1192684 28
1192702 69
1192735 546
1192919 8
1192977 8
1192986 0
1193036 13
1193092 0
1193161 2
1193169 0
1193239 0
1193416 0
1193802 14
1193838 0
1193898 4
1194066 24
1194069 94
1194174 0
1194182 0
1194258 0
1194279 68
1194301 80
1194502 0
1194815 71
1194832 0
1194910 0
1195109 0
1195205 0
1195349 0
1195364 0
1195586 0
1195733 0
1195811 0
1195864 58
1195875 19
1195902 0
1196062 10
1196068 19
1196143 0
1196197 189
1196268 32
1196341 10
1196439 0
1196539 0
1196800 10
1196803 26
1196969 19
1197011 9
1197022 0
1197224 0
1197247 0
1197265 0
1197381 0
1197392 0
1197429 0
1197450 0
1197462 0
1197530 17
1197639 0
1197768 0
1197780 0
1197838 0
1197843 0
1197976 0
1198000 0
1198024 0
1198078 0
1198095 9
1198228 3
1198458 71
1198518 0
1198533 29
1198545 0
1198554 105
1198626 0
1198656 0
1198668 54
1198674 71
1198683 55
1198731 58
1198854 10
1199028 0
1199043 4
1199087 0
1199097 0
1199246 0
1199311 0
1199439 0
1199511 12
1199544 0
1199550 0
1199598 0
1199647 0
1199667 31
1200009 15
1200170 105
1200174 238
1200180 0
1200338 0
1200525 14
1200543 12
1200591 47
1200660 0
1200788 10
1201005 0
1201020 47
1201041 0
1201043 0
1201049 0
1201109 171
1201273 26
1201314 0
1201337 0
1201467 0
1201497 12
1201588 28
1201763 11
1201835 0
1202117 0
1202141 97
1202195 23
1202199 6
1202282 4
1202551 12
1202573 21
1202713 0
1202719 22
1202745 5
1202783 6
1202789 0
1202927 17
1202941 0
1202950 0
1203004 0
1203008 26
1203061 0
1203068 0
1203079 0
1203084 0
1203086 0
1203153 0
1203167 0
1203179 0
1203217 0
1203239 0
1203260 0
1203381 0
1203456 0
1203897 0
1204137 53
1204186 0
1204295 0
1204315 0
1204386 0
1204447 0
1204648 0
1204699 0
1204723 40
1204777 0
1204786 0
1204822 1
1204876 0
1204879 0
1204888 20
1205165 0
1205169 33
1205231 0
1205294 0
1205321 0
1206050 0
1206056 11
1206080 0
1206167 0
1206321 0
1206492 0
1206703 5
1206713 0
1206745 21
1206919 0
1206943 4
1207057 0
1207090 0
1207402 0
1207543 4
1207555 16
1207724 0
1207814 0
1207816 45
1207823 0
1208021 0
1208096 0
1208321 0
1208699 19
1208765 0
1208800 5
1208832 0
1208863 0
1208935 0
1209049 0
1209200 0
1209336 0
1209631 0
1209859 0
1209972 0
1210080 3
1210734 0
1210914 0
1211092 0
1211159 0
1211222 0
1211267 0
1211352 0
1211471 7
1211532 0
1211864 0
1211984 0
1212023 0
1212095 0
1212104 0
1212116 34
1212170 28
1212176 0
1212311 0
1212329 0
1212365 0
1212378 10
1212617 0
1212745 0
1212838 54
1213206 0
1213211 2
1213314 0
1213389 0
1213440 0
1213473 0
1213632 0
1213657 0
1213671 0
1213683 0
1213722 0
1213734 0
1213857 0
1213887 0
1213905 0
1213953 0
1214005 0
1214026 0
1214036 0
1214044 0
1214056 0
1214167 0
1214253 0
1214426 4
1214460 2
1214492 0
1214513 40
1214567 18
1214615 0
1214639 12
1214686 0
1214702 0
1214779 0
1214818 0
1214951 38
1214984 0
1215048 0
1215191 0
1215287 197
1215335 0
1215398 0
1215450 0
1215482 6
1215493 3
1215597 0
1215617 34
1215623 0
1215830 0
1215908 0
1215941 0
1215971 0
1216010 0
1216061 66
1216097 0
1216176 0
1216303 0
1216402 0
1216413 0
1216425 24
1216438 0
1216495 0
1216543 0
1216771 0
1216786 22
1216824 0
1217092 37
1217152 0
1217221 15
1217224 4
1217233 0
1217243 21
1217287 0
1217595 36
1217631 0
1217806 0
1217871 0
1217943 0
1217982 2
1218033 19
1218054 0
1218065 0
1218147 0
1218640 31
1218678 5
1218764 0
1218980 0
1219041 0
1219067 0
1219233 48
1219757 28
1219823 0
1219939 11
1220161 0
1220336 18
1220647 0
1220899 24
1221076 0
1221136 27
1221548 0
1221734 0
1221918 0
1221988 0
1222090 0
1222274 0
1222393 0
1222429 0
1222474 0
1222618 0
1222639 19
1222725 0
1222834 0
1222920 0
1222974 0
1222977 0
1223006 0
1223136 0
1223157 0
1223166 0
1223472 0
1223481 0
1223655 0
1223781 0
1223802 0
1223817 1
1223890 0
1224021 0
1224128 0
1224227 0
1224266 0
1224473 0
1224550 0
1224662 0
1224701 0
1224857 0
1224893 0
1224999 0
1225128 0
1225359 0
1225404 0
1225825 8
1225837 0
1225942 0
1225972 0
1226120 0
1226171 0
1226215 0
1226269 41
1226347 5
1226351 36
1226416 0
1226423 41
1226530 0
1226707 0
1226778 0
1226785 0
1226812 7
1226824 0
1226893 7
1226919 0
1227152 76
1227227 24
1227330 39
1227357 0
1227635 0
1227704 0
1227794 0
1227808 6
1228018 78
1228229 8
1228334 0
1228343 0
1228356 0
1228364 0
1228437 0
1228450 0
1228457 0
1228638 7
1228761 0
1228857 10
1228953 31
1228995 0
1229094 0
1229245 0
1229274 0
1229327 0
1229466 0
1229538 0
1229772 0
1229781 21
1229850 71
1229919 0
1230063 17
1230070 0
1230080 0
1230158 22
1230192 0
1230299 8
1230305 19
1230588 4
1230995 21
1230998 0
1231059 0
1231133 0
1231211 57
1231248 0
1231268 0
1231298 0
1231332 4
1231418 1
1231595 4
1231645 0
1231709 0
1231843 0
1231903 20
1231910 18
1232006 91
1232449 0
1232650 0
1232665 0
1232746 39
1232793 0
1232869 0
1232924 38
1232988 2
1233066 6
1233144 104
1233174 5
1233201 0
1233303 1
1233345 0
1233390 0
1233504 0
1233660 16
1233680 0
1233786 0
1233810 0
1234082 54
1234085 2
1234385 0
1234393 0
1234395 0
1234401 0
1234577 11
1234817 32
1234862 0
1234948 0
1234990 0
1234992 0
1235000 0
1235009 0
1235047 18
1235168 55
1235269 30
1235337 0
1235378 40
1235397 3
1235422 0
1235457 0
1235481 0
1235642 0
1235666 0
1235705 4
1235915 0
1235927 7
1235954 0
1236005 0
1236011 0
1236038 0
1236060 0
1236080 0
1236086 0
1236092 0
1236179 0
1236185 0
1236254 0
1236263 8
1236377 0
1236413 0
1236859 0
1236975 0
1237020 17
1237023 0
1237101 0
1237149 0
1237182 0
1237200 0
1237239 0
1237242 0
1237355 0
1237377 0
1237458 0
1237506 0
1237692 0
1237701 7
1237713 22
1237812 0
1237839 0
1237899 0
1238028 10
1238093 0
1238113 0
1238383 0
1238406 0
1238506 30
1238564 0
1238599 0
1238603 0
1238613 5
1238701 2
1238866 0
1238919 0
1238983 0
1239226 0
1239349 0
1239379 0
1239628 0
1239827 0
1240058 16
1240088 15
1240121 0
1240179 83
1240304 0
1240490 3
1240529 40
1240637 0
1240676 0
1240715 0
1240913 0
1240989 4
1241030 0
1241200 0
1241282 0
1241422 0
1241503 0
1241742 31
1241797 0
1242218 0
1242307 0
1242408 0
1242533 0
1242564 11
1242804 9
1242837 0
1242840 0
1242861 15
1242909 0
1242939 0
1242995 0
1243023 102
1243085 0
1243195 0
1243281 1
1243397 0
1243810 0
1243843 10
1244006 0
1244156 0
1244170 0
1244291 0
1244362 0
1244390 0
1244411 0
1244729 0
1244788 0
1244993 0
1245235 0
1245487 0
1245922 0
1246087 0
1246240 26
1246650 11
1246703 44
1246819 0
1246843 0
1246920 43
1246932 0
1246963 49
1247232 0
1247235 93
1247319 0
1247338 0
1247534 0
1247594 4
1247773 2
1247946 0
1248106 0
1248137 0
1248164 0
1248259 43
1248301 0
1248376 81
1248432 0
1248451 0
1248508 0
1248656 0
1248667 28
1248669 0
1248707 0
1248780 32
1248886 61
1248914 0
1248979 106
1249085 60
1249163 10
1249190 0
1249462 48
1249471 19
1249480 0
1249570 53
1249573 16
1249593 0
1249672 36
1249709 0
1249786 0
1249883 22
1249890 37
1249894 1
1249949 0
1250092 15
1250206 5
1250240 0
1250303 0
1250376 0
1250393 0
1250491 0
1250820 0
1250895 29
1250957 0
1251096 97
1251102 9
1251116 0
1251136 0
1251245 0
1251296 54
1251300 237
1251325 3
1251370 48
1251434 0
1251552 106
1251754 7
1251773 564
1251862 23
1251913 7
1252027 0
1252063 29
1252090 86
1252120 117
1252196 16
1252624 0
1252801 3913
1252864 11
1252900 32
1253591 0
1253614 80
1253674 0
1253760 141
1253824 0
1253856 52
1253940 41
1253954 3
1253972 0
1254044 5
1254302 4
1254364 0
1254485 12
1254554 0
1254569 6
1254635 0
1254833 50
1254842 30
1254890 4
1254929 0
1255007 0
1255046 26
1255220 0
1255247 37
1255355 0
1255652 0
1255723 0
1255727 0
1255743 0
1255768 0
1255812 0
1255857 0
1255935 19
1255978 0
1255991 68
1256091 0
1256157 13
1256334 0
1256388 68
1256409 20
1256647 0
1256697 0
1256742 0
1256940 0
1257023 0
1257035 0
1257090 22
1257126 27
1257321 25
1257450 3
1257492 18
1257539 0
1257645 0
1257734 0
1257973 0
1258017 0
1258078 0
1258081 3
1258141 5
1258159 0
1258303 20
1258312 11
1258447 0
1258543 0
1258558 42
1258579 4
1258681 25
1258987 3
1259184 31
1259238 0
1259246 0
1259269 0
1259313 0
1259322 10
1259358 0
1259370 0
1259400 38
1259463 2
1259676 16
1259707 7
1259745 141
1259748 23
1259791 0
1259997 0
1260043 0
1260054 60
1260084 4
1260099 8
1260219 2
1260629 0
1260633 0
1260714 0
1260723 0
1260733 0
1260744 7
1260972 48
1261065 35
1261086 72
1261122 0
1261281 3
1261473 0
1261554 0
1261593 0
1261759 0
1261780 0
1261869 0
1261887 0
1261897 0
1261926 156
1261965 4
1262050 74
1262120 0
1262150 0
1262247 0
1262433 5
1262542 0
1262748 5
1262769 0
1262938 9
1262971 69
1262998 40
1263055 0
1263208 0
1263320 0
1263722 5
1263784 0
1263833 37
1263865 0
1263880 0
1263939 0
1264423 1
1264444 0
1264506 1
1264603 0
1264712 0
1264950 0
1265002 20
1265047 0
1265350 175
1265519 60
1265559 15
1265577 0
1265603 0
1265618 89
1265624 0
1265668 0
1266035 0
1266123 0
1266264 0
1266333 20
1266360 8
1266596 0
1266838 0
1266986 11
1267102 0
1267289 1
1267385 11
1267394 3
1267649 0
1267715 0
1267884 17
1267898 4
1268102 8
1268588 2
1268669 10
1268678 7
1268753 2
1268919 0
1268938 0
1268945 0
1269058 0
1269091 0
1269109 151
1269139 9
1269184 105
1269193 39
1269361 246
1269556 42
1269637 71
1269691 60
1269712 2
1269739 0
1269877 33
1270134 0
1270252 0
1270468 79
1270555 4
1270786 0
1270867 0
1270942 0
1270950 13
1271334 0
1271349 0
1271436 0
1271588 0
1271655 0
1271740 0
1271765 0
1271979 0
1271987 7
1272043 14
1272051 0
1272078 6
1272100 3
1272110 0
1272203 15
1272415 31
1272547 18
1272604 59
1272826 8
1272994 22
1273183 0
1273354 0
1273360 0
1273423 0
1273438 33
1273498 0
1273507 0
1273516 6
1273597 48
1273661 0
1273705 72
1273765 15
1273828 0
1273852 0
1273993 0
1274035 0
1274179 0
1274182 3
1274194 15
1274245 58
1274269 0
1274349 5
1274385 19
1274394 21
1274403 0
1274484 24
1274580 0
1274730 873
1274739 0
1274922 0
1274983 0
1275069 0
1275081 0
1275132 0
1275250 0
1275264 0
1275275 0
1275280 42
1275297 0
1275434 0
1275633 11
1275639 20
1275729 0
1275780 0
1275800 13
1275867 0
1275887 0
1275911 20
1275941 0
1275960 23
1276013 0
1276061 0
1276257 194
1276473 0
1276482 37
1276808 0
1276854 0
1276908 0
1276962 0
1276977 0
1277037 0
1277257 0
1277295 0
1277465 0
1277479 0
1277490 0
1277712 116
1277858 35
1277924 3
1278009 93
1278351 0
1278574 0
1278706 0
1278810 0
1278836 52
1278870 0
1278955 0
1278994 0
1279074 0
1279132 0
1279142 6
1279209 0
1279264 6
1279273 27
1279282 0
1279414 0
1279612 12
1279714 6
1279732 0
1279777 0
1279841 8
1279853 33
1279910 0
1280201 2
1280273 0
1280312 45
1280417 0
1280477 0
1280510 6
1280654 0
1280687 71
1280768 0
1280776 14
1280817 0
1280870 0
1280872 2
1280955 0
1280971 11
1281023 0
1281082 0
1281214 0
1281226 0
1281391 2
1281394 7
1281417 13
1281487 42
1281664 26
1281739 57
1281826 45
1281838 0
1281865 41
1281909 0
1281937 0
1281959 0
1282189 0
1282218 0
1282263 0
1282475 20
1282578 13
1282628 0
1282699 0
1282747 107
1282865 5
1283221 4
1283485 23
1283578 0
1283624 22
1283644 0
1284265 0
1284272 4
1284278 0
1284425 0
1284560 0
1284623 0
1284674 0
1284706 0
1284776 0
1284884 0
1285004 0
1285032 0
1285362 7
1285380 0
1285404 7
1285581 0
1285674 0
1285739 0
1285874 0
1286012 28
1286030 77
1286054 32
1286177 20
1286204 67
1286339 0
1286516 0
1286571 0
1286585 15
1286630 0
1286738 22
1286798 0
1286992 34
1286996 6
1287061 0
1287139 64
1287370 15
1287448 0
1287635 0
1287721 0
1287776 0
1288250 11
1288350 0
1288513 0
1288521 0
1288618 41
1288636 0
1288792 0
1288812 0
1288951 0
1288963 0
1288993 0
1289116 0
1289245 0
1289287 13
1289296 0
1289337 0
1289365 25
1289368 4
1289437 6
1289444 0
1289550 91
1289565 72
1289673 0
1289703 16
1289748 8
1289757 22
1289853 79
1289988 0
1290072 9
1290093 67
1290291 49
1290343 46
1290382 0
1290503 127
1290505 63
1290589 0
1290636 0
1290732 2308
1290800 81
1290804 33
1290885 0
1291011 128
1291017 84
1291169 41
1291213 46
1291216 0
1291379 120
1291451 57
1291516 0
1291570 0
1291753 15
1292197 0
1292239 0
1292257 0
1292293 3
1292371 0
1292451 2
1292483 0
1292503 17
1292517 43
1292524 83
1292741 0
1292842 128
1292860 0
1292868 80
1292871 0
1292918 0
1293066 139
1293072 60
1293224 51
1293387 0
1293413 0
1293557 76
1293560 27
1293628 9
1293646 0
1293673 0
1293686 0
1293699 0
1293752 0
1293871 0
1293915 0
1293922 0
1293953 0
1293975 0
1293995 0
1294008 32
1294040 0
1294049 2
1294118 15
1294208 0
1294221 0
1294238 0
1294241 0
1294250 0
1294266 0
1294315 0
1294324 0
1294327 0
1294344 0
1294381 2
1294408 0
1294414 0
1294469 0
1294496 0
1294520 0
1294571 0
1294681 0
1294746 21
1294830 42
1294841 0
1295081 0
1295165 11
1295516 58
1295552 0
1295782 0
1295798 13
1295992 20
1296065 46
1296170 13
1296395 0
1296413 4
1296461 0
1296491 5
1296560 0
1296677 0
1296791 30
1296803 0
1296883 161
1296903 0
1296916 0
1296928 77
1296936 0
1296943 0
1296955 0
1296967 3
1296997 47
1297062 0
1297134 0
1297483 0
1297743 0
1297827 0
1297859 0
1297872 0
1297882 25
1297916 0
1297958 0
1298090 0
1298124 0
1298192 0
1298273 0
1298291 0
1298324 5
1298345 65
1298351 39
1298357 19
1298438 0
1298485 0
1298501 14
1298557 0
1298603 0
1298627 4
1298713 0
1298738 10
1299149 0
1299242 48
1299280 0
1299343 0
1299586 0
1299642 0
1299676 0
1299694 0
1299799 26
1299934 0
1300045 0
1300147 6
1300284 0
1300419 0
1300443 3
1300522 0
1300692 0
1300726 0
1300861 3
1300900 0
1300974 56
1300984 0
1301142 0
1301201 7
1301255 0
1301575 5
1301824 0
1301852 0
1301877 0
1301912 0
1301927 0
1301958 0
1301962 0
1301990 0
1302010 17
1302016 0
1302158 0
1302263 0
1302353 0
1302385 0
1302389 0
1302428 0
1302456 4
1302692 0
1302716 12
1302908 3
1302914 7
1302995 3
1303058 9
1303062 0
1303085 0
1303096 0
1303105 0
1303222 17
1303277 1
1303364 0
1303400 0
1303436 0
1303472 0
1303788 7
1303791 2
1304243 0
1304246 33
1304261 9
1304276 0
1304598 0
1304758 0
1305082 0
1305169 20
1305464 0
1305641 0
1305694 0
1305765 25
1305866 0
1306412 0
1306472 0
1306568 19
1306658 145
1306796 33
1307133 0
1307294 0
1307336 0
1307412 9
1307519 25
1307793 0
1307799 0
1307839 0
1307845 14
1307877 0
1307927 47
1307948 33
1307957 0
1307966 0
1307974 0
1307994 7
1307997 0
1308010 0
1308019 1
1308056 37
1308058 87
1308143 32
1308167 0
1308194 1
1308243 11
1308277 0
1308287 15
1308322 0
1308329 0
1308381 63
1308399 0
1308420 37
1308441 0
1308461 21
1308464 0
1308497 0
1308500 23
1308525 4
1308548 44
1308624 0
1308657 0
1308669 0
1308679 0
1308689 0
1308705 0
1308731 0
1308738 0
1308742 0
1308752 0
1308756 10
1308814 0
1308825 0
1308861 0
1308866 0
1308893 62
1308897 0
1308903 12
1308939 0
1308969 19
1308991 0
1309045 0
1309072 31
1309101 0
1309125 0
1309143 38
1309157 0
1309202 3
1309212 0
1309249 0
1309271 0
1309301 7
1309371 0
1309405 0
1309423 0
1309428 0
1309441 0
1309449 0
1309474 0
1309527 12
1309532 0
1309548 0
1309550 0
1309568 0
1309586 0
1309593 0
1309602 0
1309635 0
1309715 0
1309725 0
1309749 0
1309752 0
1309786 0
1309793 0
1309797 12
1309801 0
1309815 0
1309839 0
1309850 0
1309866 0
1309882 0
1309895 73
1309899 0
1309944 0
1310001 0
1310030 0
1310064 0
1310108 0
1310115 0
1310123 0
1310130 0
1310146 0
1310161 0
1310182 0
1310212 8
1310236 10
1310298 0
1310371 76
1310494 25
1310524 5
1310851 48
1310874 29
1311018 8
1311033 0
1311059 4
1311172 18
1311249 0
1311302 0
1311335 0
1311348 14
1311393 0
1311545 78
1311618 0
1311663 2
1311691 0
1311727 0
1311739 0
1311753 0
1311784 0
1311856 0
1311870 0
1311905 0
1311907 0
1311911 0
1311927 0
1311966 0
1311999 0
1312024 0
1312029 0
1312057 35
1312078 0
1312081 0
1312102 0
1312115 0
1312128 6
1312149 0
1312183 0
1312202 0
1312209 0
1312226 0
1312230 0
1312294 0
1312305 0
1312322 0
1312361 0
1312374 17
1312390 0
1312409 0
1312414 0
1312440 56
1312471 0
1312489 84
1312492 0
1312645 0
1312654 0
1312672 0
1312704 0
1312722 0
1312737 0
1312802 0
1312827 0
1312837 0
1312840 0
1312864 0
1312902 0
1312942 0
1312972 184
1313001 0
1313006 0
1313047 0
1313079 0
1313086 0
1313105 0
1313115 1
1313127 0
1313151 0
1313228 1
1313275 0
1313281 0
1313311 16
1313364 103
1313375 26
1313471 0
1313583 31
1313587 0
1313590 0
1313628 4
1313650 0
1313729 0
1313766 0
1313783 0
1313808 0
1313867 4
1313917 52
1313924 14
1313926 0
1313963 39
1314011 0
1314015 0
1314077 0
1314091 0
1314144 0
1314180 0
1314184 0
1314187 0
1314191 0
1314202 0
1314208 0
1314225 0
1314233 0
1314259 0
1314325 42
1314343 0
1314370 1
1314421 0
1314543 1
1314549 0
1314568 0
1314577 7
1314588 0
1314606 0
1314631 29
1314728 23
1314759 5
1314819 0
1314836 253
1314843 0
1314852 181
1314905 81
1314992 0
1315097 11
1315118 56
1315165 17
1315227 10
1315269 0
1315511 22
1315521 0
1315541 2
1315584 0
1315629 1
1315676 12
1315800 0
1315874 10
1315886 0
1315907 0
1315957 192
1315959 0
1316002 82
1316008 27
1316016 0
1316044 0
1316062 0
1316148 0
1316198 0
1316231 1
1316235 100
1316343 3
1316350 0
1316354 112
1316394 159
1316404 1
1316438 81
1316474 0
1316516 0
1316542 0
1316626 27
1316686 0
1316833 0
1316885 55
1317015 22
1317050 0
1317115 123
1317259 17
1317289 75
1317339 0
1317364 0
1317377 0
1317395 0
1317414 27
1317462 10
1317465 17
1317500 11
1317572 65
1317652 0
1317681 41
1317779 0
1317813 2
1317845 0
1317908 50
1317914 206
1317990 71
1318063 0
1318149 88
1318153 2484
1318164 92
1318177 13
1318184 30
1318205 0
1318229 6
1318252 0
1318365 0
1318413 0
1318439 15
1318442 345
1318476 46
1318485 10688
1318508 199
1318578 210
1318668 0
1318781 104
1318834 0
1318916 0
1318937 0
1318954 0
1318963 0
1319140 0
1319170 33
1319176 52
1319195 58
1319251 11
1319314 0
1319343 0
1319544 1
1319554 0
1319575 0
1319577 34
1319617 0
1319639 0
1319683 143
1319745 25
1319784 0
1319797 12
1319832 14
1319877 0
1319949 0
1319993 0
1320007 32
1320109 9
1320239 4
1320306 18
1320308 8573
1320336 0
1320375 0
1320381 93
1320437 18
1320465 0
1320552 581
1320564 29
1320603 12
1320611 121
1320629 17
1320714 225
1320717 54
1320744 0
1320756 21
1320824 0
1320882 7
1320903 22
1321001 0
1321018 2
1321086 8
1321116 0
1321124 0
1321131 0
1321181 41
1321193 69
1321282 0
1321356 222
1321364 5
1321389 71
1321473 14
1321487 62
1321491 49
1321584 45
1321719 0
1321742 0
1321775 0
1321779 24
1321816 0
1321826 0
1321848 0
1322005 0
1322014 0
1322024 18
1322028 15
1322114 287
1322171 241
1322173 71
1322215 0
1322223 38
1322225 137
1322244 0
1322273 0
1322308 40
1322366 16
1322411 0
1322418 0
1322422 178
1322531 23
1322541 0
1322570 0
1322659 0
1322704 19
1322755 0
1322768 0
1322794 0
1322804 0
1322847 0
1323003 0
1323034 68
1323072 3
1323111 16
1323278 0
1323423 3
1323603 10
1323607 39
1323620 88
1323703 0
1323839 52
1323988 7
1324052 14
1324077 115
1324083 22
1324115 0
1324137 48
1324192 0
1324202 0
1324287 18
1324441 15
1324481 33
1324536 0
1324547 0
1324562 0
1324565 0
1324593 0
1324602 0
1324607 0
1324665 0
1324667 0
1324677 0
1324702 0
1324730 7
1324733 69
1324764 0
1324790 123
1324798 12
1324821 0
1324832 0
1324837 124
1324842 36
1324855 13
1324914 1
1324917 0
1324949 3
1325014 101
1325114 0
1325118 0
1325232 7
1325278 12
1325430 0
1325547 17
1325584 0
1325605 0
1325629 0
1325866 0
1325894 0
1325954 0
1325965 0
1326049 15
1326077 0
1326081 0
1326505 0
1326527 0
1326549 1
1326585 0
1326607 46
1326611 90
1326689 0
1326707 0
1326730 0
1326789 10
1326909 6
1326973 0
1327010 23
1327106 0
1327142 135
1327145 0
1327232 0
1327250 0
1327259 49
1327297 167
1327361 0
1327427 0
1327441 0
1327510 0
1327523 9
1327548 17
1327650 0
1327687 0
1327721 0
1327737 28
1327784 0
1327823 0
1327892 0
1327920 5
1328025 0
1328132 0
1328495 23
1328588 0
1328666 0
1328746 0
1328843 0
1329008 9
1329077 0
1329131 21
1329164 6
1329476 0
1329500 20
1329527 64
1329572 31
1329677 69
1329719 70
1330427 0
1330472 0
1330659 0
1330691 19
1331132 25
1331321 0
1331404 5
1331557 0
1331650 1
1331823 0
1332137 46
1332224 0
1332269 160
1332272 0
1332370 12
1332526 0
1332752 197
1332824 60
1333049 0
1333134 0
1333157 37
1333282 0
1333601 0
1333625 9
1333819 1
1333828 0
1333870 0
1333916 0
1333954 0
1333988 0
1333997 0
1334004 0
1334021 4
1334049 0
1334061 0
1334067 2
1334111 0
1334134 0
1334142 0
1334154 0
1334188 0
1334194 31
1334198 19
1334222 0
1334258 0
1334267 2
1334307 0
1334345 0
1334352 54
1334400 0
1334422 13
1334432 0
1334479 15
1334491 0
1334700 107
1334702 0
1334741 52
1334796 22
1334891 0
1334949 41
1334988 71
1335003 3
1335046 4
1335101 0
1335113 0
1335131 7
1335138 0
1335240 15
1335250 0
1335317 0
1335354 0
1335367 0
1335370 2
1335424 0
1335649 0
1335659 0
1335673 0
1335766 0
1335817 38
1335862 74
1335868 0
1335895 0
1335928 0
1335961 69
1335991 94
1336006 0
1336045 0
1336068 0
1336123 0
1336148 39
1336183 10
1336193 0
1336235 5
1336265 0
1336328 77
1336341 5
1336405 0
1336447 0
1336462 0
1336468 73
1336471 3
1336517 0
1336527 0
1336569 0
1336655 0
1336675 0
1336713 0
1336756 0
1336765 0
1336815 19
1336820 0
1336880 0
1336922 0
1336940 0
1336965 0
1337012 0
1337069 0
1337075 0
1337085 25
1337155 0
1337290 24
1337323 0
1337332 0
1337352 110
1337533 0
1337594 58
1337654 7
1337694 6
1337731 2
1337801 0
1337865 0
1337905 20
1337914 0
1338007 30
1338018 9
1338028 0
1338071 49
1338130 44
1338152 0
1338177 0
1338227 0
1338301 1
1338361 0
1338385 0
1338444 0
1338526 0
1338541 36
1338579 1
1338631 26
1338668 0
1338777 0
1338782 26
1338898 0
1338939 0
1338941 91
1339086 0
1339189 0
1339342 74
1339353 117
1339375 16
1339389 75
1339513 18
1339711 67
1339810 0
1339822 0
1339837 57
1339847 48
1339880 43
1339956 8
1340016 1
1340120 0
1340127 0
1340247 64
1340261 32
1340273 0
1340344 14
1340357 93
1340408 15
1340485 77
1340492 28
1340542 11
1340591 33
1340633 1
1340665 0
1340677 0
1340753 0
1340784 0
1340834 0
1340849 11
1340878 1
1340938 0
1340963 165
1340967 29
1341016 0
1341041 9
1341167 0
1341207 0
1341360 22
1341378 19
1341400 0
1341445 37
1341449 11
1341475 0
1341540 155
1341577 0
1341583 54
1341640 32
1341670 3
1341676 0
1341687 7
1341709 0
1341774 0
1341780 53
1341870 7
1341901 112
1341929 114
1341936 76
1342126 36
1342204 220
1342241 38
1342316 0
1342358 73
1342426 49
1342444 6
1342554 32
1342600 1
1342648 88
1342701 0
1342707 12
1342741 0
1342775 41
1342824 17
1342886 17
1342918 0
1342957 30
1342979 0
1343008 0
1343132 36
1343164 0
1343207 0
1343318 0
1343366 231
1343372 124
1343433 8
1343518 0
1343540 15
1343558 2
1343680 0
1343831 3
1343893 0
1343917 1
1343921 0
1344115 0
1344146 26
1344157 0
1344353 20
1344357 40
1344398 0
1344549 14
1344578 0
1344654 0
1344707 4
1344779 0
1344836 51
1344875 0
1344931 0
1344948 0
1345144 0
1345209 0
1345218 8
1345268 14
1345387 0
1345464 78
1345549 0
1345600 0
1345652 3
1345672 0
1345746 0
1345847 0
1345864 91
1345872 0
1345887 11
1345973 125
1346049 0
1346076 38
1346210 57
1346323 73
1346406 0
1346433 135
1346470 92
1346553 4
1346572 226
1346578 28
1346707 21
1346740 6
1346943 225
1347045 57
1347186 2
1347207 168
1347327 10
1347651 175
1347942 0
1348022 155
1348189 0
1348227 41
1348260 3
1348289 37
1348314 0
1348326 7
1348334 0
1348337 129
1348345 1
1348371 32
1348375 0
1348382 101
1348412 0
1348471 104
1348568 20
1348617 41
1348659 0
1348784 22
1348810 108
1348832 0
1348856 0
1348970 0
1349039 0
1349207 0
1349234 0
1349269 0
1349282 5
1349421 0
1349492 14
1349495 79
1349676 0
1349689 0
1349714 58
1349744 82
1349874 2
1349929 0
1350057 18
1350065 64
1350113 0
1350240 0
1350319 0
1350388 0
1350510 0
1350566 200
1350590 14
1350608 206
1350615 6
1350629 8
1350670 13
1350674 32
1350699 20
1350753 0
1350781 0
1350804 24
1350879 2
1351099 0
1351133 0
1351152 0
1351183 0
1351204 0
1351256 0
1351266 0
1351276 0
1351296 5
1351306 0
1351327 0
1351365 86
1351389 56
1351431 60
1351737 55
1351878 0
1352040 55
1352047 9
1352194 0
1352200 0
1352240 15
1352331 0
1352344 29
1352369 12
1352494 0
1352508 783
1352524 0
1352550 33
1352592 86
1352698 25
1352745 0
1352767 80
1352901 0
1352915 0
1352946 0
1352952 47
1353078 0
1353097 20
1353152 0
1353239 35
1353292 23
1353306 5
1353445 252
1353547 0
1353723 69
1353740 26
1353749 119
1353791 0
1353881 155
1353890 13
1353907 0
1353932 36
1353962 0
1353986 33
1353994 37
1354035 23
1354204 9
1354235 1
1354277 2
1354403 0
1354505 11
1354516 0
1354568 0
1354589 49
1354668 8
1354715 0
1354739 1
1354981 0
1355156 0
1355227 16
1355321 42
1355325 24
1355371 0
1355398 0
1355446 36
1355482 24
1355574 0
1355655 7
1355684 16
1355696 0
1355828 9
1355894 0
1355927 0
1356086 0
1356470 0
1356531 40
1356553 0
1356561 0
1356706 0
1356855 0
1356984 0
1356998 0
1357024 0
1357036 0
1357201 0
1357240 0
1357395 0
1357546 0
1357755 0
1357843 0
1357855 0
1357863 0
1357871 0
1357879 9
1357889 0
1357911 0
1357944 7
1358295 30
1358346 0
1358510 32
1358562 0
1358594 9
1358633 0
1358684 1
1358729 9
1358738 12
1358762 9
1358766 68
1358768 23
1358794 0
1358813 0
1358859 0
1358936 0
1359002 0
1359274 0
1359278 10
1359311 0
1359357 0
1359461 0
1359485 0
1359551 0
1359562 0
1359638 0
1359666 0
1359696 33
1359870 118
1359990 45
1360011 0
1360117 5
1360123 0
1360189 0
1360201 1
1360212 0
1360216 0
1360321 0
1360397 99
1360415 0
1360515 5
1360607 0
1360764 0
1360836 0
1360968 0
1361008 0
1361397 40
1361477 0
1361595 0
1361753 0
1361760 0
1361842 0
1361902 0
1362015 0
1362060 0
1362062 0
1362187 0
1362266 0
1362269 4
1362305 0
1362379 90
1362421 0
1362448 57
1362472 0
1362481 27
1362505 4
1362640 14
1362856 9
1362949 0
1363207 0
1363297 120
1363315 0
1363381 0
1363426 0
1363570 59
1363627 0
1363636 0
1363650 0
1363674 0
1363697 0
1363730 0
1363787 0
1363810 0
1363849 0
1363956 3
1364036 0
1364101 31
1364380 9
1364479 0
1364550 12
1364638 0
1364755 16
1364808 0
1364880 1
1364989 37
1365167 0
1365196 11
1365204 12
1365309 0
1365321 0
1365327 0
1365333 0
1365336 0
1365345 41
1365549 2
1365618 19
1365663 173
1365678 85
1365749 0
1365802 16
1365940 0
1365965 28
1365990 0
1365997 0
1366015 0
1366177 11
1366210 0
1366231 31
1366264 38
1366279 0
1366306 25
1366336 61
1366547 0
1366558 0
1366756 31
1366850 0
1367092 63
1367117 0
1367162 55
1367179 269
1367302 0
1367368 0
1367493 0
1367604 34
1367610 14
1367682 44
1367714 0
1367937 320
1367985 0
1368013 33
1368061 0
1368073 0
1368085 96
1368229 19
1368277 65
1368292 0
1368361 19
1368457 0
1368589 39
1368847 0
1368956 0
1368977 0
1369441 0
1369465 46
1369549 4
1369618 123
1369720 44
1370078 0
1370329 0
1370419 0
1370458 0
1370479 63
1370637 0
1370737 106
1370857 0
1370920 0
1371002 22
1371028 0
1371076 0
1371086 0
1371103 17
1371202 0
1371283 0
1371325 58
1371358 52
1371468 0
1371603 0
1371681 34
1371879 0
1372000 21
1372051 0
1372149 31
1372254 0
1372265 0
1372271 0
1372394 15
1372437 0
1372474 0
1372533 17
1372544 0
1372546 0
1372565 0
1372567 0
1372584 83
1372626 71
1372636 57
1372764 42
1372805 0
1372836 0
1372926 58
1372942 0
1373077 0
1373086 4
1373119 45
1373137 5
1373280 2
1373292 0
1373411 0
1373693 0
1373938 41
1374073 0
1374124 1
1374227 0
1374283 0
1374305 24
1374365 13
1374431 0
1374974 0
1375122 0
1375237 13
1375304 0
1375352 23
1375465 0
1375647 27
1375688 0
1375714 0
1375754 0
1375771 0
1375781 0
1375795 0
1375826 0
1375862 0
1376141 56
1376334 0
1376387 0
1376540 40
1376543 0
1376555 2
1376576 0
1376606 0
1376615 113
1376618 13
1376834 0
1376845 27
1376975 0
1377086 79
1377098 0
1377173 0
1377204 0
1377221 0
1377275 0
1377365 0
1377431 100
1377637 9
1377661 0
1377716 0
1377831 0
1377860 0
1377992 0
1378007 0
1378318 0
1378583 0
1378789 0
1378810 0
1378858 0
1379107 99
1379146 0
1379440 17
1379476 7
1379572 24
1379712 0
1379766 0
1380057 0
1380069 16
1380114 82
1380228 235
1380298 0
1380324 40
1380351 0
1380377 0
1380501 154
1380513 32
1380516 6
1380718 0
1380830 0
1380852 0
1380894 0
1381259 0
1381278 0
1381320 0
1381323 17
1381507 16
1381542 0
1381830 20
1382022 0
1382048 15
1382064 0
1382234 0
1382316 0
1382335 0
1382364 5
1382556 6
1382604 0
1382619 19
1382638 0
1382661 61
1382718 52
1383120 0
1383252 0
1383376 0
1383426 0
1383585 0
1383621 0
1383660 13
1383717 0
1383852 0
1384004 0
1384116 17
1384305 0
1384410 33
1384482 0
1384508 0
1384614 0
1384728 0
1384947 0
1384949 0
1385396 0
1385668 30
1385763 0
1385961 0
1386040 0
1386059 0
1386101 26
1386127 0
1386154 23
1386255 0
1386394 0
1386400 0
1386601 0
1386709 0
1386868 30
1386979 13
1387112 0
1387264 0
1387507 38
1387723 0
1387873 0
1388058 0
1388273 1
1388291 0
1388297 0
1388463 78
1388593 0
1388624 0
1388644 0
1388667 0
1388674 0
1388716 0
1388749 0
1388758 0
1388773 0
1388804 0
1388837 0
1388969 0
1388975 1
1389011 0
1389086 0
1389115 0
1389272 0
1389368 14
1389470 0
1389524 0
1389587 0
1389762 0
1389894 7
1389957 0
1389993 0
1390062 0
1390123 0
1390446 9
1390541 0
1390750 0
1390888 0
1390982 0
1391054 0
1391074 0
1391168 0
1391276 0
1391291 0
1391366 0
1391430 64
1391646 0
1391717 21
1391744 0
1391801 0
1391816 0
1391828 8
1392057 0
1392287 0
1392353 10
1392382 0
1392416 136
1392427 0
1392445 4
1392469 0
1392488 0
1392563 0
1392770 0
1392878 0
1392911 0
1392965 30
1393040 9
1393091 3
1393098 0
1393160 0
1393454 15
1393580 5
1393599 34
1393617 0
1393636 9
1393653 0
1393663 25
1393665 17
1393698 9
1393712 6
1393737 0
1393756 42
1393780 6
1393884 0
1393905 45
1393929 5
1394103 0
1394116 12665
1394441 30
1394465 0
1394531 1
1394620 0
1394726 0
1394785 0
1394796 0
1394857 0
1394899 0
1394989 0
1395007 0
1395019 0
1395031 0
1395107 0
1395160 2
1395164 30
1395214 0
1395245 0
1395257 5
1395275 15
1395279 0
1395337 0
1395655 10
1395708 0
1395895 12
1395901 16
1395921 0
1396000 4
1396055 20
1396190 0
1396222 0
1396306 12
1396331 0
1396371 0
1396426 30
1396468 3
1396546 5
1396648 0
1396713 11
1396747 3
1396755 0
1396846 0
1396921 0
1396957 0
1397272 0
1397351 0
1397489 14
1397498 2
1397570 0
1397622 7
1397657 0
1397666 0
1397678 0
1397684 16
1397807 42
1397813 36
1397957 0
1398038 0
1398068 0
1398119 0
1398146 0
1398155 57
1398203 0
1398248 21
1398284 45
1398380 0
1398383 0
1398429 0
1398467 0
1398590 0
1398683 0
1398779 40
1398843 0
1399085 0
1399151 0
1399427 2
1399475 0
1399523 0
1399684 0
1399687 15
1399726 18
1399737 0
1399786 0
1399822 22
1399879 0
1399928 0
1399951 2
1400083 0
1400134 12
1400179 0
1400188 0
1400686 53
1400854 0
1400903 0
1401022 0
1401079 0
1401163 0
1401166 0
1401197 0
1401238 19
1401322 0
1401370 41
1401403 0
1401436 0
1401448 0
1401466 0
1401483 0
1401486 0
1401741 0
1401785 23
1401792 0
1401837 0
1401854 0
1401933 0
1402132 0
1402186 0
1402217 0
1402279 0
1402290 66
1402311 15
1402314 20
1402338 0
1402381 2
1402383 0
1402419 0
1402474 0
1402569 41
1402745 52
1402765 21
1402916 9
1402943 26
1402951 18
1402966 6
1402981 23
1403062 22
1403168 0
1403239 46
1403297 11
1403366 47
1403383 0
1403468 0
1403834 0
1403847 0
1403922 15
1404001 0
1404070 0
1404081 40
1404202 22
1404298 2
1404304 2
1404355 102
1404359 84
1404459 0
1404892 0
1405426 0
1405591 0
1405639 103
1405690 0
1405894 43
1406064 0
1406071 10
1406196 0
1406229 5
1406597 31
1406663 0
1406685 2
1406700 30
1406736 58
1406798 21
1407034 7
1407052 0
1407148 0
1407646 5
1407743 0
1407906 0
1407986 0
1408074 0
1408117 0
1408273 0
1408291 8
1408308 0
1408414 0
1408435 0
1408789 71
1408819 0
1408825 0
1408954 0
1409042 2
1409068 33
1409119 0
1409209 75
1409234 0
1409241 0
1409265 66
1409337 174
1409364 20
1409463 7
1409689 9
1409733 6
1409835 1581
1409883 3
1410112 32
1410135 25
1410153 0
1410168 0
1410234 16
1410361 5
1410576 60
1410606 12
1410762 8
1410816 16
1410840 8
1410916 0
1410988 0
1411000 7
1411014 56
1411071 0
1411117 5
1411143 3
1411155 0
1411173 159
1411187 35
1411364 0
1411492 7
1411634 0
1411742 7
1411761 0
1411823 0
1412051 3
1412241 0
1412373 35
1412465 5
1412528 0
1412688 0
1412810 45
1412817 0
1412841 0
1412941 51
1412954 260
1413038 0
1413048 0
1413060 0
1413268 0
1413616 0
1413649 0
1413661 0
1413775 23
1413856 0
1414006 0
1414021 0
1414132 0
1414249 0
1414270 17
1414288 0
1414300 0
1414354 2
1414459 0
1414654 3
1414898 11
1414925 0
1414957 0
1415035 0
1415483 17
1415519 20
1415795 29
1415892 1
1415950 0
1416001 0
1416019 10
1416304 0
1416457 60
1416511 22
1416520 20
1416523 10
1416592 0
1416746 100
1417027 13
1417132 3
1417209 0
1417211 0
1417222 0
1417236 567
1417247 45
1417271 0
1417278 55
1417282 96
1417446 45
1417565 0
1417630 8314
1417763 155
1417850 0
1417881 0
1417897 0
1417964 11
1417982 16
1418055 0
1418470 0
1418482 82
1418563 97
1418578 60
1418623 0
1418776 51
1418779 173
1418818 27
1418845 0
1418932 13
1419037 100
1419085 9
1419115 0
1419133 8
1419163 47
1419259 27
1419366 26
1419405 247
1419517 164
1419519 254
1419547 4
1419554 0
1419721 0
1419748 14
1419908 0
1419917 0
1419925 0
1420031 0
1420077 0
1420093 0
1420100 0
1420140 0
1420172 0
1420182 0
1420184 0
1420205 0
1420253 0
1420272 0
1420310 14
1420349 0
1420435 24
1420452 0
1420464 13
1420494 0
1420564 0
1420771 16
1420786 0
1420822 28
1421393 0
1421609 0
1421797 0
1421809 2
1421913 0
1422218 43
1422228 157
1422261 0
1422285 0
1422306 0
1422327 0
1422369 0
1422420 60
1422480 0
1422531 0
1422561 23
1422668 0
1423035 0
1423299 0
1423353 0
1423482 0
1423506 0
1423756 0
1423962 11
1424013 0
1424439 66
1424469 11
1424667 0
1424832 0
1424877 18
1425078 0
1425395 0
1425403 0
1425521 0
1425596 11
1425644 0
1425767 0
1425833 0
1425920 6
1426181 23
1426517 0
1426535 6
1427174 0
1427440 98
1427442 223
1427507 48
1427680 1
1427732 0
1427988 0
1428037 0
1428160 0
1428182 0
1428221 0
1428245 2
1428613 16
1429219 0
1429345 0
1429370 0
1429586 17
1429729 106
1430030 11
1430133 58
1430288 32
1430313 0
1430324 0
1430334 0
1430341 14
1430345 95
1430347 13
1430407 46
1430437 89
1430513 42
1430729 0
1431056 0
1431124 80
1431155 73
1431187 0
1431270 0
1431366 0
1431372 41
1431375 0
1431451 18
1431543 0
1431546 13
1431648 58
1431702 21
1431714 104
1431759 0
1431777 0
1431885 0
1431900 0
1432010 15
1432027 0
1432029 2
1432137 0
1432216 53
1432237 23
1432614 16
1432628 51
1432708 68
1432723 6
1432876 243
1432927 0
1432954 0
1433009 0
1433095 57
1433121 0
1433143 0
1433151 0
1433161 0
1433216 0
1433236 0
1433358 0
1433364 33
1433412 0
1433427 0
1433677 0
1433880 78
1433931 84
1434006 3
1434060 0
1434095 71
1434120 0
1434150 0
1434161 0
1434164 0
1434531 15
1434549 0
1434669 7
1434761 12
1434885 0
1434968 0
1435109 2
1435142 0
1435241 96
1435292 0
1435664 90
1435754 25
1435871 0
1435944 0
1435953 0
1435986 0
1435990 0
1436000 0
1436028 0
1436057 0
1436098 0
1436111 0
1436124 0
1436140 0
1436176 0
1436225 0
1436233 31
1436280 2
1436379 0
1436425 0
1436431 0
1436443 27
1436503 34
1436509 19
1436584 0
1436701 44
1436713 25
1436768 54
1436806 25
1436942 0
1437059 0
1437101 0
1437281 0
1437292 0
1437332 0
1437374 0
1437569 0
1437707 0
1437822 52
1437825 0
1437846 3
1437982 0
1438059 0
1438109 1
1438126 0
1438332 0
1438399 0
1438449 0
1438465 0
1438525 0
1438863 0
1438878 0
1438887 0
1438947 0
1439037 0
1439433 0
1439448 0
1439487 0
1439632 0
1439689 0
1439929 16
1440018 0
1440057 0
1440206 0
1440374 0
1440561 0
1440618 0
1440875 13
1440928 0
1441082 0
1441166 46
1441239 0
1441439 442
1441460 57
1441573 0
1441717 0
1441760 0
1441772 0
1441965 23
1442016 0
1442027 13
1442118 68
1442151 0
1442477 29
1442481 417
1442484 0
1442557 0
1442703 11
1442760 0
1442836 0
1442884 0
1442905 36
1442914 0
1442923 1
1443004 112
1443235 4
1443259 0
1443394 48
1443442 14
1443589 17
1443601 11
1443631 0
1443652 0
1443673 0
1443689 0
1443695 0
1443697 0
1443745 47
1443750 3
1443798 0
1443824 0
1443845 18
1443869 0
1443889 6
1443920 0
1443922 24
1443958 0
1443967 113
1443976 244
1444057 22
1444278 0
1444312 2
1444495 0
1444642 0
1444654 0
1444705 28
1444737 53
1444845 5
1444855 0
1444890 0
1445202 0
1445205 8
1445217 34
1445262 0
1445559 23
1445578 0
1445719 0
1445796 14
1445978 0
1446035 0
1446047 0
1446098 0
1446140 0
1446386 0
1446575 0
1446854 0
1447067 0
1447269 0
1447407 56
1447701 47
1447788 0
1447791 0
1447830 0
1447872 0
1447908 0
1447998 0
1448127 28
1448154 27
1448266 0
1448277 15
1448383 0
1448393 0
1448404 0
1448422 8
1448429 39
1448593 0
1448599 52
1448641 0
1448926 42
1449039 0
1449123 35
1449375 2
1449387 0
1449444 0
1449558 0
1449640 0
1449688 0
1449701 0
1449834 23
1449901 14
1449916 0
1450030 0
1450093 40
1450202 0
1450204 0
1450221 0
1450397 0
1450433 0
1450733 0
1450778 63
1450808 0
1450820 0
1450928 8
1450958 0
1450964 35
1450977 0
1450982 0
1451026 0
1451084 0
1451105 7
1451473 55
1451506 35
1451638 0
1451653 35
1451802 0
1451809 47
1451849 28
1452006 0
1452093 0
1452148 0
1452177 41
1452242 0
1452256 0
1452263 34
1452575 0
1452620 12
1452665 0
1452860 0
1452881 0
1452914 0
1453016 0
1453043 0
1453055 0
1453136 0
1453285 0
1453439 12
1453454 0
1453477 38
1453514 22
1453583 0
1453637 0
1453754 56
1453775 14
1453871 0
1453913 27
1453961 43
1454240 0
1454309 0
1454414 0
1454423 0
1454522 0
1454582 12
1454828 0
1454872 0
1454958 0
1455005 0
1455113 0
1455225 34
1455234 0
1455527 0
1455838 0
1455911 0
1456010 0
1456019 10
1456073 0
1456244 0
1456270 41
1456298 0
1456697 0
1456839 0
1457077 0
1457275 9
1457316 0
1457323 13
1457539 3
1457771 0
1457996 0
1458137 49
1458337 47
1458427 0
1458549 0
1458657 0
1458760 0
1458823 0
1459003 0
1459204 0
1459240 0
1459252 0
1459271 0
1459666 1
1459734 82
1459757 0
1459784 0
1459796 0
1459835 6
1459841 0
1459978 0
1460087 33
1460153 38
1460245 1
1460290 0
1460383 2
1460390 46
1460590 0
1460605 0
1460728 0
1460894 13
1461080 0
1461174 98
1461446 0
1461490 0
1461508 0
1461517 0
1461529 0
1461629 0
1461670 0
1461691 0
1461700 0
1461998 0
1462169 0
1462288 0
1462445 0
1462529 0
1462553 0
1462643 0
1463051 0
1463120 0
1463159 0
1463201 0
1463345 0
1463494 0
1463500 0
1463582 0
1463621 0
1463804 0
1464227 0
1464388 0
1464503 0
1464674 0
1464692 0
1464698 0
1464758 0
1464790 0
1464848 0
1464860 0
1464920 0
1464961 0
1465148 0
1465175 0
1465211 0
1465218 0
1465286 0
1465319 0
1465394 0
1465406 0
1465529 0
1465559 0
1465601 0
1465613 0
1465934 0
1465955 0
1465964 0
1466243 0
1466470 0
1466483 0
1466969 0
1466972 0
1467008 0
1467047 0
1467251 0
1467374 0
1467488 0
1467568 0
1467587 0
1467637 0
1467755 0
1467781 0
1467824 0
1468078 0
1468145 0
1468198 0
1468231 0
1468249 0
1468445 0
1468640 0
1468843 0
1468999 0
1469005 0
1469015 0
1469063 0
1469078 0
1469090 5
1469093 4
1469144 0
1469150 0
1469159 0
1469165 3
1469172 0
1469233 0
1469237 24
1469334 0
1469343 2
1469791 0
1470084 0
1470148 27
1470202 5
1470212 6
1470312 8
1470345 0
1470378 9
1470391 0
1470406 0
1470441 0
1470457 0
1470700 8
1470718 0
1470763 0
1470796 3
1471135 0
1471222 4
1471402 12
1471424 0
1471515 0
1471815 31
1471836 0
1472029 0
1472241 0
1472278 0
1472463 0
1472728 0
1473160 15
1473236 37
1473506 0
1473632 0
1473795 15
1473891 0
1473897 0
1473932 0
1473969 0
1474197 0
1474242 6
1474277 0
1474347 13
1474516 50
1474558 53
1474761 0
1474804 0
1474987 10
1475002 0
1475368 5
1475399 0
1475522 0
1475828 0
1475909 0
1476286 0
1476294 0
1476377 1
1476999 0
1477159 17
1477354 6
1477858 0
1477951 0
1478106 0
1478306 0
1478866 0
1478987 19
1479114 0
1479236 0
1479265 0
1479313 0
1479464 5
1479467 0
1479527 10
1479551 0
1479977 0
1479980 0
1480025 0
1480046 0
1480136 0
1480184 30
1480286 91
1480495 18
1480527 0
1480633 0
1480648 0
1480689 2
1480716 4
1480724 22
1481076 2
1481265 0
1481457 0
1481560 12
1481629 0
1481660 0
1481668 0
1481676 0
1481681 0
1481685 3
1481782 0
1481815 0
1481896 2
1481955 56
1481994 66
1482195 52
1482467 0
1482539 0
1482656 34
1482668 10
1482767 0
1482881 0
1482971 0
1483043 0
1483067 0
1483109 0
1483112 11
1483205 0
1483296 34
1483445 0
1483448 8
1483457 31
1483472 0
1483505 9
1483709 0
1483754 43
1483964 71
1483970 18
1483988 4
1484180 0
1484282 0
1484483 2
1484507 0
1484534 28
1484762 74
1485147 3
1485178 108
1485318 32
1485333 0
1485534 23
1485909 2
1485992 19
1486122 19
1486158 0
1486209 141
1486211 99
1486263 134
1486308 2
1486476 201
1486500 8
1486596 63
1486914 0
1486953 0
1486983 22
1486998 25
1487095 67
1487429 70
1487445 16
1487449 0
1487457 24
1487486 12
1487508 130
1487585 0
1487662 20
1487686 0
1487802 44
1487896 0
1487945 105
1488187 1
1488328 23
1488448 0
1488601 0
1488718 1
1488721 0
1488727 0
1488751 0
1488764 16
1488840 153
1489008 0
1489035 53
1489047 0
1489077 9
1489194 129
1489242 78
1489269 30
1489398 4
1489593 0
1489682 0
1489764 62
1489929 11
1489995 0
1490025 0
1490084 0
1490226 0
1490518 37
1490704 0
1490743 0
1490821 0
1490902 43
1490977 0
1491002 0
1491607 0
1491766 0
1491782 0
1491911 0
1492084 0
1492355 0
1492452 0
1492549 0
1492579 0
1492653 0
1492660 0
1492831 0
1492921 1
1493023 0
1493088 0
1493100 0
1493113 0
1493124 0
1493179 0
1493274 14
1493323 3
1493386 0
1493401 14
1493416 0
1493656 6
1493869 0
1493916 0
1494078 0
1494139 0
1494376 61
1494394 6
1494425 0
1494547 0
1494625 1
1494709 0
1494916 0
1495042 0
1495162 0
1495174 0
1495185 0
1495245 3
1495437 87
1495704 15
1495722 0
1495728 0
1495825 0
1496051 54
1496169 0
1496312 0
1496318 2
1496396 138
1496417 52
1496762 4
1497043 18
1497166 152
1497330 1
1497401 101
1497592 48
1497632 0
1497727 0
1497736 8
1497760 0
1497805 0
1497886 31
1497984 2
1498027 103
1498057 7
1498100 12
1498149 0
1498188 0
1498267 0
1498277 0
1498310 0
1498424 0
1498508 0
1498595 0
1498661 0
1498685 0
1498738 0
1498816 0
1498914 0
1498939 0
1499146 0
1499158 0
1499204 86
1499248 0
1499330 0
1499333 0
1499348 0
1499416 0
1499612 0
1499626 0
1499669 0
1499822 0
1499870 0
1499927 0
1500002 0
1500071 0
1500221 0
1500233 0
1500365 0
1500686 0
1500725 0
1500815 0
1500860 0
1500902 0
1500920 0
1500962 0
1501094 0
1501211 0
1501253 0
1501274 0
1501331 3
1501387 0
1501515 0
1501608 0
1501636 0
1501657 0
1501690 0
1501816 0
1502356 0
1502407 0
1502422 0
1502574 0
1502616 6
1502716 0
1502808 5
1502820 0
1502845 0
1502955 17
1503021 0
1503603 57
1503781 151
1503816 73
1503825 40
1504020 22
1504092 0
1504188 3
1504239 58
1504503 50
1504557 0
1504596 129
1504768 0
1504778 17
1504825 12
1504851 75
1504880 6
1504913 49
1504951 0
1505118 156
1505198 0
1505489 165
1505813 14
1505933 179
1505954 2
1506095 53
1506197 220
1506400 13
1506433 13
1506562 16
1506568 227
1506587 2
1506670 83
1506707 169
1506734 1
1506817 60
1506930 49
1507064 20
1507090 3
1507153 42
1507504 0
1507585 19
1507653 0
1507804 0
1507888 0
1507910 29
1507924 0
1507928 0
1507939 34
1507947 7
1508126 0
1508317 60
1508320 2
1508347 0
1508353 0
1508506 0
1508578 0
1508999 0
1509132 0
1509186 20
1509190 46
1509363 0
1509414 0
1509420 0
1509719 0
1509743 24
1509803 0
1509849 0
1509897 100
1509911 0
1510064 28
1510151 0
1510169 0
1510250 0
1510284 0
1510383 0
1510602 36
1510620 0
1510653 0
1510710 1647
1510728 0
1510770 0
1510791 0
1510887 0
1510967 2
1510986 0
1510995 0
1511172 5
1511310 0
1511363 0
1511402 0
1511432 5
1511434 6
1511459 0
1511531 26
1511549 31
1511646 0
1511668 0
1511819 5
1511971 0
1511978 11
1512050 0
1512094 0
1512195 0
1512198 0
1512210 11
1512221 5
1512267 23
1512297 0
1512406 4
1512769 0
1512832 0
1512862 0
1512919 5
1512928 16
1512955 0
1513099 0
1513133 0
1513154 0
1513179 0
1513195 0
1513440 34
1513551 0
1513596 0
1513860 0
1513869 0
1514007 0
1514149 9
1514200 7
1514263 1273
1514311 0
1514428 0
1514581 77
1514764 0
1515141 0
1515181 12
1515223 11
1515280 22
1515286 0
1515292 6
1515334 0
1515432 0
1515488 54
1515600 28
1515619 0
1516078 13
1516339 6
1516684 0
1516705 0
1516774 27
1516789 0
1517058 35
1517094 0
1517142 0
1517145 12
1517193 0
1517391 0
1517421 0
1517478 49
1517541 3
1517625 13
1517661 0
1517781 0
1517824 0
1517826 0
1517834 0
1517836 0
1517883 0
1517950 19
1518088 41
1518349 0
1518388 19
1518490 0
1518535 12
1518610 0
1518709 0
1518796 9
1519145 0
1519363 0
1519381 0
1519468 3
1519471 0
1519611 0
1519649 0
1519668 0
1519713 0
1519760 0
1519882 0
1519920 12
1519956 0
1519965 0
1520018 0
1520044 0
1520160 0
1520247 0
1520271 1
1520316 0
1520351 0
1520436 0
1520501 19
1520580 0
1520679 4
1520718 0
1520779 0
1520969 0
1520998 1
1521001 0
1521074 0
1521088 0
1521109 0
1521230 0
1521383 37
1521389 72
1521413 0
1521462 0
1521994 9
1522133 63
1522383 0
1522470 0
1522486 0
1522500 0
1522515 0
1522552 0
1522587 3
1522722 31
1522725 0
1522921 0
1522923 0
1522956 41
1523055 55
1523068 9
1523178 5
1523313 0
1523356 0
1523468 1
1523588 23
1523648 0
1523738 25
1523936 0
1524035 0
1524185 53
1524637 0
1524870 0
1524876 0
1524952 0
1525240 0
1525481 48
1525567 8
1525635 2
1525733 0
1525850 13
1525889 0
1525944 1
1526114 1
1526195 0
1526227 0
1526254 0
1526294 2
1526373 290
1526379 0
1526383 88
1526400 0
1526425 0
1526428 0
1526542 0
1526885 0
1526997 0
1527057 0
1527229 0
1527301 82
1527433 0
1527505 0
1527546 0
1527622 109
1527657 0
1527775 0
1527955 31
1528027 0
1528193 0
1528228 43
1528318 26
1528514 0
1528528 0
1528642 71
1528762 0
1528880 0
1529005 1
1529158 0
1529222 0
1529333 0
1529672 0
1529718 0
1529910 0
1530009 0
1530044 0
1530067 0
1530087 0
1530108 51
1530355 0
1530753 0
1530807 0
1530942 0
1530982 0
1531049 0
1531060 0
1531071 0
1531251 4
1531453 70
1531509 0
1531647 0
1531718 0
1531877 0
1531967 0
1531976 0
1532203 43
1532210 13
1532213 0
1532327 0
1532347 9
1532384 0
1532477 9
1532549 0
1532819 0
1532881 0
1532900 0
1533002 0
1533016 0
1533072 0
1533231 0
1533321 190
1533448 11
1533564 85
1533567 2
1533594 0
1533681 158
1533831 6
1533840 0
1533903 40
1534170 0
1534173 31
1534191 7
1534254 69
1534294 0
1534309 2399
1534357 0
1534371 0
1534375 5
1534381 96
1534438 0
1534633 29
1534885 49
1534939 19
1535005 50
1535236 0
1535326 0
1535479 0
1535515 0
1535572 0
1535587 0
1535608 0
1535669 0
1535683 0
1535689 0
1535779 0
1535851 0
1535914 5
1536201 8
1536227 21
1536284 0
1536314 0
1536392 5
1536401 0
1536474 10
1536565 81
1536772 10
1536822 12
1536850 0
1536906 21
1536962 0
1536992 0
1536999 0
1537025 0
1537162 0
1537243 0
1537258 15
1537265 0
1537276 5
1537322 0
1537378 0
1537430 0
1537457 0
1537589 0
1537611 0
1537719 0
1537725 0
1537744 0
1537765 0
1537888 0
1537936 0
1538257 0
1538454 0
1538550 0
1538814 0
1538868 0
1538917 0
1538966 0
1538990 0
1539127 0
1539206 0
1539224 0
1539248 0
1539361 0
1539416 0
1539482 0
1539521 0
1539542 0
1539649 0
1539733 0
1539746 0
1539760 0
1539946 0
1540067 0
1540083 0
1540099 0
1540414 0
1540612 0
1540758 0
1540828 0
1540896 0
1540911 0
1540920 0
1541027 0
1541231 0
1541331 0
1541379 0
1541388 0
1541436 0
1541537 0
1541552 0
1541612 0
1541655 0
1541753 0
1541780 0
1541812 0
1541905 0
1541917 0
1541981 0
1542090 0
1542219 0
1542247 0
1542307 0
1542329 0
1542333 0
1542368 0
1542384 0
1542437 0
1542453 0
1542515 0
1542603 0
1542637 4
1542742 0
1542790 0
1542856 34
1543084 96
1543220 0
1543250 0
1543292 0
1543338 0
1543505 69
1543562 0
1543747 18
1543843 0
1543855 0
1543903 24
1544011 0
1544027 0
1544452 0
1544677 0
1544854 13
1544985 0
1545108 0
1545164 0
1545173 0
1545198 0
1545253 0
1545289 0
1545388 0
1545421 0
1545581 0
1545585 0
1545848 0
1545970 0
1546023 0
1546185 27
1546348 199
1546578 0
1546627 23
1546636 8
1546732 0
1546765 0
1546780 140
1546825 0
1546912 4
1546972 0
1546996 0
1547005 0
1547083 0
1547215 0
1547240 0
1547248 35
1547365 0
1547425 18
1547434 0
1547470 16
1547488 29
1547575 65
1547608 0
1547734 0
1547947 15
1548007 5
1548031 5
1548037 24
1548040 37
1548211 45
1548217 25
1548298 0
1548475 0
1548544 12
1548622 0
1548694 0
1548799 0
1548838 0
1549021 0
1549039 0
1549087 0
1549129 0
1549198 0
1549435 0
1549447 0
1550194 0
1550212 2
1550295 6
1550563 5
1550683 24
1550833 31
1551012 0
1551075 4
1551142 48
1551144 0
1551331 0
1551341 0
1551351 12
1551423 0
1551538 15
1551604 0
1551610 0
1551774 0
1551821 0
1551849 12
1552021 0
1552139 0
1552143 0
1552448 1
1552473 0
1553133 27
1553259 6
1553322 0
1553364 0
1553424 0
1553511 39
1553550 0
1553578 0
1554213 0
1554432 0
1554658 0
1554666 0
1554730 0
1554733 0
1554763 0
1554910 9
1555140 9
1555333 0
1555385 0
1555522 21
1555528 25
1555549 9
1555564 59
1555621 18
1555742 0
1555756 39
1555837 110
1555870 0
1555945 0
1556035 0
1556050 0
1556056 0
1556059 113
1556172 0
1556254 8
1556368 0
1556401 0
1556431 0
1556610 0
1556868 0
1557124 0
1557300 58
1557327 20
1557462 0
1557549 0
1558049 0
1558085 0
1558112 0
1558226 0
1558712 0
1558919 19
1559051 13
1559111 4
1559132 0
1559239 14
1559275 0
1559290 0
1559428 0
1559605 0
1559787 0
1559795 0
1559816 15
1560030 47
1560129 0
1560249 0
1560280 0
1560675 7
1560787 0
1560834 64
1561153 0
1561186 28
1561226 31
1561369 27
1561578 16
1561802 130
1561805 0
1561809 1
1561880 0
1561912 0
1561925 0
1562042 0
1562174 0
1562315 0
1562396 0
1562570 0
1562640 0
1562677 0
1562719 0
1562985 0
1563037 0
1563201 0
1563262 0
1563301 0
1563385 0
1563413 0
1563448 0
1563546 0
1563618 0
1563630 0
1563681 0
1563747 0
1563873 0
1563889 0
1563893 0
1563907 0
1564148 0
1564181 0
1564226 0
1564370 0
1564391 0
1564432 0
1564436 0
1564447 0
1564784 0
1564790 0
1564980 0
1565075 0
1565097 0
1565255 0
1565336 0
1565517 0
1565551 0
1565665 0
1565688 0
1565811 0
1565926 0
1566096 0
1566165 0
1566337 0
1566386 30
1566404 8
1566470 77
1566604 27
1566977 85
1567076 0
1567155 0
1567248 0
1567304 0
1567673 0
1567691 1
1567694 0
1567835 0
1567871 46
1568063 0
1568150 0
1568449 0
1568495 0
1568498 74
1568717 0
1568921 0
1569016 0
1569089 0
1569136 0
1569161 11
1569180 0
1569200 0
1569236 79
1569249 0
1569284 234
1569288 0
1569408 23
1569482 0
1569489 94
1569491 110
1569497 0
1569509 19
1569591 2
1569643 0
1569713 0
1569745 32
1569791 0
1569821 26
1570004 0
1570037 0
1570109 1
1570166 12
1570181 82
1570193 7
1570430 6
1570434 0
1570514 0
1570533 0
1570543 0
1570604 34
1570607 26
1570727 13
1570847 0
1570924 0
1571050 0
1571059 0
1571197 12
1571240 13
1571251 81
1571305 0
1571463 66
1571517 0
1571577 0
1571607 0
1571787 10
1571973 0
1572006 0
1572078 7
1572202 0
1572383 0
1572443 17
1572494 0
1572524 35
1572540 0
1572701 18
1572920 0
1572964 0
1573004 0
1573136 0
1573268 0
1573355 0
1573415 0
1573445 0
1573544 0
1573563 0
1573625 73
1573811 47
1573844 44
1574060 44
1574189 0
1574207 39
1574315 58
1574537 0
1574756 0
1574965 0
1575113 204
1575126 85
1575159 0
1575162 0
1575166 0
1575173 0
1575175 0
1575195 9
1575312 0
1575320 11
1575525 0
1575533 0
1575572 0
1575629 0
1575701 0
1575766 0
1575803 0
1575812 0
1576042 0
1576187 0
1576217 0
1576235 0
1576298 0
1576382 0
1576409 0
1576421 0
1576448 0
1576454 0
1576525 0
1576553 0
1576562 0
1576598 0
1576659 0
1576753 42
1576757 8
1576815 0
1576927 0
1577029 0
1577203 0
1577233 0
1577236 0
1577267 0
1577362 78
1577549 69
1577605 12
1577739 0
1577867 53
1577885 82
1577915 190
1577963 33
1578134 46
1578197 1
1578224 107
1578281 7
1578311 0
1578424 0
1578484 0
1578577 0
1578612 45
1578656 42
1578659 24
1578702 0
1578734 235
1578832 0
1578853 38
1578892 13
1579264 0
1579300 1
1579643 0
1579660 6
1579772 0
1579853 0
1580075 0
1580143 0
1580365 0
1580380 0
1580582 0
1580606 92
1580733 0
1580768 0
1580812 0
1580921 0
1580992 0
1581059 0
1581134 0
1581146 0
1581152 54
1581285 0
1581531 0
1581558 0
1581576 5
1581609 0
1581645 17
1581741 16
1581783 0
1581825 38
1581909 40
1581924 0
1582032 0
1582130 0
1582160 54
1582163 52
1582367 5
1582477 0
1582664 0
1582673 0
1582742 38
1582814 42
1583200 0
1583210 0
1583260 0
1583309 0
1583431 0
1583488 11
1583656 7
1583752 1
1583779 0
1583875 27
1583965 18
1583995 10
1584061 0
1584172 0
1584360 0
1584901 0
1584983 0
1585069 0
1585103 0
1585321 0
1585651 66
1586001 81
1586064 33
1586233 0
1586337 4
1586373 38
1586388 23
1586667 72
1586729 0
1586783 148
1586826 10
1586977 0
1587328 32
1587493 75
1587661 0
1587727 0
1588046 0
1588309 0
1588550 0
1588660 0
1588694 0
1588706 0
1588712 3
1588769 17
1588946 0
1588964 1
1589037 0
1589240 32
1589294 5
1589369 112
1589435 50
1589573 8
1589654 0
1589732 0
1589744 14
1589825 27
1589900 882
1590014 0
1590050 0
1590101 0
1590152 0
1590254 0
1590299 0
1590440 0
1590537 0
1590560 4
1590566 3
1590860 0
1590870 0
1591012 13
1591057 21
1591082 0
1591296 0
1591318 0
1591326 0
1591331 0
1591334 0
1591357 10
1591401 0
1591406 0
1591416 0
1591422 0
1591425 0
1591669 3
1592116 46
1592185 0
1592266 1
1592425 14
1592469 7
1592581 39
1592608 0
1592777 0
1593087 3
1593252 0
1593276 0
1593315 4
1593327 144
1593447 186
1593454 39
1593495 0
1593510 0
1593520 0
1593549 0
1593678 26
1593697 0
1593719 0
1593742 0
1593772 17
1593846 27
1593848 0
1593918 0
1593979 98
1594118 0
1594155 40
1594269 0
1594323 4
1594365 0
1594404 0
1594416 8
1594525 3
1594537 0
1594586 0
1594632 0
1594678 0
1594713 33
1594775 1
1594778 12
1594817 0
1594865 0
1594896 0
1594928 14
1594946 0
1595243 19
1595554 15
1595674 0
1595758 4
1595906 0
1595914 49
1595944 0
1596002 0
1596025 0
1596037 0
1596094 0
1596192 0
1596294 0
1596315 7
1596318 0
1596465 0
1596501 0
1596517 0
1596644 0
1596747 0
1596801 50
1596822 180
1596979 0
1597108 0
1597294 0
1597516 1
1597805 0
1597815 0
1597878 0
1597887 216
1597983 0
1598004 0
1598178 864
1598188 5
1598238 26
1598241 34
1598391 182
1598395 0
1598441 0
1598465 0
1598556 7
1598847 0
1598877 20
1599066 0
1599189 0
1599318 3
1599372 0
1599636 12
1599842 0
1599872 0
1599935 0
1599959 0
1599965 0
1600001 4
1600017 0
1600031 11
1600053 0
1600070 0
1600078 0
1600334 6
1600364 8
1600571 0
1601065 0
1601439 5
1601460 0
1601481 38
1601490 0
1601509 0
1601550 1
1601634 0
1601648 0
1601757 16
1602192 0
1602372 0
1602401 0
1602564 0
1602582 0
1602642 0
1602759 0
1602992 0
1603046 0
1603139 0
1603262 0
1603358 0
1603427 0
1603436 0
1603475 0
1603529 0
1603547 0
1603598 0
1603664 0
1603859 0
1603960 0
1603980 65
1604171 0
1604227 53
1604245 0
1604383 203
1604494 59
1604512 41
1604524 0
1604743 0
1604806 1
1604953 36
1605017 0
1605104 35
1605122 15
1605260 0
1605350 1
1605371 16
1605401 6
1605620 0
1605680 41
1605760 1
1605952 4
1606085 0
1606187 0
1606228 0
1606236 32
1606354 0
1606378 0
1606462 94
1606591 6
1607059 27
1607083 42
1607104 15
1607191 17
1607328 8
1607356 80
1607371 14
1607773 57
1607776 244
1607887 148
1607935 37
1607938 71
1608010 0
1608208 23
1608295 65
1608346 64
1608520 59
1608598 38
1608658 0
1608697 33
1608751 62
1608784 0
1608838 0
1608934 0
1608946 0
1608953 31
1609056 103
1609083 4
1609110 24
1609151 0
1609475 22
1609506 11
1609539 0
1609593 7
1610180 5
1610645 57
1610657 35
1610745 0
1610767 0
1610810 0
1610950 296
1610954 134
1610999 0
1611239 82
1611387 16
1611390 9
1611452 0
1611577 2
1611607 0
1611740 0
1611788 0
1611815 0
1611821 0
1611847 7
1611871 0
1612049 0
1612102 0
1612123 0
1612191 32
1612203 0
1612272 0
1612278 0
1612292 0
1612386 0
1612470 0
1612584 0
1612786 0
1613006 0
1613028 0
1613043 0
1613045 0
1613124 0
1613169 0
1613211 0
1613241 0
1613244 0
1613325 0
1613421 0
1613436 0
1613628 0
1613637 13
1613689 0
1613702 0
1613722 0
1613825 0
1614017 0
1614167 0
1614233 0
1614257 0
1614512 0
1614592 0
1614698 0
1614737 0
1614761 0
1614782 0
1614819 0
1614826 0
1614845 0
1614997 0
1615117 0
1615138 0
1615456 59
1615532 0
1615579 0
1615727 0
1615874 0
1615880 0
1615901 0
1616024 0
1616087 1
1616099 0
1616276 0
1616351 0
1616405 19
1616510 0
1616675 3
1616720 142
1616777 21
1616789 0
1617044 3
1617054 0
1617093 28
1617107 21
1617158 62
1617196 0
1617239 5
1617285 0
1617404 14
1617503 65
1617515 14
1617527 53
1617588 0
1617639 0
1617787 227
1617790 122
1617818 17
1617872 96
1618127 0
1618226 14
1618238 6
1618250 6
1618320 0
1618505 0
1618515 0
1618669 11
1618817 11
1618988 3
1619039 49
1619228 51
1619276 79
1619279 6
1619315 0
1619562 7
1619587 14
1619613 0
1619637 0
1619716 0
1619771 97
1620188 0
1620318 0
1620408 22
1620516 0
1620587 13
1620672 0
1620693 132
1620711 0
1620803 0
1621255 0
1621319 0
1621335 0
1621472 0
1621582 27
1621661 0
1621888 0
1621970 0
1622284 0
1622384 33
1622564 0
1622696 0
1622745 0
1623029 12
1623055 0
1623248 2
1623307 0
1623439 0
1623553 3
1623905 45
1623939 0
1623941 0
1623959 0
1624041 0
1624355 0
1624396 0
1624513 0
1624647 0
1624654 0
1624708 0
1624939 0
1625029 0
1625083 0
1625092 0
1625410 0
1625575 5
1625625 0
1625794 0
1625928 0
1626008 9
1626045 0
1626283 0
1626487 0
1626583 0
1626643 0
1626821 0
1627045 15
1627222 0
1627264 0
1627308 0
1627366 0
1627409 34
1627688 0
1627915 0
1627963 0
1628009 6
1628095 15
1628113 0
1628345 0
1628485 0
1628684 5
1628825 0
1629077 3
1629154 0
1629297 0
1629378 0
1629418 0
1629516 0
1629560 0
1629562 0
1629946 0
1629967 31
1630084 0
1630255 0
1630295 0
1630688 1
1631066 5
1631445 0
1631507 151
1631694 28
1631795 23
1631801 0
1631870 52
1632126 0
1632461 0
1632871 106
1632889 0
1632976 29
1632978 8
1633297 0
1633355 61
1633403 0
1633412 169
1633451 102
1633727 0
1633793 6
1633943 6
1634099 1
1634192 0
1634411 0
1634495 0
1634498 57
1634594 32
1634630 90
1634675 0
1634723 0
1634732 3
1634759 33
1634810 0
1634840 0
1634906 0
1634960 0
1635013 0
1635270 0
1635466 11
1635487 0
1635717 29
1635864 0
1636015 0
1636150 0
1636165 2
1636232 0
1636240 49
1636324 0
1636564 32
1636636 0
1636684 0
1636717 7
1637296 0
1637419 18
1637440 0
1637509 0
1637596 2
1637854 0
1637872 0
1638037 0
1638085 49
1638334 0
1638355 0
1638653 0
1638834 0
1638864 0
1639048 66
1639072 0
1639876 0
1640161 0
1640462 0
1640595 0
1640795 0
1640812 0
1640830 0
1640909 6
1641008 0
1641030 0
1641325 0
1641358 0
1641421 8
1641545 4
1641588 14
1641614 24
1641632 74
1641710 29
1641773 0
1641842 0
1641884 24
1641932 30
1642139 0
1642400 80
1642445 52
1642451 0
1642487 13
1642634 54
1642697 0
1642829 23
1642841 49
1642924 0
1642951 1
1643066 0
1643116 0
1643545 0
1643572 0
1643782 66
1643878 1
1643944 41
1643950 0
1644037 43
1644154 0
1644347 0
1644585 0
1644891 15
1644975 0
1645104 0
1645185 0
1645188 0
1645248 0
1645299 0
1645365 9
1645405 0
1645942 24
1645966 25
1645977 106
1645984 0
1646033 86
1646039 34
1646058 47
1646071 58
1646173 0
1646300 0
1646313 0
1646317 0
1646353 0
1646530 0
1646545 0
1646680 0
1646919 0
1646997 0
1647153 0
1647173 0
1647186 0
1647254 0
1647280 7
1647314 0
1647487 0
1647542 31
1648022 9
1648101 0
1648154 0
1648158 65
1648455 0
1648470 0
1648628 0
1648674 0
1648776 0
1649033 0
1649127 0
1649535 0
1649575 6
1649645 0
1649671 0
1649829 6
1649849 0
1649891 0
1649963 0
1650026 0
1650296 0
1650469 0
1650510 26
1650547 0
1651282 0
1651299 8
1651415 0
1651440 0
1651564 0
1651680 0
1651743 17
1651865 0
1652142 1
1652188 0
1652199 0
1652282 31
1652527 0
1652541 0
1652556 0
1652658 0
1652836 0
1652845 0
1652902 2
1652908 19
1653017 0
1653065 0
1653223 0
1653230 0
1653281 13
1653311 3
1653317 12
1653368 0
1653440 0
1653515 0
1653537 0
1653554 0
1653736 0
1653831 0
1653845 0
1654105 0
1654139 0
1654172 0
1654190 1
1654310 0
1654364 15
1654370 90
1654379 31
1654394 0
1654403 0
1654484 0
1654499 0
1654501 0
1654504 0
1654525 0
1654821 0
1654881 0
1654884 0
1654935 2
1655288 0
1655328 0
1655359 0
1655408 0
1655433 0
1655458 0
1655505 13
1655566 0
1655599 0
1655605 0
1655626 0
1655662 0
1655802 0
1655827 0
1655895 0
1655909 0
1655989 0
1655992 0
1656157 23
1656205 0
1656259 11
1656289 6
1656373 0
1656407 0
1656409 0
1656558 0
1656677 0
1656769 10
1657128 5
1657200 5
1657241 0
1657311 0
1657465 3582
1657478 0
1657497 0
1657501 0
1657554 0
1657563 0
1657577 0
1657908 0
1658169 0
1658234 0
1658271 0
1658277 0
1658436 0
1658460 0
1658520 0
1658602 0
1658691 0
1658760 0
1658802 0
1658826 0
1658952 0
1658997 0
1659207 0
1659315 0
1659363 0
1659382 0
1659459 0
1659471 0
1659546 0
1659618 59
1659660 18
1659845 32
1659892 0
1660239 2
1660377 0
1660534 0
1660614 21
1660656 0
1660838 23
1660939 0
1661078 91
1661126 0
1661181 0
1661306 70
1661451 0
1661558 0
1661608 0
1661819 0
1662032 0
1662057 0
1662076 0
1662221 0
1662233 0
1662239 0
1662293 0
1662458 19
1662537 0
1662707 0
1662732 0
1662810 16
1662861 0
1662864 62
1662945 54
1662964 24
1663240 0
1663524 55
1663566 0
1663629 37
1663662 0
1664028 11
1664206 0
1664233 80
1664327 0
1664402 0
1664543 0
1664795 0
1664816 14
1664840 48
1664918 33
1665110 0
1665122 1
1665194 48
1665263 9
1665266 89
1665296 0
1665434 0
1665491 10
1665662 0
1665713 0
1665867 0
1666173 0
1666320 0
1666344 0
1666431 0
1666542 0
1666599 0
1666614 0
1666634 0
1666735 0
1666821 0
1666863 0
1666997 0
1667210 10
1667258 1
1667353 0
1667393 0
1667513 0
1667780 18
1667889 0
1667955 0
1668163 6
1668225 13
1668673 0
1668803 0
1668815 15
1668867 7
1668942 16
1668956 2
1669025 0
1669093 0
1669216 18
1669252 0
1669288 0
1669294 0
1669375 25
1669438 0
1669480 0
1669483 0
1669507 21
1669839 0
1669866 0
1669908 5
1670012 3
1670043 0
1670076 0
1670172 19
1670214 1
1670609 0
1670615 0
1670888 4
1670924 26
1670967 11
1671008 0
1671032 0
1671045 0
1671047 0
1671055 0
1671134 0
1671169 0
1671173 0
1671400 0
1671409 0
1671430 0
1671445 0
1671490 0
1671550 0
1671556 14
1671575 30
1671768 0
1672125 50
1672176 19
1672926 20
1673320 29
1673401 0
1673499 3
1673502 52
1673595 0
1673610 0
1673613 11
1673669 0
1673695 0
1673808 0
1673861 27
1674032 0
1674115 0
1674142 8
1674243 1
1674255 13
1674264 81
1674303 0
1674495 0
1674690 0
1674780 0
1674849 28
1674855 23
1674897 10
1674975 0
1675050 23
1675149 12
1675209 101
1675428 6
1675455 25
1675508 0
1675636 0
1675658 14
1675707 26
1675742 0
1675919 8
1675925 55
1676294 4
1676318 0
1676339 0
1676392 12
1676465 9
1676523 0
1676986 0
1677049 0
1677063 0
1677372 11
1678052 0
1678196 8
1678202 0
1678226 2
1678237 1
1678241 0
1678284 1
1678286 0
1678322 0
1678377 0
1678472 33
1678648 53
1678668 24
1678819 8
1678846 20
1678854 13
1678869 6
1678884 30
1678965 22
1679071 0
1679142 50
1679200 9
1679269 43
1679286 0
1679371 0
1679737 0
1679750 0
1679825 28
1679904 0
1679934 0
1679938 0
1679950 9
1679974 0
1680014 24
1680029 0
1680109 10
1680124 0
1680131 0
1680134 0
1680213 0
1680225 0
1680261 0
1680325 13
1680626 45
1680657 0
1680668 13
1680707 0
1680725 57
1680884 3
1680903 21
1680909 0
1681019 0
1681067 52
1681397 21
1681400 41
1681805 0
1681838 0
1681958 0
1682057 0
1682130 0
1682210 0
1682459 19
1682783 21
1682860 19
1682909 0
1682914 14
1682935 41
1682939 0
1682943 0
1682964 0
1683044 21
1683126 0
1683139 0
1683223 0
1683403 28
1683623 0
1683642 0
1683649 0
1683677 0
1683749 14
1683946 0
1684072 10
1684085 0
1684098 0
1684123 0
1684142 0
1684187 0
1684205 80
1684236 0
1684239 30
1684253 0
1684267 0
1684282 0
1684304 0
1684337 0
1684347 0
1684385 23
1684408 0
1684473 0
1684506 0
1684538 0
1684570 22
1684597 0
1684940 15
1684978 0
1685059 0
1685109 42
1685116 17
1685167 12
1685231 64
1685238 12
1685273 65
1685404 0
1685486 0
1685503 0
1685539 0
1685546 80
1685972 14
1686188 0
1686215 13
1686526 15
1686667 22
1686726 0
1686961 0
1687051 0
1687104 0
1687155 0
1687167 0
1687182 5
1687203 4
1687281 0
1687353 0
1687452 55
1687481 5
1687518 3
1687597 0
1687603 0
1687683 0
1688059 0
1688061 0
1688699 0
1688735 0
1688861 0
1688915 0
1688930 0
1689059 0
1689176 0
1689179 36
1689258 39
1689296 0
1689342 0
1689361 0
1689845 0
1689873 0
1689884 0
1689972 0
1689996 2
1690296 4
1690331 0
1690358 1
1690365 3
1690379 0
1690387 0
1690397 1
1690404 27
1690427 41
1690496 0
1690601 11
1690679 45
1690694 61
1690772 0
1690952 43
1691021 12
1691051 52
1691173 23
1691230 0
1691342 0
1691435 0
1691648 41
1691681 0
1691879 0
1691891 2
1691897 0
1692047 0
1692149 11
1692181 68
1692185 124
1692467 24
1692798 0
1692801 10
1692866 0
1692895 0
1692902 0
1692908 0
1692919 12
1692968 0
1693022 0
1693041 0
1693081 0
1693122 0
1693177 17
1693278 33
1693284 26
1693312 0
1693381 0
1693435 0
1693483 0
1693792 0
1693846 0
1693885 0
1693888 8
1693894 5
1693909 0
1694128 0
1694259 0
1694362 0
1694437 0
1694498 0
1694699 6
1694804 0
1694846 0
1695206 0
1695226 0
1695287 0
1695294 2
1695531 0
1695537 61
1695630 21
1695633 0
1695729 0
1695741 0
1695765 0
1695846 0
1695915 0
1696001 88
1696014 0
1696158 0
1696221 69
1696362 2
1696416 0
1696569 0
1696608 0
1696680 11
1696689 12
1696758 0
1697016 4
1697169 0
1697256 0
1697277 0
1697313 69
1697438 18
1697460 0
1697879 12
1698071 0
1698080 33
1698143 2355
1698334 0
1698347 0
1698411 22
1698462 0
1698474 0
1698516 0
1698609 0
1698678 0
1698930 0
1699422 0
1699709 0
1699799 0
1699803 0
1699875 0
1700002 3
1700057 0
1700095 0
1700338 150
1700538 0
1700674 0
1700681 0
1700728 0
1700752 0
1700762 0
1700770 0
1700780 0
1700811 16
1700953 0
1701008 0
1701167 0
1701209 28
1701215 23
1701414 0
1701446 0
1701473 0
1701476 17
1701616 0
1701620 7
1701867 0
1701918 26
1701945 19
1702035 15
1702314 0
1702317 0
1702618 10
1703274 0
1703419 0
1703438 0
1703541 11
1703603 36
1703878 5
1704334 0
1704835 0
1704937 4
1705090 0
1705135 2
1705147 0
1705174 0
1705330 0
1705351 0
1705447 51
1705573 0
1705594 0
1705932 0
1705980 0
1706038 0
1706328 0
1706361 0
1706484 205
1706550 59
1706757 0
1706824 0
1706875 33
1706939 0
1707023 0
1707074 1
1707662 13
1707830 0
1707899 0
1707929 0
1708013 0
1708022 0
1708097 82
1708124 0
1708337 0
1708443 0
1708470 0
1708480 0
1708500 43
1708510 0
1708548 0
1708786 0
1708980 0
1708985 9
1709122 0
1709183 0
1709201 0
1709298 0
1709328 0
1709831 0
1709934 0
1709951 0
1710295 0
1710543 0
1710579 0
1710798 0
1711029 0
1711431 0
1711492 0
1711510 0
1711525 66
1711777 0
1711810 5
1712116 19
1712317 0
1712521 8
1712597 0
1712631 0
1712817 0
1712826 21
1712868 55
1713117 4
1713126 0
1713237 12
1713261 14
1713330 0
1713633 3
1713654 0
1713671 0
1713894 43
1713916 1
1714089 0
1714092 6
1714155 61
1714169 60
1714221 20
1714407 8
1714574 0
1714633 0
1714642 0
1714651 0
1714659 0
1714686 0
1714725 0
1714825 33
1714883 0
1714984 0
1715015 0
1715499 0
1715908 19
1716007 65
1716013 0
1716085 0
1716172 27
1716319 121
1716601 0
1716631 14
1716666 6
1716826 0
1716875 7
1716922 2
1716949 0
1716997 0
1717000 0
1717023 1
1717030 0
1717182 0
1717198 10
1717251 0
1717307 0
1717422 13
1717470 0
1717533 0
1717728 0
1717860 4
1718034 10
1718037 0
1718185 6
1718226 0
1718245 0
1718279 26
1718299 0
1718364 1
1718503 0
1718634 0
1718708 0
1718820 0
1718916 0
1718979 0
1719123 0
1719129 0
1719367 0
1719421 5
1719427 32
1719430 2
1719592 0
1719836 0
1720202 0
1720390 7
1720399 8
1720483 0
1720494 31
1720559 42
1720604 147
1720793 20
1720847 23
1720982 270
1721141 69
1721202 0
1721379 0
1721387 0
1721396 7
1721526 8
1721593 0
1721596 93
1721698 8
1721947 20
1722016 0
1722214 1
1722325 0
1722475 0
1722520 0
1722547 14
1722646 3
1722796 0
1722862 0
1722992 4
1723429 0
1723459 1
1723513 0
1723606 0
1723741 8
1723747 11
1723756 0
1723768 0
1723798 0
1724155 0
1724233 0
1724329 0
1724395 5
1724431 1
1724614 5
1724668 0
1724743 0
1724818 0
1725271 0
1725283 0
1725484 0
1726358 0
1726371 0
1726407 0
1726606 0
1726683 0
1726845 3
1727016 0
1727076 72
1727405 0
1727535 0
1727621 37
1727642 0
1727954 58
1727984 55
1728116 0
1728253 153
1728269 0
1728314 99
1728389 0
1728492 0
1728498 0
1728552 14
1728563 0
1728589 15
1728642 0
1728658 0
1728689 0
1728723 41
1728786 27
1728800 347
1728803 47
1729029 0
1729104 126
1729139 0
1729332 66
1729980 42
1730222 0
1730340 114
1730445 0
1730598 7
1730626 0
1730718 126
1730762 66
1730832 0
1731291 0
1731449 38
1731589 15
1731731 0
1731953 0
1731989 0
1732070 0
1732198 8
1732206 34
1732327 73
1732333 17
1732381 12
1732431 41
1732435 2
1732492 14
1732513 0
1732670 19
1732750 92
1732973 0
1733053 11
1733099 0
1733101 0
1733125 0
1733477 0
1733555 0
1733631 0
1733667 0
1733815 11
1734099 0
1734215 0
1734271 0
1734295 0
1734456 0
1734535 12
1734682 9
1734838 0
1735138 6
1735202 0
1735222 0
1735279 0
1735870 0
1735906 0
1735930 0
1735954 6
1735978 0
1736002 0
1736032 37
1736056 25
1736204 0
1736232 17
1736266 73
1736417 0
1736434 0
1736484 0
1736490 12
1736534 0
1736551 32
1736577 20
1736589 33
1736593 105
1736717 0
1736813 0
1736843 0
1736924 52
1736927 9
1736948 0
1737078 21
1737281 60
1737317 0
1737341 0
1737371 13
1737524 0
1737602 0
1737662 0
1737746 0
1737905 68
1738115 65
1738222 0
1738316 0
1738384 0
1738419 7
1738477 10
1738549 0
1738588 0
1738600 105
1738849 25
1739041 63
1739104 75
1739206 52
1739212 1
1739252 0
1739298 12
1739535 40
1739547 0
1739553 0
1739655 78
1739943 20
1740182 0
1740276 26
1740324 13
1740466 0
1740557 0
1740691 0
1740826 0
1741497 0
1741598 0
1741650 0
1741686 40
1741755 8
1741864 0
1742179 6
1742322 1
1742393 0
1742529 0
1742599 0
1742657 0
1742682 74
1742845 5
1742860 0
1742875 15
1742988 71
1743001 0
1743157 0
1743214 11
1743251 0
1743308 43
1743397 26
1743498 22
1743546 9
1743600 2
1743652 0
1743698 0
1743771 69
1743929 0
1743972 0
1744017 0
1744182 0
1744341 0
1744518 0
1744647 0
1744746 0
1744858 34
1744891 137
1744999 0
1745044 0
1745509 29
1745530 0
1745670 0
1745732 0
1745745 0
1745783 0
1745868 0
1745910 0
1745919 0
1745934 0
1746012 0
1746078 0
1747011 0
1747091 0
1747118 1
1747298 0
1747337 0
1747442 2
1747499 0
1747636 4
1747712 1
1747727 20
1747739 0
1747904 3
1747967 0
1747982 0
1748085 4
1748149 0
1748177 1
1748417 0
1748504 0
1748513 5
1748582 1
1748618 0
1748637 5
1748873 3
1748888 0
1748936 0
1749020 0
1749104 0
1749236 0
1749266 0
1749290 0
1749383 0
1749461 0
1749650 0
1749716 2
1749818 0
1749925 0
1750076 0
1750142 0
1750208 0
1750295 0
1750513 0
1750547 0
1750706 0
1750709 0
1750712 0
1750784 0
1750857 0
1750889 0
1751137 9
1751221 88
1751323 11
1751471 5
1751569 0
1751602 70
1751715 0
1751723 0
1751732 0
1751768 0
1751774 0
1752150 0
1752429 44
1752489 19
1752555 0
1752629 0
1752738 0
1752834 0
1753020 0
1753053 0
1753197 0
1753425 0
1753440 0
1753603 0
1753605 0
1753615 0
1753624 0
1753638 0
1753754 21
1753778 0
1753796 5
1754199 15
1754202 34
1754247 18
1754408 0
1754480 0
1754835 0
1754877 0
1755092 0
1755137 0
1755148 0
1755197 28
1755368 0
1755861 0
1756145 0
1756257 7
1756386 1
1756416 0
1756452 0
1756482 27
1756530 0
1756536 0
1756554 9
1756713 12
1756749 0
1757051 0
1757084 0
1757124 0
1757259 11
1757364 0
1757407 21
1757452 28
1757536 0
1757647 2
1757692 0
1757821 12
1757902 0
1757947 0
1757989 0
1758028 4
1758061 10
1758175 0
1758205 0
1758223 0
1758331 1
1758388 12
1758517 7
1758631 12
1758776 0
1758807 0
1758817 0
1758831 0
1758851 0
1758863 0
1758887 0
1758963 0
1759170 2
1759262 0
1759346 0
1759393 0
1759404 0
1759428 0
1759453 8
1759551 6
1759756 12
1759830 0
1759902 13
1760334 25
1760430 6
1760532 27
1760577 17
1760664 0
1760700 5
1760829 15
1760844 56
1760925 0
1760980 0
1761018 0
1761094 0
1761112 44
1761262 25
1761265 33
1761412 16
1761727 0
1761787 126
1761817 0
1761967 53
1762164 54
1762410 44
1762496 89
1762532 4
1762631 0
1762679 17
1762931 4
1762937 90
1763007 141
1763106 0
1763163 0
1763344 0
1763362 0
1763419 0
1763503 0
1763725 0
1763737 0
1763904 0
1763921 0
1763928 0
1763949 0
1763973 0
1763986 0
1764015 0
1764036 0
1764060 0
1764177 0
1764213 0
1764426 0
1764540 0
1764615 0
1764630 0
1764669 0
1764744 0
1764750 0
1764849 0
1765050 0
1765128 0
1765191 0
1765236 0
1765278 0
1765452 0
1765555 0
1765566 0
1765659 0
1765690 0
1765697 0
1765719 8
1765723 0
1765804 0
1765912 0
1765930 0
1766023 0
1766035 0
1766182 0
1766188 0
1766256 0
1766370 0
1766391 0
1766467 0
1766511 0
1766552 0
1766566 0
1766621 0
1766647 0
1766659 0
1766674 59
1766681 0
1766697 3
1766712 0
1766718 0
1766722 0
1766728 0
1766853 0
1766862 0
1766943 0
1766950 57
1767186 0
1767237 0
1767247 0
1767263 0
1767274 0
1767356 113
1767779 74
1767968 27
1768445 21
1768747 290
1768778 51
1768825 1
1768890 4
1768971 0
1769076 1
1769328 0
1769361 55
1769736 0
1769841 8
1769913 130
1769928 0
1769954 0
1769961 0
1770007 0
1770028 0
1770063 0
1770117 0
1770392 0
1770427 0
1770463 0
1770484 55
1770530 7
1770592 0
1770640 0
1770655 85
1770665 0
1770733 90
1770789 0
1770897 122
1770901 18
1771053 0
1771144 11
1771157 0
1771421 3
1771581 15
1771747 0
1771872 0
1771919 20
1771929 50
1772098 0
1772189 0
1772244 15
1772247 23
1772261 0
1772293 0
1772329 0
1772486 28
1772603 0
1772614 19
1772642 0
1772762 29
1772790 0
1772924 0
1772954 0
1772961 0
1773064 0
1773227 0
1773299 0
1773361 0
1773392 4
1773490 3
1773529 5
1773748 0
1773904 0
1774048 0
1774269 0
1774284 0
1774302 65
1774451 30
1774455 4
1774515 0
1774610 13
1774619 0
1774652 11
1774724 18
1774767 0
1774805 0
1774958 26
1774988 0
1775016 0
1775079 0
1775231 0
1775270 0
1775375 0
1775416 0
1775468 0
1775585 0
1775597 10
1775728 0
1775908 5
1775919 0
1775975 1
1776034 0
1776038 0
1776105 0
1776183 0
1776227 0
1776231 0
1776255 0
1776264 111
1776303 35
1776324 1
1776543 0
1776578 0
1776720 40
1776765 30
1776774 0
1776786 8
1776925 0
1776972 0
1777101 33
1777316 0
1777484 39
1777546 0
1777554 80
1777591 0
1777657 0
1777765 0
1777853 0
1777867 54
1777933 44
1777978 0
1778056 0
1778071 32
1778623 4
1778833 4
1778897 1
1778905 0
1779352 0
1779401 0
1779415 12
1779660 0
1780190 13
1780198 0
1780234 0
1780466 0
1780493 88
1780675 0
1780777 0
1781245 0
1781353 0
1781389 0
1781462 0
1781668 0
1781863 0
1781887 0
1781890 54
1782163 110
1782253 56
1782635 0
1782772 0
1782820 6
1782946 0
1782986 0
1783039 0
1783078 0
1783364 0
1783446 0
1783496 25
1783547 0
1783802 0
1783822 11
1784098 42
1784116 36
1784823 0
1784833 29
1785091 28
1785291 0
1785305 0
1785462 0
1785594 13
1785618 0
1785624 0
1785881 0
1786166 0
1786504 0
1786566 0
1786609 1
1786642 0
1786720 5
1786758 0
1786780 2
1786852 0
1786954 0
1787008 51
1787285 34
1787308 0
1787353 0
1787367 0
1787428 1
1787455 0
1787596 32
1787872 0
1787883 0
1787902 11
1788015 0
1788228 5
1788465 1
1788643 0
1788873 0
1788928 0
1789030 0
1789036 0
1789213 0
1789567 0
1789708 3
1790190 10
1790632 0
1790641 38
1790643 0
1790651 0
1790673 0
1790698 0
1790712 0
1790726 0
1790951 0
1791191 0
1791279 0
1791305 0
1791476 0
1791644 14
1791671 0
1791744 0
1791845 0
1791977 10
1792058 0
1792080 0
1792103 41
1792173 0
1792264 35
1792639 0
1792775 2
1793147 0
1793216 0
1793288 0
1793450 0
1793456 2
1793467 0
1793567 0
1793790 0
1793827 0
1793913 0
1793979 9
1794294 6
1794372 3
1794494 0
1794637 20
1794661 0
1794721 0
1794817 0
1794884 0
1794888 15
1794925 9
1794971 0
1795172 53
1795190 0
1795200 0
1795225 29
1795388 0
1795445 42
1795484 0
1795757 37
1795793 0
1795946 41
1796069 0
1796464 0
1796698 36
1797049 0
1797298 38
1797430 29
1797586 0
1797621 1686
1797736 0
1797772 0
1797776 0
1797789 0
1797800 0
1797813 77
1797846 54
1797860 7
1797878 15
1798014 0
1798093 0
1798111 0
1798261 0
1798297 0
1798300 0
1798345 0
1798435 7
1798471 0
1798591 34
1798627 0
1798675 0
1798867 0
1798897 0
1798933 0
1798960 0
1798963 8
1798996 0
1799145 0
1799160 0
1799268 0
1799411 0
1799925 0
1799934 2
1800015 0
1800296 0
1800315 0
1800324 0
1800356 0
1800417 3
1800489 0
1800510 0
1800624 21
1800756 0
1800967 0
1801023 7
1801116 6
1801203 0
1801296 0
1801347 0
1801355 0
1801389 0
1801664 18
1801746 14
1801770 0
1802043 0
1802478 0
1802653 0
1802815 0
1802890 0
1803198 0
1803214 0
1803268 0
1803349 0
1803500 0
1803591 0
1803753 0
1803819 19
1803891 48
1803927 45
1803990 0
1803996 59
1804002 26
1804043 0
1804065 27
1804118 0
1804128 0
1804326 0
1804380 0
1804591 0
1804721 23
1804781 0
1804931 0
1805220 0
1805308 0
1805421 0
1805480 0
1805583 6
1805956 0
1806291 0
1806448 0
1806502 0
1806772 0
1806794 15
1806859 5
1806952 4
1806986 0
1807139 0
1807289 24
1807643 0
1807712 0
1807861 0
1808225 0
1808252 0
1808327 11
1808355 0
1808390 0
1808403 0
1808545 0
1808638 0
1808701 0
1808725 0
1808896 7
1808989 0
1809061 46
1809124 0
1809151 22
1809178 0
1809511 0
1809772 0
1809904 0
1810000 0
1810084 0
1810096 0
1810105 0
1810261 0
1810290 0
1810377 14
1810476 37
1810482 0
1810530 0
1810860 0
1810872 0
1810964 0
1811312 0
1811534 0
1811564 0
1811598 0
1811606 16
1811618 0
1811909 0
1811915 0
1812088 0
1812386 0
1812410 5
1812420 24
1812494 0
1812511 0
1812536 0
1812554 44
1812624 0
1812667 0
1812746 0
1812772 0
1812800 0
1812967 0
1813062 2
1813065 16
1813152 0
1813161 0
1813250 0
1813410 44
1813434 2
1813618 10
1813686 0
1813748 0
1813756 1
1813782 0
1813958 0
1813996 0
1814003 0
1814212 0
1814282 15
1814294 13
1814319 15
1814501 16
1814523 0
1814589 0
1814591 0
1814603 18
1814741 0
1814853 1
1814942 0
1814992 0
1815038 0
1815045 0
1815110 0
1815138 0
1815141 0
1815159 36
1815231 0
1815261 0
1815274 0
1815303 9
1815345 58
1815385 11
1815403 0
1815421 0
1815437 0
1815460 0
1815478 0
1815521 23
1815561 2
1815576 0
1815628 6
1815688 0
1815725 30
1815747 57
1815762 0
1815859 0
1815969 0
1816159 11
1816254 0
1816281 61
1816284 21
1816380 0
1816400 0
1816414 0
1816430 0
1816438 0
1816562 0
1816611 0
1816638 4
1816662 10
1816694 0
1816739 0
1816784 0
1816812 7
1816883 0
1816892 0
1816923 28
1816956 0
1817007 53
1817031 0
1817070 33
1817073 40
1817115 0
1817173 0
1817303 0
1817387 0
1817566 0
1817595 0
1817599 66
1817644 0
1817647 48
1817688 0
1817885 275
1817937 0
1817949 0
1818207 0
1818249 0
1818265 0
1818297 32
1818300 0
1818381 21
1818492 16
1818567 0
1818576 16
1818623 0
1818629 25
1818738 41
1818822 0
1818902 5
1818911 2
1818945 2
1818947 32
1818958 0
1819109 0
1819140 0
1819203 19
1819207 29
1819381 19
1819395 27
1819417 77
1819438 53
1819518 0
1819578 3
1819698 203
1819715 0
1819944 63
1819968 13
1820073 52
1820118 12
1820121 87
1820130 15
1820157 33
1820235 43
1820347 10
1820364 16
1820394 17
1820469 36
1820526 47
1820635 0
1820700 9
1820755 12
1820763 0
1820832 26
1820836 4
1820899 95
1820924 4
1821029 19
1821243 55
1821359 0
1821404 0
1821533 5
1821545 0
1821620 20
1821623 7
1821694 32
1821722 1
1821950 30
1821977 6
1822093 0
1822114 0
1822154 7
1822265 3
1822349 16
1822382 9
1822400 6
1822412 0
1822417 0
1822448 6
1822538 32
1822574 0
1822631 23
1822703 20
1822829 4
1822916 0
1823307 88
1823327 0
1823332 0
1823336 0
1823352 115
1823442 46
1823449 0
1823498 0
1823507 0
1823537 0
1823592 5
1823607 0
1823637 92
1823673 18
1823730 0
1823750 56
1823753 0
1823949 117
1823953 73
1823970 0
1823989 0
1824092 7
1824102 0
1824167 0
1824194 0
1824246 0
1824299 0
1824338 1
1824381 35
1824390 0
1824394 3
1824443 7
1824481 50
1824590 10
1824679 33
1824690 0
1824805 0
1824811 23
1824848 3
1824865 3
1824920 0
1824934 7
1825007 6
1825095 0
1825165 0
1825285 164
1825291 30
1825447 21
1825461 19
1825621 0
1825684 18
1825809 25
1825826 86
1825866 33
1825941 27
1825992 0
1825999 62
1826183 0
1826214 0
1826240 2
1826480 4
1826822 0
1826965 0
1827090 0
1827135 0
1827186 0
1827228 50
1827363 21
1827537 0
1827546 0
1827559 5
1827569 129
1827586 6
1827603 0
1827640 86
1827811 4
1827897 0
1828123 11
1828198 19
1828489 0
1828530 0
1828534 87
1828606 91
1828945 4
1829060 0
1829276 8
1829319 0
1829457 2
1829481 0
1829595 6
1829598 34
1829658 0
1830042 0
1830108 53
1830222 24
1830231 105
1830336 0
1830378 0
1830393 0
1830420 0
1830501 22
1830522 0
1830594 2
1830693 27
1830805 0
1831008 31
1831028 266
1831034 0
1831085 0
1831283 10
1831322 0
1831445 105
1831472 0
1831559 5
1831878 0
1832166 82
1832201 0
1832251 0
1832327 120
1832337 102
1832374 6
1832378 0
1832398 0
1832438 0
1832492 9
1832513 0
1832620 14
1832650 0
1832802 31
1832853 36
1832934 0
1833168 57
1833226 0
1833350 0
1833372 0
1833427 0
1833509 102
1833626 0
1833881 60
1833930 0
1833987 7
1834007 10
1834252 0
1834434 2
1834471 0
1834490 0
1834652 0
1834661 18
1834686 0
1834740 27
1834850 61
1835036 0
1835114 23
1835132 8
1835303 0
1835330 0
1835364 0
1835390 0
1835481 0
1835483 0
1835698 0
1835826 66
1835850 0
1835860 11
1835956 6
1836051 0
1836121 0
1836211 132
1836226 41
1836262 0
1836304 9
1836307 0
1836325 0
1836355 0
1836478 110
1836655 54
1836720 0
1836817 0
1836829 38
1836933 262
1836957 0
1836997 0
1837031 50
1837076 26
1837106 0
1837144 0
1837175 35
1837208 0
1837325 4
1837385 0
1837525 85
1837793 11
1837795 0
1837813 0
1837832 11
1838000 0
1838011 26
1838153 0
1838261 0
1838326 0
1838365 0
1838389 0
1838426 0
1838507 0
1838563 37
1838567 0
1838630 0
1838681 0
1838730 0
1838737 0
1838743 0
1838750 0
1838861 15
1839074 48
1839221 0
1839470 0
1839566 0
1839672 28
1839693 0
1839710 11
1839787 1
1840001 0
1840049 0
1840207 5
1840211 0
1840224 0
1840412 0
1840435 21
1840453 0
1840605 0
1840665 0
1840708 0
1840711 7
1840729 0
1840761 0
1840839 0
1840938 0
1840995 13
1841094 0
1841144 0
1841203 0
1841272 0
1841347 9
1841424 0
1841458 0
1841644 19
1841746 29
1841749 1687
1841761 0
1841971 0
1842014 28
1842028 0
1842043 0
1842234 0
1842315 0
1842393 1
1842426 4
1842498 0
1842591 0
1842645 50
1842681 0
1842702 28
1842756 0
1842855 0
1842942 1
1842954 24
1843059 24
1843077 46
1843137 0
1843195 0
1843245 0
1843253 0
1843287 0
1843349 0
1843365 9
1843708 0
1843756 55
1843867 0
1843894 0
1844230 2
1844349 98
1844418 0
1844451 5
1844577 41
1844668 56
1844752 0
1844791 0
1844934 0
1844959 6
1845053 20
1845102 6
1845177 8
1845348 0
1845480 0
1845502 0
1845732 0
1845833 0
1846169 0
1846211 0
1846244 3
1846310 0
1846358 6
1846550 0
1846748 0
1846946 0
1847096 0
1847333 0
1847415 0
1847471 10
1847780 65
1847798 34
1847912 19
1847966 0
1848049 0
1848245 0
1848256 0
1848305 0
1848382 0
1848440 0
1848686 0
1848712 0
1848746 0
1848748 43
1848845 0
1848887 6
1849993 37
1850114 81
1850357 4
1850598 893
1850601 0
1850652 28
1850694 21
1850696 19
1850731 0
1850776 29
1850865 26
1850905 0
1851034 26
1851067 52
1851149 0
1851253 10
1851256 118
1851513 0
1851577 22
1851676 25
1851685 0
1851703 0
1851799 6
1851856 13
1851907 95
1852012 4
1852030 6
1852036 0
1852042 3
1852105 60
1852124 47
1852163 43
1852193 79
1852214 28
1852225 1
1852264 2
1852439 15
1852493 0
1852550 0
1852600 8
1852691 36
1852950 0
1852962 0
1852978 2
1853020 30
1853050 21
1853284 23
1853296 40
1853371 6
1853470 0
1853542 0
1854109 10
1854584 16
1854619 1
1854803 0
1854959 34
1855053 10
1855070 4
1855078 71
1855085 90
1855094 0
1855125 0
1855137 0
1855461 178
1855683 0
1855764 62
1856022 2
1856253 0
1856847 0
1856858 45
1857091 47
1857133 0
1857222 0
1857534 47
1857554 0
1857611 7
1857983 10
1858197 1
1858251 9
1858277 17
1858304 0
1858436 0
1858445 0
1858457 0
1858486 15
1858735 0
1858765 0
1858818 0
1858831 0
1858876 0
1859134 0
1859168 0
1859191 4
1859204 0
1859286 0
1859327 0
1859346 33
1859404 0
1859432 0
1859520 1
1859631 12
1860006 30
1860131 24
1860175 0
1860489 0
1860678 16
1860687 10
1860765 0
1860774 0
1860858 9
1860879 27
1860921 4
1861016 0
1861110 1
1861122 0
1861131 22
1861247 3
1861294 0
1861303 0
1861336 0
1861493 0
1861738 73
1861756 67
1861780 0
1861802 296
1861924 136
1862121 0
1862204 0
1862422 0
1862859 0
1862892 26
1862898 0
1862947 19
1862983 5
1863017 41
1863120 0
1863348 0
1863611 0
1863674 0
1863708 0
1863716 0
1863803 25
1863874 0
1863881 15
1863978 0
1864043 0
1864066 0
1864097 0
1864265 0
1864466 52
1864509 0
1864551 0
1864609 0
1864616 0
1864679 0
1865049 28
1865067 43
1865167 122
1865353 0
1865574 0
1865619 0
1865757 0
1865794 39
1865845 8
1865881 374
1865920 0
1866067 0
1866119 0
1866213 0
1866361 15
1866397 38
1866400 56
1866406 105
1866444 0
1866600 0
1866650 0
1866891 27
1866960 0
1867155 9
1867306 0
1867373 0
1867468 18
1867481 23
1867484 98
1867517 80
1867556 17
1867688 123
1867724 0
1867799 45
1867823 16
1867907 0
1868049 0
1868078 1
1868195 135
1868249 0
1868319 137
1868335 0
1868502 23
1868514 0
1868543 0
1868599 51
1868778 0
1868805 56
1868941 11
1868973 5
1869051 6
1869136 64
1869154 0
1869162 0
1869220 0
1869246 1
1869270 35
1869376 0
1869389 0
1869438 0
1869444 21
1869575 0
1869600 70
1869693 0
1869714 0
1869856 0
1869876 3
1870066 0
1870303 20
1870356 1
1870456 47
1870626 24
1870753 217
1870799 16
1870814 11
1870929 0
1870942 0
1870975 0
1871034 4
1871040 0
1871078 0
1871080 0
1871109 0
1871123 10
1871280 0
1871370 10
1871445 27
1871584 22
1871683 6
1871686 19
1871713 142
1871759 0
1871873 33
1871933 0
1872103 0
1872406 0
1872422 0
1872657 0
1872750 38
1872871 0
1872882 0
1872910 0
1872937 0
1872982 0
1873126 22
1873132 12
1873156 2
1873369 26
1873580 1
1873789 0
1873812 0
1873877 1
1874102 0
1874228 0
1874355 0
1874542 0
1874580 15
1874761 0
1875206 38
1875230 0
1875239 0
1875268 0
1875288 14
1875305 0
1875317 5
1875480 18
1875790 0
1875805 61
1875955 92
1875965 0
1876054 11
1876084 28
1876106 23
1876303 0
1876357 0
1876592 30
1876652 61
1876660 227
1876762 23
1876766 20
1876856 30
1877006 28
1877178 4
1877254 35
1877278 1
1877629 9
1877664 112
1877710 0
1877840 0
1877886 0
1877925 0
1877993 19
1878020 0
1878034 0
1878096 11
1878131 620
1878262 22
1878279 20
1878339 0
1878358 21
1878366 25
1878449 4
1878516 20
1878518 58
1878655 0
1878729 0
1878779 0
1878807 0
1878869 75
1879035 144
1879050 0
1879234 16
1879249 0
1879270 16
1879278 39
1879335 25
1879676 0
1879989 26
1880089 12
1880129 0
1880213 42
1880313 0
1880383 0
1880471 0
1880492 0
1880503 4
1880594 104
1880698 74
1880760 0
1880857 0
1880890 0
1880911 0
1881114 0
1881230 0
1881294 0
1881499 0
1881520 24
1881685 0
1881745 49
1882141 0
1882423 0
1882482 0
1882560 0
1882626 0
1882686 0
1882826 0
1883191 7
1883298 0
1883311 6
1883371 0
1883375 0
1883410 58
1883447 0
1884395 0
1884416 0
1884419 0
1884582 0
1884617 0
1884720 0
1884822 0
1884977 0
1885043 0
1885127 0
1885264 0
1885277 0
1885285 0
1885299 21
1885337 0
1885347 0
1885539 0
1885589 0
1885706 51
1885734 37
1885845 178
1885910 0
1886129 40
1886207 13
1886243 24
1886360 0
1886390 22
1886495 0
1886621 8
1886651 40
1886723 35
1886798 47
1886853 4
1886897 11
1886948 6
1886987 2
1887109 36
1887121 0
1887460 0
1887657 35
1887838 0
1887887 0
1888125 64
1888260 0
1888589 0
1888628 0
1888649 0
1888673 0
1888748 0
1888850 0
1888862 0
1888910 0
1888916 0
1888952 0
1888965 0
1889159 0
1889225 0
1889321 0
1889339 0
1889357 0
1889378 0
1889411 0
1889421 0
1889570 0
1889660 0
1889777 0
1889855 0
1890126 0
1890151 0
1890163 0
1890174 0
1890276 8
1890288 109
1890290 128
1890415 0
1890436 0
1890521 71
1890550 10
1890597 0
1890653 0
1890657 0
1890688 0
1890691 70
1890701 4
1890944 0
1890980 1
1891070 0
1891315 0
1891328 0
1891358 0
1891381 0
1891476 0
1891725 30
1891793 0
1891955 47
1891967 29
1892027 0
1892117 74
1892208 1
1892246 0
1892349 3
1892386 51
1892422 71
1892550 0
1892565 0
1892626 0
1892645 24
1892657 0
1892735 40
1892753 0
1892879 0
1893061 0
1893179 0
1893218 24
1893335 30
1893482 0
1893551 0
1893680 0
1893761 0
1893859 0
1893895 0
1893904 0
1893936 14
1893938 21
1894157 0
1894439 0
1894502 0
1894886 0
1895002 0
1895027 0
1895199 0
1895341 0
1895698 56
1895735 0
1895899 14
1895921 0
1896014 17
1896020 0
1896030 0
1896250 0
1896439 21
1896480 27
1896555 20
1896568 0
1896709 0
1896759 0
1896862 0
1896888 0
1896933 0
1896970 11
1897032 7
1897050 0
1897102 0
1897104 17
1897159 1
1897225 0
1897249 0
1897384 0
1897877 0
1898127 0
1898421 1
1898458 0
1898678 1
1898757 30
1898760 1
1898944 0
1899022 0
1899179 0
1899292 0
1899736 0
1899817 0
1900009 4
1900172 0
1900244 0
1900357 0
1900383 0
1900427 0
1900594 0
1900596 0
1900720 0
1900724 0
1900753 0
1900789 0
1900846 0
1900870 0
1900972 0
1901120 0
1901170 0
1901274 0
1901288 0
1901295 0
1901346 0
1901472 0
1901495 0
1901514 0
1901700 0
1901793 0
1901904 0
1901913 0
1901970 0
1901997 0
1902056 0
1902060 0
1902081 0
1902106 0
1902377 0
1902440 0
1902728 0
1902830 0
1902851 0
1902960 0
1903259 0
1903351 0
1903506 0
1903777 0
1903876 0
1904080 0
1904134 0
1904632 0
1905290 0
1905432 3
1905600 0
1905616 0
1905633 0
1905792 0
1905814 0
1905876 0
1905960 9
1906019 91
1906160 0
1906249 0
1906284 0
1906295 0
1906381 0
1906389 0
1906411 0
1906438 0
1906445 0
1906470 0
1906491 0
1906742 0
1906771 0
1906826 25
1906832 63
1906870 0
1906918 0
1906953 0
1907058 69
1907199 0
1907209 42
1907291 0
1907345 38
1907408 0
1907463 0
1907490 0
1907904 4
1907933 53
1907970 0
1908013 0
1908235 0
1908301 0
1908381 0
1908392 0
1908437 0
1908448 0
1908589 0
1908910 0
1908944 0
1908970 0
1908973 0
1909078 0
1909087 0
1909159 0
1909788 0
1909878 7
1910207 0
1910312 5
1910322 0
1910356 0
1910413 0
1910445 0
1910466 0
1910483 0
1910503 0
1910520 0
1910685 0
1910848 0
1910977 0
1911103 0
1911169 0
1911241 0
1911268 0
1911439 0
1911847 0
1911940 17
1911952 0
1912045 0
1912138 0
1912210 0
1912234 0
1912478 0
1912498 15
1912765 231
1912959 0
1913005 37
1913111 23
1913130 0
1913179 59
1913185 9
1913197 0
1913220 0
1913335 0
1913417 0
1913459 0
1913471 0
1913570 52
1913742 27
1913771 34
1913789 5
1913894 5
1913903 0
1914047 96
1914086 0
1914304 0
1914342 0
1914602 4
1914611 73
1914715 40
1914730 0
1914751 0
1914774 0
1914776 0
1914796 0
1914884 0
1915013 130
1915103 89
1915106 17
1915112 0
1915121 139
1915127 64
1915142 0
1915166 0
1915355 47
1915367 38
1915589 62
1915631 80
1915682 15
1915694 0
1915730 14
1915793 4
1915841 0
1915889 0
1915913 19
1915964 0
1916027 0
1916059 0
1916080 0
1916086 0
1916229 0
1916265 0
1916499 31
1916545 0
1916680 0
1916719 0
1916791 21
1917034 7
1917090 13
1917112 0
1917120 0
1917133 40
1917168 0
1917283 0
1917325 0
1917421 0
1917661 0
1917766 0
1917937 0
1918021 0
1918105 0
1918579 0
1918594 0
1918690 0
1918717 0
1918732 0
1918738 0
1918752 0
1918879 0
1918890 0
1918933 0
1919047 29
1919255 0
1919292 0
1919357 25
1919506 0
1919551 0
1919680 44
1919806 115
1919835 0
1919969 0
1920025 0
1920088 32
1920194 0
1920280 25
1920450 20
1920454 0
1920511 0
1920652 0
1920757 6
1920883 0
1920934 0
1920937 0
1921137 0
1921194 10
1921266 0
1921343 0
1921416 0
1921473 0
1921494 0
1921705 0
1921879 0
1921920 0
1921956 50
1922034 0
1922069 0
1922081 0
1922234 0
1922426 4
1922555 0
1922588 0
1922598 0
1922624 0
1922753 0
1922792 6
1922885 0
1922934 1
1922991 0
1923003 29
1923051 20
1923141 6
1923225 0
1923537 0
1923579 0
1923612 0
1923657 0
1923681 3
1923738 0
1923780 0
1923957 26
1924068 10
1924077 0
1924098 14
1924185 5
1924242 11
1924263 58
1924284 1
1924356 0
1924368 0
1924401 270
1924435 0
1924620 23
1924684 0
1924706 0
1924743 14
1924917 23
1924929 1
1925061 59
1925173 28
1925211 0
1925248 13
1925259 9
1925655 0
1925954 0
1926242 0
1926315 115
1926537 0
1926720 0
1927098 0
1927140 42
1927275 4
1927307 0
1927406 0
1927767 0
1927824 0
1928183 13
1928276 17
1928529 0
1928558 0
1928583 36
1928598 10
1928656 0
1928756 0
1928808 0
1928853 0
1929021 6
1929064 0
1929080 0
1929336 39
1929567 0
1929621 0
1929637 0
1929679 22
1929735 3
1930015 0
1930036 59
1930091 0
1930209 34
1930301 0
1930522 0
1930567 0
1930577 0
1930672 4
1930768 7
1930867 31
1930929 0
1931151 73
1931238 0
1931275 25
1931341 69
1931504 0
1931519 0
1931579 0
1931651 45
1931716 0
1931766 0
1931789 134
1931871 0
1932079 0
1932106 0
1932148 18
1932234 0
1932379 24
1932591 0
1932781 0
1932846 14
1932864 5
1932936 0
1932966 0
1933000 2
1933038 7
1933081 22
1933122 517
1933124 0
1933134 1
1933140 0
1933254 0
1933293 0
1933343 2
1933373 0
1933443 13
1933898 0
1933910 0
1934016 0
1934056 55
1934087 0
1934159 0
1934240 0
1934279 11
1934300 32
1934399 20
1934411 1
1934593 0
1934619 0
1934635 56
1934647 12
1934656 0
1934856 19
1934865 0
1934869 0
1934936 0
1935008 4
1935095 0
1935262 0
1935482 0
1935737 0
1935791 0
1935806 0
1935877 0
1935897 32
1936090 0
1936154 0
1936261 0
1936537 0
1936636 0
1936645 6
1936726 0
1936765 0
1936822 0
1936963 0
1937033 2
1937142 19
1937207 0
1937250 0
1937286 0
1937298 0
1937370 0
1937413 0
1937459 2
1937515 15
1937569 0
1937615 0
1937749 0
1937811 0
1937853 7
1937859 43
1938112 30
1938149 0
1938157 0
1938175 0
1938182 0
1938343 0
1938400 2
1938408 0
1938502 13
1938508 8
1938572 39
1938637 1
1938746 54
1938803 34
1938878 12
1938908 11
1938925 9
1939037 48
1939115 11
1939124 7
1939142 4
1939151 66
1939154 22
1939199 65
1939304 9
1939328 45
1939557 0
1939574 172
1939694 3
1939754 0
1939834 54
1939855 87
1939877 32
1939891 20
1940065 42
1940069 29
1940116 2
1940213 18
1940231 0
1940387 0
1940443 11
1940456 3
1940474 41
1940735 9
1940873 116
1940903 64
1940982 33
1941002 29
1941091 4
1941278 393
1941437 3
1941545 40
1941626 60
1941674 211
1941743 21
1941753 4
1941869 0
1941924 0
1941936 84
1941977 20
1942110 55
1942114 29
1942161 2
1942258 21
1942276 0
1942445 0
1942447 0
1942454 0
1942760 0
1942846 0
1942900 37
1943202 0
1943220 15
1943350 0
1943384 0
1943394 6
1943446 12
1943482 0
1943494 0
1943558 0
1943574 0
1943580 0
1943583 0
1943593 0
1943717 0
1943763 0
1943791 0
1943799 0
1943811 0
1943897 0
1943915 0
1943954 49
1943956 14
1943981 10
1943984 17
1944009 0
1944016 0
1944039 121
1944126 73
1944152 38
1944165 0
1944224 0
1944353 0
1944363 0
1944438 0
1944528 36
1944531 8
1944611 3
1944631 0
1944672 0
1944697 0
1944716 0
1944758 0
1944776 0
1944791 27
1944871 0
1944915 0
1944919 96
1944953 30
1944977 0
1944980 29
1945067 51
1945121 0
1945138 0
1945145 24
1945196 0
1945242 28
1945311 13
1945323 0
1945329 85
1945479 0
1945551 0
1945577 26
1945735 0
1945769 0
1945817 0
1945841 0
1945871 0
1946070 3
1946236 0
1946381 0
1946454 0
1946521 0
1946685 0
1946847 0
1946998 0
1947100 0
1947256 6
1947481 0
1947727 7
1947766 0
1947778 0
1947787 0
1947825 6
1947937 0
1948053 1
1948079 0
1948189 0
1948217 2
1948313 0
1948359 0
1948447 0
1948471 0
1948513 12
1948541 0
1948555 9
1948741 6
1948811 0
1948848 0
1949019 0
1949316 0
1949426 86
1949522 0
1949685 0
1949724 0
1949757 16
1949782 0
1949883 0
1949923 0
1949958 0
1950030 0
1950054 0
1950075 0
1950261 0
1950303 0
1950388 0
1950399 21
1950422 0
1950756 0
1950971 0
1951005 0
1951119 0
1951232 0
1951367 0
1951373 0
1951601 0
1951696 0
1951702 0
1951789 0
1952082 0
1952167 0
1953259 0
1953363 0
1953372 0
1953381 0
1953426 0
1953597 0
1953711 0
1954182 0
1954268 0
1954305 0
1954361 0
1954413 0
1954503 0
1954609 0
1954821 0
1955179 0
1955368 0
1955387 0
1955404 37
1955450 0
1955468 0
1955611 6
1955756 1
1955804 69
1955930 48
1956005 0
1956098 3
1956188 20
1956260 9
1956281 0
1956469 66
1956484 56
1956487 1
1956537 0
1956607 0
1956877 0
1956928 0
1957036 0
1957054 0
1957084 0
1957234 0
1957282 0
1957369 0
1957399 0
1957450 0
1957519 0
1957612 0
1957624 0
1957687 0
1957756 0
1957839 0
1957864 0
1957921 0
1958004 0
1958095 0
1958182 0
1958217 0
1958278 0
1958461 0
1958497 0
1958578 0
1958605 0
1958656 0
1958770 0
1958881 0
1958893 0
1958950 0
1958965 0
1958978 0
1959244 15
1959400 0
1959487 15
1959498 0
1959517 0
1959558 0
1959782 0
1959850 0
1960065 0
1960147 33
1960177 86
1960225 6
1960276 0
1960354 25
1960468 199
1960507 32
1960876 0
1960897 0
1961023 3
1961320 32
1961350 696
1961404 5
1961419 7
1961504 27
1961514 0
1961518 0
1961596 0
1961606 0
1961632 0
1961669 0
1961707 6
1961727 4
1961937 63
1962174 73
1962201 0
1962210 19
1962575 172
1962600 79
1962687 0
1962918 0
1963242 0
1963437 0
1963456 68
1963458 84
1963563 0
1963779 13
1963905 0
1963947 0
1963965 8
1963975 0
1963980 0
1963985 0
1963990 0
1964039 0
1964139 3
1964265 0
1964280 0
1964328 0
1964685 0
1964984 0
1965147 0
1965154 52
1965164 0
1965169 0
1965179 0
1965184 0
1965189 0
1965194 0
1965198 0
1965227 0
1965266 0
1965281 0
1965308 1
1965342 2
1965612 0
1965648 0
1965711 0
1965814 0
1965864 0
1966053 0
1966149 0
1966215 0
1966227 0
1966254 0
1966473 46
1966477 16
1966518 0
1966633 21
1966761 0
1966776 0
1967138 0
1967141 0
1967255 0
1967497 0
1967708 0
1967792 10
1967920 0
1968066 0
1968075 0
1968578 0
1968700 0
1969085 0
1969123 0
1969256 0
1969305 0
1969551 0
1969595 0
1970480 0
1970482 0
1970655 9
1970907 0
1970970 10
1971380 0
1972040 0
1972046 0
1972060 0
1972256 16
1972490 0
1972518 0
1972689 0
1972699 0
1972749 0
1972802 0
1972852 0
1973590 0
1973640 0
1973671 0
1973683 0
1973712 0
1973749 0
1973845 0
1973860 0
1974034 0
1974145 3
1974164 0
1974370 31
1974470 0
1974539 11
1974652 0
1974683 51
1975029 11
1975145 29
1975262 57
1975430 18
1975452 0
1975456 0
1975467 0
1975473 0
1975477 0
1975481 0
1975488 0
1975498 0
1975514 0
1975576 0
1975712 0
1975832 0
1975913 0
1976057 0
1976690 0
1976891 0
1976896 0
1976941 43
1977244 17
1977280 0
1977419 0
1977762 10
1977795 39
1977939 0
1978382 0
1978493 0
1978565 23
1979059 90
1979176 0
1979203 0
1979561 7
1979627 6
1979645 0
1979665 8
1979669 105
1979819 128
1979843 10
1979889 0
1979915 0
1979942 0
1980041 0
1980176 0
1980257 0
1980320 21
1980701 0
1980810 0
1980866 0
1980980 0
1982142 0
1982250 14
1982466 61
1982715 0
1982901 110
1982921 0
1983042 10
1983174 98
1983247 5
1983522 0
1983525 8
1984008 0
1984050 29
1984098 0
1984300 0
1984335 0
1984923 16
1984950 0
1985099 0
1985112 0
1985157 0
1985203 0
1985268 0
1985658 0
1986161 0
1986215 0
1986300 0
1986366 0
1986386 0
1986506 0
1986545 2
1986608 11
1986683 26
1986710 0
1986725 6
1986900 16
1987038 0
1987216 0
1987230 0
1987530 12
1987540 0
1987748 0
1987815 0
1987881 10
1987910 0
1988047 15
1988056 24
1988059 5
1988120 0
1988144 9
1988204 30
1988264 0
1988382 0
1988426 27
1988460 0
1988480 0
1988560 0
1988579 0
1989185 0
1989227 0
1989257 2
1989293 0
1989323 0
1989449 0
1989511 0
1989745 0
1989884 0
1989962 39
1989983 33
1990012 0
1990018 15
1990051 0
1990142 0
1990325 47
1990403 30
1990445 0
1990547 40
1990637 0
1990679 17
1990694 0
1990775 0
1990931 0
1990940 97
1990964 0
1991030 0
1991045 0
1991048 0
1991066 0
1991075 4
1991240 71
1991243 35
1991312 14
1991330 0
1991369 0
1991384 0
1991499 0
1991517 0
1991730 4
1991787 0
1991862 5
1991874 0
1992027 0
1992120 0
1992147 0
1992192 9
1992198 66
1992336 0
1992399 0
1992600 1
1992612 3
1992651 9
1992732 0
1992870 0
1992901 0
1992907 0
1992924 0
1992950 0
1992965 3
1993042 0
1993062 0
1993120 0
1993165 5
1993391 40
1993603 0
1993644 0
1993960 5
1993986 0
1993988 0
1994106 0
1994148 0
1994316 23
1994403 0
1994446 0
1994508 30
1994735 10
1995030 0
1995059 0
1995211 14
1995300 44
1995309 5
1995450 26
1995453 41
1995612 0
1995714 0
1995840 15
1995945 0
1996069 1
1996129 14
1996207 13
1996251 0
1996272 0
1996458 38
1996626 0
1996692 0
1996774 43
1996841 34
1996871 0
1996889 4
1996919 310
1996929 0
1996960 9
1997017 25
1997020 97
1997154 120
1997180 0
1997229 0
1997280 0
1997301 451
1997313 0
1997343 0
1997502 57
1997505 31
1997529 24
1997870 0
1997935 0
1997956 21
1997990 4
1998079 2
1998099 25
1998113 50
1998165 0
1998610 0
1998804 0
1998925 0
1999090 0
1999625 0
1999990 0
2000041 0
2000076 0
2000113 17
2000128 0
2000142 10
2000152 6
2000424 0
2000431 0
2000475 0
2000542 0
2000553 6
2000573 6
2000586 0
2000608 64
2000611 66
2000619 4
2000639 1
2000650 0
2000698 38
2000748 23
2000973 70
2001105 10
2001255 0
2001499 0
2001641 7
2001653 0
2001699 36
2001771 103
2001915 11
2001945 17
2002020 8
2002152 0
2002157 0
2002236 0
2002401 0
2002512 0
2002563 0
2002569 0
2002581 0
2002625 0
2002848 0
2002862 13
2002889 0
2002896 19
2003028 16
2003070 4
2003124 44
2003220 0
2003310 0
2003485 0
2003593 0
2003663 0
2004078 0
2004119 0
2004312 0
2004654 0
2004754 0
2004889 22
2004898 0
2005229 62
2005232 0
2005259 0
2005397 0
2005531 78
2005771 183
2005825 0
2005936 0
2006014 26
2006121 6
2006176 0
2006373 0
2006745 0
2006892 0
2006979 11
2006985 0
2007159 8
2007234 2
2007411 30
2007594 0
2007609 5
2007615 0
2007654 36
2007794 0
2007816 5
2008305 0
2008326 0
2008464 3
2008491 4
2008625 0
2008776 0
2008782 8
2008948 0
2009112 0
2009127 3
2009199 1
2009313 4
2009485 0
2009498 15
2009574 0
2009644 0
2009675 34
2009705 0
2009720 36
2009736 5
2009778 12
2009893 0
2009914 0
2010064 0
2010085 9
2010136 35
2010138 0
2010166 16
2010355 5
2010497 0
2010701 44
2010749 8
2011097 1
2011121 6
2011163 0
2011172 5
2011181 8
2011193 45
2011208 0
2011220 0
2011226 0
2011244 14
2011298 2
2011307 0
2011327 0
2011363 6
2011382 23
2011436 9
2011440 4
2011451 0
2011565 23
2011605 12
2011796 13
2011871 39
2011973 0
2012132 1
2012156 0
2012235 0
2012297 0
2012327 0
2012340 0
2012387 0
2012460 0
2012472 0
2012545 0
2012599 69
2012602 67
2012781 3
2012808 55
2012955 2
2012970 1
2013012 0
2013267 10
2013477 6
2013504 33
2013516 21
2013590 0
2013600 4
2013609 57
2013645 0
2013795 0
2013908 39
2013920 0
2013976 0
2014029 0
2014140 0
2014359 0
2014401 0
2014433 0
2014440 0
2014458 0
2014521 0
2014533 0
2014686 0
2014707 0
2014767 0
2015007 0
2015136 91
2015139 6
2015166 0
2015242 0
2015338 13
2015383 0
2015403 9
2015485 5
2015745 4
2015802 0
2015950 0
2016002 0
2016030 100
2016041 40
2016111 5
2016126 0
2016327 4
2016634 4
2016787 37
2017150 0
2017204 1
2017238 23
2017272 57
2017346 19
2017593 0
2017902 0
2018175 0
2018241 0
2018868 0
2019006 0
2019879 5
2019894 0
2020170 1
2020236 0
2020449 25
2020475 0
2020793 0
2020833 0
2020895 2
2021072 0
2021297 0
2021405 1
2021462 0
2021690 0
2022095 1
2022110 0
2022327 0
2022344 0
2022614 0
2022701 8
2022838 0
2023176 0
2023238 0
2023547 0
2023610 0
2023756 6
2024009 0
2024107 0
2024215 0
2024444 0
2024476 0
2024491 0
2024539 0
2024576 6
2024782 7
2024795 50
2024801 5
2024956 21
2025027 0
2025038 0
2025163 0
2025202 3
2025220 0
2025280 0
2025283 0
2025313 0
2025331 0
2025502 0
2025870 0
2026087 13
2026142 0
2026184 0
2026240 5
2026369 32
2026376 0
2026800 19
2026884 89
2027066 5
2027222 0
2027267 0
2027288 160
2027313 103
2027319 107
2027333 17
2027349 26
2027373 0
2027419 0
2027455 13
2027467 0
2027514 0
2027775 0
2027889 38
2028107 5
2028424 29
2028477 80
2028561 6
2029279 0
2029285 0
2029490 0
2029602 0
2029661 0
2029727 0
2029736 0
2029856 0
2029880 0
2029976 0
2030003 0
2030063 0
2030192 0
2030285 0
2030312 0
2030807 0
2031131 23
2031239 40
2031293 0
2031317 0
2031324 0
2031345 0
2031352 0
2031386 0
2031414 33
2031472 18
2031642 3
2031646 0
2032075 0
2032211 0
2032395 0
2032427 17
2032460 0
2032553 0
2032883 0
2032925 0
2033066 0
2033270 0
2033282 0
2033427 0
2033503 67
2033557 0
2033636 0
2033806 17
2034041 0
2034141 0
2034388 0
2034467 0
2035655 5
2035893 1
2035905 4
2035927 0
2035997 0
2036307 0
2036385 0
2036409 0
2036577 2
2036643 8
2036649 21
2037062 25
2037070 0
2037140 4
2037179 0
2037252 42
2037285 0
2037387 0
2037409 0
2037444 0
2037482 0
2037534 1
2037578 0
2037615 0
2037636 1
2037654 5
2037705 9
2037719 0
2037816 0
2037831 0
2037882 7
2037901 0
2038104 0
2038118 0
2038140 0
2038167 0
2038176 10
2038305 9
2038308 9
2038338 0
2038368 0
2038446 22
2038527 0
2038611 0
2038647 0
2038686 0
2038692 18
2038719 22
2038725 0
2038911 0
2038956 0
2038974 14
2038980 4
2039067 0
2039103 2
2039124 0
2039232 0
2039277 0
2039373 0
2039376 6
2039472 0
2039502 2
2039573 0
2039682 0
2039697 0
2039733 0
2039763 0
2039781 0
2039867 0
2040087 2
2040129 5
2040144 45
2040243 0
2040288 0
2040528 0
2040702 0
2040766 82
2041057 6
2041090 0
2041183 38
2041229 0
2041243 0
2041447 54
2041471 15
2041502 0
2041549 0
2041606 15
2041723 12
2041810 0
2041930 0
2042008 0
2042075 10
2042295 0
2042357 0
2042381 0
2042453 10
2042509 0
2042556 0
2042568 0
2042585 42
2042603 0
2042789 24
2042873 0
2042876 0
2043218 0
2043254 12
2043556 17
2043752 17
2043854 15
2043903 0
2044065 0
2044101 0
2044109 0
2044209 0
2044364 0
2044634 0
2044742 6
2044964 50
2045078 0
2045274 0
2045313 0
2045396 2
2045663 15
2045678 0
2045851 0
2045886 0
2046235 0
2046307 2
2046331 0
2046568 0
2046781 3
2046896 0
2046955 8
2047043 16
2047051 0
2047205 0
2047432 0
2047495 2
2047598 0
2047606 0
2047636 0
2047652 0
2047688 0
2047691 0
2047898 0
2047904 0
2047917 14
2047950 0
2048000 0
2048026 0
2048300 13
2048354 30
2048546 0
2048550 2
2048601 0
2048619 0
2048624 0
2048635 0
2048649 0
2048669 10
2048719 2
2048803 27
2048852 39
2048858 2
2049066 23
2049138 0
2049178 14
2049206 46
2049212 0
2049357 0
2049510 0
2049537 0
2049631 37
2049649 52
2049711 0
2049910 0
2050152 0
2050180 115
2050240 22
2050351 4
2050479 2
2050482 8
2050499 0
2050536 0
2050592 59
2050598 0
2050837 10
2050983 19
2051055 58
2051169 0
2051322 3
2051445 0
2051475 0
2051482 0
2051491 0
2051545 0
2051570 0
2051836 0
2051887 0
2051908 17
2052115 57
2052199 34
2052205 12
2052397 12
2052582 0
2052593 50
2052681 0
2052713 0
2052757 18
2052810 0
2052869 0
2052923 117
2052959 0
2053193 0
2053205 25
2053256 0
2053328 0
2053409 0
2053472 18
2053538 0
2053595 0
2053631 0
2053658 0
2053667 91
2053670 0
2053679 0
2053700 0
2053763 39
2053811 0
2053865 14
2053877 0
2053907 70
2053922 0
2053964 0
2053970 0
2054057 18
2054075 0
2054108 0
2054213 0
2054302 0
2054375 0
2054464 0
2054640 0
2054673 0
2054690 0
2054715 0
2054800 11
2054916 20
2055015 0
2055090 0
2055139 35
2055222 0
2055225 0
2055255 8
2055423 0
2055504 11
2055537 0
2055665 0
2055671 83
2055704 33
2055726 1
2055767 0
2055794 0
2055875 2
2055944 0
2056225 0
2056361 42
2056400 0
2056418 30
2056795 0
2056843 0
2056915 11
2056981 0
2057008 0
2057029 0
2057050 0
2057071 60
2057161 0
2057167 0
2057206 0
2057215 72
2057221 0
2057224 27
2057266 23
2057311 31
2057380 79
2057392 0
2057404 0
2057473 2
2057506 6
2057536 0
2057562 0
2057656 0
2057693 0
2057743 0
2057791 0
2057821 0
2057860 21
2057935 0
2057995 0
2058030 0
2058086 0
2058092 7
2058267 0
2058298 0
2058316 56
2058393 12
2058496 0
2058602 0
2058634 0
2058706 0
2058762 0
2058854 0
2059007 0
2059193 0
2059202 0
2059295 0
2059616 0
2059631 0
2059709 9
2059775 0
2060317 13
2060474 39
2060486 0
2061045 0
2061127 0
2061291 14
2061329 0
2061527 161
2061540 0
2061568 0
2061603 0
2061711 1
2061907 0
2061916 0
2062051 0
2062105 24
2062162 13
2062209 0
2062211 32
2062265 0
2062291 12
2062374 0
2062498 9
2062522 0
2062561 48
2062753 4
2062885 9
2062913 0
2062936 0
2062963 0
2063003 90
2063032 47
2063054 0
2063114 0
2063217 4
2063328 0
2063367 7
2063464 0
2063605 0
2063635 0
2063670 0
2063729 0
2063775 0
2063895 70
2064084 18
2064110 0
2064198 0
2064276 0
2064315 17
2064333 0
2064357 0
2064387 0
2064466 0
2064521 0
2064653 0
2064684 0
2064702 0
2064906 0
2064909 17
2064951 0
2064993 0
2065354 0
2065431 0
2065573 0
2065849 0
2065876 0
2066215 21
2066291 0
2066303 33
2066545 0
2066551 8
2066560 0
2066646 0
2066776 0
2066842 0
2067028 0
2067079 18
2067148 0
2067220 0
2067253 90
2067364 5
2067430 0
2067475 0
2067708 0
2067776 0
2067974 0
2067996 0
2068245 0
2068292 0
2068422 0
2068520 8
2068542 69
2068609 0
2068648 0
2068669 0
2068677 0
2068712 0
2068715 0
2068721 0
2068825 0
2068920 12
2068986 0
2069044 0
2069106 0
2069121 0
2069124 49
2069280 22
2069361 25
2069391 0
2069450 0
2069490 3
2069574 0
2069717 0
2070088 0
2070115 0
2070148 0
2070169 0
2070295 0
2070313 0
2070328 0
2070400 1
2070406 59
2070412 10
2070562 32
2070564 0
2070897 0
2071130 0
2071220 9
2071325 0
2071376 46
2071412 0
2071627 0
2071634 0
2071640 0
2071787 0
2071816 0
2071820 32
2072041 0
2072130 0
2072217 0
2072286 0
2072302 0
2072358 0
2072448 0
2072550 6
2072553 0
2072577 0
2072669 0
2072731 0
2072760 0
2072813 0
2072829 47
2072922 3
2073159 0
2073213 0
2073231 44
2073252 18
2073302 0
2073308 0
2073313 0
2073320 0
2073322 0
2073417 0
2073443 0
2073481 0
2073509 0
2073539 84
2073659 17
2073773 13
2073930 47
2073944 2
2074127 9
2074214 0
2074341 0
2074358 0
2074364 0
2074376 0
2074391 0
2074657 0
2074687 0
2074927 0
2074974 0
2075032 34
2075062 0
2075212 0
2075577 0
2075669 0
2075688 42
2075829 0
2076108 0
2076258 0
2076270 0
2076330 68
2076427 0
2076516 123
2076533 0
2076576 0
2076877 0
2076931 0
2076976 1
2077102 0
2077382 0
2077384 0
2077398 12
2077401 7
2077512 15
2077703 3
2077733 49
2077736 2
2078024 478
2078036 61
2078057 45
2078099 0
2078270 1
2078363 0
2078384 0
2078393 0
2078486 5
2078490 0
2078722 9
2078929 2
2079187 42
2079357 0
2079466 42
2079574 0
2079598 3
2079773 0
2079892 0
2079961 0
2079991 0
2080081 0
2080173 0
2080289 1
2080392 0
2080479 0
2080512 39
2080533 31
2080632 0
2080755 106
2080845 0
2080904 0
2080920 27
2080923 0
2080955 17
2080977 0
2081169 0
2081339 0
2081478 2
2081504 5
2081514 0
2081543 0
2081551 0
2081567 0
2081638 0
2081692 0
2081710 17
2081806 8
2081834 0
2081920 0
2082040 50
2082058 0
2082134 0
2082153 30
2082171 0
2082285 39
2082294 0
2082399 75
2082504 1
2082655 0
2082744 0
2082747 0
2082872 43
2082912 15
2083046 37
2083159 89
2083242 0
2083269 165
2083306 99
2083389 3
2083408 228
2083414 20
2083543 20
2083576 5
2083779 212
2083881 58
2084022 2
2084043 182
2084163 16
2084487 152
2084778 0
2084858 128
2085025 0
2085063 46
2085096 0
2085125 39
2085185 50
2085225 0
2085246 0
2085285 0
2085352 24
2085486 8
2085703 2
2085743 25
2085752 0
2085888 42
2086225 0
2086262 3
2086482 0
2086614 11
2086660 0
2086722 0
2086788 1
2086820 0
2086885 0
2087053 0
2087128 7
2087161 5
2087185 5837
2087416 0
2087428 0
2087554 0
2087827 0
2087856 0
2087912 0
2087970 10
2088066 0
2088090 11
2088525 6
2088651 0
2088830 0
2088865 0
2088899 0
2088997 0
2089032 30
2089078 0
2089243 0
2089439 0
2089459 0
2089685 0
2089770 12
2089815 0
2089835 0
2089854 0
2089860 2
2090013 27
2090065 0
2090122 49
2090211 5
2090229 0
2090461 0
2090622 0
2090776 0
2090845 0
2090851 0
2090893 0
2090980 1
2091162 13
2091164 0
2091168 0
2091336 0
2091570 2
2091588 0
2091828 0
2091869 0
2092055 0
2092061 20
2092152 0
2092218 0
2092257 0
2092314 0
2092341 3
2092359 0
2092620 1
2092761 1
2092862 0
2092970 0
2093122 0
2093340 12
2093604 30
2093641 0
2093686 0
2093939 0
2094072 0
2094479 0
2094671 0
2094797 0
2094816 0
2094824 0
2094830 11
2094952 0
2095259 0
2095291 0
2095369 0
2096131 0
2096302 0
2096378 0
2096883 0
2097159 0
2097197 0
2097234 0
2097273 0
2097339 0
2097507 18
2097663 0
2097888 0
2097894 0
2097914 48
2097926 0
2097951 0
2098149 15
2098242 55
2098320 0
2098422 0
2098428 0
2098499 0
2098704 0
2098728 0
2098771 12
2098774 0
2098813 0
2098848 19
2098910 6
2099087 18
2099251 0
2099287 8
2099320 18
2099476 14
2099515 1
2099518 41
2099572 63
2099765 6
2099806 0
2099815 37
2099854 3
2100103 0
2100253 0
2100367 44
2100433 0
2100496 0
2100544 0
2100556 0
2100559 0
2100567 0
2100594 0
2100609 0
2100618 0
2100757 0
2100841 0
2100871 24
2101044 0
2101056 0
2101065 0
2101076 0
2101123 0
2101153 56
2101248 0
2101443 0
2101943 0
2102256 65
2102620 0
2102681 0
2102707 0
2102755 0
2102773 0
2102786 0
2102810 0
2102913 0
2103068 0
2103296 9
2103305 5
2103365 0
2103419 0
2103428 0
2103605 2
2103638 12
2103865 0
2104156 21
2104790 0
2105033 0
2105194 0
2105204 55
2105378 0
2105433 0
2105537 0
2105591 0
2105647 56
2105855 0
2105861 0
2106038 0
2106041 23
2106197 0
2106353 0
2106493 40
2106538 12
2106547 0
2106556 35
2106682 20
2106730 48
2106766 28
2106879 0
2106944 0
2107098 0
2107210 0
2107425 0
2107494 22
2107542 2
2107750 0
2107842 0
2107884 0
2107976 0
2108120 0
2108441 0
2108582 0
2108798 0
2108924 0
2108934 0
2108949 0
2108957 0
2108961 0
2108973 0
2109129 6
2109180 30
2109192 0
2109279 0
2109517 0
2109576 5
2109811 0
2109825 41
2109920 0
2110195 0
2110231 0
2110282 0
2110444 0
2110528 0
2110639 0
2110714 0
2111121 0
2111252 0
2111374 0
2111380 11
2111511 0
2111634 0
2111771 0
2111946 0
2112211 0
2112732 0
2112776 5
2112793 0
2112806 0
2112873 0
2112951 0
2112966 0
2113017 0
2113143 0
2113395 0
2113788 0
2113835 0
2113916 0
2113996 0
2114144 0
2114153 11
2114201 11
2114483 0
2114585 24
2114609 22
2114747 0
2114795 42
2114957 0
2115051 0
2115105 520
2115470 30
2115478 44
2115518 0
2115536 34
2115651 0
2115663 42
2115773 42
2115791 0
2115984 0
2115992 0
2116060 0
2116071 0
2116098 0
2116129 0
2116180 0
2116213 29
2116267 0
2116275 0
2116309 0
2116315 0
2116369 6
2116393 16
2116504 0
2116537 0
2116540 0
2116546 0
2116558 0
2116747 0
2116855 0
2116864 49
2116942 0
2116972 823
2117221 3
2117272 0
2117338 0
2117356 0
2117368 0
2117428 35
2117453 0
2117497 0
2117656 0
2117865 0
2118115 0
2118186 0
2118363 0
2118399 0
2118425 0
2118470 0
2118537 0
2118579 2
2118624 0
2118663 0
2118780 0
2118795 0
2118860 20
2119040 0
2119106 0
2119125 0
2119182 0
2119226 0
2119370 69
2119706 0
2119786 9
2119823 0
2119826 0
2119880 0
2119892 0
2119945 0
2120016 3
2120115 0
2120121 21
2120166 0
2120340 0
2120481 0
2120537 0
2120671 5
2120673 0
2120731 0
2120780 26
2120835 0
2120897 38
2121138 0
2121143 0
2121158 0
2121273 0
2121333 27
2121587 9
2121718 0
2121779 0
2121797 88
2121826 9
2121890 0
2121905 0
2121933 50
2121942 11
2121948 0
2122035 12
2122075 0
2122086 0
2122176 42
2122413 0
2122635 58
2122647 0
2122776 11
2122902 37
2122953 38
2122974 0
2123070 0
2123109 0
2123165 5
2123240 0
2123246 0
2123261 0
2123336 2
2123345 18
2123474 20
2123486 0
2123561 0
2123621 0
2123639 0
2123654 32
2123762 0
2124044 0
2124053 0
2124140 113
2124335 4
2124494 0
2124512 0
2124604 0
2124658 30
2124687 0
2124696 0
2124787 0
2124880 47
2124958 0
2125018 0
2125036 0
2125078 0
2125214 0
2125710 0
2126038 0
2126114 0
2126258 0
2126300 9
2126399 20
2126434 0
2126643 0
2126801 0
2126808 5
2127035 0
2127081 0
2127217 0
2127310 0
2127367 37
2127466 0
2127481 5
2127490 0
2127499 24
2127501 27
2127586 0
2127667 0
2127691 0
2127735 0
2127783 0
2127963 2
2127969 0
2128081 0
2128131 0
2128236 0
2128248 0
2128329 0
2128452 45
2128536 0
2128663 0
2128695 11
2128713 35
2128752 0
2128812 0
2129027 0
2129238 0
2129325 0
2129464 0
2129502 0
2129593 0
2129608 18
2129659 0
2129791 0
2129881 15
2129952 0
2129962 18
2130013 0
2130058 0
2130091 0
2130288 0
2130358 0
2130406 0
2130469 0
2130502 0
2130574 0
2130706 0
2130726 0
2130754 0
2130929 25
2130999 0
2131170 0
2131242 0
2131251 0
2131521 0
2131534 0
2131662 0
2131694 0
2131716 0
2131827 0
2131863 0
2132025 0
2132355 0
2132388 0
2132400 62
2132451 1
2132490 20
2132502 19
2132804 0
2132816 0
2132830 0
2133106 0
2133112 8
2133255 0
2133423 0
2133517 0
2133663 0
2133711 8
2133759 8
2133806 0
2133939 0
2133947 2
2133950 15
2133999 0
2134073 0
2134145 2
2134157 0
2134169 0
2134187 0
2134223 0
2134292 0
2134319 0
2134352 0
2134425 0
2134476 0
2134701 0
2134737 0
2134890 8
2134929 13
2135019 20
2135106 0
2135148 24
2135193 0
2135232 0
2135390 0
2135394 0
2136101 7
2136431 6
2136890 0
2137013 17
2137019 0
2137184 0
2137364 0
2137421 0
2137540 0
2137564 47
2138049 0
2138070 0
2138093 0
2138121 20
2138199 11
2138349 0
2138367 0
2138415 0
2138485 0
2138520 0
2138622 0
2138647 0
2138664 37
2138700 0
2138820 0
2138891 0
2138916 3
2138985 0
2138997 0
2139032 0
2139057 2
2139087 0
2139157 0
2139192 0
2139366 0
2139384 0
2139692 0
2139725 5
2139757 52
2139881 0
2139905 0
2139914 27
2139995 0
2140055 0
2140112 0
2140367 0
2140379 0
2140448 12
2140465 0
2140697 15
2140706 5
2140745 7
2140754 0
2140763 0
2140836 53
2140856 0
2140889 10
2141009 9
2141081 25
2141240 0
2141270 0
2141315 52
2141348 32
2141355 0
2141568 63
2141581 1
2141623 0
2141636 0
2141650 0
2141743 3
2141776 0
2141785 0
2141869 0
2141905 12
2141964 15
2142022 0
2142052 0
2142103 0
2142112 0
2142163 0
2142210 0
2142323 0
2142459 10
2142504 0
2142579 0
2142777 0
2142833 32
2142866 54
2142872 90
2142956 0
2143007 28
2143010 0
2143021 0
2143057 0
2143079 0
2143141 0
2143190 21
2143200 0
2143216 0
2143239 0
2143251 0
2143286 0
2143289 0
2143299 0
2143326 0
2143385 0
2143667 0
2143748 0
2143782 0
2143793 1
2143957 0
2143963 0
2144157 0
2144445 12
2144555 0
2144595 25
2144893 0
2144904 0
2145037 0
2145169 0
2145229 0
2145388 2
2145498 6
2145510 0
2145840 0
2145968 0
2146058 0
2146160 0
2146252 0
2146522 0
2146529 0
2146918 0
2146936 0
2146966 54
2147032 0
2147098 0
2147101 0
2147209 0
2147233 0
2147404 3
2147857 0
2147980 10
2148092 0
2148101 30
2148410 2
2148548 0
2148554 0
2148736 4
2148845 0
2148956 0
2149109 0
2149309 0
2149316 37
2149675 0
2149746 0
2149964 0
2150098 0
2150115 0
2150167 10
2150257 0
2150395 0
2150431 0
2150485 0
2150672 1
2150931 0
2150934 0
2151105 18
2151192 0
2151375 8
2151399 1
2151429 0
2151633 13
2151687 0
2151789 0
2151837 0
2151909 0
2151945 0
2151975 0
2151987 0
2152002 0
2152041 9
2152239 0
2152275 0
2152293 0
2152356 55
2152428 48
2152500 93
2152545 0
2152723 112
2152740 70
2152761 0
2152998 0
2153022 0
2153119 0
2153131 12
2153157 0
2153210 0
2153216 0
2153220 0
2153306 72
2153342 59
2153393 0
2153555 0
2153582 55
2153732 0
2153871 0
2154264 15
2154297 19
2154378 125
2154423 0
2154570 0
2154676 10
2154735 62
2154940 19
2154950 0
2155012 20
2155046 0
2155052 6
2155073 0
2155078 0
2155085 0
2155088 0
2155149 0
2155201 0
2155244 0
2155303 8
2155361 43
2155488 171
2155490 0
2155501 1
2155518 15
2155666 11
2155747 17
2155873 30
2155885 0
2155921 0
2156050 45
2156071 1
2156158 45
2156272 0
2156280 0
2156374 122
2156440 0
2156494 13
2156502 0
2156548 0
2156564 6
2156603 0
2156617 3
2156849 39
2157018 7
2157041 0
2157251 0
2157260 0
2157290 15
2157366 0
2157383 0
2157446 172
2157573 0
2157652 0
2157784 0
2157925 0
2158000 122
2158047 19
2158390 27
2158753 0
2158774 19
2158908 20
2158956 0
2158986 0
2159223 7
2159235 4
2159310 0
2159553 0
2159658 0
2159670 45
2159763 0
2159892 55
2160111 0
2160147 0
2160269 0
2160347 0
2160352 0
2160362 0
2160367 0
2160380 0
2160627 0
2160645 0
2160726 0
2160872 0
2161216 13
2161438 1
2161501 0
2161588 0
2161606 0
2161716 4
2161926 0
2162019 0
2162226 0
2162604 0
2162694 1
2162709 0
2162981 46
2162988 0
2162998 12
2163007 4
2163084 5
2163096 12
2163156 0
2163256 0
2163413 0
2163530 0
2163617 0
2163644 0
2163671 0
2163728 0
2163893 0
2164120 0
2164136 0
2164151 0
2164181 0
2164206 0
2164274 0
2164345 30
2164464 0
2164597 0
2164713 0
2164827 77
2165293 0
2165372 9
2165441 143
2165762 0
2165793 3
2165840 0
2165932 0
2165968 0
2166482 0
2166497 0
2166653 0
2166743 0
2166806 0
2166836 0
2166853 0
2167088 0
2167099 0
2167142 0
2167224 0
2167262 0
2167292 0
2167307 0
2167310 0
2167364 0
2167382 12
2167386 0
2167390 0
2167394 70
2167473 0
2167491 0
2167620 0
2167749 0
2167973 0
2168010 0
2168075 5
2168152 69
2168202 0
2168339 64
2168341 20
2168436 0
2168591 4
2168851 0
2169008 26
2169137 0
2169158 0
2169189 75
2169221 0
2169343 0
2169363 0
2169389 0
2169404 0
2169462 0
2169563 0
2169571 0
2169609 0
2169644 33
2169705 0
2169711 8
2169785 16
2169806 0
2169870 4
2169894 0
2169912 26
2170094 3
2170098 41
2170178 0
2170405 13
2170539 0
2170704 0
2170788 509
2170824 9
2170907 60
2170922 5
2171034 18
2171082 37
2171128 0
2171143 0
2171171 0
2171182 0
2171225 12
2171381 15
2171449 17
2171461 57
2171572 0
2171656 0
2171830 84
2171842 68
2171911 0
2171929 0
2171941 0
2171953 0
2171977 0
2171989 0
2172010 13
2172049 0
2172070 109
2172091 0
2172162 7
2172455 0
2172471 26
2172533 0
2172584 0
2172593 0
2172618 20
2172685 19
2172689 20
2172719 13
2173046 0
2173089 12
2173131 123
2173292 0
2173335 0
2173422 0
2173449 0
2173464 0
2173506 8
2173594 0
2173619 2
2173794 0
2173875 0
2173880 16
2173995 0
2174061 0
2174063 94
2174071 0
2174106 12
2174172 0
2174200 0
2174252 18
2174255 31
2174327 0
2174342 0
2174579 5
2174591 53
2174660 0
2174690 0
2174910 0
2174940 3
2174982 10
2175036 0
2175054 0
2175060 0
2175076 0
2175265 11
2175301 0
2175382 0
2175481 0
2175589 0
2175730 0
2175754 0
2175784 0
2175877 18
2175880 40
2175901 0
2176100 0
2176204 0
2176243 51
2176307 0
2176321 9
2176486 120
2176603 36
2176711 0
2176900 10
2176918 4
2176945 0
2177065 0
2177278 0
2177317 0
2177347 0
2177465 0
2177478 1
2177518 0
2177527 15
2177554 77
2177649 47
2177746 45
2177902 3
2177969 0
2178076 21
2178099 0
2178407 0
2178609 0
2178940 1
2178942 0
2179068 0
2179086 0
2179094 0
2179110 37
2179139 0
2179428 0
2179451 0
2179592 0
2179598 5
2179688 4
2179690 0
2179743 0
2179749 7
2179751 0
2179791 35
2179803 0
2179872 0
2179891 0
2179901 0
2179973 0
2180059 0
2180084 0
2180117 0
2180315 0
2180371 0
2180384 0
2180396 0
2180412 0
2180707 0
2180893 0
2180925 7
2181168 14
2181170 0
2181313 0
2181333 36
2181370 0
2181419 0
2181469 0
2181499 0
2181651 0
2181669 112
2181773 6
2181778 0
2181835 12
2181849 0
2181906 0
2182008 0
2182044 0
2182056 5
2182323 19
2182656 23
2182689 0
2182749 0
2182812 0
2182923 0
2183031 0
2183050 14
2183052 0
2183104 0
2183143 15
2183164 11
2183775 16
2183781 0
2183811 0
2183863 0
2184009 0
2184066 4
2184114 16
2184127 0
2184165 12
2184228 0
2184234 0
2184245 0
2184273 0
2184275 0
2184318 0
2184324 31
2184417 0
2184426 21
2184438 7
2184450 19
2184543 0
2184558 54
2184590 0
2184600 41
2184627 0
2184660 0
2184679 0
2184815 0
2184821 0
2184861 0
2184914 0
2184971 0
2185060 0
2185100 11
2185106 31
2185257 0
2185302 16
2185375 0
2185381 0
2185401 0
2185407 0
2185704 33
2185779 0
2185791 0
2185947 0
2185974 0
2186227 0
2186301 0
2186313 36
2186331 22
2186376 0
2186516 0
2186530 0
2186545 0
2186599 0
2186626 0
2186722 5
2186737 4
2186797 0
2186848 0
2187169 0
2187286 0
2187298 49
2187400 15
2187678 0
2187971 70
2188091 18
2188487 9
2188567 77
2188569 0
2188899 1
2189163 0
2189181 0
2189196 0
2189213 0
2189242 0
2189257 0
2189304 41
2189310 113
2189316 63
2189328 0
2189414 73
2189446 70
2189534 56
2189639 0
2189708 0
2189789 0
2189917 0
2190093 0
2190106 0
2190114 6
2190364 0
2190451 0
2190578 0
2190592 0
2190607 51
2190678 0
2190774 21
2190848 39
2190862 0
2191124 0
2191279 34
2191282 0
2191351 0
2191411 2
2191456 0
2191630 0
2191720 0
2191729 0
2191744 96
2191801 0
2191876 0
2191882 0
2191963 0
2191971 0
2191987 0
2192027 0
2192044 0
2192134 14
2192313 0
2192513 0
2192564 36
2192778 16
2192913 0
2193066 0
2193219 0
2193240 0
2193294 0
2193327 0
2193385 11
2193435 0
2193828 1
2193831 0
2193843 0
2194230 0
2194409 0
2194453 0
2194604 3
2194624 0
2194711 0
2194767 0
2195118 0
2195132 26
2195330 2
2195342 2
2195501 7
2195738 0
2195772 0
2195861 0
2196416 0
2196596 161
2196744 0
2196794 0
2196872 0
2196894 20
2197320 0
2197715 0
2198115 26
2198360 8
2198421 10
2198474 0
2198532 0
2198569 0
2198885 0
2199108 0
2199275 22
2199414 0
2199661 39
2200309 0
2200313 0
2200604 0
2200811 0
2200965 9
2201031 0
2201040 42
2201204 1
2201206 0
2201532 0
2201742 0
2201988 0
2201996 0
2202164 17
2202199 0
2202249 0
2202286 30
2202348 0
2202444 0
2202651 0
2202672 0
2202692 0
2202716 0
2202722 0
2202953 0
2202992 0
2203217 6
2203465 0
2203586 0
2203613 1
2203802 9
2203852 0
2203987 0
2204008 0
2204029 24
2204213 0
2204219 0
2204237 0
2204376 0
2204463 23
2204493 0
2204520 0
2204565 2
2204577 0
2204610 0
2204625 0
2204853 16
2204898 0
2204905 0
2204909 18
2204976 0
2205043 17
2205219 68
2205249 0
2205258 0
2205375 0
2205504 0
2205567 0
2205795 0
2205806 23
2205923 0
2206077 0
2206350 0
2206620 0
2206763 0
2206820 0
2207054 0
2207198 0
2207216 0
2207372 0
2207630 1
2207664 0
2207898 0
2208258 12
2208271 0
2208276 0
2208281 0
2208287 0
2208309 0
2208318 13
2208483 29
2209011 13
2209207 13
2209211 111
2209281 8
2209341 31
2209359 62
2209517 53
2209628 0
2209684 6
2209816 0
2209930 5
2209972 27
2210132 116
2210143 0
2210278 37
2210281 2
2210413 0
2210551 9
2210674 37
2210812 0
2210818 0
2210830 14
2210926 4
2211088 3
2211172 20
2211193 23
2211199 10
2211499 0
2211520 27
2211535 63
2211745 93
2211754 0
2211822 52
2211939 0
2211969 0
2212095 16
2212155 103
2212368 83
2212494 0
2212665 3
2212947 2
2212973 0
2213115 0
2213136 0
2213164 0
2213178 0
2213224 0
2213241 0
2213333 0
2213416 25
2213461 56
2213485 0
2213536 0
2213646 44
2213674 18
2213697 0
2213801 0
2213917 0
2213938 145
2214023 4
2214187 89
2214293 0
2214625 12
2214670 0
2214709 1
2214754 0
2214764 0
2214772 0
2214782 0
2214893 2
2214916 36
2214959 0
2215012 67
2215026 2
2215032 12
2215040 0
2215094 0
2215173 0
2215224 3
2215392 0
2215431 64
2215488 11
2215588 0
2215602 3
2215752 0
2215800 10
2215834 0
2215843 0
2215898 0
2215904 6
2215915 44
2215947 80
2216006 0
2216135 1
2216230 77
2216242 0
2216246 158
2216295 0
2216305 85
2216401 0
2216516 0
2216534 21
2216581 9
2216600 0
2216738 0
2216830 0
2216870 0
2217011 0
2217044 0
2217094 0
2217274 0
2217290 0
2217305 0
2217326 18
2217332 0
2217462 0
2217570 0
2217646 0
2217726 0
2217811 0
2217820 48
2217897 0
2218162 10
2218372 15
2218456 0
2218605 0
2219077 16
2219136 0
2219281 4
2219356 0
2219455 16
2219458 22
2219482 39
2219535 0
2219626 29
2219822 9
2219920 0
2219935 0
2219950 0
2219956 0
2219968 0
2219983 0
2220028 0
2220276 0
2220336 0
2220346 48
2220349 31
2220380 0
2220415 0
2220456 0
2220460 25
2220713 0
2220778 6
2221012 8
2221107 0
2221140 7
2221143 39
2221185 58
2221493 0
2221617 0
2221647 19
2221674 27
2221749 34
2221833 24
2221940 44
2222104 73
2222114 0
2222166 15
2222180 0
2222222 0
2222262 0
2222318 1
2222347 0
2222407 9
2222433 17
2222462 0
2222479 0
2222500 0
2222511 0
2222531 0
2222568 0
2222581 0
2222590 0
2222593 0
2222600 0
2222611 0
2222627 0
2222658 0
2222660 0
2222674 0
2222678 0
2222716 11
2222860 0
2223096 0
2223137 0
2223143 0
2223149 0
2223252 0
2223260 1
2223340 4
2223351 53
2223381 15
2223432 89
2223725 0
2223773 0
2224097 0
2224143 1
2224188 0
2224295 0
2224313 0
2224342 0
2224391 0
2224420 17
2224517 5
2224583 0
2224589 0
2224610 0
2224641 0
2224666 86
2224677 3
2224683 122
2224704 0
2224725 0
2224745 0
2224843 0
2224854 39
2224857 20
2224878 4
2224977 0
2225039 55
2225093 0
2225116 0
2225128 0
2225203 0
2225239 5
2225258 0
2225265 8
2225382 7
2225452 0
2225593 0
2225650 0
2225689 0
2225770 9
2225779 0
2225878 0
2226154 0
2226261 0
2226325 0
2226518 24
2226538 0
2226609 0
2226624 0
2226678 0
2226933 0
2227153 0
2227320 0
2227407 2
2227479 0
2227546 0
2227550 0
2227559 21
2227837 22
2227989 9
2228040 37
2228109 0
2228142 0
2228189 21
2228192 6
2228213 1
2228257 50
2228259 5
2228289 0
2228393 0
2228582 0
2228776 64
2228840 0
2228879 0
2228901 0
2228951 0
2229039 0
2229041 0
2229076 0
2229080 0
2229084 0
2229086 0
2229094 0
2229104 0
2229226 0
2229334 4
2229532 0
2229577 10
2229715 0
2229778 11
2229823 0
2229865 0
2229934 0
2229937 2
2229973 0
2229987 0
2230180 0
2230300 16
2230306 0
2230495 0
2230738 45
2230755 0
2230831 0
2230873 25
2230927 0
2230942 0
2231035 0
2231048 0
2231127 7
2231195 12
2231292 0
2231301 0
2231340 41
2231491 0
2231673 0
2231751 0
2231846 5
2231864 0
2232101 0
2232179 7
2232192 0
2232205 0
2232212 0
2232497 0
2232526 12
2232635 89
2232644 6
2232719 1
2232812 0
2232848 70
2232916 18
2232920 7
2233067 0
2233295 0
2233597 3
2233669 5
2233708 4
2234143 0
2234179 0
2234252 0
2234287 0
2234297 0
2234480 18
2234585 0
2234664 0
2234688 0
2234715 18
2235021 4
2235063 0
2235103 0
2235229 0
2235259 0
2235292 0
2235478 0
2235568 0
2235634 0
2235664 0
2235733 0
2235736 38
2235784 0
2235832 0
2235937 108
2235943 13
2235964 0
2236090 0
2236158 0
2236195 0
2236219 0
2236439 12
2236492 5
2236693 0
2236754 0
2236834 9
2236911 0
2236984 0
2237062 88
2237068 217
2237170 4
2237182 0
2237374 2
2237413 50
2237491 10
2237520 0
2237563 0
2237579 0
2237587 34
2237666 0
2237677 3
2237781 0
2237805 0
2237815 16
2237848 157
2237944 0
2237953 0
2237963 0
2237989 0
2238111 0
2238306 19
2238588 12
2238642 35
2238645 5
2238659 0
2238819 0
2238840 78
2238883 127
2239029 96
2239179 58
2239531 5
2239610 60
2239767 0
2240149 9
2240191 0
2240236 0
2240319 13
2240421 0
2240490 0
2240623 0
2240675 0
2240770 0
2240867 0
2240961 2
2241125 10
2241302 0
2241309 0
2241317 0
2241326 0
2241352 17
2241479 0
2241524 6
2241575 0
2241590 0
2241616 0
2241641 0
2241696 12
2241788 0
2242270 0
2242291 0
2242519 0
2242546 0
2242735 206
2242760 0
2243106 0
2243143 0
2243158 0
2243176 6
2243221 0
2243260 0
2243306 4
2243332 0
2243537 0
2243963 0
2243975 0
2244038 0
2244149 0
2244170 0
2244179 0
2244191 0
2244194 0
2244242 12
2244260 0
2244301 24
2244380 14
2244431 0
2244491 0
2244614 0
2244927 0
2244988 0
2245031 0
2245071 0
2245163 0
2245418 0
2245435 0
2245592 0
2245733 0
2245784 0
2245790 16
2245804 0
2245917 4
2246231 0
2246364 0
2246776 0
2246788 0
2246896 0
2246905 0
2247141 41
2247145 0
2247214 0
2247507 0
2247542 0
2247585 0
2247734 0
2247765 0
2247848 21
2247945 0
2248053 0
2248293 0
2248563 0
2248579 0
2248682 0
2248738 0
2248807 16
2248825 0
2249041 9
2249631 42
2249671 0
2249749 0
2249856 26
2249886 0
2249931 2
2249944 66
2250005 0
2250011 0
2250186 0
2250193 0
2250220 0
2250240 0
2250266 76
2250294 5
2250318 0
2250335 5
2250365 68
2250371 36
2250498 0
2250580 5
2250886 0
2251039 0
2251058 0
2251141 65
2251159 0
2251189 50
2251204 0
2251246 10
2251393 0
2251480 42
2251749 0
2251786 48
2251795 49
2251801 7
2252182 198
2252211 0
2252365 15
2252367 0
2252456 42
2252539 6
2252707 15
2252866 36
2252887 11
2252908 23
2253229 60
2253271 0
2253352 31
2253376 6
2253520 0
2253532 34
2253712 0
2253790 0
2253822 0
2254057 6
2254309 0
2254510 0
2254636 0
2254771 0
2254885 0
2254908 0
2255121 0
2255159 40
2255175 0
2255204 5
2255358 0
2255568 0
2255645 0
2255676 0
2255775 1
2255910 95
2256162 3
2256280 45
2256343 0
2256455 0
2256705 0
2256892 0
2257037 26
2257051 0
2257069 0
2257135 0
2257276 0
2257324 0
2257570 0
2257717 0
2257738 0
2257801 0
2257990 21
2258130 0
2258139 2
2258313 0
2258629 0
2258647 0
2258667 0
2258775 32
2258835 24
2258838 64
2259032 0
2259177 0
2259255 34
2259296 0
2259498 0
2259507 22
2259608 10
2259681 153
2259841 12
2259855 0
2259927 0
2259974 0
2260064 0
2260097 0
2260338 0
2260474 15
2260478 64
2260859 3
2261064 0
2261117 0
2261127 0
2261174 0
2261192 0
2261214 0
2261310 0
2261511 0
2261532 1
2261922 0
2261961 0
2262150 202
2262447 0
2262456 79
2262483 0
2262594 0
2262660 0
2262802 0
2262953 1
2262987 3
2263009 0
2263086 0
2263100 0
2263226 0
2263571 0
2263583 0
2263753 0
2263780 1
2263945 0
2264331 0
2264607 0
2264643 0
2264880 0
2265000 0
2265213 0
2265303 0
2265339 0
2265379 0
2265621 279
2265726 0
2265738 0
2265765 0
2265825 8
2265879 0
2265891 0
2265915 0
2266003 0
2266029 0
2266277 5
2266451 0
2266574 0
2266584 0
2266607 0
2266732 0
2266790 25
2267060 0
2267296 0
2267642 0
2267921 19
2267928 87
2267930 14
2267937 56
2267939 1
2268076 15
2268139 129
2268298 0
2268391 0
2268681 0
2268805 0
2268874 60
2268896 0
2268916 0
2268937 0
2268967 14
2268973 23
2269000 0
2269028 27
2269159 45
2269267 0
2269456 0
2269512 0
2269654 2
2269987 0
2270127 0
2270154 0
2270196 0
2270259 0
2270394 6
2270580 36
2270707 0
2270913 7
2270961 0
2271072 35
2271186 8
2271323 54
2271337 0
2271343 0
2271347 0
2271403 0
2271426 0
2271975 0
2272023 0
2272032 0
2272074 0
2272293 4
2272365 0
2272515 8
2272557 60
2272575 1
2272587 12
2272680 0
2272734 8
2272928 14
2272962 13
2272987 0
2273190 4
2273193 0
2273253 0
2273439 22
2273474 9
2273553 4
2273763 7
2273847 4
2273895 1
2273945 7
2273955 0
2274080 25
2274102 0
2274132 0
2274192 0
2274208 0
2274226 0
2274232 0
2274236 0
2274246 0
2274253 0
2274321 4
2274357 0
2274431 0
2274438 0
2274445 29
2274598 8
2274604 14
2274701 64
2274723 0
2274790 0
2274961 0
2274973 17
2274975 0
2275226 0
2275284 0
2275526 0
2275591 0
2275730 0
2276159 49
2276293 0
2276337 0
2276358 0
2276432 0
2276509 0
2276591 0
2276702 0
2276735 0
2276945 0
2276954 12
2277295 0
2277336 0
2277421 37
2277490 0
2277580 15
2277646 22
2277844 0
2277909 5
2277948 0
2277974 0
2278027 0
2278195 0
2278219 22
2278906 0
2278980 0
2279221 22
2279224 48
2279396 0
2279479 42
2279541 0
2279581 0
2279613 0
2279628 0
2279691 32
2279744 6
2279925 0
2280001 0
2280022 0
2280054 0
2280078 5
2280230 0
2280256 0
2280262 0
2280273 15
2280294 0
2280307 0
2280363 0
2280372 0
2280382 0
2280391 0
2280401 0
2280465 0
2280467 0
2280474 0
2280480 0
2280503 0
2280721 0
2280740 1
2281168 17
2281261 11
2281360 0
2281411 20
2281665 0
2281852 0
2281885 69
2281891 0
2282082 0
2282186 0
2282293 0
2282305 12
2282380 0
2282400 0
2282449 66
2282485 107
2282497 0
2282710 1
2282869 9
2282914 35
2282986 0
2283160 29
2283172 0
2283238 5
2283349 0
2283364 9
2283469 33
2283475 0
2283478 0
2283552 0
2283582 122
2283768 0
2283837 0
2283931 7
2284164 0
2284173 62
2284193 33
2284371 0
2284528 26
2284545 0
2284659 12
2284744 0
2284860 0
2285050 60
2285223 0
2285484 0
2285511 0
2285539 21
2285541 5
2285548 0
2285604 380
2285778 0
2285874 0
2286031 0
2286326 0
2286342 0
2286417 0
2286628 0
2286648 0
2286653 0
2286655 0
2286662 0
2287175 47
2287235 0
2287409 0
2287452 0
2287507 0
2287584 0
2287627 15
2287701 0
2287828 54
2287860 4
2287972 0
2287986 0
2288211 0
2288406 0
2288517 0
2288602 0
2288674 0
2288807 0
2288873 0
2288903 4
2288981 0
2289140 44
2289261 0
2289332 0
2289371 0
2289515 0
2289686 17
2289746 0
2289752 0
2289764 0
2289866 0
2289965 0
2289980 0
2290247 0
2290361 0
2290379 0
2290524 0
2290547 0
2290616 0
2290622 0
2290630 0
2290915 0
2290944 0
2290969 0
2290987 0
2291041 0
2291086 0
2291140 0
2291154 0
2291299 0
2291539 0
2291571 0
2291587 0
2291734 12
2291856 0
2291873 14
2292044 27
2292140 13
2292176 0
2292313 0
2292482 78
2292485 0
2292529 53
2292631 61
2292651 15
2292665 0
2292684 25
2292818 34
2292946 0
2293317 0
2293335 12
2293514 0
2293575 0
2293614 0
2293668 0
2293682 0
2293703 34
2293789 0
2293815 0
2293881 4
2293906 0
2294156 0
2294201 27
2294246 0
2294253 26
2294369 70
2294375 111
2294378 13
2294414 0
2294571 0
2294742 4
2294894 2
2294957 0
2294984 0
2295096 13
2295490 0
2295512 0
2295544 0
2295592 24
2295640 0
2295643 0
2295686 0
2295782 0
2295827 0
2295844 0
2295853 6
2296071 0
2296162 10
2296414 0
2296666 0
2296859 78
2296969 0
2297102 21
2297108 0
2297189 0
2297192 0
2297207 0
2297220 0
2297326 4
2297411 0
2297759 0
2297845 0
2297900 75
2297956 0
2298065 0
2298152 0
2298336 5
2298360 0
2298750 0
2298810 0
2299191 0
2299763 0
2299793 0
2299932 0
2300120 0
2300243 0
2300456 0
2300486 47
2300725 26
2300756 0
2301010 40
2301022 36
2301034 0
2301148 12
2301244 0
2301259 5
2301291 0
2301524 0
2302061 0
2302111 0
2302123 0
2302128 0
2302141 0
2302144 0
2302151 0
2302158 12
2302214 0
2302269 0
2302322 0
2302326 64
2302428 2
2302469 0
2302502 0
2302573 0
2302598 0
2302607 0
2302651 12
2302709 0
2303018 0
2303105 0
2303129 21
2303144 0
2303280 0
2303286 0
2303294 0
2303301 0
2303306 0
2303494 0
2303518 0
2303628 0
2304063 0
2304106 0
2304307 12
2304406 0
2304493 9
2304648 0
2304789 0
2304840 0
2304878 0
2304911 0
2305050 10
2305125 0
2305131 0
2305322 0
2305365 0
2305415 0
2305433 0
2305439 0
2305512 0
2305517 0
2305524 0
2305526 0
2305529 0
2305596 0
2305774 0
2305883 0
2306027 0
2306410 0
2306828 11
2306987 0
2307104 0
2307166 0
2307228 0
2307234 0
2307238 0
2307240 0
2307245 0
2307249 0
2307281 0
2307330 0
2307420 0
2307507 63
2307744 0
2307900 0
2307963 0
2308110 0
2308154 0
2308181 0
2308184 18
2308271 0
2308433 0
2308621 0
2308841 0
2308870 4
2309024 0
2309033 0
2309078 0
2309084 0
2309135 0
2309138 0
2309187 6
2309290 0
2309375 0
2309397 0
2309615 0
2309672 15
2309675 0
2309678 0
2309735 0
2309829 0
2309975 44
2310132 0
2310227 0
2310266 25
2310551 0
2310662 0
2310962 0
2311108 0
2311132 13
2311354 0
2311393 0
2311414 0
2311417 0
2311426 0
2311592 0
2311615 0
2311681 0
2311790 0
2311801 0
2311807 3
2311874 0
2311895 0
2311934 0
2311965 0
2311974 0
2312361 6
2312558 0
2312577 0
2312810 0
2312912 0
2313102 0
2313318 56
2313394 0
2313438 11
2313576 0
2313579 0
2313606 31
2313822 0
2313999 7
2314005 5
2314032 0
2314101 26
2314128 0
2314153 0
2314252 0
2314282 0
2314327 0
2314468 49
2314678 125
2315029 0
2315275 0
2315293 0
2315335 3202
2315523 0
2315853 0
2315907 0
2315916 0
2315949 0
2315967 0
2316036 89
2316051 3
2316192 0
2316231 0
2316249 0
2316336 6
2316434 0
2316614 0
2316757 0
2316759 0
2316768 0
2316775 0
2316780 0
2317119 0
2317156 0
2317183 0
2317297 0
2317338 0
2317528 0
2317732 0
2317780 0
2317909 0
2317931 0
2318119 30
2318149 24
2318173 0
2318548 0
2318564 0
2318652 0
2318822 0
2318861 0
2319146 0
2319175 0
2319459 0
2319709 0
2319748 0
2319752 9
2319785 0
2320066 0
2320236 0
2320255 1
2320348 0
2320470 13
2320473 0
2320500 0
2320532 0
2320551 0
2320742 0
2320762 0
2320912 0
2321015 0
2321140 0
2321197 0
2321203 0
2321570 0
2321578 0
2321675 0
2321736 0
2321823 0
2321847 0
2321892 0
2321935 0
2322000 0
2322039 8
2322051 0
2322104 0
2322150 0
2322351 0
2322420 0
2322501 0
2322519 0
2322530 51
2322566 0
2322585 0
2322606 0
2322609 0
2322614 0
2322621 0
2322626 0
2322628 0
2322632 0
2322640 0
2322688 0
2322708 0
2322721 0
2322744 0
2322904 0
2322992 0
2323128 0
2323310 61
2323356 0
2323513 0
2323536 0
2323586 38
2323682 0
2323901 0
2323928 0
2323961 0
2324105 0
2324151 0
2324311 0
2324377 0
2324653 35
2324710 0
2324725 0
2325359 0
2325379 0
2325388 25
2325451 0
2325568 15
2325604 0
2325625 0
2325631 0
2325688 0
2325709 0
2325793 0
2325832 0
2326028 0
2326076 0
2326188 0
2326429 0
2326590 0
2326597 0
2326628 10
2326630 5
2326672 0
2326681 0
2326801 13
2327038 0
2327125 0
2327134 15
2327137 0
2327221 0
2327242 8
2327260 0
2327302 0
2327311 111
2327458 0
2327482 28
2327512 0
2327603 0
2327615 0
2327620 0
2327627 0
2327704 0
2327730 0
2327749 0
2327770 0
2327775 0
2327777 0
2327787 0
2327847 2
2327971 35
2328071 0
2328133 0
2328150 0
2328162 0
2328266 0
2328389 0
2328498 0
2328510 0
2328636 0
2328717 2
2328927 0
2328946 0
2329009 0
2329014 0
2329021 0
2329026 0
2329222 0
2329285 21
2329498 0
2329540 0
2329591 0
2329663 19
2329756 0
2329774 56
2329861 0
2330041 0
2330199 20
2330202 37
2330493 22
2330509 0
2330610 0
2330730 50
2330898 0
2330910 0
2331129 0
2331195 0
2331210 0
2331465 0
2331468 0
2331630 0
2331808 0
2332044 2
2332191 0
2332222 0
2332254 14
2332489 3
2333172 88
2333178 77
2333469 0
2333498 0
2333504 23
2333681 0
2333782 0
2333950 0
2334109 0
2334141 0
2334176 0
2334262 3
2334316 0
2334329 0
2334386 0
2334459 13
2334478 27
2334676 0
2334771 0
2334841 0
2335000 38
2335094 24
2335141 40
2335177 0
2335224 0
2335249 0
2335379 0
2335465 0
2335482 4
2335499 0
2335655 0
2335670 0
2335974 24
2336208 0
2336427 0
2336496 0
2336580 0
2336598 0
2336682 0
2336703 0
2336901 0
2336991 0
2337099 0
2337242 0
2337525 7
2337615 3
2337639 0
2337648 0
2337931 0
2337945 1
2338035 0
2338074 0
2338284 0
2338387 0
2338402 0
2338414 0
2338419 0
2338682 0
2338764 9
2338859 0
2338869 0
2338941 0
2339020 7
2339094 0
2339141 0
2339256 7
2339274 0
2339515 47
2339623 0
2339704 0
2339731 0
2339835 0
2340022 2
2340031 17
2340124 16
2340181 0
2340295 14
2340298 0
2340510 15
2340541 0
2340631 0
2340669 0
2340790 6
2340870 0
2340927 26
2340936 0
2340966 74
2341292 3
2341313 0
2341736 0
2341916 16
2341976 11
2342051 0
2342306 20
2342360 8
2342522 13
2342750 0
2342810 0
2342909 7
2342993 0
2343014 21
2343166 0
2343175 75
2343195 0
2343197 11
2343252 0
2343477 0
2343726 39
2343792 0
2343795 29
2343813 27
2343888 0
2344188 29
2344239 4
2344377 7
2344522 0
2344531 0
2344542 0
2344558 0
2344617 24
2344656 0
2344670 0
2344680 10
2345249 0
2345307 0
2345396 0
2345561 0
2345969 13
2345991 87
2346045 0
2346261 15
2346330 0
2346574 17
2346586 0
2346685 15
2346691 34
2346727 0
2346745 25
2346775 22
2346790 4
2346832 0
2347054 22
2347084 0
2347111 44
2347132 38
2347150 0
2347168 26
2347240 0
2347291 0
2347372 30
2347396 0
2347421 5
2347516 79
2347579 49
2347582 62
2347633 98
2347651 0
2347741 27
2347902 27
2347915 1
2347998 2
2348007 0
2348191 0
2348447 25
2348510 0
2348710 0
2348721 0
2348769 117
2348864 0
2348972 25
2348992 109
2349111 27
2349179 10
2349347 13
2349655 0
2349821 0
2349902 79
2350052 8
2350103 2
2350180 57
2350226 4
2351029 0
2351094 0
2351125 0
2351235 0
2351394 0
2351766 0
2352069 0
2352108 0
2352144 0
2352336 0
2352650 0
2352680 0
2352720 0
2352848 0
2353088 0
2353257 0
2353293 0
2353377 62
2353461 0
2353497 0
2353935 0
2354029 0
2354414 0
2354424 4
2354460 0
2354477 0
2354569 0
2354655 0
2354676 0
2354719 29
2354825 0
2354854 0
2354961 0
2354963 35
2354985 0
2355045 0
2355069 0
2355459 0
2355549 0
2355839 0
2355879 0
2355945 0
2356071 0
2356086 0
2356342 0
2356413 0
2356550 0
2356845 0
2356937 11
2356964 9
2357095 0
2357434 0
2357698 24
2357805 0
2357827 0
2357959 0
2358151 0
2358154 0
2358369 0
2358410 0
2358868 0
2359272 0
2359329 0
2359371 0
2359440 0
2359692 9
2359774 0
2360094 0
2360116 0
2360336 0
2360934 30
2361087 0
2361297 5
2361360 0
2361366 9
2361396 0
2361570 0
2361681 15
2361712 0
2361771 14
2362023 0
2362515 0
2362541 27
2362590 0
2362610 0
2362615 0
2362620 0
2362650 0
2363133 0
2363328 23
2363418 9
2363543 7
2363593 0
2363810 5
2363858 7
2364064 0
2364200 12
2364254 35
2364308 0
2364320 0
2364491 0
2364563 14
2364650 1
2364746 0
2364971 10
2365127 0
2365167 5
2365211 0
2365683 0
2365827 13
2365961 51
2366074 58
2366157 1
2366184 187
2366221 102
2366304 0
2366323 198
2366329 23
2366458 16
2366491 6
2366694 216
2366796 64
2366937 2
2366958 167
2367078 19
2367402 148
2367693 0
2367773 160
2367940 0
2367978 45
2368011 0
2368040 33
2368072 3
2368161 7
2368221 48
2368248 19
2368268 77
2368271 13
2368282 0
2368295 0
2368412 22
2368432 0
2368474 0
2369009 39
2369030 0
2369102 0
2369132 7
2369505 0
2369559 16
2369598 0
2369721 4
2369736 15
2369848 28
2370025 0
2370036 0
2370078 47
2370135 29
2370278 67
2370312 0
2370428 0
2370578 0
2370587 18
2370944 10
2370996 0
2371058 34
2371098 357
2371127 102
2371130 14
2371446 0
2371500 0
2371716 13
2371745 0
2371872 0
2371878 5
2371890 17
2371917 25
2372016 0
2372151 25
2372241 27
2372346 91
2372526 12
2372727 10
2372805 42
2372856 122
2372937 9
2373015 12
2373021 0
2373045 0
2373270 16
2373280 46
2373300 30
2373373 0
2373423 0
2373446 4
2373625 54
2373631 2
2373646 17
2373781 3
2374087 21
2374100 0
2374112 17
2374221 48
2374323 0
2374590 0
2374825 0
2374848 0
2374875 40
2374905 0
2375154 0
2375211 18
2375469 0
2375598 0
2375772 17
2375925 0
2376084 22
2376138 42
2376148 43
2376168 12
2376177 22
2376237 2
2376355 0
2376498 71
2376502 16
2376524 0
2376565 62
2376617 0
2376692 28
2376961 0
2377202 0
2377268 0
2377289 0
2377505 0
2377688 0
2377772 0
2377812 74
2377989 0
2378391 29
2378553 101
2378634 0
2378733 18
2378887 32
2378903 103
2378965 46
2378974 0
2379169 0
2379503 78
2379630 16
2379749 26
2379848 22
2379905 33
2379965 0
2380281 219
2380285 150
2380356 0
2380381 3
2380397 13
2380420 12
2380426 1614
2380578 8
2380584 19
2380660 82
2380696 122
2380726 0
2380768 81
2380786 0
2380882 0
2380935 44
2381037 67
2381058 28
2381100 33
2381205 23
2381244 55
2381250 7
2381270 0
2381361 2
2381399 18
2381429 60
2381483 86
2381546 49
2381564 0
2381567 37
2381591 3
2381630 35
2381675 611
2381678 106
2381687 21
2381710 2
2381717 0
2382083 0
2382125 4
2382152 1453
2382272 3323
2382287 2
2382305 0
2382344 25
2382347 82
2382440 10
2382446 178
2382569 26
2382782 3
2382803 111
2382806 17
2382842 41
2382848 37
2382935 125
2382962 3289
2383024 0
2383088 176
2383133 122
2383214 95
2383217 0
2383229 12
2383253 62
2383256 24
2383268 16
2383280 0
2383301 86
2383397 92
2383427 129
2383430 48
2383532 0
2383600 8
2383635 14
2383658 30
2383752 72
2384010 68
2384082 0
2384088 0
2384127 50
2384191 10
2384310 0
2384407 47
2384480 0
2384562 22
2384666 37
2384803 0
2384890 0
2384899 0
2384911 0
2385103 2
2385121 0
2385233 0
2385272 0
2385392 34
2385637 44
2385859 0
2385880 0
2385916 43
2385966 0
2386102 22
2386142 0
2386327 0
2386336 41
2386390 11
2386474 9
2386483 4
2386507 0
2386582 0
2386612 10
2386762 12
2386866 0
2386929 0
2386953 335
2386995 0
2387002 4
2387004 0
2387040 0
2387073 0
2387100 29
2387150 0
2387430 198
2387446 0
2387462 15
2387564 45
2387627 2
2387732 39
2387762 9
2387867 2
2387909 47
2387974 0
2388031 0
2388118 22
2388136 0
2388229 0
2388292 23
2388334 42
2388371 0
2388515 0
2388534 0
2388539 0
2388560 8
2388562 3
2388672 0
2388799 35
2388836 0
2388984 52
2389005 0
2389107 6
2389284 0
2389347 49
2389434 0
2389491 4
2389564 2
2389603 1
2389679 4
2389699 13
2389714 0
2389750 3
2390059 2
2390071 33
2390122 0
2390161 586
2390227 2
2390236 20
2390275 12
2390308 40
2390394 37
2390548 3309
2390587 42
2390737 12
2390784 53
2390787 19
2390877 16
2390889 4
2390894 41
2390981 60
2391096 28
2391237 107
2391268 4
2391476 39
2391636 0
2391716 0
2391723 0
2391913 15
2391949 91
2392018 61
2392042 40
2392144 53
2392278 0
2392363 15
2392438 11
2392477 55
2392555 15
2392596 29
2392612 0
2392651 43
2392654 0
2392768 17
2392798 197
2392804 41
2392981 10
2393125 9
2393179 11
2393251 11
2393290 7
2393336 140
2393392 0
2393495 41
2393555 121
2393711 61
2393723 110
2393774 4
2394012 33
2394021 16
2394407 1694
2394515 68
2394518 0
2394581 21
2394593 3
2394605 33
2394683 0
2394686 115
2394695 12
2394701 45
2394755 9520
2394761 39
2394782 9
2394800 34
2394815 34
2394860 0
2394893 33
2395004 16
2395052 47
2395111 1
2395118 0
2395137 0
2395295 7
2395301 47
2395483 14912
2395496 17
2395511 0
2395641 4
2395673 2
2395767 0
2395937 0
2396153 15
2396189 33
2396461 9
2396504 10
2396543 38
2396701 0
2396707 4
2396725 4
2396761 0
2396808 3
2396944 0
2397233 0
2397493 41
2397496 2
2397511 28
2397651 0
2397694 9
2397742 0
2397796 0
2397823 0
2397850 0
2397874 0
2397913 49
2397925 0
2397933 11
2398022 0
2398084 0
2398120 8
2398124 12
2398133 0
2398215 0
2398229 0
2398304 0
2398316 0
2398388 0
2398616 0
2398679 4
2398688 30
2398766 0
2398910 5
2399078 149
2399093 29
2399111 0
2399171 13
2399246 0
2399387 0
2399396 47
2399400 9
2399471 0
2399486 0
2399641 0
2399703 11
2399735 0
2399765 19
2399780 122
2399984 0
2400077 19
2400080 0
2400254 30
2400326 638
2400356 1
2400398 66
2400428 5
2400512 43
2400578 0
2400728 0
2400741 62
2400759 25
2400776 0
2400791 0
2400868 8
2400877 0
2400936 0
2400981 704
2401005 0
2401185 21
2401221 76
2401416 55
2401473 0
2401709 0
2401902 41
2402221 5
2402304 0
2402314 13
2402407 66
2402419 56
2402453 10
2402460 24
2402469 0
2402476 1
2402507 0
2402562 77
2402587 57
2402632 156
2402691 0
2402782 126
2402962 36
2403235 27
2403304 98
2403379 48
2403394 40
2403448 224
2403516 0
2403676 87
2403700 59
2403733 17
2403745 43
2403883 0
2403892 19
2404003 0
2404039 0
2404107 0
2404141 8
2404273 72
2404304 0
2404681 4
2404732 6
2404801 36
2405009 0
2405086 124
2405089 7
2405158 50
2405279 6
2405413 39
2405512 0
2405515 0
2405633 1
2405906 50
2405936 345
2406046 6
2406119 46
2406643 5
2406723 0
2406769 4
2406789 0
2406898 0
2406964 5
2407132 31
2407285 2
2407373 0
2407379 0
2407391 0
2407406 0
2407440 0
2407442 28
2407448 0
2407479 69
2407491 75
2407637 0
2407738 3
2407890 36
2407894 0
2407946 31
2408008 0
2408108 0
2408197 0
2408224 46
2408452 58
2408456 1
2408584 6
2408614 1
2408629 7
2408689 1
2409031 21
2409269 26
2409437 60
2409578 49
2409587 48
2409842 32
2409860 6
2410000 15
2410066 0
2410219 0
2410340 37
2410465 83
2410624 45
2410739 25
2410763 8
2410787 0
2410808 6
2410865 0
2411051 1
2411136 52
2411201 0
2411582 11
2411653 6
2412151 5
2412184 1
2412452 1
2412475 0
2412520 23
2412583 0
2412635 0
2412641 0
2412674 33
2412689 0
2412766 31
2412798 5
2412995 18
2413015 17
2413027 100
2413045 43
2413072 4
2413106 0
2413138 82
2413165 19
2413261 15
2413276 43
2413435 0
2413638 209
2413722 171
2413977 171
2413980 37
2413983 38
2414098 3
2414157 61
2414166 0
2414226 37
2414325 29
2414475 17
2414694 31
2414745 67
2414748 37
2414766 55
2414796 40
2414923 14
2415020 2
2415060 30
2415084 14
2415097 28
2415104 142
2415108 756
2415144 0
2415243 2
2415276 76
2415329 14
2415444 7
2415615 43
2415693 42
2415798 32
2416099 19
2416158 209
2416302 4
2416334 19
2416398 58
2416422 6
2416527 0
2416596 0
2416623 12
2416769 10
2416781 0
2417003 103
2417051 123
2417131 0
2417378 80
2417435 0
2417519 25
2417561 30
2417579 2
2417591 31
2417746 54
2417824 12
2417839 43
2418084 111
2418086 71
2418262 0
2418274 13
2418883 0
2418898 0
2418969 0
2419005 0
2419043 21
2419177 50
2419290 63
2419373 0
2419400 156
2419437 88
2419520 2
2419539 211
2419545 26
2419674 8
2419707 5
2419910 237
2420012 41
2420153 3
2420174 160
2420294 15
2420618 179
2420909 0
2420989 149
2421156 0
2421194 55
2421227 3
2421256 16
2421466 0
2421492 68
2421519 0
2421873 0
2421892 0
2422110 0
2422138 0
2422253 0
2422374 86
2422463 0
2422519 0
2422817 0
2422835 17
2422927 0
2423021 0
2423030 0
2423072 39
2423094 0
2423148 0
2423163 0
2423520 2
2423955 0
2424027 93
2424313 0
2424425 1
2424482 15
2424545 0
2424890 0
2424923 6
2424974 7
2425130 1
2425258 0
2425304 0
2425370 63
2425373 15
2425412 0
2425463 0
2425536 0
2425754 19
2425795 0
2425879 24
2425914 0
2425963 0
2426019 0
2426106 0
2426118 0
2426180 0
2426192 0
2426214 83
2426280 14
2426311 0
2426453 0
2426522 0
2426528 0
2426660 1
2426689 0
2426825 37
2426852 0
2426921 0
2427071 13
2427086 0
2427185 0
2427607 0
2427673 0
2427925 4
2427936 0
2428045 0
2428147 10
2428162 0
2428198 0
2428242 26
2428372 0
2428405 0
2428510 3
2428627 0
2428637 0
2428847 33
2428860 9
2428893 0
2428911 52
2428927 19
2429002 0
2429266 0
2429429 0
2429491 0
2429509 3
2430140 13
2430441 0
2430450 0
2430969 0
2431041 6
2431059 1
2431077 0
2431104 0
2431227 0
2431251 0
2431522 0
2431599 7
2431704 1
2431725 8
2431811 0
2431849 1
2431917 0
2432348 0
2432384 0
2432435 0
2432498 0
2432525 22
2432572 0
2432592 0
2432632 54
2432671 67
2432691 0
2432722 0
2432750 0
2432760 0
2432770 12
2432789 32
2433250 0
2433601 0
2433625 0
2433683 0
2433705 0
2433869 0
2433899 2
2433914 0
2434018 0
2434409 0
2434412 0
2434466 0
2434510 0
2434805 66
2435086 38
2435134 1
2435464 29
2435705 51
2435837 0
2436128 0
2436172 0
2436200 30
2436295 44
2436361 15
2436414 10
2436498 0
2436549 55
2436603 0
2436648 31
2436783 11
2436801 12
2436915 35
2436930 0
2437014 0
2437119 19
2437367 0
2437775 0
2438038 0
2438052 23
2438080 0
2438311 0
2438642 0
2439462 2
2439466 0
2439522 0
2439572 0
2439636 0
2439696 16
2439878 0
2440014 0
2440269 0
2440341 0
2440359 0
2440530 0
2440552 0
2441367 0
2441454 19
2441643 3
2441652 18
2441685 0
2441781 0
2442003 0
2442108 0
2442162 7
2442168 30
2442282 4
2442409 0
2442423 0
2442804 1
2443001 0
2443088 4
2443169 0
2443214 29
2443303 7
2443364 0
2443426 0
2443552 0
2443555 0
2443858 0
2444179 0
2444218 0
2444243 0
2444305 0
2444428 0
2444434 0
2444515 0
2444860 0
2445415 0
2445448 0
2445541 0
2445587 17
2445591 6
2445603 0
2445648 0
2446146 0
2446263 23
2446360 10
2446369 0
2446985 0
2447090 0
2447171 0
2447261 0
2447279 0
2447504 0
2447615 0
2447618 0
2447786 0
2447804 0
2447807 0
2447816 0
2447819 0
2447873 0
2447960 0
2448098 0
2448116 0
2448171 0
2448179 11
2448285 0
2448743 0
2448911 0
2449044 26
2449107 8
2449200 0
2449279 60
2449345 0
2449457 0
2449579 0
2449585 0
2449606 0
2449621 0
2449648 0
2449707 0
2449789 0
2449876 0
2450056 0
2450137 0
2450176 0
2450182 0
2450913 18
2450937 35
2451101 8
2451114 0
2451210 152
2451327 0
2451336 103
2451474 0
2451511 0
2451534 0
2451556 15
2451586 0
2452002 2
2452279 0
2452314 0
2452320 3
2452341 1
2452750 26
2452822 13
2452843 53
2452847 0
2452873 0
2452923 0
2453002 2
2453038 11
2453101 10
2453137 0
2453353 16
2453371 28
2453458 2
2453542 0
2453599 0
2453746 0
2453765 14
2453928 0
2454022 0
2454106 0
2454173 0
2454196 30
2454246 0
2454259 18
2454282 0
2454285 3
2454329 0
2454359 0
2454446 9
2454640 0
2454668 0
2454749 0
2455115 0
2455196 0
2455339 0
2455619 0
2455643 0
2455655 0
2455736 0
2455787 0
2456030 0
2456042 0
2456251 0
2456395 0
2456782 0
2456825 0
2456900 0
2456914 0
2456921 0
2456930 0
2456977 0
2457034 0
2457463 0
2457600 0
2457616 0
2457634 0
2457679 0
2457706 0
2457739 0
2457855 0
2458045 0
2458162 70
2458198 0
2458243 8
2458306 6
2458474 0
2458618 0
2458621 20
2458666 26
2458816 58
2458990 0
2459015 5
2459017 0
2459138 0
2459235 0
2459255 0
2459292 13
2459538 109
2459775 0
2459781 0
2459785 0
2459802 0
2459826 0
2459859 0
2460303 0
2460342 7
2460368 0
2460390 0
2460515 13
2460524 0
2460610 0
2460617 247
2460621 11
2460628 73
2460635 0
2460652 9
2460654 5
2460667 1
2460695 0
2460701 0
2461186 0
2461195 0
2461227 0
2461450 0
2462056 0
2462376 0
2462397 0
2462416 0
2462451 0
2462577 0
2462655 0
2462871 0
2462892 0
2463014 0
2463282 25
2463459 0
2463735 0
2463942 0
2464001 0
2464356 16
2464538 0
2464639 0
2464645 0
2464685 65
2464771 0
2464784 0
2464858 0
2464870 0
2465044 17
2465071 0
2465092 0
2465125 12
2465299 10
2465407 33
2465416 0
2465617 1396
2465641 0
2465758 12
2465882 16
2465902 58
2466086 0
2466093 0
2466303 0
2466659 0
2466764 0
2466839 0
2466911 0
2466920 0
2466947 0
2466989 0
2466998 0
2467061 0
2467070 0
2467253 0
2467352 0
2467514 0
2467706 0
2467724 0
2467773 0
2467838 0
2468153 0
2468173 0
2468253 0
2468260 0
2468296 0
2468312 0
2468344 0
2468367 0
2468389 0
2468403 0
2468411 0
2468435 0
2468462 0
2468553 0
2468756 0
2468916 0
2469045 1
2469089 0
2469299 0
2469334 0
2469354 0
2469357 0
2469367 0
2469377 0
2469431 2
2469575 0
2470106 0
2470331 0
2470472 0
2470492 0
2470680 0
2470893 0
2470910 0
2471020 0
2471194 0
2471253 0
2471407 0
2471442 0
2471444 0
2471451 0
2471482 0
2471565 12
2471629 0
2471681 0
2471693 0
2471758 0
2471795 0
2471852 0
2471915 0
2471996 0
2472357 0
2472421 6
2472445 0
2472655 6
2472754 8
2472853 5
2472894 0
2472921 0
2472936 0
2472955 0
2472993 0
2473054 11
2473087 2
2473216 26
2473728 0
2473786 0
2473806 0
2473956 0
2473974 0
2474052 0
2474076 34
2474100 0
2474175 55
2474334 4
2474418 14
2474550 0
2475075 0
2475312 30
2475441 12
2475621 0
2475646 0
2475825 0
2475889 493
2475965 23
2476362 0
2476445 0
2476518 74
2476887 2
2476899 0
2476954 5
2477051 0
2477262 10
2477293 0
2477357 0
2477370 0
2477389 7
2477479 9
2477518 0
2477599 0
2477683 0
2477686 0
2477701 0
2477713 0
2477792 0
2477998 0
2478108 6
2478199 0
2478573 0
2478620 0
2478629 0
2478683 0
2478694 0
2478995 0
2479046 0
2479081 0
2479094 0
2479335 0
2479445 0
2479463 0
2479661 0
2479687 0
2479694 0
2479869 0
2479890 0
2479900 0
2480356 75
2480362 39
2480485 10
2480500 16
2480544 13
2480584 8
2480623 73
2480649 0
2480703 0
2480879 0
2480976 0
2481063 0
2481173 0
2481218 0
2481286 0
2481316 0
2481358 0
2481730 85
2481867 0
2481951 0
2482044 0
2482169 6
2482425 0
2482556 0
2482708 13
2482754 0
2482995 0
2483013 0
2483036 0
2483087 0
2483103 0
2483185 4
2483908 0
2483966 0
2484016 57
2484118 0
2484421 9
2484485 0
2484568 3
2484865 1
2485017 0
2485029 4
2485163 0
2485182 0
2485302 3
2485464 0
2485500 0
2485665 0
2485710 0
2485906 0
2485944 0
2486078 0
2486249 0
2486340 0
2486490 3
2486592 0
2487081 0
2487153 0
2487227 0
2487353 3
2487467 67
2487524 12
2487605 0
2487629 0
2487767 0
2487800 0
2487887 0
2487977 0
2488031 0
2488041 0
2488235 0
2488298 93
2488357 46
2488440 63
2488445 0
2488509 0
2488515 0
2488596 13
2488791 0
2489031 13
2489066 0
2489074 91
2489329 69
2489350 0
2489428 162
2489539 161
2489575 79
2489587 0
2489677 73
2489740 10
2489767 0
2489919 9
2490053 0
2490073 86
2490076 46
2490088 0
2490097 284
2490100 59
2490435 45
2490447 18
2490501 59
2490595 0
2490600 0
2490627 0
2490715 60
2490905 0
2491023 7
2491123 0
2491158 36
2491200 58
2491225 34
2491302 18
2491350 2
2491359 0
2491506 0
2491563 1
2491605 19
2491737 0
2491907 2
2491917 0
2491956 0
2492049 0
2492169 0
2492265 0
2492268 0
2492304 0
2492331 0
2492385 0
2492424 0
2492508 0
2492586 0
2492822 0
2492990 0
2493062 0
2493086 0
2493130 0
2493269 2
2493301 27
2493314 0
2493320 0
2493388 4
2493418 0
2493424 51
2493469 27
2493505 30
2493562 0
2493571 0
2493624 8
2493669 0
2493916 19
2494126 0
2494405 0
2494673 32
2494720 0
2494774 0
2494984 0
2495041 74
2495158 0
2495167 0
2495217 0
2495326 0
2495362 0
2495374 22
2495377 11
2495554 0
2495671 0
2495716 0
2495740 33
2495785 3
2495881 13
2496013 21
2496253 0
2496292 0
2496304 0
2496764 0
2496855 0
2497028 0
2497068 0
2497221 0
2497271 0
2497298 0
2497573 0
2497648 0
2497772 0
2497779 11
2498420 14
2498496 0
2498511 0
2498518 2
2498525 0
2498548 0
2498950 0
2499016 0
2499163 0
2499268 15
2499327 0
2499340 0
2499351 0
2499560 0
2499658 21
2499664 0
2499777 0
2500047 0
2500053 0
2500137 0
2500347 1
2500497 0
2500569 0
2500629 0
2500842 95
2501193 0
2501343 90
2501370 0
2501394 55
2501472 6
2501627 1
2501800 101
2502001 0
2502016 0
2502022 0
2502037 0
2502052 0
2502067 0
2502082 0
2502097 5
2502112 0
2502130 0
2502136 0
2502151 28
2502166 0
2502202 0
2502223 0
2502232 0
2502304 36
2502334 8
2502344 0
2502400 0
2502420 0
2502426 43
2502455 2
2502471 0
2502624 3
2502675 0
2503142 0
2503157 2
2503162 0
2503245 0
2503453 0
2503504 0
2503566 0
2503899 4
2504746 0
2505310 34
2505676 0
2505979 0
2506027 0
2506192 41
2506300 0
2506531 13
2506672 5
2506835 0
2506868 0
2506906 0
2506972 0
2506974 0
2508304 0
2508367 0
2508423 0
2508553 0
2508559 0
2508596 0
2508660 42
2508688 5
2508737 0
2508741 131
2508745 7
2508756 0
2508806 0
2509041 6
2509208 0
2509484 0
2509599 0
2509611 0
2509707 0
2509765 1
2509850 0
2509881 0
2509928 20
2509940 0
2510034 0
2510054 3
2510064 0
2510079 0
2510265 10
2510327 2
2510331 0
2510517 0
2510622 0
2510700 0
2511045 23
2511255 35
2511258 6
2511278 0
2511900 0
2512482 0
2512776 8
2513081 0
2513388 0
2513410 0
2513512 16
2513515 87
2513730 0
2513848 32
2513935 8
2513998 27
2514094 13
2514188 27
2514211 37
2514301 0
2514360 0
2514376 1
2514454 0
2514590 6
2514721 0
2514834 0
2514892 0
2515181 0
2515337 0
2515431 0
2516021 0
2516412 220
2516771 0
2517155 51
2517164 2
2517188 11
2517200 0
2517313 0
2517488 0
2517573 60
2517588 0
2517615 0
2517633 69
2517684 0
2517708 0
2517738 0
2517762 0
2517825 0
2518062 0
2518200 32
2518209 0
2518412 0
2518421 0
2518453 0
2518459 0
2518542 0
2518572 11
2518677 2
2519013 13
2519017 17
2519160 20
2519349 16
2519372 0
2519449 2
2519512 25
2519521 0
2519538 0
2519551 9
2519602 0
2519641 72
2519743 6
2519932 0
2520014 0
2520026 0
2520082 0
2520148 0
2520202 0
2520671 0
2520750 0
2520931 0
2520974 0
2521081 0
2521247 0
2521328 0
2521345 0
2521356 0
2521479 0
2521653 0
2521728 0
2521863 0
2522197 6
2522230 2
2522316 0
2522347 20
2522350 0
2522428 0
2522854 4
2523023 0
2523034 0
2523041 0
2523058 6
2523062 0
2523182 0
2523203 0
2523213 0
2523226 0
2523250 0
2523323 0
2523437 0
2523471 0
2523567 0
2523570 0
2523675 12
2523880 0
2523883 0
2523913 0
2524000 0
2524069 0
2524252 0
2524291 0
2524305 0
2524341 0
2524482 0
2524524 0
2524555 41
2524640 0
2524725 0
2524823 0
2524835 32
2524943 0
2524947 38
2525102 0
2525126 42
2525186 0
2525192 13
2525295 13
2525332 0
2525441 23
2525487 57
2525514 14
2525523 1
2525550 0
2525577 83
2525628 1
2525670 23
2525766 0
2525784 0
2525871 0
2525943 15
2526099 0
2526312 49
2526336 0
2526384 0
2526505 18
2526562 0
2526721 84
2526856 11
2527111 0
2527117 0
2527189 0
2527315 0
2527411 1
2527417 3
2527423 12
2527579 4
2527735 4
2527759 0
2528006 0
2528045 0
2528081 0
2528184 0
2528363 0
2528475 14
2528670 0
2528736 0
2528861 0
2529279 0
2529771 0
2529960 3
2530158 0
2530167 0
2530189 48
2530264 102
2530266 62
2530304 52
2530314 0
2530669 0
2530963 10
2530969 31
2531269 65
2531401 11
2531452 0
2531488 0
2531602 0
2531605 28
2531730 0
2531852 23
2531939 4
2532218 0
2532236 0
2532245 0
2532350 0
2532365 0
2532407 0
2532509 0
2532542 0
2532668 0
2532707 12
2532731 0
2532749 15
2532814 0
2532974 10
2533308 0
2533546 0
2533594 0
2533648 58
2533807 0
2533923 0
2533990 0
2534045 5
2534059 7
2534130 0
2534170 0
2534372 0
2534418 0
2534531 0
2534543 0
2534548 0
2534819 131
2534828 68
2534846 0
2535125 0
2535137 0
2535276 2
2535376 46
2535508 0
2535563 55
2535589 0
2535870 0
2535990 0
2536014 0
2536044 0
2536092 4
2536240 0
2536278 0
2536384 0
2536423 0
2536433 0
2536438 0
2536523 16
2536550 0
2536880 18
2536892 0
2536922 35
2536996 0
2537139 0
2537231 11
2537237 0
2537240 0
2537317 0
2537590 0
2537767 0
2537769 54
2537788 0
2537907 0
2538022 7
2538472 8
2538646 0
2538754 0
2538799 0
2538816 710
2538831 0
2538848 0
2538890 0
2539213 0
2539236 0
2539450 0
2539694 0
2539700 8
2539992 0
2540007 48
2540031 0
2540154 0
2540215 0
2540232 30
2540265 0
2540322 0
2540334 0
2540340 3
2540373 0
2540669 0
2540733 0
2540834 0
2540943 0
2540954 0
2541140 14
2541155 0
2541586 6
2541631 0
2541670 2
2541832 1
2541857 0
2541935 0
2542045 0
2542196 0
2542294 0
2542301 0
2542360 0
2542451 0
2542489 0
2542507 0
2542531 0
2542546 0
2542624 0
2542636 0
2542651 0
2542799 0
2542819 30
2542984 0
2543194 0
2543305 0
2543347 0
2543464 0
2543510 6
2543555 0
2543595 0
2543643 0
2543868 0
2543885 0
2544039 0
2544088 0
2544102 0
2544129 6
2544150 0
2544357 0
2544447 10
2544572 0
2544904 0
2544926 0
2544977 29
2544981 41
2544996 0
2545008 0
2545260 13
2545506 0
2545545 0
2545675 41
2545770 5
2546090 0
2546101 0
2546262 0
2546424 0
2546505 0
2546535 0
2546616 0
2546738 0
2546843 0
2547102 0
2547186 0
2547351 1
2547396 77
2547419 57
2547704 0
2547785 0
2547803 17
2548127 0
2548220 0
2548244 178
2548280 0
2548382 0
2548394 0
2548399 10
2548505 0
2548709 0
2548760 0
2548895 2
2548904 13
2548973 0
2549006 0
2549012 0
2549174 0
2549195 0
2549246 0
2549285 1
2549534 0
2549666 10
2549691 0
2549776 0
2549840 0
2549879 11
2550017 0
2550098 0
2550203 0
2550343 0
2550383 8
2550542 0
2550650 0
2550737 0
2550776 0
2551126 0
2551144 0
2551453 70
2551468 6
2551527 0
2551757 3
2551826 11
2551835 6
2551847 21
2551853 4
2551979 0
2551985 12
2552129 1
2552336 7
2552468 0
2552699 6
2552861 0
2552914 0
2552931 0
2553215 0
2553242 34
2553359 110
2553392 5
2553485 5
2553677 0
2553683 0
2553734 0
2553742 0
2553911 21
2553989 55
2554094 0
2554218 0
2554225 0
2554381 0
2554750 0
2554852 3
2554936 21
2554941 52
2555059 52
2555107 0
2555198 0
2555588 0
2555682 0
2555689 0
2555731 0
2555899 1
2556119 0
2556184 0
2556211 0
2556269 0
2556289 33
2556325 0
2556364 16
2556391 16
2556799 6
2557016 0
2557160 0
2557241 0
2557330 0
2557345 27
2557387 13
2557438 0
2557503 0
2557551 48
2557686 0
2557796 10
2557850 2
2558094 38
2558112 0
2558198 0
2558252 0
2558324 0
2558348 0
2558540 0
2558594 0
2558740 7
2558775 0
2558789 0
2558795 0
2558802 0
2558812 0
2558879 1
2559179 0
2559191 0
2559302 0
2559329 37
2559359 0
2559503 0
2559551 0
2559587 3
2559901 0
2560001 0
2560013 0
2560057 19
2560136 0
2560390 0
2560408 32
2560438 10
2560636 0
2560638 0
2560653 0
2560700 6
2560796 0
2560854 0
2560903 0
2561164 0
2561240 0
2561525 0
2561709 0
2561821 2
2561885 89
2562245 0
2562253 0
2562260 48
2562281 0
2562414 0
2562479 3
2562505 33
2562507 23
2562708 0
2562900 0
2562927 0
2563090 0
2563167 0
2563187 0
2563221 32
2563423 0
2563736 0
2563786 27
2563855 0
2563994 17
2564048 0
2564054 0
2564120 0
2564285 0
2564352 0
2564429 0
2564513 11
2564528 0
2564765 0
2564805 0
2564874 0
2564971 0
2565047 2
2565050 0
2565113 0
2565154 0
2565173 0
2565185 6
2565189 27
2565280 0
2565286 0
2565478 0
2565490 0
2565499 0
2565550 0
2565584 0
2565636 9
2565688 2
2565770 7
2565800 0
2565921 0
2566024 0
2566159 0
2566231 0
2566422 13
2566464 0
2566722 0
2566831 0
2566893 24
2566903 0
2566936 0
2567004 0
2567021 0
2567201 47
2567264 0
2567687 0
2567698 7
2567876 28
2567921 0
2568125 8
2568128 0
2568374 0
2568383 0
2568455 1
2568467 0
2568566 0
2568791 0
2568869 56
2568876 14
2568931 0
2568972 49
2569096 12
2569149 59
2569158 96
2569164 0
2569176 34
2569380 3
2569458 0
2569488 0
2569671 0
2569776 0
2569833 30
2569848 9
2569860 2
2570054 0
2570097 0
2570160 0
2570181 19
2570271 22
2570274 66
2570394 5
2570865 15
2571024 0
2571117 0
2571192 0
2571269 2
2571537 79
2571622 0
2571642 0
2571663 0
2571766 0
2571772 10
2571792 0
2572164 3
2572208 0
2572221 0
2572498 31
2572799 0
2572938 0
2573030 0
2573070 0
2573085 0
2573240 0
2573265 41
2573273 19
2573512 0
2573651 12
2573764 104
2574013 3
2574363 0
2574671 0
2574720 0
2574795 0
2574812 0
2574826 0
2574907 0
2574928 0
2575492 0
2575525 0
2575551 0
2575733 38
2576035 0
2576089 1
2576164 0
2576272 58
2576379 8
2576431 0
2576487 0
2576527 0
2576710 0
2576737 0
2577001 0
2577055 0
2577434 0
2577490 0
2577664 0
2577694 0
2578110 0
2578204 0
2578269 0
2578273 7
2578339 0
2578363 1
2578496 0
2578507 0
2578819 17
2578976 8
2579138 0
2579411 0
2579525 0
2579586 0
2579627 0
2579657 29
2579837 0
2579843 35
2579877 0
2579970 0
2580017 0
2580128 0
2580260 0
2580322 0
2580455 0
2580734 0
2580821 38
2580839 0
2580953 8
2581070 12
2581088 0
2581100 44
2581174 0
2581187 0
2581339 3
2581423 44
2581531 0
2581693 0
2581765 8
2581876 0
2581966 0
2581995 0
2582140 0
2582365 2
2582935 22
2583004 3
2583066 0
2583129 0
2583405 0
2583432 0
2583438 0
2583521 0
2583609 15
2583627 0
2583810 0
2583828 0
2583862 0
2583990 0
2584071 0
2584134 15
2584236 0
2584242 0
2584374 0
2584491 0
2584571 0
2584589 0
2584599 0
2584709 0
2584715 0
2584772 0
2584939 8
2585270 0
2585399 0
2585786 0
2585934 0
2585984 0
2585993 34
2586014 4
2586173 0
2586206 0
2586308 0
2586415 0
2586433 0
2586443 0
2586599 0
2586719 0
2586898 0
2587042 0
2587069 0
2587144 0
2587175 0
2587266 0
2587378 0
2587402 0
2587417 0
2587462 18
2587729 0
2587985 0
2588208 0
2588360 0
2588558 29
2588702 0
2588813 0
2588828 5
2588936 0
2588981 0
2589053 0
2589203 0
2589296 0
2589390 0
2589689 0
2589709 0
2589713 0
2589727 0
2589779 0
2589908 0
2590127 0
2590285 0
2590378 0
2590444 0
2590468 0
2590503 0
2590701 0
2590708 0
2590882 0
2590912 0
2590981 0
2591185 0
2591307 0
2591430 0
2591466 44
2591506 0
2591537 0
2591650 0
2591805 55
2591809 60
2592028 3
2592045 0
2592208 0
2592259 0
2592328 0
2592338 26
2592365 0
2592382 22
2592394 0
2592574 0
2592721 0
2592793 0
2592849 0
2592940 1023
2592963 0
2592987 16
2593022 0
2593214 0
2593263 0
2593272 0
2593343 0
2593446 58
2593485 0
2593645 0
2593826 0
2593925 0
2594147 1
2594185 13
2594362 0
2594416 0
2594856 0
2594915 0
2594988 12
2595014 0
2595179 0
2595409 0
2595445 0
2595746 0
2595808 2
2595883 0
2595957 0
2595970 0
2596033 0
2596044 0
2596061 0
2596134 0
2596375 6
2596493 0
2596531 21
2596559 5
2596561 6
2596621 0
2596651 40
2596736 0
2596779 23
2596893 61
2597010 34
2597061 0
2597217 0
2597242 0
2597370 0
2597424 0
2597524 0
2597538 0
2597547 14
2597562 0
2597607 5
2597661 17
2597690 0
2597776 23
2597822 0
2597837 0
2597891 0
2597985 43
2597987 0
2598045 7
2598150 0
2598366 47
2598476 0
2598546 84
2598642 0
2598707 0
2598715 0
2598759 0
2598910 0
2598925 0
2598951 0
2599024 0
2599321 0
2599328 1
2599827 12
2599954 0
2600096 53
2600128 17
2600267 0
2600300 0
2600399 9
2600426 10
2600438 20
2600566 5
2600804 41
2600990 32
2601304 5
2601422 0
2601432 0
2601440 0
2601489 0
2601510 0
2601520 0
2601724 3
2601769 0
2602129 3
2602355 1
2602534 1
2602635 0
2602752 14
2602782 0
2602836 24
2602875 0
2602971 0
2603045 0
2603136 0
2603166 0
2603253 0
2603266 0
2603312 0
2603320 14
2603356 0
2603537 93
2603549 0
2603591 22
2603853 0
2603881 0
2603966 0
2604086 0
2604169 32
2604408 0
2604429 0
2604487 0
2604634 86
2604727 0
2605007 0
2605030 39
2605038 0
2605175 0
2605215 0
2605340 0
2605370 0
2605385 0
2605496 0
2605675 0
2605817 0
2606057 0
2606080 0
2606084 0
2606100 0
2606489 0
2606513 0
2606567 0
2606645 0
2606777 0
2606951 5
2607039 0
2607049 0
2607214 18
2607262 0
2607284 0
2607365 0
2607394 10
2607442 0
2607508 0
2607670 45
2607745 1
2607766 0
2607982 9
2608105 1
2608174 28
2608246 25
2608417 25
2608451 818
2608482 0
2608519 0
2608556 0
2608576 20
2608656 0
2608928 5
2609046 9
2609070 0
2609252 6
2609321 0
2609372 1
2609588 175
2609630 0
2609634 0
2609719 0
2609766 0
2609772 0
2609839 0
2610029 0
2610111 0
2610719 64
2610782 0
2611148 0
2611252 7
2611411 2
2611462 0
2611663 0
2611786 0
2611804 0
2611828 0
2611860 10
2611904 1
2611912 18
2612071 18
2612083 0
2612154 0
2612221 0
2612254 25
2612258 0
2612328 2
2612335 45
2612347 0
2612440 20
2612443 0
2612471 0
2612542 26
2612641 0
2612708 0
2612752 10
2612773 2
2612839 0
2612889 0
2612911 55
2612966 0
2613032 0
2613143 0
2613167 0
2613239 0
2613365 0
2613368 0
2613386 0
2613452 0
2613560 0
2613755 0
2613788 7
2613821 0
2613938 0
2614000 0
2614016 0
2614115 31
2614121 0
2614136 0
2614142 0
2614253 0
2614288 0
2614325 0
2614454 0
2614508 0
2614565 0
2614610 33
2614628 0
2614643 84
2614649 0
2614682 0
2614730 42
2614790 11
2614914 4
2614927 0
2614948 4
2614952 0
2614997 0
2614999 4
2615003 0
2615066 0
2615079 0
2615101 0
2615141 0
2615150 0
2615190 0
2615207 7
2615265 0
2615297 3
2615467 0
2616112 0
2616194 0
2616200 0
2616211 0
2616502 73
2616508 117
2616541 32
2616702 0
2616930 0
2617161 0
2617380 42
2617423 0
2617595 5
2617719 24
2617788 0
2617800 28
2617830 1
2617867 0
2617906 4
2617935 0
2617989 0
2618017 0
2618042 0
2618097 0
2618116 2
2618184 0
2618364 0
2618469 60
2618558 0
2618635 0
2618723 0
2618738 0
2618773 0
2618785 0
2618868 0
2618883 0
2618951 0
2619012 3
2619064 0
2619196 1
2619333 0
2619343 0
2619547 0
2619741 13
2619987 0
2620013 0
2620034 1
2620073 26
2620142 0
2620150 0
2620253 0
2620274 13
2620276 0
2620499 0
2620556 7
2620580 0
2620595 27
2620598 8
2620601 52
2620664 10
2620682 0
2620688 0
2620722 0
2620731 0
2620790 0
2620808 22
2620990 0
2621036 14
2621234 0
2621334 985
2621336 0
2621353 0
2621581 0
2621766 26
2621779 1
2621931 0
2622124 0
2622178 13
2622187 0
2622400 0
2622636 0
2622648 1
2622671 0
2622689 5
2622756 18
2622876 61
2622948 0
2622999 0
2623317 0
2623332 0
2623341 9
2623443 48
2623502 0
2623612 0
2623641 9
2624076 0
2624308 54
2624360 3
2624370 0
2624385 0
2624387 0
2624430 0
2624577 13
2624715 10
2624787 34
2624829 27
2624922 14
2625187 0
2625261 0
2625263 0
2625443 0
2625465 0
2625530 0
2625582 0
2625657 0
2625908 0
2626136 0
2626139 0
2626214 0
2626505 0
2626642 0
2626955 0
2627033 0
2627102 0
2627355 0
2627609 68
2627613 126
2627747 0
2627796 2
2627846 0
2627936 0
2628048 0
2628237 0
2628249 5
2628358 0
2628388 0
2628406 0
2628434 0
2628450 0
2629012 13
2629075 0
2629346 8
2629494 27
2629497 37
2629549 0
2629686 0
2629810 0
2629926 32
2630119 0
2630169 32
2630172 0
2630208 2
2630261 0
2630816 0
2630836 0
2631041 0
2631454 47
2631532 0
2631538 0
2631602 1
2631614 0
2632225 45
2632229 8
2632232 5
2632390 0
2632445 0
2632478 0
2632480 0
2632484 5
2632486 0
2632491 0
2632493 0
2632506 0
2632528 0
2632606 2
2632841 0
2633113 0
2633117 7
2633132 0
2633387 0
2633536 0
2633578 26
2633683 33
2633710 0
2633743 0
2633760 0
2634061 0
2634064 5
2634106 0
2634112 20
2634181 0
2634322 0
2634349 0
2634384 0
2634419 0
2634473 0
2634564 0
2634619 0
2634679 11
2634733 0
2634808 0
2634857 19
2635013 0
2635031 0
2635060 0
2635250 1
2635516 0
2635610 14
2635612 19
2635730 0
2635896 6
2636051 0
2636060 29
2636081 0
2636231 0
2636276 0
2636366 0
2636369 0
2636548 0
2636556 0
2636567 0
2636900 0
2636952 0
2636993 0
2637044 0
2637104 23
2637269 0
2637506 7
2637514 0
2637538 0
2637649 34
2637805 0
2637817 5
2637913 0
2637961 51
2638150 0
2638176 0
2638288 42
2638294 40
2638312 0
2638375 5
2638439 0
2638441 2
2638591 8
2638711 12
2638957 5
2639112 34
2639118 18
2639127 4
2639308 0
2639314 0
2639328 0
2639408 0
2639495 0
2639499 83
2639635 27
2639861 10
2640368 59
2640539 13
2640647 0
2640698 0
2640707 0
2640731 0
2640790 0
2640928 14
2641034 1
2641105 0
2641448 0
2641700 0
2641781 19
2641900 0
2641949 0
2642320 0
2642421 33
2642429 0
2642577 0
2642589 0
2642670 0
2642733 0
2642831 3
2642905 0
2642912 0
2642919 0
2642931 0
2642964 0
2643012 0
2643312 0
2643555 3
2643978 0
2644224 0
2644233 0
2644256 0
2644550 1
2644811 26
2645243 4
2645246 7
2645372 0
2645639 0
2645813 2
2645906 4
2645942 0
2646161 0
2646167 0
2646238 30
2646241 0
2646259 0
2646328 0
2646388 9
2646445 0
2646514 0
2646556 0
2646568 0
2646664 20
2646688 0
2646714 0
2646769 0
2646811 0
2646984 0
2647026 0
2647029 0
2647050 0
2647059 0
2647204 0
2647260 1
2647398 0
2647542 0
2647551 19
2647626 44
2647953 0
2647999 0
2648191 0
2648209 4
2648411 0
2648524 0
2648665 0
2648896 7
2648923 0
2649052 12
2649083 0
2649255 0
2649261 2
2649288 0
2649477 0
2649608 0
2649639 18
2649769 0
2649794 0
2649921 0
2649969 0
2650078 0
2650400 0
2650816 0
2650852 0
2650858 0
2650921 7
2651162 0
2651189 0
2651196 0
2651254 0
2651305 0
2651359 0
2651444 0
2651677 4
2651692 64
2651761 0
2651767 0
2651812 38
2651875 0
2651900 5
2651920 0
2652013 1
2652057 0
2652106 0
2652392 0
2652428 0
2652530 0
2652554 0
2652870 0
2653015 0
2653255 0
2653279 0
2653330 9
2653342 6
2653627 10
2653630 9
2653657 15
2653849 0
2653900 18
2653936 0
2654339 0
2654440 4
2654503 9
2654579 0
2654636 24
2654981 0
2655102 0
2655205 0
2655215 146
2655272 0
2655377 43
2655446 73
2655457 94
2655473 0
2655604 0
2655811 81
2655824 0
2655840 67
2655856 7
2655943 0
2656113 8
2656203 133
2656334 68
2656397 29
2656460 0
2656577 3
2656673 0
2656712 0
2656915 2
2656966 5
2656984 39
2656993 52
2657009 68
2657050 51
2657170 32
2657185 0
2657248 0
2657265 0
2657311 17
2657416 0
2657579 0
2657769 1
2658144 0
2658249 26
2658341 0
2658650 25
2658665 29
2658693 0
2658747 1
2658831 86
2658888 10
2659084 0
2659114 0
2659236 35
2659266 8
2659401 0
2659614 0
2659659 0
2659677 0
2659769 48
2659881 0
2659887 1
2659934 26
2659938 99
2660081 0
2660257 59
2660366 0
2660438 0
2660449 0
2660535 0
2660991 0
2661239 0
2661267 0
2661389 0
2661403 1
2661599 0
2661665 11
2661752 0
2661761 9
2661842 2
2661858 0
2662229 7
2662248 0
2662535 10
2662598 10
2662622 4
2662649 0
2662703 1
2662742 0
2663028 0
2663199 0
2663328 0
2663355 0
2663595 0
2663881 2
2663961 0
2664146 0
2664364 0
2664378 17
2664410 29
2664485 0
2664707 33
2664719 0
2664743 38
2664808 0
2664878 10
2664966 0
2665070 0
2665258 0
2665291 0
2665395 0
2665400 0
2665412 0
2665419 0
2665426 0
2665573 1
2665579 13
2665816 0
2665837 19
2665863 0
2666134 0
2666172 60
2666453 0
2666480 0
2666486 0
2666522 0
2666699 0
2666705 0
2667266 0
2667392 0
2667515 0
2667533 0
2667682 0
2667893 0
2667947 0
2667995 76
2668041 0
2668459 0
2668641 40
2668664 0
2668747 0
2668902 0
2669010 0
2669060 0
2669151 0
2669163 0
2669175 0
2669242 0
2669413 0
2669434 0
2669452 13
2669566 0
2669731 0
2669749 0
2669821 2
2669905 0
2670103 0
2670292 0
2670330 0
2670681 3
2670814 0
2671179 0
2671257 11
2671567 11
2671640 0
2671771 0
2671795 10
2671832 0
2671896 0
2671981 11
2672080 75
2672140 0
2672204 0
2672257 0
2672386 22
2672388 21
2672614 0
2672800 0
2672992 0
2673148 7
2673319 0
2673361 0
2673402 0
2673569 0
2673695 15
2674037 0
2674043 0
2674129 0
2674142 48
2674294 24
2675104 4
2675215 0
2675263 32
2675461 49
2675536 28
2675638 0
2675707 59
2676138 0
2676165 0
2676204 0
2676516 0
2676576 2
2676630 0
2676639 0
2676717 46
2676855 22
2677113 36
2677230 49
2677335 0
2677348 0
2677455 0
2677500 0
2677536 3333
2677542 95
2677649 0
2677729 6
2677789 18
2677870 17
2677874 7
2677894 0
2677975 0
2677981 0
2677986 0
2678017 0
2678138 0
2678307 58
2678349 0
2678376 0
2678619 0
2678646 17
2678658 0
2678733 161
2678790 0
2678829 0
2678892 0
2678912 18
2679060 0
2679081 0
2679222 0
2679258 0
2679309 1
2679417 7
2679426 0
2679541 36
2679601 4
2679630 0
2679742 0
2680033 16
2680216 0
2680518 0
2680790 0
2680992 0
2681061 0
2681184 17
2681376 0
2681484 0
2681581 0
2681689 0
2681984 34
2682095 64
2682149 0
2682386 39
2682401 0
2682413 0
2682420 35
2682660 0
2682684 0
2682897 0
2682983 0
2683500 3
2683569 0
2683626 10
2683641 0
2683719 11
2683939 0
2683967 0
2684038 26
2684080 0
2684089 0
2684335 0
2684422 0
2684452 0
2684548 5
2684587 0
2684635 27
2684674 0
2684772 0
2684778 0
2684791 0
2685009 0
2685037 12
2685117 0
2685654 5
2685736 0
2685819 0
2686113 0
2686409 0
2686615 0
2686795 15
2686830 0
2686994 0
2687079 14
2687131 0
2687657 8
2687707 0
2687747 0
2687754 0
2687770 0
2687805 15
2688050 0
2688124 0
2688159 0
2688171 0
2688433 0
2688556 0
2688697 10
2688728 0
2688745 11
2688841 0
2688848 13
2688939 0
2689089 1
2689204 0
2689243 0
2689363 4
2689534 6
2689619 10
2689687 0
2689816 163
2689837 29
2689861 0
2690034 27
2690583 2
2690739 10
2690813 0
2690914 0
2690984 0
2690999 0
2691206 12
2691260 0
2691625 6
2691662 27
2691698 96
2691770 0
2691815 25
2691845 0
2691876 0
2691941 0
2691983 0
2692073 0
2692127 42
2692147 68
2692188 0
2692218 0
2692358 18
2692524 4
2692542 0
2692566 0
2692788 41
2692818 9
2692857 0
2692935 4
2692989 55
2692996 38
2692998 28
2693138 2
2693184 15
2693207 0
2693245 28
2693325 0
2693338 0
2693413 0
2693444 0
2693634 0
2693743 0
2693796 0
2693817 0
2693832 0
2694200 0
2694297 0
2694513 0
2694658 0
2694789 0
2694920 3
2695024 0
2695078 0
2695206 0
2695294 0
2695321 47
2695336 8
2695455 5
2695755 28
2696128 0
2696171 0
2696198 0
2696489 0
2696588 0
2696871 0
2696952 15
2697256 3
2697321 14
2697377 7
2697431 0
2697729 11
2697750 85
2697948 23
2697962 12
2697976 27
2697990 3
2698074 0
2698136 0
2698214 0
2698799 0
2698828 0
2699021 32
2699105 0
2699288 0
2699416 61
2699443 0
2699659 0
2700088 0
2700202 0
2700272 0
2700315 0
2700374 0
2700486 0
2700634 0
2700645 3
2700656 0
2700669 0
2700892 9
2700896 31
2701131 0
2701267 1
2701334 6
2701591 0
2701612 0
2701759 13
2701789 7
2701827 0
2702059 4
2702065 9
2702128 0
2702226 0
2702522 0
2702624 48
2702852 28
2702880 8
2702959 9
2702984 0
2703037 0
2703069 0
2703096 0
2703216 0
2703243 0
2703278 0
2703288 0
2703342 0
2703351 0
2703375 0
2703393 0
2703459 0
2703498 0
2703501 0
2703519 0
2703552 0
2703663 0
2703741 0
2704020 0
2704059 0
2704281 0
2704350 0
2704752 0
2704934 0
2704980 0
2705121 0
2705127 97
2705249 1
2705297 0
2705726 24
2705793 0
2705893 0
2705902 0
2706056 0
2706212 0
2706405 0
2706441 0
2706607 0
2706817 0
2706976 0
2707003 0
2707285 0
2707340 0
2707537 0
2707560 1
2707577 0
2707662 13
2707704 0
2707735 0
2707869 0
2707888 1
2707925 2
2707936 42
2707983 0
2707987 0
2708039 0
2708049 0
2708060 0
2708105 0
2708247 0
2708826 0
2708830 0
2709004 0
2709226 0
2709292 0
2709454 0
2709480 0
2709724 0
2709745 0
2709985 0
2710272 0
2710305 0
2710477 0
2710480 0
2710492 0
2710546 0
2710650 0
2710756 0
2710780 0
2710816 0
2710839 0
2710914 0
2710995 0
2710998 0
2711037 0
2711259 0
2711294 0
2711456 0
2711649 0
2711756 0
2711852 0
2712065 0
2712281 0
2712312 0
2712468 42
2712582 0
2712612 0
2712873 5
2712924 22
2713604 0
2713907 0
2714455 46
2714472 0
2714542 0
2714726 0
2714880 0
2714902 0
2714928 0
2715213 0
2715249 0
2715570 0
2715594 0
2715603 0
2715765 8
2716071 0
2716074 3
2716095 0
2716101 0
2716150 20
2716261 5
2716445 0
2716483 0
2716781 15
2716808 0
2716904 0
2716958 64
2717161 0
2717180 0
2717246 0
2717393 0
2717631 18
2717770 0
2717783 0
2717892 0
2718096 0
2718180 20
2718278 0
2718412 0
2718519 0
2718544 42
2718587 0
2718727 0
2718785 0
2718857 0
2718928 0
2718959 4
2719043 0
2719094 0
2719148 61
2719167 18
2719241 0
2719268 0
2719509 0
2719544 10
2719580 25
2719639 0
2719801 0
2719888 0
2719909 0
2719953 0
2720113 0
2720209 0
2720221 46
2720302 0
2720455 0
2720476 0
2720545 4
2720659 11
2720662 23
2720665 45
2720986 0
2721237 0
2721348 0
2721456 0
2721573 18
2721660 0
2721866 0
2722004 67
2722052 0
2722107 58
2722259 0
2722286 28
2722310 5
2722343 62
2722535 4
2722601 12
2722636 0
2722640 0
2722667 0
2722811 26
2722952 0
2723099 34
2723436 0
2723458 0
2723549 29
2723569 0
2723646 5
2724181 43
2724253 0
2724711 13
2724749 128
2724786 0
2724846 7
2725164 0
2725596 0
2725749 0
2725764 22
2725806 11
2725857 0
2725974 41
2726005 6
2726021 30
2726040 237
2726043 18
2726118 0
2726145 1
2726217 0
2726280 0
2726316 0
2726331 0
2726628 17
2726664 0
2726692 0
2726709 0
2726753 0
2726770 2
2726823 6
2726840 2
2726928 24
2726957 0
2726991 10
2727023 7
2727072 0
2727099 39
2727174 9
2727332 0
2727513 12
2727516 30
2727524 27
2727662 31
2727729 0
2727759 20
2727768 0
2727872 42
2727942 39
2728053 28
2728097 31
2728130 43
2728136 0
2728216 0
2728248 11
2728364 0
2728544 0
2728550 5
2728658 0
2728664 0
2728769 0
2728904 0
2728961 1065
2728982 0
2729015 0
2729051 0
2729074 0
2729081 0
2729117 82
2729129 0
2729223 0
2729281 0
2729377 0
2729567 0
2729683 0
2729695 0
2730108 0
2730134 0
2730294 1
2730441 43
2730443 0
2730512 0
2730528 0
2730548 0
2730585 37
2730686 0
2730699 0
2730795 1
2730808 0
2730860 0
2730929 0
2731284 0
2731310 1
2731416 0
2731568 0
2731592 5
2731697 5
2732177 0
2732202 0
2732216 0
2732615 36
2732672 0
2732729 23
2732804 0
2733098 0
2733182 5
2733248 0
2733258 0
2733459 0
2733696 0
2733795 5
2733863 5
2733942 0
2733994 19
2734004 0
2734032 9
2734060 65
2734065 0
2734267 0
2734388 0
2734583 0
2734730 0
2734757 0
2734823 0
2734916 0
2735048 0
2735066 29
2735160 0
2735194 0
2735214 0
2735356 0
2735383 0
2735430 70
2735613 180
2735670 38
2735673 25
2735781 0
2735883 0
2735889 61
2735993 59
2736046 15
2736131 0
2736159 0
2736186 0
2736260 0
2736270 0
2736293 0
2736395 0
2736500 0
2736674 0
2737055 0
2737073 0
2737088 0
2737214 0
2737484 0
2737496 0
2737511 0
2737625 0
2737805 0
2738030 0
2738163 0
2738652 23
2738661 21
2738859 7
2738862 106
2739080 0
2739138 0
2739462 31
2739471 16
2739514 0
2739516 58
2739708 13
2739807 0
2739869 0
2739887 0
2739968 0
2740047 54
2740073 0
2740128 0
2740617 0
2740640 0
2740647 0
2740834 2
2740990 0
2741062 0
2741293 0
2741407 155
2741491 6
2741509 30
2741599 0
2741668 0
2741704 5
2741908 35
2741969 0
2741981 0
2742012 6
2742032 0
2742165 0
2742198 2
2742263 5
2742367 0
2742398 37
2742571 0
2742595 0
2743101 15
2743314 0
2743320 0
2743331 55
2743341 0
2743367 0
2743378 0
2743521 0
2743612 16
2743634 1
2743737 0
2743762 0
2743790 0
2743835 0
2743868 2
2743947 0
2744098 13
2744225 0
2744367 31
2744399 20
2744538 0
2744571 0
2744670 12
2744697 0
2744709 26
2744837 5
2745075 37
2745261 8
2745596 0
2745621 35
2745677 0
2745693 0
2745703 6
2745781 0
2745791 0
2745929 47
2745943 0
2745963 0
2746204 0
2746319 0
2746608 0
2746666 0
2746759 19
2747062 8
2747080 20
2747086 15
2747136 27
2747319 0
2747349 13
2747388 175
2747391 9
2747424 0
2747431 0
2747458 36
2747568 0
2747756 0
2747872 52
2748013 39
2748079 7
2748085 133
2748130 0
2748151 0
2748191 0
2748469 28
2748615 29
2748753 20
2748892 35
2748930 5
2748991 33
2749018 5
2749090 25
2749135 0
2749237 8
2749344 0
2749387 0
2749438 0
2749573 0
2749576 6
2749600 61
2749778 0
2749797 23
2749827 0
2749886 0
2749923 0
2749986 0
2750097 0
2750274 0
2750307 0
2750358 0
2750442 0
2750496 0
2750538 0
2750544 0
2750568 0
2750605 0
2750637 10
2750845 0
2750923 0
2751060 0
2751091 0
2751138 1
2751201 20
2751257 16
2751308 1
2751398 0
2751450 14
2751560 0
2751674 0
2751683 61
2751770 0
2751849 1
2751891 84
2751894 22
2751933 0
2751957 47
2752008 0
2752041 29
2752072 0
2752081 0
2752152 5
2752190 0
2752240 0
2752329 0
2752441 0
2752579 23
2752591 0
2752593 0
2752659 0
2752681 23
2752863 12
2752888 4
2752900 20
2752970 0
2753179 0
2753186 0
2753224 8
2753400 0
2753426 0
2753434 0
2753496 0
2753564 27
2753638 0
2753683 0
2753728 0
2753760 10
2753784 7
2753811 0
2753860 0
2753984 0
2753992 0
2754008 0
2754022 0
2754042 0
2754138 17
2754141 55
2754168 0
2754263 7
2754453 0
2754563 0
2754994 0
2755018 6
2755177 0
2755348 0
2755357 6
2755519 215
2755899 8
2755905 2
2756038 0
2756066 0
2756195 331
2756223 0
2756234 0
2756271 0
2756293 0
2756453 86
2756483 0
2756552 0
2756621 8
2756864 11
2756996 29
2757092 0
2757206 0
2757221 10
2757251 0
2757254 5
2757258 15
2757530 0
2757656 2
2757704 0
2757731 7
2758547 29
2758571 19
2758634 0
2758682 0
2758724 10
2758735 0
2758757 0
2758811 4864
2758859 0
2759254 0
2759338 3
2759362 15
2759427 0
2759575 0
2759695 3
2759749 84
2759902 0
2759925 0
2759936 0
2759942 7
2759952 23
2760097 24
2760241 111
2760404 0
2760424 0
2760597 0
2760772 34
2760809 0
2760913 0
2760961 0
2761024 0
2761084 0
2761105 0
2761210 0
2761348 0
2761548 0
2761584 0
2761615 0
2761671 0
2761829 0
2761907 0
2761910 0
2761988 0
2762132 0
2762135 0
2762462 0
2762540 0
2762898 3
2763303 7
2763516 0
2763600 0
2763624 0
2763707 1
2764104 0
2764138 0
2764227 7
2764233 37
2764468 0
2764663 21
2764885 26
2764905 15
2764927 0
2765290 0
2765429 0
2765438 48
2765660 0
2765777 98
2765797 6
2765826 0
2765857 0
2765863 69
2765871 0
2765877 0
2765927 0
2765945 0
2766729 0
2766741 0
2766747 0
2766759 0
2766774 0
2766819 0
2766822 0
2766927 0
2767068 0
2767227 0
2767293 0
2767340 0
2767538 0
2767644 0
2767740 0
2767839 0
2767848 0
2767854 0
2768582 15
2768630 0
2768666 0
2768687 0
2768902 0
2768966 0
2769008 0
2769138 0
2769157 8
2769186 0
2769245 0
2769385 0
2769640 0
2769724 0
2769809 58
2769917 15
2770264 0
2770326 3
2770471 2
2770547 76
2770823 71
2770859 3
2770971 0
2771007 0
2771232 2
2771529 0
2771778 0
2771842 26
2772102 0
2772133 0
2772436 0
2772444 0
2772549 0
2772683 27
2772695 8
2772857 3
2773001 0
2773007 37
2773016 21
2773120 0
2773129 0
2773333 63
2773360 11
2773488 1
2773512 0
2773526 51
2773844 20
2773885 44
2774220 0
2774599 0
2774654 20
2774689 0
2774926 0
2774975 0
2775059 0
2775113 0
2775207 3
2775210 0
2775268 0
2775393 0
2775402 0
2775524 0
2775537 8
2775645 1
2775656 0
2775666 40
2775930 0
2776152 1
2776260 0
2776363 0
2776590 0
2776616 0
2776624 80
2776656 21
2776798 0
2776899 0
2776916 9
2776965 0
2777053 7
2777104 3
2777143 0
2777315 0
2777399 25
2777413 0
2777685 24
2777845 86
2777872 23
2777920 4
2777923 5
2778001 6
2778143 0
2778307 33
2778391 0
2778572 0
2778682 0
2778704 0
2778934 0
2778978 0
2779221 0
2779617 0
2779683 0
2779729 59
2779732 0
2779800 0
2779975 0
2780055 120
2780132 2
2780647 0
2780949 0
2780957 0
2781123 0
2781279 0
2781342 0
2781417 0
2781444 0
2781462 0
2781499 0
2781555 0
2781813 5
2781832 0
2781848 0
2781898 0
2781915 0
2781969 0
2782099 0
2782141 0
2782174 1
2782244 0
2782372 0
2782489 106
2782507 18
2782581 0
2782603 0
2782858 0
2782932 0
2783076 0
2783113 0
2783121 0
2783290 0
2783350 0
2783559 0
2783679 47
2783716 0
2784000 0
2784300 0
2784373 0
2784400 0
2784539 49
2784556 0
2784573 0
2784682 0
2784710 35
2784716 0
2784725 0
2785027 0
2785184 0
2785226 0
2785931 0
2785937 0
2785946 0
2785955 2
2786074 0
2786296 0
2786323 0
2786476 0
2786487 0
2786709 0
2786775 15
2786958 0
2787072 0
2787093 0
2787129 0
2787509 0
2787518 0
2787887 0
2787952 0
2788055 0
2788292 48
2788415 0
2788433 0
2788472 0
2788481 0
2788661 17
2788673 0
2788802 15
2788922 10
2789048 0
2789051 0
2789088 0
2789177 0
2789255 0
2789273 21
2789330 3
2789351 8
2789399 0
2789483 10
2789537 0
2789672 40
2789732 1
2789750 0
2789849 0
2789918 0
2790128 0
2790162 0
2790239 0
2790366 0
2790452 0
2790479 0
2790482 0
2790584 89
2790593 2
2790655 0
2790689 0
2790720 0
2790746 13
2790846 0
2790863 0
2790913 0
2791182 0
2791270 0
2791320 12
2791395 0
2791428 0
2791480 0
2791488 21
2791542 0
2792385 0
2792436 33
2792523 0
2792566 7
2792608 1
2792825 0
2792845 0
2792896 0
2792939 0
2793268 0
2793284 0
2793313 0
2793349 0
2793422 0
2793509 0
2793616 0
2793776 0
2793816 0
2793959 0
2794140 0
2794158 7
2794209 0
2794270 207
2794456 43
2794465 0
2794519 0
2794560 0
2794717 0
2794777 0
2794786 0
2794795 15
2794978 34
2795118 32
2795188 0
2795418 23
2795529 1
2795685 15
2795775 10
2795826 0
2795837 0
2796024 0
2796084 0
2796159 1
2796168 66
2796192 0
2796286 0
2796324 5
2796372 1
2796465 0
2796486 40
2796558 12
2796712 0
2797042 0
2797419 0
2797509 0
2797556 0
2797572 28
2797580 4
2797673 54
2797688 58
2797751 0
2797771 5
2797809 0
2797835 0
2798096 0
2798273 0
2798510 0
2798681 3
2798753 0
2799327 0
2799541 0
2799760 33
2800465 0
2800636 12
2800799 0
2800852 0
2801108 31
2801121 21
2801188 0
2801225 0
2801321 11
2801889 48
2802007 0
2802156 0
2802366 0
2802498 2
2802639 0
2802801 3
2802816 0
2802828 0
2802965 0
2803076 0
2803157 0
2803220 0
2803565 0
2803646 0
2803752 0
2803980 0
2803989 0
2804052 0
2804470 0
2804565 0
2804637 0
2804653 0
2804680 94
2804684 17
2804691 9
2804805 0
2804973 39
2805195 194
2805441 0
2805753 7
2805954 0
2806028 0
2806080 0
2806312 45
2806375 0
2806423 0
2806773 0
2806788 0
2806926 17
2807022 34
2807028 6
2807070 13
2807085 5
2807133 0
2807160 27
2807230 0
2807400 0
2807460 0
2807565 59
2807622 30
2807646 14
2807680 0
2807700 11
2807815 0
2808103 4
2808355 0
2808397 0
2808427 12
2808622 10
2808712 0
2808733 11
2808859 0
2808955 19
2808976 0
2808987 1
2808997 0
2809138 0
2809378 17
2809396 17
2809456 7
2809628 0
2809774 23
2809795 0
2809870 17
2809882 0
2809900 40
2810198 0
2810209 0
2810276 2
2810328 22
2810331 37
2810381 47
2810417 0
2810443 0
2810655 0
2810730 3
2810757 17
2810988 18
2811195 12
2811252 9
2811303 0
2811438 0
2811864 47
2811876 56
2811900 0
2811912 7
2811924 0
2811981 0
2812011 0
2812053 1
2812122 0
2812278 47
2812425 2
2812437 8
2812579 0
2812758 0
2812791 17
2812815 36
2812879 0
2812969 4
2813246 0
2813280 0
2813386 0
2813479 0
2813597 0
2813645 12
2813648 0
2813663 0
2813789 0
2813799 205
2813801 98
2813829 0
2813852 0
2813854 0
2813874 0
2813977 0
2814211 3
2814491 0
2814517 0
2814563 65
2814768 4
2814914 7
2814976 0
2814997 0
2815066 26
2815088 0
2815214 33
2815331 41
2815352 0
2815400 9
2815460 0
2815526 5
2815587 69
2815633 4
2815646 0
2815787 41
2815807 0
2815923 0
2815936 9
2816143 32
2816249 0
2816473 10
2816572 9
2816587 2
2816758 0
2816802 12
2816811 2
2816933 196
2817071 9
2817143 40
2817239 0
2817257 19
2817587 1
2817611 0
2817662 0
2817742 0
2817842 124
2817866 0
2817951 65
2817963 30
2818067 34
2818077 0
2818208 0
2818449 0
2818477 50
2818636 3
2818822 0
2818938 81
2818998 32
2819019 0
2819043 23
2819172 0
2819211 0
2819232 0
2819277 29
2819298 43
2819355 30
2819427 58
2819547 51
2819775 13
2819925 77
2820126 0
2820138 218
2820168 8
2820333 3
2820363 58
2820551 0
2820661 19
2820845 0
2820945 80
2820993 0
2821039 11
2821236 13
2821353 4
2821500 0
2821531 0
2821771 0
2822071 0
2822256 0
2822271 0
2822284 0
2822337 0
2822541 22
2822733 3
2822905 0
2823081 0
2823108 0
2823189 3
2823333 18
2823365 16
2823414 2
2823525 40
2823572 6
2823622 0
2823771 0
2823894 16
2823948 0
2823952 27
2823981 0
2824066 51
2824072 29
2824097 0
2824137 63
2824143 120
2824228 0
2824360 1
2824378 73
2824381 25
2824622 43
2824628 11
2824655 70
2824757 0
2824802 30
2824805 0
2824811 55
2824916 2
2824931 4
2825201 7
2825239 0
2825353 0
2825391 64
2825566 0
2825690 8
2825696 41
2825741 0
2825797 1
2825940 16
2825963 0
2825995 0
2826080 2
2826115 0
2826122 0
2826280 40
2826290 0
2826332 0
2826493 0
2826502 0
2826592 0
2826832 0
2826935 0
2826977 0
2827042 0
2827057 0
2827069 0
2827150 0
2827306 0
2827387 0
2827838 0
2827894 0
2827910 0
2827956 0
2827975 0
2827987 0
2827997 0
2828004 0
2828027 44
2828045 0
2828234 0
2828320 16
2828662 7
2828995 149
2829068 3
2829414 0
2829421 0
2829429 2
2829507 0
2829621 6
2829750 18
2829753 5
2829901 9
2829914 0
2830168 14
2830470 0
2830483 44
2830561 17
2830612 0
2830637 3
2830676 75
2830696 18
2830721 0
2830728 125
2831094 0
2831166 0
2831303 0
2831367 0
2831481 0
2831530 0
2831631 0
2831687 0
2831701 0
2831799 0
2832019 0
2832305 0
2832470 0
2832738 0
2832895 0
2832957 12
2832977 54
2833053 4
2833325 0
2833386 0
2833470 0
2833476 9
2833617 0
2833681 0
2833694 0
2833708 2
2833948 0
2833963 0
2834018 1
2834030 0
2834096 35
2834158 3
2834180 0
2834338 0
2834362 37
2834395 35
2834412 0
2834446 13
2834578 37
2834662 73
2834785 0
2835572 0
2835617 0
2835822 0
2835842 0
2835866 0
2835988 0
2836014 0
2836156 6
2836198 0
2836224 0
2836257 0
2836362 0
2836406 2
2836457 0
2836520 0
2836541 0
2836562 0
2836631 0
2836689 0
2836802 0
2836856 0
2836860 0
2837026 0
2837177 0
2837243 0
2837342 0
2837471 0
2837673 0
2837729 1
2837811 0
2837855 1
2837987 0
2838017 3
2838077 0
2838163 0
2838338 0
2838349 0
2838580 33
2838700 0
2838895 0
2838982 0
2839042 12
2839193 0
2839360 0
2839375 0
2839492 4
2839514 0
2839885 34
2839992 153
2840191 32
2840383 89
2840433 0
2840521 60
2840524 128
2840573 2
2840580 43
2840584 3
2840649 38
2840661 16
2840666 9
2840835 0
2841071 0
2841482 11
2841579 4
2841585 0
2841651 5
2841827 4
2841884 9
2842077 3
2842115 0
2842175 13
2842196 0
2842211 1
2842278 0
2842442 0
2842514 0
2842580 0
2842751 0
2842811 0
2842877 0
2842958 0
2843072 0
2843381 0
2843506 0
2844137 0
2844165 13
2844216 37
2844225 21
2844246 0
2844303 0
2844414 0
2844420 0
2844561 0
2844621 0
2844852 28
2844960 0
2845720 27
2845834 30
2845981 11
2846167 54
2846182 0
2846228 0
2846351 0
2846370 0
2846380 0
2846541 0
2846688 22
2846789 11
2846829 265
2846835 2
2846888 0
2846963 0
2846999 0
2847063 0
2847077 0
2847105 0
2847186 0
2847335 0
2847531 0
2847726 0
2847735 0
2848184 0
2848403 0
2848604 0
2848637 0
2848677 0
2848790 0
2849192 0
2849330 0
2849405 0
2849489 0
2849495 0
2849538 0
2849664 0
2849745 0
2849880 0
2849892 0
2849910 0
2849919 0
2849982 0
2850030 0
2850189 2
2850193 0
2850406 4
2850427 53
2850454 39
2850532 0
2850541 0
2850568 0
2850634 0
2850658 0
2850728 0
2850859 0
2850886 7
2851015 34
2851141 0
2851150 0
2851192 0
2851207 0
2851273 0
2851357 0
2851360 0
2851450 0
2851453 0
2851459 0
2851537 0
2851540 0
2851573 0
2851594 0
2851693 0
2851710 0
2851942 0
2851966 0
2852005 0
2852011 0
2852035 0
2852074 0
2852080 0
2852113 0
2852152 0
2852179 0
2852200 0
2852344 38
2852383 100
2852419 18
2852436 0
2852452 0
2852686 0
2852763 0
2853172 2
2853280 0
2853409 5
2853661 49
2853841 5
2853962 2
2853980 0
2853992 23
2854001 13
2854007 6
2854065 0
2854478 0
2854661 0
2854667 0
2854784 0
2854913 7
2855051 0
2855102 0
2855105 13
2855183 0
2855213 0
2855438 0
2855579 0
2855684 0
2855774 13
2855857 3
2855926 0
2856061 1
2856148 0
2856208 0
2856376 0
2856467 0
2856479 40
2856566 1
2856578 0
2856620 0
2856926 21
2857120 22
2857374 298
2857378 50
2857396 3
2857555 30
2858156 0
2858239 0
2858286 0
2858408 29
2858537 11
2858600 1
2858630 0
2859239 2005
2859292 0
2859828 6
2860092 0
2860313 14
2860339 171
2860349 0
2860392 14
2860848 29
2861112 5
2861463 0
2861556 7
2861601 6
2861653 0
2861992 0
2862022 0
2862068 29
2862175 0
2862328 0
2862382 0
2862516 17
2862556 0
2862757 19
2863274 0
2863292 0
2863487 0
2863545 0
2863614 0
2863790 0
2863862 2
2863879 0
2863898 0
2863909 36
2863913 18
2863933 0
2864004 0
2864102 0
2864289 0
2864355 4
2864529 1
2864799 0
2865030 11
2865105 0
2865126 19
2865242 0
2865393 0
2865435 0
2865536 0
2865675 10
2865684 32
2865728 0
2865771 1
2865958 0
2866114 0
2866119 8
2866126 0
2866218 0
2866236 20
2866407 0
2866419 30
2866616 0
2866635 72
2866648 0
2866695 79
2866785 0
2866829 0
2866928 0
2867016 50
2867237 0
2867389 0
2867401 27
2867497 37
2867605 0
2867641 0
2867761 76
2867987 16
2868005 0
2868038 0
2868101 0
2868226 13
2868318 0
2868398 8
2868777 4
2868937 0
2868939 60
2868958 0
2869034 0
2869070 0
2869267 0
2869299 6
2869311 0
2869332 10
2869486 7
2869547 38
2869572 0
2869677 1
2869838 62
2869874 0
2869931 32
2870003 4
2870129 5
2870216 1
2870607 139
2870627 0
2870632 0
2870636 0
2870652 232
2870734 0
2870749 0
2870791 0
2871153 0
2871561 0
2871747 0
2871817 15
2871872 0
2871906 0
2871914 0
2872226 19
2872229 0
2872445 20
2872481 0
2872534 0
2872747 0
2872750 10
2872763 0
2872799 28
2872840 0
2873055 0
2873081 35
2873251 0
2873303 5
2873392 4
2873679 0
2873686 0
2874092 0
2874146 14
2874198 24
2874293 35
2874375 3
2874448 0
2874629 0
2874654 0
2874660 0
2874781 0
2874814 0
2874832 1
2874892 0
2874958 0
2875006 0
2875033 0
2875075 0
2875090 0
2875172 0
2875181 0
2875263 0
2875288 0
2875411 4
2875414 0
2875525 0
2875545 0
2875561 14
2875582 2
2875609 0
2875716 0
2875843 20
2876134 19
2876149 25
2876163 0
2876182 0
2876328 3
2876349 47
2876666 0
2876692 0
2876751 0
2876944 26
2877225 0
2877266 16
2877454 0
2877547 22
2877580 43
2877633 0
2877734 0
2877758 0
2877928 0
2877989 0
2877993 0
2878023 0
2878076 0
2878293 2
2878452 2
2878479 0
2878506 0
2878527 0
2878632 0
2878779 0
2878877 0
2879095 16
2879130 0
2879235 0
2879249 0
2879258 28
2879261 7
2879326 0
2879523 0
2879649 0
2879703 0
2879770 0
2879858 0
2879912 3
2880013 27
2880156 0
2880202 0
2880243 4
2880253 0
2880326 0
2880336 108
2880359 15
2880402 0
2880441 0
2880448 0
2880456 0
2880463 0
2880538 73
2880577 0
2880621 0
2880673 0
2880725 0
2880769 6
2880778 0
2880786 34
2880841 24
2880872 0
2880877 0
2880889 5
2880907 8
2880940 6
2881024 2
2881135 11
2881175 0
2881196 0
2881312 6
2881339 28
2881567 2
2881595 35
2881666 5
2881669 20
2881744 0
2881756 2
2881885 0
2881930 0
2882046 71
2882175 41
2882193 4
2882215 51
2882277 0
2882280 105
2882354 0
2882358 0
2882364 0
2882373 0
2882381 0
2882475 18
2882484 0
2882523 0
2882581 0
2882600 0
2882741 7
2882772 14
2882786 0
2882826 0
2882871 0
2882960 12
2883096 7
2883134 0
2883214 0
2883269 0
2883319 0
2883325 2
2883360 0
2883393 4
2883400 0
2883426 0
2883439 10
2883487 15
2883507 0
2883543 0
2883583 0
2883638 0
2883640 0
2883728 0
2883739 0
2883746 0
2883758 0
2883779 24
2883781 0
2883797 0
2883860 0
2883888 6
2883999 0
2884036 0
2884092 0
2884098 1
2884108 0
2884131 0
2884144 3
2884147 0
2884196 0
2884229 40
2884247 7
2884260 0
2884279 7
2884305 0
2884313 0
2884326 0
2884372 0
2884374 24
2884411 0
2884447 0
2884456 0
2884458 24
2884491 21
2884503 0
2884506 0
2884516 0
2884593 0
2884596 0
2884647 0
2884674 0
2884686 0
2884690 1
2884710 2
2884785 0
2884827 0
2884912 0
2884920 0
2884963 0
2885086 0
2885108 17
2885149 62
2885161 0
2885216 0
2885332 2
2885342 18
2885411 206
2885459 60
2885540 30
2885648 3
2885807 333
2886010 0
2886066 18
2886079 16
2886097 41
2886358 8
2886496 103
2886526 60
2886605 36
2886625 32
2886714 6
2886901 374
2887060 2
2887168 26
2887249 66
2887297 196
2887366 28
2887376 6
2887492 0
2887547 0
2887559 73
2887600 57
2887694 21
2887802 7
2887961 373
2888148 9
2888237 32
2888257 47
2888336 56
2888366 116
2888504 5
2888765 40
2888783 2
2888796 20
2888852 0
2888903 0
2888914 91
2889003 5
2889112 21
2889141 0
2889196 0
2889199 0
2889325 0
2889329 0
2889347 0
2889389 0
2889407 0
2889443 0
2889548 0
2889558 0
2889641 0
2889653 0
2889669 0
2889679 0
2889703 0
2889707 13
2889719 0
2889753 20
2889778 0
2889788 0
2889816 10
2889836 0
2889838 0
2889843 4
2889853 0
2889882 0
2889983 0
2889992 0
2890001 0
2890066 0
2890129 0
2890141 0
2890144 0
2890175 0
2890188 48
2890190 0
2890201 4
2890251 7
2890326 0
2890348 10
2890378 0
2890407 3
2890477 56
2890516 0
2890537 0
2890568 0
2890595 29
2890624 3
2890657 56
2890695 0
2890862 140
2890942 0
2891233 149
2891557 21
2891677 166
2891698 0
2891839 61
2891941 200
2892144 3
2892177 10
2892306 21
2892312 218
2892331 0
2892414 89
2892451 136
2892478 0
2892561 61
2892674 34
2892808 14
2892833 0
2892845 4
2892873 0
2892890 19
2892952 6
2893025 57
2893148 21
2893178 5
2893505 52
2893528 33
2893672 3
2893687 0
2893713 5
2893826 16
2893903 0
2893956 0
2893989 0
2894002 12
2894047 0
2894199 49
2894272 0
2894317 4
2894339 0
2894364 0
2894408 13
2894411 17
2894425 1
2894477 1
2894619 0
2894725 1
2894878 2
2894912 18
2895015 83
2895138 0
2895147 15
2895197 0
2895319 0
2895323 0
2895363 0
2895419 0
2895593 0
2895605 0
2895655 0
2895689 0
2895845 0
2896058 0
2896087 0
2896208 0
2896267 1
2896286 0
2896361 0
2896400 4
2896588 0
2896733 15
2896763 35
2896766 114
2896840 1
2896895 6
2896931 0
2897150 0
2897227 0
2897274 6
2897307 0
2897318 31
2897555 0
2897591 0
2897818 12
2897882 0
2897938 0
2897996 0
2898011 0
2898028 0
2898086 0
2898119 0
2898131 27
2898176 36
2898224 0
2898257 0
2898290 126
2898500 3
2898506 40
2898889 0
2899007 0
2899130 3
2899251 0
2899282 72
2899415 0
2899481 6
2899605 93
2899607 7
2899616 21
2899922 6
2900039 0
2900257 0
2900354 0
2900564 0
2900579 0
2900705 1
2900805 0
2901014 0
2901665 0
2901711 0
2901774 33
2901822 0
2901903 1
2902194 17
2902278 12
2902342 0
2902389 0
2902401 13
2902533 7
2902617 0
2902861 0
2902902 0
2903138 0
2903190 0
2903301 37
2903316 0
2903334 11
2903589 1
2903610 19
2903619 9
2903748 0
2903821 0
2903830 0
2903851 0
2903881 0
2903926 0
2904094 0
2904231 0
2904272 0
2904649 0
2904720 0
2904742 0
2904988 0
2905082 0
2905298 2
2905452 0
2905482 0
2905509 0
2905540 0
2905629 55
2905683 3
2905719 0
2905797 0
2905800 0
2906001 1
2906094 0
2906124 0
2906130 0
2906223 0
2906289 0
2906390 0
2906597 0
2906692 8
2906723 11
2906972 0
2906980 0
2907044 2
2907379 0
2907395 0
2907520 0
2908109 0
2908270 16
2908327 2
2908336 0
2908477 0
2908582 0
2908760 66
2909041 0
2909103 0
2909796 40
2909805 23
2909820 0
2909826 0
2909865 0
2909988 0
2910038 5
2910275 21
2910477 0
2910539 0
2910608 0
2910890 0
2910932 0
2910983 0
2911094 0
2911160 0
2911298 0
2911346 0
2911373 15
2911418 0
2911686 0
2911698 0
2911728 0
2911748 0
2911764 0
2911805 0
2911848 0
2911903 1
2911922 0
2912018 0
2912090 0
2912144 69
2912280 0
2912342 0
2912402 1
2912443 0
2912593 0
2912780 0
2912984 0
2913026 0
2913038 0
2913238 0
2913302 0
2913541 0
2913570 79
2913958 9
2914003 14
2914105 0
2914144 0
2914212 0
2914236 0
2914323 0
2914353 0
2914356 0
2914404 0
2914422 0
2914437 0
2914466 0
2914509 0
2914542 0
2914566 0
2914575 0
2914628 11
2914724 7
2914742 22
2914790 40
2915075 0
2915087 51
2915257 25
2915470 0
2915528 0
2915626 1
2916263 0
2916305 0
2916316 0
2916333 0
2916369 0
2916526 0
2916576 0
2916595 0
2916616 0
2916699 0
2916741 0
2916873 15
2916965 0
2917074 1
2917125 0
2917203 7
2917212 0
2917302 11
2917419 0
2917452 0
2917739 0
2918108 0
2918318 0
2918432 0
2918438 0
2918561 0
2918612 0
2918758 0
2918782 2
2918831 0
2918959 0
2918983 0
2919550 0
2919577 0
2919598 0
2919705 27
2919819 6
2920095 0
2920395 0
2920569 0
2920608 3
2920611 0
2920614 0
2920668 0
2920868 0
2920928 0
2921093 0
2921114 0
2921696 0
2921705 6
2921840 0
2921876 0
2921900 0
2921930 0
2922000 0
2922008 0
2922074 0
2922116 0
2922183 0
2922240 0
2922290 0
2922323 0
2922393 0
2922512 0
2922629 0
2922652 10
2922726 0
2923117 45
2923129 0
2923135 10
2923294 0
2923303 36
2923500 0
2923575 0
2923596 0
2923740 15
2923776 0
2924256 1222
2924298 39
2924319 24
2924472 0
2924628 0
2924700 4
2924799 0
2924820 0
2924951 18
2925137 59
2925158 0
2925215 0
2925266 0
2925314 27
2925409 0
2925418 30
2925434 0
2925443 15
2925476 0
2925533 0
2925647 0
2925791 0
2925803 0
2925860 2
2925989 4
2926042 18
2926081 45
2926084 0
2926117 11
2926132 8
2926348 0
2926365 0
2926489 0
2926522 0
2926564 0
2926802 1
2926856 0
2927235 6
2927280 0
2927371 0
2927383 0
2927406 0
2927467 0
2927536 3
2927539 0
2927870 9
2927942 3
2928028 846
2928062 0
2928115 37
2928199 0
2928347 17
2928481 4
2928488 0
2928523 0
2928631 2
2928688 2
2928844 0
2928913 16
2928925 0
2928985 0
2929210 0
2929284 14
2929498 0
2929546 0
2929569 0
2929579 15
2929582 81
2929633 0
2929663 0
2929714 12
2929871 6
2929873 0
2930035 0
2930068 0
2930179 0
2930221 0
2930236 6
2930248 21
2930326 13
2930485 17
2930554 0
2930587 0
2930590 27
2930698 0
2930704 7
2930825 23
2930870 0
2930912 10
2930985 0
2931017 0
2931077 0
2931080 0
2931089 0
2931242 0
2931293 10
2931305 0
2931389 0
2931490 0
2931567 0
2931808 0
2931818 0
2931854 0
2931928 0
2931956 0
2932103 0
2932112 0
2932238 0
2932554 0
2932600 0
2932723 0
2932805 0
2932919 0
2933087 10
2933156 26
2933219 0
2933222 17
2933297 0
2933300 0
2933333 0
2933339 0
2933381 0
2933414 0
2933582 12
2933600 0
2933612 21
2933955 0
2934034 0
2934482 0
2934704 0
2934721 0
2934740 0
2934819 0
2934842 0
2934938 0
2934959 0
2934977 0
2935016 1
2935046 0
2935175 0
2935187 0
2935205 13
2935211 0
2935214 0
2935235 0
2935241 0
2935424 0
2935643 0
2935844 0
2935888 0
2935904 0
2935982 0
2935995 11
2936081 0
2936165 0
2936201 0
2936294 0
2936336 6
2936411 0
2936517 7
2936541 0
2936979 0
2937042 0
2937198 4
2937213 2
2937246 11
2937270 0
2937285 25
2937297 0
2937474 32
2937751 0
2937772 0
2937776 0
2937784 0
2937832 0
2937913 0
2937928 0
2937976 81
2938060 0
2938222 0
2938252 0
2938270 0
2938417 0
2938487 14
2938681 0
2938746 3
2938767 0
2939049 0
2939223 0
2939283 0
2939442 0
2939464 0
2939702 59
2939708 0
2939792 0
2939906 4
2939960 13
2939966 0
2940021 0
2940213 4
2940241 0
2940797 0
2941797 0
2941910 0
2942033 0
2942052 0
2942136 0
2942536 0
2942755 25
2942876 0
2943083 0
2943134 0
2943161 0
2943260 0
2943395 0
2943398 0
2943551 13
2943593 0
2944016 13
2944025 0
2944058 0
2944439 52
2944457 0
2944473 67
2944503 21
2944568 0
2944610 0
2944655 30
2944751 0
2945003 0
2945075 0
2945144 8
2945174 0
2945183 0
2945300 0
2945404 0
2945645 0
2945961 14
2946060 19
2946063 0
2946132 0
2946318 0
2946396 0
2946399 0
2946483 4
2946498 0
2946567 3
2946609 0
2946675 22
2946741 0
2946774 19
2946966 9
2947050 0
2947291 0
2947334 0
2947371 30
2947461 0
2947560 0
2947738 0
2947854 0
2947936 5
2947948 0
2947981 4
2947984 23
2948023 13
2948026 1
2948044 0
2948053 0
2948224 0
2948644 9293
2948710 0
2948743 3
2948746 0
2948860 12
2948872 0
2948959 0
2949016 0
2949070 0
2949148 8
2949214 69
2949217 17
2949438 62
2949651 10
2949705 13
2949742 0
2949819 0
2949828 0
2949855 108
2950017 22
2950095 0
2950331 0
2950535 0
2950577 0
2950986 0
2951092 0
2951104 0
2951118 0
2951161 54
2951195 0
2951463 0
2951679 0
2951796 22
2951847 4
2951914 0
2952075 0
2952177 0
2952183 19
2952195 25
2952263 0
2952465 0
2952574 0
2952588 0
2952605 0
2952633 0
2952726 1
2952759 20
2952771 0
2952798 9
2952822 0
2952858 17
2953071 0
2953215 0
2953757 0
2953817 3
2953882 0
2953896 17
2954069 3
2954151 0
2954158 27
2954241 0
2954320 0
2954323 16
2954326 0
2954335 0
2954341 0
2954344 0
2954350 0
2954356 0
2954363 0
2954365 0
2954396 0
2954410 0
2954472 5
2954540 89
2954570 16
2954613 0
2954639 7
2954848 0
2954875 0
2954918 0
2955275 0
2955319 0
2955374 0
2955474 7
2955531 0
2955690 32
2955762 13889
2955771 45
2955822 0
2955881 0
2955912 0
2955984 0
2955992 0
2956074 3
2956215 14
2956254 0
2956320 11
2956332 0
2956544 0
2956567 0
2956610 12357
2956666 0
2956814 0
2957040 0
2957053 27
2957096 0
2957255 0
2957328 0
2957447 0
2957516 0
2957582 0
2957679 0
2957771 11
2957835 0
2957853 0
2957911 67
2957989 3
2957992 70
2958001 0
2958037 27
2958043 3
2958091 0
2958118 35
2958337 0
2958349 5
2958460 8
2958484 1
2958547 0
2958748 0
2958840 0
2958846 0
2958853 8
2958935 0
2958955 17
2959081 0
2959228 4
2959327 33
2959350 0
2959393 0
2959429 0
2959459 0
2959516 0
2959580 1
2959826 0
2959937 0
2960000 0
2960027 0
2960512 0
2960547 0
2960623 0
2960631 0
2960661 0
2960829 5
2960844 0
2961044 0
2961165 0
2961242 0
2961259 0
2961439 27
2961488 0
2961534 11
2961646 0
2961674 0
2961692 0
2961694 0
2961753 0
2961915 26
2962019 0
2962121 0
2962228 0
2962295 7
2962352 16
2962370 0
2962372 0
2962383 0
2962390 0
2962416 2
2962508 12
2962826 0
2962930 0
2962936 0
2962976 6
2963107 0
2963293 0
2963359 0
2963596 0
2963636 0
2963755 43
2964025 28
2964115 53
2964475 0
2964598 0
2964655 0
2964864 0
2964919 0
2965032 0
2965120 11
2965124 3
2965169 7
2965194 87
2965256 0
2965267 0
2965409 0
2965481 0
2965663 0
2965701 0
2965749 0
2965843 0
2965849 0
2965858 0
2965865 0
2965873 17
2965905 14
2966047 0
2966148 0
2966165 26
2966215 0
2966303 3
2966354 9
2966393 0
2966565 0
2966649 21
2966663 0
2966935 30
2967095 40
2967122 40
2967170 10
2967173 2
2967251 6
2967341 0
2967431 0
2967539 0
2967596 0
2967659 0
2967700 3
2967778 17
2967782 0
2967792 0
2967899 0
2967903 0
2968010 0
2968038 0
2968100 0
2968226 0
2968289 11
2968297 62
2968309 14
2968321 0
2968384 0
2968554 0
2968617 0
2968772 0
2968779 0
2968869 0
2968881 0
2968890 0
2968896 0
2968902 0
2969170 0
2969202 0
2969259 0
2969307 0
2969311 0
2969334 0
2969400 0
2969719 3
2969751 0
2969868 0
2969889 21
2970070 0
2970141 0
2970396 0
2970552 0
2970660 0
2970759 0
2970933 0
2971001 0
2971232 17
2971397 0
2971439 15
2971653 0
2971759 0
2971878 2252
2971891 35
2971996 0
2972068 2
2972333 0
2972353 10
2972407 0
2972434 0
2972482 0
2972497 0
2972551 0
2972586 6
2972593 15
2972686 0
2972698 418
2972704 0
2972773 6
2972860 76
2972913 0
2972917 0
2972923 0
2972955 0
2972963 0
2972995 0
2973014 6
2973666 0
2973680 3
2973717 0
2973753 0
2973757 0
2973761 0
2973936 0
2973939 4
2973954 0
2974041 24
2974182 7
2974353 0
2974394 0
2974473 0
2974632 5
2974653 0
2974661 0
2974684 4
2974779 0
2974905 0
2974923 44
2974956 0
2975055 6
2975073 0
2975157 0
2975275 0
2975322 4
2975409 0
2975421 0
2975658 0
2975800 0
2976063 0
2976117 23
2976174 0
2976192 26
2976495 3
2976506 0
2976701 1
2976807 0
2976857 0
2976937 0
2977021 0
2977026 0
2977094 0
2977296 0
2977460 0
2977653 13
2977678 0
2977789 24
2977798 0
2977840 0
2977918 0
2978023 0
2978188 0
2978209 17
2978257 17
2978266 20
2978393 5
2978412 0
2978557 0
2979000 0
2979051 15
2979429 42
2979486 0
2979701 7
2979735 6
2979913 0
2979941 8
2980004 0
2980013 31
2980049 81
2980238 1
2980307 66
2980385 101
2980481 17
2980535 13
2980619 3
2980730 49
2980741 0
2981048 0
2981173 13180
2981177 94
2981252 0
2981378 57
2981481 0
2981580 10
2981730 0
2981887 0
2981922 0
2982003 4
2982574 0
2982637 0
2982988 0
2983084 16
2983107 0
2983386 0
2983426 0
2983488 0
2983783 0
2984054 50
2984076 100
2984155 0
2984195 9
2984199 6
2984255 13
2984258 0
2984322 0
2984394 23
2984498 0
2984914 0
2984984 0
2985247 22
2985357 0
2985407 0
2985505 18
2985541 0
2985562 0
2985941 0
2985950 10
2986103 23
2986163 0
2986266 0
2986322 0
2986461 0
2986484 0
2986519 0
2986616 17
2986642 0
2986719 21
2986956 0
2987043 173
2987061 0
2987176 0
2987271 0
2987337 0
2987622 14
2987694 2
2987736 14
2987793 85
2987943 54
2988057 0
2988081 0
2988270 0
2988564 0
2988736 0
2988746 37
2988869 0
2989037 3
2989240 0
2989633 6
2989743 0
2989891 0
2989903 0
2990017 0
2990050 0
2990260 6
2990489 18
2990516 0
2990631 9
2990789 0
2990855 1
2990930 0
2991027 0
2991060 7
2991088 25
2991238 0
2991256 0
2991448 55
2991454 0
2991478 62
2991572 0
2991727 26
2992138 26
2992276 18
2992372 0
2992495 0
2992615 2
2992741 17
2992756 0
2992803 0
2992941 0
2993004 0
2993067 0
2993166 0
2993277 0
2993343 9
2993383 0
2993388 2
2993403 0
2993416 0
2993465 0
2993751 0
2993754 0
2993859 0
2993904 0
2993979 0
2994057 0
2994096 0
2994138 0
2994274 0
2994324 0
2994335 0
2994354 0
2994396 0
2994423 0
2994465 0
2994504 0
2994507 0
2994567 0
2994609 0
2994615 0
2994684 0
2994756 0
2994771 0
2994774 0
2994807 0
2994912 0
2995017 0
2995113 0
2995160 0
2995188 0
2995583 17
2995709 0
2995727 0
2995733 0
2995763 0
2995857 0
2996074 0
2996119 0
2996140 0
2996503 0
2996676 0
2996823 0
2996898 0
2996957 0
2997009 0
2997018 0
2997192 0
2997240 0
2997258 0
2997522 0
2997606 0
2997693 0
2997712 0
2997835 0
2997871 0
2998096 0
2998237 0
2998276 0
2998483 0
2998664 0
2998693 0
2998726 0
2998765 0
2998920 0
2998959 0
2999037 0
2999322 0
2999398 33
2999655 0
2999724 0
2999793 0
2999800 0
2999857 0
2999916 0
2999924 0
2999927 0
2999945 0
2999958 0
2999975 2
3000102 0
3000304 12
3000340 38
3000553 101
3000583 0
3000778 18
3000837 0
3000889 6
3000949 8
3001081 0
3001120 30
3001471 25
3001603 6
3001669 0
3001714 53
3001977 15
3002328 1
3002466 22
3002504 0
3002645 0
3002658 0
3002772 0
3002781 0
3002907 0
3003086 0
3003093 0
3003213 0
3003264 22
3003271 0
3003474 21
3003526 64
3003547 178
3003598 72
3003683 0
3003729 0
3003926 1
3004060 0
3004095 0
3004297 13
3004423 4
3004525 0
3005191 0
3005293 0
3005389 1
3005457 0
3005555 0
3005694 27
3005701 0
3006105 0
3006209 0
3006276 0
3006415 0
3006486 0
3006806 0
3006817 26
3006858 25
3006916 0
3006931 35
3007013 0
3007193 0
3007227 18
3007258 42
3007356 0
3007374 3
3007416 0
3007521 7
3007632 25
3007680 0
3007749 0
3007857 0
3007872 15
3007935 0
3007972 0
3008159 18
3008171 0
3008389 15
3008408 19
3008555 27
3008651 2
3008798 0
3008836 76
3008855 0
3008884 24
3009181 0
3009256 0
3009337 3
3009367 0
3009373 16
3009538 3
3009922 0
3009952 0
3010165 0
3010186 0
3010225 0
3010227 31
3010616 0
3010756 0
3010768 0
3010798 0
3010804 0
3010810 16
3010816 40
3010834 5
3010984 13
3011041 58
3011529 27
3011537 15
3011580 0
3011597 210
3011609 0
3011809 0
3011815 0
3011844 0
3012051 0
3012216 0
3012400 0
3012532 0
3012774 0
3012789 3
3013104 21
3013110 19
3013164 1
3013305 13
3013467 5
3013605 0
3013632 0
3013761 0
3013815 8
3013854 0
3013905 25
3014030 0
3014061 24
3014083 6
3014119 12
3014122 9
3014191 0
3014366 0
3014431 3
3014564 0
3014651 1
3014699 0
3014883 0
3015210 0
3015260 0
3015422 0
3015456 3
3015512 0
3015533 0
3015586 0
3015600 54
3015618 7
3015705 0
3015801 0
3016053 0
3016086 4
3016215 148
3016305 2
3016329 0
3016356 53
3016383 0
3016479 0
3016518 3
3016602 18
3016710 0
3016722 0
3016824 0
3016830 0
3016908 0
3017058 0
3017199 0
3017364 40
3017403 1
3017676 6
3017700 0
3017737 0
3017805 0
3017925 13
3017946 2
3017952 24
3017963 0
3018057 0
3018105 6
3018108 3
3018153 15
3018156 0
3018204 0
3018225 0
3018255 4
3018321 0
3018510 0
3018618 0
3018780 7
3018819 9
3018858 0
3018990 0
3019142 0
3019188 6
3019293 0
3019395 0
3019558 0
3019578 0
3019585 0
3019615 0
3019618 0
3019628 0
3019632 0
3019739 0
3019747 0
3019750 0
3019756 0
3019914 0
3020048 44
3020065 0
3020491 22
3020543 0
3020580 17
3020650 65
3020661 117
3020691 0
3020758 0
3020930 0
3020964 0
3021051 8
3021093 0
3021288 71
3021294 76
3021421 0
3021438 2
3021703 41
3022102 0
3022120 32
3022156 4
3022207 0
3022363 26
3022372 27
3022518 38
3022543 0
3022623 0
3022738 1
3022759 48
3022934 17
3022977 0
3023001 0
3023182 29
3023247 9
3023311 5
3023352 99
3023434 0
3023470 0
3023474 0
3023700 0
3023746 0
3024031 0
3024322 0
3024400 0
3024607 0
3024730 0
3024742 0
3024745 0
3024802 0
3024829 0
3024838 0
3024858 0
3024879 0
3025042 0
3025144 0
3025258 0
3025382 0
3025430 0
3025853 0
3025868 0
3025877 0
3025937 0
3026009 0
3026255 0
3026267 0
3026512 0
3026531 0
3026579 0
3026656 6
3026683 14
3026758 4
3026842 0
3026866 0
3026965 0
3027049 5
3027055 0
3027247 0
3027445 3
3027730 0
3027931 10
3027970 0
3028096 3
3028135 2
3028514 0
3028526 1
3028734 7
3028761 0
3028934 50
3029043 4
3029079 9
3029133 8
3029238 28
3029516 0
3029577 0
3029628 9
3029712 0
3029724 21
3029814 1
3029874 38
3029892 0
3029901 28
3029991 0
3030015 5
3030153 0
3030243 0
3030277 0
3030573 0
3030594 0
3031161 0
3031170 0
3031528 0
3031570 1
3031756 18
3031819 0
3031885 2
3031916 5
3032200 0
3032245 0
3032359 10
3032392 1
3032595 0
3032601 12
3032646 79
3033054 0
3033173 0
3033290 47
3033313 14
3033321 64
3033387 33
3033503 0
3033512 0
3033544 18
3033561 0
3033703 0
3034045 0
3034146 0
3034149 0
3034200 0
3034227 0
3034294 0
3034422 0
3034563 0
3034590 30
3034614 0
3034740 0
3034809 0
3035273 0
3035426 9
3035449 0
3035582 0
3035594 29
3035627 0
3035699 0
3035705 0
3035785 0
3035795 0
3035879 0
3035995 0
3035999 13
3036016 0
3036139 0
3036217 0
3036325 11
3036658 6
3036820 12
3036928 0
3037028 0
3037438 0
3037574 61
3037578 14
3037613 0
3037625 0
3037691 0
3037761 0
3038200 0
3038209 0
3038233 13
3038240 0
3038354 0
3038407 0
3038419 0
3038485 22
3038647 0
3038842 0
3038884 0
3038965 15
3038994 0
3039061 0
3039235 2
3039262 0
3039331 0
3039370 0
3039385 0
3039403 0
3039496 0
3039682 0
3039751 20
3039850 1
3040024 0
3040048 0
3040081 0
3040090 0
3040102 0
3040285 1
3040312 0
3040381 0
3040420 0
3040435 0
3040453 0
3040549 0
3040729 0
3041229 14
3041400 20
3041415 22
3041672 0
3041707 7
3041782 0
3041785 0
3041912 0
3041984 0
3042074 0
3042194 0
3042215 0
3042239 0
3042401 0
3042593 0
3042617 0
3042653 0
3042656 0
3042709 0
3042728 0
3042950 0
3043007 0
3043136 0
3043223 15
3043306 0
3043348 0
3043405 0
3043449 39
3043491 0
3043655 0
3043746 0
3043749 0
3044115 8
3044322 0
3044333 0
3044393 0
3044529 0
3044859 0
3044926 0
3045085 0
3045095 0
3045156 0
3045177 40
3045340 24
3045509 0
3045559 10
3045589 0
3045646 0
3045655 4
3045712 10
3045859 0
3045881 0
3045973 0
3046072 7
3046142 0
3046289 0
3046395 0
3046660 0
3046899 12
3047019 0
3047028 0
3047164 0
3047170 0
3047199 13
3047234 0
3047246 0
3047288 0
3047462 0
3047474 14
3047531 19
3047576 0
3047579 11
3047622 0
3047696 0
3047813 17
3047852 0
3047891 18
3047909 0
3047939 0
3047984 0
3048017 0
3048029 91
3048032 75
3048417 0
3048540 0
3048573 16
3048587 0
3048619 0
3048687 33
3048698 0
3048711 0
3048832 29
3048856 15
3048871 61
3048874 50
3048907 0
3048922 0
3048928 91
3049111 0
3049183 0
3049201 0
3049285 0
3049323 8
3049470 0
3049533 0
3049607 31
3049644 33
3049664 0
3049770 0
3049833 40
3049911 0
3050161 6
3050177 0
3050267 0
3050339 31
3050441 25
3050485 37
3050519 3
3050531 0
3050543 0
3050551 0
3050903 16
3050907 14
3050956 5
3051101 0
3051248 0
3051344 0
3051365 0
3051508 0
3051527 0
3051591 0
3051617 0
3051685 0
3051719 0
3051748 0
3051758 0
3052017 0
3052087 0
3052177 0
3052184 0
3052186 18
3052402 0
3052498 0
3052539 0
3053093 0
3053153 0
3053216 0
3053301 4
3053352 0
3053451 0
3053478 2
3053807 0
3053818 0
3054078 0
3054252 0
3054279 0
3054297 2
3054384 0
3054546 6
3054576 0
3054723 0
3054783 7
3054795 0
3054870 161
3054945 1
3054972 19
3055022 0
3055044 0
3055150 0
3055243 0
3055245 0
3055305 0
3055415 0
3055488 3
3055587 18
3055809 0
3055833 0
3055998 2
3056028 15
3056617 0
3056644 0
3056671 1
3056809 0
3056830 34
3056872 8
3057018 0
3057109 0
3057268 0
3057280 0
3057295 20
3057299 33
3057310 0
3057489 0
3057493 0
3057501 0
3057503 0
3057507 0
3057509 0
3057521 0
3057556 0
3057651 62
3057972 0
3058218 0
3058260 17
3058620 0
3058761 0
3058935 0
3059008 0
3059596 0
3059851 27
3059884 0
3059911 0
3059950 0
3060231 88
3060265 0
3060321 21
3060456 0
3060663 7
3060825 0
3060891 8
3061097 0
3061359 9
3061578 6
3061638 0
3061729 0
3061848 29
3061857 0
3061891 0
3061967 0
3061988 0
3062088 0
3062109 0
3062211 1
3062304 5
3062320 23
3062334 24
3062388 0
3062442 19
3062502 16
3062592 0
3062601 0
3062712 10
3062783 4
3062907 0
3062943 37
3062946 15
3063135 0
3063289 10
3063344 0
3063355 0
3063379 0
3063910 0
3064159 0
3064776 0
3064791 0
3064839 0
3064889 0
3064986 0
3065025 11
3065142 7
3065146 31
3065194 0
3065278 0
3065308 27
3065347 0
3065467 0
3065576 0
3065845 0
3065875 0
3066103 12
3066328 0
3066331 16
3066335 0
3066481 0
3066535 0
3066601 0
3066655 0
3066679 25
3066727 0
3066733 64
3066913 22
3067207 0
3067276 4
3067288 0
3067325 0
3067379 0
3067467 0
3067577 2
3067598 5
3067721 27
3067768 0
3067793 16
3067817 8
3067898 0
3068103 0
3068199 0
3068278 14
3068389 0
3068629 0
3068653 72
3068707 0
3069118 0
3069289 23
3069337 0
3069424 1
3069451 0
3069538 92
3069547 40
3069661 40
3069760 34
3069763 49
3069784 0
3069799 0
3069946 0
3070264 2
3070281 3
3070290 0
3070304 0
3070363 32
3070400 0
3070772 0
3070778 0
3070964 0
3071027 0
3071030 0
3071048 0
3071183 0
3071216 0
3071294 0
3071333 0
3071435 0
3071825 0
3071872 0
3071972 0
3072216 3
3072279 24
3072438 4
3072477 0
3072561 25
3072609 0
3072648 35
3072699 0
3072866 2
3073025 2
3073087 0
3073118 0
3073193 30
3073270 0
3073669 0
3073683 0
3073929 0
3073948 10
3073960 34
3074066 0
3074077 28
3074168 0
3074176 203
3074180 38
3074206 0
3074407 0
3074409 0
3074503 12
3074506 25
3074671 21
3074882 0
3074955 2
3074970 7
3074976 0
3075135 2
3075150 0
3075201 0
3075431 0
3075707 0
3075975 0
3075999 0
3076032 0
3076090 0
3076142 0
3076149 0
3076355 0
3076423 0
3076440 0
3076495 0
3076500 0
3076839 0
3076964 0
3077044 2
3077612 0
3077670 0
3077955 0
3078295 69
3078343 0
3078469 17
3078559 0
3078591 0
3078613 0
3078790 6
3078827 0
3078835 0
3078843 38
3078901 0
3079022 0
3079143 0
3079215 0
3079247 6
3079358 0
3079562 0
3079838 0
3079886 0
3079916 0
3079946 0
3080096 0
3080276 0
3080304 0
3080331 1
3080337 9
3080340 49
3080394 0
3080421 0
3080496 0
3080559 11
3080573 0
3080598 0
3080615 0
3080640 25
3080692 0
3080850 0
3081120 0
3081159 0
3081162 7
3081261 0
3081382 0
3081453 0
3081496 0
3081612 0
3081687 24
3081708 4
3081717 1
3081744 14
3081829 6
3081865 0
3081928 0
3082183 1
3082310 0
3082354 4
3082366 0
3082600 0
3082705 4
3083004 0
3083076 0
3083079 0
3083082 0
3083088 0
3083098 0
3083111 0
3083113 0
3083119 0
3083269 10
3083272 2
3083383 6
3083416 15
3083536 0
3083637 0
3083850 0
3083877 4
3084079 7
3084093 28
3084108 32
3084117 11
3084140 17
3084142 0
3084244 0
3084406 29
3084409 0
3084626 0
3084826 25
3084842 5
3084965 2
3085056 0
3085087 20
3085171 0
3085236 0
3085342 0
3085366 41
3085399 6
3085546 0
3085684 610
3085777 21
3085781 0
3085946 0
3085975 20
3086201 0
3086224 0
3086263 8
3086576 0
3086651 0
3086857 6
3086962 0
3087085 0
3087244 0
3087271 51
3087346 22
3087390 0
3087493 12
3087673 0
3087895 0
3087955 0
3088033 0
3088144 0
3088174 0
3088344 34
3088366 9
3088451 0
3088482 13
3088545 0
3088686 34
3088860 0
3088926 0
3089061 0
3089109 0
3089256 0
3089388 0
3089586 0
3089597 0
3089769 0
3089825 20
3089859 0
3089886 5
3089950 0
3090084 0
3090138 0
3090147 0
3090153 0
3090303 0
3090468 10
3090702 0
3090789 15
3091028 0
3091106 0
3091130 6
3091136 0
3091160 21
3091268 0
3091286 0
3091370 0
3091493 0
3091562 30
3091577 0
3091703 0
3091715 0
3091853 82
3091880 0
3091913 7
3091930 0
3091944 0
3091964 0
3092148 17
3092169 0
3092373 0
3092511 0
3092553 83
3092556 16
3092562 10
3092634 0
3092658 0
3092706 62
3092754 0
3092931 0
3093062 0
3093113 11
3093179 7
3093204 0
3093525 30
3093606 34
3094023 0
3094052 6
3094274 14
3094823 0
3094847 0
3094910 0
3095210 18
3095246 0
3095252 0
3095291 0
3095321 4
3095324 1
3095345 0
3095535 0
3095840 14
3095860 0
3095975 0
3096141 0
3096144 0
3096219 0
3096297 0
3096456 101
3096478 14
3096508 31
3096635 14
3096861 6
3097120 5
3097125 30
3097139 0
3097388 0
3097474 0
3097532 0
3097598 0
3097634 0
3097724 0
3097772 0
3097775 0
3097793 0
3097832 0
3097971 0
3097991 0
3098051 0
3098084 0
3098165 0
3098279 0
3098456 0
3098609 0
3098709 0
3098777 0
3098824 0
3099074 0
3099132 0
3099167 0
3099242 0
3099392 0
3099877 0
3099892 0
3099938 1
3100157 0
3100303 0
3100341 0
3100668 0
3100705 0
3100833 0
3101241 0
3101292 0
3101370 10
3101421 0
3101490 2
3101583 0
3101631 0
3101694 0
3101788 0
3101818 0
3102131 0
3102307 0
3102352 0
3102442 0
3102514 3
3102598 0
3102727 15
3102991 0
3103015 0
3103188 0
3103407 0
3103425 0
3103581 0
3103899 0
3103958 0
3104208 0
3104274 0
3104552 0
3104642 0
3104675 0
3104968 0
3105027 0
3105266 0
3105714 0
3105756 0
3105894 0
3105927 0
3106041 0
3106382 13
3106394 0
3106556 1
3106624 30
3106672 19
3106699 4
3106706 0
3106725 0
3106748 0
3106813 23
3106877 0
3106897 0
3107401 0
3107464 0
3107572 0
3107658 12
3107701 28
3107823 0
3107865 0
3107872 0
3107974 0
3108041 0
3108095 0
3108101 0
3108245 0
3108422 0
3108597 0
3109036 0
3109047 0
3109083 0
3109110 0
3109129 0
3109171 39
3109322 0
3109741 6
3109801 4
3109863 0
3110047 0
3110425 0
3110551 0
3110716 0
3110737 16
3110839 4
3110998 0
3111100 57
3111109 14
3111679 0
3111760 0
3111768 0
3111853 0
3111910 0
3111946 77
3112077 26
3112128 0
3112173 41
3112206 0
3112216 0
3112248 0
3112269 0
3112341 0
3112366 0
3112395 0
3112470 0
3112581 0
3112674 8
3112683 0
3112731 0
3112752 0
3112896 0
3112923 84
3113181 0
3113187 15
3113271 0
3113329 0
3113347 0
3113455 0
3113503 0
3113635 0
3113752 1
3113863 12
3113921 46
3114019 40
3114112 0
3114148 54
3114542 9
3114843 935
3114915 23
3115012 14
3115032 0
3115050 27
3115081 0
3115206 0
3115261 12
3115275 0
3115302 19
3115360 0
3115473 14
3115573 0
3115583 0
3115688 7
3115808 0
3116053 0
3116533 0
3116632 0
3116644 0
3116852 25
3116904 0
3117072 0
3117120 0
3117372 0
3117638 0
3117681 0
3118180 0
3118312 0
3118373 4
3118816 0
3118843 0
3118846 0
3118945 0
3119212 0
3119518 0
3119740 0
3119779 0
3119963 0
3120016 0
3120112 0
3120127 0
3120280 0
3120496 0
3120580 0
3120595 0
3120730 0
3120937 0
3121006 0
3121098 0
3121249 0
3121414 0
3121564 0
3121570 0
3121579 0
3121690 0
3121780 0
3121801 0
3121840 0
3122050 0
3122061 0
3122104 0
3122128 0
3122148 0
3122161 0
3122185 0
3122296 0
3122334 0
3122464 0
3122488 0
3122520 0
3122827 0
3122976 0
3123004 0
3123091 0
3123121 0
3123480 0
3123594 0
3123654 0
3123673 0
3123940 0
3123965 0
3124098 6
3124167 1
3124262 8
3124775 2
3125018 0
3125026 0
3125094 19
3125117 0
3125134 0
3125157 0
3125208 0
3125559 0
3125707 0
3125767 0
3125909 0
3126152 0
3126262 0
3126340 0
3126365 0
3126431 0
3126446 0
3126479 0
3126482 3
3126512 1
3126611 0
3126683 0
3126799 0
3127184 0
3127225 0
3127286 0
3127690 0
3127831 0
3127874 0
3127886 17
3127980 15
3127984 0
3128037 0
3128051 0
3128203 0
3128251 0
3128425 0
3128527 0
3128566 0
3128725 0
3128818 0
3128893 0
3128965 0
3129118 0
3129136 0
3129280 0
3129326 9
3129357 0
3129376 13
3129400 15
3129670 42
3129712 0
3129766 0
3130294 2
3130492 5
3130500 73
3130920 0
3130935 1
3131010 5
3131192 0
3131381 52
3131429 4
3131447 0
3131477 0
3131516 0
3131537 0
3131774 19
3131792 7
3131840 0
3132058 0
3132133 0
3132142 0
3132211 0
3132259 0
3132343 3
3132442 0
3132462 0
3132628 0
3132652 0
3132712 38
3132799 0
3132954 8
3133015 0
3133072 0
3133100 35
3133480 0
3133628 0
3133645 0
3133753 0
3133797 0
3134007 0
3134136 0
3134391 0
3134535 0
3134604 0
3134724 0
3134844 0
3135007 0
3135112 0
3135174 0
3135313 0
3135421 0
3135583 0
3135646 0
3135700 0
3135894 0
3135990 0
3136077 0
3136149 0
3136176 0
3136269 0
3136371 0
3136515 43
3136650 0
3137081 0
3137274 20
3137283 0
3137334 4
3137354 0
3137376 0
3137455 0
3137467 0
3137475 0
3137639 0
3137689 0
3137906 0
3137993 17
3137996 2
3138050 110
3138086 36
3138089 81
3138125 0
3138262 0
3138398 0
3138581 2
3139180 0
3139261 0
3139372 19
3139437 0
3139571 8
3139750 0
3139759 0
3139768 5
3140099 0
3140257 37
3140499 0
3140743 0
3140761 0
3140862 0
3140878 0
3141109 0
3141255 0
3141392 0
3141470 0
3141486 0
3142050 0
3142212 10
3142264 2
3142272 0
3142295 1
3142646 0
3142673 21
3142685 0
3142790 1
3142802 7
3142814 0
3142916 5
3143552 0
3143747 4
3144032 0
3144044 0
3144082 0
3144134 8
3144260 6
3144544 15
3144565 7
3144601 0
3144938 21
3144949 0
3144998 0
3145041 0
3145146 0
3145167 0
3145403 0
3145574 0
3145597 0
3145607 8
3145619 0
3145643 0
3145729 0
3145761 0
3145768 0
3145780 0
3145883 0
3145895 0
3145952 0
3145978 0
3145985 0
3146414 0
3146426 0
3146621 0
3146675 0
3146750 0
3146843 0
3146906 0
3146960 0
3146987 0
3147002 0
3147183 0
3147316 0
3147573 0
3147594 0
3147730 0
3147758 0
3147798 0
3147885 1
3147969 0
3148090 19
3148234 0
3148240 26
3148261 0
3148372 0
3148481 0
3148830 0
3149190 0
3149256 52
3149274 0
3149457 8
3149493 0
3149589 17
3149637 0
3149697 43
3149835 9
3149952 8
3150002 0
3150027 4
3150183 3
3150219 0
3150305 0
3150459 0
3150486 0
3150517 0
3150539 0
3150559 0
3150592 28
3150634 3
3150745 0
3150787 0
3150805 0
3150838 29
3150856 2
3150886 27
3150898 0
3151021 0
3151456 7
3151520 0
3151870 0
3151879 0
3152020 0
3152200 3
3152248 0
3152541 0
3152615 0
3152734 52
3152813 39
3153029 7
3153215 13
3153245 0
3153251 8
3153362 37
3153404 101
3153437 0
3153458 37
3153460 50
3153631 0
3154058 0
3154208 0
3154457 0
3154470 0
3154478 0
3154505 0
3154830 0
3154839 0
3154845 0
3154880 0
3154899 0
3155063 0
3155645 0
3155674 12
3155790 0
3155806 0
3155848 21
3155935 7
3155949 0
3156043 57
3156062 0
3156106 10
3156311 0
3156458 0
3156494 0
3156893 26
3157163 0
3157241 20
3157503 5
3157533 31
3157535 0
3157561 0
3157568 0
3157599 0
3157986 0
3158109 0
3158256 0
3158391 0
3158394 0
3158448 0
3158502 0
3158520 0
3158558 0
3158631 0
3159089 0
3159116 0
3159185 0
3159280 0
3159377 0
3159687 0
3159755 0
3159789 1
3159814 2
3159908 0
3160001 0
3160040 0
3160121 0
3160316 0
3160448 0
3160589 0
3160623 0
3160694 0
3160861 129
3160955 7
3161059 117
3161305 0
3161343 0
3161377 17
3161428 1
3161569 0
3161788 42
3161992 0
3162105 0
3162672 0
3162852 66
3162881 0
3163019 0
3163134 41
3163206 39
3163434 0
3163765 12
3164255 0
3164307 0
3164718 20
3164722 18
3165052 0
3165145 0
3165210 12
3165478 14
3165545 0
3165572 86
3165746 0
3165766 6
3165778 0
3165862 0
3165903 0
3165928 0
3166004 0
3166063 0
3166253 0
3166256 12
3166271 40
3166411 0
3166432 0
3166741 0
3166760 0
3166831 25
3166944 3
3167008 0
3167072 8
3167127 10
3167174 0
3167281 0
3167317 0
3167323 40
3167383 1
3167419 0
3167770 0
3167886 0
3168503 0
3168547 5
3168556 0
3168583 9
3168589 22
3168657 18
3168754 0
3168883 0
3168962 5
3169021 0
3169192 0
3169321 0
3169390 59
3169399 0
3169777 1
3169837 58
3169980 0
3170059 0
3170153 8
3170203 21
3170606 15
3170903 0
3170906 0
3171098 0
3171116 0
3171239 0
3171341 0
3171560 0
3171734 1
3171830 0
3171923 0
3171974 0
3172001 0
3172025 0
3172130 0
3172214 0
3172322 0
3172364 0
3172403 0
3172556 0
3172634 0
3172718 0
3172880 7
3172925 0
3173012 0
3173388 7
3173398 0
3173420 0
3173443 0
3173806 0
3173971 0
3174176 0
3174180 2
3174216 0
3174287 0
3174549 2
3174591 5
3174755 1
3175177 0
3175207 0
3175309 0
3175345 0
3175564 3
3175618 3
3175702 4
3175882 66
3175885 0
3175945 51
3175969 0
3176026 0
3176224 1
3176401 0
3176497 0
3176812 0
3176916 0
3176931 0
3177033 0
3177042 0
3177222 0
3177471 0
3177582 0
3177719 0
3177780 0
3177892 0
3177937 0
3178009 0
3178177 0
3178297 0
3178429 0
3178480 0
3178510 0
3178597 1
3179077 0
3179200 0
3179209 0
3179374 0
3179380 0
3179437 0
3179605 0
3179617 0
3179719 0
3179747 0
3179775 0
3179899 0
3179948 55
3179991 0
3180006 0
3180082 5
3180094 1
3180097 7
3180126 0
3180199 0
3180541 0
3180553 0
3180733 0
3180745 0
3180817 0
3180874 0
3180931 0
3180994 0
3181057 0
3181071 23
3181191 44
3181449 2
3181527 0
3181695 0
3181713 0
3181726 0
3181779 33
3181809 31
3181818 0
3181941 59
3181959 15
3182043 22
3182099 83
3182306 5
3182402 0
3182595 0
3182636 6
3182765 1
3182879 0
3183084 5
3183112 0
3183486 0
3183585 0
3183749 15
3183891 0
3183900 2
3184113 4
3184172 0
3184175 5
3184364 0
3184424 0
3184549 0
3184552 3
3184703 0
3184718 33
3185119 10
3185125 105
3185128 75
3185176 7
3185182 0
3185275 0
3185442 4
3185641 0
3185746 0
3185764 0
3185773 0
3185833 45
3185949 0
3186059 2
3186062 14
3186074 0
3186341 0
3186434 18
3186446 210
3186506 19
3186560 13
3186686 130
3186692 21
3186704 0
3186710 0
3186725 13
3186881 87
3186971 7
3187056 8
3187281 43
3187418 8
3187587 129
3187604 0
3188095 256
3188135 0
3188147 0
3188453 56
3188543 0
3188708 44
3188810 0
3189068 11
3189198 14
3189361 7
3189602 6
3189616 0
3189631 0
3189682 0
3189685 0
3189749 9
3189928 0
3189974 0
3190009 0
3190102 13
3190219 0
3190447 34
3190821 6
3190839 6
3191037 0
3191094 16
3191313 23
3191503 2
3191551 89
3191566 11
3191575 10
3192082 11
3192278 0
3192407 0
3192776 0
3193005 0
3193121 39
3193136 13
3193145 0
3193148 0
3193636 0
3194088 0
3194118 0
3194475 1
3194547 0
3194592 0
3194817 0
3194843 0
3194918 457
3194996 0
3195188 0
3195217 0
3195447 0
3195534 0
3196034 0
3196121 0
3196163 0
3196169 0
3196184 0
3196274 0
3196339 0
3196470 0
3196589 0
3196603 12
3196639 0
3196696 0
3196974 0
3197016 0
3197122 0
3197190 0
3197233 0
3197474 0
3197554 0
3197558 0
3197564 0
3197628 0
3197765 0
3197834 0
3197897 0
3197915 0
3198008 0
3198089 0
3198131 0
3198200 0
3198209 0
3198223 0
3198236 0
3198302 0
3198335 0
3198425 0
3198596 0
3198695 0
3198701 0
3198779 0
3198872 0
3198930 0
3199357 0
3199432 0
3199657 0
3199738 0
3199843 0
3199981 0
3200120 0
3200298 0
3200322 0
3200421 0
3200724 0
3200766 0
3200784 0
3200877 0
3201008 0
3201137 0
3201236 0
3201349 0
3201371 0
3201590 0
3201644 0
3201809 0
3201891 0
3202014 0
3202094 0
3202177 0
3202201 0
3202336 0
3202525 0
3202755 14
3203023 51
3203218 2
3203233 0
3203308 13
3203380 17
3203452 9
3203554 0
3203579 0
3203605 4
3203674 0
3203692 0
3203698 0
3203749 29
3204060 63
3204262 0
3204315 5
3204372 4
3204479 4
3204585 0
3204729 16
3204733 0
3204743 0
3204747 10
3204757 0
3204761 0
3204824 0
3204877 27
3204982 0
3205005 0
3205127 0
3205208 0
3205270 0
3205428 0
3205452 19
3205590 39
3205674 0
3205908 0
3206052 0
3206088 0
3206104 0
3206337 0
3206379 2
3206499 0
3206707 0
3206748 0
3206898 133
3207035 24
3207101 0
3207111 0
3207168 0
3207219 0
3207267 0
3207348 7
3207500 0
3207513 20
3207516 60
3207609 10
3207803 0
3207849 0
3207974 0
3207990 14
3208107 0
3208245 0
3208256 0
3208279 5
3208325 54
3208403 0
3208438 12
3208501 0
3208554 0
3208593 0
3208795 0
3208846 0
3208976 0
3209010 2
3209132 0
3209260 0
3209288 0
3209405 0
3209459 0
3209680 0
3209791 0
3209932 4
3209948 0
3210107 0
3210275 0
3210362 0
3210728 7
3210965 13
3211080 0
3211083 54
3211228 0
3211392 0
3211461 8
3211512 0
3211567 0
3211602 38
3211632 12
3211734 43
3211796 0
3211978 0
3212010 0
3212040 0
3212049 55
3212081 0
3212101 46
3212506 0
3212545 57
3212778 5
3212931 142
3212988 4
3213212 0
3213494 13
3213537 4
3213573 0
3213735 2
3213774 0
3214113 10
3214134 52
3214289 18
3214404 16
3214575 0
3214863 10
3214974 0
3215038 1
3215045 16
3215088 1
3215097 0
3215145 23
3215187 0
3215238 6
3215273 0
3215335 7
3215346 0
3215359 0
3215525 64
3215536 0
3215560 0
3215702 2
3215894 0
3215900 19
3216021 0
3216032 1
3216065 0
3216089 0
3216092 0
3216227 0
3216410 0
3216455 0
3216473 0
3216518 0
3216623 0
3216656 0
3216797 0
3216815 0
3216902 0
3217061 0
3217091 0
3217238 0
3217250 0
3217253 0
3217271 0
3217295 0
3217298 0
3217667 0
3217781 0
3217838 0
3217889 0
3218003 0
3218175 0
3218255 0
3218294 0
3218384 0
3218405 0
3218735 0
3218751 0
3218774 0
3218783 0
3218829 0
3218918 0
3218924 0
3218939 0
3219066 0
3219113 0
3219161 0
3219331 0
3219376 0
3219391 0
3219464 0
3219561 0
3219642 0
3219645 0
3219699 0
3219725 0
3219735 0
3219745 0
3219764 0
3219774 5
3219784 0
3219795 0
3219806 0
3219823 4
3219849 14
3219899 0
3219917 1
3219940 0
3220025 0
3220304 0
3220328 0
3221018 0
3221039 0
3221078 0
3221171 0
3221207 0
3221222 0
3221279 0
3221312 0
3221345 0
3221380 0
3221389 0
3221399 0
3221420 0
3221432 0
3221452 0
3221748 1
3221787 3
3221828 0
3221916 0
3221931 5
3222021 2
3222056 0
3222108 6
3222151 2
3222187 85
3222217 0
3222294 6
3222366 0
3222431 0
3222708 0
3222924 0
3222978 0
3223011 0
3223122 0
3223197 0
3223272 0
3223338 0
3223478 0
3223676 0
3224461 22
3224481 3
3224494 0
3224500 0
3224583 0
3224916 0
3225176 0
3225228 0
3225234 0
3225384 0
3225577 11
3225709 0
3226097 0
3226193 0
3226331 0
3226382 0
3226442 0
3226737 0
3226768 1
3226804 0
3226810 0
3226903 0
3227206 0
3227242 0
3227380 0
3227482 0
3227509 0
3227590 0
3227608 0
3227680 0
3227833 0
3227851 0
3227884 0
3227893 0
3227903 0
3228220 0
3228348 37
3228650 8
3228674 64
3228704 41
3228794 7
3229058 41
3229093 0
3229194 91
3229219 35
3229226 0
3229244 0
3229413 96
3229601 14
3229711 0
3229842 16
3229995 0
3230028 0
3230043 0
3230454 0
3230541 29
3230547 30
3230618 0
3230679 0
3230940 53
3230975 8
3231159 0
3231201 0
3231285 0
3231321 0
3231442 0
3231524 0
3231552 0
3231588 29
3231746 0
3232031 5
3232064 0
3232088 0
3232180 0
3232200 0
3232239 0
3232373 3
3232400 23
3232988 0
3233054 0
3233386 0
3233666 0
3233748 0
3233818 0
3233924 0
3234038 0
3234148 0
3234234 0
3234291 0
3234330 0
3234378 0
3234390 40
3234420 0
3234459 11
3234528 0
3234687 38
3234783 328
3234789 3
3234834 0
3234882 0
3234927 2
3234951 0
3235374 14
3235377 24
3235563 12
3235830 5
3235856 5
3235872 0
3236253 44
3236267 0
3236346 0
3236358 30
3236549 0
3236716 21
3236803 0
3237037 0
3237453 0
3237490 0
3237613 47
3237646 0
3237752 28
3237770 0
3237777 4
3237781 0
3237812 0
3237870 17
3237965 7
3238004 25
3238028 0
3238124 0
3238145 20
3238310 42
3238325 0
3238340 37
3238583 49
3238618 31
3238688 20
3238823 0
3239060 0
3239087 0
3239116 0
3239325 0
3239329 13
3239388 0
3239400 5
3239430 68
3239478 0
3239527 13
3239553 108
3239610 67
3239637 32
3239655 0
3239688 20
3239852 35
3239858 0
3239886 0
3239909 0
3240017 0
3240071 0
3240122 0
3240138 0
3240146 11
3240149 317
3240179 8
3240198 50
3240215 0
3240275 7
3240339 3
3240393 0
3240418 9
3240552 28
3240665 56
3240748 0
3240775 150
3240812 92
3240895 1
3240914 213
3240920 13
3241049 22
3241082 4
3241285 193
3241387 61
3241528 3
3241549 132
3241669 17
3241993 147
3242284 1
3242364 158
3242531 0
3242569 53
3242602 16
3242631 18
3242658 20
3242662 0
3242679 90
3243121 0
3243181 0
3243205 15
3243265 0
3243297 0
3243367 0
3243440 0
3243549 0
3243603 0
3243663 0
3243672 0
3243708 0
3243729 0
3243753 0
3243771 0
3243921 0
3243942 0
3243984 0
3244059 0
3244083 0
3244143 0
3244212 0
3244287 0
3244320 0
3244350 0
3244422 0
3244440 0
3244533 0
3244629 0
3244737 0
3244749 0
3244785 0
3244866 0
3244944 0
3244989 0
3245007 0
3245152 0
3245178 0
3245193 0
3245271 0
3245298 0
3245415 0
3245571 0
3245589 0
3245643 0
3245760 0
3246165 0
3246321 0
3246508 0
3246947 0
3246955 17
3246968 48
3247131 12
3247146 0
3247233 0
3247279 3
3247390 6
3247436 0
3247481 0
3247914 0
3247990 0
3248027 0
3248322 10
3248343 0
3248358 0
3248391 0
3248418 0
3248514 2
3248535 0
3248658 64
3248700 0
3248998 19
3249184 0
3249777 21
3250119 0
3250572 2
3250826 0
3251036 0
3251084 0
3251210 1
3251333 1
3251450 0
3251530 47
3251545 34
3251758 141
3251762 74
3251806 49
3251944 77
3251957 14
3251980 0
3252067 27
3252229 2
3252477 0
3252513 0
3252528 0
3252532 21
3252539 0
3252737 42
3252740 0
3252849 0
3252961 0
3253103 0
3253131 0
3253263 34
3253277 0
3253325 0
3253338 0
3253455 0
3253506 0
3253596 0
3253700 0
3253968 0
3254070 0
3254169 0
3254307 0
3254325 0
3254364 0
3254394 0
3254460 0
3254549 0
3254595 0
3254780 0
3254805 0
3254865 0
3255009 0
3255159 0
3255282 0
3255321 0
3255408 0
3255423 0
3255465 0
3255476 0
3255537 0
3255627 0
3255657 0
3255672 0
3255684 0
3255699 0
3255711 0
3255765 0
3255957 0
3256097 0
3256245 0
3256445 0
3256473 0
3256516 0
3256856 7
3257006 0
3257200 12
3257261 0
3257275 0
3257307 0
3257325 5
3257337 0
3257418 0
3257431 0
3257434 18
3257488 0
3257762 13
3257826 8
3258015 0
3258332 42
3258414 0
3258426 0
3258438 0
3258449 0
3258500 8
3258589 0
3258594 8
3258644 0
3258718 0
3258773 0
3258812 0
3258848 0
3258989 0
3259034 0
3259079 0
3259145 0
3259274 0
3259479 0
3259517 0
3259646 0
3259694 0
3259787 0
3259928 0
3259934 0
3260170 45
3260222 0
3260327 0
3260565 0
3260567 6
3260678 25
3260753 0
3260771 0
3260822 0
3260825 0
3260900 0
3261122 12
3261197 158
3261218 0
3261323 0
3261334 3
3261341 0
3261359 0
3261434 0
3261500 54
3261659 0
3261720 29
3261807 13
3261900 0
3261988 0
3262115 0
3262147 0
3262210 27
3262332 0
3262429 0
3262774 0
3262858 0
3262954 14
3262966 0
3263203 0
3263317 0
3263476 0
3263512 0
3263713 2
3263905 0
3263950 5189
3264040 0
3264079 25
3264195 0
3264567 18
3264795 1
3264847 0
3264879 10
3264945 21
3264966 0
3264989 29
3265014 0
3265119 30
3265188 0
3265269 8
3265299 9
3265302 14
3265318 0
3265371 64
3265396 0
3265470 0
3265506 10
3265515 23
3265641 45
3265707 3
3265725 9
3265822 3
3265828 0
3265854 0
3265860 38
3265905 0
3265968 5
3265983 0
3266013 38
3266028 0
3266145 30
3266163 5
3266290 4
3266320 5
3266416 0
3266512 0
3266602 0
3266606 0
3266665 0
3266728 0
3266794 2
3266908 1
3267058 0
3267216 0
3267268 0
3267352 0
3267391 0
3267400 0
3267420 0
3267715 0
3267718 0
3267757 0
3267841 0
3267861 3
3267877 0
3267946 7
3267982 0
3267985 0
3268095 0
3268113 0
3268241 0
3268300 0
3268346 0
3268406 3
3268410 1
3268468 10
3268542 14
3268699 0
3268887 46
3268944 0
3269058 0
3269070 0
3269181 0
3269340 4
3269694 3
3269773 0
3269897 8
3270041 0
3270221 31
3270783 17
3271255 0
3271841 0
3272361 26
3272525 29
3272644 35
3272976 0
3273030 0
3273041 0
3273242 35
3273245 88
3273536 1
3273663 7
3273668 0
3273688 0
3273799 17
3274278 13
3274688 6
3274692 79
3274782 20
3274845 9
3274854 9
3275249 10
3275453 0
3275507 5
3275600 24
3275669 19
3275805 0
3275831 5
3275981 51
3276008 19
3276299 32
3276403 107
3276434 213
3276485 0
3276569 0
3276581 0
3276719 55
3276764 25
3276857 0
3276956 0
3276974 17
3277102 7
3277113 0
3277172 0
3277304 0
3277322 0
3277377 0
3277383 0
3277385 7
3277809 0
3277831 0
3277833 0
3277934 0
3278021 0
3278279 0
3278573 0
3278765 0
3278947 23
3279076 57
3279513 0
3279535 16
3279838 0
3279912 0
3279958 0
3279988 3
3279996 0
3280238 0
3280377 0
3280455 0
3280578 0
3280719 0
3280956 0
3281280 0
3281301 0
3281410 42
3281812 26
3282209 0
3282263 0
3282515 0
3282624 0
3282730 9
3282836 0
3282938 0
3282940 0
3282956 0
3283042 0
3283065 0
3283102 0
3283114 0
3283147 0
3283151 0
3283195 0
3283201 0
3283233 0
3283248 0
3283291 0
3283306 0
3283453 113
3283507 24
3283622 0
3283699 4
3283708 8
3283834 0
3283952 4
3283989 0
3284194 35
3284215 113
3284265 18
3284302 41
3284346 0
3284445 0
3284647 0
3284875 0
3284899 0
3285088 0
3285157 0
3285484 0
3285598 0
3285700 0
3285785 0
3285805 0
3285873 0
3285999 0
3286044 0
3286179 0
3286393 0
3286413 0
3286461 0
3286530 0
3286584 0
3286713 0
3286788 0
3286933 0
3287026 0
3287055 0
3287297 0
3287350 0
3287363 0
3287441 0
3287477 0
3287516 0
3287579 0
3287587 0
3287742 0
3287989 0
3288004 0
3288318 0
3288729 0
3288918 0
3289143 1
3289256 0
3289355 0
3289382 0
3289490 0
3289571 21
3289787 0
3289921 0
3290744 0
3290933 0
3291063 0
3291306 0
3291333 0
3291342 0
3291519 0
3291876 0
3292074 0
3292113 0
3292140 0
3292184 0
3292196 0
3292257 0
3292356 0
3292456 0
3292600 0
3292732 17
3292780 25
3292840 14
3293032 52
3293152 18
3293209 7
3293302 3
3293664 1
3293839 0
3294138 0
3294341 28
3294411 0
3294493 0
3294499 5
3294876 0
3294980 21
3294982 28
3295004 44
3295228 0
3295501 0
3295681 0
3295804 0
3295915 0
3295948 0
3295954 0
3296227 0
3296245 0
3296413 0
3296431 0
3296503 0
3296548 0
3296554 0
3296747 0
3296886 0
3296982 0
3296985 0
3297090 0
3297133 0
3297212 0
3297255 0
3297291 0
3297368 0
3297556 0
3297691 0
3297987 0
3298006 0
3298153 0
3298176 0
3298266 0
3298326 0
3298386 0
3298410 0
3298632 0
3298788 0
3298791 0
3299088 0
3299151 0
3299205 0
3299507 0
3299603 0
3299741 0
3299807 0
3299960 0
3300113 0
3300250 0
3300293 0
3300307 0
3300397 0
3300448 0
3300475 0
3300673 0
3300691 0
3300730 0
3300820 0
3300910 0
3300922 0
3301036 0
3301304 0
3301777 13
3301946 8
3301964 0
3302077 0
3302103 12
3302134 7
3302158 0
3302176 0
3302197 0
3302209 0
3302230 0
3302338 0
3302464 0
3302491 21
3302567 38
3302894 0
3302902 0
3302914 51
3302988 0
3303016 0
3303018 23
3303435 67
3303513 47
3303549 14
3303582 34
3303618 25
3303971 18
3304293 0
3304401 0
3304521 29
3304527 3
3304770 0
3305058 35
3305139 19
3305208 25
3305265 30
3305349 0
3305403 6
3305505 0
3305655 0
3305760 9
3305826 0
3305904 0
3305913 0
3305988 46
3306333 6
3306510 27
3306840 0
3306963 0
3307045 0
3307065 17
3307089 0
3307179 22
3307368 0
3307438 0
3307452 0
3307553 16
3307559 0
3307621 0
3307692 0
3308077 0
3308113 0
3308128 0
3308241 0
3308497 6
3308675 0
3308703 42
3308965 13
3309059 58
3309099 0
3309193 0
3309214 0
3309322 0
3309397 0
3310024 0
3310138 0
3310152 0
3310387 0
3310439 0
3310489 14
3310540 19
3310839 2
3310935 0
3310989 0
3311112 0
3311250 6
3311304 23
3311361 12
3311376 0
3311566 3
3311875 0
3311887 0
3311899 0
3311911 0
3311923 0
3311932 0
3311947 54
3311962 15
3311986 43
3312010 19
3312031 6
3312037 7
3312212 0
3312240 0
3312484 0
3312901 0
3312954 0
3313454 3
3313520 0
3314030 0
3314108 0
3314263 0
3314288 0
3314330 0
3314871 0
3314934 0
3314946 0
3315294 0
3315325 0
3315331 0
3315437 0
3315452 4
3315509 0
3315530 0
3315769 0
3315911 0
3316145 9
3316169 45
3316271 15
3316431 8
3316434 0
3316524 20
3316566 0
3316838 0
3316875 0
3316899 0
3316926 0
3317001 41
3317223 7
3317646 0
3317751 0
3317834 8
3317844 17
3317876 0
3317900 9
3317925 0
3317937 0
3317940 0
3317956 0
3317977 0
3317990 0
3318443 0
3318579 0
3318630 44
3318635 0
3318663 0
3318674 21
3318704 0
3318752 22
3318992 0
3319091 0
3319208 15
3319463 90
3319526 0
3319607 0
3319682 0
3319735 0
3319794 34
3319814 0
3319838 0
3319853 0
3319862 10
3319922 0
3320012 66
3320042 14
3320081 26
3320198 77
3320224 0
3320411 0
3320486 5
3320522 10
3320525 26
3320537 0
3320540 0
3320607 12
3320653 14
3320830 2
3320854 0
3321082 1
3321406 0
3321418 0
3321557 13
3321587 54
3321719 0
3321899 0
3322154 7
3322289 6
3322334 97
3322418 0
3322526 34
3323110 55
3323404 0
3323791 0
3323899 0
3323980 2
3324109 0
3324116 1
3324136 3
3324142 19
3324245 0
3324474 1
3324686 2
3324716 15
3325454 0
3325597 0
3325629 19
3325646 0
3325720 734
3325769 0
3325886 79
3325943 10
3326098 12
3326113 0
3326428 0
3326578 3
3326665 33
3326795 38
3326833 5
3326901 14
3327019 19
3327085 0
3327145 0
3327184 250
3327277 3
3327318 18
3327506 0
3327599 13
3327828 0
3328598 0
3328621 0
3328630 26
3328691 0
3328991 0
3329027 0
3329061 0
3329069 49
3329161 0
3329226 0
3329445 0
3329599 0
3329765 0
3329769 4
3329823 0
3329825 7
3329892 80
3329899 0
3330015 0
3330051 4
3330583 51
3330640 0
3330784 0
3330793 18
3330796 7
3330970 6
3331003 1
3331018 0
3331087 56
3331099 31
3331122 47
3331126 0
3331174 40
3331186 1
3331236 0
3331291 2
3331338 0
3331387 0
3331408 0
3331486 3
3331534 0
3331564 0
3331636 0
3331753 0
3332038 10
3332068 0
3332182 11
3332270 0
3332300 6
3332598 0
3332610 0
3332617 3
3332625 0
3332793 0
3332895 0
3332970 21
3333180 0
3333198 13
3333312 29
3333372 2
3333456 0
3333749 0
3334052 4
3334196 10
3334334 5
3334344 0
3334413 0
3334583 15
3334686 23
3335001 48
3335079 0
3335105 0
3335352 23
3335409 14
3335529 3
3335614 19
3335643 0
3335840 2
3336242 0
3336305 8
3336368 63
3336382 0
3336445 0
3336595 0
3336816 37
3336894 31
3336987 0
3337005 50
3337026 0
3337036 0
3337047 0
3337953 0
3338134 0
3338205 0
3338247 0
3338749 12
3338773 0
3339184 0
3339337 0
3339454 0
3339544 0
3339580 0
3339618 26
3339698 0
3339715 0
3339744 150
3340210 35
3340267 114
3340270 21
3340288 0
3340395 0
3340514 5
3340522 0
3340603 12
3340681 0
3340945 0
3341431 0
3341491 37
3341497 50
3341623 0
3342365 0
3342461 45
3342631 0
3342647 0
3342888 6
3342936 0
3342950 8
3343198 0
3343369 5
3343384 50
3343386 0
3343411 2
3343453 0
3343627 0
3343681 98
3343720 0
3343912 7
3344014 73
3344188 25
3344296 0
3344308 0
3344329 0
3344380 0
3344656 0
3344662 0
3345133 0
3345219 0
3345292 0
3345546 0
3345582 0
3345639 1
3345686 0
3345711 0
3345726 0
3345838 0
3345905 0
3346062 0
3346065 0
3346083 0
3346183 0
3346246 74
3346256 0
3346285 0
3346350 0
3346372 0
3346446 0
3346574 0
3346650 0
3346677 5
3346716 0
3346725 0
3346916 0
3347043 0
3347058 14
3347127 12
3347136 0
3347226 0
3347379 21
3347621 0
3347633 8
3347708 4
3347749 0
3347777 20
3347792 0
3347861 0
3347935 0
3347987 1
3347999 0
3348092 0
3348155 30
3348179 1
3348293 0
3348299 0
3348347 0
3348368 0
3348419 0
3348449 5
3348578 0
3348647 0
3348755 18
3348824 0
3348943 0
3348988 60
3349009 0
3349012 52
3349027 0
3349492 30
3349531 27
3349591 67
3349675 34
3349693 26
3349735 0
3349953 6
3350112 0
3350133 0
3350220 16
3350313 0
3350364 0
3350417 0
3350463 443
3350550 18
3350553 17
3350625 0
3350882 0
3350915 0
3350924 0
3350987 0
3351137 11
3351235 0
3351239 19
3351254 0
3351322 20
3351847 0
3351881 0
3352075 0
3352084 0
3352117 0
3352355 0
3352372 0
3352726 12
3352819 2
3352867 1
3352977 0
3353067 0
3353214 3
3353283 0
3353345 17
3353528 0
3353694 0
3353751 0
3353773 17
3353850 0
3353880 0
3354071 0
3354333 0
3354508 0
3354626 0
3354651 18
3354683 0
3354689 17
3354779 0
3354840 0
3354853 0
3355031 0
3355085 0
3355103 1
3355208 0
3355236 0
3355268 0
3355308 0
3355448 0
3355512 0
3355610 19
3355654 0
3355678 0
3355718 0
3355730 77
3355820 0
3355868 69
3355934 8
3355970 4
3355991 0
3356159 0
3356390 0
3356412 0
3356424 107
3356441 0
3356450 44
3356590 0
3356828 0
3356873 0
3356890 0
3356977 0
3356990 0
3357008 74
3357014 31
3357056 61
3357304 9
3357467 16
3357540 0
3357560 0
3357562 0
3357569 0
3357719 0
3357878 0
3357911 0
3358177 0
3358196 0
3358527 0
3359017 2
3359050 25
3359216 14
3359429 0
3359464 0
3359593 0
3359638 0
3359833 0
3359857 0
3359959 0
3359968 0
3359995 40
3360209 0
3360223 0
3360448 0
3360496 71
3360562 21
3360680 16
3360694 0
3360711 39
3360774 0
3360832 0
3360843 0
3360960 136
3361014 7
3361047 26
3361260 23
3361311 0
3361341 0
3361362 19
3361401 47
3361476 0
3361503 9
3361531 0
3361578 0
3361761 2
3361776 30
3361782 880
3361824 0
3361913 0
3361926 0
3361971 0
3362202 74
3362229 85
3362241 22
3362285 27
3362372 28
3362401 12
3362463 0
3362520 59
3362543 13
3362630 0
3362710 0
3362816 0
3363188 9
3363278 0
3363377 17
3363491 11
3363650 0
3363692 4
3363819 0
3363896 53
3363951 171
3364052 0
3364101 0
3364110 19
3364138 6
3364276 7
3364358 0
3364578 0
3364593 11
3364672 0
3364818 0
3364875 26
3364966 1
3365223 53
3365367 0
3365376 11
3365496 10
3365615 0
3365774 14
3365798 0
3366259 0
3366347 0
3366353 0
3366359 0
3366365 0
3366698 0
3366847 0
3367054 35
3367072 0
3367180 21
3367214 0
3367234 0
3367476 2
3367563 0
3367613 0
3367680 0
3367734 0
3367851 0
3367898 0
3368034 31
3368115 0
3368127 55
3368175 13
3368197 0
3368301 0
3368326 0
3368341 98
3368401 7
3368482 0
3368650 55
3368656 74
3368758 1
3368875 0
3368911 0
3369012 20
3369076 0
3369178 0
3369191 0
3369199 0
3369268 2
3369316 32
3369409 59
3369418 3
3369481 12
3369646 1
3369725 0
3369799 0
3369850 49
3369892 0
3369949 19
3370135 21
3370220 0
3370425 0
3370477 0
3370528 0
3370747 0
3370844 0
3371142 0
3371144 0
3371152 0
3371205 24
3371305 0
3371324 0
3372149 6
3372629 0
3372779 0
3372791 0
3372896 0
3372912 0
3372952 0
3373005 0
3373100 10
3373423 0
3373496 0
3373552 0
3373565 0
3373621 0
3373651 32
3373705 0
3373841 0
3373944 0
3373963 0
3373966 0
3374043 2
3374066 76
3374080 14
3374137 0
3374140 25
3374153 0
3374155 0
3374168 0
3374405 27
3374416 0
3374482 0
3374512 0
3374565 0
3374568 0
3374638 0
3374652 0
3374670 0
3374790 0
3374842 0
3375017 0
3375076 0
3375165 7
3375279 2
3375290 0
3375369 0
3375454 0
3375828 0
3375834 0
3375838 79
3375891 0
3375921 0
3375975 0
3376032 54
3376164 0
3376167 2
3376313 1
3376336 0
3376339 18
3376414 20
3376542 0
3376570 0
3376752 5
3376779 0
3376875 0
3376902 1
3376965 0
3377034 0
3377176 0
3377187 0
3377238 0
3377776 0
3378056 0
3378155 0
3378182 0
3378215 0
3378221 12
3378254 0
3378448 0
3378526 13
3378613 131
3378617 0
3378736 0
3378745 0
3378789 0
3378916 0
3379229 12
3379306 35
3379310 0
3379377 11
3379475 16
3379501 0
3379576 7
3379640 10
3379651 0
3379674 0
3379840 0
3379918 0
3379990 32
3380143 0
3380258 0
3380365 0
3380454 0
3380488 0
3380617 0
3380731 0
3380805 0
3380842 0
3380953 0
3381061 0
3381271 0
3381358 80
3381508 0
3381628 0
3381706 4
3381734 0
3381817 34
3381950 23
3381970 0
3382037 0
3382087 0
3382204 0
3382227 0
3382268 0
3382298 0
3382328 1
3382370 0
3382447 0
3382471 36
3382654 0
3382661 0
3382675 10
3382756 0
3382795 0
3382845 0
3382884 0
3382930 0
3383191 0
3383304 0
3383402 6
3383475 3
3383563 0
3383596 35
3383689 0
3383798 0
3383814 73
3383833 0
3384135 0
3384388 23
3384640 0
3384858 0
3384990 20
3385022 0
3385054 15
3385245 60
3385395 0
3385545 2
3385573 0
3385770 0
3385830 119
3386127 10
3386236 13
3386274 0
3386307 0
3386536 0
3387156 0
3387271 38
3387286 0
3387298 25
3387421 0
3387442 0
3387512 0
3387637 43
3387696 45
3387709 6
3387793 26
3387940 0
3388250 5
3388259 20
3388261 0
3388301 0
3388318 3
3388366 0
3388573 0
3388600 1
3388633 0
3388883 6
3388958 2
3389093 0
3389126 0
3389201 0
3389210 0
3389233 0
3389267 0
3389270 0
3389396 0
3389411 0
3389435 0
3389527 0
3389579 0
3389822 0
3389828 0
3389927 0
3390135 0
3390167 0
3390176 0
3390250 0
3390257 6
3390259 2
3390315 0
3390346 6
3390359 0
3390413 0
3390448 0
3390821 0
3390830 27
3390911 0
3391088 3
3391126 12
3391258 6
3391267 0
3391294 0
3391394 0
3391446 0
3391460 0
3391484 0
3391540 0
3391641 0
3391647 0
3391770 0
3392076 0
3392206 0
3392389 6
3392521 0
3392550 0
3392691 0
3392802 0
3392839 0
3392899 0
3393247 0
3393259 0
3393268 0
3393276 0
3393278 0
3393309 0
3393466 6
3393520 0
3393559 3
3393670 5
3393973 41
3394075 0
3394240 0
3394605 0
3394731 0
3394802 0
3394822 3
3394824 24
3394826 0
3394837 0
3394849 2
3394996 0
3395054 83
3395065 0
3395079 0
3395081 0
3395297 88
3395378 0
3395462 0
3395767 0
3395806 0
3395867 0
3396047 0
3396105 0
3396128 0
3396145 0
3396331 0
3396549 0
3396580 0
3396684 0
3396696 30
3396830 0
3396832 6
3396936 0
3396985 0
3397448 0
3397731 3
3397788 8
3397805 0
3397842 0
3397919 25
3398102 0
3398124 0
3398130 0
3398181 0
3398202 0
3398338 20
3398358 3
3398422 0
3398517 0
3398595 0
3398796 0
3398800 0
3398815 0
3398827 0
3398840 0
3398845 0
3398860 0
3398948 0
3399008 0
3399036 51
3399188 17
3399452 0
3399561 11
3399589 4
3399882 0
3399956 16
3400033 0
3400155 0
3400276 0
3400361 6
3400373 0
3400395 560
3400432 0
3400458 8
3400487 2
3400500 0
3400637 32
3400748 75
3400900 0
3400969 0
3400990 0
3401040 1
3401305 23
3401341 0
3401395 34
3401633 0
3401656 0
3401672 0
3401859 0
3401894 0
3401905 61
3401972 4
3402006 0
3402090 0
3402127 7
3402160 0
3402237 0
3402264 0
3402352 0
3402414 15
3402481 0
3402610 0
3402664 10
3402727 0
3402825 40
3402844 0
3402856 0
3403000 0
3403029 0
3403123 0
3403135 0
3403174 0
3403295 0
3403382 1
3403431 0
3403437 0
3403495 14
3403539 21
3403582 0
3403618 4
3403654 0
3403662 32
3403686 0
3403725 0
3403730 0
3403836 0
3404031 0
3404059 0
3404063 0
3404133 0
3404139 1
3404189 0
3404252 0
3404310 0
3404327 0
3404341 0
3404408 0
3404414 0
3404425 7
3404661 0
3404733 92
3404762 0
3404838 0
3404864 0
3404870 0
3404881 0
3405015 0
3405024 14
3405036 12
3405054 0
3405077 85
3405121 1
3405188 43
3405340 0
3405374 99
3405476 61
3405553 6
3405566 3
3405609 0
3405669 0
3405747 17
3405813 5
3405821 0
3405836 0
3405915 17
3405936 0
3406027 0
3406134 19
3406154 0
3406220 0
3406316 0
3406414 0
3406568 0
3406598 1
3406602 0
3406640 0
3406649 0
3406655 0
3406704 0
3406746 13
3406817 0
3406820 1
3406914 0
3406985 0
3406997 0
3407019 0
3407132 0
3407138 0
3407147 0
3407185 0
3407283 0
3407372 0
3407533 8
3407559 0
3407586 4
3407628 0
3407691 0
3407717 0
3407793 0
3407796 18
3407888 0
3407979 27
3407990 10
3408097 0
3408181 9
3408195 0
3408248 0
3408266 0
3408598 0
3408734 0
3408745 0
3408777 6
3408783 0
3408790 0
3408796 0
3408803 0
3408849 11
3408978 1
3409138 0
3409424 9
3409426 2
3409450 0
3409588 0
3409632 0
3409668 0
3409696 0
3409798 0
3409845 0
3409891 4
3409944 63
3410144 0
3410187 0
3410199 3
3410250 0
3410311 0
3410455 0
3410545 2
3410606 5
3410632 0
3410678 55
3410681 0
3410707 0
3410726 0
3410745 0
3410752 0
3410783 4
3410806 14
3410833 0
3410905 0
3410915 0
3410988 1
3411068 0
3411161 5
3411169 0
3411185 0
3411193 0
3411227 0
3411243 0
3411311 0
3411472 0
3411546 0
3411727 0
3411756 0
3411766 0
3411772 0
3411777 0
3411782 0
3411791 0
3411822 2619
3411861 0
3411951 0
3411991 0
3412021 8
3412049 0
3412132 0
3412152 0
3412207 0
3412227 51
3412288 32
3412345 0
3412396 0
3412406 0
3412567 8
3412570 98
3412588 16
3412610 0
3412613 0
3412630 0
3412651 0
3412672 0
3412686 0
3412695 0
3412846 0
3412864 0
3412954 0
3413048 0
3413062 62
3413128 90
3413242 0
3413266 37
3413284 18
3413319 0
3413343 0
3413393 0
3413416 0
3413422 0
3413436 21
3413517 0
3413558 326
3413653 0
3413701 0
3413782 0
3413822 8
3413916 0
3413931 0
3413963 0
3414091 0
3414224 0
3414264 0
3414293 0
3414327 0
3414497 0
3414521 0
3414528 0
3414535 0
3414635 0
3414725 0
3414773 0
3414852 0
3414889 0
3414904 1
3414909 0
3414912 0
3415006 0
3415041 0
3415049 0
3415089 0
3415136 10
3415219 0
3415264 1
3415297 0
3415479 0
3415512 0
3415519 0
3415563 0
3415664 0
3415771 0
3415891 10
3415901 30
3415904 0
3415913 29
3415927 12
3415959 0
3415999 0
3416013 0
3416027 12
3416030 0
3416055 0
3416064 0
3416196 0
3416230 0
3416260 6
3416269 0
3416312 0
3416381 0
3416618 0
3416661 0
3416696 0
3416710 0
3416716 0
3416796 35
3416957 6
3416977 0
3417023 2
3417047 15
3417059 0
3417071 0
3417107 20
3417168 76
3417200 0
3417245 0
3417252 0
3417269 16
3417322 2
3417339 2
3417427 34
3417456 0
3417490 11
3417522 8
3417571 0
3417598 47
3417673 6
3417831 0
3418012 9
3418015 28
3418023 24
3418161 37
3418228 0
3418258 17
3418267 0
3418371 41
3418441 38
3418552 34
3418596 43
3418629 42
3418635 0
3418715 0
3418747 8
3418794 0
3418827 0
3418845 61
3418870 0
3418902 0
3418911 0
3418963 0
3418996 28
3419068 0
3419084 0
3419169 0
3419237 2
3419267 0
3419283 16
3419488 0
3419511 17
3419664 0
3419710 46
3419904 1
3419949 635
3420002 0
3420029 0
3420115 0
3420151 19
3420335 0
3420561 0
3420612 0
3420666 20
3420735 0
3420781 17
3420836 0
3420839 136
3420884 12
3420892 8
3420900 0
3420932 0
3420951 18
3421007 11
3421037 0
3421047 26
3421124 0
3421154 35
3421163 0
3421406 35
3421416 50
3421534 0
3421561 0
3421589 50
3421593 243
3421660 0
3421748 0
3421780 0
3421791 0
3421812 0
3422010 0
3422197 7
3422222 48
3422426 0
3422495 38
3422633 0
3422697 3
3422716 38
3422738 0
3422740 0
3422751 0
3422757 0
3422852 0
3422905 0
3423175 4
3423229 10
3423329 0
3423349 0
3423425 0
3423502 14
3423697 0
3423705 23
3423721 0
3423821 0
3423906 0
3423924 12
3423939 0
3424029 7
3424128 0
3424176 0
3424277 0
3424442 3
3424446 0
3424486 12
3424498 0
3424507 0
3424603 0
3424687 0
3424780 0
3424798 0
3424993 33
3425026 4
3425083 0
3425110 33
3425167 0
3425262 35
3425353 0
3425368 0
3425395 0
3425434 0
3425449 10
3425630 0
3425761 271
3425765 131
3426173 0
3426348 7
3426404 2
3426488 39
3426556 0
3426566 0
3426713 4
3426720 0
3426752 0
3426903 0
3426932 3
3427001 13
3427112 0
3427205 0
3427408 0
3427416 0
3427537 0
3427558 0
3427618 4
3427648 20
3427688 0
3427813 0
3427946 0
3427966 45
3428032 0
3428165 0
3428198 0
3428422 6
3428449 23
3428480 0
3428501 1
3428508 4
3428550 0
3428602 0
3428674 0
3428705 0
3428799 0
3428825 0
3428882 0
3428884 0
3429136 0
3429298 16
3429375 0
3429382 0
3429393 10
3429395 0
3429403 21
3429405 17
3429626 5
3429646 0
3429648 0
3429654 3
3429656 0
3429880 42
3429882 0
3429891 0
3429946 22
3430011 2
3430048 0
3430115 0
3430269 0
3430401 40
3430494 0
3430538 13
3430700 7
3430718 44
3430754 6
3430838 0
3430901 0
3431048 45
3431126 0
3431153 0
3431224 0
3431343 0
3431376 24
3431421 26
3431424 0
3431475 0
3431523 0
3431544 0
3431562 4
3431582 0
3431619 94
3431655 0
3431669 0
3431730 9
3431750 0
3431763 3
3431859 0
3431931 0
3431970 18
3432018 0
3432072 20
3432075 1
3432078 0
3432120 0
3432168 0
3432391 3
3432433 0
3432506 191
3432572 66
3432575 13
3432688 0
3432726 38
3432735 0
3432749 10
3432927 1
3433027 0
3433061 0
3433235 0
3433245 0
3433247 0
3433259 4
3433263 0
3433285 0
3433308 0
3433328 0
3433417 0
3433490 0
3433546 0
3433715 0
3433742 102
3433961 16
3434016 0
3434038 23
3434249 0
3434279 0
3434313 0
3434363 0
3434397 0
3434417 0
3434477 0
3434547 0
3434559 0
3434563 0
3434591 0
3434600 0
3434604 0
3434618 0
3434622 0
3434642 0
3434670 0
3434717 0
3434798 0
3434811 0
3434831 0
3434951 0
3435044 0
3435119 36
3435284 9
3435336 0
3435463 0
3435480 0
3435482 31
3435560 0
3435586 0
3435875 0
3435990 1
3435992 57
3436245 0
3436262 7
3436401 0
3436424 1
3436511 0
3436516 0
3436525 0
3436563 8
3436577 0
3436579 91
3436617 0
3436664 0
3436687 0
3436742 0
3436759 0
3436810 0
3436888 0
3436927 0
3436950 8
3437138 0
3437151 0
3437257 2
3437344 15
3437375 0
3437535 0
3437642 0
3437703 0
3437722 0
3437761 0
3437773 0
3437822 19
3437848 0
3437865 0
3437932 0
3437951 0
3437987 24
3438097 12
3438397 0
3438651 0
3438687 0
3438696 0
3438714 0
3438769 6
3438782 0
3438919 0
3438951 2
3439020 0
3439182 4
3439281 24
3439341 0
3439386 0
3439536 0
3439565 0
3439935 0
3439990 0
3440026 0
3440249 0
3440389 0
3440417 10
3440543 0
3440576 0
3440682 0
3440745 0
3440829 24
3440831 0
3440888 0
3440896 2
3441182 0
3441211 269
3441517 0
3441541 37
3441659 0
3441663 15
3441837 33
3441959 0
3442034 94
3442119 0
3442499 11
3442678 0
3442694 0
3442853 166
3442896 0
3443079 3
3443110 0
3443117 0
3443200 9
3443424 0
3443427 0
3443453 7
3443461 0
3443635 0
3443662 0
3443679 4
3443698 5
3444064 40
3444074 0
3444092 4
3444229 16
3444337 91
3444376 20
3444577 17
3444620 0
3444627 0
3444649 17
3444655 0
3444763 27
3444927 56
3444978 12
3445059 0
3445107 63
3445181 0
3445224 15
3445242 0
3445284 0
3445367 0
3445377 0
3445380 0
3445404 0
3445491 0
3445518 0
3445530 12
3445536 37
3445566 6
3445568 0
3445707 0
3445899 0
3445904 16
3445908 20
3445937 0
3445944 0
3445951 0
3445970 20
3445975 0
3446195 3
3446215 0
3446229 0
3446327 0
3446411 22
3446486 0
3446567 29
3446585 166
3446747 13
3446837 12
3446839 0
3447057 0
3447163 0
3447179 0
3447218 50
3447470 5
3447557 0
3447634 21
3447697 0
3447721 0
3447862 0
3447873 4
3447938 27
3448291 0
3448312 0
3448318 0
3448321 37
3448413 0
3448462 23
3448705 0
3448912 2
3448930 0
3448941 4
3448976 20
3449018 93
3449021 0
3449028 21
3449048 0
3449108 0
3449235 0
3449249 35
3449631 35
3449684 6
3449838 0
3449865 0
3449911 23
3449928 0
3449941 0
3449944 0
3449952 0
3450026 0
3450079 17
3450111 0
3450113 0
3450134 0
3450150 0
3450348 0
3450361 0
3450452 25
3450462 0
3450548 0
3450868 0
3451084 0
3451108 0
3451131 0
3451144 0
3451156 0
3451216 0
3451333 0
3451351 0
3451411 0
3451609 4
3451621 0
3451632 0
3451651 3
3451699 0
3451768 0
3451774 0
3451876 10
3451909 9
3451941 0
3451984 0
3452034 2
3452143 2
3452214 0
3452388 3
3452454 0
3452467 0
3452527 0
3452554 7
3452665 20
3452725 0
3452731 0
3452788 25
3452809 0
3452893 0
3452900 22
3452961 0
3452992 0
3453070 0
3453124 21
3453183 33
3453225 21
3453459 0
3453497 30
3453510 8
3453528 5
3453570 0
3453584 0
3453586 19
3453602 0
3453612 9
3453806 0
3453857 0
3453944 0
3454127 0
3454221 0
3454253 0
3454294 0
3454307 0
3454339 0
3454471 0
3454503 14
3454519 6
3454591 0
3454601 0
3454615 11
3454900 0
3454927 0
3454976 0
3455020 1
3455079 0
3455151 0
3455267 0
3455335 0
3455447 0
3455506 0
3455526 0
3455579 0
3455604 25
3455834 2
3455945 0
3455989 3
3455996 4
3456046 0
3456122 24
3456251 0
3456278 0
3456281 3
3456302 0
3456335 0
3456452 0
3456608 9
3456715 0
3456743 3
3456971 0
3456986 5
3456989 17
3457179 0
3457206 0
3457290 0
3457305 0
3457350 0
3457541 0
3457565 0
3457641 4
3458175 0
3458205 0
3458210 0
3458333 4
3458708 0
3458718 55
3458745 0
3458790 2
3458810 167
3458817 20
3459106 0
3459144 9
3459184 0
3459204 5
3459243 0
3459269 0
3459305 0
3459387 0
3459489 0
3459516 3
3459612 0
3459898 0
3459926 0
3459939 0
3459943 0
3459947 0
3459951 0
3459990 0
3459994 0
3459998 0
3460002 0
3460006 0
3460015 0
3460085 0
3460115 0
3460160 0
3460240 6
3460244 50
3460390 6
3460539 0
3460618 0
3460901 0
3460933 0
3461255 0
3461459 0
3461474 0
3461486 0
3461528 0
3461805 0
3461971 0
3462162 0
3462323 0
3462701 0
3462861 0
3462915 0
3462951 0
3463020 0
3463029 0
3463059 11
3463248 0
3463266 36
3463284 4
3463389 19
3463515 1
3463520 0
3463569 0
3463636 11
3463677 18
3463758 0
3463843 0
3463931 16
3464054 0
3464167 0
3464517 162
3464726 0
3465149 0
3465244 6
3465416 2
3465436 0
3465474 0
3465576 25
3465734 0
3465776 0
3465876 0
3465960 0
3465974 0
3466056 5
3466108 0
3466173 0
3466332 0
3466407 8
3466416 0
3466456 11
3466569 0
3466640 0
3466742 0
3466802 0
3466940 0
3467015 22
3467050 12
3467088 15
3467248 0
3467346 0
3467420 0
3467439 0
3467445 0
3467475 19
3467534 181
3467601 5
3467622 0
3467646 0
3467743 0
3467866 0
3467870 0
3467874 0
3467878 0
3467886 0
3468035 0
3468059 0
3468086 0
3468185 0
3468197 0
3468311 1
3468488 0
3468638 0
3468739 0
3468792 0
3468803 0
3468929 3
3468959 0
3469058 0
3469224 0
3469483 23
3469504 0
3469555 0
3469577 0
3469743 0
3469799 11
3469807 2
3469834 19
3469911 9
3470223 2
3470235 0
3470275 0
3470353 0
3470368 0
3470388 0
3470512 0
3470518 28
3470627 0
3470634 0
3470661 4
3470675 4
3470765 82
3470795 0
3470906 0
3470973 10
3471104 0
3471117 0
3471280 0
3471332 3
3471335 39
3471455 0
3471655 0
3471697 0
3471747 0
3471860 4
3471921 0
3471971 0
3472118 0
3472140 0
3472144 10
3472188 0
3472340 87
3472361 0
3472406 0
3472418 4
3472472 0
3472604 3
3472682 0
3472799 0
3472876 16
3472913 4
3472924 0
3473051 0
3473277 0
3473315 0
3473333 0
3473372 0
3473430 0
3473505 29
3473582 39
3473747 0
3473831 0
3474160 20
3474166 31
3474364 2
3474379 18
3474420 0
3474457 0
3474538 10
3474622 0
3474646 0
3474791 0
3474803 0
3474907 0
3475115 0
3475140 35
3475178 18
3475196 0
3475397 0
3475422 0
3475532 32
3475871 7
3476077 0
3476138 0
3476207 0
3476464 3
3476665 0
3476668 0
3476815 6
3476851 0
3476857 0
3476917 0
3476936 7
3477109 137
3477130 369
3477132 0
3477166 6
3477199 0
3477283 0
3477453 0
3477576 4
3477715 1
3477841 7
3477850 2
3477969 8
3478372 12
3478555 0
3478594 1
3478664 0
3478858 0
3478898 0
3478915 49
3479101 0
3479142 0
3479209 0
3479314 0
3479326 19
3479341 0
3479565 0
3479637 0
3479841 31
3479865 0
3479929 19
3479989 31
3480001 102
3480129 37
3480165 0
3480171 0
3480201 0
3480229 0
3480234 0
3480423 0
3480440 0
3480555 0
3480559 0
3480821 0
3480827 0
3480976 0
3481024 6
3481087 13
3481090 29
3481115 0
3481129 5
3481258 0
3481297 44
3481495 6
3481576 0
3481590 0
3481653 0
3481740 17
3481755 0
3481822 32
3481837 0
3481909 0
3482003 0
3482079 0
3482090 0
3482120 0
3482144 22
3482602 0
3482635 0
3482716 60
3482723 0
3482847 26
3482858 0
3483120 8
3483150 13
3483195 29
3483346 0
3483369 0
3483507 0
3483516 0
3483648 0
3483678 0
3483700 0
3483788 5
3483808 0
3483846 0
3483906 0
3484127 0
3484308 0
3484400 0
3484409 0
3484418 0
3484433 0
3484454 16
3484498 1
3484614 0
3484802 0
3484975 0
3485053 9
3485091 0
3485106 9
3485146 0
3485227 13
3485263 0
3485296 0
3485393 0
3485527 0
3485606 0
3485623 0
3485731 9
3485791 0
3485830 0
3485860 0
3485862 5
3485869 6
3485871 0
3485926 37
3485929 19
3485983 0
3486028 0
3486075 6
3486167 2
3486330 0
3486332 0
3486522 0
3486588 3
3486681 0
3486806 0
3487071 4
3487091 0
3487112 1
3487212 0
3487419 13
3487470 0
3487481 0
3487492 0
3487502 0
3487537 55
3487579 18
3487586 8
3488046 0
3488113 0
3488185 22
3488315 0
3488632 16
3488842 0
3488899 66
3488909 0
3488936 0
3488975 0
3489029 2
3489038 0
3489179 120
3489227 2
3489338 3
3489365 25
3489391 0
3489475 0
3489484 0
3489546 0
3489675 2
3489841 0
3490072 4
3490092 6
3490114 0
3490316 0
3490484 0
3490772 0
3490907 0
3491091 17
3491165 0
3491217 0
3491405 8
3491444 0
3491450 0
3491516 0
3491592 0
3491622 88
3491660 0
3491756 0
3492047 32
3492265 0
3492379 8
3492389 6
3492409 36
3492526 0
3492601 0
3492675 0
3492696 0
3492703 10
3492829 0
3492850 52
3492856 81
3492890 41
3493162 0
3493189 1
3493525 0
3493540 25
3493543 80
3493600 0
3493688 13
3493719 0
3493752 0
3493777 0
3493791 0
3493797 0
3493828 0
3493830 0
3493834 0
3493838 0
3493864 0
3494000 48
3494081 0
3494136 0
3494183 0
3494325 0
3494587 0
3494839 12
3494951 0
3494964 12
3495117 0
3495230 0
3495302 0
3495380 0
3495440 0
3495512 0
3495608 0
3495702 17
3495812 0
3495823 5
3495878 5
3496142 0
3496260 0
3496361 16
3496397 22
3496439 0
3496529 2
3496619 0
3496777 7
3497082 0
3497131 21
3497137 21
3497197 0
3497250 16
3497332 49
3497490 0
3497587 0
3497639 0
3497696 24
3497743 1
3497824 0
3497862 0
3497929 0
3498201 0
3498220 0
3498223 0
3498228 0
3498242 0
3498273 0
3498331 0
3498338 14
3498421 0
3498428 0
3498520 72
3498693 0
3498919 0
3498952 0
3499016 1
3499267 0
3499398 0
3499481 2
3499485 28
3499536 0
3499542 98
3499668 140
3499731 0
3499877 0
3499922 0
3499956 0
3499968 0
3499990 0
3500016 0
3500026 0
3500034 0
3500109 0
3500169 0
3500212 16
3500379 25
3500471 0
3500483 0
3500502 0
3500508 0
3500539 0
3500550 0
3500612 0
3500638 0
3500645 0
3500653 0
3500668 0
3500681 0
3500724 0
3500828 17
3500837 0
3500852 59
3500912 0
3500918 0
3500970 0
3500999 0
3501018 0
3501029 0
3501089 0
3501098 20
3501100 7
3501104 6
3501327 0
3501337 0
3501380 63
3501554 60
3501686 0
3501761 12
3501968 0
3502097 0
3502196 0
3502405 37
3502445 0
3502501 10
3502514 5
3502532 44
3502793 5
3502931 113
3502961 59
3503040 42
3503060 36
3503149 4
3503336 386
3503495 9
3503603 30
3503684 61
3503732 205
3503801 17
3503811 2
3503927 0
3503982 0
3503994 71
3504035 17
3504138 13
3504312 8
3504376 2
3504393 0
3504432 52
3504533 0
3504561 0
3504586 0
3504783 12
3504792 0
3504882 46
3504890 0
3504914 13
3504947 0
3504962 0
3505026 0
3505047 0
3505129 0
3505228 0
3505304 0
3505383 1
3505504 0
3505540 0
3505542 0
3505605 0
3505710 0
3505719 0
3505747 0
3505752 0
3505766 1
3505942 0
3506153 25
3506198 47
3506318 0
3506419 0
3506430 0
3506449 0
3506545 5
3506658 0
3506741 19
3506810 0
3507036 2
3507165 2
3507175 0
3507214 0
3507232 0
3507339 17
3507459 0
3507566 7
3507717 0
3507783 0
3507790 0
3507906 42
3507909 53
3507921 22
3507975 0
3507984 0
3507988 18
3508080 0
3508200 2
3508212 26
3508219 0
3508233 0
3508296 5
3508299 4
3508370 0
3508394 0
3508412 20
3508440 18
3508458 7
3508506 0
3508567 0
3508611 18
3508746 29
3508764 0
3508805 0
3508810 0
3508825 46
3508886 17
3509098 0
3509118 0
3509196 20
3509220 21
3509367 0
3509414 0
3509491 27
3509545 0
3509660 8
3509850 5
3509887 0
3509925 18
3509939 41
3510087 0
3510245 34
3510255 0
3510287 0
3510404 0
3510407 41
3510419 17
3510497 11
3510699 23
3510836 13
3510933 0
3510951 39
3510957 0
3510987 90
3510990 0
3511021 0
3511077 0
3511227 11
3511466 20
3511476 23
3511512 0
3511631 0
3511784 0
3511988 0
3512000 8
3512083 0
3512238 0
3512315 41
3512341 0
3512393 0
3512441 0
3512475 57
3512494 0
3512742 0
3512889 4
3512892 0
3513063 0
3513159 10
3513306 0
3513308 0
3513612 10
3513711 0
3513814 0
3513846 0
3513891 0
3513971 81
3514073 0
3514182 0
3514201 0
3514223 0
3514237 0
3514263 0
3514379 0
3514397 0
3514491 0
3514643 6
3514964 0
3514976 0
3515040 0
3515048 0
3515076 0
3515085 0
3515149 0
3515183 0
3515213 0
3515318 0
3515417 0
3515434 0
3515442 0
3515668 0
3515758 0
3515768 0
3515792 0
3516031 0
3516079 0
3516153 0
3516158 0
3516403 0
3516433 0
3516479 0
3516494 0
3516725 0
3516772 3
3516775 147
3516837 0
3516908 0
3516944 0
3517026 0
3517085 0
3517254 0
3517270 49
3517272 0
3517312 0
3517339 0
3517402 0
3517516 30
3517735 6
3517766 0
3517796 18
3517823 0
3517832 0
3517847 0
3517856 0
3517932 0
3517948 16
3518168 0
3518214 0
3518222 0
3518350 0
3518566 0
3518632 6
3518651 25
3518776 0
3518960 0
3519062 39
3519088 16
3519109 81
3519337 3
3519354 6
3519450 0
3519507 0
3519603 0
3519624 4
3519753 24
3519939 16
3520056 0
3520228 0
3520234 0
3520253 0
3520258 19
3520278 0
3520447 2
3520458 3
3520500 0
3520602 0
3520622 0
3520794 0
3521009 6
3521022 21
3521052 557
3521149 15
3521239 0
3521295 0
3521325 0
3521466 0
3521598 48
3521687 0
3521709 0
3521816 0
3521822 4
3521878 0
3521900 0
3521991 0
3522032 32
3522041 17
3522126 0
3522238 0
3522474 10
3522525 0
3522586 0
3522644 44
3522690 22
3522714 2
3522720 0
3522767 28
3522990 36
3523058 19
3523166 0
3523360 0
3523387 0
3523425 42
3523464 24
3523564 1
3523566 0
3523635 0
3523781 18
3523789 0
3523998 0
3524034 41
3524172 0
3524187 23
3524232 0
3524285 0
3524349 3
3524450 0
3524637 1
3524718 0
3524721 0
3524727 0
3524733 0
3524750 0
3524816 3
3524983 0
3525106 0
3525128 0
3525340 0
3525412 6
3525667 18
3525767 0
3525830 0
3525877 0
3525988 15
3526108 0
3526151 0
3526362 0
3526513 0
3526515 0
3526535 0
3526648 0
3526788 0
3526823 13
3526833 0
3526871 0
3526943 0
3527102 62
3527194 5
3527224 0
3527334 0
3527390 1
3527483 0
3527492 0
3527512 0
3527537 3
3527663 10
3527831 1
3527867 0
3527894 1
3528119 86
3528218 5
3528224 0
3528377 0
3528446 6
3528485 0
3528653 11
3528884 3
3528992 22
3529046 0
3529235 0
3529337 0
3529427 5
3529452 0
3529471 0
3529567 3
3529607 0
3529720 0
3529739 30
3529826 34
3529835 1
3529859 0
3529895 22
3529994 0
3530042 45
3530186 0
3530207 60
3530232 0
3530267 0
3530350 65
3530435 0
3530457 18
3530556 2
3530621 0
3530771 9
3530788 0
3530912 0
3530951 10
3531053 0
3531094 0
3531225 0
3531251 0
3531316 0
3531346 32
3531603 10
3531667 0
3531844 0
3531946 8
3531958 0
3532290 15
3532417 0
3532729 0
3532780 34
3532798 7
3532927 0
3533125 0
3533191 22
3533224 0
3533356 0
3533479 0
3533521 4
3533656 21
3533724 0
3533938 5
3534076 0
3534085 0
3534091 0
3534223 17
3534259 0
3534393 13
3534436 15
3534463 68
3534481 0
3534576 37
3534606 0
3534757 0
3534767 0
3534774 0
3535512 37
3535608 7
3535653 7
3535674 0
3535704 31
3535935 12
3536451 0
3536514 9
3536573 0
3536625 47
3536902 9
3536986 0
3537055 0
3537063 0
3537088 0
3537192 0
3537576 4
3537626 0
3537680 0
3537864 0
3538010 0
3538325 0
3538341 0
3538350 0
3538440 0
3538643 0
3538689 0
3538770 2
3538836 13
3538940 20
3538953 0
3539019 0
3539070 0
3539115 0
3539241 0
3539352 85
3539498 0
3539597 0
3539618 0
3539774 0
3539788 0
3540024 0
3540254 0
3540329 0
3540372 0
3540617 0
3540753 0
3540936 0
3540969 0
3540972 0
3541034 0
3541138 11
3541167 0
3541206 9
3541340 55
3541404 0
3541452 0
3541583 9
3541718 0
3541871 4
3541896 0
3541923 0
3541943 10
3541957 0
3542001 21
3542073 48
3542124 139
3542127 67
3542154 0
3542258 47
3542268 0
3542451 1
3542555 0
3542714 0
3542721 15
3542750 21
3542771 0
3542779 0
3542800 0
3543033 0
3543099 7
3543123 0
3543226 0
3543243 0
3543385 0
3543495 2
3543573 9
3543610 0
3543621 5
3543756 0
3543974 0
3544044 0
3544158 3
3544215 85
3544266 0
3544434 0
3544515 0
3544596 0
3544671 0
3544746 0
3544756 0
3544762 0
3544793 0
3544821 0
3544888 0
3545094 0
3545169 29
3545190 204
3545202 5
3545385 25
3545394 1
3545412 0
3545457 30
3545466 9
3545517 4
3545538 14
3545661 6
3545749 0
3545799 0
3545842 0
3545869 0
3545908 4
3546195 0
3546203 14
3546311 0
3546324 0
3546384 0
3546468 64
3546587 1
3546714 0
3546827 0
3546912 0
3547025 63
3547136 18
3547184 2
3547200 0
3547214 11
3547943 0
3548151 0
3548401 0
3548412 0
3548429 0
3548441 34
3548654 0
3548782 1
3548866 0
3548999 105
3549005 5
3549220 403
3549257 1
3549526 0
3549532 0
3549712 17
3549790 0
3549971 0
3550017 0
3550023 0
3550158 10
3550182 5
3550185 0
3550200 0
3550362 0
3550395 22
3550446 0
3550521 40
3550639 0
3550688 0
3550839 0
3550841 0
3550848 0
3550871 3
3550919 14
3550934 19
3550982 1
3551027 0
3551063 0
3551073 0
3551213 0
3551261 6
3551315 0
3551435 0
3551477 0
3551481 0
3551492 0
3551726 0
3551852 0
3551966 0
3552235 0
3552313 0
3552403 0
3552513 0
3552555 9
3552666 12
3552694 0
3552709 0
3552853 1
3553097 0
3553150 0
3553203 0
3553400 0
3553454 96
3553559 26
3553916 0
3554011 35
3554039 0
3554098 22
3554160 0
3554302 61
3554386 9
3554509 30
3554566 11
3554735 0
3554776 0
3554917 14
3554943 0
3555055 60
3555082 0
3555262 4
3555376 9
3555508 31
3555568 0
3555610 73
3555625 0
3555709 0
3555793 5
3555901 2
3556003 0
3556035 0
3556099 15
3556249 0
3556312 0
3556381 0
3556418 1
3556481 0
3556633 0
3556669 32
3556702 18
3556781 0
3556947 25
3557139 26
3557275 0
3557312 46
3557472 5
3557531 13
3557609 22
3557861 33
3558001 67
3558120 0
3558171 0
3558180 1
3558301 12
3558310 5
3558325 68
3558475 23
3558478 0
3558572 0
3558687 0
3558768 5
3558771 33
3558780 57
3558792 5
3558861 0
3558879 0
3559002 4
3559035 19
3559092 38
3559105 0
3559222 4
3559242 0
3559246 2
3559251 0
3559254 0
3559262 7
3559267 21
3559306 1
3559322 27
3559603 6
3559612 16
3559645 20
3560187 72
3560190 64
3560307 138
3560319 89
3560330 13
3560418 10
3560532 0
3560619 0
3560694 0
3560718 0
3560760 116
3560763 83
3560856 14
3560891 7
3561079 0
3561096 0
3561108 127
3561123 49
3561156 1
3561405 5
3561509 0
3561615 230
3561621 20
3561933 57
3561977 0
3562134 29
3562185 28
3562294 50
3562413 12
3562586 37
3562792 0
3563008 10
3563029 0
3563095 83
3563140 0
3563203 51
3563212 6
3563388 0
3563545 0
3563576 2
3563625 35
3563635 30
3563791 0
3563798 0
3563809 1
3563851 0
3563870 0
3563900 0
3563998 0
3564008 9
3564042 0
3564052 88
3564080 0
3564106 0
3564120 76
3564267 3
3564314 0
3564393 0
3564420 434
3564493 0
3564708 0
3564821 0
3564875 0
3564920 0
3564966 55
3564981 14
3565090 0
3565098 0
3565227 5
3565500 15
3565509 13
3565518 0
3565683 4
3565726 56
3565756 21
3565864 2
3565870 3
3565895 40
3565899 50
3565952 0
3565975 2
3566011 0
3566040 32
3566336 56
3566420 53
3566491 0
3566586 19
3566679 0
3566808 0
3566904 0
3566976 0
3567067 0
3567133 10
3567196 0
3567235 0
3567238 41
3567269 0
3567651 1
3567687 10
3567695 0
3567748 0
3568082 0
3568442 0
3568455 7
3568550 0
3568576 0
3568814 14
3568827 38
3568945 0
3569391 27
3569462 2
3569570 0
3569727 17
3569796 16
3569877 19
3570271 0
3570458 4
3570479 42
3570629 76
3570718 1
3571028 86
3571085 0
3571229 12
3571451 21
3571498 0
3571523 32
3571622 23
3571755 33
3571844 51
3571958 5
3572117 56
3572204 62
3572325 0
3572362 0
3572376 0
3572388 0
3572402 0
3572410 0
3572473 3
3572527 29
3572674 61
3572701 0
3572787 0
3572952 18
3572958 35
3572966 0
3572971 10
3572996 0
3573374 0
3573617 0
3573659 4
3573675 2
3573681 4
3573705 23
3573761 0
3573917 0
3573923 0
3573936 5
3573940 91
3573947 0
3573957 0
3574019 0
3574223 5
3574236 2
3574424 35
3574440 0
3574454 3
3574502 14
3574699 0
3574865 15
3574892 32
3575018 26
3575364 25
3575430 48
3575513 47
3575518 0
3575525 0
3575536 5
3575552 126
3575882 0
3575906 0
3576038 5
3576086 0
3576110 0
3576257 0
3576462 12
3576846 1
3576875 0
3576903 0
3576922 0
3577023 0
3577081 0
3577179 0
3577278 2
3577437 0
3577446 0
3577578 26
3577710 0
3577725 3
3577729 11
3577764 0
3577800 40
3577858 0
3577911 0
3578145 0
3578198 87
3578222 7
3578394 9
3578504 0
3578723 25
3578973 0
3579011 0
3579166 0
3579190 0
3579211 0
3579245 0
3579503 8
3579635 34
3579646 0
3579788 0
3579797 10
3580098 0
3580151 0
3580181 3
3580188 0
3580344 14
3580511 0
3580665 0
3580775 0
3580789 0
3580853 0
3580890 9
3580904 0
3581112 0
3581255 0
3581577 0
3581580 0
3581585 0
3581643 25
3581767 13
3581830 0
3581860 0
3582305 0
3582321 0
3582439 0
3582574 122
3582613 5
3582721 6
3582772 122
3582784 0
3582855 0
3582859 0
3582865 0
3582869 0
3582873 0
3583022 0
3583028 0
3583045 0
3583053 0
3583073 0
3583497 0
3583574 9
3583639 0
3583672 0
3583798 0
3583819 0
3583822 0
3583861 0
3583897 0
3583957 0
3584264 0
3584428 0
3584761 29
3584909 0
3585052 18
3585136 0
3585235 0
3585391 8
3585607 0
3585632 0
3585682 0
3586022 0
3586279 41
3586313 0
3586437 0
3586457 13
3586466 0
3586496 0
3586545 0
3586558 0
3586740 0
3587109 8
3587249 0
3587463 0
3587505 0
3587568 4
3587653 0
3587715 0
3587786 0
3587818 0
3587847 0
3587935 0
3587958 0
3587962 28
3587966 0
3588002 10
3588135 0
3588148 0
3588155 4
3588159 72
3588167 0
3588437 1
3588509 23
3588518 0
3588773 45
3589268 0
3589367 0
3589664 0
3589693 0
3589897 10
3590277 0
3590340 0
3590664 57
3590891 44
3590906 0
3590924 0
3590945 0
3590996 0
3591061 0
3591142 0
3591145 0
3591199 0
3591238 40
3591286 0
3591336 0
3591776 0
3591864 0
3591889 54
3591915 0
3591971 0
3592059 0
3592143 36
3592146 0
3592197 0
3592209 0
3592329 0
3592336 8
3592386 10
3592452 7
3592482 0
3592527 0
3592621 0
3592834 0
3593248 0
3593287 0
3593386 0
3593445 0
3594065 3
3594169 0
3594210 0
3594354 0
3594439 0
3594463 93
3594466 48
3594472 46
3594475 0
3594503 0
3594538 0
3594553 0
3594619 66
3594687 0
3594760 21
3594805 0
3594880 0
3594928 0
3594937 0
3595126 15
3595261 0
3595423 3
3595621 0
3595672 0
3595675 0
3595699 0
3595792 0
3595888 0
3595953 0
3596195 0
3596226 0
3596456 0
3596473 0
3596488 18
3596521 0
3596546 5
3596793 0
3596876 0
3596918 0
3596975 54
3597179 5
3597324 4
3597414 0
3597576 2
3597591 91
3597654 0
3597804 0
3597937 0
3597957 0
3598098 4
3598108 0
3598112 0
3598189 27
3598260 0
3598322 0
3598377 0
3598400 19
3598419 0
3598426 0
3598668 0
3598684 98
3598777 0
3598859 0
3598870 0
3598951 0
3599046 0
3599281 29
3599335 0
3599413 0
3599506 7
3599635 1
3599695 22
3600040 0
3600205 11
3600449 28
3600578 0
3600630 5
3600666 10
3600675 0
3600684 37
3600765 3
3600840 7
3601020 0
3601203 2
3601350 0
3601362 61
3601413 14
3601506 59
3601566 33
3601883 0
3601938 15
3602000 54
3602185 0
3602404 0
3602413 0
3602416 0
3602425 14
3602433 0
3602470 0
3602566 0
3602671 0
3602683 0
3602827 1
3602836 0
3602992 0
3603176 0
3603185 3
3603209 2
3603263 0
3603465 0
3603678 0
3603838 53
3603928 43
3603976 0
3604459 38
3604495 0
3604543 0
3604725 7
3604784 0
3604793 31
3605025 2
3605136 0
3605226 13
3605384 0
3605440 0
3605464 0
3605482 0
3605565 0
3605583 1
3605618 0
3605636 18
3605906 5
3606093 90
3606224 6
3606230 0
3606302 0
3606344 2
3606377 14
3606410 0
3606413 37
3606428 0
3606614 0
3606668 7
3606683 0
3606707 0
3606725 0
3606743 0
3606749 0
3606788 15
3606941 0
3607055 0
3607120 0
3607230 0
3607243 0
3607278 4
3607485 1
3607518 0
3607626 0
3607719 0
3607817 0
3608091 0
3608176 0
3608214 0
3608245 0
3608380 0
3608440 4
3608521 0
3608707 10
3608803 0
3608822 0
3608949 13
3609055 0
3609093 0
3609103 47
3609132 33
3609183 0
3609201 0
3609255 0
3609264 0
3609279 0
3609414 0
3609450 0
3609546 10
3609561 13
3609600 0
3609630 6
3609886 0
3610407 8
3610447 0
3610464 0
3610687 0
3610765 0
3611113 0
3611305 0
3611398 0
3611424 0
3611476 0
3611756 0
3611818 0
3611983 0
3612106 0
3612197 0
3612226 12
3612243 0
3612293 0
3612299 0
3612343 0
3612446 0
3612527 21
3612540 0
3612661 0
3612836 0
3612978 0
3613007 0
3613059 15
3613126 0
3613143 1
3613202 0
3613229 0
3613284 11
3613295 0
3613350 0
3613367 42
3613396 37
3613564 0
3613609 0
3613711 0
3613864 0
3613954 6
3614047 0
3614053 0
3614217 0
3614305 0
3614385 0
3614389 0
3614438 0
3614440 45
3614608 0
3614632 0
3614641 0
3614771 0
3614813 70
3614982 0
3615128 0
3615140 59
3615305 2
3615395 0
3615434 0
3615455 0
3615461 0
3615484 0
3615504 0
3615608 111
3615647 0
3615701 0
3615721 7
3615875 25
3615883 0
3615902 5
3615905 31
3615911 0
3615954 2
3615978 0
3615995 0
3616019 0
3616022 3
3616058 0
3616070 0
3616118 47
3616142 0
3616181 0
3616190 21
3616290 0
3616331 0
3616360 0
3616400 35
3616412 18
3616436 50
3616503 0
3616532 0
3616556 0
3616577 21
3616647 11
3616704 0
[truncated: 389,110 more chars]
