# Supplementary material for: A cell wall synthase accelerates plasma membrane partitioning in mycobacteria
Source: eLife. 2023 Sep 4;12:e81924. doi: 10.7554/eLife.81924 (PMC10547480; doi:10.7554/eLife.81924)
Supplement: Figure 2—source data 1. [file elife-81924-fig2-data1.zip › wig/ctrl1.wig]

# Generated by tpp from 1-1_S1_R1_5M.fastq and 1-1_S1_R2_5M.fastq
variableStep chrom=mc2_155_tamu
62 0
101 0
237 0
240 0
246 0
254 0
353 0
380 7
459 1
478 0
493 0
578 0
673 0
868 0
990 0
1215 0
1507 0
1654 0
1660 0
1720 37
1805 0
1985 0
2084 0
2181 72
2210 0
2240 0
2258 0
2270 0
2367 0
2417 0
2612 0
2756 0
2928 0
3026 0
3083 0
3140 0
3154 0
3269 0
3311 0
3333 18
3368 0
3548 0
4019 0
4318 0
4351 0
4442 0
4454 0
4471 99
4475 0
4491 0
4511 0
4521 0
4624 0
4687 0
4930 0
5020 0
5035 0
5038 0
5143 0
5347 0
5368 0
5479 0
5532 0
5581 3
5853 0
5877 0
5956 0
6126 0
6160 0
6295 0
6334 0
6408 2
6418 0
6570 0
6616 0
6656 0
6732 0
6741 0
6819 0
6828 0
6896 0
6900 0
6927 0
6969 0
7010 0
7035 0
7116 0
7190 0
7254 0
7272 0
7367 0
7380 0
7476 0
7644 0
7743 0
7785 0
8223 0
8250 0
8379 0
8394 0
8499 0
8514 0
8810 0
8814 0
8841 0
8868 0
8913 0
8973 0
9216 53
9226 85
9253 0
9517 7
9737 0
9763 13
9952 13
9981 0
10042 0
10067 0
10077 0
10079 0
10092 0
10108 0
10138 0
10291 1
10300 0
10312 0
10357 0
10393 0
10398 0
10423 63
10570 58
10577 0
10702 30
10846 11
10896 0
10963 0
11011 0
11029 0
11059 0
11128 0
11212 15
11256 0
11377 0
11427 85
11496 0
11596 0
11644 0
11946 0
12088 0
12203 0
12390 145
12597 0
12654 0
12657 12
12711 21
12723 0
12744 0
12781 0
12952 69
13023 8
13225 0
13246 0
13263 0
13270 3969
13272 11
13309 40
13373 0
13437 0
13609 0
13841 1
13952 0
14045 0
14138 0
14164 0
14185 0
14332 17
14367 6
14386 0
14392 26
14404 0
14599 49
14794 61
14831 0
14974 0
15067 0
15147 0
15154 0
15163 0
15180 24
15206 0
15249 0
15252 0
15504 0
15571 0
15617 0
15658 0
15771 0
15866 0
15879 25
15895 101
15933 0
15945 49
15961 0
16015 0
16209 0
16335 0
16444 0
16624 0
16677 0
16870 0
17077 8
17229 0
17408 38
17531 9
17700 0
17804 0
17825 0
17849 14
17930 18
18179 34
18329 0
18372 14
18980 36
19016 93
19208 228
19362 0
19559 33
19805 0
19847 0
20012 11
20021 0
20063 0
20126 8
20141 1
20180 57
20210 0
20282 0
20477 0
20561 68
20825 42
21145 0
21368 0
21451 0
21556 0
21677 57
21830 0
21956 57
21971 13
22025 29
22355 0
22406 65
22442 19
22718 0
22829 0
22990 0
23407 0
23459 0
23716 0
23750 0
23897 0
23918 0
23932 0
23939 58
24110 0
24375 0
24521 24
24668 57
24698 0
24761 0
25179 0
25280 0
25484 0
25487 7
25520 121
25815 0
25836 0
25868 31
25931 0
26252 0
26588 0
26743 0
26918 0
27065 0
27241 0
27317 0
27326 117
27371 0
27392 2
27456 0
27584 0
27629 18
27690 0
27761 0
27770 1
27785 26
27866 0
27920 0
27950 0
27998 19
28019 0
28073 0
28112 0
28229 0
28313 29
28331 0
28748 1
29004 0
29228 0
29564 0
29670 0
29690 0
29753 20
30131 74
30170 12
30226 18
30277 0
30425 0
30503 0
30536 0
31187 0
31208 0
31241 3
31280 0
31451 0
31496 0
31639 0
31643 318
31829 80
31838 83
31928 0
32129 31
32180 57
32231 41
32273 91
32435 7
32465 0
32537 0
32585 0
32624 0
32735 0
32801 52
33423 0
33641 0
33704 0
34005 0
34196 0
34259 10
34358 0
34427 0
34618 0
34652 14
34667 0
34685 5
34748 0
34875 0
34981 101
35012 0
35075 0
35138 0
35229 0
35381 0
35449 0
35576 84
35642 70
35696 0
35735 0
35789 0
35850 31
35961 56
36053 10
36200 0
36221 0
36392 0
36419 0
36428 0
36683 0
36728 9
36854 0
36860 25
36869 0
36884 0
37019 75
37049 31
37115 3
37202 0
37313 187
37388 0
37856 0
37862 0
37982 0
38112 0
38228 3
38262 0
38282 22
38353 0
38822 0
38966 0
39209 0
39230 0
39398 0
39419 7
39533 14
39542 128
39629 0
39640 0
39767 0
39816 0
39962 7
40055 0
40070 37
40109 8
40139 0
40208 0
40256 52
40391 6
40394 89
40431 94
40551 0
40792 0
40867 0
40959 0
40961 21
41030 0
41366 0
41402 0
41411 0
41621 0
41764 0
41788 0
41827 0
42031 0
42074 0
42158 0
42217 0
42265 0
42289 43
42409 102
42727 0
42731 0
42736 0
42747 0
42750 0
42856 0
42860 0
42865 0
42875 0
42925 24
43006 117
43019 0
43114 43
43214 26
43316 0
43476 0
43641 230
43719 0
43761 0
43783 0
43790 0
43977 49
44022 88
44073 0
44079 0
44184 0
44202 0
44238 0
44250 97
44400 193
44451 41
44499 0
44538 105
44750 0
44947 0
44958 20
45040 56
45128 5
45233 18
45354 39
45396 21
45483 0
45531 13
45698 0
45782 0
45805 12
45841 191
45844 96
45854 131
45857 0
46096 25
46188 0
46197 32
46207 0
46265 0
46279 0
46285 0
46297 0
46310 0
46385 0
46399 0
46474 0
46557 0
46704 8
46765 1
46770 44
46776 105
47333 194
47345 55
47352 25
47417 0
47426 226
47450 0
47513 0
47540 6
47551 0
47587 0
47617 0
47690 0
47962 0
48216 0
48372 0
48437 0
48487 0
49134 0
49305 0
49416 0
49473 0
49494 0
49548 0
49812 0
49827 0
49869 0
49935 0
50061 0
50098 11
50180 0
50317 0
50567 0
50726 0
50747 0
50801 0
51074 0
51113 0
51119 0
51279 0
51311 0
51528 37
51550 0
51577 0
51659 12
51664 3
51721 11
51724 1
51759 24
51773 11
52203 75
52314 27
52430 22
52572 0
52584 54
52605 4
52623 12
52635 0
52665 4
52713 26
52855 38
52875 0
52973 3
53000 27
53171 0
53336 0
53411 0
53483 0
53507 0
53756 0
53768 0
53828 0
53834 0
54041 0
54092 0
54104 40
54240 0
54748 0
54829 2
54832 40
54839 9
55084 0
55090 4
55255 0
55447 0
55729 0
55783 0
55843 0
55885 0
55916 0
55936 80
55949 12
55997 35
56195 61
56199 14
56242 21
56281 18
56323 0
56342 14
56357 71
56669 0
56726 0
56738 0
56750 0
56777 0
56789 0
56795 0
56819 0
56837 0
56855 0
56879 0
56894 0
56909 0
56924 0
56942 0
56960 0
56987 0
57017 0
57023 0
57038 0
57089 0
57110 0
57122 0
57149 0
57173 0
57188 0
57206 0
57224 0
57242 0
57260 0
57281 0
57305 0
57326 0
57359 0
57371 0
57374 0
57413 0
57423 0
57432 2
57584 10
57611 35
57654 0
57664 9
57674 20
57693 3
57697 4
57701 0
57862 1
57961 5
57973 0
57986 78
58123 0
58369 17
58398 16
58444 11
58453 0
58506 84
58655 0
58886 15
58928 0
59008 137
59012 4
59182 0
59243 0
59293 0
59326 58
59395 0
59516 134
59566 0
59759 91
59788 0
59826 0
59835 0
59860 0
59869 0
59878 0
59887 0
60031 0
60049 6
60066 0
60187 2
60220 0
60339 0
60479 0
60500 16
60524 67
60530 0
60561 0
60587 0
60632 0
60722 0
60842 32
61028 0
61061 3
61118 21
61193 0
61275 0
61361 0
61417 153
61680 0
61961 0
62009 0
62042 0
62129 8
62192 3
62205 0
62345 0
62414 0
62420 0
62600 4
62786 29
62885 41
62945 6
63017 0
63026 0
63140 0
63164 21
63543 33
63571 86
63709 6
63754 42
63775 13
63928 1
64366 2
64726 0
64778 0
64901 0
65193 0
65488 3
65512 3464
65626 101
65926 0
65990 0
66054 0
66086 0
66093 0
66117 11
66150 0
66174 0
66217 20
66336 142
66426 7
66438 23
66453 205
66823 33
66891 20
66921 0
67164 78
67695 47
68010 0
68043 0
68067 54
68180 31
68182 0
68196 0
68228 23
68268 8
68354 0
68392 0
68503 45
68599 11
68611 26
68685 0
68706 56
68715 0
68752 39
68847 0
68898 0
69045 92
69279 12
69428 52
69497 76
69529 0
69561 0
69623 0
69744 87
69760 0
69774 0
69859 0
69948 0
69985 10
70144 7
70152 8
70165 0
70276 24
70541 45
70561 0
70581 12
70583 42
70595 0
70637 0
70655 7
70693 0
70720 0
70738 0
70768 15
70772 0
70815 0
70829 0
70837 0
70843 0
71151 0
71537 0
71630 0
71692 114
71708 4
71719 0
71726 0
71731 39
71814 74
71880 17
72226 26
72352 39
72379 11
72545 0
72742 50
72790 4
72804 0
72820 235
73273 93
73411 0
73579 27
73678 15
73756 0
73838 0
73855 2
74088 0
74132 4
74180 57
74184 72
74211 29
74260 63
74267 25
74294 0
74319 0
74332 0
74438 0
74442 0
74567 0
74591 17
74766 35
74962 5
75001 240
75184 163
75322 33
75591 2
75915 108
76109 0
76128 2
76133 45
76143 13
76246 183
76361 0
76470 0
76527 0
76756 2
76881 0
77071 0
77101 1
77260 2
77371 51
77415 139
77427 0
77643 0
77769 46
77904 0
77922 0
78013 59
78094 0
78177 36
78181 0
78199 0
78242 0
78265 49
78332 0
78346 1
78550 0
78667 0
78835 0
78930 0
78936 0
79039 6
79117 11
79234 0
79315 0
79477 0
79631 72
79639 0
79769 148
79800 9
79838 0
79904 10
79943 32
80026 0
80044 0
80060 0
80196 0
80225 26
80489 35
80561 29
80624 0
80816 0
80879 121
80882 92
80906 0
81177 0
81289 0
81397 8
81406 62
81469 0
81857 0
81961 19
82036 13
82138 174
82277 0
82393 13
82462 78
82536 7
82773 0
82816 0
82958 5
83038 0
83091 0
83107 118
83182 0
83197 46
83268 5
83301 0
83314 137
83392 29
83455 11
83586 0
83656 46
83689 37
83809 0
83833 0
83983 0
84046 4
84302 257
84304 103
84349 0
84406 78
84544 0
84907 1
85045 17
85096 3
85099 0
85218 5
85240 24
85297 0
85502 230
85538 193
85573 0
85605 3186
85628 0
85897 11
86026 39
86071 29
86219 0
86875 0
86982 60
87010 15
87242 93
87343 32
87359 0
87480 0
87646 0
87721 36
87749 80
88228 24
88316 74
88361 0
88409 17
88613 0
88631 0
88679 11
88745 1
88748 33
88904 0
89036 6
89290 19
89497 0
89734 35
89810 0
89983 0
90075 0
90391 0
90508 126
90658 0
90688 0
90720 0
90734 3428
90767 24
90771 104
90820 372
90830 59
90842 0
90902 0
90985 0
91055 947
91081 153
91085 196
91171 2
91216 138
91296 48
91336 0
91338 21
91358 65
91378 8
91464 27
91621 0
91669 1
91735 0
91752 1
91995 0
92009 0
92063 0
92152 0
92155 0
92170 0
92195 0
92261 0
92303 0
92313 0
92362 0
92400 0
92426 0
92441 0
92452 0
92456 0
92471 0
92490 0
92508 0
92530 0
92541 0
92555 0
92575 0
92605 0
92609 0
92615 0
92617 0
92812 0
92918 0
92924 10
92958 0
92970 1
92991 0
93118 0
93166 0
93207 0
93245 2
93249 0
93253 37
93396 86
93409 0
93415 0
93439 0
93442 16
93518 0
93577 2
93579 6
93583 0
93600 0
93616 0
93640 0
93681 0
93685 0
93733 0
93739 2
93750 0
93802 23
93819 114
93849 0
93898 123
93900 0
93915 13
94003 87
94131 7
94260 0
94336 6
94393 36
94458 3
94730 0
94742 64
94780 57
94935 57
95050 0
95118 0
95161 2
95198 0
95228 0
95239 85
95288 35
95374 36
95418 51
95440 25
95481 103
95493 0
95548 0
95664 3
95674 24
95743 38
95791 76
95872 30
95980 6
96139 141
96342 0
96398 16
96411 14
96429 44
96690 4
96828 108
96858 60
96937 41
96957 928
97046 4
97233 121
97392 4
97500 39
97581 72
97629 44
97698 34
97708 3
97824 0
97879 0
97891 88
97932 41
98026 21
98134 6
98293 166
98480 1
98569 910
98589 48
98668 53
98698 100
98836 4
99097 53
99115 4
99128 10
99184 0
99296 0
99364 0
99407 1
99444 0
99474 0
99485 50
99534 35
99620 11
99664 51
99674 42
99699 0
99730 15
99732 0
99770 0
99796 0
99815 7
99923 203
99994 8
100028 0
100132 0
100166 80
100228 0
100237 8
100259 41
100283 40
100402 0
100483 9
100592 33
101279 27
101357 55
101400 31
101423 0
101438 13
101442 270
101458 0
101486 113
101490 53
101583 15
101605 54
101622 15
101625 0
101658 0
101660 0
101748 0
101752 24
101833 0
101873 5
101888 0
101987 8
102072 4
102119 0
102127 93
102152 0
102160 117
102220 751
102339 0
102490 0
102583 0
102772 0
102791 46
102795 26
102808 0
102817 10
102831 0
102838 38
102894 0
102936 4
103038 80
103056 0
103080 153
103140 2
103260 0
103289 0
103424 42
103605 20
103609 102
103731 0
103743 0
103848 0
103863 85
103973 0
103989 0
103996 0
104133 5
104150 18
104407 0
104544 0
104594 0
104615 0
104729 73
104918 14
104927 0
104981 0
105188 8
105242 75
105266 108
105350 0
105458 0
105479 0
105521 0
105680 0
105799 0
105870 0
106025 0
106099 74
106204 63
106318 38
106350 0
106396 97
106516 5
106663 84
106714 17
106904 0
107122 1
107232 27
107322 8
107463 24
107497 0
107547 0
107565 78
107723 0
107729 21
107834 54
108004 256
108030 0
108302 43
108648 0
108680 16
108749 0
108851 0
108914 96
109107 0
109280 190
109321 0
109634 0
109654 0
109960 9
110020 0
110054 0
110392 91
110789 0
110982 10
111437 0
111507 31
111588 30
111646 0
111682 0
111720 6
111752 0
111982 61
112005 7
112130 0
112296 32
112345 177
112634 60
112950 0
113030 110
113113 0
113374 0
113394 0
113396 0
113402 23
113414 0
113427 0
113537 3
113636 69
113699 71
113906 35
114017 0
114104 139
114287 0
114341 61
114474 0
114521 0
114681 19
114701 11
114807 0
115157 0
115161 224
115698 0
115712 0
115877 0
115944 0
115968 34
116025 0
116063 0
116170 0
116380 0
116526 0
116604 19
116610 44
116726 0
116741 63
116762 0
116819 22
116852 718
117029 11
117050 0
117056 26
117091 3
117116 0
117141 0
117155 18
117195 1
117247 0
117269 55
117313 0
117319 0
117349 4
117375 0
117413 0
117479 9
117487 0
117490 10
117503 47
117787 0
117793 0
117845 33
117854 3
117983 0
117987 0
117996 0
118046 0
118263 15
118277 0
118284 11
118296 24
118322 0
118431 26
118479 8
118587 38
118655 0
118692 30
118782 30
118960 22
118975 10
119087 88
119213 157
119227 74
119246 87
119249 0
119318 0
119351 7
119381 13
119537 20
119605 0
119726 62
119894 27
120029 0
120105 71
120115 12
120207 7
120209 32
120311 3
120455 55
120584 78
120603 0
120620 12
120629 11
120737 190
120800 202
120896 69
120917 0
121112 42
121131 0
121150 0
121166 0
121265 4
121391 0
121481 44
121484 39
122003 0
122081 0
122092 0
122176 93
122269 0
122364 0
122711 1
123023 31
123138 48
123158 0
123274 68
123569 22
123720 41
123769 0
123784 30
123915 3
123951 32
124269 139
124284 22
124548 15
124757 72
125390 210
125636 0
125765 15
125774 19
125831 63
125877 36
125900 0
126029 31
126032 17
126044 60
126290 0
126368 7
126644 16
126695 21
126767 174
126829 159
126980 58
127037 0
127107 5
127159 0
127162 0
127166 0
127269 0
127548 41
127845 0
128023 0
128034 0
128266 0
128374 0
128620 11
128662 0
128753 0
128798 0
128884 0
128905 111
128942 17
129071 0
129136 25
129157 0
129199 3
129574 0
129649 94
129913 0
129986 14
130052 0
130095 6
130109 5
130131 0
130162 0
130238 0
130343 7
130499 0
130535 22
130810 0
130838 0
130867 3
131060 4
131072 1
131129 18
131210 0
131249 0
131390 3
131454 6
131484 0
131540 0
131574 16
131654 0
131681 3
131774 0
131813 16
131866 0
131918 0
132054 0
132068 12
132206 85
132335 20
132494 24
132503 35
132590 7
132688 37
132825 0
133020 29
133146 0
133173 37
133254 16
133347 378
133356 627
133446 33
133747 0
133815 0
134035 0
134118 20
134172 0
134233 37
134388 151
134391 19
134727 107
134772 24
134982 148
135006 112
135030 20
135081 44
135297 0
135394 0
135564 3
135608 104
135621 0
135698 0
135783 0
135813 249
135815 184
135875 12
135885 11
135903 5
136071 41
136083 10
136353 35
136536 30
136563 88
136671 38
136710 52
136855 0
136861 0
136966 0
137132 0
137195 0
137204 0
137225 328
137372 96
137615 0
137690 0
137760 0
137807 17
137815 0
137927 0
137996 13
138128 218
138260 0
138377 0
138653 16
138809 27
138897 48
139164 164
139415 14
139675 0
139730 0
139826 8
139886 0
139961 0
139975 0
140006 0
140126 0
140477 0
140485 1
140503 13
140524 0
140638 49
140713 118
140758 39
140839 0
140851 121
140860 81
140923 1
141097 180
141127 28
141150 0
141158 0
141172 0
141176 0
141198 0
141200 0
141211 0
141226 0
141586 0
141699 156
141702 46
141729 43
141740 35
141752 61
141767 31
141830 26
141860 13
141895 62
141913 81
141953 4
142049 0
142109 12
142115 34
142118 51
142142 6
142151 83
142223 45
142283 3
142301 87
142337 4
142364 91
142415 81
142448 43
142472 0
142732 94
142924 0
142960 47
143113 0
143310 0
143344 1203
143398 0
143419 0
143429 0
143451 0
143466 0
143473 0
143479 0
143541 0
143557 0
143619 22
143654 71
143678 223
143933 0
143954 43
143984 27
144029 101
144111 0
144257 3
144314 0
144404 10
144494 27
144619 0
144685 0
144991 117
145006 35
145045 0
145126 26
145219 0
145235 0
145264 84
145267 0
145279 0
145501 0
145723 0
145757 23
145897 0
146028 0
146149 74
146272 24
146332 37
146489 0
146580 0
146590 42
146768 0
146868 0
147028 0
147397 0
147433 8
147538 0
147614 0
147922 20
148081 6
148147 0
148177 0
148296 0
148346 0
148357 0
148369 0
148371 0
148561 78
149001 0
149428 8
149624 34
149627 29
149732 0
149810 242
149882 12
149960 0
149968 9
150058 0
150106 0
150184 0
150187 0
150431 25
150508 99
150599 0
150617 17
151137 44
151183 0
151217 74
151251 102
151305 54
151593 5
151726 13
151734 0
151812 120
152013 0
152400 0
152427 0
152514 34
152571 456
152662 33
152754 4
152939 12
152954 4
152994 0
153014 0
153017 0
153027 0
153129 0
153403 110
153633 174
153635 0
153660 32
153759 0
153826 106
153900 114
153906 138
154057 0
154390 9
154441 43
154498 0
154519 49
154528 88
154618 9
154627 5
154683 194
154735 0
154768 19
154829 121
155078 0
155144 59
155395 15
155447 131
155566 0
155603 1
155657 0
155690 0
155738 0
155783 15
155789 92
155885 0
155921 0
155960 89
156006 0
156115 0
156295 0
156319 2
156799 0
156907 24
156928 1
157014 12
157061 0
157152 28
157155 0
157205 0
157272 14
157328 0
157425 1
157434 107
157935 0
158181 0
158253 0
158274 0
158601 61
158724 7
158742 0
158775 5
158799 0
158904 0
158985 7
159054 0
159537 0
159684 0
159714 0
159750 23
159810 0
159843 0
160119 0
160297 22
160378 0
160436 19
160715 0
160771 0
161159 0
161237 0
161523 121
161559 133
161598 30
161619 0
161694 0
161703 70
161799 26
162273 25
162446 0
162477 0
162524 22
162528 102
162581 0
162594 54
162621 0
162824 146
162852 172
162882 98
162927 25
162947 6
163050 116
163151 17
163331 0
163355 0
163455 76
163468 0
163496 0
163538 60
163753 35
163977 0
164007 0
164113 0
164206 0
164266 87
164329 10
164574 0
164736 0
164760 6
164793 7
165314 0
165446 0
165515 0
165596 2
165668 0
165742 0
165788 0
165842 0
165851 0
165938 0
166294 0
166347 0
166477 176
166609 24
166748 0
166767 0
166840 97
166866 26
166990 0
167074 60
167101 17
167179 0
167187 0
167384 0
167767 27
167848 36
168382 0
168386 0
168398 0
168435 0
168463 0
168503 43
168505 84
168534 0
168543 33
168600 61
168798 0
168807 0
168843 0
169156 3
169272 59
169320 0
169360 0
169371 0
169433 0
169494 0
169560 148
169608 0
169635 12
169677 0
169692 0
169800 0
169910 9
169916 0
169938 0
169996 0
170010 0
170013 22
170157 90
170244 26
170250 26
170253 23
170292 0
170626 0
170838 0
170856 0
170898 77
171013 0
171017 0
171021 0
171031 0
171040 0
171049 0
171061 0
171070 0
171092 328
171348 0
171407 3
171598 14
171629 0
171668 5
171896 0
171909 0
172038 0
172307 125
172325 0
172357 9
172406 0
172426 0
172606 0
172801 0
172873 0
172954 0
172984 38
173351 0
173371 0
173488 0
173721 0
173816 6
173908 0
173926 25
174249 66
174375 0
174529 0
174675 0
174765 0
174793 0
174836 0
174930 0
174983 0
175082 0
175188 0
175435 0
175448 0
175453 0
175464 0
175475 0
175502 15
175529 0
175536 0
175538 0
175593 0
175657 166
175761 0
175791 0
175875 0
175899 0
175986 0
176084 0
176241 0
176565 0
176639 34
176722 30
176831 0
176905 0
177050 0
177263 0
177976 0
178273 0
178306 0
178530 153
178557 0
178570 0
178577 0
178584 0
178651 40
178705 25
178907 0
178997 0
179113 0
179125 0
179163 0
179314 5
179607 96
179618 0
179680 0
179688 0
179700 0
179754 0
179822 9
179833 0
179896 0
180106 0
180157 0
180164 0
180241 11
180424 7
180478 47
180931 0
181048 3
181125 0
181150 0
181195 0
181264 46
181294 0
181451 0
181528 13
181586 0
181605 0
181695 34
181935 55
182039 1
182093 92
182131 0
182187 0
182199 0
182208 4
182319 102
182325 86
182357 0
182403 0
182484 0
182724 0
182778 0
182806 0
183087 0
183266 30
183309 6
183386 16
183475 0
183510 0
183560 0
183731 11
184025 6
184031 13
184046 0
184172 144
184225 0
184346 9
184469 0
184535 0
184571 0
184989 0
185102 0
185281 45
185380 0
185386 66
185434 26
185695 18
185747 0
185821 0
186007 73
186091 1
186526 0
186553 0
186556 72
186733 0
186982 0
187092 0
187138 0
187150 6
187411 5
187437 0
187600 0
187615 0
187622 0
187681 9
187853 0
187946 0
187998 0
188084 1
188133 0
188270 0
188351 0
188410 0
188595 0
188637 2
188667 0
188723 0
188742 0
188918 0
188928 0
188976 108
189038 48
189303 0
189336 1
189372 206
189606 0
189612 0
189620 32
189704 27
189711 10
189734 5
189769 28
189781 0
189789 0
189794 0
189806 0
189829 0
189862 0
189900 0
189910 0
189919 0
189926 0
189964 0
190165 7
190201 130
190270 84
190343 98
190738 173
190804 374
190853 7
190988 86
190991 5
191004 5
191201 31
191357 7
191435 15
191437 5
191449 10
191464 18
191531 0
191559 6
191583 0
191596 0
191653 0
191660 0
191746 0
191905 9
191936 0
191974 80
191986 113
192016 65
192124 63
192133 46
192555 0
192577 174
192595 270
192631 0
192682 0
192689 138
192715 52
192717 79
192760 0
192784 0
192799 132
192991 46
193090 22
193123 21
193208 0
193215 0
193232 0
193281 0
193283 0
193290 0
193419 14
193536 207
193568 0
193596 0
193601 0
193628 0
193646 5
193677 24
193769 1
193915 114
194101 84
194130 20
194134 88
194152 117
194290 10
194413 0
194518 19
194524 45
194923 7
195009 0
195025 17
195032 0
195087 0
195205 0
195215 28
195238 0
195331 10
195337 7
195343 0
195565 0
195591 0
195610 38
195621 0
195694 0
195704 0
195727 3
195748 62
195778 0
196018 148
196204 0
196279 3
196309 0
196335 56
196339 34
196351 46
196383 0
196420 0
196432 0
196625 323
196629 144
196735 0
196825 48
196843 80
196888 18
196940 49
197179 0
197200 36
197524 0
197663 0
197718 0
197961 0
197999 0
198029 0
198049 7
198153 0
198183 0
198185 29
198189 20
198215 19
198232 0
198241 0
198506 0
198664 3
198732 0
198897 55
199018 20
199061 106
199120 0
199151 0
199324 0
199336 78
199498 0
199753 22
200152 88
200254 0
200462 0
200615 41
200681 147
200853 0
200937 110
200999 0
201140 0
201334 21
201420 0
201481 0
201550 0
201572 0
201655 24
201657 0
201683 8
201868 0
201886 0
201898 0
201937 0
202153 0
202311 0
202426 0
202537 15
202539 0
202700 0
202898 0
203041 0
203088 0
203586 0
203632 0
203644 43
203852 12
203859 0
204010 0
204166 0
204178 0
204183 0
204190 0
204202 0
204275 0
204461 27
204617 0
204693 0
204731 23
204740 0
204806 18
204809 89
204825 0
204920 0
204956 0
205085 40
205100 62
205170 64
205321 0
205342 5
205519 0
205618 0
205699 0
205708 0
205734 0
205737 13
205794 0
205900 42
206068 0
206103 333
206107 0
206140 0
206170 0
206239 21
206278 0
206296 31
206329 0
206352 53
206733 0
206766 0
206778 0
206931 0
206975 0
207330 3
207333 0
207387 0
207468 0
207533 0
207665 33
207772 0
207831 0
207891 32
207929 0
208116 0
208188 0
208303 8
208564 0
208583 0
208732 0
208917 4
209047 0
209088 0
209154 38
209196 30
209397 41
209454 18
209457 90
209499 29
209709 137
209715 162
209970 0
210100 0
210207 11
210222 71
210234 0
210322 0
210330 0
210471 63
210555 0
210567 3
210609 0
210628 29
210633 0
210770 0
210795 0
210909 56
211089 63
211137 28
211140 72
211260 0
211384 0
211637 156
211679 209
211914 76
211918 47
211920 143
211927 27
211961 12
211991 7526
212065 5
212081 0
212083 21
212569 29
212584 81
212617 96
212632 0
212668 0
212737 0
212878 0
212923 121
212964 14
213016 53
213160 0
213226 0
213416 0
213467 0
213470 85
213484 86
213493 51
213545 9
213687 0
213759 0
213869 0
214049 0
214381 129
214393 125
214495 24
214501 18
214528 76
214764 0
214789 0
214843 86
215173 104
215216 0
215227 137
215233 61
215275 0
215286 66
215422 38
215428 21
215455 9
215500 0
215542 33
215562 101
215644 84
215707 10
215733 0
215751 20
216011 19
216127 0
216788 0
216807 0
216815 4
216819 0
216835 0
216841 0
216872 0
217115 9
217125 42
217192 0
217244 75
217479 63
217491 0
217767 10
218025 93
218262 51
218311 12
218349 0
218484 64
218675 0
218803 75
218869 59
218890 0
219082 0
219140 0
219193 0
219205 0
219410 0
219445 0
219468 251
219471 137
219499 0
219570 0
219666 87
219744 0
219756 0
219792 21
219798 0
219873 15
220011 36
220128 0
220215 243
220239 18
220302 102
220338 27
220351 0
220575 10090
220614 0
220617 13
220842 4
220938 0
220954 0
220988 2
221088 0
221154 8
221176 0
221190 0
221203 0
221269 0
221313 0
221335 0
221425 0
221438 92
221498 0
221531 34
221632 0
221639 25
221696 0
221728 0
221803 30
221820 0
222076 40
222144 25
222238 26
222292 0
222380 9
222584 0
222624 0
222680 21
222935 0
222962 102
222966 24
223133 0
223283 0
223467 0
223727 0
223935 0
223983 0
224220 8
224338 16
224462 100
224612 0
224623 0
224683 0
224722 0
224767 24
224783 0
224829 0
224836 5
224862 0
224876 0
224896 0
224916 0
224941 0
224970 0
224987 72
224989 0
225002 0
225012 0
225024 0
225033 0
225081 0
225089 0
225113 0
225177 0
225203 0
225222 0
225305 0
225379 0
225854 29
225916 0
226255 0
226303 32
226402 0
226561 0
226642 0
226729 5
226780 135
226783 81
226825 22
226927 0
226969 18
227319 0
227363 0
227373 0
227502 0
227553 0
227710 34
227861 29
227890 1
227923 97
227961 0
228128 232
228208 0
228499 392
228823 10
228943 173
228964 3
229105 36
229207 3725
229410 8
229443 16
229572 52
229578 106
229597 3
229680 870
229717 123
229744 0
229827 104
229940 96
230074 59
230121 23
230149 0
230165 0
230215 0
230372 7
230507 0
230822 23
230847 0
231068 0
231089 67
231365 57
231408 0
231447 0
231579 0
232024 0
232253 6
232341 4
232372 1
232412 11
232456 54
232483 0
232691 0
232705 36
232715 0
232761 0
232805 0
232842 28
233222 7
233303 36
233321 13
233417 103
233503 0
233549 59
233576 0
233681 0
234114 0
234317 54
234326 0
234458 0
234704 0
234794 99
234824 2
234860 0
234887 87
234899 6
235031 28
235166 114
235311 0
235339 0
235356 0
235570 0
235636 0
235639 4
235648 0
235735 0
235738 9
235753 2
235791 0
235872 22
235965 0
236123 0
236272 29
236293 40
236317 12
236369 0
236461 16
236491 22
236575 0
236600 46
236606 0
236635 95
236764 0
236798 0
236833 0
236923 0
236977 0
236986 0
237065 0
237145 11
237152 0
237160 0
237164 30
237178 0
237182 0
237204 0
237245 0
237257 0
237426 0
237512 157
237519 0
237605 6
237743 88
237827 8
237947 0
238000 100
238190 0
238272 0
238439 22
238538 120
238856 81
238901 65
238988 0
239054 14
239365 71
239420 130
239627 0
239677 21
239851 0
239956 11
240037 24
240089 8
240121 23
240143 0
240147 67
240293 0
240299 0
240398 0
240411 27
240489 0
240510 0
240540 12
240897 0
240963 0
241188 0
241236 195
241282 0
241317 11
241323 9
241353 68
241690 4
241750 0
241918 16
241932 0
241969 0
242068 0
242078 24
242200 105
242368 267
242371 14
242476 0
242609 280
242626 86
242638 4
242668 0
242875 0
242915 14
242942 109
243104 13
243218 0
243341 75
243395 0
243414 66
243469 2
243478 0
243496 0
243541 0
243568 4
243613 201
243799 92
243898 38
244174 28
244232 19
244471 1
244512 75
244578 0
244611 0
244614 0
244631 0
244643 0
244735 38
244848 137
245011 0
245115 124
245148 20
245151 0
245253 0
245272 0
245410 233
245488 31
245524 0
245596 68
245617 15
246002 9
246052 18
246094 0
246115 240
246166 0
246193 36
246275 34
246333 74
246347 26
246417 15
246474 42
246495 79
246540 33
246578 25
246714 0
246726 0
246738 0
246787 0
246900 0
247110 0
247122 0
247331 0
247523 0
247559 13
247589 0
247634 10
247733 0
248073 37
248108 0
248202 0
248445 138
248520 181
248526 0
248565 0
248590 0
248607 81
248799 0
248856 0
248987 0
249122 0
249200 0
249353 0
249413 0
249443 0
249475 16
249571 60
249657 0
249717 0
249888 72
250327 14
250469 27
250697 304
250748 44
250949 0
251225 0
251243 7
251261 0
251267 17
251477 67
251726 15
251759 0
251774 21
251786 0
252026 79
252119 409
252122 67
252164 0
252172 0
252188 0
252260 46
252263 0
252350 0
252464 99
252563 122
252575 65
252692 90
252695 188
252913 13
252965 88
253231 229
253264 106
253273 102
253392 10
253465 0
253593 17
253595 0
253605 0
253632 5
253829 52
253832 0
253891 0
254221 0
254255 0
254307 24
254395 0
254429 0
254558 0
254640 0
254672 0
254792 0
255112 0
255179 73
255185 35
255237 45
255291 0
255303 0
255461 13
255563 0
255575 0
255800 0
256034 13
256104 212
256184 8
256372 0
256511 0
256850 55
256986 3
257012 0
257034 0
257202 0
257333 7
257396 0
257417 0
257438 0
257444 34
257522 83
257574 0
257619 62
257643 0
257821 0
257914 0
257940 0
258648 118
258825 18
259047 0
259181 0
259298 163
259336 0
259349 0
259355 30
259400 0
259421 91
259441 0
259464 0
259490 85
259692 0
259746 9
259889 36
260038 0
260137 71
260233 0
260491 132
260627 0
260746 59
260821 0
261103 0
261160 0
261280 0
261289 0
261315 166
261332 183
261434 144
261698 190
261833 365
261923 5
262034 0
262160 175
262163 3062
262208 28
262238 62
262382 51
262439 88
262478 13
262491 36
262616 34
262811 11
262922 110
263009 0
263075 51
263162 48
263165 11
263255 4
263267 31
263276 0
263309 0
263330 0
263423 0
263495 140
263594 8
263726 59
263849 102
263954 53
263990 0
264029 74
264077 0
264110 17
264266 110
264362 104
264410 7
264594 4
264688 0
264790 0
264937 0
265009 79
265293 34
265500 0
265796 6
265891 10
265924 0
265945 0
265964 12
265968 0
265996 0
266010 0
266055 12
266126 3
266156 2
266191 37
266209 12
266824 0
266884 4
267176 56
267322 0
267451 0
267489 6
267583 6
267623 94
267633 13
267636 4
267921 29
267966 234
267975 0
267996 23
268011 0
268390 71
268444 133
268521 0
268539 115
268657 0
268933 0
268969 16
269056 1
269221 28
269233 5
269299 30
269352 0
269394 0
269404 0
269566 0
269737 0
269788 13
269878 0
270018 114
270101 85
270258 94
270261 14
270295 6
270369 92
271035 68
271107 0
271233 30
271914 25
272052 261
272196 3
272277 232
272466 26
272515 0
272592 54
272703 0
272859 7
272995 0
273022 72
273036 0
273065 0
273090 0
273103 0
273129 159
273158 24
273233 3
273464 13
273554 412
273866 0
273950 10
273958 3
273966 0
273980 0
274075 0
274100 15
274200 29
274287 0
274392 15
274605 0
274751 3
275006 9
275051 38
275117 68
275208 3
275491 0
275593 0
276857 0
276869 101
276886 36
277024 0
277181 84
277190 0
277232 0
277343 0
277349 135
277379 0
277395 0
277409 0
277693 46
277763 2
277871 34
278063 0
278206 12
278338 0
278383 0
278573 0
278730 16
278781 2
278797 0
278860 0
278863 41
279100 103
279166 822
279173 0
279223 2
279228 0
279266 0
279308 0
279573 0
279773 13
279880 0
279924 0
279951 0
280072 9
280372 0
280383 8
280984 0
281263 0
281316 0
281410 0
281440 0
281487 0
281559 0
282064 0
282132 0
282145 0
282474 0
282606 0
282654 0
282667 0
282972 0
283242 0
283293 0
283318 0
283335 0
283383 0
283395 0
283425 0
283433 0
283536 0
283584 0
283634 0
283661 0
283671 34
283782 22
283892 0
283931 0
284021 61
284023 15
284222 0
284280 29
284306 0
284382 42
284646 5
284780 2
285026 74
285054 37
285064 0
285088 5
285664 0
285878 0
286079 10
286489 1
286594 0
286718 0
286759 0
286912 0
287005 3
287030 61
287576 0
287620 0
287637 218
287647 0
287716 234
287730 0
287737 0
287754 0
287791 18
287848 0
287939 11
288014 89
288152 56
288182 30
288257 36
288413 261
288464 0
288497 9
288593 286
288731 20
288971 74
289217 35
289232 16
289408 146
289631 0
289654 35
289658 96
289689 54
289693 83
289821 0
289833 35
289845 135
289860 65
290214 0
290305 0
290424 0
290460 5
290620 5
290673 0
290733 5
290901 20
290904 71
290946 54
291090 0
291159 0
291282 0
291303 0
291308 0
291489 0
291591 14
291594 4
291771 0
291843 0
291861 27
291867 8
291918 0
292104 35
292167 0
292191 0
292459 0
292566 5
292783 0
293014 71
293151 0
293199 0
293355 0
293441 0
293611 0
293816 0
293825 0
293874 18
293894 23
293924 12
294047 10
294050 105
294263 22
294275 0
294314 14
294380 71
294644 0
294723 2
294770 61
295010 27
295181 0
295229 0
295301 0
295338 0
295472 0
295605 96
295888 0
295906 0
296366 0
296744 0
296773 0
296951 0
297034 0
297160 0
297221 0
297287 97
297314 29
297379 0
297400 0
297414 0
297760 0
297830 0
297947 20
297981 0
298343 0
298426 0
298539 5
298814 0
298935 2
299040 0
299250 0
299282 0
299302 101
299356 0
299374 0
299380 8
299509 0
299785 0
299827 0
299864 67
299880 0
300109 4
300245 88
300322 0
300423 0
300628 0
300688 0
300714 0
300890 0
301048 8
301128 0
301302 45
301402 0
301441 0
301447 0
301596 44
301716 0
301778 0
301810 0
301880 0
301898 0
301961 8
302006 3
302177 0
302262 1
302303 0
302438 0
302566 0
302634 0
302775 0
302796 103
302870 0
302916 0
302944 0
303003 0
303029 0
303140 44
303171 45
303266 0
303299 0
303311 0
303325 0
303360 27
303400 1024
303437 0
303499 0
303634 0
303652 0
303742 27
304037 0
304171 0
304204 0
304339 0
304417 0
304423 14
304531 0
304552 0
304981 171
305035 0
305092 0
305229 0
305272 0
305340 0
305513 48
305546 16
305568 0
305676 0
305685 0
305707 0
305715 0
305754 10
305770 0
305804 0
306044 77
306090 0
306098 0
306114 0
306547 0
306863 0
306980 59
307067 0
307111 0
307204 0
307232 0
307292 0
307451 0
307498 18
307563 4
307618 0
307678 0
307686 0
307759 0
308227 61
308473 0
308719 66
308824 30
308839 0
308842 0
309001 0
309010 1
309215 0
309261 0
309357 0
309405 49
309567 24
309684 38
309729 0
309756 0
309933 0
310182 0
310242 52
310368 0
310374 29
310396 0
310403 0
310424 0
310434 0
310483 0
310492 0
310494 0
310498 0
310540 0
310552 0
310560 0
310586 0
310609 0
310749 0
310791 0
310833 0
310839 0
310871 0
310902 0
310931 0
311037 41
311280 0
311358 0
311472 0
311562 0
311568 0
311646 0
311721 0
311733 0
311808 0
311895 10
311904 0
312021 0
312048 0
312072 0
312096 5
312125 0
312510 0
312599 0
312630 0
312698 0
312729 7
312903 0
312927 0
313011 122
313203 1
313263 10
313269 0
313289 0
313323 63
313373 130
313627 0
313709 0
313719 0
313730 0
313772 0
313796 15
313930 0
313938 0
313973 10
313985 0
314170 0
314279 0
314324 21
314554 0
314699 0
314806 152
314820 37
314833 50
314891 8
314940 0
314979 4
315021 64
315081 0
315099 0
315102 0
315111 0
315231 15
315284 32
315311 17
315698 0
315708 0
315726 0
315756 0
316061 0
316142 22
316262 0
316298 77
316436 0
316447 0
316475 0
316535 0
316555 0
316628 0
316736 55
316808 0
316824 0
316839 0
317080 0
317183 0
317185 10
317284 0
317326 26
317500 0
317504 0
317513 0
317518 0
317527 0
317532 0
317535 0
317541 0
317643 10
317674 43
317854 0
317914 0
317973 0
318091 0
318420 0
318531 0
318555 0
318815 0
318855 0
318870 0
318872 0
318882 0
319012 0
319431 0
319668 0
319671 0
319809 0
319848 109
319854 0
319926 14
319982 0
320015 0
320067 49
320125 0
320135 0
320256 0
320310 0
320531 13
320549 0
320664 0
320675 0
320729 0
320938 0
320966 1
320975 0
321221 0
321355 0
321357 0
321359 0
321422 0
321635 0
321749 163
321820 0
321890 15
321986 0
322226 0
322294 0
322448 0
322592 0
322646 0
322692 0
322802 0
322871 0
322943 10
323144 0
323185 0
323195 0
323228 0
323237 0
323369 0
323411 0
323501 0
323562 0
323675 0
323784 32
323835 0
323847 0
323886 0
323970 0
324043 0
324112 1
324130 0
324250 0
324265 0
324295 0
324301 3
324310 13
324322 0
324380 0
324472 67
324478 0
324625 0
324628 0
324688 0
324715 14
324904 0
325090 0
325171 0
325228 0
325308 0
325471 0
325511 0
325555 0
325609 0
325786 0
325893 0
326064 0
326269 0
326280 0
326466 0
326548 0
326564 0
326646 0
326907 0
326968 29
326970 0
327136 0
327143 0
327193 1
327601 0
327679 0
327753 0
327808 0
327948 0
328093 0
328151 0
328181 0
328193 15
328291 0
328378 0
328492 0
328551 0
328582 15
328678 0
328808 0
328923 0
329037 6
329100 0
329139 0
329184 0
329304 0
329442 0
329511 4
329541 5
329556 0
329562 2
329571 0
329656 26
329811 0
329853 15
329895 0
329919 3
329952 0
329985 0
330105 0
330174 0
330189 0
330360 0
330441 0
330468 0
330498 0
330544 0
330621 21
330640 0
330647 0
330654 0
330702 0
330897 85
330924 0
330957 0
330960 16
330975 0
330987 0
331110 0
331290 0
331347 0
331416 0
331455 5
331482 0
331530 0
331572 0
331650 0
331746 0
332180 0
332389 0
332689 7
332707 0
332791 0
333091 0
333202 15
333280 0
333422 68
333572 0
333614 1
334102 0
334187 0
334262 0
334391 0
334538 0
334605 0
334628 6
334637 0
334646 0
334880 0
334934 0
335063 0
335084 0
335150 0
335225 0
335280 0
335285 0
335335 0
335393 0
335466 0
335562 0
335733 0
335868 26
335898 9
336051 79
336060 16
336156 0
336648 43
336722 33
336739 2
336993 0
337466 107
337504 0
337517 110
337526 4
337667 83
337682 0
337697 0
337814 0
337896 0
337902 0
337945 0
337958 12
338020 28
338203 25
338209 75
338233 41
338368 151
338458 0
338527 15
338581 0
338653 21
338879 31
338990 0
339337 0
339344 0
339362 0
339600 0
339608 0
339680 9
339707 0
339821 0
339824 23
339848 0
339920 0
339971 64
340004 88
340126 0
340208 67
340334 0
340412 0
340424 1
340460 0
340511 0
340544 0
340559 94
340616 26
340637 47
340850 75
340973 0
341465 29
341516 19
341546 108
341907 50
341952 0
342008 0
342042 0
342129 0
342165 0
342195 0
342246 0
342468 0
342475 0
342504 0
342615 0
342726 46
342736 13
342845 0
342866 0
342911 0
342974 0
342983 0
343020 0
343180 0
343235 0
343584 0
343682 0
343878 0
343904 0
344061 7
344142 21
344190 80
344249 0
344290 0
344453 0
344560 124
344619 0
344724 28
344951 3
345221 8
345236 0
345368 35
345554 12
345707 6
345734 0
346014 0
346118 5
346157 80
346310 12
346465 0
346600 6
346636 0
346852 46
346948 0
346987 5
347173 27
347176 86
347223 10
347317 43
347503 6
347569 0
347695 0
347776 1
347795 27
347881 91
347906 18
347921 0
347936 0
347966 28
347977 21
347994 35
347998 108
348002 0
348015 4
348019 72
348402 0
348589 0
348670 0
348679 0
348761 0
349063 0
349085 0
349099 38
349237 4
349562 0
349680 0
349778 0
349827 0
349895 0
350342 0
350463 0
350511 0
350745 0
350784 0
350825 0
350835 0
350967 0
351197 0
351230 0
351233 0
351239 0
351308 0
351401 0
351413 0
351449 0
351473 0
351509 0
351554 0
351587 0
351980 0
352047 0
352126 0
352135 10
352139 613
352152 153
352165 3
352510 0
352546 0
352639 0
352705 0
352915 0
353007 0
353170 0
353305 0
353353 22
353517 96
353694 0
353745 71
353769 0
353826 0
353832 61
353865 233
354015 0
354123 39
354144 0
354699 0
354729 0
354886 0
355003 0
355057 19
355183 2
355213 0
355561 3
355567 11
355622 0
355633 36
355871 0
356009 95
356266 0
356408 0
356560 0
356572 0
356590 8
356608 0
356728 46
356881 36
356962 0
357045 0
357199 62
357427 0
357549 0
357730 0
358014 0
358486 0
358518 13
358680 0
358763 0
358766 17
358784 0
358820 0
358838 0
358881 73
358905 0
358980 0
359040 37
359077 0
359122 4
359153 0
359237 58
359264 65
359276 28
359333 0
359358 0
359447 2
359682 0
359690 16
359780 35
359820 0
359847 0
359853 0
360023 0
360146 0
360197 241
360209 19
360300 0
360353 0
360377 271
360431 0
360618 0
360672 0
360701 19
360793 0
360877 0
360924 0
360961 0
361057 74
361279 0
361297 4
361338 3
361606 157
361663 0
361702 0
361768 0
361771 78
361822 28
362037 136
362047 0
362230 8
362287 50
362299 483
362302 31
362518 67
362581 11
362656 40
362677 65
362872 35
362938 10
362956 0
362962 114
363279 0
363286 0
363346 0
363355 57
363391 0
363670 3
363694 156
363824 0
363854 0
363857 0
363971 0
364305 0
364351 0
364432 23
364453 0
364525 26
364570 5
364681 0
364696 114
364747 27
364941 0
364976 0
364980 0
365125 0
365149 0
365325 0
365512 12
365757 89
365772 26
365851 6
366169 0
366244 0
366254 0
366258 136
366304 12
366343 5
366676 0
366953 25
367017 23
367280 0
367344 4
367389 7
367524 37
367601 0
367680 0
367725 4
367871 0
367892 25
368026 0
368055 0
368058 0
368184 0
368187 0
368202 0
368238 0
368558 0
368581 0
368648 0
368806 0
368857 0
369100 40
369157 0
369206 0
369238 0
369243 0
369256 0
369265 0
369330 37
369405 11
369569 0
369627 0
369634 132
369638 0
369690 14
369791 0
369840 34
369861 0
369999 0
370110 17
370215 0
370303 0
370416 0
370527 0
370548 0
370754 0
370758 60
370787 0
370807 0
371009 0
371018 0
371075 27
371141 0
371609 0
371708 0
371759 53
371924 0
372050 82
372080 0
372126 0
372139 0
372224 0
372398 0
372431 0
372537 86
372548 0
372578 0
372774 0
372898 66
372951 0
373028 35
373127 0
373570 0
373656 51
374085 64
374474 0
374543 0
374606 0
374891 0
375020 0
375092 18
375125 0
375231 45
375236 47
375257 0
375337 0
375383 73
375527 0
375644 30
375656 0
375668 0
375710 12
376145 0
376271 0
376283 35
376479 0
376502 0
376643 0
376664 9
376667 0
376814 3
376976 14
377018 78
377147 23
377212 22
377214 0
377225 0
377300 89
377336 30
377390 0
377678 23
377710 0
377720 0
377783 0
377790 0
377945 2
377969 70
378101 0
378113 19
378124 25
378161 0
378176 0
378223 23
378293 7
378487 25
378582 0
378640 1
378829 0
378852 0
379160 34
379226 0
379436 0
379454 295
379535 0
379593 0
379616 2
379769 0
379841 0
380197 72
380201 96
380303 0
380310 0
380405 0
380449 14
380532 0
380561 0
380591 0
380594 44
380600 21
380699 0
380717 15
380735 0
380747 0
380834 0
380861 23
380876 22
380912 68
380995 7
381045 47
381102 0
381125 0
381179 0
381343 0
381377 1
381443 0
381568 0
381623 32
381793 37
381814 0
381818 0
381821 1
381845 0
381855 0
381873 0
381876 0
381884 0
381988 23
382022 29
382179 5
382219 0
382245 9
382247 0
382457 0
382543 10
382701 3
382887 0
382945 11
382987 6
383119 0
383268 61
383304 0
383320 0
383371 0
383428 0
383449 64
383458 0
383548 19
383551 109
383557 0
383665 17
383828 0
384040 50
384055 0
384343 0
384553 0
384565 5
384682 18
384688 0
384782 0
384868 11
384905 18
384949 0
384967 0
384982 67
385186 0
385278 79
385439 0
385455 7
385479 0
385582 58
386004 229
386012 0
386040 0
386067 0
386076 0
386088 0
386139 71
386250 4
386306 0
386315 0
386376 0
386445 0
386497 0
386576 0
386583 0
386680 0
386761 0
386809 0
386866 0
387021 0
387050 4
387101 19
387103 0
387105 42
387251 0
387329 0
387335 0
387443 69
387447 0
387613 0
387823 0
388118 0
388367 243
388402 47
388537 19
388660 38
388706 23
389608 0
389697 24
389742 0
389807 0
389880 0
389910 0
389946 0
390016 13
390055 0
390094 0
390115 0
390201 0
390262 45
390433 0
390443 0
390778 26
390822 7
390885 10
390909 0
390982 0
391009 44
391017 0
391056 0
391083 43
391147 0
391297 0
391318 18
391342 13
391516 0
391708 0
391734 0
391823 0
391886 0
391928 23
392016 0
392025 133
392135 79
392183 0
392241 11
392265 0
392279 0
392351 0
392608 8
392634 0
392642 0
392695 0
392725 0
392758 1
392800 72
392863 0
392935 0
393084 51
393252 6
393327 165
393342 0
393429 16
393554 0
393603 0
393681 51
393693 26
393829 0
393837 0
393879 0
393925 0
393955 0
393995 0
394077 29
394680 0
394702 5
394809 0
395085 155
395337 345
395613 0
395820 5
395931 54
396045 94
396138 0
396177 66
396180 68
396399 0
396447 0
396528 0
396843 29
396847 0
396893 0
396930 0
397046 0
397070 0
397385 0
397419 0
397777 0
398163 0
398279 0
398627 0
398984 0
399050 0
399077 0
399095 0
399155 0
399347 0
399422 0
399586 0
399596 0
400051 0
400187 0
400967 0
400973 0
401172 0
401187 0
401327 0
401355 5
401435 3
401480 34
401702 0
401920 25
402067 50
402079 10
402220 47
402275 4
402322 48
402346 0
402376 27
402418 0
402640 0
402701 70
402793 0
402808 16
402873 393
402931 0
402955 0
403228 24
403289 0
403427 0
403525 35
403683 0
403796 0
403845 0
403859 53
403935 0
403958 4
404018 13
404024 5
404027 8
404165 6
404201 8
404302 0
404501 0
404548 21
404558 0
404816 0
405910 0
405961 0
406023 0
406051 921
406066 0
406165 6
406266 0
406293 0
406396 0
406399 0
406459 10
406471 0
406531 0
406558 50
406672 0
406698 8
406920 26
407169 0
407187 0
407229 0
407274 0
407311 65
407362 0
407374 20
407578 130
407698 20
407800 0
407890 0
408064 0
408080 0
408382 0
408402 83
408411 44
408473 0
408478 15
408628 0
408760 8
408829 0
408838 13
409129 16
409195 0
409228 25
409264 1050
409810 20
409979 0
410011 0
410133 11
410181 0
410256 0
410274 0
410294 0
410325 0
410719 0
410764 0
410861 0
410944 9
410998 19
411043 0
411127 0
411130 11
411190 4
411247 0
411262 0
411508 4
411571 0
411808 0
411937 0
412045 0
412102 112
412396 10
412522 0
412594 3
412687 35
412966 0
412985 0
413113 0
413179 6
413199 14
413227 1
413373 0
413503 5
413544 0
413605 0
413650 31
413905 8
414065 56
414098 0
414155 0
414356 0
414614 0
414719 0
414767 0
414912 0
414999 0
415209 0
415396 0
415615 0
415725 0
415803 0
415980 0
416085 5
416178 0
416298 3
416301 512
416312 0
416321 12
416331 0
416344 7
416347 30
416431 0
416602 62
416689 48
416983 0
417031 0
417220 4
417253 32
417292 15
417299 0
417349 73
417415 1
417710 18
417734 11
417742 48
417794 72
417856 0
417867 7
417879 0
417950 20
418035 3
418146 36
418265 69
418283 35
418481 47
418895 1
419093 0
419130 0
419155 0
419246 18
419258 27
419461 60
419558 30
419570 0
419666 0
420108 0
420173 0
420197 67
420221 0
420242 76
420263 0
420275 0
420374 87
420683 0
420790 0
420905 262
420920 55
420956 31
420998 14
421019 0
421023 88
421256 0
421273 3
421332 0
421493 0
421688 0
421832 64
421856 0
421876 0
421952 0
422027 4
422142 0
422191 33
422284 0
422375 0
422445 0
422455 0
422874 0
422888 0
422939 2386
423070 0
423091 0
423153 0
423243 0
423258 142
423261 0
423309 21
423328 2
423408 0
423479 0
423522 28
423570 366
423576 47
423621 8
423687 3
423708 194
423752 0
423860 1
423952 59
424109 0
424115 65
424164 0
424459 20
424555 22
424558 131
424670 0
424836 25
424846 0
424910 103
425067 0
425086 21
425168 0
425182 0
425193 0
425215 0
425237 0
425315 15
425329 0
425450 3
425458 0
425504 35
425546 0
425577 8
425620 13
425834 0
425874 45
425921 0
426058 12
426061 0
426178 19
426336 2
426403 12
426517 52
426536 0
426558 13
426565 1
426589 0
426631 45
426634 14
426727 1
426744 6
426762 0
426882 0
426941 4
426956 14
426964 11
426976 0
426991 15
427107 36
427354 4
427486 39
427492 0
427510 21
427533 9
427804 11
427929 12
428159 0
428284 13
428321 0
428630 19
428641 5
428652 14
428840 8
428977 11
428980 1
428993 0
429097 54
429120 0
429208 19
429230 5
429233 0
429255 0
429322 18
429484 10
429508 0
429550 10
429553 37
429562 45
429646 6
429883 13
429895 21
429910 0
430094 0
430103 0
430134 0
430270 10
430331 1
430402 0
430408 0
430426 33
430428 4
430573 25
430618 1
430880 0
430921 6
430972 57
431125 9
431200 0
431210 1
431280 0
431373 0
431515 45
431664 97
431690 64
431706 0
431713 12
431857 43
431869 437
431951 0
432029 82
432169 0
432172 104
432178 32
432202 11
432210 70
432223 0
432232 13
432259 0
432268 0
432431 0
432490 0
432517 0
432574 0
432580 0
432598 0
432636 0
432673 0
432697 0
432705 0
432763 0
432868 0
432991 0
432994 0
433012 0
433064 0
433108 0
433153 0
433183 0
433193 0
433209 62
433362 0
433388 0
433438 0
433447 0
433460 0
433493 0
433536 28
433542 0
433569 0
433589 0
433625 65
433674 0
433760 1
433793 0
433803 515
433822 0
433953 0
433988 63
433991 77
433996 78
434058 38
434067 81
434083 0
434093 12
434170 113
434222 0
434267 0
434386 0
434534 36
434685 15
434722 0
434762 0
434904 36
434912 274
434914 91
434945 0
435055 0
435068 0
435090 0
435144 0
435298 0
435377 0
435397 0
435419 0
435545 0
435638 0
435668 0
435728 0
435742 0
435744 0
435788 0
435834 0
435879 0
436038 11
436067 1
436092 110
436127 0
436160 25
436256 35
436288 0
436294 59
436373 0
436400 0
436410 8
436438 53
436450 23
436531 132
436585 28
436605 0
436735 309
436768 129
436795 99
436807 190
436873 78
436945 0
436956 24
437024 40
437038 0
437044 79
437068 0
437070 5
437121 16
437226 13
437246 0
437272 0
437312 0
437325 4
437342 0
437358 0
437643 0
437715 118
437802 0
437910 0
437943 30
437985 34
438024 0
438071 0
438153 0
438218 0
438288 0
438317 0
438321 0
438486 0
438519 0
438595 0
438750 0
438813 0
438874 0
439062 0
439217 0
439271 0
439290 0
439409 1
439464 104
439488 9
439528 11
439546 0
439659 0
439677 49
439718 80
439773 0
439826 0
439869 83
439881 0
439903 0
439911 88
439914 8
439952 30
439967 10
439997 2
440000 54
440090 21
440094 2
440183 6
440192 0
440244 0
440268 4
440276 15
440357 0
440387 0
440412 0
440415 2
440453 0
440462 58
440464 90
440468 16
440687 0
440850 5
440920 0
440953 12
441022 0
441061 48
441151 0
441173 52
441181 0
441214 102
441250 80
441309 0
441319 3
441484 8
441532 40
441590 467
441649 0
441682 48
441720 0
441795 0
441903 0
441941 0
441970 0
442023 0
442171 0
442319 0
442335 0
442566 0
442604 0
442660 0
442671 0
442679 0
442785 0
442799 0
442871 0
442920 0
442979 0
443007 0
443029 12
443066 265
443113 60
443135 12
443235 24
443241 0
443286 17
443292 0
443317 29
443349 0
443364 0
443407 6
443445 69
443475 9010
443477 10
443531 8
443551 12
443628 0
443671 38
443685 0
443694 0
443715 0
443797 0
443804 0
443839 27
443883 1
443904 32
443934 0
443943 117
444065 40
444067 0
444135 0
444208 0
444329 27
444438 0
444478 0
444540 9
444564 0
444868 0
444884 0
444899 0
444920 0
444937 0
444997 0
445014 0
445026 0
445078 0
445184 9
445190 3
445217 31
445246 1
445279 108
445317 0
445484 248
445564 0
445855 418
446179 8
446299 151
446320 2
446461 34
446563 3689
446766 4
446799 20
446928 60
446934 112
446953 2
447036 887
447073 124
447100 0
447183 99
447296 58
447430 11
447455 9
447468 0
447478 0
447483 3
447486 4
447494 0
447503 0
447506 35
447546 0
447588 151
447593 241
447604 4
447792 0
447813 0
447877 0
447897 17
447921 0
448133 1
448149 455
448157 128
448289 156
448314 410
448367 517
448369 144
448381 0
448387 0
448406 0
448448 59
448466 0
448484 0
448559 5
448561 447
448633 81
448643 0
449006 180
449173 3
449280 0
449357 256
449452 1
449504 267
449526 0
449631 5
449705 528
449714 187
450107 4
450213 2
450263 264
450293 35
450365 149
450413 0
450452 0
450563 166
450626 231
450716 0
450737 0
450782 242
451668 59
451850 0
451973 203
451988 0
452017 0
452042 0
452238 0
452344 0
452412 0
452510 201
452871 0
452897 11
452930 0
453313 0
453434 0
453443 1
453512 143
453521 0
453727 0
453848 0
453933 0
453995 25
454030 0
454113 0
454196 0
454205 64
454216 0
454255 0
454340 0
454487 0
454514 0
454637 71
454799 4
454829 0
454901 10
454949 42
454988 31
455099 19
455162 196
455252 0
455270 18
455315 185
455567 0
455694 0
455859 0
456043 12
456134 163
456269 0
456383 0
456518 56
456533 0
456587 0
457028 28
457136 11
457196 31
457331 0
457412 98
457440 0
457445 0
457723 0
457862 1
457864 209
457870 3
457944 0
457952 0
457961 0
458030 42
458039 0
458082 0
458093 3
458154 0
458176 0
458267 25
458274 0
458395 0
458542 319
458609 0
458653 0
458743 276
458752 97
459151 2
459175 472
459307 78
459337 0
459409 39
459457 2
459496 0
459607 255
459642 0
459670 105
459702 0
459760 0
459781 0
459826 3
459839 174
460316 0
460569 74
460654 122
460843 0
460903 31
461026 22
461041 35
461095 30
461351 0
461449 0
461523 0
461539 20
461707 0
461829 141
461838 0
461855 0
461926 99
461959 0
462071 0
462087 0
462097 0
462242 0
462463 61
462472 0
462541 25
462550 0
462593 0
462604 40
462877 40
462928 115
463024 0
463046 0
463180 0
463225 188
463234 31
463501 0
463633 0
463657 95
463718 0
463789 217
463819 171
463891 41
463939 0
463978 0
464089 91
464100 0
464152 93
464242 0
464260 0
464675 1
464683 7
464810 0
464971 5
465157 0
465169 0
465277 0
465361 0
465502 0
465547 64
465574 0
465835 273
465868 3
465900 10
465963 16
466065 0
466147 0
466149 28
466317 2
466398 126
466427 25
466431 2
466565 29
466780 148
466816 52
466834 0
466912 24
466999 33
467092 33
467215 0
467447 0
467458 125
467520 14
467570 0
467608 15
467619 67
467730 10
467751 107
467905 4
468006 15
468090 49
468221 0
468237 77
468282 1
468308 0
468445 25
468568 1
468703 0
468739 0
468865 5
468943 7
468973 65
468988 7
469045 0
469168 9
469174 55
469198 0
469315 0
469333 0
469364 22
469864 49
469897 230
469903 74
470063 0
470244 14
470269 0
470316 0
470325 0
470330 28
470340 54
470354 74
470356 0
470366 0
470505 3
470733 32
470826 0
470835 0
471015 2
471024 42
471036 23
471442 0
471537 113
471662 12
471689 0
471886 0
472247 18
472352 0
472520 98
472637 0
472685 0
472796 2
472810 0
472916 0
473123 55
473129 97
473423 0
473519 0
473585 102
474290 0
474441 0
474464 0
474506 0
474899 0
475004 0
475064 10
475094 0
475148 9
475265 0
475337 0
475438 0
475559 0
475655 6
475811 15
475988 0
476249 0
476399 0
476483 0
476921 0
476967 0
476990 0
477200 37
477521 0
477584 0
477728 2
477761 6
477958 0
477974 0
478166 0
478328 0
478577 0
478877 53
478973 0
479021 0
479093 99
479453 118
479484 0
479669 11
479921 0
479993 18
480127 113
480215 0
480276 0
480293 0
480448 0
480467 0
480491 0
480644 14
480746 49
480831 0
480914 0
481148 0
481208 21
481287 0
481378 0
481631 0
481680 0
481841 7
482069 0
482117 87
482135 3
482157 37
482165 19
482296 0
482313 17
482341 39
482446 0
482480 0
482519 7
482589 152
482663 0
482683 121
482715 0
482745 195
482798 16
482951 38
482974 0
483039 0
483086 56
483243 0
483383 74
483451 0
483589 0
483734 0
483737 0
483814 0
483908 0
483911 0
484052 0
484067 0
484073 14
484088 72
484092 0
484100 0
484169 0
484191 0
484216 45
484235 8
484259 0
484276 518
484281 2
484535 1
484889 31
484970 0
485051 7
485075 0
485105 0
485368 0
485456 51
485462 79
485510 0
485558 94
485909 0
486527 88
486557 140
486716 84
486719 2281
486812 0
486839 49
486882 33
486953 3
486978 8
487007 0
487026 54
487306 103
487310 386
487320 75
487381 60
487446 0
487564 0
487587 30
487633 0
487815 0
487866 0
487875 10
488019 13
488346 0
488412 0
488487 15
488601 42
488663 0
488724 65
488775 0
488786 0
489063 0
489118 0
489134 0
489322 92
489358 35
489367 250
489424 0
489474 0
489529 3
489655 13
489700 30
489787 39
489817 3
489826 183
489844 15
490060 120
490114 157
490129 0
490186 0
490239 72
490276 173
490317 83
490330 0
490410 39
490455 102
490572 13
491008 0
491022 41
491182 59
491311 0
491413 39
491611 0
491678 37
491806 0
491866 177
491897 25
491974 137
491983 19
492046 0
492067 5
492468 23
492626 0
492753 33
492759 63
492801 0
492880 2
492982 5
493201 0
493261 10
493519 53
493576 29
493580 0
493631 0
493634 7
493790 0
493940 0
494051 53
494159 44
494316 0
494330 2
494402 41
494462 22
494609 0
494636 69
494822 3
494924 109
494927 28
495011 11
495119 15
495185 78
495357 0
495470 0
495497 4
495630 0
495720 0
495795 32
495888 0
495921 0
495930 0
495978 0
496035 4
496038 49
496050 98
496053 0
496056 7
496188 0
496203 33
496209 83
496224 0
496257 89
496322 0
496459 0
496507 0
496550 0
496666 98
496786 0
496801 0
496924 0
496963 679
497295 0
497480 0
498086 0
498102 96
498130 14
498334 568
498442 0
498484 8
498501 50
498510 0
498523 32
498589 0
498604 171
498937 0
499001 0
499161 0
499203 14
499359 0
499599 0
499847 0
499870 0
499876 0
499901 0
499981 0
499995 0
500038 0
500078 0
500118 0
500187 0
500206 0
500223 0
500368 0
500496 77
500622 0
500666 0
500702 0
500750 0
500805 161
500916 86
501100 108
501210 34
501420 0
501431 25
501442 0
501523 0
501575 0
501599 8
501633 0
501647 0
501749 16
501779 58
501830 18
501951 11
502063 0
502158 0
502316 0
502355 0
502376 0
502553 0
502625 0
502846 0
503159 23
503246 23
503357 0
503411 0
503459 0
503579 0
503660 0
503684 17
503834 6
503976 0
504006 0
504039 0
504088 0
504101 0
504343 77
504465 9
504502 0
504543 35
504584 31
504615 0
504711 3
504746 0
504814 0
504826 0
504830 0
504859 0
504919 0
504923 0
504946 0
504966 2
505011 0
505084 54
505236 0
505281 13
505294 0
505327 0
505380 0
505457 26
505570 7
505596 0
505611 5
505755 63
505778 80
506105 3
506135 13
506258 75
506331 2
506393 18
506412 0
506428 27
506597 0
506675 2
506903 0
506961 20
506975 53
507045 25
507056 4
507070 0
507117 45
507297 0
507383 81
507505 0
507551 0
507726 0
507813 47
508124 2
508259 4
508670 35
508695 0
508761 143
508794 56
508845 58
509010 64
509029 0
509067 92
509217 2
509376 0
509398 11
509466 116
509508 0
509526 18
509646 17
509721 0
509844 21
509919 78
510024 94
510114 21
510125 8
510205 0
510396 112
510441 48
510534 29
510559 90
510576 100
510855 0
510901 0
510918 7
510988 0
511102 6
511115 21
511173 0
511360 0
511414 0
511586 135
511777 0
511903 0
511977 0
512008 0
512131 0
512236 0
512383 17
512449 0
512459 14
512463 3
512472 0
512503 0
512529 440
512568 0
512594 160
512607 62
512628 44
512844 16
512883 231
512904 74
512988 246
513018 189
513138 29
513141 102
513200 3
513270 40
513552 0
513771 57
513911 5
514182 0
514413 0
514536 25
514776 13
515118 149
515247 0
515430 43
515574 7
515710 0
515736 5
515834 0
515943 68
516041 12
516107 0
516144 74
516173 64
516213 0
516387 166
516468 57
516531 0
516552 0
516681 20
516840 54
516848 6
516874 0
516894 0
516948 0
517105 0
517231 0
517264 0
517345 0
517348 37
517360 111
517402 0
517411 0
517489 78
517519 0
517608 0
517666 38
517819 32
517858 0
517894 24
517913 48
517976 127
518108 0
518455 0
518521 0
518717 10
518723 22
518816 0
518934 69
519145 14
519223 4
519268 0
519326 0
519361 131
519405 0
519571 0
519574 50
519637 123
519691 0
519730 0
519847 73
519997 0
520192 0
520375 25
520393 0
520511 52
520522 21
520580 0
520653 117
520683 23
520728 11
520770 0
520791 0
520812 7
520818 86
520881 28
520905 71
520923 4
520948 0
521080 0
521106 0
521322 0
521436 14
521496 28
521571 63
521700 496
521851 0
521913 6
521988 0
522039 78
522381 73
522426 0
522428 0
522444 0
522452 0
522464 0
522524 0
522584 30
522614 17
522647 95
522656 84
522677 37
522776 0
522939 119
523108 15
523451 0
523577 22
523649 28
524000 0
524075 172
524092 0
524249 0
524737 0
524744 57
524797 44
524806 0
524813 0
524921 0
524963 0
524991 0
525059 17
525117 0
525327 69
525518 23
525585 0
525594 0
525619 21
526108 0
526172 3
526371 0
526466 12
526564 0
526610 20
526905 13
526939 0
527036 62
527138 62
527354 0
527415 17
527438 0
527601 0
527607 15
527643 0
527662 68
527673 0
527684 11
527691 0
527811 0
528046 0
528174 0
528497 8
528548 6
528560 187
528767 0
528917 16
529124 115
529136 0
529155 52
529341 0
529411 0
529610 46
529613 20
529703 0
529748 14
529763 0
529871 0
529922 9
529949 5
529964 0
529973 6
529999 58
530092 0
530401 10
530683 0
530866 9
531031 0
531427 22
531693 0
531757 54
531862 0
531970 70
532006 9
532039 2
532060 9
532072 6
532151 30
532273 0
532360 0
532433 0
532484 157
532514 187
532598 0
532703 24
532872 26
533363 0
533744 0
534176 103
534228 0
534290 4
534294 0
534330 0
534342 5
534351 22
534391 52
534458 67
534601 0
534656 0
535305 0
535421 84
535570 0
535609 0
535686 0
535688 5
535952 77
535967 13
536009 0
536166 58
536330 4
536334 122
536509 0
536534 0
536665 0
536762 0
536864 56
536987 18
537271 0
537342 75
537360 163
537387 0
537519 69
537657 11
537699 4
537849 0
537865 0
537966 0
538042 111
538047 67
538111 0
538120 115
538154 164
538183 0
538282 11
538321 54
538525 52
538544 0
538696 0
538725 0
538764 1
538833 0
538836 14
538953 49
538998 0
539038 0
539178 29
539188 0
539292 0
539340 91
539364 0
539406 59
539409 71
539418 0
539502 0
539739 1
539751 0
539919 0
539939 0
540126 1
540254 16
540258 210
540264 0
540282 19
540377 0
540543 2
540576 7
540701 5
540788 0
540801 21
541056 0
541484 43
541595 0
541655 25
541703 31
541814 6
542042 9
542096 44
542163 0
542215 45
542687 105
542740 0
542807 0
542833 84
542885 69
542905 1
542913 45
542954 0
542983 5
543003 0
543192 0
543288 77
543300 0
543381 29
543507 14
543606 84
543639 0
543648 27
543717 14
543738 0
543853 63
543873 59
544111 6
544237 0
544278 0
544496 61
544517 0
544523 0
544532 0
544536 0
544543 0
544553 0
544557 0
544575 0
544585 0
544597 0
544637 134
544659 20
544670 164
544781 14
544824 2
545078 223
545081 133
545156 7
545390 58
545405 0
545423 0
545438 5
545468 40
545669 0
545852 0
546063 0
546065 149
546368 20
546372 0
546391 0
546414 0
546425 0
546473 0
546708 0
547167 14
547272 0
547347 0
547363 0
547484 9
547492 0
547539 45
547554 0
547587 0
547644 0
547679 1
547773 0
547799 0
547806 0
547817 96
547830 55
547851 0
547923 0
547971 0
547993 10
548388 43
548514 11
548616 22
548655 0
548700 0
548710 0
548784 3
548791 0
548827 140
548916 2
548931 84
548971 78
549054 0
549072 0
549149 0
549236 156
549380 87
549425 147
549467 39
549587 40
549833 0
549869 0
549899 0
549919 5
549958 0
550018 0
550020 0
550033 0
550037 15
550041 0
550050 0
550068 0
550079 0
550107 0
550109 0
550111 39
550126 0
550158 0
550175 0
550214 2
550243 0
550374 46
550425 17
550554 0
550563 0
550780 7
550812 0
550864 178
551145 0
551169 0
551181 5
551256 0
551279 8
551382 0
551412 0
551421 38
551443 19
551489 0
551558 0
552087 12
552391 20
552691 0
552739 0
552762 4
552801 2
552819 0
552928 28
553229 16
553514 0
553556 11
553624 0
553723 0
553925 0
553943 0
553974 56
553991 175
554047 122
554056 37
554159 0
554435 66
554531 0
554539 20
554590 0
554644 0
554674 40
554707 0
554758 0
554864 93
554910 0
554981 0
554998 0
555036 0
555091 106
555094 97
555112 12
555172 0
555188 0
555271 29
555298 0
555319 0
555321 3
555544 0
555572 0
555577 0
555589 0
555619 0
555646 0
555676 56
555737 0
555744 10
555789 0
555807 0
555954 25
555969 0
555984 36
556093 0
556149 0
556230 6
556233 0
556285 134
556407 3
556482 52
556491 0
556560 116
556640 3
556793 0
556839 0
556872 0
557196 0
557250 0
557591 0
557618 0
557639 61
557720 0
557723 26
557751 41
557960 0
557993 0
557999 39
558032 3
558050 48
558227 0
558267 143
558397 0
558677 35
558684 0
558701 0
558712 0
558721 0
558723 0
558732 0
558878 0
558910 37
558935 79
559043 0
559133 7
559175 0
559218 0
559283 0
559339 0
559426 0
559601 21
559829 20
559832 132
559844 0
559955 139
560009 0
560032 0
560067 0
560139 0
560174 7
560315 0
560349 0
560398 0
560409 49
560563 0
560614 5
560783 0
560943 21
561111 44
561309 0
561497 0
561730 28
561767 0
561893 0
561909 5
561924 0
562011 0
562152 0
562189 29
562230 0
562246 0
562437 1
562454 16
562473 0
562531 0
562608 20
562657 155
562708 0
562717 0
562764 4
562878 0
562908 1
562911 21
562928 0
563055 0
563097 0
563294 7
563533 100
563536 0
563629 0
563878 0
564070 0
564093 0
564155 0
564183 0
564205 0
564349 0
564465 0
564514 40
564610 0
564652 34
564699 0
564778 49
564802 0
564963 0
565042 0
565133 117
565189 0
565251 0
565290 11
565467 6
565527 0
565601 0
565615 47
565655 84
565687 27
565777 0
565886 0
565927 38
565948 3
566010 0
566029 0
566095 0
566134 0
566203 0
566269 0
566332 0
566425 10
566719 0
566740 0
566748 3
566752 59
566904 4
567076 0
567247 6
567351 0
567412 0
567468 0
567486 168
567529 11
567543 0
567557 0
567621 0
567732 12
567771 12
567833 0
567940 25
567944 15
568011 0
568027 0
568048 0
568061 0
568076 52
568169 0
568181 21
568196 7
568322 3
568526 50
568537 0
568603 0
568611 0
568620 0
568622 0
568728 0
568747 0
568779 0
569021 0
569228 21
569246 0
569264 119
569507 34
569548 0
569561 0
569564 46
569576 0
569603 0
569690 0
569721 0
569807 0
569895 16
569912 78
569976 0
569993 0
570251 48
570259 14
570408 0
570432 0
570510 0
570551 0
570715 0
570767 0
570776 0
570843 0
570985 0
571016 0
571023 0
571047 3
571181 0
571283 1
571293 0
571330 0
571380 0
571516 9
571563 0
571594 1
571678 0
571711 0
571731 0
571735 13
571739 51
571765 0
571828 0
571889 65
571922 0
571958 9
572012 84
572252 0
572279 27
572315 0
572395 0
572456 0
572836 0
572873 0
573088 0
573201 0
573310 3
573470 0
573700 28
574156 0
574447 0
574518 0
574875 5
574992 1
575297 79
575324 0
575379 0
575393 0
575633 0
575849 0
575870 28
575920 0
575939 10
576167 0
576281 0
576332 0
576514 0
576608 0
576695 0
576764 0
576785 0
576950 11
577235 54
577482 29
577774 0
577801 0
577876 0
577973 33
577997 190
578003 154
578066 101
578096 34
578201 0
578359 0
578372 0
578462 0
578492 85
578597 57
578690 0
579043 0
579100 72
579152 8
579195 0
579377 0
579501 48
579588 0
580098 0
580188 49
580212 0
580297 16
580358 0
580762 0
580870 0
580903 1
580957 0
580975 0
581081 0
581166 27
581499 6
581580 1
581711 0
581739 14
581742 144
581745 2
581748 0
581754 0
581916 10
581943 0
582072 0
582141 0
582291 0
582381 25
582441 0
582490 0
582999 0
583034 56
583103 0
583228 0
583269 51
583329 56
583357 0
583370 102
583393 0
583403 0
583473 10
583527 0
583636 30
583689 0
583710 0
583767 29
583813 0
583998 76
584119 0
584614 0
584660 0
584737 15
584774 0
584828 0
584840 14
584855 0
584858 0
584927 0
584966 0
585110 0
585242 0
585482 28
585563 0
585608 0
585644 0
585653 0
585671 0
585755 0
585898 3
585904 18
585970 0
585979 106
586027 0
586055 0
586096 0
586246 0
586496 0
586621 34
586719 0
586902 16
586938 0
587010 0
587055 8
587109 0
587145 6
587451 18
587627 0
587667 22
587777 60
587846 0
587855 0
587972 0
588161 0
588260 15
588486 0
588503 0
588509 9
588574 0
588659 0
588683 0
588725 0
589447 23
589582 0
589604 0
589636 1
589733 17
589850 0
589852 3
589858 0
589990 91
590021 13
590036 0
590180 106
590199 0
590315 0
590387 0
590468 0
590660 0
590672 12
590675 33
590714 0
590720 28
590738 0
590741 2
590846 17
590907 0
590927 0
591297 5
591435 0
591664 0
591710 0
591748 18
591820 151
591838 35
591850 0
592000 0
592018 5
592045 0
592146 0
592239 0
592242 0
592354 0
592362 0
592431 0
592524 0
592555 0
592596 0
592903 4
592914 8
592989 22
593037 0
593193 0
593259 0
593265 0
593283 7
593370 35
593445 0
593664 49
593949 0
593970 0
594021 130
594124 0
594326 0
594352 0
594395 0
594523 0
594527 4
594557 0
594611 10
594653 0
594668 0
594734 0
594754 0
594786 0
594800 30
594815 0
594818 0
594851 4
594863 59
594867 86
594914 22
594947 0
595013 0
595048 0
595396 0
595444 0
595452 0
595562 0
595607 0
595646 2
595654 0
595718 83
595817 0
595898 0
595927 0
596009 0
596035 0
596057 132
596189 23
596294 0
596603 0
596723 0
596757 0
596941 0
596998 76
597085 0
597100 0
597166 24
597203 0
597244 1
597298 11
597469 10
597517 119
597520 2
597559 0
597577 0
597637 16
597731 0
597897 0
598005 0
598434 0
598533 12
598626 0
598652 1
598868 0
598877 0
598895 0
598910 0
599043 29
599183 64
599282 125
599560 0
599601 0
599648 14
599692 11
599709 53
599782 0
599794 27
599834 2
599858 39
599897 0
599912 0
599922 0
599924 7
599965 0
599969 0
599980 0
599991 0
600324 54
600378 0
600426 49
600711 5
600728 49
600735 120
600798 4
600819 0
600894 11
600936 0
600993 32
601041 0
601098 90
601189 8
601197 79
601621 0
601689 127
601751 60
601815 9
601830 0
601892 0
601929 182
601981 0
602119 15
602233 0
602281 53
602317 9
602434 0
602497 0
602631 0
602747 0
602781 0
602828 0
602851 2
602854 5
603086 0
603186 156
603279 0
603407 0
603438 24
603958 0
604028 0
604036 0
604090 80
604096 13
604267 108
604360 1
604371 0
604384 4
604586 50
604624 0
604782 0
604794 0
604802 42
604913 0
604970 0
604999 0
605050 0
605161 0
605163 0
605176 110
605314 0
605479 0
605488 0
605720 0
605730 0
605772 0
606077 0
606212 37
606266 0
606458 0
606622 25
606699 0
606718 0
606847 25
606877 0
607023 0
607222 3
607240 7
607419 0
607503 0
607601 0
607647 0
607938 24
608124 14
608172 995
608220 0
608262 0
608356 0
608409 311
608412 0
608457 0
608463 8
608600 13
608829 63
608855 57
608925 5
609009 0
609525 29
609636 42
609990 0
610006 0
610073 69
610291 0
610323 30
610377 12
610467 0
610632 75
610647 0
610824 0
611003 23
611039 0
611076 0
611265 0
611310 0
611649 21
611668 0
611677 0
611693 21
611726 0
611761 0
611824 25
611832 5
611835 0
611844 0
611850 0
611855 0
611866 0
611916 0
611947 0
611985 0
612096 0
612108 0
612150 25
612348 16
612360 0
612366 0
612663 0
613038 23
613198 0
613360 21
613462 14
613630 59
613714 141
613780 32
613852 0
613876 0
614081 14
614090 27
614105 70
614183 0
614245 18
614532 15
614540 0
614665 0
614719 15
614731 76
614734 362
614815 0
614852 72
615019 6
615073 65
615262 3
615289 0
615496 0
615571 0
615625 0
615661 0
615679 0
615817 3
615825 0
615993 0
616172 3
616238 0
616413 0
616456 45
616497 0
616504 0
616672 79
616891 113
617097 1
617114 34
617134 0
617205 77
617235 75
617337 228
617367 70
617402 2
617511 6
617517 5
617526 172
617775 18
617936 60
617978 47
618079 0
618086 0
618091 0
618094 0
618098 0
618106 0
618114 0
618527 4
618681 80
618823 36
618835 262
618837 0
618857 0
618871 0
618891 23
618944 35
618962 48
618996 124
619000 16
619119 46
619224 85
619242 6
619287 130
619305 155
619425 41
619679 0
619684 0
619691 0
619752 112
620022 20
620079 1
620129 0
620183 0
620332 140
620408 49
620528 39
620741 0
620755 0
620802 82
620939 91
620968 56
621116 0
621317 0
621346 0
621355 0
621670 0
621680 0
621740 0
621765 0
621978 0
622028 0
622043 0
622149 0
622167 0
622199 38
622322 0
622337 18
622454 0
622975 0
623010 21
623067 67
623185 0
623573 0
623581 32
623622 0
623672 0
623721 9
623745 0
623776 32
623814 66
623816 124
623855 0
624035 65
624077 0
624083 499
624245 46
624267 0
624290 35
624432 0
624484 39
624491 0
624496 71
624542 0
624684 0
624714 3
624724 17
625207 10
625211 3
625231 15
625243 114
625316 0
625432 51
625603 441
625628 0
625733 3
625894 53
625930 0
625987 45
626059 11
626185 5
626272 2
626663 81
626683 0
626688 0
626692 0
626708 146
626990 0
627053 21
627254 0
627436 0
627551 43
627745 1
627817 0
627841 0
628018 0
628126 0
628270 9
628324 104
628327 0
628333 0
628449 0
628806 28
628955 21
628972 0
629094 14
629287 10
629321 0
629352 0
629398 17
629449 0
629608 0
629650 0
629884 40
629913 30
630063 0
630194 0
630263 0
630269 0
630362 0
630377 0
630386 0
630410 0
630422 0
630449 0
630473 27
630506 0
630554 0
630605 7
630626 0
630882 3
631079 0
631307 0
631342 0
631354 0
631481 0
631775 0
631933 6
632002 95
632011 0
632164 0
632199 0
632388 0
632445 16
632701 0
632724 1
632748 0
632868 117
632872 16
632966 58
633179 32
633188 34
633494 74
633593 0
633824 88
634020 44
634032 0
634052 73
634131 0
634169 236
634175 55
634378 0
634712 2
634837 0
634860 0
634874 0
634888 38
634915 0
635016 38
635107 76
635113 66
635163 3
635192 0
635214 0
635226 6
635274 926
635354 76
635527 0
635559 23
635628 0
635645 0
635793 58
635880 0
636057 8
636180 0
636270 0
636356 0
636413 36
636591 37
636594 151
636708 100
636741 4
637061 0
637104 16
637137 120
637164 54
637295 20
637497 0
637562 0
637707 9911
637766 414
637805 4
637817 0
637899 0
638109 47
638322 0
638565 2
638574 136
638733 147
638910 0
638959 55
639079 0
639723 0
640234 132
640331 38
640344 79
640380 38
640743 0
640752 0
640781 0
640821 0
640881 0
641040 30
641172 0
641236 0
641376 0
641415 78
641458 22
641465 0
641699 0
641843 0
641909 25
641948 17
641980 0
641993 64
642023 0
642140 51
642361 0
642701 7
642775 0
642811 0
643289 0
643340 26
643459 37
643595 0
643647 20
643921 0
643996 5
644053 36
644078 0
644328 0
644440 0
644447 0
644475 0
644509 7
644539 53
644636 0
644776 0
644780 0
644816 13
644986 0
644996 10
645008 0
645085 0
645095 0
645167 7
645251 68
645320 16
645359 0
645380 3
645425 0
645569 0
645617 64
645641 0
645854 0
645860 0
645873 49
645986 0
646168 69
646179 0
646240 0
646288 0
646400 0
646488 0
646556 0
646649 36
646778 45
646826 0
646844 1
646883 0
646892 0
646928 119
647096 31
647122 4
647258 53
647291 4
647294 2
647522 0
647528 0
647630 0
647654 0
647673 0
647681 32
647683 23
647842 24
647869 0
647880 79
647921 20
647924 0
648010 3
648032 0
648064 0
648217 0
648235 0
648292 0
648310 0
648376 15
648565 69
648568 0
648592 0
648694 0
648706 0
648750 0
648835 0
648841 0
648859 0
648862 0
649059 0
649070 0
649135 3
649177 0
649318 0
649320 0
649329 0
649333 0
649335 0
649343 0
649396 50
649409 4
649431 0
649464 0
649482 0
649486 0
649490 0
649499 0
649726 0
649735 11
649768 0
649960 35
650174 0
650274 113
650277 0
650394 23
650505 66
650596 0
650619 0
650781 0
650805 0
650847 64
650850 48
650916 2
650943 0
651051 0
651180 0
651192 0
651207 0
651567 0
651699 0
651705 0
651915 14
652017 0
652229 0
652242 0
652269 0
652408 0
652497 0
652779 10
652925 0
653006 64
653117 0
653198 0
653228 3
653285 12
653528 0
653594 0
653882 80
653915 0
654108 0
654134 0
654302 0
654317 0
654518 0
654638 0
654745 0
654776 37
654779 37
654806 0
655036 0
655049 75
655145 9
655178 0
655247 66
655286 0
655482 28
655719 2
655731 0
655923 0
655926 0
656010 0
656073 109
656079 52
656227 0
656444 0
656570 2
656879 0
656899 0
657377 1
657611 0
657639 0
657643 9
657659 86
657667 0
657822 16
657993 0
658002 74
658119 27
658158 25
658209 34
658245 0
658263 0
658644 68
658926 1
659036 17
659270 14
659363 14
659490 0
659634 16
659921 11
660266 0
660281 0
660366 0
660461 0
660501 0
660518 11
660548 13
660623 0
660817 0
660828 0
660855 68
660879 116
660981 0
660987 0
660992 0
661005 0
661038 0
661277 28
661316 302
661388 0
661406 0
661757 101
661811 8
661952 0
662345 0
662591 0
662706 30
662796 35
662916 0
662956 2
663029 0
663042 17
663075 12
663092 0
663102 0
663163 0
663198 0
663285 81
663354 30
663396 0
663537 0
663658 13
663838 242
663844 129
663859 156
663898 95
663970 76
664312 38
664366 0
664447 72
664465 0
664495 97
664608 0
664627 48
664663 0
664726 13
664873 0
665139 0
665157 92
665220 38
665355 0
665418 0
665457 16
665481 56
665507 0
665514 0
665658 9
665940 21
666012 0
666027 0
666164 21
666291 0
666329 44
666374 0
666475 0
666604 0
666716 0
666767 0
667049 0
667061 2
667070 0
667073 28
667160 43
667202 0
667250 39
667289 0
667483 0
667536 0
667560 0
667745 296
667793 0
667896 0
667909 0
667949 0
667979 0
667982 0
668199 0
668363 6
668450 0
668495 0
668561 0
668603 0
668681 2
668966 23
668970 0
669134 0
669275 61
669519 30
669608 0
669628 0
669649 98
669673 0
669972 0
670002 0
670430 0
670473 0
670743 0
671199 0
671262 0
671294 0
671655 0
671702 0
671783 0
671795 0
671819 0
671956 8
671978 0
672144 0
672684 0
673056 29
673144 53
673162 0
673165 0
673219 46
673248 0
673302 0
673405 0
673556 0
673565 0
673586 0
673633 151
673773 0
673968 0
674165 50
674309 25
674313 22
674342 0
674594 1
674663 0
674666 8
674746 46
674786 196
674810 11
674828 0
674900 0
674925 0
674975 0
675299 0
675452 0
675479 105
675738 6
675749 6
675808 0
675899 22
675902 46
675944 0
676034 31
676067 12
676130 0
676160 0
676451 31
676556 9
676568 22
677156 69
677165 0
677348 0
677408 0
677432 55
677636 14
677640 38
677660 16
677704 0
677716 0
677763 0
677794 123
677814 46
677817 87
677846 0
677942 0
678138 0
678183 0
678273 0
678402 0
678525 19
678585 149
678737 74
678821 240
678866 0
678993 0
679101 79
679108 0
679240 43
679243 61
679253 17
679261 2
679285 0
679305 0
679384 11
679453 0
679483 0
679564 14
679787 0
679975 7
680501 0
680581 0
680584 27
680618 0
680720 0
680869 1
681120 102
681220 0
681337 0
681448 9
681592 45
681621 0
681644 0
681668 0
681699 0
681777 0
681801 35
682191 0
682328 0
682533 0
682730 2
682808 36
682985 0
683162 0
683321 0
683411 0
683597 208
683609 0
683633 0
683681 6
683684 0
683808 0
683821 6
683833 0
683908 0
684008 0
684018 0
684046 0
684115 0
684145 34
684256 20
684259 0
684265 47
684324 29
684480 0
684636 0
684689 0
684879 16
684964 24
684978 26
684993 27
685137 0
685194 0
685365 15
685440 2
685620 9
686147 0
686273 0
686304 0
686321 43
686457 0
686681 25
686684 0
686724 0
686835 27
686843 0
686886 0
686922 0
686987 6
686990 15
687227 2
687275 38
687323 38
687368 94
687741 57
687881 0
687921 37
687933 0
687981 16
688110 93
688221 0
688272 0
688509 0
688788 18
688887 0
688995 0
689001 0
689098 3
689176 0
689255 0
689307 23
689471 0
689712 110
689754 13
689760 31
689898 0
689954 0
689984 0
690020 42
690170 0
690248 44
690329 8
690356 65
690404 217
690473 47
690554 151
690605 41
690611 0
690913 0
690931 4
690952 0
691043 17
691172 0
691184 0
691256 9
691289 56
691475 0
691728 94
691789 106
691861 0
691866 0
691870 40
691876 16
691891 0
691896 0
691902 3
691906 0
691945 30
692264 43
692279 0
692324 0
692339 0
692588 39
692791 6
693089 0
693236 49
693347 0
693428 2
693595 0
693647 0
693850 0
694102 94
694663 11
694687 9
694690 18
694721 0
694809 0
694843 0
695053 0
695121 12
695134 0
695307 6
695507 6
695574 0
695631 0
695640 0
696121 0
696162 0
696375 0
696537 0
696693 24
696725 0
696752 102
696840 0
697044 0
697143 32
697161 0
697232 0
697260 0
697326 0
697372 0
697413 0
697428 52
697605 0
697761 19
697887 18
697899 0
697976 0
698055 0
698067 0
698100 42
698190 0
698442 0
698514 0
698754 2
698779 0
698865 0
698883 0
699291 0
699309 0
699551 0
699584 0
699620 0
699729 0
699810 25
699831 0
699906 0
700035 0
700077 42
700269 293
700413 0
700737 0
700911 0
700923 0
700932 22
701191 68
701476 0
701509 1
701517 12
701573 114
701579 6
701618 0
701701 0
701708 0
701762 0
701866 0
701930 0
701960 0
702437 0
702528 0
702633 0
702737 31
703461 0
703688 0
703822 19
703912 0
703960 0
704056 132
704220 0
704513 0
704557 3
704823 0
704843 0
705014 11
705200 7
705212 0
705484 0
705521 10
705530 5
705566 0
705722 0
705838 11
705850 0
706141 0
706480 0
706484 0
706643 16
706661 0
706951 0
706967 0
706973 50
707027 153
707042 0
707054 0
707093 33
707375 0
707584 121
707648 0
707668 0
707800 28
707894 0
708327 0
708379 4
708382 0
708406 28
708634 5
708811 0
709067 0
709096 0
709249 53
709297 0
709312 0
709339 2
709409 0
709447 11
709555 0
709561 0
709583 0
709612 0
709732 0
709816 59
709918 19
709981 89
710005 0
710081 0
710098 96
710170 0
710218 16
710303 28
710306 41
710319 0
710349 0
710396 0
710879 0
710933 0
710937 0
710983 0
711035 0
711071 0
711192 0
711228 0
711357 22
711363 0
711468 0
711721 0
711741 43
711876 0
711972 0
712006 0
712030 0
712074 0
712152 78
712164 0
712344 0
712449 0
712461 0
712467 0
712512 3
712527 0
712671 0
712740 0
712878 60
712923 0
712962 0
712977 42
713067 0
713076 0
713155 0
713208 0
713256 0
713374 0
713382 0
713394 0
713538 0
713547 4
713574 121
713636 0
713649 16431
713682 0
713865 7
713934 5
714042 148
714086 108
714153 103
714174 0
714300 92
714346 155
714462 3
714675 0
714714 0
714742 26
714758 0
714785 24
714872 0
715019 22
715070 62
715109 100
715118 20
715184 0
715247 31888
715539 0
715607 4
715692 0
715721 0
715990 0
716198 0
716231 22
716240 7
716242 33
716258 0
716277 19
716283 0
716429 0
716466 0
716600 0
716654 169
716741 0
716868 0
716918 0
716931 0
716993 5
717005 0
717047 0
717059 36
717119 27
717215 203
717272 0
717344 24
717350 6
717373 25
717418 0
717682 0
717689 0
717930 0
717954 0
717972 0
718113 0
718149 200
718194 0
718247 0
718262 0
718542 52
718584 54
718590 29
718632 0
718674 35
718785 49
718810 0
718902 9
718971 0
719156 0
719162 0
719177 0
719391 23
719555 0
719572 0
719819 0
719925 0
720266 0
720393 0
720420 0
720435 0
720447 0
720483 14
720562 0
720597 76
720644 0
720839 0
720963 27
721035 0
721047 0
721059 0
721077 0
721101 0
721299 0
721369 0
721390 0
721432 151
721464 0
721495 31
721666 0
721675 93
721793 0
721813 0
722355 0
722373 0
722418 91
722629 2
722652 0
722784 15
723103 43
723143 31
723149 27
723197 42
723254 0
723363 0
723428 29
723476 0
723517 0
723527 0
723559 0
723563 25
723605 0
723645 72
723710 0
723821 0
723866 136
724067 0
724193 188
724205 30
724249 107
724429 29
724457 336
724466 119
724557 0
724643 116
724712 6
724733 154
724784 162
724835 6
725009 117
725065 19
725122 195
725179 0
725206 123
725227 0
725452 26
725515 72
725518 39
725528 0
725632 0
725650 17
725660 0
725737 0
725800 66
725803 166
726204 12
726265 5
726340 15
726379 0
726409 268
726496 21
726514 252
726523 39
726550 0
726571 48
726641 112
726765 0
726773 17
726853 0
726870 10
726873 172
726877 3
726917 0
727021 0
727094 0
727104 46
727363 41
727453 34
727507 81
727574 0
727581 27
727599 0
727715 0
727818 90
727872 48
727887 109
727961 0
727980 85
728139 0
728271 52
728286 0
728297 0
728361 0
728430 83
728478 0
728624 109
728702 0
728768 62
728946 0
729047 0
729271 0
729327 0
729449 0
729548 0
729614 0
730033 5
730176 0
730216 0
730528 0
730588 16
730603 2
730788 4
730878 6
731030 0
731444 16
731546 0
731555 0
731633 0
731699 0
731768 0
731993 0
732030 5
732032 0
732076 0
732088 0
732090 0
732126 24
732129 31
732215 35
732393 132
732395 13
732588 0
732630 27
732768 140
732810 0
732851 27
732885 20
732918 0
732932 0
732986 2
733015 0
733175 0
733273 0
733475 0
733503 0
733560 80
733563 57
733583 1
733593 32
733602 51
733638 0
733659 19
733703 26
733849 55
734013 0
734116 0
734149 0
734526 0
734628 0
734682 38
735235 0
735295 0
735586 21
735635 0
735644 0
735661 16
735676 0
735807 0
735839 0
735920 85
736011 0
736028 8
736085 6
736295 15
736322 1
736357 0
736375 0
736391 0
736564 0
736567 0
736589 0
736592 0
736597 0
737003 15
737095 0
737120 53
737183 0
737294 0
737405 0
737556 0
737880 7
737947 14
738041 0
738084 16
738114 24
738237 0
738304 0
738345 10
738378 0
738390 17
738585 12
738597 0
738636 0
738675 0
738776 0
738861 0
738876 0
739122 0
739190 0
739219 0
739230 0
739305 0
739346 0
739387 0
739445 0
739490 0
739631 4
739679 0
739804 0
739985 0
740084 3
740212 7
740215 0
740362 0
740518 0
740536 4
740545 24
740551 0
740658 0
740692 1
740764 2
740767 0
740818 0
740848 0
740881 0
740905 10
740980 71
741197 0
741212 0
741305 0
741452 0
741488 0
741560 0
741663 0
741679 0
741731 0
741755 0
741821 0
741830 0
741842 0
741860 0
741908 0
741965 0
741977 0
741986 0
742064 535
742103 0
742112 0
742118 8
742332 0
742392 0
742439 0
742461 0
742505 32
742519 32
742730 0
742745 10
742766 1
742787 0
743033 0
743131 0
743285 7
743336 92
743440 0
743501 0
743588 0
743726 0
743999 0
744030 0
744186 18
744240 0
744488 0
744501 49
744600 0
744621 48
744695 0
744867 2
745231 0
745585 7
745645 0
745648 9
745838 0
745853 0
745864 0
745932 41
745983 72
746103 0
746163 0
746187 0
746190 113
746226 0
746250 7
746568 0
746586 49
746660 36
746720 76
746852 0
747216 0
747240 0
747300 0
747318 148
747396 0
747405 0
747416 0
747429 6
747545 0
747755 0
747763 0
747810 0
748031 0
748181 0
748190 0
748264 0
748423 0
748510 0
748690 0
748781 0
748799 0
749063 0
749138 0
749234 90
749635 0
749670 0
749843 0
749905 8
749992 0
749995 0
750085 0
750367 0
750397 0
750415 15
750571 5
750625 0
750845 0
750863 0
750913 59
750924 9
750959 0
750993 0
751080 23
751121 0
751284 0
751359 16
751410 0
751518 10
751815 16
751890 42
751953 22
752133 11
752386 4
752463 0
752466 0
752579 0
752609 0
752731 0
752738 0
752907 0
753320 0
753338 5
753635 125
753644 15
753858 1
753908 9
753991 23
754051 0
754174 0
754191 0
754284 20
754438 7
754443 26
754576 16
754696 0
754717 0
754723 336
754774 0
754795 0
754942 1
755047 3
755059 5
755075 114
755086 160
755125 0
755409 65
755736 185
755871 19
755874 0
755927 66
755990 46
756401 75
756499 17
756616 0
756629 0
756840 41
756853 6
756898 2
756952 0
757014 53
757039 0
757110 5
757117 25
757138 0
757247 0
757570 0
757768 21
757854 40
757888 0
757893 0
757907 0
757916 42
758039 0
758063 73
758393 0
758417 0
758449 0
758678 176
758762 1
758886 0
759071 85
759155 3
759209 18
759218 0
759384 45
759449 10
759521 0
759617 6
759623 0
759780 0
760037 16
760073 140
760099 23
760112 62
760123 16
760133 0
760187 0
760340 0
760682 0
760709 2
760821 0
760861 60
760863 0
760871 1
760884 0
760896 8
760941 9
760956 0
760989 161
761071 0
761314 0
761415 0
761763 0
761802 0
761974 0
762225 26
762336 9
762351 3348
762747 0
762794 0
762801 15
762819 8
762821 79
762830 0
762858 0
762969 0
763038 0
763107 0
763392 1
763899 101
763950 64
764130 35
764175 11
764195 0
764316 62
764702 81
764780 0
764831 0
765006 0
765513 0
765679 0
765731 0
765933 0
766284 2
766485 211
766692 0
766756 24
766834 10
766868 0
766900 184
767015 119
767258 9
767300 0
767384 0
767416 0
767434 41
767468 0
767476 0
767615 0
767716 67
767812 75
767953 1230
768039 31
768178 0
768274 0
768373 31
768424 0
768480 11
768676 12
768709 0
769074 0
769101 0
769344 0
769353 0
769422 0
769521 0
769704 7
769767 0
769823 0
769982 8
770203 85
770312 0
770424 0
770540 0
770558 26
770747 8
770897 198
770909 0
771028 0
771107 0
771113 9
771122 23
771410 11
771587 0
771596 0
771605 0
771782 0
771812 0
772070 0
772085 0
772120 0
772166 0
772181 0
772256 0
772373 0
772378 0
772424 0
772514 0
772559 0
772610 0
772750 0
772769 0
772854 0
772952 0
772992 0
773084 0
773285 73
773342 0
773369 0
773419 81
773442 7
774525 2
774626 0
774665 0
774767 5
774788 0
775043 0
775073 0
775109 0
775250 0
775547 0
775659 0
775679 0
775713 0
775754 0
775994 0
776045 2
776108 0
776276 0
776288 0
776577 0
776586 0
776596 0
776601 45
776611 0
776621 0
776631 59
776645 94
776672 0
776686 14
777000 0
777582 132
777597 12
778188 0
778410 0
778644 0
778821 0
779303 0
779744 79
779870 47
779900 136
779966 0
779981 38
780269 0
780431 0
780537 0
780570 0
780629 0
780656 19
780872 3
781005 0
781076 0
781141 41
781212 4
781249 0
781266 0
781281 0
781338 0
781400 5
781455 0
781587 0
781759 0
781829 0
781868 0
781959 0
782006 0
782017 0
782025 0
782107 15
782984 23
783068 72
783086 25
783107 14
783215 126
783329 59
783335 11
783350 25
783677 0
784055 0
784255 0
784447 0
784524 0
784614 5
784622 31
784814 0
784916 91
785063 0
785155 0
785950 0
786123 100
786137 0
786224 0
786242 92
786656 24
787316 94
787328 15
787363 0
787514 0
787646 0
787689 0
787715 41
787721 8
788136 19
788192 0
788397 0
788913 4
788937 24
788982 0
789286 0
789356 0
789570 0
789904 29
789970 0
790015 0
790024 0
790036 5
790048 32
790060 12
790084 49
790105 0
790108 18
790136 8
790323 0
790400 2
790411 0
790597 10
790600 26
790643 196
790704 49
790878 33
791097 105
791217 60
791322 0
791445 0
791472 54
791517 16
791521 150
791572 0
791574 67
791581 11
792028 71
792195 105
792283 9
792339 0
792380 0
792389 0
792463 17
792581 72
792887 2
793338 75
793383 128
793386 33
793398 27
793535 0
793934 67
793962 0
794067 0
794106 94
794208 0
794238 0
794276 0
794299 0
794351 0
794439 0
794846 3
794968 28
795002 0
795075 0
795081 0
795113 0
795320 0
795474 0
795524 0
795537 0
795569 74
795571 7
795575 190
795781 37
795942 0
796002 20
796568 179
796590 19
796598 30
796607 0
796708 0
796750 0
796752 0
796756 0
796790 0
797028 0
797088 0
797133 0
797235 0
797541 0
797726 0
797884 0
797894 0
798015 0
798077 0
798324 0
798479 0
798525 0
798830 0
798839 0
799093 0
799130 0
799243 0
799286 0
799300 0
799313 117
799363 0
799417 0
799524 0
799537 16
799977 0
800146 0
800372 0
800440 0
800498 9
800528 0
800589 4
800643 0
800856 0
800958 23
800964 11
800974 49
801066 16
801120 31
801279 0
801306 13
801312 1
801358 0
801372 0
801485 0
801560 6
801593 48
801609 0
801644 0
801662 0
801674 42
801824 92
801851 0
802247 0
802478 0
802508 9
802661 0
802707 0
803013 0
803306 0
803361 0
803438 0
803469 0
803490 0
803505 0
803516 0
803526 0
803537 0
803545 0
803549 0
803589 0
803623 0
803765 53
803998 0
804008 24
804143 60
804148 15
804168 42
804255 0
804288 0
804296 0
804381 75
804449 5
804563 3
804609 35
804623 0
804641 0
804731 0
804749 49
804782 32
804803 0
804896 0
804924 0
804962 0
804980 0
805078 0
805147 14
805294 0
805341 0
805384 0
805627 0
805702 0
805711 0
805759 0
805789 0
805981 0
806066 0
806141 7
806173 0
806398 0
806426 0
806503 0
806559 2
806661 0
806754 60
806969 0
806988 55
806997 0
807003 74
807269 0
807291 7
807324 0
807363 0
807447 12
807544 0
807680 0
807752 0
807782 8
807851 8
807973 40
808145 3
808187 13
808202 0
808286 0
808412 0
808436 8
808457 0
808631 16
808732 0
808846 0
809022 0
809104 50
809431 0
809479 0
809482 13
809571 11
809667 0
809778 0
809818 0
809856 0
809938 0
810001 20
810124 18
810235 13
810321 0
810337 22
810415 0
810457 0
810636 0
810673 0
810698 0
810756 0
810799 0
810849 0
810875 0
810899 102
810912 850
810975 0
811017 0
811025 0
811087 0
811149 0
811196 0
811220 37
811355 0
811364 0
811374 0
811412 21
811423 0
811458 0
811538 0
811554 10
811710 24
811781 58
811867 0
811977 0
812167 86
812262 0
812289 69
812292 19
812388 0
812408 0
812422 0
812438 0
812446 0
812570 0
812619 0
812646 4
812670 27
812702 0
812747 0
812792 0
812820 6
812891 0
812900 0
812931 37
812964 0
813015 63
813039 0
813078 30
813081 36
813123 15
813183 0
813306 24
813371 31
813399 0
813416 0
813469 0
813539 54
813545 61
813549 129
813679 23
813688 10
813838 0
814066 0
814096 57
814109 0
814128 84
814158 91
814183 0
814319 26
814372 1
814433 0
814447 0
814595 0
814653 0
814675 0
814708 47
814870 37
814879 0
814913 0
814934 37
815051 0
815300 6
815592 26
815771 27
815906 0
816104 64
816123 23
816125 14
816230 0
816368 0
816406 0
816428 0
816472 0
816521 7
816737 67
816791 14
816932 112
816971 0
817136 0
817217 19
817352 0
817373 5
817423 4
817493 0
817500 121
817540 0
817565 0
817601 40
817626 0
817958 118
818117 4
818135 0
818217 0
818236 64
818278 0
818396 4
818603 0
818612 9
818717 0
818786 0
818904 4
819155 0
819286 0
819481 0
819560 0
819608 0
819617 0
819662 0
819823 0
820049 55
820195 0
820264 0
820461 0
820494 45
820590 32
820599 9
820632 12
820752 37
820800 0
820944 101
821094 4
821241 32
821352 6
821441 0
821483 0
821516 14
821633 52
821822 68
821885 0
821924 0
821954 0
821972 0
821975 0
822065 394
822095 0
822105 0
822134 9
822251 0
822314 0
822443 70
822497 23
822699 138
822834 59
822921 0
823086 47
823137 5
823170 0
823177 0
823201 0
823216 0
823226 64
823299 0
823307 0
823371 0
823377 0
823635 0
823954 0
824073 15
824093 0
824109 47
824187 0
824202 30
824344 0
824425 30
824565 48
824805 81
824895 75
825012 0
825103 0
825174 14
825342 514
825348 0
825387 0
825540 9
825582 0
825675 60
825743 38
825774 102
825907 0
825937 17
825958 0
825964 0
826156 0
826493 5
826583 0
826609 24
826633 0
826768 34
826771 7
826975 0
827095 70
827101 77
827281 0
827662 0
827953 0
828025 0
828055 0
828184 0
828322 0
828340 0
828513 0
828574 0
828902 0
828983 0
829050 0
829255 0
829517 0
829536 11
829545 51
829735 20
829786 0
829905 0
830092 33
830146 4
830227 0
830320 13
830443 0
830704 11
830716 0
830724 21
830786 0
830912 24
830951 0
831088 0
831236 38
831311 0
831560 0
831650 40
831716 0
832059 0
832066 0
832251 1329
832308 10
832512 15
832551 0
832731 21
832851 0
832938 0
832947 0
833046 45
833157 57
833193 1
833211 10
833232 0
833262 84
833295 136
833328 0
833394 2
833418 41
833433 0
833472 69
833626 0
833790 0
834042 0
834063 54
834069 0
834078 29
834285 29
834444 0
834525 0
834631 0
834760 0
834964 0
834972 0
835098 79
835351 0
835384 0
835472 0
835504 32
835534 0
835546 31
835618 0
835630 0
835772 0
835873 0
835888 0
835931 0
836782 23
836843 0
837033 5
837172 8
837186 0
837452 0
837530 0
837585 0
837597 287
837756 0
837832 0
837957 1
837996 0
838036 0
838065 160
838102 14
838137 0
838233 0
838302 0
838422 0
838488 0
838535 0
838585 0
838704 0
838759 0
838769 0
838799 59
838823 37
838891 1
839122 0
839179 90
839407 114
839470 0
839509 35
839668 6
839707 51
839749 21
839797 120
839812 23
839902 0
840101 71
840155 136
840164 284
840758 66
840766 0
840779 0
840796 58
840842 17
840986 40
840992 0
841007 0
841151 47
841217 0
841314 0
841392 0
841582 11
841661 49
841663 166
841810 3
842132 0
842134 0
842150 0
842348 7
842444 2
842498 77
842592 0
842651 0
842708 12
842759 0
842792 14
842924 0
843140 0
843221 188
843245 54
843362 59
843497 0
843566 4
843583 0
843838 18
843882 0
844048 0
844164 0
844174 0
844204 17
844216 0
844272 0
844286 0
844310 0
844318 0
844431 0
844546 0
844617 0
844630 0
844747 0
844924 0
845026 0
845086 0
845170 0
845200 0
845260 0
845332 0
845410 0
845443 0
845562 0
845742 0
845895 36
845951 0
846003 0
846360 6
846383 0
846405 0
846993 70
847092 0
847130 0
847324 0
847449 99
847459 0
847590 0
847636 0
847885 0
847930 0
848107 102
848490 0
848606 0
848687 0
848820 31
848920 0
848944 1842
849106 19
849188 0
849498 1
849635 6
849684 0
849688 0
849705 0
849889 11
850143 0
850179 0
850256 19
850268 177
850285 0
850332 1
850460 4
850550 27
850619 48
850742 39
850916 40
851006 85
851106 0
851146 7
851233 0
851249 0
851361 5
851383 213
851393 37
851417 51
851541 23
851692 0
851915 33
852014 39
852236 0
852626 130
852776 62
852855 186
853211 0
853229 0
853310 0
853370 8
853376 0
853456 0
853480 88
853491 0
853621 24
853786 37
853882 9
854017 36
854032 33
854038 0
854089 32
854095 0
854104 0
854120 0
854435 0
854539 27
854608 5
854719 10
854788 0
854815 0
855150 0
855310 0
855322 0
855325 24
855490 0
855520 0
855586 0
855593 15
855644 9
855926 0
855974 39
855989 0
856106 19
856277 0
856394 0
856401 0
856465 0
856788 19
856917 20
856923 109
857013 0
857043 0
857154 19
857229 47
857247 0
857271 0
857469 95
857472 180
857493 0
857568 21
857674 23
857757 18
857792 4
857794 3
857901 46
857913 0
857921 0
858093 0
858159 0
858171 19
858213 20
858228 0
858238 4
858425 24
858434 0
858605 0
858866 0
858986 0
859028 0
859070 22
859139 0
859154 42
859187 0
859445 1
859447 45
859505 0
859771 0
859786 0
860032 0
860233 0
860272 33
860287 59
860439 39
860523 13
860542 71
860554 4
860582 6
860587 52
860658 31
860806 0
860854 53
860917 10
860960 0
861025 37
861028 60
861052 68
861082 3
861115 15
861172 38
861268 63
861463 30
861846 24
861852 0
861999 23
862020 0
862208 43
862481 124
862529 1
862601 90
862700 46
862835 0
862853 0
862936 0
862943 12
863358 3
863380 0
863413 26
863548 0
864037 0
864093 0
864161 0
864178 0
864241 15
864298 2
864407 0
864461 58
864465 0
864471 0
864504 0
864573 0
864597 0
864797 10
864812 0
864854 0
864896 52
864902 76
864965 0
865100 16
865370 33
865435 0
865448 64
865652 1
865658 54
865665 2
865690 0
865736 1
865811 9
865823 5
865898 82
865985 144
865994 0
866066 80
866138 0
866224 0
866276 0
866305 0
866351 0
866363 69
866429 12
866441 53
866531 1537
866555 0
866606 21
866660 0
866699 0
866710 0
866798 31
866927 0
867167 0
867347 18
867464 137
867581 58
867617 71
867646 0
867746 9
867762 35
867791 0
867815 0
867869 0
867920 0
868169 84
868520 0
868697 4
868707 0
868872 0
868934 0
869003 34
869166 0
869174 0
869291 7
869311 0
869399 0
869510 41
869520 0
869669 0
869704 0
869899 26
870085 6
870130 0
870157 4
870231 0
870264 0
870355 0
870502 0
870511 14
870532 0
870544 0
870790 0
870899 0
871068 117
871104 0
871146 0
871159 0
871683 18
871695 0
871832 0
871866 0
871932 129
872026 0
872074 0
872417 0
872503 9
872623 0
872977 0
873181 0
873190 5
873232 0
873292 10
873343 0
873358 28
873364 0
873370 0
873457 18
873481 0
873511 11
873577 3
873592 9
873637 1
873781 9
873826 3
873874 0
874105 0
874165 0
874261 0
874317 3
874371 0
874380 6
874467 0
874506 24
874758 74
874878 0
875378 0
875609 23
875627 9
875723 5
875762 59
875765 38
876128 44
876188 0
876219 1
876251 4
876362 0
876443 44
876722 8
876747 0
876749 28
876760 0
876816 47
876820 34
876835 1
876842 91
877088 0
877165 53
877304 8
877590 0
877744 0
877965 0
878028 0
878046 100
878109 0
878155 96
878164 32
878548 0
878742 0
878791 0
878843 0
878888 1
878978 0
879260 0
879308 0
879363 0
879519 0
879743 0
879907 0
880063 0
880069 0
880126 0
880219 0
880270 0
880393 0
880585 0
880854 19
880922 0
881084 0
881388 7
881467 25
881753 112
881783 0
881926 0
881932 19
882028 46
882250 105
882418 41
882454 27
882490 67
882556 50
882598 0
882610 12
882666 0
882686 70
882819 10
882852 0
883122 0
883422 44
883425 17
883437 85
883516 23
883556 16
883617 0
883656 33
883676 7
883702 0
883775 11
883808 110
883864 10
883880 51
883937 9
883973 0
883981 1
884144 19
884172 0
884218 0
884315 0
884366 0
884468 86
884479 0
884585 0
884613 3
884675 0
884677 0
884741 26
884793 0
884874 43
884909 0
884927 7
884954 98
884966 10
884978 27
884996 0
885005 274
885024 121
885076 19
885090 35
885130 0
885182 0
885376 0
885382 0
885432 0
885467 0
885485 0
885495 41
885632 0
885743 17
885748 68
885757 0
885775 10
885805 0
885809 0
885821 0
885833 45
885843 0
885854 0
885869 0
885946 0
886206 39
886236 0
886245 0
886360 0
886427 0
886533 0
886547 6
886560 7
886633 42
886659 45
886685 15
886689 125
886710 20
886736 30
886870 62
886983 119
887066 0
887093 131
887130 904
887213 2
887232 112
887238 43
887367 19
887400 5
887603 3627
887705 42
887846 4
887867 172
887987 24
888311 407
888602 2
888682 273
888849 0
888887 103
888920 0
888949 42
889059 0
889063 42
889093 0
889457 47
889767 0
889821 0
889940 8
889952 0
890238 0
890398 0
890447 35
890476 0
890498 0
890602 87
890648 0
890669 88
890686 29
890779 0
890913 0
890931 10
890947 0
891000 0
891067 8
891141 0
891579 102
891639 14
891684 6
891723 0
891732 0
891797 0
891819 0
891876 0
891999 0
892016 0
892086 0
892117 0
892373 0
892391 0
892524 0
892530 0
892604 8
892720 0
892760 0
892763 108
893105 29
893113 40
893150 0
893189 6
893198 14
893339 0
893401 38
893462 68
893549 0
893631 138
893666 0
893676 0
893682 0
893700 0
893741 12
893758 0
893786 0
893803 0
893863 0
893887 13
894083 0
894163 7
894370 0
894463 0
894857 0
894894 0
895107 0
895131 0
895258 2
895262 30
895323 0
895325 4
895347 0
895478 0
895667 0
895802 0
895838 17
896048 0
896141 0
896174 0
896297 26
896357 0
896444 0
896548 100
896656 0
896671 0
896710 60
896989 0
897334 19
897383 0
897553 2
897586 78
897622 36
897643 19
897790 15
897793 0
897968 0
898150 15
898246 0
898438 6
898504 54
898576 16
898609 0
898615 187
898636 44
898675 0
898853 0
899008 0
899080 0
899101 0
899122 49
899164 17
899176 0
899327 0
899332 0
899384 31
899436 24
899513 0
899573 0
899582 0
899590 15
899594 40
899768 0
899786 23
900089 0
900137 0
900197 3
900203 14
900335 0
900377 0
900380 81
900563 0
900629 0
900636 0
900659 566
900668 0
900755 10
900930 0
901020 0
901023 17
901095 0
901185 0
901224 36
901245 25
901257 12
901278 39
901500 3
901503 1
901542 15
901641 12
901680 120
901803 8
901893 0
902124 5
902148 15
902211 0
902217 59
902253 0
902265 1
902413 0
902422 0
902429 0
902460 0
902506 0
902722 33
902926 121
902956 0
903097 10
903100 6
903160 0
903178 69
903199 35
903238 0
903649 0
903664 0
903822 38
904126 3
904336 60
904351 0
904363 4
904432 0
904612 0
904627 35
904687 0
904699 0
904716 0
904777 0
904780 30
904880 0
904887 0
905102 0
905162 0
905181 0
905249 13
905385 0
905411 0
905447 0
905516 0
905525 0
905896 0
906181 0
906216 0
906364 25
906373 0
906732 0
906763 0
906775 0
906783 0
906817 0
907189 0
907360 0
907402 5
907612 0
907884 0
907949 0
908070 0
908169 0
908208 0
908301 4
908364 0
908412 0
909145 0
909196 13
909215 4
909285 8
909290 0
909298 39
909303 0
909385 0
909433 28
909568 10
909655 104
909658 0
909778 0
909802 0
909817 0
909862 0
910110 0
910135 0
910168 15
910179 0
910305 0
910317 32
910552 0
910596 0
910610 0
910708 0
910726 0
911316 0
911351 0
911355 47
911664 0
911730 7
911796 0
911835 0
912057 0
912096 0
912228 0
912270 0
912324 0
912765 0
912783 0
912873 0
912883 9
912964 0
912984 0
912995 0
913011 0
913087 0
913139 0
913141 0
913143 0
913147 0
913152 0
913367 83
913440 0
913502 23
913526 22
913580 25
913598 1
913902 119
913922 0
914027 23
914042 0
914291 17
914323 45
914327 149
914480 0
914795 34
914993 0
915057 0
915103 0
915401 0
915766 154
915805 13
915889 0
916000 0
916302 3
916316 0
916353 0
916377 0
916385 0
916579 120
916588 122
916594 26
916742 0
916837 0
916843 5
916879 36
916890 0
917035 13
917047 0
917213 0
917266 60
917289 0
917301 0
917329 47
917336 1
917404 0
917673 22
917802 0
917870 52
917916 44
918045 62
918122 0
918139 9
918161 18
918203 5
918266 0
918440 0
918632 0
918971 0
919130 0
919154 0
919351 0
919430 0
919540 0
919588 0
919639 27
919661 0
919718 0
919753 0
919816 0
919865 0
919922 0
919925 0
920063 41
920101 0
920139 0
920579 0
921204 0
921637 0
921763 0
921823 0
921998 12
922165 12
922309 36
922327 68
922409 13
922411 24
922700 0
922760 0
922889 0
922931 0
922982 0
922997 2
923129 11
923181 0
923216 0
923222 0
923288 0
923456 28
923471 0
923579 0
923603 46
923617 0
923816 0
923915 38
923948 38
923951 103
924115 8
924271 0
924334 0
924517 0
924559 0
924658 0
924667 0
924688 5
924692 0
924730 0
924786 0
924811 96
924866 26
924925 0
924950 0
924968 0
924992 0
925015 0
925057 0
925357 0
925363 0
925502 0
925546 0
925564 0
925579 0
925596 0
925687 0
925690 0
925710 25
925771 97
925859 80
925861 130
925881 13
925914 0
925986 44
926036 30
926046 18
926057 0
926086 100
926088 73
926123 0
926147 0
926166 38
926168 33
926215 28
926234 0
926245 0
926255 0
926361 0
926406 0
926451 0
926472 3
926544 0
926658 6
926691 0
926761 0
926853 0
926869 0
926961 8
927037 0
927041 6
927078 0
927089 0
927123 0
927206 0
927286 0
927299 0
927303 16
927309 0
927385 29
927409 0
927422 0
927593 0
927967 137
927971 0
928130 0
928242 94
928290 53
928472 32
928712 202
928865 19966
928982 49
929264 143
929267 238
929321 6
929483 24
929546 61
929699 139
929756 284
929879 153
929903 18
929952 0
929969 22
930125 332
930133 126
930445 18
930454 0
930482 0
930581 0
930682 0
930730 67
930843 23
930964 0
931035 0
931053 10
931134 1
931260 0
931455 17
931458 92
931515 27
931722 0
931802 0
931998 353
932145 23
932175 170
932352 54
932397 59
932748 0
932862 26
932898 21
932998 0
933054 130
933168 25
933219 119
933336 1077
933348 71
933497 0
933656 83
933658 726
933662 188
933670 64
933674 45
933698 17
933716 1
933725 0
933900 0
933951 0
934242 0
934266 182
934492 0
934514 0
934629 0
934839 1
934875 14
934897 0
935074 0
935089 133
935134 11
935228 0
935338 88
935858 0
935938 0
936191 0
936208 17
936324 5
936649 0
936830 233
936858 25
936993 24
937028 36
937081 0
937153 110
937157 142
937167 1
937206 2
937501 0
937955 0
938056 16
938101 0
938225 45
938323 13
938464 0
938479 103
938515 18
938590 9
938713 4
938827 0
938929 3659
938995 50
939009 0
939157 0
939175 3
939292 0
939345 0
939439 0
939535 67
939668 5
939674 0
939690 12
939707 0
939709 0
939714 0
939725 0
939727 0
939738 0
939741 0
939745 0
939879 0
940233 0
940306 0
940310 96
940650 0
940758 0
940932 0
941002 0
941092 16
941421 0
942388 0
942394 0
942672 43
942951 63
943165 0
943195 0
943201 4
943453 0
943465 0
943531 0
943582 0
943935 0
943956 0
943971 15
944245 0
944563 24
944588 0
944708 0
944715 0
945008 125
945176 35
945456 0
945501 0
945614 0
945768 0
945790 0
945916 8
945919 0
946015 0
946132 0
946168 0
946186 0
946381 0
946423 0
946612 0
946715 15
946762 0
946993 0
947044 208
947116 8
947356 0
947377 0
947493 10
947808 19
947865 0
948024 0
948073 0
948117 113
948663 0
948727 0
948790 0
948807 0
948919 11
949033 0
949120 0
949195 0
949222 11
949315 25
949429 69
949615 4
949933 0
950026 0
950284 0
950368 0
950455 0
950689 0
950740 0
950746 0
950794 0
950837 0
950872 0
950950 0
951001 0
951022 1
951200 0
951229 0
951253 0
951351 235
951559 31
951563 0
951574 5
951616 0
951969 1
952290 0
952474 0
952629 9
952926 109
953343 43
953470 28
953590 0
953644 5
953664 0
953778 106
953877 0
953883 52
953914 0
954255 0
954612 49
954699 55
954792 0
954900 64
955563 0
955647 23
955894 0
955929 0
955944 0
956020 14
956031 124
956034 7
956054 0
956134 70
956154 94
956166 47
956194 0
956229 0
956284 0
956413 0
956531 0
956675 6
956846 0
957052 0
957132 0
957134 0
957138 14
957150 0
957189 0
957370 0
957406 0
957569 0
957575 12
957605 0
957614 0
957710 0
957725 0
957850 0
957893 0
958073 0
958148 0
958250 10
958406 0
958728 0
958768 0
958775 0
958795 0
958890 0
958897 0
959113 0
959212 0
959274 0
959305 2
959392 8
959518 0
959632 0
959922 0
960143 9
960147 41
960176 0
960187 0
960235 0
960353 0
960449 0
960480 63
960509 0
960576 0
960581 43
960588 0
960668 79
960801 0
960866 0
961347 0
961370 0
961377 0
961384 0
961474 0
961711 30
961765 27
961783 4
961846 0
961879 8
962173 56
962254 10
962287 0
962356 0
962403 0
962412 76
962416 0
962481 0
962532 17
962608 0
962747 0
962774 82
962798 0
963138 0
963174 0
963202 63
963216 0
963364 0
963462 0
963618 0
963721 0
963729 0
963852 0
963888 3
964083 10
964119 0
964137 10
964511 0
964666 0
964697 20
964699 0
964798 11
964879 0
964909 0
965002 21
965113 80
965230 0
965300 0
965389 0
965424 0
965546 0
965559 0
965617 0
965733 0
965984 0
966110 0
966129 0
966141 0
966189 0
966612 0
966984 0
967222 2
967240 48
967380 28
967392 0
967404 71
967965 0
968209 19
968506 29
968530 0
968542 112
968602 7
968611 10
968720 0
968768 0
968960 0
968993 0
969074 37
969134 0
969206 0
969257 0
969349 0
969374 6
969383 0
969617 0
969704 0
969878 20
969905 0
969953 0
970163 38
970201 67
970370 32
970495 114
970522 0
970558 0
970681 0
970741 0
970753 6
970826 4
970892 4
971066 0
971112 0
971138 21
971359 127
971498 0
971692 0
972214 0
972268 24
972439 0
972547 0
972661 17
972739 0
972784 0
972827 43
972830 19
972860 0
973020 0
973182 0
973242 30
973245 428
973275 30
973404 12
973568 0
973628 0
973721 0
973742 0
973880 46
973932 0
973992 0
973997 0
974041 2
974049 0
974120 0
974206 0
974323 59
974326 73
974413 73
974455 1
974653 80
974857 300
974861 15
974875 33
974941 0
975067 45
975199 8175
975445 75
975448 147
975532 46
975591 0
975598 39
975609 45
975681 11
975702 12
975807 19
975966 0
976020 18
976156 0
976249 35
976282 0
976363 0
976369 13
976396 22
976606 6
976618 0
976672 109
976705 20
976915 0
977007 0
977023 31
977034 0
977044 0
977133 47
977229 0
977273 0
977404 0
977417 6
977755 0
977776 22
977817 0
977834 0
978033 0
978043 4
978066 0
978090 56
978111 24
978141 0
978173 0
978222 95
978306 30
978481 0
978488 0
978510 0
978519 0
978557 6
978597 0
978603 73
978691 59
978749 0
978777 0
978877 71
978881 33
978995 79
979007 0
979097 0
979109 0
979115 8
979142 0
979145 0
979181 15
979394 0
979439 4
979466 0
979490 0
979520 0
979532 0
979541 0
979910 0
979947 127
980057 48
980151 5
980384 0
980422 0
980531 9
980582 31
980714 96
980753 0
980933 31
980948 0
980969 0
981083 0
981168 0
981176 1
981192 10
981278 172
981311 0
981605 12
981620 140
981632 40
981767 0
981770 10
981857 6
981965 0
982055 53
982146 0
982230 0
982256 2
982315 0
982358 2
982561 15
982606 25
982622 0
982654 34
982706 0
982847 21
982916 0
983365 68
983375 9
983529 21
983554 61
983638 0
983997 0
984209 0
984412 4
984484 110
984487 0
984490 0
984592 0
984619 0
984628 76
984673 0
984769 0
984889 0
984940 0
984969 0
985018 0
985051 0
985057 23
985063 96
985102 0
985115 0
985219 0
985258 0
985263 0
985456 0
985489 18
985528 0
985648 0
985663 20
985675 205
985699 0
985756 68
985816 0
986011 0
986119 15
986182 0
986188 22
986209 15
986216 0
986402 0
986416 0
986506 0
986554 0
986830 49
986896 0
987046 73
987202 79
987514 20
987598 36677
987601 131
987697 27
987733 27
987778 0
987826 7
987835 12
987862 66
987913 0
987943 13
988005 5
988135 0
988399 35
988469 0
988559 4
988568 28
988577 8
988658 0
988913 0
989243 121
989255 333
989306 15
989366 1029
989406 41
989517 108
989574 0
989612 0
989634 0
989666 0
989763 0
989862 0
990009 0
990090 0
990105 0
990192 0
990239 0
990354 0
990414 0
990422 0
990441 0
990552 0
990636 0
990735 0
990945 0
991091 0
991140 0
991181 115
991187 0
991254 0
991488 64
991578 0
991723 0
991768 2
991821 75
991829 0
991971 0
992040 0
992082 110
992133 0
992148 0
992313 72
992325 0
992352 0
992388 0
992415 120
992511 93
992595 0
992606 178
992751 12
992766 0
992772 2
992829 6
992874 0
993120 13
993225 8
993232 30
993256 0
993699 1
993828 126
993918 9
993927 0
993942 96
994015 0
994054 0
994194 0
994619 81
994664 0
994718 27
994739 44
994745 133
994855 0
994897 23
994910 45
994973 7
994979 0
994987 0
995008 0
995018 0
995033 0
995044 0
995068 0
995119 0
995142 0
995170 0
995187 17
995296 28
995473 121
995524 30
995542 56
995701 110
996031 0
996040 0
996142 94
996274 30
996295 8
996301 0
996325 0
996370 74
996409 0
996520 115
996648 128
996725 24
997223 20
997341 4
997403 64
997475 424
997477 233
997481 188
997499 0
997542 1
997607 290
997641 0
997681 98
997684 5
997705 12
997710 46
997756 67
997768 0
997771 20
997915 0
997944 0
997963 94
998098 0
998122 125
998353 79
998434 0
998443 12
998452 251
998521 0
998543 0
998586 15
998642 0
998712 0
998759 0
998836 0
998969 0
999058 0
999077 0
999217 0
999251 0
999306 0
999334 14
999338 12
999362 0
999380 1
999441 0
999486 7
999530 72
999546 0
999660 7
999732 4
999744 14
999786 81
999795 21
999924 0
999950 0
999987 0
1000053 8
1000098 0
1000224 9
1000534 0
1000555 70
1000783 0
1000816 0
1000951 4
1000957 13
1001060 87
1001150 18
1001164 4
1001177 0
1001180 0
1001329 0
1001361 0
1001465 30
1001584 0
1002398 0
1002551 0
1002585 0
1002589 0
1002605 0
1002618 0
1002625 0
1002642 0
1002650 13
1002756 0
1002800 7
1002893 4
1003001 506
1003084 0
1003122 19
1003468 15
1003492 7
1003582 14
1003873 98
1003902 0
1003940 162
1003956 73
1003981 24
1003989 12
1004021 29
1004060 0
1004062 0
1004183 0
1004238 0
1004337 3
1004391 0
1004784 27
1004881 0
1005171 0
1005485 0
1005496 0
1005904 0
1006024 0
1006041 0
1006327 8
1006570 15
1006594 161
1006717 594
1006741 19
1006840 0
1006858 0
1007135 0
1007179 51
1007614 0
1007824 0
1007923 124
1007960 83
1008087 0
1008128 29
1008371 0
1008395 156
1008486 0
1008494 96
1008806 0
1008847 0
1008924 44
1008972 28
1009003 0
1009016 0
1009022 0
1009429 0
1009482 0
1009528 0
1009621 0
1009864 0
1009933 0
1010114 0
1010119 98
1010159 0
1010323 10
1010351 41
1010491 0
1010503 271
1010680 16
1010797 11
1010839 38
1010866 0
1010995 10
1011058 158
1011070 32
1011094 0
1011238 79
1011256 109
1011269 0
1011301 10
1011372 0
1011484 0
1011497 16
1011641 0
1011800 0
1011818 0
1011907 28
1012257 89
1012269 96
1012279 26
1012806 0
1012956 9
1013034 0
1013208 5
1013214 7
1013235 0
1013390 3
1013574 2
1013639 0
1013709 5
1013766 86
1013786 0
1013831 25
1013887 22
1014115 2
1014118 27
1014139 1
1014636 0
1014694 0
1014727 1
1014985 2
1015006 0
1015073 87
1015131 58
1015293 0
1015326 29
1015338 1
1015365 36
1015432 0
1015575 0
1015776 0
1015884 0
1015929 0
1015965 0
1016004 0
1016028 0
1016094 0
1016097 0
1016184 0
1016250 0
1016295 0
1016358 6
1016468 0
1016480 0
1016564 0
1016595 0
1016699 0
1016795 0
1017008 7
1017368 0
1017437 0
1017713 0
1017828 0
1018054 0
1018069 0
1018255 0
1018324 0
1018418 0
1018432 0
1018474 0
1018539 0
1018579 0
1018618 45
1018672 8
1018717 52
1018918 28
1018928 0
1018951 0
1018969 0
1019212 7
1019285 0
1019339 6
1019363 78
1019382 58
1019744 0
1019964 8
1020093 13
1020105 26
1020118 0
1020208 17
1020211 14
1020344 0
1020355 0
1020362 8
1020393 0
1020416 0
1020495 0
1020787 0
1020883 0
1020897 0
1021036 2
1021126 0
1021456 0
1021511 42
1021559 0
1021637 44
1021692 147
1021799 5
1021982 100
1022012 252
1022283 9
1022407 123
1022875 45
1023001 27
1023160 4
1023311 0
1023326 0
1023374 0
1023457 0
1023506 0
1023509 0
1023728 0
1024029 4
1024036 0
1024046 0
1024069 0
1024088 9
1024106 29
1024119 239
1024195 42
1024301 78
1024397 3
1024421 0
1024531 0
1024548 0
1024553 34
1024575 104
1024579 0
1024598 21
1024625 13
1024631 789
1024694 12
1024698 27
1024718 10
1024868 5
1025063 14
1025157 48
1025192 4
1025294 0
1025393 0
1025535 119
1025636 0
1025666 77
1025675 10
1025692 0
1025720 26
1025759 116
1025805 0
1025855 82
1025858 109
1025908 0
1025935 28
1026022 0
1026179 0
1026581 5
1026680 0
1026731 15546
1026836 112
1026917 113
1027200 0
1027473 0
1027482 0
1027488 0
1027534 0
1027576 0
1027668 0
1027837 0
1028023 0
1028125 0
1028254 0
1028265 0
1028278 0
1028287 0
1028525 10
1028551 0
1028559 0
1028755 0
1028803 3
1028848 0
1028924 14
1028933 224
1028935 66
1028946 105
1028950 39
1028983 13
1029023 0
1029132 0
1029175 0
1029243 0
1029268 0
1029274 0
1029283 0
1029382 0
1029817 0
1030027 0
1030258 0
1030337 0
1030353 0
1030363 0
1030413 0
1030425 0
1030609 0
1030658 0
1030773 0
1030808 0
1030820 0
1030824 0
1030842 0
1031034 0
1031226 0
1031931 0
1032066 0
1032435 0
1032816 0
1032933 0
1033251 3
1033336 0
1033700 0
1033741 0
1033788 0
1033923 0
1033950 0
1034004 0
1034103 0
1034107 0
1034157 0
1034175 0
1034249 0
1034283 0
1034423 0
1034549 0
1034654 0
1034702 19
1034752 60
1034858 0
1035251 8
1035335 0
1035341 125
1035497 746
1035586 0
1035607 0
1035814 0
1035826 0
1035975 0
1035982 0
1035993 0
1036078 19
1036237 329
1036302 0
1036320 7
1036336 0
1036360 345
1036363 34
1036399 28
1036453 116
1036474 0
1036483 0
1036516 62
1036534 53
1036585 2
1036597 116
1036762 74
1036837 0
1036846 16
1036861 187
1036925 0
1036991 13
1037108 84
1037216 0
1037330 0
1037436 0
1037500 0
1037536 11
1037644 23
1037770 0
1037796 161
1038013 298
1038028 113
1038079 90
1038145 0
1038220 12
1038316 44
1038349 0
1038379 0
1038387 0
1038420 34
1038440 0
1038478 0
1038488 0
1038498 0
1038540 0
1038567 0
1038579 2
1038740 0
1038769 2
1038801 0
1038822 0
1038900 30
1038906 65
1039104 0
1039138 167
1039192 0
1039240 52
1039525 59
1039651 0
1039727 12
1039891 0
1039948 0
1040022 0
1040099 10
1040294 25
1040351 0
1040495 25
1041188 0
1041467 73
1041578 11
1041710 57
1042007 52
1042016 52
1042225 0
1042255 0
1042525 0
1042642 0
1042852 0
1042978 0
1043001 0
1043059 0
1043129 0
1043269 0
1043514 0
1043532 0
1043604 0
1043814 0
1044039 0
1044218 0
1044503 0
1044545 0
1044829 0
1044838 0
1045279 0
1045307 0
1045453 0
1045528 0
1045719 0
1045806 0
1045810 0
1046049 0
1046133 0
1046283 0
1046328 0
1046370 0
1046418 0
1046436 0
1046565 0
1046700 0
1047011 0
1047050 1
1047151 0
1047166 0
1047182 0
1047257 0
1047410 0
1047418 0
1047488 0
1047557 0
1047626 0
1047665 0
1047851 0
1047935 0
1047986 0
1047995 0
1048121 0
1048177 0
1048242 0
1048568 77
1048643 47
1048742 0
1048949 49
1048967 14
1049051 0
1049084 159
1049094 68
1049557 10
1049564 0
1049684 10
1049716 87
1049720 67
1049749 1
1049751 30
1049764 0
1049825 0
1049856 0
1049873 1
1050136 62
1050253 0
1050646 0
1050736 0
1050766 9
1051057 41
1051104 0
1051111 0
1051140 0
1051170 0
1051185 0
1051216 0
1051391 0
1051403 0
1051421 0
1051457 0
1051756 0
1051792 1
1051795 0
1052278 46
1052371 0
1052441 0
1052498 0
1052581 0
1052805 0
1052839 0
1052884 21
1053035 0
1053114 6
1053169 0
1053234 0
1053254 0
1053271 0
1053416 0
1053586 30
1053641 0
1053819 0
1053827 17
1054026 238
1054029 37
1054248 0
1054257 9
1054593 43
1054623 8
1054685 0
1054925 0
1055015 0
1055102 0
1055234 14
1055417 0
1055423 0
1055426 0
1055435 0
1055522 19
1055552 0
1055573 17
1055583 0
1055700 0
1055771 0
1055870 0
1055885 12
1055927 0
1055930 4
1055972 0
1056035 0
1056107 0
1056176 0
1056339 0
1056494 11
1056602 22
1056818 3
1056937 9
1057258 8
1057443 0
1057637 51
1057650 0
1057654 104
1057729 0
1057753 3
1057762 109
1057798 19
1057843 100
1057888 0
1057963 17
1057981 120
1058035 209
1058050 130
1058056 16
1058200 112
1058236 49
1058242 114
1058299 0
1058466 112
1058545 0
1058599 351
1058617 32
1058845 22
1058851 243
1058899 64
1058917 5
1058923 19
1058932 0
1059086 28
1059223 2
1059550 0
1059569 0
1059727 0
1059746 0
1059896 4
1059901 169
1059907 0
1059916 0
1059921 0
1059927 0
1059957 131
1059996 127
1060005 185
1060062 0
1060230 0
1060242 0
1060309 0
1060340 0
1060576 0
1060730 0
1060796 0
1060802 0
1060823 0
1061027 0
1061149 0
1061166 0
1061219 0
1061243 0
1061252 0
1061287 0
1061574 68
1061622 0
1061730 0
1061880 9
1061922 0
1062072 0
1062111 0
1062578 15
1062674 31
1062692 9
1062842 19
1062872 33
1062923 0
1062935 0
1062965 0
1063229 0
1063404 0
1063443 0
1063537 1
1063600 0
1063690 11
1063858 15
1064211 0
1064419 74
1064497 3
1064717 0
1065180 0
1065299 0
1065583 0
1065731 0
1065940 30
1066021 0
1066030 0
1066180 0
1066251 0
1066268 0
1066330 0
1066340 38
1066404 1
1066425 0
1066436 8
1066532 0
1066757 0
1066847 0
1066913 0
1067674 0
1068108 0
1068471 0
1068506 0
1068589 110
1068678 0
1068711 0
1068723 8
1069044 0
1069135 10
1069263 0
1069359 0
1069481 0
1069697 0
1069748 9
1069802 8
1069804 0
1069857 0
1070175 0
1070211 6
1070232 16
1070385 2
1070438 0
1070520 0
1070606 0
1070847 0
1071090 7
1071176 0
1071231 51
1071239 2
1071288 0
1071340 0
1071620 0
1071851 21
1071947 0
1072091 212
1072140 0
1072150 0
1072168 0
1072307 18
1072441 56
1072554 105
1072637 0
1072664 135
1072701 882
1072784 0
1072803 109
1072809 52
1072938 19
1072971 9
1073174 3738
1073276 29
1073417 2
1073438 168
1073558 17
1073882 406
1074173 0
1074253 263
1074420 0
1074458 234
1074491 3
1074520 35
1074552 1
1074641 15
1074701 68
1074728 25
1074748 49
1074751 20
1074762 0
1074775 0
1074892 19
1074912 0
1074954 0
1075489 58
1075510 0
1075582 0
1075612 10
1075985 0
1076039 4
1076078 0
1076201 5
1076216 9
1076328 9
1076505 0
1076516 0
1076558 97
1076615 66
1076758 66
1076792 0
1076908 0
1077058 1
1077067 20
1077424 33
1077476 0
1077538 16
1077578 4
1077607 73
1077610 29
1077926 2
1077980 0
1078196 7
1078225 0
1078352 0
1078358 10
1078370 16
1078397 29
1078496 0
1078631 24
1078721 32
1078826 645
1079006 26
1079207 9
1079285 59
1079336 133
1079417 14
1079495 7
1079501 0
1079525 0
1079750 23
1079760 50
1079780 68
1079853 0
1079903 0
1079926 17
1080105 74
1080111 1
1080126 22
1080261 14
1080567 33
1080580 0
1080592 0
1080701 29
1080803 0
1081070 0
1081305 0
1081328 0
1081355 44
1081385 0
1081634 0
1081691 20
1081949 0
1082078 0
1082252 3
1082405 0
1082564 338
1082618 43
1082628 64
1082648 6
1082657 25
1082717 4
1082835 0
1082978 98
1082982 48
1083004 0
1083045 95
1083097 0
1083172 44
1083441 0
1083682 0
1083748 4
1083769 0
1083985 0
1084168 2
1084252 0
1084292 108
1084469 0
1084871 51
1085033 109
1085114 0
1085213 35
1085367 1
1085383 134
1085445 58
1085454 2
1085649 10
1085983 92
1086110 20
1086229 24
1086328 20
1086385 51
1086445 0
1086761 256
1086765 250
1086836 4
1086861 7
1086877 17
1086900 30
1086906 222
1087058 3
1087064 19
1087140 75
1087176 122
1087206 0
1087248 78
1087266 0
1087362 0
1087415 75
1087517 91
1087538 56
1087580 22
1087685 21
1087724 45
1087730 4
1087750 0
1087841 2
1087879 12
1087909 68
1087963 135
1088026 82
1088044 4
1088047 35
1088071 5
1088110 49
1088155 217
1088158 84
1088167 33
1088190 4
1088197 5
1088563 0
1088605 4
1088632 8
1088752 178
1088767 1
1088785 0
1088824 29
1088827 134
1088920 7
1088926 158
1089049 34
1089262 4
1089283 108
1089286 31
1089322 64
1089328 52
1089415 98
1089442 123
1089504 0
1089568 160
1089613 117
1089694 75
1089697 0
1089709 6
1089733 95
1089736 18
1089748 39
1089760 0
1089781 134
1089877 150
1089907 129
1089910 128
1090012 1
1090080 33
1090115 15
1090138 41
1090232 68
1090490 67
1090562 0
1090568 0
1090607 40
1090671 16
1090790 0
1090887 78
1090960 0
1091042 21
1091146 62
1091283 0
1091370 0
1091379 0
1091391 9
1091583 10
1091601 0
1091713 0
1091752 0
1091872 34
1092117 57
1092339 0
1092360 0
1092396 72
1092446 0
1092582 49
1092622 0
1092807 0
1092816 67
1092870 68
1092954 7
1092963 3
1092987 2
1093062 0
1093092 17
1093242 8
1093346 0
1093409 0
1093433 30
1093475 0
1093482 5
1093484 0
1093520 0
1093553 0
1093580 15
1093630 0
1093910 115
1093926 0
1093942 16
1094044 40
1094107 3
1094212 42
1094242 23
1094347 7
1094389 67
1094454 0
1094511 0
1094598 30
1094616 0
1094709 0
1094772 13
1094814 30
1094851 0
1094995 0
1095014 0
1095019 0
1095040 8
1095042 0
1095152 0
1095279 20
1095316 0
1095464 68
1095485 0
1095587 8
1095764 0
1095827 143
1095914 0
1095971 5
1096044 12
1096083 9
1096159 5
1096179 9
1096194 0
1096230 14
1096539 7
1096551 25
1096602 0
1096641 61
1096707 2
1096716 11
1096755 15
1096788 27
1096874 39
1097028 143
1097067 14
1097217 6
1097264 59
1097267 26
1097357 24
1097369 4
1097374 42
1097461 118
1097576 10
1097717 116
1097748 3
1097956 42
1098116 1
1098196 0
1098203 0
1098393 28
1098429 134
1098498 93
1098522 42
1098624 69
1098758 0
1098843 17
1098918 31
1098957 27
1099035 25
1099076 64
1099092 0
1099131 65
1099134 0
1099248 16
1099278 150
1099284 46
1099461 12
1099605 6
1099659 31
1099731 4
1099770 2
1099816 152
1099872 0
1099975 10
1100035 173
1100191 48
1100203 121
1100254 16
1100492 51
1100501 18
1100887 38
1100995 129
1100998 0
1101061 34
1101073 0
1101085 31
1101163 0
1101166 97
1101175 23
1101181 45
1101235 36
1101241 53
1101262 5
1101280 28
1101295 26
1101340 0
1101373 1850
1101484 15
1101532 55
1101591 0
1101598 0
1101617 0
1101775 45
1101781 58
1101963 152
1101976 29
1101991 0
1102121 4
1102153 3
1102247 0
1102417 0
1102633 20
1102669 33
1102941 9
1102984 21
1103023 41
1103181 0
1103187 8
1103205 9
1103241 0
1103288 3
1103424 0
1103713 0
1103973 71
1103976 10
1103991 3
1104131 0
1104174 2
1104222 0
1104276 0
1104303 0
1104330 0
1104354 0
1104393 30
1104405 0
1104413 17
1104502 0
1104564 0
1104600 11
1104604 14
1104613 0
1104695 0
1104709 0
1104784 0
1104796 0
1104868 0
1105096 0
1105159 4
1105168 37
1105246 0
1105390 7
1105558 10
1105573 29
1105591 0
1105651 13
1105726 0
1105867 0
1105876 20
1105880 8
1105951 1
1105966 0
1106121 0
1106183 3
1106215 0
1106245 18
1106260 83
1106464 0
1106557 37
1106560 0
1106734 35
1106806 79
1106836 8
1106878 46
1106908 6
1106992 76
1107058 0
1107208 0
1107221 104
1107239 34
1107256 0
1107271 0
1107348 21
1107357 0
1107416 0
1107461 52
1107485 0
1107665 61
1107701 122
1107896 51
1107953 0
1108189 4
1108382 65
1108701 5
1108784 0
1108794 21
1108887 52
1108899 78
1108933 7
1108940 16
1108949 0
1108956 0
1108987 0
1109042 14
1109067 54
1109112 224
1109171 2
1109262 173
1109442 32
1109715 649
1109784 130
1109859 35
1109874 24
1109928 234
1109996 0
1110156 99
1110180 50
1110213 13
1110225 79
1110363 0
1110372 33
1110483 0
1110519 0
1110587 0
1110621 6
1110753 76
1110784 0
1111161 0
1111212 9
1111281 34
1111489 0
1111566 97
1111569 23
1111638 67
1111759 9
1111893 34
1111992 0
1111995 0
1112113 2
1112386 46
1112416 44
1112526 20
1112599 48
1113123 15
1113203 0
1113249 9
1113269 0
1113378 0
1113444 12
1113612 20
1113765 7
1113853 0
1113859 0
1113871 0
1113886 0
1113920 0
1113922 44
1113928 0
1113959 57
1113971 57
1114117 0
1114218 29
1114370 33
1114374 4
1114426 55
1114488 0
1114588 0
1114677 0
1114704 50
1114932 64
1114936 6
1115064 4
1115094 9
1115109 15
1115169 1
1115511 26
1115749 43
1115917 50
1116058 70
1116067 43
1116322 496
1116340 6
1116480 18
1116546 0
1116699 0
1116820 34
1116945 37
1117104 59
1117219 3
1117243 6
1117267 0
1117288 10
1117345 0
1117531 4
1117616 36
1117681 0
1118062 23
1118133 7
1118631 14
1118664 2
1118932 2
1118955 0
1119000 40
1119063 0
1119115 0
1119121 0
1119154 29
1119169 0
1119246 64
1119278 0
1119475 35
1119495 16
1119507 154
1119525 27
1119552 10
1119586 0
1119618 87
1119645 24
1119741 6
1119756 232
1119915 0
1120118 299
1120202 0
1120457 262
1120460 71
1120463 27
1120578 3
1120637 44
1120646 0
1120706 59
1120805 26
1120955 8
1121174 55
1121225 93
1121228 82
1121246 28
1121276 76
1121403 12
1121500 9
1121540 23
1121564 5
1121577 3475
1121584 141
1121588 160
1121624 0
1121723 0
1121756 63
1121809 13
1121924 4
1122095 72
1122173 55
1122278 35
1122579 16
1122638 319
1122782 6
1122814 59
1122878 83
1122902 87
1123007 0
1123076 0
1123103 10
1123249 15
1123261 0
1123483 127
1123531 167
1123611 0
1123858 98
1123915 0
1123999 31
1124041 24
1124059 2
1124071 82
1124226 66
1124304 13
1124319 24
1124564 32
1124566 150
1124742 0
1124754 17
1125363 0
1125378 0
1125449 0
1125485 0
1125523 18
1125657 64
1125770 103
1125853 0
1125880 125
1125917 889
1126000 1
1126019 127
1126025 56
1126154 24
1126187 4
1126390 3693
1126492 39
1126633 0
1126654 174
1126774 19
1127098 425
1127389 1
1127469 298
1127636 0
1127674 112
1127707 1
1127736 27
1127979 103
1128036 20
1128051 0
1128114 0
1128164 0
1128170 0
1128182 7
1128265 0
1128301 90
1128303 0
1128376 0
1128406 10
1128409 38
1128434 0
1128613 0
1128721 0
1128888 37
1128925 8
1129444 0
1129528 0
1129561 0
1129565 0
1129607 0
1129720 0
1129746 0
1129897 0
1130163 0
1130297 0
1130439 0
1130530 193
1130532 4
1130538 69
1130540 60
1130560 120
1130714 3
1130801 64
1131277 36
1131511 19
1131633 0
1131877 25
1132045 140
1132176 0
1132376 0
1132403 7
1132455 24
1132628 43
1132649 144
1132814 68
1132898 0
1132919 0
1132955 3
1132976 14
1133030 15
1133431 79
1133957 43
1134098 82
1134326 0
1134494 0
1134508 124
1134616 302
1134655 0
1134759 0
1134897 97
1134930 193
1134954 135
1135260 0
1135365 27
1135419 0
1135494 0
1135617 17
1135758 78
1135794 0
1136124 0
1136192 0
1136345 12
1136528 0
1136675 0
1136738 0
1136802 24
1137067 260
1137253 24
1137410 80
1137421 0
1137603 0
1137660 0
1137759 0
1137822 0
1138086 120
1138191 0
1138311 0
1138320 37
1138479 32
1138514 0
1138524 0
1138535 25
1138696 549
1138792 0
1138849 23
1138954 0
1139020 0
1139053 0
1139125 0
1139305 0
1139410 0
1139643 62
1139646 88
1139733 0
1139853 9
1139856 11
1140256 0
1140290 0
1140318 3
1140405 38
1140411 29
1140417 0
1140495 0
1140618 0
1140699 0
1140759 0
1141005 0
1141011 0
1141146 0
1141251 0
1141351 21
1141371 0
1141384 0
1141407 0
1141635 0
1141711 58
1141967 0
1141983 12
1142124 1
1142149 0
1142187 19
1142406 1
1142440 0
1142515 0
1142547 0
1142583 0
1142637 13
1142688 0
1142878 0
1142894 0
1142920 0
1142945 0
1142986 0
1143141 0
1143255 0
1143367 0
1143483 0
1143510 0
1143555 23
1143582 71
1143678 0
1143714 4
1143807 0
1143861 0
1144023 0
1144176 24
1144377 0
1144476 0
1144572 0
1144611 2
1144686 0
1144695 0
1144746 0
1144800 0
1144806 0
1144815 0
1144890 29
1144968 18
1145004 4
1145031 8
1145079 13
1145100 9
1145127 39
1145148 0
1145175 0
1145250 0
1145361 0
1145424 0
1145562 0
1145588 0
1145697 0
1145724 10
1145812 0
1145853 85
1146559 0
1146669 0
1146712 0
1146900 42
1146948 0
1146969 0
1147062 0
1147071 0
1147087 23
1147242 55
1147255 1
1147353 35
1147494 0
1147562 0
1147579 0
1147593 0
1147604 0
1147618 0
1147722 0
1147861 0
1148008 0
1148030 0
1148099 9
1148138 0
1148318 39
1148417 0
1148435 0
1148523 0
1148564 13
1148600 32
1148627 40
1148753 0
1148774 0
1148966 0
1149007 0
1149041 0
1149050 14
1149101 4
1149104 0
1149248 0
1149263 0
1149299 0
1149367 0
1149543 0
1149714 10
1149774 0
1149839 11
1149843 15
1149981 105
1150092 0
1150158 0
1150277 0
1150502 0
1150610 0
1150697 0
1150847 167
1150865 0
1150898 1
1150919 0
1150974 0
1150988 0
1151123 28
1151558 0
1151683 0
1151847 0
1151943 0
1151980 29
1152377 0
1152458 0
1152551 0
1152560 0
1152601 0
1152909 0
1153162 0
1153177 0
1153297 61
1153303 4
1153618 0
1153702 11
1153881 26
1153939 34
1153954 0
1154065 0
1154210 0
1154424 0
1154563 0
1154752 0
1154797 11
1154811 0
1154848 0
1154887 4
1154938 0
1155060 0
1155121 6
1155235 0
1155291 0
1155337 3
1155340 8
1155496 0
1155508 0
1155589 0
1155754 0
1155895 0
1155918 0
1156070 1
1156139 0
1156367 0
1156529 0
1156762 0
1156883 0
1157023 0
1157246 0
1157531 0
1157579 61
1157772 8
1157780 51
1157868 0
1157916 0
1157955 0
1158017 0
1158306 0
1158321 0
1158558 5
1158657 10
1158957 35
1159104 5
1159282 125
1159393 0
1159483 0
1159644 3
1159814 1
1160365 49
1160644 72
1160707 3
1160750 16
1160788 147
1160844 71
1160898 0
1160901 72
1161022 0
1161159 1
1161198 0
1161218 0
1161378 9
1161537 0
1161617 0
1161641 0
1162037 0
1162124 8
1162280 0
1162313 45
1162316 0
1162388 7
1162391 2
1162451 0
1162510 6
1162707 59
1162727 82
1162787 0
1162964 68
1163012 0
1163123 0
1163295 0
1163360 0
1163368 0
1163396 0
1163448 0
1163466 0
1163823 0
1163939 0
1164056 0
1164149 5
1164272 50
1164409 12
1164448 0
1164476 0
1164520 0
1164616 59
1164668 0
1164709 0
1164721 0
1164730 1
1164979 5
1165060 0
1165183 0
1165228 137
1165279 0
1165453 8
1165489 0
1165598 0
1165798 99
1165987 0
1166080 0
1166218 47
1166350 0
1166413 39
1166449 91
1166452 10
1166521 0
1166659 0
1166956 0
1167058 0
1167249 0
1167300 0
1167376 0
1167582 0
1167829 0
1167859 0
1168083 17
1168108 0
1168150 0
1168211 4
1168253 0
1168279 0
1168283 8
1168291 0
1168331 28
1168437 0
1168607 0
1168626 24
1168634 0
1168639 14
1168752 0
1169079 7
1169216 0
1169224 0
1169293 57
1169305 0
1169338 0
1169360 0
1169624 0
1169716 0
1169830 21
1169848 0
1169910 0
1170006 16
1170431 0
1170471 0
1170681 0
1170831 3
1170861 0
1170900 0
1170936 17
1171123 0
1171422 13
1171601 0
1171635 146
1171660 0
1171674 73
1171742 0
1171765 0
1172230 0
1172335 15
1172457 0
1172464 0
1172497 0
1172558 0
1172646 0
1172751 0
1172793 0
1172841 0
1173037 0
1173366 0
1173508 0
1173757 0
1173966 0
1173978 0
1174166 0
1174391 0
1174415 0
1174448 0
1174457 0
1174608 10
1174683 251
1174725 82
1174968 0
1175007 14
1175037 65
1175058 0
1175133 0
1175255 0
1175296 0
1175323 0
1175678 0
1175762 0
1175889 0
1175977 0
1176167 0
1176386 0
1176458 38
1176481 0
1176497 26
1176658 65
1176701 6
1176765 0
1176851 59
1176908 0
1176965 0
1176994 39
1177193 0
1177700 9
1177880 0
1177888 0
1177938 0
1178148 8
1178214 0
1178222 28
1178276 0
1178462 63
1178527 0
1178570 0
1178649 0
1178814 1
1178967 5
1178995 0
1179153 0
1179273 67
1179350 0
1179412 66
1179428 6
1179529 0
1179611 0
1179685 0
1179822 0
1180019 0
1180028 0
1180085 0
1180091 0
1180229 29
1180449 155
1180491 0
1180505 0
1180565 69
1180646 0
1180655 12
1180690 0
1180796 0
1180808 0
1180870 0
1181027 35
1181084 9
1181099 0
1181206 2
1181298 0
1181312 0
1181480 0
1181559 18
1181563 61
1181588 0
1181734 0
1181743 0
1181756 0
1181771 119
1181776 0
1181833 0
1181848 0
1182144 0
1182194 4
1182261 0
1182432 0
1182549 4
1182595 0
1182605 0
1182649 6
1182794 0
1182891 0
1182901 0
1182960 0
1182991 8
1183054 0
1183056 6
1183095 6
1183132 0
1183317 0
1183346 15
1183395 9
1183483 0
1183596 0
1183602 61
1183646 0
1183659 1
1183722 0
1183746 0
1183758 0
1183833 0
1183845 0
1183853 0
1184070 0
1184195 11
1184255 19
1184374 0
1184390 0
1184462 2
1184553 0
1184678 8
1184707 0
1184777 0
1184781 0
1185028 0
1185097 0
1185100 10
1185137 34
1185181 1
1185189 0
1185298 29
1185334 0
1185424 21
1185613 37
1185638 0
1185757 0
1185777 0
1186077 0
1186247 0
1186254 0
1186308 22
1186414 0
1186439 2
1186470 0
1186493 0
1186651 0
1186805 0
1186811 0
1187087 19
1187201 0
1187438 0
1187525 0
1187532 0
1187550 0
1187553 0
1187568 87
1187640 15
1187661 0
1187727 0
1187730 2
1187763 0
1187867 35
1187887 0
1188122 51
1188164 0
1188194 0
1188444 30
1188471 3
1188634 0
1188648 39
1188658 0
1188685 0
1188754 17
1188823 0
1188832 1
1188909 28
1189057 0
1189078 1
1189391 0
1189471 0
1189491 0
1189503 0
1189532 0
1189566 0
1189606 0
1189669 0
1189762 0
1189821 0
1189835 0
1190593 36
1190710 6
1190801 0
1190824 0
1190869 1
1190950 0
1191005 16
1191109 19
1191113 10
1191178 0
1191192 0
1191209 0
1191425 4
1191862 0
1191879 0
1191922 0
1191967 0
1192098 31
1192567 44
1192591 10
1192684 24
1192702 86
1192735 11
1192919 6
1192977 12
1192986 0
1193036 30
1193092 0
1193161 0
1193169 0
1193239 0
1193416 0
1193802 23
1193838 0
1193898 9
1194066 141
1194069 74
1194174 0
1194182 0
1194258 0
1194279 59
1194301 109
1194502 0
1194815 78
1194832 0
1194910 0
1195109 0
1195205 0
1195349 0
1195364 0
1195586 0
1195733 0
1195811 0
1195864 61
1195875 21
1195902 0
1196062 21
1196068 30
1196143 0
1196197 24
1196268 60
1196341 3
1196439 0
1196539 0
1196800 9
1196803 25
1196969 13
1197011 6
1197022 0
1197224 0
1197247 0
1197265 0
1197381 0
1197392 0
1197429 0
1197450 0
1197462 0
1197530 17
1197639 0
1197768 0
1197780 0
1197838 0
1197843 0
1197976 0
1198000 0
1198024 0
1198078 0
1198095 11
1198228 3
1198458 55
1198518 0
1198533 29
1198545 0
1198554 103
1198626 0
1198656 0
1198668 42
1198674 94
1198683 47
1198731 49
1198854 49
1199028 0
1199043 4
1199087 0
1199097 0
1199246 0
1199311 0
1199439 0
1199511 10
1199544 0
1199550 0
1199598 0
1199647 0
1199667 68
1200009 26
1200170 133
1200174 94
1200180 0
1200338 0
1200525 15
1200543 12
1200591 61
1200660 0
1200788 10
1201005 0
1201020 62
1201041 0
1201043 0
1201049 0
1201109 204
1201273 46
1201314 0
1201337 0
1201467 0
1201497 21
1201588 65
1201763 5
1201835 0
1202117 0
1202141 22
1202195 17
1202199 33
1202282 1
1202551 23
1202573 32
1202713 0
1202719 33
1202745 11
1202783 2
1202789 0
1202927 16
1202941 0
1202950 0
1203004 0
1203008 25
1203061 0
1203068 0
1203079 0
1203084 0
1203086 0
1203153 0
1203167 0
1203179 0
1203217 0
1203239 0
1203260 0
1203381 0
1203456 0
1203897 0
1204137 71
1204186 0
1204295 0
1204315 0
1204386 0
1204447 0
1204648 0
1204699 6
1204723 27
1204777 4
1204786 0
1204822 3
1204876 0
1204879 0
1204888 7
1205165 0
1205169 41
1205231 0
1205294 0
1205321 0
1206050 0
1206056 8
1206080 0
1206167 0
1206321 0
1206492 0
1206703 15
1206713 0
1206745 7
1206919 0
1206943 5
1207057 0
1207090 0
1207402 0
1207543 7
1207555 16
1207724 0
1207814 0
1207816 17
1207823 0
1208021 0
1208096 0
1208321 0
1208699 9
1208765 0
1208800 0
1208832 0
1208863 0
1208935 0
1209049 0
1209200 0
1209336 0
1209631 0
1209859 0
1209972 0
1210080 37
1210734 0
1210914 0
1211092 0
1211159 0
1211222 0
1211267 0
1211352 0
1211471 6
1211532 0
1211864 0
1211984 0
1212023 0
1212095 0
1212104 0
1212116 27
1212170 28
1212176 0
1212311 0
1212329 0
1212365 0
1212378 9
1212617 0
1212745 0
1212838 34
1213206 0
1213211 5
1213314 0
1213389 0
1213440 0
1213473 0
1213632 0
1213657 0
1213671 0
1213683 0
1213722 0
1213734 0
1213857 0
1213887 0
1213905 0
1213953 0
1214005 0
1214026 0
1214036 0
1214044 0
1214056 0
1214167 0
1214253 0
1214426 5
1214460 12
1214492 0
1214513 50
1214567 6
1214615 0
1214639 31
1214686 0
1214702 0
1214779 0
1214818 0
1214951 81
1214984 0
1215048 0
1215191 0
1215287 61
1215335 0
1215398 0
1215450 0
1215482 1
1215493 4
1215597 0
1215617 32
1215623 0
1215830 0
1215908 3
1215941 0
1215971 0
1216010 0
1216061 85
1216097 10
1216176 0
1216303 0
1216402 7
1216413 7
1216425 42
1216438 0
1216495 0
1216543 0
1216771 0
1216786 17
1216824 0
1217092 32
1217152 0
1217221 12
1217224 6
1217233 0
1217243 31
1217287 0
1217595 21
1217631 0
1217806 0
1217871 0
1217943 0
1217982 4
1218033 4
1218054 0
1218065 0
1218147 0
1218640 22
1218678 0
1218764 0
1218980 0
1219041 0
1219067 0
1219233 123
1219757 3
1219823 0
1219939 25
1220161 0
1220336 23
1220647 0
1220899 45
1221076 0
1221136 50
1221548 0
1221734 0
1221918 0
1221988 0
1222090 0
1222274 0
1222393 0
1222429 0
1222474 0
1222618 0
1222639 29
1222725 0
1222834 0
1222920 0
1222974 0
1222977 0
1223006 0
1223136 0
1223157 0
1223166 0
1223472 0
1223481 0
1223655 0
1223781 0
1223802 0
1223817 2
1223890 0
1224021 0
1224128 0
1224227 0
1224266 0
1224473 0
1224550 0
1224662 0
1224701 0
1224857 0
1224893 0
1224999 0
1225128 1
1225359 0
1225404 0
1225825 17
1225837 0
1225942 0
1225972 0
1226120 0
1226171 0
1226215 0
1226269 84
1226347 3
1226351 13
1226416 0
1226423 105
1226530 0
1226707 0
1226778 0
1226785 0
1226812 8
1226824 0
1226893 0
1226919 0
1227152 81
1227227 15
1227330 63
1227357 0
1227635 0
1227704 0
1227794 0
1227808 5
1228018 59
1228229 9
1228334 0
1228343 0
1228356 0
1228364 0
1228437 0
1228450 0
1228457 0
1228638 6
1228761 0
1228857 11
1228953 33
1228995 0
1229094 0
1229245 0
1229274 0
1229327 0
1229466 0
1229538 0
1229772 0
1229781 6
1229850 35
1229919 0
1230063 1
1230070 0
1230080 0
1230158 25
1230192 0
1230299 27
1230305 15
1230588 10
1230995 1851
1230998 0
1231059 0
1231133 0
1231211 37
1231248 0
1231268 3
1231298 0
1231332 31
1231418 3
1231595 0
1231645 3
1231709 0
1231843 0
1231903 15
1231910 26
1232006 54
1232449 0
1232650 0
1232665 0
1232746 33
1232793 0
1232869 0
1232924 48
1232988 0
1233066 1
1233144 87
1233174 13
1233201 0
1233303 4
1233345 0
1233390 0
1233504 0
1233660 8
1233680 0
1233786 0
1233810 3
1234082 60
1234085 0
1234385 0
1234393 0
1234395 0
1234401 0
1234577 6
1234817 16
1234862 0
1234948 0
1234990 0
1234992 0
1235000 0
1235009 0
1235047 9
1235168 94
1235269 38
1235337 0
1235378 74
1235397 30
1235422 0
1235457 0
1235481 0
1235642 0
1235666 5
1235705 7
1235915 0
1235927 0
1235954 1
1236005 0
1236011 0
1236038 0
1236060 0
1236080 0
1236086 0
1236092 0
1236179 0
1236185 0
1236254 0
1236263 5
1236377 0
1236413 0
1236859 5
1236975 0
1237020 24
1237023 0
1237101 0
1237149 0
1237182 0
1237200 0
1237239 0
1237242 0
1237355 0
1237377 0
1237458 0
1237506 5
1237692 0
1237701 3
1237713 16
1237812 0
1237839 0
1237899 0
1238028 10
1238093 0
1238113 0
1238383 0
1238406 0
1238506 55
1238564 0
1238599 0
1238603 0
1238613 7
1238701 3
1238866 0
1238919 0
1238983 0
1239226 0
1239349 0
1239379 0
1239628 0
1239827 0
1240058 5
1240088 8
1240121 0
1240179 124
1240304 0
1240490 6
1240529 53
1240637 0
1240676 0
1240715 0
1240913 0
1240989 17
1241030 0
1241200 0
1241282 0
1241422 0
1241503 0
1241742 44
1241797 0
1242218 0
1242307 0
1242408 0
1242533 0
1242564 11
1242804 24
1242837 0
1242840 0
1242861 1
1242909 0
1242939 0
1242995 0
1243023 69
1243085 0
1243195 0
1243281 8
1243397 0
1243810 0
1243843 3
1244006 0
1244156 0
1244170 0
1244291 0
1244362 0
1244390 0
1244411 0
1244729 0
1244788 0
1244993 0
1245235 0
1245487 0
1245922 0
1246087 0
1246240 25
1246650 0
1246703 64
1246819 0
1246843 0
1246920 76
1246932 0
1246963 88
1247232 0
1247235 129
1247319 0
1247338 0
1247534 0
1247594 1
1247773 0
1247946 0
1248106 0
1248137 0
1248164 0
1248259 24
1248301 0
1248376 93
1248432 0
1248451 0
1248508 0
1248656 0
1248667 59
1248669 0
1248707 0
1248780 36
1248886 60
1248914 0
1248979 204
1249085 79
1249163 6
1249190 0
1249462 17
1249471 56
1249480 0
1249570 72
1249573 32
1249593 0
1249672 36
1249709 0
1249786 0
1249883 21
1249890 19
1249894 7
1249949 0
1250092 23
1250206 6
1250240 0
1250303 0
1250376 0
1250393 0
1250491 0
1250820 0
1250895 50
1250957 0
1251096 146
1251102 14
1251116 0
1251136 0
1251245 0
1251296 66
1251300 324
1251325 41
1251370 55
1251434 0
1251552 97
1251754 4
1251773 236
1251862 27
1251913 0
1252027 0
1252063 29
1252090 97
1252120 242
1252196 19
1252624 0
1252801 12
1252864 20
1252900 25
1253591 0
1253614 83
1253674 0
1253760 128
1253824 0
1253856 29
1253940 79
1253954 0
1253972 0
1254044 71
1254302 14
1254364 0
1254485 6
1254554 0
1254569 3
1254635 0
1254833 70
1254842 38
1254890 10
1254929 0
1255007 0
1255046 24
1255220 0
1255247 21
1255355 0
1255652 0
1255723 0
1255727 0
1255743 0
1255768 0
1255812 0
1255857 0
1255935 0
1255978 0
1255991 44
1256091 0
1256157 0
1256334 0
1256388 100
1256409 9
1256647 0
1256697 0
1256742 0
1256940 0
1257023 0
1257035 0
1257090 6
1257126 17
1257321 14
1257450 4
1257492 14
1257539 0
1257645 0
1257734 0
1257973 0
1258017 0
1258078 0
1258081 1
1258141 9
1258159 0
1258303 11
1258312 18
1258447 0
1258543 0
1258558 36
1258579 3
1258681 20
1258987 0
1259184 10
1259238 0
1259246 0
1259269 0
1259313 0
1259322 4
1259358 0
1259370 0
1259400 96
1259463 5
1259676 33
1259707 9
1259745 3560
1259748 8
1259791 0
1259997 0
1260043 0
1260054 34
1260084 7
1260099 2
1260219 4
1260629 0
1260633 4
1260714 0
1260723 0
1260733 0
1260744 14
1260972 47
1261065 38
1261086 62
1261122 0
1261281 9
1261473 0
1261554 0
1261593 0
1261759 0
1261780 0
1261869 0
1261887 0
1261897 0
1261926 167
1261965 0
1262050 73
1262120 0
1262150 0
1262247 0
1262433 9
1262542 0
1262748 4
1262769 0
1262938 20
1262971 75
1262998 43
1263055 0
1263208 0
1263320 0
1263722 0
1263784 0
1263833 12
1263865 0
1263880 2
1263939 0
1264423 1
1264444 0
1264506 0
1264603 0
1264712 0
1264950 0
1265002 66
1265047 0
1265350 213
1265519 75
1265559 13
1265577 0
1265603 0
1265618 71
1265624 0
1265668 0
1266035 0
1266123 0
1266264 1
1266333 4
1266360 19
1266596 0
1266838 0
1266986 14
1267102 0
1267289 1
1267385 15
1267394 0
1267649 0
1267715 0
1267884 8
1267898 12
1268102 18
1268588 6
1268669 11
1268678 30
1268753 23
1268919 0
1268938 0
1268945 0
1269058 0
1269091 0
1269109 165
1269139 9
1269184 136
1269193 49
1269361 220
1269556 18
1269637 113
1269691 61
1269712 2
1269739 0
1269877 15
1270134 0
1270252 0
1270468 72
1270555 8
1270786 0
1270867 0
1270942 0
1270950 23
1271334 0
1271349 0
1271436 0
1271588 0
1271655 0
1271740 0
1271765 0
1271979 0
1271987 0
1272043 6
1272051 0
1272078 11
1272100 7
1272110 0
1272203 13
1272415 48
1272547 6
1272604 52
1272826 14
1272994 46
1273183 0
1273354 0
1273360 0
1273423 0
1273438 37
1273498 0
1273507 0
1273516 9
1273597 59
1273661 0
1273705 153
1273765 14
1273828 0
1273852 0
1273993 0
1274035 0
1274179 0
1274182 6
1274194 26
1274245 52
1274269 0
1274349 6
1274385 7
1274394 10
1274403 0
1274484 59
1274580 0
1274730 2
1274739 0
1274922 0
1274983 0
1275069 0
1275081 0
1275132 0
1275250 0
1275264 0
1275275 0
1275280 12
1275297 0
1275434 0
1275633 13
1275639 18
1275729 0
1275780 0
1275800 21
1275867 0
1275887 0
1275911 36
1275941 0
1275960 35
1276013 0
1276061 0
1276257 297
1276473 0
1276482 1623
1276808 0
1276854 0
1276908 0
1276962 0
1276977 0
1277037 0
1277257 0
1277295 0
1277465 0
1277479 0
1277490 0
1277712 149
1277858 45
1277924 3
1278009 3611
1278351 0
1278574 0
1278706 0
1278810 0
1278836 52
1278870 0
1278955 0
1278994 0
1279074 0
1279132 0
1279142 7
1279209 0
1279264 18
1279273 17
1279282 0
1279414 0
1279612 15
1279714 9
1279732 0
1279777 0
1279841 7
1279853 37
1279910 0
1280201 1
1280273 0
1280312 18
1280417 0
1280477 0
1280510 1
1280654 0
1280687 107
1280768 0
1280776 16
1280817 0
1280870 0
1280872 0
1280955 0
1280971 12
1281023 0
1281082 0
1281214 0
1281226 0
1281391 1
1281394 10
1281417 4
1281487 57
1281664 44
1281739 66
1281826 47
1281838 0
1281865 32
1281909 0
1281937 0
1281959 0
1282189 0
1282218 0
1282263 0
1282475 8
1282578 9
1282628 0
1282699 0
1282747 89
1282865 12
1283221 1
1283485 40
1283578 0
1283624 25
1283644 0
1284265 0
1284272 1
1284278 0
1284425 0
1284560 0
1284623 0
1284674 0
1284706 0
1284776 0
1284884 0
1285004 0
1285032 0
1285362 29
1285380 0
1285404 0
1285581 0
1285674 0
1285739 0
1285874 0
1286012 17
1286030 108
1286054 36
1286177 11
1286204 22
1286339 0
1286516 0
1286571 0
1286585 11
1286630 0
1286738 32
1286798 0
1286992 16
1286996 3
1287061 0
1287139 57
1287370 19
1287448 0
1287635 0
1287721 0
1287776 0
1288250 12
1288350 0
1288513 0
1288521 0
1288618 39
1288636 0
1288792 0
1288812 0
1288951 0
1288963 0
1288993 0
1289116 0
1289245 0
1289287 17
1289296 0
1289337 0
1289365 53
1289368 9
1289437 9
1289444 0
1289550 96
1289565 92
1289673 1
1289703 23
1289748 32
1289757 29
1289853 51
1289988 0
1290072 0
1290093 215
1290291 55
1290343 48
1290382 0
1290503 67
1290505 140
1290589 5
1290636 0
1290732 96
1290800 63
1290804 15
1290885 0
1291011 133
1291017 76
1291169 52
1291213 37
1291216 0
1291379 173
1291451 76
1291516 0
1291570 0
1291753 8
1292197 0
1292239 0
1292257 0
1292293 6
1292371 0
1292451 0
1292483 0
1292503 21
1292517 43
1292524 44
1292741 0
1292842 112
1292860 0
1292868 88
1292871 0
1292918 0
1293066 119
1293072 46
1293224 68
1293387 0
1293413 0
1293557 86
1293560 18
1293628 30
1293646 0
1293673 0
1293686 0
1293699 0
1293752 0
1293871 0
1293915 0
1293922 0
1293953 0
1293975 0
1293995 0
1294008 32
1294040 0
1294049 0
1294118 18
1294208 0
1294221 0
1294238 0
1294241 0
1294250 0
1294266 0
1294315 0
1294324 0
1294327 0
1294344 0
1294381 3
1294408 0
1294414 0
1294469 0
1294496 0
1294520 0
1294571 0
1294681 0
1294746 12
1294830 74
1294841 0
1295081 0
1295165 12
1295516 20
1295552 0
1295782 0
1295798 7
1295992 30
1296065 41
1296170 7
1296395 0
1296413 9
1296461 0
1296491 6
1296560 0
1296677 0
1296791 16
1296803 0
1296883 169
1296903 0
1296916 0
1296928 122
1296936 0
1296943 3
1296955 0
1296967 320
1296997 56
1297062 0
1297134 0
1297483 0
1297743 0
1297827 0
1297859 0
1297872 0
1297882 75
1297916 0
1297958 0
1298090 0
1298124 0
1298192 0
1298273 0
1298291 0
1298324 0
1298345 12
1298351 29
1298357 11
1298438 0
1298485 0
1298501 21
1298557 0
1298603 4
1298627 13
1298713 0
1298738 33
1299149 2
1299242 15
1299280 0
1299343 0
1299586 0
1299642 0
1299676 0
1299694 0
1299799 23
1299934 0
1300045 0
1300147 5
1300284 0
1300419 0
1300443 7
1300522 0
1300692 0
1300726 0
1300861 13
1300900 0
1300974 57
1300984 0
1301142 0
1301201 8
1301255 0
1301575 19
1301824 0
1301852 0
1301877 0
1301912 0
1301927 0
1301958 0
1301962 0
1301990 0
1302010 8
1302016 0
1302158 0
1302263 0
1302353 0
1302385 0
1302389 0
1302428 0
1302456 6
1302692 0
1302716 14
1302908 0
1302914 5
1302995 9
1303058 9
1303062 0
1303085 0
1303096 0
1303105 0
1303222 48
1303277 0
1303364 0
1303400 0
1303436 0
1303472 0
1303788 2
1303791 1
1304243 0
1304246 34
1304261 0
1304276 1
1304598 0
1304758 0
1305082 0
1305169 32
1305464 0
1305641 0
1305694 0
1305765 35
1305866 0
1306412 0
1306472 0
1306568 21
1306658 194
1306796 5
1307133 0
1307294 0
1307336 0
1307412 3
1307519 21
1307793 0
1307799 0
1307839 4
1307845 4
1307877 0
1307927 61
1307948 59
1307957 0
1307966 0
1307974 0
1307994 7
1307997 0
1308010 0
1308019 4
1308056 35
1308058 119
1308143 19
1308167 0
1308194 0
1308243 22
1308277 0
1308287 25
1308322 0
1308329 0
1308381 70
1308399 0
1308420 36
1308441 0
1308461 36
1308464 0
1308497 0
1308500 458
1308525 7
1308548 69
1308624 0
1308657 0
1308669 0
1308679 0
1308689 0
1308705 0
1308731 0
1308738 0
1308742 0
1308752 0
1308756 7
1308814 0
1308825 0
1308861 0
1308866 0
1308893 45
1308897 0
1308903 5
1308939 0
1308969 7
1308991 0
1309045 0
1309072 37
1309101 0
1309125 0
1309143 46
1309157 0
1309202 12
1309212 0
1309249 0
1309271 0
1309301 4
1309371 0
1309405 0
1309423 0
1309428 0
1309441 0
1309449 0
1309474 0
1309527 20
1309532 0
1309548 0
1309550 0
1309568 0
1309586 0
1309593 0
1309602 0
1309635 0
1309715 0
1309725 0
1309749 0
1309752 0
1309786 0
1309793 0
1309797 16
1309801 0
1309815 0
1309839 0
1309850 0
1309866 0
1309882 0
1309895 72
1309899 0
1309944 0
1310001 0
1310030 0
1310064 0
1310108 0
1310115 0
1310123 0
1310130 0
1310146 0
1310161 0
1310182 0
1310212 12
1310236 10
1310298 5
1310371 109
1310494 20
1310524 2
1310851 78
1310874 68
1311018 18
1311033 0
1311059 11
1311172 32
1311249 0
1311302 0
1311335 0
1311348 13
1311393 0
1311545 73
1311618 0
1311663 3
1311691 0
1311727 0
1311739 0
1311753 0
1311784 0
1311856 0
1311870 0
1311905 0
1311907 0
1311911 0
1311927 0
1311966 0
1311999 0
1312024 0
1312029 0
1312057 8
1312078 0
1312081 0
1312102 0
1312115 0
1312128 6
1312149 0
1312183 0
1312202 0
1312209 0
1312226 0
1312230 0
1312294 0
1312305 0
1312322 0
1312361 0
1312374 35
1312390 0
1312409 0
1312414 0
1312440 78
1312471 0
1312489 19
1312492 0
1312645 0
1312654 0
1312672 0
1312704 0
1312722 0
1312737 0
1312802 0
1312827 0
1312837 0
1312840 0
1312864 2
1312902 0
1312942 0
1312972 25
1313001 0
1313006 0
1313047 0
1313079 0
1313086 0
1313105 0
1313115 0
1313127 0
1313151 0
1313228 0
1313275 0
1313281 0
1313311 21
1313364 76
1313375 50
1313471 0
1313583 34
1313587 0
1313590 0
1313628 3
1313650 0
1313729 0
1313766 0
1313783 0
1313808 0
1313867 4
1313917 81
1313924 10
1313926 0
1313963 32
1314011 0
1314015 0
1314077 0
1314091 0
1314144 0
1314180 0
1314184 0
1314187 0
1314191 0
1314202 0
1314208 0
1314225 0
1314233 0
1314259 0
1314325 42
1314343 0
1314370 2
1314421 0
1314543 2
1314549 0
1314568 0
1314577 3
1314588 0
1314606 0
1314631 31
1314728 25
1314759 12
1314819 0
1314836 323
1314843 0
1314852 261
1314905 864
1314992 0
1315097 28
1315118 133
1315165 17
1315227 3
1315269 0
1315511 12
1315521 0
1315541 6
1315584 0
1315629 0
1315676 17
1315800 0
1315874 26
1315886 0
1315907 0
1315957 81
1315959 0
1316002 56
1316008 11
1316016 0
1316044 0
1316062 0
1316148 0
1316198 0
1316231 10
1316235 266
1316343 4
1316350 0
1316354 190
1316394 194
1316404 1
1316438 99
1316474 0
1316516 0
1316542 0
1316626 561
1316686 0
1316833 0
1316885 137
1317015 26
1317050 0
1317115 147
1317259 26
1317289 40
1317339 0
1317364 0
1317377 0
1317395 0
1317414 24
1317462 5
1317465 79
1317500 33
1317572 79
1317652 0
1317681 101
1317779 1
1317813 12
1317845 0
1317908 16
1317914 408
1317990 84
1318063 0
1318149 117
1318153 436
1318164 125
1318177 21
1318184 56
1318205 0
1318229 21
1318252 0
1318365 0
1318413 0
1318439 25
1318442 124
1318476 21
1318485 211
1318508 192
1318578 45
1318668 0
1318781 58
1318834 0
1318916 0
1318937 2
1318954 1
1318963 0
1319140 0
1319170 60
1319176 42
1319195 80
1319251 38
1319314 0
1319343 0
1319544 0
1319554 0
1319575 0
1319577 320
1319617 0
1319639 0
1319683 114
1319745 14
1319784 0
1319797 3
1319832 6
1319877 0
1319949 0
1319993 3
1320007 69
1320109 5
1320239 0
1320306 9
1320308 44
1320336 0
1320375 0
1320381 85
1320437 10
1320465 0
1320552 255
1320564 65
1320603 27
1320611 0
1320629 452
1320714 16
1320717 109
1320744 0
1320756 41
1320824 0
1320882 18
1320903 38
1321001 0
1321018 9
1321086 9
1321116 0
1321124 1
1321131 0
1321181 48
1321193 20
1321282 0
1321356 12
1321364 15
1321389 30
1321473 25
1321487 62
1321491 34
1321584 25
1321719 0
1321742 0
1321775 0
1321779 14
1321816 0
1321826 0
1321848 0
1322005 0
1322014 0
1322024 88
1322028 28
1322114 72
1322171 242
1322173 95
1322215 0
1322223 47
1322225 187
1322244 0
1322273 0
1322308 51
1322366 9
1322411 0
1322418 0
1322422 154
1322531 13
1322541 0
1322570 0
1322659 0
1322704 9
1322755 0
1322768 0
1322794 0
1322804 0
1322847 0
1323003 0
1323034 112
1323072 0
1323111 17
1323278 0
1323423 2
1323603 14
1323607 33
1323620 76
1323703 0
1323839 53
1323988 42
1324052 14
1324077 151
1324083 18
1324115 0
1324137 42
1324192 0
1324202 0
1324287 26
1324441 15
1324481 30
1324536 0
1324547 0
1324562 0
1324565 0
1324593 0
1324602 0
1324607 0
1324665 0
1324667 0
1324677 0
1324702 0
1324730 1
1324733 97
1324764 0
1324790 39
1324798 59
1324821 0
1324832 0
1324837 2188
1324842 60
1324855 16
1324914 7
1324917 0
1324949 38
1325014 70
1325114 0
1325118 0
1325232 0
1325278 18
1325430 0
1325547 14
1325584 0
1325605 0
1325629 3
1325866 0
1325894 0
1325954 0
1325965 0
1326049 38
1326077 0
1326081 0
1326505 0
1326527 0
1326549 0
1326585 0
1326607 73
1326611 143
1326689 0
1326707 0
1326730 0
1326789 18
1326909 15
1326973 0
1327010 6
1327106 0
1327142 69
1327145 0
1327232 0
1327250 0
1327259 40
1327297 225
1327361 4
1327427 0
1327441 0
1327510 0
1327523 5
1327548 24
1327650 0
1327687 0
1327721 0
1327737 60
1327784 0
1327823 1
1327892 0
1327920 18
1328025 0
1328132 0
1328495 16
1328588 0
1328666 0
1328746 0
1328843 0
1329008 9
1329077 0
1329131 54
1329164 4
1329476 0
1329500 18
1329527 49
1329572 22
1329677 139
1329719 74
1330427 0
1330472 0
1330659 0
1330691 3
1331132 32
1331321 0
1331404 4
1331557 0
1331650 7
1331823 0
1332137 46
1332224 0
1332269 223
1332272 0
1332370 31
1332526 0
1332752 54
1332824 86
1333049 0
1333134 0
1333157 28
1333282 0
1333601 0
1333625 3
1333819 0
1333828 0
1333870 0
1333916 0
1333954 0
1333988 0
1333997 0
1334004 0
1334021 5
1334049 0
1334061 0
1334067 2
1334111 0
1334134 0
1334142 0
1334154 0
1334188 0
1334194 42
1334198 28
1334222 6
1334258 0
1334267 19
1334307 0
1334345 0
1334352 33
1334400 0
1334422 7
1334432 0
1334479 2
1334491 0
1334700 80
1334702 10
1334741 67
1334796 21
1334891 0
1334949 56
1334988 126
1335003 0
1335046 0
1335101 0
1335113 0
1335131 13
1335138 0
1335240 14
1335250 0
1335317 0
1335354 0
1335367 0
1335370 8
1335424 0
1335649 0
1335659 0
1335673 0
1335766 0
1335817 26
1335862 64
1335868 0
1335895 0
1335928 0
1335961 52
1335991 119
1336006 0
1336045 0
1336068 0
1336123 0
1336148 54
1336183 17
1336193 0
1336235 4
1336265 0
1336328 117
1336341 0
1336405 0
1336447 0
1336462 0
1336468 66
1336471 7
1336517 0
1336527 0
1336569 0
1336655 0
1336675 0
1336713 0
1336756 0
1336765 0
1336815 11
1336820 0
1336880 0
1336922 0
1336940 0
1336965 0
1337012 0
1337069 0
1337075 0
1337085 21
1337155 0
1337290 47
1337323 0
1337332 0
1337352 115
1337533 0
1337594 56
1337654 5
1337694 62
1337731 0
1337801 0
1337865 0
1337905 7
1337914 5
1338007 26
1338018 32
1338028 0
1338071 24
1338130 16
1338152 0
1338177 0
1338227 0
1338301 0
1338361 0
1338385 0
1338444 0
1338526 0
1338541 36
1338579 0
1338631 22
1338668 3
1338777 0
1338782 30
1338898 0
1338939 0
1338941 121
1339086 0
1339189 0
1339342 81
1339353 106
1339375 13
1339389 74
1339513 44
1339711 81
1339810 0
1339822 0
1339837 84
1339847 89
1339880 37
1339956 21
1340016 1
1340120 0
1340127 0
1340247 50
1340261 12
1340273 0
1340344 18
1340357 65
1340408 8
1340485 97
1340492 36
1340542 4
1340591 91
1340633 12
1340665 0
1340677 0
1340753 0
1340784 0
1340834 0
1340849 4
1340878 0
1340938 1
1340963 87
1340967 12
1341016 1
1341041 13
1341167 0
1341207 0
1341360 35
1341378 17
1341400 0
1341445 36
1341449 35
1341475 0
1341540 171
1341577 0
1341583 76
1341640 16
1341670 25
1341676 0
1341687 20
1341709 0
1341774 0
1341780 63
1341870 0
1341901 82
1341929 223
1341936 154
1342126 46
1342204 171
1342241 6
1342316 0
1342358 41
1342426 17
1342444 4
1342554 59
1342600 10
1342648 132
1342701 0
1342707 6
1342741 0
1342775 44
1342824 25
1342886 37
1342918 0
1342957 46
1342979 0
1343008 0
1343132 64
1343164 0
1343207 0
1343318 0
1343366 267
1343372 164
1343433 37
1343518 0
1343540 25
1343558 2
1343680 0
1343831 4
1343893 0
1343917 3
1343921 0
1344115 0
1344146 18
1344157 1
1344353 57
1344357 30
1344398 0
1344549 9
1344578 0
1344654 0
1344707 7
1344779 0
1344836 80
1344875 0
1344931 0
1344948 0
1345144 0
1345209 0
1345218 1
1345268 21
1345387 0
1345464 101
1345549 0
1345600 0
1345652 6
1345672 0
1345746 0
1345847 0
1345864 73
1345872 0
1345887 12
1345973 126
1346049 0
1346076 27
1346210 60
1346323 102
1346406 0
1346433 120
1346470 844
1346553 1
1346572 105
1346578 55
1346707 19
1346740 8
1346943 3598
1347045 34
1347186 4
1347207 161
1347327 16
1347651 410
1347942 2
1348022 235
1348189 0
1348227 96
1348260 2
1348289 50
1348314 0
1348326 0
1348334 0
1348337 99
1348345 14
1348371 42
1348375 0
1348382 124
1348412 0
1348471 31
1348568 19
1348617 30
1348659 0
1348784 21
1348810 132
1348832 0
1348856 0
1348970 0
1349039 0
1349207 0
1349234 0
1349269 6
1349282 14
1349421 0
1349492 36
1349495 140
1349676 0
1349689 0
1349714 50
1349744 10
1349874 3
1349929 0
1350057 21
1350065 71
1350113 0
1350240 0
1350319 0
1350388 0
1350510 0
1350566 39
1350590 6
1350608 75
1350615 15
1350629 2
1350670 20
1350674 26
1350699 46
1350753 0
1350781 0
1350804 15
1350879 19
1351099 0
1351133 0
1351152 0
1351183 0
1351204 0
1351256 0
1351266 0
1351276 0
1351296 3
1351306 0
1351327 0
1351365 80
1351389 76
1351431 89
1351737 20
1351878 0
1352040 81
1352047 13
1352194 0
1352200 0
1352240 90
1352331 0
1352344 66
1352369 10
1352494 0
1352508 111
1352524 0
1352550 69
1352592 81
1352698 35
1352745 2
1352767 84
1352901 0
1352915 0
1352946 0
1352952 31
1353078 0
1353097 42
1353152 0
1353239 30
1353292 26
1353306 37
1353445 76
1353547 0
1353723 56
1353740 17
1353749 135
1353791 7
1353881 114
1353890 13
1353907 0
1353932 31
1353962 0
1353986 52
1353994 34
1354035 23
1354204 33
1354235 9
1354277 1
1354403 0
1354505 15
1354516 0
1354568 0
1354589 46
1354668 29
1354715 0
1354739 10
1354981 0
1355156 0
1355227 25
1355321 80
1355325 29
1355371 0
1355398 0
1355446 58
1355482 30
1355574 0
1355655 7
1355684 35
1355696 0
1355828 6
1355894 0
1355927 0
1356086 0
1356470 0
1356531 20
1356553 0
1356561 0
1356706 0
1356855 0
1356984 9
1356998 0
1357024 0
1357036 0
1357201 0
1357240 2
1357395 0
1357546 0
1357755 0
1357843 0
1357855 0
1357863 0
1357871 0
1357879 25
1357889 0
1357911 0
1357944 5
1358295 24
1358346 0
1358510 46
1358562 0
1358594 0
1358633 0
1358684 4
1358729 24
1358738 12
1358762 35
1358766 75
1358768 29
1358794 0
1358813 0
1358859 0
1358936 0
1359002 0
1359274 0
1359278 1
1359311 0
1359357 0
1359461 0
1359485 0
1359551 0
1359562 0
1359638 0
1359666 0
1359696 87
1359870 146
1359990 53
1360011 0
1360117 18
1360123 0
1360189 0
1360201 20
1360212 0
1360216 0
1360321 0
1360397 94
1360415 0
1360515 5
1360607 0
1360764 0
1360836 0
1360968 0
1361008 0
1361397 44
1361477 0
1361595 0
1361753 0
1361760 0
1361842 0
1361902 0
1362015 0
1362060 0
1362062 0
1362187 0
1362266 0
1362269 13
1362305 0
1362379 99
1362421 0
1362448 66
1362472 0
1362481 23
1362505 14
1362640 24
1362856 33
1362949 0
1363207 0
1363297 64
1363315 0
1363381 0
1363426 0
1363570 52
1363627 0
1363636 0
1363650 0
1363674 0
1363697 0
1363730 0
1363787 0
1363810 0
1363849 0
1363956 22
1364036 0
1364101 104
1364380 19
1364479 0
1364550 20
1364638 0
1364755 22
1364808 0
1364880 4
1364989 58
1365167 0
1365196 27
1365204 1
1365309 0
1365321 0
1365327 0
1365333 0
1365336 0
1365345 46
1365549 1
1365618 32
1365663 211
1365678 0
1365749 0
1365802 19
1365940 0
1365965 5
1365990 0
1365997 0
1366015 0
1366177 27
1366210 0
1366231 46
1366264 37
1366279 0
1366306 38
1366336 63
1366547 0
1366558 0
1366756 32
1366850 0
1367092 112
1367117 0
1367162 33
1367179 176
1367302 0
1367368 0
1367493 0
1367604 47
1367610 3
1367682 38
1367714 0
1367937 99
1367985 0
1368013 33
1368061 0
1368073 0
1368085 70
1368229 27
1368277 49
1368292 0
1368361 20
1368457 0
1368589 67
1368847 0
1368956 0
1368977 0
1369441 0
1369465 45
1369549 4
1369618 66
1369720 78
1370078 0
1370329 0
1370419 0
1370458 0
1370479 59
1370637 0
1370737 138
1370857 0
1370920 0
1371002 48
1371028 0
1371076 0
1371086 0
1371103 27
1371202 0
1371283 2
1371325 132
1371358 50
1371468 0
1371603 0
1371681 48
1371879 0
1372000 46
1372051 0
1372149 58
1372254 0
1372265 0
1372271 0
1372394 15
1372437 0
1372474 0
1372533 30
1372544 0
1372546 0
1372565 0
1372567 0
1372584 38
1372626 67
1372636 24
1372764 81
1372805 0
1372836 0
1372926 92
1372942 0
1373077 0
1373086 6
1373119 32
1373137 3
1373280 3
1373292 0
1373411 0
1373693 0
1373938 44
1374073 0
1374124 0
1374227 0
1374283 0
1374305 815
1374365 13
1374431 0
1374974 0
1375122 0
1375237 17
1375304 0
1375352 24
1375465 19
1375647 27
1375688 0
1375714 0
1375754 0
1375771 0
1375781 0
1375795 0
1375826 0
1375862 0
1376141 62
1376334 0
1376387 0
1376540 6
1376543 0
1376555 6
1376576 0
1376606 0
1376615 39
1376618 6
1376834 0
1376845 18
1376975 0
1377086 154
1377098 0
1377173 0
1377204 0
1377221 0
1377275 3
1377365 0
1377431 107
1377637 16
1377661 0
1377716 0
1377831 0
1377860 0
1377992 0
1378007 0
1378318 0
1378583 0
1378789 0
1378810 0
1378858 0
1379107 99
1379146 0
1379440 11
1379476 4
1379572 5
1379712 0
1379766 0
1380057 0
1380069 27
1380114 84
1380228 81
1380298 0
1380324 47
1380351 0
1380377 0
1380501 198
1380513 39
1380516 16
1380718 0
1380830 0
1380852 0
1380894 0
1381259 0
1381278 0
1381320 0
1381323 586
1381507 29
1381542 0
1381830 9
1382022 0
1382048 23
1382064 0
1382234 0
1382316 0
1382335 0
1382364 12
1382556 10
1382604 0
1382619 26
1382638 0
1382661 43
1382718 40
1383120 0
1383252 0
1383376 0
1383426 0
1383585 0
1383621 0
1383660 21
1383717 0
1383852 0
1384004 0
1384116 14
1384305 0
1384410 20
1384482 0
1384508 0
1384614 0
1384728 0
1384947 0
1384949 3
1385396 0
1385668 28
1385763 0
1385961 0
1386040 0
1386059 0
1386101 41
1386127 0
1386154 35
1386255 0
1386394 0
1386400 0
1386601 0
1386709 0
1386868 36
1386979 26
1387112 0
1387264 0
1387507 50
1387723 0
1387873 0
1388058 0
1388273 3
1388291 0
1388297 0
1388463 148
1388593 0
1388624 0
1388644 0
1388667 0
1388674 0
1388716 0
1388749 0
1388758 0
1388773 0
1388804 0
1388837 0
1388969 0
1388975 5
1389011 0
1389086 0
1389115 0
1389272 0
1389368 9
1389470 0
1389524 0
1389587 0
1389762 0
1389894 13
1389957 0
1389993 0
1390062 0
1390123 0
1390446 14
1390541 0
1390750 0
1390888 0
1390982 0
1391054 0
1391074 0
1391168 0
1391276 0
1391291 0
1391366 0
1391430 71
1391646 0
1391717 57
1391744 0
1391801 0
1391816 0
1391828 6
1392057 0
1392287 0
1392353 4
1392382 0
1392416 100
1392427 0
1392445 0
1392469 0
1392488 0
1392563 0
1392770 0
1392878 0
1392911 0
1392965 68
1393040 12
1393091 32
1393098 0
1393160 0
1393454 12
1393580 2
1393599 87
1393617 0
1393636 3
1393653 0
1393663 41
1393665 24
1393698 7
1393712 4
1393737 0
1393756 82
1393780 25
1393884 0
1393905 46
1393929 7
1394103 0
1394116 192
1394441 27
1394465 0
1394531 0
1394620 0
1394726 0
1394785 0
1394796 0
1394857 0
1394899 0
1394989 0
1395007 0
1395019 0
1395031 0
1395107 0
1395160 0
1395164 27
1395214 0
1395245 0
1395257 35
1395275 14
1395279 0
1395337 0
1395655 12
1395708 0
1395895 20
1395901 19
1395921 0
1396000 18
1396055 1
1396190 0
1396222 5
1396306 28
1396331 0
1396371 0
1396426 0
1396468 6
1396546 9
1396648 0
1396713 3
1396747 0
1396755 0
1396846 0
1396921 0
1396957 0
1397272 0
1397351 0
1397489 22
1397498 6
1397570 0
1397622 11
1397657 0
1397666 0
1397678 0
1397684 32
1397807 82
1397813 20
1397957 0
1398038 0
1398068 0
1398119 0
1398146 0
1398155 246
1398203 0
1398248 15
1398284 42
1398380 0
1398383 0
1398429 0
1398467 0
1398590 0
1398683 0
1398779 68
1398843 0
1399085 0
1399151 0
1399427 5
1399475 0
1399523 0
1399684 4
1399687 22
1399726 18
1399737 0
1399786 0
1399822 11
1399879 0
1399928 0
1399951 4
1400083 0
1400134 13
1400179 0
1400188 0
1400686 15
1400854 0
1400903 0
1401022 0
1401079 0
1401163 0
1401166 0
1401197 0
1401238 25
1401322 0
1401370 37
1401403 0
1401436 0
1401448 0
1401466 0
1401483 0
1401486 0
1401741 0
1401785 14
1401792 0
1401837 0
1401854 0
1401933 0
1402132 0
1402186 0
1402217 0
1402279 0
1402290 39
1402311 22
1402314 16
1402338 0
1402381 15
1402383 0
1402419 0
1402474 0
1402569 35
1402745 49
1402765 34
1402916 6
1402943 19
1402951 20
1402966 4
1402981 78
1403062 20
1403168 0
1403239 60
1403297 7
1403366 41
1403383 0
1403468 0
1403834 0
1403847 0
1403922 18
1404001 0
1404070 0
1404081 45
1404202 10
1404298 10
1404304 3
1404355 65
1404359 188
1404459 0
1404892 0
1405426 0
1405591 0
1405639 131
1405690 0
1405894 39
1406064 0
1406071 9
1406196 0
1406229 3
1406597 73
1406663 0
1406685 10
1406700 81
1406736 60
1406798 6
1407034 9
1407052 0
1407148 0
1407646 1
1407743 0
1407906 0
1407986 0
1408074 0
1408117 0
1408273 0
1408291 15
1408308 0
1408414 0
1408435 0
1408789 66
1408819 0
1408825 0
1408954 0
1409042 5
1409068 55
1409119 0
1409209 67
1409234 0
1409241 0
1409265 122
1409337 159
1409364 24
1409463 0
1409689 14
1409733 10
1409835 68
1409883 0
1410112 45
1410135 41
1410153 0
1410168 0
1410234 22
1410361 9
1410576 37
1410606 3
1410762 19
1410816 20
1410840 4
1410916 0
1410988 0
1411000 8
1411014 80
1411071 0
1411117 7
1411143 25
1411155 0
1411173 136
1411187 26
1411364 0
1411492 18
1411634 0
1411742 3
1411761 0
1411823 0
1412051 0
1412241 0
1412373 51
1412465 3
1412528 0
1412688 0
1412810 54
1412817 0
1412841 0
1412941 85
1412954 215
1413038 0
1413048 0
1413060 0
1413268 0
1413616 0
1413649 0
1413661 0
1413775 16
1413856 0
1414006 0
1414021 0
1414132 0
1414249 0
1414270 22
1414288 0
1414300 0
1414354 0
1414459 0
1414654 3
1414898 23
1414925 0
1414957 1
1415035 0
1415483 14
1415519 13
1415795 20
1415892 3
1415950 0
1416001 0
1416019 13
1416304 0
1416457 50
1416511 13
1416520 21
1416523 11
1416592 0
1416746 115
1417027 12
1417132 13
1417209 0
1417211 0
1417222 0
1417236 42
1417247 74
1417271 0
1417278 122
1417282 98
1417446 86
1417565 0
1417630 102
1417763 154
1417850 0
1417881 0
1417897 0
1417964 10
1417982 27
1418055 0
1418470 0
1418482 83
1418563 212
1418578 89
1418623 0
1418776 85
1418779 238
1418818 54
1418845 0
1418932 9
1419037 110
1419085 4
1419115 0
1419133 45
1419163 37
1419259 252
1419366 44
1419405 247
1419517 109
1419519 253
1419547 13
1419554 0
1419721 0
1419748 24
1419908 0
1419917 0
1419925 0
1420031 0
1420077 0
1420093 0
1420100 0
1420140 0
1420172 0
1420182 0
1420184 0
1420205 0
1420253 0
1420272 0
1420310 7
1420349 0
1420435 36
1420452 0
1420464 14
1420494 0
1420564 0
1420771 40
1420786 0
1420822 21
1421393 0
1421609 0
1421797 0
1421809 0
1421913 0
1422218 36
1422228 162
1422261 0
1422285 0
1422306 0
1422327 0
1422369 0
1422420 59
1422480 0
1422531 0
1422561 18
1422668 0
1423035 0
1423299 0
1423353 0
1423482 0
1423506 0
1423756 0
1423962 2
1424013 0
1424439 96
1424469 31
1424667 0
1424832 0
1424877 9
1425078 0
1425395 0
1425403 0
1425521 0
1425596 7
1425644 0
1425767 0
1425833 0
1425920 11
1426181 29
1426517 0
1426535 3
1427174 0
1427440 82
1427442 291
1427507 23
1427680 0
1427732 0
1427988 0
1428037 0
1428160 4
1428182 0
1428221 0
1428245 14
1428613 37
1429219 0
1429345 0
1429370 0
1429586 42
1429729 217
1430030 10
1430133 66
1430288 76
1430313 0
1430324 0
1430334 5
1430341 13
1430345 119
1430347 7
1430407 48
1430437 79
1430513 138
1430729 0
1431056 0
1431124 69
1431155 85
1431187 0
1431270 0
1431366 0
1431372 107
1431375 0
1431451 3
1431543 0
1431546 13
1431648 108
1431702 14
1431714 131
1431759 0
1431777 2
1431885 0
1431900 0
1432010 8
1432027 0
1432029 1
1432137 0
1432216 38
1432237 45
1432614 8
1432628 60
1432708 88
1432723 10
1432876 75
1432927 0
1432954 0
1433009 0
1433095 52
1433121 0
1433143 0
1433151 0
1433161 0
1433216 0
1433236 0
1433358 0
1433364 44
1433412 0
1433427 0
1433677 0
1433880 91
1433931 36
1434006 11
1434060 0
1434095 79
1434120 0
1434150 0
1434161 0
1434164 0
1434531 28
1434549 0
1434669 9
1434761 12
1434885 0
1434968 0
1435109 6
1435142 0
1435241 86
1435292 0
1435664 38
1435754 19
1435871 0
1435944 0
1435953 0
1435986 0
1435990 0
1436000 0
1436028 0
1436057 0
1436098 0
1436111 0
1436124 0
1436140 0
1436176 0
1436225 0
1436233 3
1436280 2
1436379 0
1436425 0
1436431 0
1436443 12
1436503 18
1436509 30
1436584 0
1436701 22
1436713 18
1436768 48
1436806 15
1436942 0
1437059 0
1437101 0
1437281 0
1437292 0
1437332 0
1437374 0
1437569 0
1437707 0
1437822 39
1437825 0
1437846 9
1437982 0
1438059 0
1438109 3
1438126 0
1438332 0
1438399 0
1438449 0
1438465 0
1438525 0
1438863 0
1438878 0
1438887 0
1438947 0
1439037 0
1439433 0
1439448 0
1439487 0
1439632 0
1439689 0
1439929 25
1440018 0
1440057 0
1440206 0
1440374 0
1440561 0
1440618 0
1440875 6
1440928 0
1441082 0
1441166 101
1441239 0
1441439 49
1441460 123
1441573 0
1441717 0
1441760 0
1441772 0
1441965 21
1442016 7
1442027 23
1442118 172
1442151 0
1442477 24
1442481 176
1442484 0
1442557 0
1442703 31
1442760 0
1442836 0
1442884 1
1442905 60
1442914 0
1442923 0
1443004 76
1443235 5
1443259 0
1443394 34
1443442 7
1443589 15
1443601 10
1443631 0
1443652 0
1443673 0
1443689 0
1443695 0
1443697 0
1443745 35
1443750 14
1443798 0
1443824 0
1443845 11
1443869 0
1443889 9
1443920 0
1443922 18
1443958 0
1443967 159
1443976 118
1444057 67
1444278 0
1444312 4
1444495 0
1444642 0
1444654 0
1444705 73
1444737 80
1444845 13
1444855 0
1444890 0
1445202 0
1445205 3
1445217 30
1445262 0
1445559 42
1445578 0
1445719 0
1445796 6
1445978 1
1446035 0
1446047 0
1446098 0
1446140 0
1446386 0
1446575 0
1446854 0
1447067 0
1447269 0
1447407 61
1447701 43
1447788 0
1447791 0
1447830 0
1447872 0
1447908 0
1447998 0
1448127 9
1448154 41
1448266 0
1448277 19
1448383 0
1448393 0
1448404 0
1448422 1
1448429 126
1448593 0
1448599 88
1448641 0
1448926 74
1449039 0
1449123 44
1449375 0
1449387 0
1449444 0
1449558 0
1449640 0
1449688 0
1449701 0
1449834 27
1449901 28
1449916 0
1450030 0
1450093 22
1450202 0
1450204 0
1450221 0
1450397 0
1450433 0
1450733 0
1450778 57
1450808 0
1450820 1
1450928 3
1450958 0
1450964 14
1450977 0
1450982 0
1451026 0
1451084 0
1451105 9
1451473 51
1451506 17
1451638 0
1451653 26
1451802 0
1451809 72
1451849 62
1452006 0
1452093 0
1452148 0
1452177 69
1452242 0
1452256 0
1452263 21
1452575 0
1452620 28
1452665 0
1452860 0
1452881 0
1452914 0
1453016 0
1453043 0
1453055 0
1453136 0
1453285 0
1453439 22
1453454 0
1453477 114
1453514 51
1453583 0
1453637 0
1453754 28
1453775 31
1453871 0
1453913 41
1453961 74
1454240 0
1454309 0
1454414 0
1454423 0
1454522 0
1454582 11
1454828 0
1454872 0
1454958 0
1455005 0
1455113 0
1455225 22
1455234 0
1455527 0
1455838 0
1455911 0
1456010 0
1456019 6
1456073 0
1456244 0
1456270 48
1456298 0
1456697 0
1456839 0
1457077 0
1457275 23
1457316 0
1457323 84
1457539 6
1457771 0
1457996 0
1458137 33
1458337 35
1458427 0
1458549 0
1458657 0
1458760 0
1458823 0
1459003 0
1459204 0
1459240 0
1459252 0
1459271 0
1459666 0
1459734 98
1459757 0
1459784 0
1459796 0
1459835 10
1459841 0
1459978 0
1460087 31
1460153 24
1460245 0
1460290 0
1460383 3
1460390 37
1460590 0
1460605 0
1460728 0
1460894 18
1461080 0
1461174 168
1461446 0
1461490 0
1461508 0
1461517 0
1461529 0
1461629 0
1461670 0
1461691 0
1461700 0
1461998 0
1462169 0
1462288 0
1462445 0
1462529 0
1462553 0
1462643 0
1463051 0
1463120 0
1463159 0
1463201 0
1463345 0
1463494 0
1463500 0
1463582 0
1463621 0
1463804 0
1464227 0
1464388 0
1464503 0
1464674 0
1464692 0
1464698 0
1464758 0
1464790 0
1464848 0
1464860 0
1464920 0
1464961 0
1465148 0
1465175 0
1465211 0
1465218 0
1465286 0
1465319 0
1465394 0
1465406 0
1465529 0
1465559 0
1465601 0
1465613 0
1465934 0
1465955 0
1465964 0
1466243 0
1466470 0
1466483 0
1466969 0
1466972 0
1467008 0
1467047 0
1467251 0
1467374 0
1467488 0
1467568 0
1467587 0
1467637 0
1467755 0
1467781 0
1467824 0
1468078 0
1468145 0
1468198 0
1468231 0
1468249 0
1468445 0
1468640 0
1468843 0
1468999 0
1469005 0
1469015 0
1469063 0
1469078 0
1469090 4
1469093 0
1469144 0
1469150 0
1469159 0
1469165 0
1469172 0
1469233 0
1469237 18
1469334 0
1469343 1
1469791 0
1470084 0
1470148 25
1470202 11
1470212 3
1470312 11
1470345 0
1470378 4
1470391 0
1470406 0
1470441 0
1470457 0
1470700 21
1470718 0
1470763 0
1470796 0
1471135 0
1471222 4
1471402 5
1471424 0
1471515 0
1471815 37
1471836 0
1472029 0
1472241 0
1472278 0
1472463 0
1472728 0
1473160 50
1473236 38
1473506 0
1473632 0
1473795 41
1473891 0
1473897 0
1473932 0
1473969 0
1474197 0
1474242 3
1474277 0
1474347 10
1474516 193
1474558 100
1474761 0
1474804 0
1474987 14
1475002 0
1475368 18
1475399 0
1475522 0
1475828 0
1475909 0
1476286 0
1476294 0
1476377 0
1476999 0
1477159 12
1477354 8
1477858 0
1477951 0
1478106 0
1478306 0
1478866 0
1478987 8
1479114 0
1479236 0
1479265 0
1479313 0
1479464 0
1479467 0
1479527 6
1479551 0
1479977 0
1479980 0
1480025 0
1480046 0
1480136 0
1480184 16
1480286 132
1480495 12
1480527 7
1480633 0
1480648 0
1480689 0
1480716 0
1480724 374
1481076 13
1481265 2
1481457 0
1481560 8
1481629 0
1481660 0
1481668 0
1481676 0
1481681 0
1481685 20
1481782 0
1481815 0
1481896 0
1481955 27
1481994 78
1482195 95
1482467 0
1482539 0
1482656 50
1482668 6
1482767 0
1482881 0
1482971 0
1483043 0
1483067 0
1483109 0
1483112 20
1483205 0
1483296 17
1483445 0
1483448 34
1483457 40
1483472 0
1483505 29
1483709 0
1483754 50
1483964 81
1483970 14
1483988 3
1484180 0
1484282 0
1484483 3
1484507 0
1484534 19
1484762 75
1485147 7
1485178 110
1485318 41
1485333 0
1485534 24
1485909 3
1485992 4
1486122 25
1486158 0
1486209 182
1486211 161
1486263 143
1486308 6
1486476 109
1486500 9
1486596 94
1486914 0
1486953 0
1486983 38
1486998 4
1487095 92
1487429 117
1487445 13
1487449 0
1487457 59
1487486 39
1487508 152
1487585 0
1487662 61
1487686 0
1487802 72
1487896 0
1487945 112
1488187 5
1488328 44
1488448 0
1488601 0
1488718 23
1488721 0
1488727 0
1488751 0
1488764 12
1488840 141
1489008 0
1489035 22
1489047 0
1489077 36
1489194 127
1489242 80
1489269 34
1489398 5
1489593 0
1489682 0
1489764 216
1489929 4
1489995 0
1490025 0
1490084 0
1490226 0
1490518 36
1490704 0
1490743 0
1490821 0
1490902 14
1490977 0
1491002 0
1491607 0
1491766 0
1491782 0
1491911 0
1492084 0
1492355 0
1492452 0
1492549 0
1492579 0
1492653 0
1492660 0
1492831 0
1492921 6
1493023 0
1493088 0
1493100 0
1493113 0
1493124 0
1493179 0
1493274 4
1493323 5
1493386 0
1493401 11
1493416 0
1493656 4
1493869 0
1493916 0
1494078 0
1494139 0
1494376 73
1494394 11
1494425 0
1494547 0
1494625 5
1494709 0
1494916 0
1495042 0
1495162 0
1495174 0
1495185 0
1495245 3
1495437 104
1495704 35
1495722 0
1495728 5
1495825 0
1496051 40
1496169 0
1496312 0
1496318 2
1496396 64
1496417 55
1496762 8
1497043 31
1497166 205
1497330 0
1497401 159
1497592 27
1497632 0
1497727 0
1497736 2
1497760 0
1497805 0
1497886 55
1497984 0
1498027 84
1498057 1
1498100 11
1498149 0
1498188 0
1498267 0
1498277 0
1498310 0
1498424 0
1498508 0
1498595 0
1498661 0
1498685 0
1498738 0
1498816 0
1498914 0
1498939 0
1499146 0
1499158 0
1499204 113
1499248 0
1499330 0
1499333 0
1499348 0
1499416 0
1499612 0
1499626 0
1499669 0
1499822 0
1499870 0
1499927 0
1500002 0
1500071 0
1500221 0
1500233 0
1500365 0
1500686 0
1500725 0
1500815 0
1500860 0
1500902 0
1500920 0
1500962 0
1501094 0
1501211 0
1501253 0
1501274 0
1501331 17
1501387 0
1501515 0
1501608 0
1501636 0
1501657 0
1501690 0
1501816 0
1502356 0
1502407 0
1502422 0
1502574 0
1502616 1
1502716 0
1502808 3
1502820 0
1502845 0
1502955 21
1503021 0
1503603 39
1503781 90
1503816 130
1503825 47
1504020 20
1504092 0
1504188 12
1504239 68
1504503 59
1504557 0
1504596 24
1504768 0
1504778 17
1504825 10
1504851 55
1504880 4
1504913 89
1504951 0
1505118 400
1505198 0
1505489 432
1505813 12
1505933 185
1505954 2
1506095 41
1506197 3631
1506400 11
1506433 15
1506562 60
1506568 115
1506587 0
1506670 878
1506707 111
1506734 0
1506817 123
1506930 41
1507064 13
1507090 6
1507153 25
1507504 0
1507585 46
1507653 0
1507804 0
1507888 0
1507910 36
1507924 0
1507928 0
1507939 53
1507947 15
1508126 0
1508317 81
1508320 2
1508347 0
1508353 0
1508506 0
1508578 0
1508999 0
1509132 0
1509186 11
1509190 50
1509363 0
1509414 0
1509420 0
1509719 0
1509743 30
1509803 0
1509849 0
1509897 96
1509911 0
1510064 28
1510151 0
1510169 0
1510250 0
1510284 0
1510383 0
1510602 7
1510620 0
1510653 0
1510710 84
1510728 0
1510770 0
1510791 0
1510887 0
1510967 12
1510986 0
1510995 0
1511172 1
1511310 0
1511363 0
1511402 0
1511432 0
1511434 5
1511459 0
1511531 16
1511549 54
1511646 0
1511668 0
1511819 10
1511971 0
1511978 8
1512050 0
1512094 0
1512195 0
1512198 0
1512210 37
1512221 16
1512267 23
1512297 0
1512406 16
1512769 0
1512832 0
1512862 0
1512919 12
1512928 45
1512955 0
1513099 0
1513133 0
1513154 0
1513179 0
1513195 0
1513440 49
1513551 0
1513596 0
1513860 0
1513869 0
1514007 0
1514149 9
1514200 6
1514263 3
1514311 0
1514428 0
1514581 41
1514764 0
1515141 0
1515181 17
1515223 20
1515280 28
1515286 0
1515292 8
1515334 0
1515432 0
1515488 33
1515600 21
1515619 0
1516078 10
1516339 10
1516684 0
1516705 0
1516774 59
1516789 0
1517058 53
1517094 0
1517142 0
1517145 16
1517193 0
1517391 0
1517421 0
1517478 43
1517541 4
1517625 8
1517661 0
1517781 9
1517824 0
1517826 0
1517834 0
1517836 0
1517883 0
1517950 25
1518088 61
1518349 0
1518388 28
1518490 2
1518535 5
1518610 4
1518709 0
1518796 3
1519145 0
1519363 0
1519381 0
1519468 6
1519471 0
1519611 0
1519649 0
1519668 0
1519713 0
1519760 0
1519882 0
1519920 10
1519956 0
1519965 0
1520018 0
1520044 0
1520160 0
1520247 0
1520271 13
1520316 0
1520351 0
1520436 0
1520501 52
1520580 0
1520679 8
1520718 0
1520779 0
1520969 0
1520998 1
1521001 0
1521074 0
1521088 0
1521109 0
1521230 0
1521383 50
1521389 118
1521413 0
1521462 0
1521994 6
1522133 105
1522383 0
1522470 0
1522486 0
1522500 0
1522515 0
1522552 0
1522587 12
1522722 16
1522725 0
1522921 0
1522923 0
1522956 80
1523055 202
1523068 22
1523178 14
1523313 0
1523356 0
1523468 14
1523588 57
1523648 0
1523738 19
1523936 0
1524035 0
1524185 30
1524637 0
1524870 0
1524876 0
1524952 0
1525240 0
1525481 63
1525567 22
1525635 4
1525733 0
1525850 1
1525889 0
1525944 2
1526114 3
1526195 0
1526227 0
1526254 0
1526294 12
1526373 71
1526379 0
1526383 95
1526400 0
1526425 0
1526428 0
1526542 0
1526885 0
1526997 0
1527057 0
1527229 0
1527301 73
1527433 0
1527505 0
1527546 0
1527622 477
1527657 0
1527775 0
1527955 8
1528027 0
1528193 0
1528228 36
1528318 4
1528514 0
1528528 0
1528642 10
1528762 0
1528880 0
1529005 6
1529158 0
1529222 0
1529333 0
1529672 0
1529718 0
1529910 0
1530009 0
1530044 0
1530067 0
1530087 0
1530108 111
1530355 0
1530753 0
1530807 0
1530942 0
1530982 0
1531049 0
1531060 0
1531071 0
1531251 5
1531453 93
1531509 0
1531647 0
1531718 0
1531877 0
1531967 0
1531976 0
1532203 25
1532210 7
1532213 0
1532327 0
1532347 11
1532384 0
1532477 8
1532549 0
1532819 0
1532881 0
1532900 0
1533002 0
1533016 0
1533072 0
1533231 0
1533321 125
1533448 8
1533564 143
1533567 14
1533594 0
1533681 175
1533831 30
1533840 0
1533903 73
1534170 0
1534173 86
1534191 20
1534254 23976
1534294 0
1534309 38
1534357 0
1534371 0
1534375 2
1534381 20
1534438 0
1534633 60
1534885 34
1534939 4
1535005 31
1535236 0
1535326 0
1535479 0
1535515 0
1535572 0
1535587 0
1535608 0
1535669 0
1535683 0
1535689 0
1535779 0
1535851 0
1535914 11
1536201 9
1536227 34
1536284 0
1536314 0
1536392 26
1536401 0
1536474 9
1536565 104
1536772 2
1536822 5
1536850 0
1536906 24
1536962 0
1536992 0
1536999 0
1537025 0
1537162 0
1537243 0
1537258 3
1537265 0
1537276 4
1537322 0
1537378 0
1537430 0
1537457 0
1537589 0
1537611 0
1537719 0
1537725 0
1537744 0
1537765 0
1537888 0
1537936 0
1538257 0
1538454 0
1538550 0
1538814 0
1538868 0
1538917 0
1538966 0
1538990 0
1539127 0
1539206 0
1539224 0
1539248 0
1539361 0
1539416 0
1539482 0
1539521 0
1539542 0
1539649 0
1539733 0
1539746 0
1539760 0
1539946 0
1540067 0
1540083 0
1540099 0
1540414 0
1540612 0
1540758 0
1540828 0
1540896 0
1540911 0
1540920 0
1541027 0
1541231 0
1541331 0
1541379 0
1541388 0
1541436 0
1541537 0
1541552 0
1541612 0
1541655 0
1541753 0
1541780 0
1541812 0
1541905 0
1541917 0
1541981 0
1542090 0
1542219 0
1542247 0
1542307 0
1542329 0
1542333 0
1542368 0
1542384 0
1542437 0
1542453 0
1542515 0
1542603 0
1542637 25
1542742 0
1542790 0
1542856 2372
1543084 3223
1543220 0
1543250 0
1543292 0
1543338 0
1543505 77
1543562 0
1543747 13
1543843 0
1543855 0
1543903 10
1544011 0
1544027 0
1544452 0
1544677 0
1544854 13
1544985 0
1545108 0
1545164 0
1545173 0
1545198 0
1545253 0
1545289 0
1545388 0
1545421 0
1545581 0
1545585 0
1545848 0
1545970 0
1546023 0
1546185 28
1546348 205
1546578 0
1546627 16
1546636 8
1546732 0
1546765 0
1546780 29
1546825 0
1546912 2
1546972 0
1546996 0
1547005 0
1547083 0
1547215 0
1547240 0
1547248 38
1547365 0
1547425 60
1547434 0
1547470 27
1547488 18
1547575 42
1547608 0
1547734 0
1547947 4
1548007 1
1548031 11
1548037 56
1548040 21
1548211 67
1548217 2
1548298 0
1548475 0
1548544 10
1548622 0
1548694 0
1548799 0
1548838 0
1549021 0
1549039 0
1549087 0
1549129 0
1549198 0
1549435 9
1549447 0
1550194 0
1550212 9
1550295 4
1550563 24
1550683 37
1550833 58
1551012 0
1551075 5
1551142 78
1551144 0
1551331 0
1551341 0
1551351 24
1551423 0
1551538 0
1551604 0
1551610 0
1551774 0
1551821 0
1551849 12
1552021 0
1552139 1
1552143 0
1552448 3
1552473 0
1553133 21
1553259 25
1553322 0
1553364 0
1553424 0
1553511 52
1553550 0
1553578 0
1554213 0
1554432 0
1554658 0
1554666 0
1554730 0
1554733 0
1554763 0
1554910 8
1555140 0
1555333 0
1555385 0
1555522 9
1555528 39
1555549 30
1555564 30
1555621 22
1555742 0
1555756 42
1555837 84
1555870 0
1555945 0
1556035 0
1556050 0
1556056 0
1556059 79
1556172 0
1556254 7
1556368 0
1556401 0
1556431 0
1556610 0
1556868 0
1557124 0
1557300 73
1557327 22
1557462 0
1557549 0
1558049 0
1558085 0
1558112 0
1558226 0
1558712 0
1558919 37
1559051 16
1559111 10
1559132 0
1559239 8
1559275 0
1559290 0
1559428 0
1559605 0
1559787 0
1559795 0
1559816 14
1560030 36
1560129 0
1560249 0
1560280 0
1560675 21
1560787 0
1560834 35
1561153 0
1561186 21
1561226 58
1561369 26
1561578 30
1561802 58
1561805 0
1561809 0
1561880 0
1561912 0
1561925 0
1562042 0
1562174 0
1562315 0
1562396 0
1562570 0
1562640 0
1562677 0
1562719 0
1562985 0
1563037 0
1563201 0
1563262 0
1563301 0
1563385 0
1563413 0
1563448 0
1563546 0
1563618 0
1563630 0
1563681 0
1563747 0
1563873 0
1563889 0
1563893 0
1563907 0
1564148 0
1564181 0
1564226 0
1564370 0
1564391 0
1564432 0
1564436 0
1564447 0
1564784 0
1564790 0
1564980 0
1565075 0
1565097 0
1565255 0
1565336 0
1565517 0
1565551 0
1565665 0
1565688 0
1565811 0
1565926 0
1566096 0
1566165 0
1566337 0
1566386 55
1566404 2
1566470 76
1566604 29
1566977 11397
1567076 0
1567155 1
1567248 0
1567304 0
1567673 0
1567691 4
1567694 0
1567835 0
1567871 44
1568063 0
1568150 0
1568449 0
1568495 0
1568498 81
1568717 0
1568921 0
1569016 0
1569089 0
1569136 0
1569161 23
1569180 0
1569200 0
1569236 132
1569249 0
1569284 88
1569288 0
1569408 17
1569482 0
1569489 52
1569491 157
1569497 0
1569509 18
1569591 2
1569643 0
1569713 0
1569745 55
1569791 0
1569821 6
1570004 0
1570037 0
1570109 2
1570166 13
1570181 54
1570193 3
1570430 8
1570434 0
1570514 0
1570533 0
1570543 0
1570604 282
1570607 45
1570727 22
1570847 0
1570924 0
1571050 0
1571059 0
1571197 13
1571240 4
1571251 84
1571305 0
1571463 71
1571517 0
1571577 0
1571607 0
1571787 20
1571973 0
1572006 0
1572078 11
1572202 0
1572383 0
1572443 6
1572494 0
1572524 45
1572540 0
1572701 20
1572920 0
1572964 0
1573004 0
1573136 0
1573268 0
1573355 0
1573415 0
1573445 0
1573544 1
1573563 0
1573625 60
1573811 16
1573844 6
1574060 43
1574189 0
1574207 75
1574315 46
1574537 1
1574756 0
1574965 0
1575113 332
1575126 56
1575159 0
1575162 0
1575166 0
1575173 14
1575175 0
1575195 10
1575312 0
1575320 12
1575525 0
1575533 0
1575572 0
1575629 0
1575701 0
1575766 0
1575803 0
1575812 0
1576042 0
1576187 0
1576217 0
1576235 0
1576298 0
1576382 0
1576409 0
1576421 0
1576448 0
1576454 0
1576525 0
1576553 0
1576562 0
1576598 0
1576659 0
1576753 805
1576757 15
1576815 0
1576927 0
1577029 0
1577203 0
1577233 0
1577236 0
1577267 0
1577362 137
1577549 45
1577605 15
1577739 0
1577867 91
1577885 105
1577915 261
1577963 19
1578134 101
1578197 4
1578224 111
1578281 6
1578311 0
1578424 0
1578484 0
1578577 0
1578612 21
1578656 95
1578659 36
1578702 0
1578734 135
1578832 0
1578853 21
1578892 3
1579264 0
1579300 0
1579643 0
1579660 6
1579772 0
1579853 0
1580075 0
1580143 0
1580365 0
1580380 0
1580582 0
1580606 41
1580733 0
1580768 0
1580812 0
1580921 0
1580992 0
1581059 0
1581134 0
1581146 2
1581152 44
1581285 0
1581531 0
1581558 0
1581576 8
1581609 0
1581645 3
1581741 14
1581783 0
1581825 19
1581909 44
1581924 0
1582032 0
1582130 0
1582160 54
1582163 63
1582367 21
1582477 0
1582664 0
1582673 0
1582742 19
1582814 62
1583200 0
1583210 0
1583260 0
1583309 0
1583431 0
1583488 9
1583656 402
1583752 1
1583779 0
1583875 14
1583965 22
1583995 8
1584061 0
1584172 0
1584360 0
1584901 0
1584983 0
1585069 0
1585103 0
1585321 0
1585651 108
1586001 86
1586064 24
1586233 0
1586337 5
1586373 39
1586388 3
1586667 67
1586729 0
1586783 31
1586826 11
1586977 0
1587328 16
1587493 98
1587661 0
1587727 0
1588046 0
1588309 0
1588550 0
1588660 0
1588694 0
1588706 0
1588712 4
1588769 11
1588946 0
1588964 4
1589037 0
1589240 14
1589294 8
1589369 167
1589435 70
1589573 9
1589654 0
1589732 0
1589744 26
1589825 32
1589900 89
1590014 0
1590050 0
1590101 0
1590152 0
1590254 0
1590299 0
1590440 0
1590537 0
1590560 13
1590566 1
1590860 0
1590870 0
1591012 56
1591057 47
1591082 0
1591296 0
1591318 0
1591326 0
1591331 0
1591334 0
1591357 12
1591401 0
1591406 0
1591416 0
1591422 0
1591425 0
1591669 6
1592116 62
1592185 0
1592266 0
1592425 13
1592469 5
1592581 20
1592608 0
1592777 4
1593087 5
1593252 0
1593276 0
1593315 8
1593327 57
1593447 46
1593454 51
1593495 0
1593510 0
1593520 0
1593549 0
1593678 23
1593697 0
1593719 0
1593742 0
1593772 27
1593846 23
1593848 0
1593918 0
1593979 63
1594118 0
1594155 84
1594269 0
1594323 3
1594365 0
1594404 0
1594416 4
1594525 2
1594537 0
1594586 0
1594632 0
1594678 0
1594713 38
1594775 22
1594778 12
1594817 0
1594865 0
1594896 0
1594928 26
1594946 0
1595243 16
1595554 17
1595674 0
1595758 18
1595906 0
1595914 21
1595944 0
1596002 0
1596025 0
1596037 0
1596094 0
1596192 0
1596294 0
1596315 20
1596318 0
1596465 0
1596501 0
1596517 0
1596644 0
1596747 0
1596801 21
1596822 42
1596979 0
1597108 0
1597294 2
1597516 3
1597805 0
1597815 0
1597878 0
1597887 49
1597983 0
1598004 0
1598178 116
1598188 4
1598238 26
1598241 54
1598391 245
1598395 0
1598441 0
1598465 0
1598556 2
1598847 0
1598877 16
1599066 0
1599189 0
1599318 8
1599372 0
1599636 20
1599842 0
1599872 0
1599935 0
1599959 0
1599965 0
1600001 5
1600017 0
1600031 7
1600053 0
1600070 0
1600078 0
1600334 7
1600364 7
1600571 0
1601065 0
1601439 4
1601460 0
1601481 72
1601490 0
1601509 0
1601550 2
1601634 0
1601648 0
1601757 13
1602192 0
1602372 0
1602401 0
1602564 0
1602582 0
1602642 0
1602759 0
1602992 0
1603046 0
1603139 0
1603262 0
1603358 0
1603427 0
1603436 0
1603475 0
1603529 0
1603547 0
1603598 0
1603664 0
1603859 0
1603960 0
1603980 93
1604171 0
1604227 79
1604245 0
1604383 32
1604494 120
1604512 27
1604524 0
1604743 0
1604806 13
1604953 16
1605017 0
1605104 8
1605122 24
1605260 0
1605350 0
1605371 21
1605401 16
1605620 0
1605680 61
1605760 5
1605952 8
1606085 0
1606187 0
1606228 0
1606236 86
1606354 0
1606378 0
1606462 30
1606591 12
1607059 26
1607083 46
1607104 6
1607191 32
1607328 5
1607356 124
1607371 27
1607773 47
1607776 267
1607887 179
1607935 50
1607938 48
1608010 0
1608208 43
1608295 50
1608346 85
1608520 43
1608598 32
1608658 0
1608697 20
1608751 46
1608784 0
1608838 0
1608934 0
1608946 5
1608953 23
1609056 130
1609083 2
1609110 20
1609151 0
1609475 25
1609506 17
1609539 0
1609593 39
1610180 4
1610645 43
1610657 54
1610745 0
1610767 0
1610810 0
1610950 290
1610954 154
1610999 1
1611239 80
1611387 63
1611390 5
1611452 0
1611577 0
1611607 0
1611740 0
1611788 0
1611815 0
1611821 0
1611847 4
1611871 0
1612049 0
1612102 0
1612123 0
1612191 5
1612203 0
1612272 0
1612278 0
1612292 0
1612386 0
1612470 0
1612584 0
1612786 0
1613006 0
1613028 0
1613043 0
1613045 0
1613124 0
1613169 0
1613211 0
1613241 0
1613244 0
1613325 0
1613421 0
1613436 0
1613628 0
1613637 12
1613689 0
1613702 0
1613722 0
1613825 0
1614017 0
1614167 0
1614233 0
1614257 0
1614512 0
1614592 0
1614698 0
1614737 0
1614761 0
1614782 0
1614819 0
1614826 0
1614845 0
1614997 0
1615117 0
1615138 0
1615456 45
1615532 1
1615579 3
1615727 3
1615874 0
1615880 0
1615901 0
1616024 0
1616087 14
1616099 2
1616276 0
1616351 0
1616405 27
1616510 0
1616675 3
1616720 120
1616777 12
1616789 0
1617044 4
1617054 0
1617093 23
1617107 51
1617158 44
1617196 0
1617239 1
1617285 0
1617404 18
1617503 54
1617515 9
1617527 55
1617588 0
1617639 0
1617787 174
1617790 114
1617818 37
1617872 18
1618127 0
1618226 19
1618238 10
1618250 17
1618320 0
1618505 0
1618515 0
1618669 30
1618817 13
1618988 2
1619039 36
1619228 92
1619276 144
1619279 11
1619315 0
1619562 12
1619587 4
1619613 0
1619637 0
1619716 0
1619771 117
1620188 0
1620318 0
1620408 21
1620516 0
1620587 16
1620672 0
1620693 25
1620711 0
1620803 0
1621255 0
1621319 0
1621335 0
1621472 0
1621582 21
1621661 0
1621888 0
1621970 0
1622284 0
1622384 29
1622564 0
1622696 0
1622745 0
1623029 9
1623055 0
1623248 5
1623307 0
1623439 0
1623553 9
1623905 58
1623939 0
1623941 0
1623959 0
1624041 0
1624355 0
1624396 0
1624513 0
1624647 0
1624654 0
1624708 0
1624939 0
1625029 0
1625083 0
1625092 0
1625410 0
1625575 15
1625625 0
1625794 0
1625928 5
1626008 7
1626045 0
1626283 0
1626487 0
1626583 0
1626643 0
1626821 0
1627045 5
1627222 0
1627264 0
1627308 0
1627366 14
1627409 22
1627688 0
1627915 0
1627963 0
1628009 1
1628095 19
1628113 0
1628345 0
1628485 0
1628684 14
1628825 0
1629077 27
1629154 0
1629297 0
1629378 0
1629418 0
1629516 0
1629560 0
1629562 0
1629946 0
1629967 41
1630084 0
1630255 0
1630295 0
1630688 11
1631066 0
1631445 0
1631507 54
1631694 8
1631795 39
1631801 0
1631870 47
1632126 0
1632461 0
1632871 103
1632889 0
1632976 18
1632978 0
1633297 0
1633355 57
1633403 0
1633412 207
1633451 52
1633727 0
1633793 7
1633943 3
1634099 8
1634192 0
1634411 0
1634495 0
1634498 81
1634594 31
1634630 108
1634675 0
1634723 0
1634732 156
1634759 44
1634810 0
1634840 0
1634906 0
1634960 0
1635013 0
1635270 0
1635466 6
1635487 0
1635717 14
1635864 0
1636015 1
1636150 0
1636165 10
1636232 0
1636240 46
1636324 0
1636564 15
1636636 0
1636684 0
1636717 11
1637296 0
1637419 28
1637440 0
1637509 1
1637596 16
1637854 0
1637872 0
1638037 0
1638085 18
1638334 0
1638355 0
1638653 0
1638834 0
1638864 0
1639048 27
1639072 0
1639876 0
1640161 0
1640462 0
1640595 0
1640795 0
1640812 0
1640830 0
1640909 14
1641008 0
1641030 0
1641325 0
1641358 0
1641421 7
1641545 7
1641588 8
1641614 79
1641632 91
1641710 35
1641773 0
1641842 0
1641884 30
1641932 27
1642139 0
1642400 167
1642445 63
1642451 1
1642487 8
1642634 63
1642697 0
1642829 53
1642841 41
1642924 0
1642951 7
1643066 0
1643116 0
1643545 0
1643572 0
1643782 80
1643878 0
1643944 53
1643950 0
1644037 62
1644154 0
1644347 0
1644585 0
1644891 56
1644975 0
1645104 0
1645185 0
1645188 0
1645248 0
1645299 0
1645365 27
1645405 0
1645942 40
1645966 50
1645977 129
1645984 0
1646033 138
1646039 18
1646058 34
1646071 48
1646173 0
1646300 0
1646313 0
1646317 0
1646353 0
1646530 0
1646545 0
1646680 0
1646919 0
1646997 0
1647153 0
1647173 0
1647186 0
1647254 0
1647280 0
1647314 0
1647487 0
1647542 50
1648022 35
1648101 0
1648154 0
1648158 51
1648455 0
1648470 0
1648628 0
1648674 0
1648776 0
1649033 0
1649127 0
1649535 0
1649575 10
1649645 0
1649671 0
1649829 6
1649849 0
1649891 0
1649963 0
1650026 0
1650296 0
1650469 0
1650510 50
1650547 0
1651282 0
1651299 7
1651415 0
1651440 0
1651564 0
1651680 0
1651743 10
1651865 0
1652142 1
1652188 0
1652199 0
1652282 27
1652527 0
1652541 0
1652556 0
1652658 0
1652836 0
1652845 0
1652902 7
1652908 15
1653017 0
1653065 0
1653223 0
1653230 0
1653281 5
1653311 37
1653317 6
1653368 0
1653440 0
1653515 0
1653537 0
1653554 0
1653736 0
1653831 0
1653845 0
1654105 0
1654139 0
1654172 0
1654190 18
1654310 0
1654364 15
1654370 113
1654379 44
1654394 0
1654403 0
1654484 0
1654499 0
1654501 0
1654504 0
1654525 0
1654821 0
1654881 0
1654884 0
1654935 20
1655288 0
1655328 0
1655359 0
1655408 0
1655433 0
1655458 0
1655505 12
1655566 0
1655599 0
1655605 0
1655626 0
1655662 0
1655802 0
1655827 0
1655895 0
1655909 0
1655989 0
1655992 0
1656157 96
1656205 0
1656259 0
1656289 5
1656373 0
1656407 0
1656409 0
1656558 0
1656677 0
1656769 3
1657128 10
1657200 0
1657241 2
1657311 0
1657465 176
1657478 0
1657497 0
1657501 0
1657554 0
1657563 0
1657577 0
1657908 0
1658169 0
1658234 0
1658271 0
1658277 0
1658436 0
1658460 0
1658520 0
1658602 0
1658691 0
1658760 0
1658802 0
1658826 0
1658952 0
1658997 0
1659207 0
1659315 0
1659363 0
1659382 0
1659459 0
1659471 0
1659546 0
1659618 65
1659660 24
1659845 33
1659892 0
1660239 0
1660377 0
1660534 0
1660614 62
1660656 0
1660838 45
1660939 0
1661078 91
1661126 0
1661181 0
1661306 53
1661451 0
1661558 0
1661608 0
1661819 0
1662032 0
1662057 0
1662076 0
1662221 0
1662233 0
1662239 0
1662293 0
1662458 22
1662537 0
1662707 0
1662732 0
1662810 34
1662861 0
1662864 89
1662945 72
1662964 28
1663240 0
1663524 38
1663566 0
1663629 28
1663662 0
1664028 14
1664206 0
1664233 84
1664327 0
1664402 0
1664543 0
1664795 0
1664816 7
1664840 81
1664918 40
1665110 0
1665122 0
1665194 396
1665263 14
1665266 116
1665296 0
1665434 0
1665491 28
1665662 0
1665713 0
1665867 0
1666173 0
1666320 0
1666344 0
1666431 0
1666542 0
1666599 0
1666614 0
1666634 0
1666735 0
1666821 0
1666863 0
1666997 0
1667210 14
1667258 16
1667353 0
1667393 0
1667513 0
1667780 18
1667889 5
1667955 0
1668163 3
1668225 20
1668673 0
1668803 6
1668815 3
1668867 11
1668942 5
1668956 6
1669025 0
1669093 0
1669216 18
1669252 0
1669288 0
1669294 0
1669375 24
1669438 0
1669480 0
1669483 0
1669507 31
1669839 0
1669866 0
1669908 0
1670012 0
1670043 0
1670076 0
1670172 11
1670214 7
1670609 0
1670615 0
1670888 11
1670924 45
1670967 28
1671008 0
1671032 0
1671045 2
1671047 0
1671055 0
1671134 0
1671169 0
1671173 0
1671400 0
1671409 0
1671430 0
1671445 0
1671490 0
1671550 0
1671556 5
1671575 49
1671768 0
1672125 59
1672176 11
1672926 33
1673320 17
1673401 0
1673499 0
1673502 94
1673595 0
1673610 0
1673613 8
1673669 0
1673695 4
1673808 0
1673861 12
1674032 0
1674115 0
1674142 9
1674243 6
1674255 11
1674264 114
1674303 0
1674495 0
1674690 0
1674780 0
1674849 17
1674855 24
1674897 19
1674975 0
1675050 31
1675149 23
1675209 118
1675428 0
1675455 43
1675508 0
1675636 0
1675658 13
1675707 8
1675742 0
1675919 12
1675925 30
1676294 3
1676318 0
1676339 0
1676392 38
1676465 7
1676523 0
1676986 0
1677049 0
1677063 0
1677372 8
1678052 0
1678196 0
1678202 0
1678226 15
1678237 8
1678241 0
1678284 0
1678286 0
1678322 0
1678377 0
1678472 35
1678648 55
1678668 25
1678819 8
1678846 8
1678854 25
1678869 3
1678884 74
1678965 18
1679071 0
1679142 57
1679200 5
1679269 47
1679286 0
1679371 0
1679737 0
1679750 0
1679825 35
1679904 0
1679934 0
1679938 0
1679950 10
1679974 0
1680014 34
1680029 0
1680109 46
1680124 0
1680131 0
1680134 0
1680213 0
1680225 0
1680261 3
1680325 14
1680626 34
1680657 0
1680668 2
1680707 0
1680725 56
1680884 2
1680903 28
1680909 0
1681019 0
1681067 28
1681397 12
1681400 24
1681805 0
1681838 0
1681958 0
1682057 0
1682130 0
1682210 0
1682459 33
1682783 82
1682860 22
1682909 0
1682914 15
1682935 66
1682939 0
1682943 0
1682964 0
1683044 23
1683126 0
1683139 0
1683223 0
1683403 55
1683623 0
1683642 0
1683649 0
1683677 0
1683749 3
1683946 0
1684072 2
1684085 0
1684098 0
1684123 0
1684142 0
1684187 2
1684205 42
1684236 0
1684239 25
1684253 0
1684267 0
1684282 0
1684304 0
1684337 0
1684347 0
1684385 23
1684408 0
1684473 0
1684506 0
1684538 0
1684570 38
1684597 0
1684940 13
1684978 0
1685059 0
1685109 50
1685116 30
1685167 1
1685231 71
1685238 5
1685273 74
1685404 0
1685486 0
1685503 0
1685539 0
1685546 80
1685972 55
1686188 0
1686215 35
1686526 54
1686667 24
1686726 0
1686961 0
1687051 0
1687104 0
1687155 0
1687167 0
1687182 8
1687203 0
1687281 0
1687353 0
1687452 22
1687481 9
1687518 6
1687597 0
1687603 0
1687683 0
1688059 0
1688061 0
1688699 0
1688735 0
1688861 0
1688915 0
1688930 0
1689059 0
1689176 0
1689179 1224
1689258 23
1689296 0
1689342 0
1689361 0
1689845 0
1689873 0
1689884 1
1689972 0
1689996 4
1690296 4
1690331 1
1690358 0
1690365 2
1690379 0
1690387 0
1690397 9
1690404 10
1690427 33
1690496 0
1690601 2
1690679 50
1690694 88
1690772 0
1690952 34
1691021 32
1691051 29
1691173 45
1691230 0
1691342 0
1691435 0
1691648 27
1691681 0
1691879 0
1691891 0
1691897 0
1692047 0
1692149 17
1692181 94
1692185 87
1692467 45
1692798 0
1692801 4
1692866 0
1692895 0
1692902 0
1692908 0
1692919 23
1692968 0
1693022 0
1693041 0
1693081 1
1693122 0
1693177 8
1693278 25
1693284 7
1693312 0
1693381 0
1693435 0
1693483 0
1693792 0
1693846 0
1693885 0
1693888 10
1693894 2
1693909 1
1694128 0
1694259 0
1694362 0
1694437 0
1694498 0
1694699 12
1694804 0
1694846 0
1695206 0
1695226 0
1695287 0
1695294 0
1695531 0
1695537 74
1695630 37
1695633 0
1695729 0
1695741 0
1695765 0
1695846 0
1695915 0
1696001 125
1696014 0
1696158 0
1696221 201
1696362 7
1696416 0
1696569 0
1696608 0
1696680 7
1696689 19
1696758 0
1697016 0
1697169 0
1697256 0
1697277 0
1697313 37
1697438 598
1697460 0
1697879 5
1698071 0
1698080 58
1698143 48
1698334 0
1698347 0
1698411 24
1698462 0
1698474 0
1698516 0
1698609 0
1698678 0
1698930 0
1699422 0
1699709 0
1699799 0
1699803 0
1699875 0
1700002 18
1700057 0
1700095 0
1700338 18
1700538 0
1700674 0
1700681 0
1700728 0
1700752 0
1700762 0
1700770 0
1700780 0
1700811 13
1700953 0
1701008 0
1701167 0
1701209 12
1701215 23
1701414 0
1701446 0
1701473 0
1701476 11
1701616 0
1701620 1
1701867 0
1701918 25
1701945 1
1702035 12
1702314 0
1702317 0
1702618 6
1703274 0
1703419 0
1703438 0
1703541 5
1703603 54
1703878 19
1704334 0
1704835 0
1704937 9
1705090 0
1705135 5
1705147 0
1705174 0
1705330 0
1705351 0
1705447 52
1705573 0
1705594 0
1705932 0
1705980 0
1706038 0
1706328 0
1706361 0
1706484 1
1706550 56
1706757 0
1706824 0
1706875 18
1706939 0
1707023 0
1707074 2
1707662 7
1707830 0
1707899 0
1707929 0
1708013 0
1708022 0
1708097 70
1708124 0
1708337 0
1708443 0
1708470 0
1708480 0
1708500 52
1708510 0
1708548 0
1708786 0
1708980 0
1708985 5
1709122 0
1709183 0
1709201 0
1709298 0
1709328 0
1709831 0
1709934 0
1709951 0
1710295 0
1710543 0
1710579 0
1710798 0
1711029 0
1711431 0
1711492 0
1711510 0
1711525 42
1711777 0
1711810 10
1712116 5
1712317 0
1712521 3
1712597 0
1712631 0
1712817 0
1712826 10
1712868 71
1713117 8
1713126 0
1713237 2
1713261 14
1713330 0
1713633 7
1713654 0
1713671 0
1713894 60
1713916 0
1714089 0
1714092 7
1714155 66
1714169 63
1714221 31
1714407 17
1714574 0
1714633 0
1714642 0
1714651 0
1714659 0
1714686 0
1714725 0
1714825 41
1714883 0
1714984 0
1715015 0
1715499 0
1715908 23
1716007 28
1716013 0
1716085 0
1716172 33
1716319 121
1716601 0
1716631 13
1716666 2
1716826 0
1716875 29
1716922 0
1716949 0
1716997 0
1717000 0
1717023 2
1717030 0
1717182 0
1717198 11
1717251 0
1717307 0
1717422 1
1717470 0
1717533 0
1717728 0
1717860 3
1718034 7
1718037 0
1718185 14
1718226 0
1718245 0
1718279 7
1718299 0
1718364 0
1718503 0
1718634 0
1718708 0
1718820 0
1718916 0
1718979 0
1719123 0
1719129 0
1719367 5
1719421 9
1719427 36
1719430 2
1719592 0
1719836 0
1720202 0
1720390 11
1720399 10
1720483 1
1720494 6
1720559 39
1720604 109
1720793 33
1720847 60
1720982 73
1721141 131
1721202 0
1721379 1
1721387 0
1721396 14
1721526 14
1721593 0
1721596 70
1721698 4
1721947 30
1722016 0
1722214 0
1722325 0
1722475 0
1722520 0
1722547 6
1722646 18
1722796 0
1722862 0
1722992 0
1723429 0
1723459 5
1723513 0
1723606 0
1723741 8
1723747 20
1723756 1
1723768 0
1723798 0
1724155 0
1724233 0
1724329 0
1724395 4
1724431 6
1724614 15
1724668 0
1724743 0
1724818 0
1725271 0
1725283 0
1725484 0
1726358 0
1726371 0
1726407 0
1726606 0
1726683 0
1726845 2
1727016 0
1727076 53
1727405 0
1727535 4
1727621 38
1727642 0
1727954 53
1727984 56
1728116 0
1728253 160
1728269 0
1728314 149
1728389 0
1728492 0
1728498 0
1728552 29
1728563 0
1728589 35
1728642 3
1728658 0
1728689 0
1728723 45
1728786 19
1728800 23
1728803 73
1729029 0
1729104 251
1729139 0
1729332 99
1729980 54
1730222 0
1730340 119
1730445 0
1730598 24
1730626 0
1730718 156
1730762 118
1730832 0
1731291 0
1731449 37
1731589 30
1731731 0
1731953 0
1731989 0
1732070 0
1732198 3
1732206 44
1732327 62
1732333 14
1732381 6
1732431 21
1732435 13
1732492 15
1732513 0
1732670 20
1732750 138
1732973 0
1733053 26
1733099 1
1733101 0
1733125 0
1733477 0
1733555 0
1733631 0
1733667 0
1733815 19
1734099 0
1734215 0
1734271 0
1734295 0
1734456 0
1734535 2
1734682 18
1734838 0
1735138 5
1735202 0
1735222 0
1735279 0
1735870 0
1735906 0
1735930 0
1735954 4
1735978 0
1736002 0
1736032 22
1736056 13
1736204 0
1736232 14
1736266 99
1736417 0
1736434 0
1736484 0
1736490 16
1736534 0
1736551 34
1736577 31
1736589 45
1736593 102
1736717 0
1736813 0
1736843 0
1736924 40
1736927 21
1736948 0
1737078 36
1737281 30
1737317 0
1737341 0
1737371 18
1737524 0
1737602 0
1737662 0
1737746 0
1737905 92
1738115 486
1738222 0
1738316 0
1738384 0
1738419 12
1738477 22
1738549 0
1738588 0
1738600 124
1738849 40
1739041 92
1739104 75
1739206 56
1739212 0
1739252 0
1739298 9
1739535 76
1739547 0
1739553 0
1739655 207
1739943 5
1740182 0
1740276 49
1740324 16
1740466 0
1740557 0
1740691 0
1740826 0
1741497 0
1741598 0
1741650 1
1741686 69
1741755 11
1741864 0
1742179 3
1742322 8
1742393 0
1742529 0
1742599 0
1742657 0
1742682 56
1742845 3
1742860 0
1742875 11
1742988 107
1743001 0
1743157 0
1743214 8
1743251 0
1743308 16
1743397 20
1743498 27
1743546 29
1743600 1
1743652 0
1743698 0
1743771 60
1743929 0
1743972 0
1744017 0
1744182 0
1744341 0
1744518 0
1744647 0
1744746 0
1744858 51
1744891 490
1744999 0
1745044 0
1745509 38
1745530 0
1745670 0
1745732 0
1745745 0
1745783 0
1745868 0
1745910 0
1745919 0
1745934 0
1746012 0
1746078 0
1747011 0
1747091 0
1747118 6
1747298 0
1747337 0
1747442 2
1747499 0
1747636 0
1747712 5
1747727 17
1747739 0
1747904 5
1747967 0
1747982 0
1748085 20
1748149 1
1748177 5
1748417 0
1748504 0
1748513 12
1748582 5
1748618 0
1748637 0
1748873 0
1748888 0
1748936 0
1749020 0
1749104 0
1749236 0
1749266 0
1749290 0
1749383 7
1749461 0
1749650 0
1749716 0
1749818 0
1749925 2
1750076 1
1750142 0
1750208 0
1750295 0
1750513 0
1750547 1
1750706 0
1750709 0
1750712 0
1750784 0
1750857 0
1750889 0
1751137 3
1751221 86
1751323 16
1751471 4
1751569 1
1751602 30
1751715 0
1751723 0
1751732 0
1751768 0
1751774 0
1752150 0
1752429 64
1752489 33
1752555 0
1752629 0
1752738 0
1752834 0
1753020 0
1753053 0
1753197 0
1753425 0
1753440 0
1753603 0
1753605 0
1753615 0
1753624 0
1753638 0
1753754 31
1753778 0
1753796 6
1754199 56
1754202 52
1754247 26
1754408 0
1754480 0
1754835 0
1754877 0
1755092 0
1755137 0
1755148 0
1755197 16
1755368 0
1755861 0
1756145 0
1756257 0
1756386 0
1756416 0
1756452 0
1756482 9
1756530 0
1756536 0
1756554 5
1756713 10
1756749 0
1757051 0
1757084 0
1757124 0
1757259 3
1757364 0
1757407 37
1757452 33
1757536 0
1757647 0
1757692 7
1757821 11
1757902 0
1757947 0
1757989 0
1758028 3
1758061 4
1758175 0
1758205 0
1758223 0
1758331 0
1758388 21
1758517 9
1758631 16
1758776 0
1758807 0
1758817 0
1758831 0
1758851 0
1758863 0
1758887 0
1758963 0
1759170 13
1759262 0
1759346 0
1759393 0
1759404 0
1759428 0
1759453 14
1759551 10
1759756 33
1759830 0
1759902 15
1760334 42
1760430 3
1760532 33
1760577 20
1760664 0
1760700 1
1760829 9
1760844 101
1760925 0
1760980 0
1761018 0
1761094 0
1761112 22
1761262 40
1761265 57
1761412 12
1761727 0
1761787 154
1761817 0
1761967 74
1762164 38
1762410 30
1762496 134
1762532 1
1762631 0
1762679 13
1762931 4
1762937 159
1763007 138
1763106 0
1763163 0
1763344 0
1763362 0
1763419 0
1763503 0
1763725 0
1763737 0
1763904 0
1763921 0
1763928 0
1763949 0
1763973 0
1763986 0
1764015 0
1764036 0
1764060 0
1764177 0
1764213 0
1764426 0
1764540 0
1764615 0
1764630 0
1764669 0
1764744 0
1764750 0
1764849 0
1765050 0
1765128 0
1765191 0
1765236 0
1765278 0
1765452 0
1765555 0
1765566 0
1765659 0
1765690 0
1765697 0
1765719 2
1765723 0
1765804 0
1765912 0
1765930 0
1766023 0
1766035 0
1766182 0
1766188 0
1766256 0
1766370 0
1766391 0
1766467 0
1766511 0
1766552 0
1766566 0
1766621 0
1766647 0
1766659 0
1766674 44
1766681 0
1766697 11
1766712 0
1766718 0
1766722 0
1766728 0
1766853 0
1766862 0
1766943 0
1766950 65
1767186 0
1767237 0
1767247 0
1767263 0
1767274 0
1767356 167
1767779 84
1767968 24
1768445 27
1768747 181
1768778 74
1768825 4
1768890 1
1768971 1
1769076 15
1769328 0
1769361 59
1769736 0
1769841 0
1769913 152
1769928 0
1769954 0
1769961 0
1770007 0
1770028 0
1770063 0
1770117 0
1770392 0
1770427 0
1770463 1
1770484 85
1770530 12
1770592 0
1770640 0
1770655 69
1770665 0
1770733 110
1770789 0
1770897 190
1770901 26
1771053 0
1771144 10
1771157 0
1771421 5
1771581 32
1771747 0
1771872 0
1771919 20
1771929 14
1772098 0
1772189 0
1772244 53
1772247 41
1772261 0
1772293 0
1772329 0
1772486 50
1772603 0
1772614 23
1772642 0
1772762 26
1772790 0
1772924 0
1772954 0
1772961 0
1773064 0
1773227 0
1773299 0
1773361 0
1773392 1
1773490 2
1773529 2
1773748 0
1773904 0
1774048 0
1774269 0
1774284 0
1774302 95
1774451 25
1774455 35
1774515 17
1774610 11
1774619 1
1774652 3
1774724 52
1774767 0
1774805 0
1774958 52
1774988 0
1775016 0
1775079 0
1775231 0
1775270 0
1775375 0
1775416 0
1775468 0
1775585 0
1775597 18
1775728 0
1775908 8
1775919 0
1775975 2
1776034 0
1776038 0
1776105 0
1776183 0
1776227 0
1776231 0
1776255 0
1776264 110
1776303 31
1776324 1
1776543 0
1776578 0
1776720 39
1776765 36
1776774 0
1776786 11
1776925 0
1776972 0
1777101 38
1777316 0
1777484 56
1777546 0
1777554 58
1777591 0
1777657 0
1777765 0
1777853 0
1777867 26
1777933 16
1777978 0
1778056 0
1778071 67
1778623 12
1778833 6
1778897 0
1778905 0
1779352 0
1779401 0
1779415 0
1779660 0
1780190 20
1780198 0
1780234 0
1780466 0
1780493 132
1780675 0
1780777 0
1781245 0
1781353 0
1781389 0
1781462 0
1781668 0
1781863 0
1781887 0
1781890 86
1782163 121
1782253 22
1782635 0
1782772 0
1782820 8
1782946 0
1782986 0
1783039 0
1783078 0
1783364 0
1783446 0
1783496 18
1783547 0
1783802 0
1783822 14
1784098 12
1784116 56
1784823 0
1784833 29
1785091 20
1785291 0
1785305 0
1785462 0
1785594 26
1785618 0
1785624 0
1785881 0
1786166 0
1786504 0
1786566 0
1786609 0
1786642 2
1786720 7
1786758 0
1786780 5
1786852 0
1786954 0
1787008 76
1787285 32
1787308 0
1787353 0
1787367 0
1787428 0
1787455 0
1787596 63
1787872 0
1787883 0
1787902 8
1788015 0
1788228 0
1788465 1
1788643 0
1788873 0
1788928 0
1789030 0
1789036 0
1789213 0
1789567 1
1789708 8
1790190 4
1790632 0
1790641 36
1790643 0
1790651 0
1790673 0
1790698 0
1790712 0
1790726 0
1790951 0
1791191 0
1791279 0
1791305 0
1791476 0
1791644 20
1791671 0
1791744 0
1791845 0
1791977 22
1792058 0
1792080 0
1792103 40
1792173 0
1792264 44
1792639 0
1792775 1
1793147 0
1793216 0
1793288 0
1793450 0
1793456 0
1793467 0
1793567 0
1793790 0
1793827 0
1793913 0
1793979 4
1794294 0
1794372 1
1794494 0
1794637 13
1794661 0
1794721 0
1794817 0
1794884 0
1794888 14
1794925 20
1794971 0
1795172 65
1795190 0
1795200 0
1795225 20
1795388 0
1795445 34
1795484 0
1795757 54
1795793 0
1795946 76
1796069 0
1796464 0
1796698 19
1797049 0
1797298 65
1797430 30
1797586 0
1797621 207
1797736 0
1797772 0
1797776 0
1797789 0
1797800 0
1797813 101
1797846 50
1797860 40
1797878 28
1798014 0
1798093 0
1798111 0
1798261 0
1798297 0
1798300 0
1798345 0
1798435 40
1798471 0
1798591 36
1798627 0
1798675 0
1798867 0
1798897 0
1798933 0
1798960 0
1798963 7
1798996 0
1799145 0
1799160 0
1799268 0
1799411 0
1799925 0
1799934 7
1800015 0
1800296 0
1800315 0
1800324 7
1800356 0
1800417 3
1800489 0
1800510 0
1800624 1
1800756 0
1800967 0
1801023 6
1801116 5
1801203 0
1801296 0
1801347 0
1801355 0
1801389 0
1801664 8
1801746 4
1801770 0
1802043 0
1802478 0
1802653 0
1802815 0
1802890 0
1803198 0
1803214 0
1803268 0
1803349 0
1803500 0
1803591 0
1803753 0
1803819 5
1803891 50
1803927 47
1803990 0
1803996 54
1804002 30
1804043 0
1804065 17
1804118 0
1804128 0
1804326 0
1804380 0
1804591 0
1804721 47
1804781 0
1804931 0
1805220 0
1805308 0
1805421 0
1805480 0
1805583 10
1805956 0
1806291 0
1806448 0
1806502 0
1806772 0
1806794 22
1806859 4
1806952 23
1806986 0
1807139 0
1807289 44
1807643 0
1807712 0
1807861 0
1808225 0
1808252 0
1808327 16
1808355 0
1808390 0
1808403 0
1808545 0
1808638 0
1808701 0
1808725 0
1808896 3
1808989 0
1809061 14
1809124 0
1809151 18
1809178 0
1809511 0
1809772 0
1809904 0
1810000 1
1810084 0
1810096 0
1810105 0
1810261 0
1810290 0
1810377 24
1810476 17
1810482 0
1810530 0
1810860 0
1810872 0
1810964 0
1811312 0
1811534 0
1811564 0
1811598 0
1811606 31
1811618 0
1811909 0
1811915 0
1812088 0
1812386 0
1812410 6
1812420 65
1812494 0
1812511 0
1812536 0
1812554 30
1812624 0
1812667 0
1812746 0
1812772 0
1812800 0
1812967 0
1813062 21
1813065 15
1813152 0
1813161 0
1813250 0
1813410 22
1813434 5
1813618 15
1813686 0
1813748 0
1813756 0
1813782 0
1813958 1
1813996 0
1814003 0
1814212 0
1814282 31
1814294 11
1814319 14
1814501 33
1814523 0
1814589 0
1814591 0
1814603 25
1814741 0
1814853 10
1814942 0
1814992 0
1815038 0
1815045 0
1815110 0
1815138 0
1815141 0
1815159 39
1815231 0
1815261 0
1815274 0
1815303 5
1815345 53
1815385 23
1815403 0
1815421 0
1815437 0
1815460 0
1815478 0
1815521 25
1815561 5
1815576 0
1815628 14
1815688 0
1815725 59
1815747 32
1815762 0
1815859 0
1815969 0
1816159 77
1816254 0
1816281 63
1816284 23
1816380 0
1816400 0
1816414 0
1816430 0
1816438 0
1816562 0
1816611 0
1816638 4
1816662 28
1816694 0
1816739 0
1816784 0
1816812 4
1816883 0
1816892 0
1816923 26
1816956 0
1817007 35
1817031 0
1817070 35
1817073 39
1817115 3
1817173 0
1817303 1
1817387 0
1817566 0
1817595 0
1817599 122
1817644 0
1817647 48
1817688 0
1817885 105
1817937 0
1817949 0
1818207 1
1818249 0
1818265 0
1818297 22
1818300 0
1818381 32
1818492 4
1818567 0
1818576 19
1818623 0
1818629 26
1818738 28
1818822 0
1818902 5
1818911 154
1818945 0
1818947 21
1818958 0
1819109 0
1819140 0
1819203 22
1819207 26
1819381 28
1819395 22
1819417 49
1819438 68
1819518 0
1819578 9
1819698 65
1819715 0
1819944 97
1819968 22
1820073 66
1820118 6
1820121 82
1820130 13
1820157 46
1820235 36
1820347 14
1820364 3
1820394 10
1820469 32
1820526 20
1820635 1
1820700 12
1820755 8
1820763 0
1820832 43
1820836 0
1820899 309
1820924 14
1821029 7
1821243 50
1821359 0
1821404 0
1821533 11
1821545 0
1821620 62
1821623 15
1821694 36
1821722 0
1821950 35
1821977 5
1822093 0
1822114 0
1822154 42
1822265 5
1822349 20
1822382 12
1822400 12
1822412 0
1822417 0
1822448 20
1822538 25
1822574 0
1822631 36
1822703 38
1822829 9
1822916 1
1823307 68
1823327 0
1823332 0
1823336 0
1823352 105
1823442 15
1823449 0
1823498 0
1823507 0
1823537 0
1823592 0
1823607 0
1823637 70
1823673 17
1823730 0
1823750 393
1823753 0
1823949 82
1823953 61
1823970 0
1823989 0
1824092 7
1824102 0
1824167 0
1824194 0
1824246 1
1824299 4
1824338 17
1824381 78
1824390 0
1824394 7
1824443 4
1824481 23
1824590 11
1824679 28
1824690 0
1824805 5
1824811 12
1824848 6
1824865 1
1824920 0
1824934 6
1825007 6
1825095 0
1825165 0
1825285 160
1825291 45
1825447 44
1825461 68
1825621 0
1825684 24
1825809 29
1825826 56
1825866 11
1825941 43
1825992 0
1825999 61
1826183 0
1826214 0
1826240 16
1826480 4
1826822 0
1826965 0
1827090 0
1827135 0
1827186 0
1827228 72
1827363 14
1827537 0
1827546 2
1827559 96
1827569 118
1827586 11
1827603 0
1827640 39
1827811 0
1827897 0
1828123 17
1828198 9
1828489 0
1828530 0
1828534 80
1828606 82
1828945 14
1829060 0
1829276 6
1829319 0
1829457 17
1829481 0
1829595 6
1829598 21
1829658 0
1830042 0
1830108 12
1830222 11
1830231 97
1830336 0
1830378 1
1830393 0
1830420 0
1830501 22
1830522 0
1830594 0
1830693 6
1830805 0
1831008 15
1831028 374
1831034 0
1831085 0
1831283 12
1831322 1
1831445 172
1831472 0
1831559 3
1831878 0
1832166 107
1832201 0
1832251 0
1832327 167
1832337 134
1832374 18
1832378 0
1832398 0
1832438 0
1832492 17
1832513 0
1832620 19
1832650 0
1832802 34
1832853 34
1832934 0
1833168 58
1833226 0
1833350 0
1833372 0
1833427 0
1833509 91
1833626 0
1833881 80
1833930 0
1833987 13
1834007 6
1834252 0
1834434 17
1834471 0
1834490 0
1834652 0
1834661 5
1834686 0
1834740 17
1834850 73
1835036 0
1835114 27
1835132 14
1835303 0
1835330 0
1835364 0
1835390 0
1835481 0
1835483 0
1835698 0
1835826 77
1835850 0
1835860 21
1835956 25
1836051 0
1836121 2
1836211 143
1836226 46
1836262 0
1836304 14
1836307 0
1836325 0
1836355 0
1836478 42
1836655 66
1836720 0
1836817 0
1836829 67
1836933 5
1836957 0
1836997 0
1837031 37
1837076 18
1837106 0
1837144 0
1837175 49
1837208 0
1837325 15
1837385 0
1837525 21
1837793 10
1837795 0
1837813 0
1837832 9
1838000 0
1838011 19
1838153 0
1838261 0
1838326 0
1838365 0
1838389 0
1838426 0
1838507 0
1838563 31
1838567 0
1838630 0
1838681 0
1838730 0
1838737 0
1838743 0
1838750 0
1838861 64
1839074 35
1839221 0
1839470 0
1839566 0
1839672 19
1839693 0
1839710 33
1839787 4
1840001 0
1840049 0
1840207 12
1840211 0
1840224 0
1840412 0
1840435 28
1840453 0
1840605 0
1840665 0
1840708 0
1840711 12
1840729 0
1840761 0
1840839 0
1840938 0
1840995 6
1841094 0
1841144 0
1841203 0
1841272 0
1841347 20
1841424 0
1841458 0
1841644 14
1841746 53
1841749 65
1841761 0
1841971 0
1842014 34
1842028 0
1842043 0
1842234 0
1842315 0
1842393 0
1842426 1
1842498 0
1842591 8
1842645 42
1842681 0
1842702 8
1842756 0
1842855 0
1842942 6
1842954 7
1843059 35
1843077 60
1843137 0
1843195 0
1843245 0
1843253 0
1843287 0
1843349 0
1843365 6
1843708 10
1843756 36
1843867 0
1843894 0
1844230 9
1844349 104
1844418 0
1844451 11
1844577 45
1844668 44
1844752 0
1844791 0
1844934 0
1844959 2
1845053 12
1845102 12
1845177 8
1845348 0
1845480 0
1845502 0
1845732 0
1845833 0
1846169 0
1846211 0
1846244 0
1846310 1
1846358 9
1846550 0
1846748 0
1846946 0
1847096 0
1847333 0
1847415 0
1847471 12
1847780 61
1847798 39
1847912 10
1847966 0
1848049 0
1848245 0
1848256 0
1848305 0
1848382 0
1848440 0
1848686 0
1848712 0
1848746 0
1848748 18
1848845 0
1848887 6
1849993 48
1850114 534
1850357 4
1850598 93
1850601 0
1850652 50
1850694 49
1850696 29
1850731 0
1850776 9
1850865 53
1850905 0
1851034 91
1851067 116
1851149 0
1851253 15
1851256 105
1851513 0
1851577 20
1851676 24
1851685 0
1851703 0
1851799 0
1851856 10
1851907 116
1852012 17
1852030 4
1852036 0
1852042 0
1852105 64
1852124 76
1852163 9
1852193 147
1852214 14
1852225 0
1852264 0
1852439 8
1852493 0
1852550 0
1852600 19
1852691 48
1852950 0
1852962 0
1852978 0
1853020 36
1853050 13
1853284 36
1853296 53
1853371 3
1853470 0
1853542 0
1854109 19
1854584 22
1854619 6
1854803 0
1854959 61
1855053 27
1855070 7
1855078 112
1855085 100
1855094 0
1855125 0
1855137 0
1855461 181
1855683 0
1855764 99
1856022 8
1856253 0
1856847 0
1856858 35
1857091 62
1857133 0
1857222 0
1857534 42
1857554 0
1857611 13
1857983 27
1858197 4
1858251 12
1858277 27
1858304 0
1858436 0
1858445 0
1858457 0
1858486 16
1858735 0
1858765 0
1858818 0
1858831 0
1858876 0
1859134 0
1859168 0
1859191 4
1859204 0
1859286 0
1859327 0
1859346 61
1859404 0
1859432 0
1859520 4
1859631 32
1860006 35
1860131 10
1860175 0
1860489 0
1860678 12
1860687 11
1860765 0
1860774 0
1860858 9
1860879 18
1860921 26
1861016 0
1861110 0
1861122 4
1861131 34
1861247 8
1861294 0
1861303 0
1861336 0
1861493 0
1861738 77
1861756 89
1861780 0
1861802 10
1861924 29
1862121 0
1862204 0
1862422 0
1862859 0
1862892 23
1862898 0
1862947 14
1862983 7
1863017 38
1863120 0
1863348 0
1863611 0
1863674 0
1863708 0
1863716 0
1863803 40
1863874 0
1863881 12
1863978 0
1864043 0
1864066 0
1864097 0
1864265 0
1864466 10
1864509 0
1864551 0
1864609 0
1864616 0
1864679 0
1865049 22
1865067 44
1865167 57
1865353 0
1865574 0
1865619 0
1865757 0
1865794 50
1865845 21
1865881 148
1865920 0
1866067 0
1866119 0
1866213 0
1866361 43
1866397 25
1866400 35
1866406 100
1866444 0
1866600 0
1866650 0
1866891 50
1866960 0
1867155 12
1867306 0
1867373 0
1867468 29
1867481 22
1867484 33
1867517 94
1867556 20
1867688 106
1867724 0
1867799 57
1867823 17
1867907 0
1868049 0
1868078 2
1868195 186
1868249 0
1868319 144
1868335 0
1868502 19
1868514 0
1868543 0
1868599 42
1868778 0
1868805 89
1868941 31
1868973 10
1869051 6
1869136 82
1869154 0
1869162 1
1869220 0
1869246 11
1869270 37
1869376 0
1869389 0
1869438 0
1869444 24
1869575 0
1869600 87
1869693 0
1869714 0
1869856 0
1869876 12
1870066 0
1870303 28
1870356 2
1870456 37
1870626 32
1870753 221
1870799 23
1870814 15
1870929 0
1870942 0
1870975 0
1871034 6
1871040 0
1871078 0
1871080 0
1871109 0
1871123 3
1871280 0
1871370 18
1871445 33
1871584 11
1871683 19
1871686 22
1871713 71
1871759 0
1871873 18
1871933 0
1872103 0
1872406 0
1872422 0
1872657 0
1872750 43
1872871 0
1872882 0
1872910 0
1872937 0
1872982 0
1873126 26
1873132 18
1873156 3
1873369 37
1873580 4
1873789 0
1873812 0
1873877 0
1874102 0
1874228 0
1874355 0
1874542 0
1874580 5
1874761 0
1875206 41
1875230 0
1875239 0
1875268 0
1875288 54
1875305 0
1875317 15
1875480 16
1875790 0
1875805 82
1875955 114
1875965 0
1876054 0
1876084 53
1876106 18
1876303 0
1876357 0
1876592 51
1876652 57
1876660 241
1876762 40
1876766 22
1876856 30
1877006 37
1877178 4
1877254 15
1877278 6
1877629 22
1877664 25
1877710 0
1877840 0
1877886 0
1877925 0
1877993 13
1878020 0
1878034 0
1878096 24
1878131 46
1878262 25
1878279 162
1878339 0
1878358 15
1878366 41
1878449 3
1878516 21
1878518 60
1878655 0
1878729 6
1878779 0
1878807 0
1878869 142
1879035 33
1879050 0
1879234 15
1879249 0
1879270 16
1879278 48
1879335 24
1879676 0
1879989 20
1880089 6
1880129 0
1880213 38
1880313 0
1880383 0
1880471 0
1880492 0
1880503 12
1880594 77
1880698 159
1880760 0
1880857 0
1880890 0
1880911 0
1881114 0
1881230 0
1881294 0
1881499 0
1881520 64
1881685 0
1881745 52
1882141 0
1882423 0
1882482 0
1882560 0
1882626 0
1882686 0
1882826 0
1883191 1
1883298 0
1883311 7
1883371 3
1883375 0
1883410 34
1883447 0
1884395 0
1884416 0
1884419 0
1884582 0
1884617 0
1884720 0
1884822 0
1884977 0
1885043 0
1885127 0
1885264 0
1885277 0
1885285 0
1885299 33
1885337 0
1885347 0
1885539 0
1885589 0
1885706 51
1885734 45
1885845 49
1885910 0
1886129 35
1886207 4
1886243 7
1886360 0
1886390 15
1886495 0
1886621 119
1886651 13
1886723 28
1886798 13
1886853 142
1886897 4
1886948 2
1886987 5
1887109 38
1887121 0
1887460 0
1887657 55
1887838 0
1887887 0
1888125 107
1888260 0
1888589 0
1888628 0
1888649 0
1888673 0
1888748 0
1888850 0
1888862 0
1888910 0
1888916 0
1888952 0
1888965 0
1889159 0
1889225 0
1889321 0
1889339 0
1889357 0
1889378 0
1889411 0
1889421 0
1889570 0
1889660 0
1889777 0
1889855 0
1890126 0
1890151 0
1890163 0
1890174 0
1890276 5
1890288 107
1890290 2217
1890415 0
1890436 0
1890521 78
1890550 2
1890597 0
1890653 0
1890657 0
1890688 0
1890691 79
1890701 7
1890944 0
1890980 6
1891070 0
1891315 0
1891328 0
1891358 0
1891381 0
1891476 0
1891725 17
1891793 0
1891955 73
1891967 2
1892027 0
1892117 49
1892208 5
1892246 0
1892349 6
1892386 49
1892422 88
1892550 0
1892565 0
1892626 0
1892645 25
1892657 0
1892735 19
1892753 0
1892879 0
1893061 0
1893179 0
1893218 55
1893335 33
1893482 0
1893551 0
1893680 0
1893761 0
1893859 0
1893895 0
1893904 0
1893936 8
1893938 1
1894157 0
1894439 0
1894502 0
1894886 0
1895002 0
1895027 0
1895199 0
1895341 0
1895698 66
1895735 0
1895899 9
1895921 0
1896014 16
1896020 0
1896030 0
1896250 0
1896439 33
1896480 28
1896555 101
1896568 0
1896709 0
1896759 0
1896862 0
1896888 0
1896933 0
1896970 15
1897032 9
1897050 0
1897102 0
1897104 323
1897159 6
1897225 0
1897249 0
1897384 0
1897877 0
1898127 0
1898421 0
1898458 0
1898678 1
1898757 26
1898760 2
1898944 0
1899022 0
1899179 0
1899292 0
1899736 0
1899817 0
1900009 20
1900172 0
1900244 0
1900357 0
1900383 0
1900427 0
1900594 0
1900596 0
1900720 0
1900724 0
1900753 0
1900789 0
1900846 0
1900870 0
1900972 0
1901120 0
1901170 0
1901274 0
1901288 0
1901295 0
1901346 0
1901472 0
1901495 0
1901514 0
1901700 0
1901793 0
1901904 0
1901913 0
1901970 0
1901997 0
1902056 0
1902060 0
1902081 0
1902106 0
1902377 0
1902440 0
1902728 0
1902830 0
1902851 0
1902960 0
1903259 0
1903351 0
1903506 0
1903777 0
1903876 0
1904080 0
1904134 4
1904632 0
1905290 13
1905432 0
1905600 0
1905616 0
1905633 0
1905792 0
1905814 0
1905876 0
1905960 8
1906019 66
1906160 0
1906249 0
1906284 0
1906295 0
1906381 0
1906389 0
1906411 0
1906438 0
1906445 0
1906470 0
1906491 0
1906742 0
1906771 0
1906826 22
1906832 55
1906870 0
1906918 0
1906953 0
1907058 20
1907199 0
1907209 13
1907291 0
1907345 57
1907408 0
1907463 0
1907490 0
1907904 1
1907933 43
1907970 0
1908013 0
1908235 0
1908301 0
1908381 0
1908392 0
1908437 0
1908448 0
1908589 0
1908910 0
1908944 0
1908970 0
1908973 0
1909078 0
1909087 0
1909159 0
1909788 0
1909878 6
1910207 0
1910312 2
1910322 0
1910356 0
1910413 0
1910445 0
1910466 0
1910483 0
1910503 0
1910520 0
1910685 0
1910848 0
1910977 0
1911103 0
1911169 0
1911241 0
1911268 0
1911439 0
1911847 0
1911940 28
1911952 0
1912045 0
1912138 0
1912210 0
1912234 0
1912478 0
1912498 6
1912765 102
1912959 0
1913005 11
1913111 3
1913130 0
1913179 618
1913185 17
1913197 0
1913220 0
1913335 0
1913417 0
1913459 0
1913471 0
1913570 48
1913742 18
1913771 110
1913789 10
1913894 11
1913903 0
1914047 38
1914086 0
1914304 0
1914342 0
1914602 16
1914611 93
1914715 21
1914730 0
1914751 0
1914774 0
1914776 0
1914796 0
1914884 0
1915013 187
1915103 74
1915106 39
1915112 0
1915121 94
1915127 67
1915142 0
1915166 0
1915355 46
1915367 48
1915589 45
1915631 51
1915682 16
1915694 0
1915730 10
1915793 5
1915841 0
1915889 0
1915913 27
1915964 0
1916027 0
1916059 0
1916080 1
1916086 0
1916229 0
1916265 0
1916499 46
1916545 0
1916680 0
1916719 0
1916791 39
1917034 21
1917090 6
1917112 0
1917120 0
1917133 65
1917168 0
1917283 0
1917325 0
1917421 0
1917661 0
1917766 0
1917937 0
1918021 0
1918105 0
1918579 0
1918594 0
1918690 0
1918717 0
1918732 0
1918738 0
1918752 0
1918879 0
1918890 0
1918933 0
1919047 79
1919255 0
1919292 0
1919357 18
1919506 0
1919551 0
1919680 42
1919806 114
1919835 0
1919969 0
1920025 0
1920088 49
1920194 0
1920280 21
1920450 25
1920454 0
1920511 0
1920652 0
1920757 8
1920883 0
1920934 0
1920937 12
1921137 0
1921194 15
1921266 0
1921343 0
1921416 0
1921473 0
1921494 0
1921705 0
1921879 0
1921920 0
1921956 99
1922034 0
1922069 0
1922081 0
1922234 0
1922426 6
1922555 0
1922588 0
1922598 0
1922624 0
1922753 0
1922792 5
1922885 0
1922934 6
1922991 0
1923003 17
1923051 27
1923141 8
1923225 0
1923537 0
1923579 0
1923612 0
1923657 0
1923681 11
1923738 0
1923780 0
1923957 304
1924068 49
1924077 0
1924098 26
1924185 24
1924242 20
1924263 83
1924284 2
1924356 0
1924368 0
1924401 46
1924435 0
1924620 31
1924684 0
1924706 0
1924743 4
1924917 37
1924929 10
1925061 34
1925173 82
1925211 0
1925248 5
1925259 12
1925655 0
1925954 0
1926242 0
1926315 124
1926537 0
1926720 0
1927098 0
1927140 44
1927275 10
1927307 0
1927406 0
1927767 0
1927824 0
1928183 27
1928276 22
1928529 0
1928558 0
1928583 33
1928598 0
1928656 1
1928756 0
1928808 0
1928853 0
1929021 8
1929064 0
1929080 0
1929336 41
1929567 0
1929621 0
1929637 0
1929679 25
1929735 3
1930015 0
1930036 76
1930091 0
1930209 33
1930301 0
1930522 0
1930567 0
1930577 0
1930672 9
1930768 9
1930867 29
1930929 0
1931151 90
1931238 0
1931275 29
1931341 45
1931504 0
1931519 0
1931579 0
1931651 55
1931716 0
1931766 0
1931789 125
1931871 0
1932079 1
1932106 0
1932148 27
1932234 0
1932379 9
1932591 0
1932781 0
1932846 2
1932864 10
1932936 0
1932966 0
1933000 12
1933038 5
1933081 3
1933122 10
1933124 0
1933134 0
1933140 0
1933254 0
1933293 0
1933343 2
1933373 0
1933443 7
1933898 0
1933910 0
1934016 0
1934056 50
1934087 0
1934159 0
1934240 0
1934279 13
1934300 28
1934399 25
1934411 40
1934593 0
1934619 0
1934635 28
1934647 10
1934656 0
1934856 27
1934865 0
1934869 0
1934936 0
1935008 3
1935095 0
1935262 0
1935482 0
1935737 0
1935791 0
1935806 0
1935877 0
1935897 27
1936090 0
1936154 0
1936261 0
1936537 0
1936636 0
1936645 7
1936726 0
1936765 0
1936822 0
1936963 0
1937033 6
1937142 10
1937207 0
1937250 0
1937286 0
1937298 0
1937370 0
1937413 0
1937459 3
1937515 42
1937569 9
1937615 0
1937749 0
1937811 0
1937853 11
1937859 16
1938112 29
1938149 0
1938157 0
1938175 0
1938182 0
1938343 0
1938400 2
1938408 0
1938502 30
1938508 35
1938572 60
1938637 2
1938746 16
1938803 17
1938878 17
1938908 3
1938925 17
1939037 21
1939115 11
1939124 1
1939142 3
1939151 56
1939154 16
1939199 70
1939304 17
1939328 72
1939557 0
1939574 53
1939694 7
1939754 0
1939834 59
1939855 69
1939877 29
1939891 23
1940065 18
1940069 46
1940116 1
1940213 19
1940231 0
1940387 0
1940443 9
1940456 16
1940474 34
1940735 3
1940873 99
1940903 57
1940982 46
1941002 918
1941091 2
1941278 131
1941437 5
1941545 33
1941626 77
1941674 50
1941743 31
1941753 1
1941869 0
1941924 0
1941936 61
1941977 12
1942110 32
1942114 25
1942161 0
1942258 47
1942276 0
1942445 0
1942447 0
1942454 0
1942760 0
1942846 0
1942900 38
1943202 0
1943220 20
1943350 0
1943384 0
1943394 28
1943446 10
1943482 0
1943494 0
1943558 0
1943574 0
1943580 0
1943583 0
1943593 0
1943717 0
1943763 0
1943791 0
1943799 0
1943811 0
1943897 0
1943915 0
1943954 416
1943956 6
1943981 6
1943984 32
1944009 0
1944016 0
1944039 112
1944126 91
1944152 38
1944165 0
1944224 0
1944353 0
1944363 0
1944438 0
1944528 48
1944531 6
1944611 8
1944631 0
1944672 0
1944697 0
1944716 0
1944758 0
1944776 0
1944791 29
1944871 0
1944915 0
1944919 147
1944953 43
1944977 0
1944980 66
1945067 78
1945121 0
1945138 0
1945145 24
1945196 0
1945242 26
1945311 12
1945323 12
1945329 67
1945479 0
1945551 0
1945577 2
1945735 0
1945769 0
1945817 0
1945841 0
1945871 0
1946070 0
1946236 0
1946381 0
1946454 0
1946521 0
1946685 0
1946847 0
1946998 0
1947100 0
1947256 14
1947481 0
1947727 10
1947766 0
1947778 0
1947787 0
1947825 46
1947937 0
1948053 0
1948079 0
1948189 0
1948217 10
1948313 0
1948359 0
1948447 0
1948471 0
1948513 26
1948541 0
1948555 31
1948741 5
1948811 0
1948848 0
1949019 0
1949316 0
1949426 99
1949522 0
1949685 0
1949724 0
1949757 20
1949782 0
1949883 0
1949923 0
1949958 0
1950030 0
1950054 0
1950075 0
1950261 0
1950303 0
1950388 0
1950399 14
1950422 0
1950756 0
1950971 0
1951005 0
1951119 0
1951232 5
1951367 0
1951373 0
1951601 0
1951696 0
1951702 0
1951789 0
1952082 0
1952167 0
1953259 0
1953363 0
1953372 0
1953381 0
1953426 0
1953597 0
1953711 0
1954182 0
1954268 0
1954305 0
1954361 0
1954413 0
1954503 0
1954609 0
1954821 0
1955179 0
1955368 0
1955387 0
1955404 38
1955450 0
1955468 0
1955611 106
1955756 1
1955804 32
1955930 54
1956005 0
1956098 0
1956188 21
1956260 7
1956281 0
1956469 50
1956484 94
1956487 3
1956537 0
1956607 0
1956877 0
1956928 0
1957036 0
1957054 0
1957084 0
1957234 0
1957282 0
1957369 0
1957399 0
1957450 0
1957519 0
1957612 0
1957624 0
1957687 0
1957756 0
1957839 0
1957864 0
1957921 0
1958004 0
1958095 0
1958182 0
1958217 0
1958278 0
1958461 0
1958497 0
1958578 0
1958605 0
1958656 0
1958770 0
1958881 0
1958893 0
1958950 0
1958965 0
1958978 0
1959244 25
1959400 0
1959487 24
1959498 0
1959517 0
1959558 0
1959782 6
1959850 0
1960065 0
1960147 103
1960177 182
1960225 9
1960276 0
1960354 48
1960468 242
1960507 8
1960876 0
1960897 0
1961023 8
1961320 38
1961350 450
1961404 12
1961419 13
1961504 25
1961514 0
1961518 0
1961596 0
1961606 0
1961632 0
1961669 0
1961707 9
1961727 3
1961937 45
1962174 141
1962201 0
1962210 15
1962575 249
1962600 104
1962687 0
1962918 0
1963242 0
1963437 0
1963456 62
1963458 111
1963563 0
1963779 34
1963905 0
1963947 0
1963965 11
1963975 0
1963980 0
1963985 0
1963990 0
1964039 0
1964139 1
1964265 0
1964280 2
1964328 0
1964685 0
1964984 0
1965147 0
1965154 62
1965164 0
1965169 0
1965179 0
1965184 0
1965189 0
1965194 0
1965198 0
1965227 0
1965266 0
1965281 0
1965308 0
1965342 0
1965612 0
1965648 0
1965711 0
1965814 0
1965864 0
1966053 0
1966149 0
1966215 1
1966227 0
1966254 0
1966473 24
1966477 45
1966518 0
1966633 11
1966761 0
1966776 0
1967138 0
1967141 0
1967255 0
1967497 0
1967708 0
1967792 6
1967920 0
1968066 0
1968075 0
1968578 0
1968700 0
1969085 0
1969123 0
1969256 0
1969305 0
1969551 0
1969595 0
1970480 0
1970482 0
1970655 21
1970907 0
1970970 25
1971380 10
1972040 0
1972046 0
1972060 0
1972256 14
1972490 0
1972518 3
1972689 0
1972699 0
1972749 0
1972802 0
1972852 0
1973590 0
1973640 0
1973671 0
1973683 0
1973712 0
1973749 0
1973845 0
1973860 0
1974034 0
1974145 14
1974164 0
1974370 11
1974470 0
1974539 20
1974652 0
1974683 47
1975029 13
1975145 15
1975262 52
1975430 19
1975452 0
1975456 0
1975467 0
1975473 0
1975477 0
1975481 0
1975488 0
1975498 0
1975514 0
1975576 0
1975712 0
1975832 1
1975913 0
1976057 0
1976690 0
1976891 0
1976896 0
1976941 40
1977244 10
1977280 0
1977419 0
1977762 14
1977795 54
1977939 0
1978382 0
1978493 0
1978565 25
1979059 87
1979176 0
1979203 0
1979561 28
1979627 0
1979645 0
1979665 12
1979669 111
1979819 183
1979843 12
1979889 0
1979915 0
1979942 0
1980041 0
1980176 0
1980257 0
1980320 11
1980701 0
1980810 0
1980866 0
1980980 0
1982142 0
1982250 13
1982466 79
1982715 0
1982901 36
1982921 0
1983042 4
1983174 81
1983247 3
1983522 0
1983525 15
1984008 0
1984050 43
1984098 0
1984300 0
1984335 0
1984923 40
1984950 0
1985099 0
1985112 0
1985157 0
1985203 0
1985268 0
1985658 0
1986161 0
1986215 0
1986300 0
1986366 0
1986386 0
1986506 0
1986545 8
1986608 3
1986683 49
1986710 0
1986725 4
1986900 15
1987038 0
1987216 0
1987230 0
1987530 4
1987540 0
1987748 0
1987815 0
1987881 20
1987910 0
1988047 6
1988056 37
1988059 4
1988120 0
1988144 10
1988204 46
1988264 0
1988382 0
1988426 11
1988460 0
1988480 0
1988560 0
1988579 0
1989185 0
1989227 2
1989257 2
1989293 0
1989323 0
1989449 0
1989511 0
1989745 0
1989884 0
1989962 25
1989983 20
1990012 0
1990018 37
1990051 0
1990142 0
1990325 16
1990403 46
1990445 0
1990547 18
1990637 1
1990679 31
1990694 0
1990775 0
1990931 0
1990940 167
1990964 0
1991030 0
1991045 0
1991048 0
1991066 0
1991075 0
1991240 26
1991243 35
1991312 12
1991330 0
1991369 0
1991384 0
1991499 0
1991517 0
1991730 6
1991787 0
1991862 14
1991874 0
1992027 0
1992120 0
1992147 0
1992192 3
1992198 53
1992336 0
1992399 0
1992600 2
1992612 15
1992651 7
1992732 0
1992870 0
1992901 0
1992907 0
1992924 0
1992950 0
1992965 0
1993042 0
1993062 0
1993120 0
1993165 12
1993391 38
1993603 0
1993644 0
1993960 1
1993986 0
1993988 0
1994106 0
1994148 0
1994316 9
1994403 0
1994446 0
1994508 26
1994735 12
1995030 0
1995059 0
1995211 21
1995300 27
1995309 7
1995450 33
1995453 52
1995612 0
1995714 0
1995840 34
1995945 0
1996069 2
1996129 4
1996207 24
1996251 0
1996272 0
1996458 66
1996626 0
1996692 0
1996774 29
1996841 32
1996871 0
1996889 0
1996919 53
1996929 0
1996960 33
1997017 19
1997020 84
1997154 80
1997180 0
1997229 0
1997280 0
1997301 67
1997313 0
1997343 0
1997502 63
1997505 18
1997529 11
1997870 0
1997935 0
1997956 44
1997990 2
1998079 6
1998099 52
1998113 42
1998165 0
1998610 0
1998804 0
1998925 0
1999090 0
1999625 0
1999990 0
2000041 0
2000076 0
2000113 16
2000128 0
2000142 4
2000152 1
2000424 0
2000431 0
2000475 0
2000542 0
2000553 10
2000573 0
2000586 0
2000608 41
2000611 21
2000619 26
2000639 5
2000650 0
2000698 54
2000748 24
2000973 106
2001105 6
2001255 0
2001499 0
2001641 8
2001653 0
2001699 17
2001771 197
2001915 47
2001945 4
2002020 13
2002152 0
2002157 0
2002236 0
2002401 0
2002512 0
2002563 0
2002569 0
2002581 0
2002625 0
2002848 0
2002862 11
2002889 0
2002896 7
2003028 25
2003070 4
2003124 24
2003220 6
2003310 0
2003485 0
2003593 0
2003663 0
2004078 0
2004119 0
2004312 0
2004654 0
2004754 0
2004889 22
2004898 0
2005229 106
2005232 0
2005259 0
2005397 0
2005531 61
2005771 140
2005825 4
2005936 0
2006014 23
2006121 2
2006176 0
2006373 0
2006745 0
2006892 0
2006979 12
2006985 0
2007159 26
2007234 0
2007411 13
2007594 0
2007609 13
2007615 0
2007654 18
2007794 0
2007816 7
2008305 0
2008326 0
2008464 4
2008491 6
2008625 0
2008776 0
2008782 0
2008948 0
2009112 0
2009127 1
2009199 5
2009313 1
2009485 0
2009498 80
2009574 0
2009644 0
2009675 43
2009705 0
2009720 40
2009736 1
2009778 28
2009893 0
2009914 0
2010064 0
2010085 9
2010136 88
2010138 0
2010166 24
2010355 17
2010497 1
2010701 99
2010749 15
2011097 3
2011121 13
2011163 0
2011172 13
2011181 0
2011193 81
2011208 2
2011220 0
2011226 0
2011244 18
2011298 1
2011307 0
2011327 0
2011363 2
2011382 36
2011436 21
2011440 5
2011451 0
2011565 16
2011605 20
2011796 12
2011871 60
2011973 0
2012132 0
2012156 0
2012235 0
2012297 0
2012327 0
2012340 0
2012387 0
2012460 0
2012472 0
2012545 2
2012599 100
2012602 77
2012781 3
2012808 54
2012955 0
2012970 0
2013012 0
2013267 23
2013477 10
2013504 15
2013516 33
2013590 0
2013600 0
2013609 40
2013645 0
2013795 0
2013908 12
2013920 0
2013976 0
2014029 0
2014140 0
2014359 0
2014401 0
2014433 0
2014440 0
2014458 0
2014521 0
2014533 0
2014686 0
2014707 0
2014767 0
2015007 0
2015136 75
2015139 1
2015166 0
2015242 0
2015338 16
2015383 0
2015403 2
2015485 8
2015745 7
2015802 0
2015950 0
2016002 0
2016030 118
2016041 107
2016111 8
2016126 0
2016327 80
2016634 3
2016787 54
2017150 0
2017204 0
2017238 23
2017272 77
2017346 12
2017593 0
2017902 0
2018175 0
2018241 0
2018868 0
2019006 0
2019879 1
2019894 0
2020170 6
2020236 0
2020449 18
2020475 0
2020793 0
2020833 0
2020895 2
2021072 0
2021297 0
2021405 0
2021462 0
2021690 0
2022095 0
2022110 0
2022327 0
2022344 0
2022614 0
2022701 11
2022838 0
2023176 0
2023238 0
2023547 0
2023610 0
2023756 4
2024009 0
2024107 0
2024215 0
2024444 0
2024476 0
2024491 0
2024539 0
2024576 9
2024782 25
2024795 56
2024801 7
2024956 29
2025027 0
2025038 0
2025163 0
2025202 0
2025220 0
2025280 1
2025283 13
2025313 0
2025331 0
2025502 0
2025870 0
2026087 3
2026142 0
2026184 0
2026240 3
2026369 30
2026376 0
2026800 100
2026884 156
2027066 1
2027222 0
2027267 0
2027288 85
2027313 93
2027319 141
2027333 42
2027349 25
2027373 0
2027419 0
2027455 8
2027467 0
2027514 0
2027775 0
2027889 41
2028107 7
2028424 35
2028477 68
2028561 13
2029279 0
2029285 0
2029490 0
2029602 0
2029661 0
2029727 0
2029736 0
2029856 0
2029880 0
2029976 0
2030003 0
2030063 0
2030192 0
2030285 0
2030312 0
2030807 0
2031131 40
2031239 56
2031293 0
2031317 0
2031324 0
2031345 0
2031352 0
2031386 5
2031414 36
2031472 41
2031642 0
2031646 0
2032075 0
2032211 0
2032395 0
2032427 10
2032460 0
2032553 1
2032883 0
2032925 0
2033066 0
2033270 0
2033282 0
2033427 0
2033503 159
2033557 0
2033636 0
2033806 26
2034041 0
2034141 0
2034388 0
2034467 0
2035655 6
2035893 9
2035905 0
2035927 0
2035997 0
2036307 0
2036385 0
2036409 0
2036577 2
2036643 6
2036649 25
2037062 38
2037070 0
2037140 8
2037179 3
2037252 40
2037285 0
2037387 0
2037409 0
2037444 0
2037482 0
2037534 4
2037578 0
2037615 0
2037636 0
2037654 6
2037705 9
2037719 0
2037816 0
2037831 0
2037882 20
2037901 0
2038104 0
2038118 0
2038140 0
2038167 0
2038176 12
2038305 9
2038308 4
2038338 7
2038368 0
2038446 18
2038527 0
2038611 0
2038647 0
2038686 0
2038692 21
2038719 14
2038725 0
2038911 3
2038956 2
2038974 1
2038980 1
2039067 0
2039103 7
2039124 0
2039232 0
2039277 4
2039373 0
2039376 7
2039472 0
2039502 1
2039573 0
2039682 0
2039697 3
2039733 0
2039763 3
2039781 0
2039867 0
2040087 11
2040129 8
2040144 17
2040243 0
2040288 0
2040528 0
2040702 0
2040766 37
2041057 23
2041090 0
2041183 43
2041229 0
2041243 0
2041447 69
2041471 19
2041502 0
2041549 0
2041606 29
2041723 28
2041810 0
2041930 0
2042008 0
2042075 0
2042295 0
2042357 0
2042381 0
2042453 0
2042509 0
2042556 0
2042568 0
2042585 17
2042603 0
2042789 304
2042873 0
2042876 0
2043218 0
2043254 17
2043556 16
2043752 22
2043854 8
2043903 0
2044065 0
2044101 0
2044109 0
2044209 0
2044364 0
2044634 0
2044742 0
2044964 65
2045078 0
2045274 0
2045313 0
2045396 5
2045663 20
2045678 0
2045851 0
2045886 0
2046235 0
2046307 8
2046331 0
2046568 0
2046781 1
2046896 0
2046955 3
2047043 18
2047051 0
2047205 0
2047432 0
2047495 3
2047598 0
2047606 0
2047636 0
2047652 0
2047688 0
2047691 0
2047898 0
2047904 0
2047917 6
2047950 0
2048000 0
2048026 0
2048300 10
2048354 28
2048546 0
2048550 5
2048601 0
2048619 0
2048624 0
2048635 0
2048649 0
2048669 19
2048719 1
2048803 3
2048852 35
2048858 20
2049066 5
2049138 0
2049178 24
2049206 73
2049212 0
2049357 0
2049510 0
2049537 0
2049631 69
2049649 28
2049711 0
2049910 1
2050152 0
2050180 135
2050240 55
2050351 10
2050479 14
2050482 13
2050499 0
2050536 0
2050592 24
2050598 0
2050837 3208
2050983 4
2051055 82
2051169 0
2051322 0
2051445 0
2051475 0
2051482 0
2051491 0
2051545 0
2051570 0
2051836 0
2051887 0
2051908 15
2052115 54
2052199 7
2052205 5
2052397 13
2052582 0
2052593 74
2052681 0
2052713 0
2052757 37
2052810 0
2052869 0
2052923 216
2052959 0
2053193 0
2053205 37
2053256 0
2053328 0
2053409 0
2053472 8
2053538 0
2053595 0
2053631 0
2053658 0
2053667 83
2053670 0
2053679 0
2053700 0
2053763 39
2053811 0
2053865 32
2053877 0
2053907 61
2053922 0
2053964 0
2053970 0
2054057 23
2054075 0
2054108 0
2054213 0
2054302 0
2054375 0
2054464 0
2054640 0
2054673 0
2054690 0
2054715 0
2054800 17
2054916 8
2055015 0
2055090 0
2055139 26
2055222 0
2055225 0
2055255 7
2055423 1
2055504 37
2055537 0
2055665 0
2055671 81
2055704 31
2055726 1
2055767 0
2055794 0
2055875 10
2055944 0
2056225 0
2056361 28
2056400 0
2056418 42
2056795 0
2056843 0
2056915 8
2056981 0
2057008 0
2057029 0
2057050 0
2057071 74
2057161 0
2057167 0
2057206 0
2057215 87
2057221 0
2057224 57
2057266 33
2057311 23
2057380 102
2057392 0
2057404 0
2057473 0
2057506 18
2057536 0
2057562 0
2057656 0
2057693 0
2057743 0
2057791 0
2057821 0
2057860 26
2057935 0
2057995 0
2058030 0
2058086 0
2058092 18
2058267 0
2058298 0
2058316 37
2058393 42
2058496 0
2058602 0
2058634 0
2058706 0
2058762 0
2058854 3
2059007 8
2059193 0
2059202 0
2059295 0
2059616 0
2059631 0
2059709 4
2059775 0
2060317 26
2060474 63
2060486 0
2061045 0
2061127 0
2061291 14
2061329 0
2061527 22
2061540 0
2061568 0
2061603 0
2061711 2
2061907 0
2061916 0
2062051 0
2062105 4
2062162 61
2062209 0
2062211 65
2062265 0
2062291 3
2062374 5
2062498 8
2062522 0
2062561 38
2062753 21
2062885 5
2062913 0
2062936 0
2062963 0
2063003 72
2063032 26
2063054 0
2063114 0
2063217 0
2063328 0
2063367 7
2063464 0
2063605 0
2063635 0
2063670 0
2063729 0
2063775 0
2063895 18
2064084 26
2064110 0
2064198 0
2064276 0
2064315 21
2064333 0
2064357 0
2064387 0
2064466 0
2064521 0
2064653 0
2064684 0
2064702 0
2064906 0
2064909 46
2064951 0
2064993 0
2065354 0
2065431 0
2065573 0
2065849 0
2065876 0
2066215 36
2066291 0
2066303 60
2066545 0
2066551 14
2066560 0
2066646 0
2066776 0
2066842 0
2067028 0
2067079 16
2067148 0
2067220 0
2067253 115
2067364 3
2067430 0
2067475 0
2067708 0
2067776 0
2067974 0
2067996 0
2068245 0
2068292 0
2068422 0
2068520 0
2068542 40
2068609 0
2068648 0
2068669 0
2068677 0
2068712 0
2068715 0
2068721 0
2068825 0
2068920 18
2068986 0
2069044 0
2069106 0
2069121 0
2069124 62
2069280 23
2069361 25
2069391 0
2069450 0
2069490 13
2069574 0
2069717 0
2070088 0
2070115 0
2070148 0
2070169 0
2070295 0
2070313 0
2070328 0
2070400 2
2070406 26
2070412 18
2070562 47
2070564 0
2070897 0
2071130 0
2071220 14
2071325 0
2071376 43
2071412 0
2071627 0
2071634 0
2071640 0
2071787 0
2071816 4
2071820 181
2072041 0
2072130 0
2072217 0
2072286 0
2072302 0
2072358 0
2072448 0
2072550 0
2072553 0
2072577 0
2072669 0
2072731 0
2072760 0
2072813 0
2072829 59
2072922 0
2073159 0
2073213 3
2073231 26
2073252 13
2073302 0
2073308 0
2073313 0
2073320 0
2073322 0
2073417 0
2073443 0
2073481 0
2073509 0
2073539 118
2073659 36
2073773 24
2073930 62
2073944 4
2074127 10
2074214 0
2074341 0
2074358 0
2074364 0
2074376 0
2074391 0
2074657 0
2074687 0
2074927 0
2074974 0
2075032 27
2075062 0
2075212 0
2075577 0
2075669 0
2075688 22
2075829 0
2076108 0
2076258 0
2076270 0
2076330 87
2076427 0
2076516 108
2076533 0
2076576 0
2076877 0
2076931 0
2076976 1
2077102 0
2077382 0
2077384 6
2077398 15
2077401 14
2077512 26
2077703 5
2077733 35
2077736 0
2078024 18
2078036 1192
2078057 65
2078099 0
2078270 5
2078363 0
2078384 0
2078393 0
2078486 0
2078490 4
2078722 10
2078929 12
2079187 22
2079357 0
2079466 39
2079574 0
2079598 8
2079773 0
2079892 0
2079961 0
2079991 0
2080081 0
2080173 0
2080289 0
2080392 0
2080479 0
2080512 41
2080533 17
2080632 0
2080755 39
2080845 0
2080904 0
2080920 27
2080923 0
2080955 2
2080977 0
2081169 0
2081339 0
2081478 0
2081504 3
2081514 0
2081543 0
2081551 0
2081567 0
2081638 0
2081692 0
2081710 17
2081806 19
2081834 0
2081920 6
2082040 94
2082058 0
2082134 0
2082153 26
2082171 0
2082285 35
2082294 0
2082399 66
2082504 7
2082655 0
2082744 0
2082747 0
2082872 40
2082912 15
2083046 53
2083159 99
2083242 0
2083269 136
2083306 830
2083389 3
2083408 90
2083414 60
2083543 23
2083576 4
2083779 3673
2083881 30
2084022 4
2084043 160
2084163 16
2084487 412
2084778 5
2084858 265
2085025 0
2085063 97
2085096 1
2085125 31
2085185 105
2085225 0
2085246 0
2085285 0
2085352 9
2085486 10
2085703 14
2085743 30
2085752 1
2085888 43
2086225 0
2086262 11
2086482 0
2086614 8
2086660 0
2086722 0
2086788 1
2086820 1
2086885 0
2087053 0
2087128 19
2087161 6
2087185 51
2087416 0
2087428 0
2087554 0
2087827 0
2087856 0
2087912 0
2087970 15
2088066 0
2088090 27
2088525 9
2088651 0
2088830 0
2088865 0
2088899 0
2088997 0
2089032 15
2089078 0
2089243 0
2089439 0
2089459 0
2089685 0
2089770 12
2089815 0
2089835 0
2089854 0
2089860 8
2090013 71
2090065 0
2090122 52
2090211 2
2090229 0
2090461 0
2090622 0
2090776 0
2090845 0
2090851 0
2090893 0
2090980 11
2091162 8
2091164 0
2091168 0
2091336 0
2091570 2
2091588 0
2091828 0
2091869 0
2092055 0
2092061 21
2092152 0
2092218 0
2092257 0
2092314 0
2092341 0
2092359 0
2092620 1
2092761 0
2092862 0
2092970 0
2093122 0
2093340 9
2093604 23
2093641 0
2093686 0
2093939 0
2094072 0
2094479 0
2094671 0
2094797 0
2094816 0
2094824 0
2094830 5
2094952 0
2095259 0
2095291 0
2095369 0
2096131 0
2096302 0
2096378 0
2096883 0
2097159 0
2097197 0
2097234 0
2097273 0
2097339 0
2097507 11
2097663 0
2097888 0
2097894 0
2097914 35
2097926 0
2097951 0
2098149 18
2098242 77
2098320 0
2098422 0
2098428 0
2098499 0
2098704 0
2098728 0
2098771 7
2098774 0
2098813 0
2098848 20
2098910 8
2099087 126
2099251 0
2099287 1
2099320 57
2099476 31
2099515 0
2099518 37
2099572 42
2099765 13
2099806 0
2099815 32
2099854 22
2100103 0
2100253 0
2100367 26
2100433 0
2100496 0
2100544 0
2100556 0
2100559 0
2100567 0
2100594 0
2100609 0
2100618 0
2100757 0
2100841 0
2100871 24
2101044 0
2101056 0
2101065 0
2101076 0
2101123 0
2101153 110
2101248 0
2101443 0
2101943 0
2102256 52
2102620 0
2102681 0
2102707 0
2102755 0
2102773 0
2102786 0
2102810 0
2102913 0
2103068 0
2103296 10
2103305 28
2103365 0
2103419 0
2103428 0
2103605 0
2103638 7
2103865 0
2104156 54
2104790 0
2105033 0
2105194 0
2105204 65
2105378 0
2105433 0
2105537 0
2105591 0
2105647 48
2105855 0
2105861 0
2106038 0
2106041 56
2106197 0
2106353 0
2106493 82
2106538 19
2106547 0
2106556 46
2106682 18
2106730 57
2106766 2222
2106879 0
2106944 0
2107098 0
2107210 0
2107425 0
2107494 54
2107542 1
2107750 0
2107842 0
2107884 0
2107976 0
2108120 0
2108441 0
2108582 0
2108798 0
2108924 0
2108934 0
2108949 0
2108957 0
2108961 0
2108973 0
2109129 22
2109180 8
2109192 0
2109279 0
2109517 0
2109576 5
2109811 0
2109825 51
2109920 0
2110195 0
2110231 0
2110282 0
2110444 0
2110528 0
2110639 0
2110714 0
2111121 0
2111252 0
2111374 0
2111380 22
2111511 0
2111634 0
2111771 0
2111946 0
2112211 0
2112732 0
2112776 4
2112793 0
2112806 0
2112873 0
2112951 0
2112966 0
2113017 0
2113143 0
2113395 0
2113788 0
2113835 0
2113916 0
2113996 0
2114144 0
2114153 10
2114201 9
2114483 0
2114585 26
2114609 16
2114747 0
2114795 26
2114957 0
2115051 0
2115105 18
2115470 28
2115478 66
2115518 0
2115536 39
2115651 0
2115663 50
2115773 87
2115791 0
2115984 0
2115992 0
2116060 0
2116071 0
2116098 0
2116129 0
2116180 0
2116213 38
2116267 0
2116275 0
2116309 0
2116315 0
2116369 11
2116393 16
2116504 0
2116537 0
2116540 3
2116546 0
2116558 0
2116747 0
2116855 0
2116864 44
2116942 0
2116972 1
2117221 7
2117272 0
2117338 0
2117356 0
2117368 0
2117428 32
2117453 0
2117497 0
2117656 0
2117865 0
2118115 0
2118186 0
2118363 0
2118399 0
2118425 0
2118470 0
2118537 0
2118579 1
2118624 0
2118663 0
2118780 0
2118795 0
2118860 19
2119040 0
2119106 0
2119125 0
2119182 0
2119226 0
2119370 42
2119706 0
2119786 15
2119823 0
2119826 0
2119880 0
2119892 0
2119945 0
2120016 0
2120115 0
2120121 46
2120166 0
2120340 0
2120481 0
2120537 0
2120671 14
2120673 0
2120731 0
2120780 38
2120835 0
2120897 45
2121138 0
2121143 0
2121158 0
2121273 0
2121333 8
2121587 13
2121718 0
2121779 0
2121797 39
2121826 7
2121890 0
2121905 0
2121933 60
2121942 44
2121948 0
2122035 7
2122075 0
2122086 0
2122176 40
2122413 0
2122635 51
2122647 0
2122776 26
2122902 12
2122953 73
2122974 0
2123070 0
2123109 0
2123165 6
2123240 0
2123246 0
2123261 0
2123336 19
2123345 6
2123474 31
2123486 0
2123561 0
2123621 0
2123639 0
2123654 54
2123762 0
2124044 0
2124053 0
2124140 51
2124335 0
2124494 0
2124512 0
2124604 3
2124658 48
2124687 0
2124696 0
2124787 0
2124880 54
2124958 0
2125018 0
2125036 0
2125078 0
2125214 0
2125710 0
2126038 0
2126114 0
2126258 0
2126300 11
2126399 20
2126434 0
2126643 0
2126801 0
2126808 27
2127035 0
2127081 0
2127217 0
2127310 0
2127367 42
2127466 0
2127481 2
2127490 0
2127499 28
2127501 10
2127586 0
2127667 0
2127691 0
2127735 0
2127783 0
2127963 5
2127969 0
2128081 0
2128131 0
2128236 0
2128248 0
2128329 0
2128452 28
2128536 0
2128663 0
2128695 15
2128713 66
2128752 0
2128812 0
2129027 0
2129238 0
2129325 0
2129464 0
2129502 0
2129593 0
2129608 6
2129659 0
2129791 0
2129881 13
2129952 0
2129962 20
2130013 0
2130058 0
2130091 0
2130288 0
2130358 0
2130406 0
2130469 0
2130502 0
2130574 0
2130706 0
2130726 0
2130754 0
2130929 70
2130999 0
2131170 0
2131242 0
2131251 0
2131521 0
2131534 0
2131662 0
2131694 0
2131716 0
2131827 0
2131863 0
2132025 0
2132355 0
2132388 0
2132400 75
2132451 7
2132490 9
2132502 22
2132804 0
2132816 0
2132830 0
2133106 0
2133112 7
2133255 0
2133423 0
2133517 0
2133663 0
2133711 12
2133759 0
2133806 0
2133939 0
2133947 9
2133950 17
2133999 0
2134073 1
2134145 3
2134157 0
2134169 0
2134187 0
2134223 0
2134292 0
2134319 0
2134352 0
2134425 0
2134476 0
2134701 0
2134737 0
2134890 4
2134929 14
2135019 20
2135106 0
2135148 15
2135193 0
2135232 0
2135390 0
2135394 0
2136101 2
2136431 12
2136890 0
2137013 29
2137019 0
2137184 0
2137364 0
2137421 0
2137540 0
2137564 20
2138049 0
2138070 20
2138093 0
2138121 92
2138199 29
2138349 0
2138367 7
2138415 0
2138485 0
2138520 0
2138622 0
2138647 0
2138664 8
2138700 0
2138820 0
2138891 0
2138916 10
2138985 0
2138997 0
2139032 0
2139057 1
2139087 0
2139157 0
2139192 0
2139366 0
2139384 0
2139692 3
2139725 18
2139757 47
2139881 0
2139905 0
2139914 23
2139995 0
2140055 0
2140112 0
2140367 0
2140379 0
2140448 2
2140465 0
2140697 8
2140706 9
2140745 0
2140754 0
2140763 0
2140836 24
2140856 0
2140889 7
2141009 4
2141081 32
2141240 0
2141270 0
2141315 32
2141348 20
2141355 0
2141568 18
2141581 0
2141623 0
2141636 3
2141650 0
2141743 1
2141776 0
2141785 0
2141869 0
2141905 7
2141964 7
2142022 0
2142052 0
2142103 0
2142112 0
2142163 0
2142210 0
2142323 0
2142459 10
2142504 0
2142579 0
2142777 0
2142833 35
2142866 64
2142872 80
2142956 0
2143007 40
2143010 0
2143021 0
2143057 0
2143079 0
2143141 0
2143190 14
2143200 0
2143216 0
2143239 0
2143251 0
2143286 0
2143289 0
2143299 0
2143326 0
2143385 0
2143667 0
2143748 0
2143782 0
2143793 1
2143957 0
2143963 0
2144157 0
2144445 15
2144555 0
2144595 27
2144893 0
2144904 0
2145037 0
2145169 0
2145229 0
2145388 4
2145498 9
2145510 0
2145840 0
2145968 0
2146058 1
2146160 0
2146252 0
2146522 0
2146529 0
2146918 0
2146936 0
2146966 77
2147032 0
2147098 0
2147101 0
2147209 0
2147233 0
2147404 8
2147857 0
2147980 17
2148092 0
2148101 7
2148410 8
2148548 0
2148554 0
2148736 4
2148845 0
2148956 0
2149109 0
2149309 0
2149316 32
2149675 0
2149746 0
2149964 0
2150098 0
2150115 1
2150167 5
2150257 0
2150395 0
2150431 0
2150485 0
2150672 8
2150931 0
2150934 0
2151105 21
2151192 12
2151375 12
2151399 11
2151429 0
2151633 16
2151687 0
2151789 0
2151837 0
2151909 0
2151945 0
2151975 0
2151987 0
2152002 0
2152041 7
2152239 0
2152275 0
2152293 0
2152356 54
2152428 22
2152500 68
2152545 0
2152723 128
2152740 111
2152761 0
2152998 0
2153022 0
2153119 0
2153131 30
2153157 0
2153210 0
2153216 0
2153220 0
2153306 99
2153342 72
2153393 0
2153555 0
2153582 82
2153732 0
2153871 0
2154264 10
2154297 21
2154378 196
2154423 0
2154570 0
2154676 19
2154735 47
2154940 30
2154950 0
2155012 37
2155046 0
2155052 11
2155073 0
2155078 0
2155085 0
2155088 0
2155149 0
2155201 0
2155244 0
2155303 17
2155361 63
2155488 155
2155490 5
2155501 3
2155518 26
2155666 11
2155747 27
2155873 25
2155885 0
2155921 0
2156050 88
2156071 0
2156158 24
2156272 6
2156280 0
2156374 136
2156440 0
2156494 11
2156502 0
2156548 0
2156564 10
2156603 0
2156617 4
2156849 45
2157018 11
2157041 0
2157251 0
2157260 0
2157290 15
2157366 0
2157383 0
2157446 48
2157573 0
2157652 0
2157784 0
2157925 0
2158000 89
2158047 30
2158390 37
2158753 0
2158774 9
2158908 30
2158956 0
2158986 0
2159223 7
2159235 1
2159310 0
2159553 0
2159658 0
2159670 17
2159763 0
2159892 45
2160111 0
2160147 0
2160269 0
2160347 0
2160352 0
2160362 0
2160367 0
2160380 0
2160627 0
2160645 0
2160726 0
2160872 0
2161216 22
2161438 10
2161501 0
2161588 0
2161606 0
2161716 0
2161926 0
2162019 0
2162226 0
2162604 0
2162694 0
2162709 0
2162981 43
2162988 0
2162998 19
2163007 4
2163084 18
2163096 14
2163156 0
2163256 0
2163413 0
2163530 0
2163617 0
2163644 0
2163671 0
2163728 0
2163893 0
2164120 0
2164136 0
2164151 0
2164181 0
2164206 0
2164274 0
2164345 40
2164464 0
2164597 0
2164713 0
2164827 60
2165293 0
2165372 25
2165441 113
2165762 0
2165793 8
2165840 1
2165932 0
2165968 0
2166482 0
2166497 0
2166653 0
2166743 0
2166806 0
2166836 0
2166853 0
2167088 0
2167099 0
2167142 0
2167224 0
2167262 0
2167292 0
2167307 0
2167310 0
2167364 0
2167382 19
2167386 0
2167390 28
2167394 67
2167473 0
2167491 0
2167620 0
2167749 0
2167973 0
2168010 0
2168075 0
2168152 73
2168202 0
2168339 152
2168341 8
2168436 0
2168591 9
2168851 0
2169008 42
2169137 0
2169158 0
2169189 37
2169221 0
2169343 0
2169363 0
2169389 0
2169404 0
2169462 0
2169563 0
2169571 0
2169609 0
2169644 9
2169705 0
2169711 6
2169785 44
2169806 0
2169870 10
2169894 0
2169912 221
2170094 15
2170098 22
2170178 0
2170405 10
2170539 3
2170704 0
2170788 90
2170824 20
2170907 47
2170922 5
2171034 16
2171082 42
2171128 0
2171143 0
2171171 0
2171182 0
2171225 28
2171381 22
2171449 9
2171461 42
2171572 0
2171656 0
2171830 74
2171842 81
2171911 0
2171929 0
2171941 0
2171953 0
2171977 0
2171989 0
2172010 15
2172049 0
2172070 111
2172091 0
2172162 28
2172455 0
2172471 19
2172533 0
2172584 0
2172593 0
2172618 13
2172685 19
2172689 21
2172719 15
2173046 0
2173089 22
2173131 34
2173292 0
2173335 0
2173422 0
2173449 0
2173464 8
2173506 54
2173594 0
2173619 0
2173794 0
2173875 0
2173880 13
2173995 0
2174061 0
2174063 43
2174071 0
2174106 25
2174172 0
2174200 0
2174252 41
2174255 31
2174327 0
2174342 0
2174579 0
2174591 65
2174660 0
2174690 0
2174910 0
2174940 7
2174982 2
2175036 0
2175054 0
2175060 0
2175076 0
2175265 64
2175301 0
2175382 0
2175481 0
2175589 0
2175730 0
2175754 0
2175784 0
2175877 16
2175880 50
2175901 0
2176100 0
2176204 0
2176243 36
2176307 0
2176321 7
2176486 149
2176603 18
2176711 0
2176900 22
2176918 0
2176945 0
2177065 0
2177278 0
2177317 0
2177347 0
2177465 0
2177478 17
2177518 0
2177527 35
2177554 80
2177649 16
2177746 56
2177902 4
2177969 0
2178076 35
2178099 2
2178407 0
2178609 0
2178940 10
2178942 2
2179068 0
2179086 0
2179094 0
2179110 18
2179139 0
2179428 0
2179451 0
2179592 3
2179598 2
2179688 17
2179690 0
2179743 0
2179749 19
2179751 0
2179791 29
2179803 0
2179872 0
2179891 0
2179901 0
2179973 0
2180059 0
2180084 0
2180117 0
2180315 0
2180371 0
2180384 0
2180396 0
2180412 0
2180707 0
2180893 0
2180925 18
2181168 36
2181170 0
2181313 0
2181333 17
2181370 0
2181419 0
2181469 0
2181499 0
2181651 0
2181669 116
2181773 6
2181778 0
2181835 18
2181849 0
2181906 0
2182008 0
2182044 0
2182056 5
2182323 15
2182656 22
2182689 9
2182749 0
2182812 0
2182923 0
2183031 0
2183050 14
2183052 0
2183104 0
2183143 25
2183164 3
2183775 10
2183781 0
2183811 0
2183863 0
2184009 0
2184066 42
2184114 6
2184127 0
2184165 33
2184228 0
2184234 0
2184245 0
2184273 0
2184275 0
2184318 0
2184324 8
2184417 0
2184426 32
2184438 14
2184450 54
2184543 0
2184558 37
2184590 0
2184600 32
2184627 0
2184660 0
2184679 0
2184815 0
2184821 0
2184861 0
2184914 0
2184971 0
2185060 0
2185100 25
2185106 39
2185257 0
2185302 9
2185375 0
2185381 0
2185401 0
2185407 0
2185704 66
2185779 0
2185791 0
2185947 0
2185974 0
2186227 0
2186301 0
2186313 19
2186331 9
2186376 0
2186516 0
2186530 0
2186545 0
2186599 0
2186626 0
2186722 9
2186737 1
2186797 0
2186848 0
2187169 2
2187286 0
2187298 21
2187400 16
2187678 0
2187971 50
2188091 172
2188487 14
2188567 81
2188569 0
2188899 4
2189163 0
2189181 0
2189196 0
2189213 26
2189242 0
2189257 0
2189304 55
2189310 112
2189316 187
2189328 0
2189414 45
2189446 74
2189534 57
2189639 0
2189708 0
2189789 0
2189917 0
2190093 0
2190106 0
2190114 7
2190364 0
2190451 0
2190578 0
2190592 0
2190607 49
2190678 0
2190774 31
2190848 55
2190862 0
2191124 0
2191279 99
2191282 0
2191351 0
2191411 0
2191456 0
2191630 0
2191720 0
2191729 0
2191744 12
2191801 0
2191876 0
2191882 0
2191963 0
2191971 0
2191987 0
2192027 0
2192044 0
2192134 4
2192313 0
2192513 0
2192564 43
2192778 24
2192913 0
2193066 0
2193219 0
2193240 0
2193294 0
2193327 0
2193385 3
2193435 0
2193828 7
2193831 0
2193843 0
2194230 0
2194409 0
2194453 49
2194604 5
2194624 0
2194711 0
2194767 0
2195118 0
2195132 50
2195330 2
2195342 0
2195501 10
2195738 0
2195772 0
2195861 0
2196416 0
2196596 55
2196744 0
2196794 0
2196872 0
2196894 7
2197320 0
2197715 0
2198115 72
2198360 3
2198421 8
2198474 0
2198532 0
2198569 0
2198885 0
2199108 0
2199275 14
2199414 0
2199661 29
2200309 0
2200313 0
2200604 0
2200811 0
2200965 10
2201031 0
2201040 31
2201204 2
2201206 0
2201532 0
2201742 0
2201988 0
2201996 0
2202164 12
2202199 0
2202249 0
2202286 18
2202348 3
2202444 0
2202651 0
2202672 0
2202692 0
2202716 0
2202722 0
2202953 0
2202992 0
2203217 0
2203465 0
2203586 0
2203613 2
2203802 4
2203852 0
2203987 0
2204008 0
2204029 29
2204213 0
2204219 0
2204237 0
2204376 0
2204463 18
2204493 0
2204520 0
2204565 11
2204577 0
2204610 0
2204625 0
2204853 31
2204898 0
2204905 0
2204909 25
2204976 0
2205043 18
2205219 109
2205249 0
2205258 0
2205375 0
2205504 0
2205567 0
2205795 0
2205806 35
2205923 0
2206077 0
2206350 0
2206620 0
2206763 0
2206820 0
2207054 0
2207198 0
2207216 0
2207372 0
2207630 0
2207664 0
2207898 0
2208258 9
2208271 0
2208276 0
2208281 0
2208287 0
2208309 0
2208318 12
2208483 15
2209011 7
2209207 5
2209211 155
2209281 14
2209341 35
2209359 77
2209517 75
2209628 0
2209684 0
2209816 0
2209930 1
2209972 201
2210132 149
2210143 2
2210278 31
2210281 5
2210413 0
2210551 2
2210674 29
2210812 0
2210818 0
2210830 6
2210926 1
2211088 0
2211172 24
2211193 14
2211199 10
2211499 0
2211520 15
2211535 66
2211745 88
2211754 0
2211822 57
2211939 0
2211969 0
2212095 4
2212155 169
2212368 13
2212494 4
2212665 8
2212947 15
2212973 0
2213115 0
2213136 0
2213164 0
2213178 0
2213224 0
2213241 0
2213333 0
2213416 21
2213461 27
2213485 0
2213536 0
2213646 58
2213674 9
2213697 0
2213801 0
2213917 0
2213938 13784
2214023 11
2214187 99
2214293 0
2214625 3
2214670 0
2214709 0
2214754 0
2214764 0
2214772 0
2214782 0
2214893 3
2214916 37
2214959 0
2215012 57
2215026 6
2215032 14
2215040 0
2215094 0
2215173 0
2215224 14
2215392 0
2215431 13
2215488 41
2215588 0
2215602 2
2215752 0
2215800 12
2215834 0
2215843 0
2215898 0
2215904 6
2215915 37
2215947 45
2216006 0
2216135 9
2216230 108
2216242 0
2216246 233
2216295 0
2216305 101
2216401 0
2216516 0
2216534 29
2216581 1
2216600 0
2216738 0
2216830 0
2216870 0
2217011 0
2217044 0
2217094 0
2217274 0
2217290 0
2217305 0
2217326 8
2217332 0
2217462 0
2217570 0
2217646 0
2217726 0
2217811 0
2217820 7
2217897 0
2218162 12
2218372 37
2218456 0
2218605 0
2219077 13
2219136 0
2219281 0
2219356 0
2219455 43
2219458 14
2219482 45
2219535 0
2219626 51
2219822 18
2219920 0
2219935 0
2219950 0
2219956 0
2219968 0
2219983 0
2220028 0
2220276 0
2220336 0
2220346 60
2220349 50
2220380 0
2220415 0
2220456 0
2220460 53
2220713 5
2220778 7
2221012 52
2221107 0
2221140 1
2221143 30
2221185 27
2221493 0
2221617 0
2221647 22
2221674 45
2221749 60
2221833 24
2221940 31
2222104 120
2222114 0
2222166 17
2222180 0
2222222 0
2222262 0
2222318 10
2222347 0
2222407 19
2222433 20
2222462 0
2222479 0
2222500 0
2222511 0
2222531 0
2222568 0
2222581 0
2222590 0
2222593 0
2222600 0
2222611 0
2222627 0
2222658 0
2222660 0
2222674 0
2222678 0
2222716 16
2222860 0
2223096 0
2223137 0
2223143 0
2223149 0
2223252 0
2223260 12
2223340 0
2223351 30
2223381 11
2223432 85
2223725 0
2223773 0
2224097 0
2224143 1
2224188 0
2224295 0
2224313 0
2224342 0
2224391 0
2224420 3
2224517 16
2224583 0
2224589 0
2224610 0
2224641 0
2224666 105
2224677 7
2224683 20
2224704 0
2224725 0
2224745 0
2224843 0
2224854 51
2224857 13
2224878 0
2224977 0
2225039 37
2225093 0
2225116 0
2225128 0
2225203 3
2225239 16
2225258 0
2225265 8
2225382 6
2225452 0
2225593 0
2225650 0
2225689 0
2225770 4
2225779 0
2225878 0
2226154 0
2226261 0
2226325 0
2226518 16
2226538 0
2226609 0
2226624 0
2226678 0
2226933 0
2227153 0
2227320 0
2227407 5
2227479 0
2227546 0
2227550 0
2227559 35
2227837 40
2227989 13
2228040 20
2228109 0
2228142 0
2228189 16
2228192 18
2228213 12
2228257 36
2228259 14
2228289 0
2228393 0
2228582 0
2228776 92
2228840 0
2228879 0
2228901 0
2228951 0
2229039 0
2229041 0
2229076 0
2229080 0
2229084 0
2229086 0
2229094 0
2229104 0
2229226 0
2229334 2
2229532 0
2229577 12
2229715 5
2229778 19
2229823 0
2229865 0
2229934 0
2229937 12
2229973 0
2229987 0
2230180 0
2230300 13
2230306 0
2230495 0
2230738 19
2230755 0
2230831 0
2230873 21
2230927 0
2230942 0
2231035 0
2231048 0
2231127 11
2231195 6
2231292 0
2231301 0
2231340 38
2231491 0
2231673 0
2231751 0
2231846 13
2231864 0
2232101 0
2232179 4
2232192 0
2232205 0
2232212 0
2232497 0
2232526 7
2232635 114
2232644 4
2232719 0
2232812 0
2232848 124
2232916 8
2232920 5
2233067 0
2233295 0
2233597 3
2233669 3
2233708 11
2234143 0
2234179 0
2234252 0
2234287 0
2234297 0
2234480 12
2234585 0
2234664 0
2234688 0
2234715 0
2235021 2
2235063 0
2235103 0
2235229 0
2235259 0
2235292 0
2235478 0
2235568 0
2235634 0
2235664 0
2235733 0
2235736 42
2235784 0
2235832 0
2235937 84
2235943 15
2235964 0
2236090 0
2236158 0
2236195 0
2236219 0
2236439 16
2236492 0
2236693 0
2236754 0
2236834 21
2236911 0
2236984 0
2237062 167
2237068 244
2237170 21
2237182 0
2237374 0
2237413 61
2237491 11
2237520 0
2237563 0
2237579 0
2237587 49
2237666 0
2237677 11
2237781 0
2237805 0
2237815 74
2237848 135
2237944 0
2237953 0
2237963 0
2237989 0
2238111 0
2238306 41
2238588 2
2238642 16
2238645 0
2238659 0
2238819 0
2238840 43
2238883 109
2239029 91
2239179 88
2239531 17
2239610 147
2239767 0
2240149 21
2240191 0
2240236 0
2240319 41
2240421 0
2240490 0
2240623 0
2240675 0
2240770 0
2240867 0
2240961 0
2241125 25
2241302 0
2241309 0
2241317 0
2241326 0
2241352 12
2241479 0
2241524 5
2241575 0
2241590 0
2241616 0
2241641 8
2241696 6
2241788 0
2242270 0
2242291 0
2242519 0
2242546 0
2242735 102
2242760 1
2243106 0
2243143 0
2243158 0
2243176 4
2243221 0
2243260 0
2243306 0
2243332 0
2243537 0
2243963 0
2243975 0
2244038 0
2244149 0
2244170 0
2244179 0
2244191 0
2244194 0
2244242 24
2244260 0
2244301 28
2244380 20
2244431 0
2244491 0
2244614 0
2244927 0
2244988 0
2245031 0
2245071 0
2245163 0
2245418 0
2245435 0
2245592 0
2245733 0
2245784 0
2245790 11
2245804 0
2245917 13
2246231 0
2246364 0
2246776 4
2246788 0
2246896 0
2246905 0
2247141 42
2247145 0
2247214 0
2247507 0
2247542 0
2247585 0
2247734 0
2247765 0
2247848 31
2247945 0
2248053 0
2248293 0
2248563 0
2248579 0
2248682 0
2248738 0
2248807 17
2248825 0
2249041 13
2249631 9
2249671 0
2249749 0
2249856 42
2249886 0
2249931 7
2249944 61
2250005 0
2250011 0
2250186 0
2250193 0
2250220 0
2250240 0
2250266 46
2250294 3
2250318 0
2250335 5
2250365 69
2250371 34
2250498 0
2250580 1
2250886 0
2251039 0
2251058 0
2251141 111
2251159 0
2251189 72
2251204 0
2251246 6
2251393 8
2251480 22
2251749 0
2251786 81
2251795 130
2251801 28
2252182 226
2252211 0
2252365 12
2252367 5
2252456 91
2252539 23
2252707 10
2252866 45
2252887 18
2252908 9
2253229 90
2253271 0
2253352 34
2253376 2
2253520 0
2253532 26
2253712 0
2253790 0
2253822 0
2254057 3
2254309 0
2254510 0
2254636 0
2254771 0
2254885 0
2254908 0
2255121 0
2255159 27
2255175 0
2255204 4
2255358 0
2255568 0
2255645 0
2255676 3
2255775 2
2255910 126
2256162 8
2256280 65
2256343 0
2256455 0
2256705 0
2256892 0
2257037 47
2257051 0
2257069 0
2257135 0
2257276 0
2257324 8
2257570 0
2257717 0
2257738 0
2257801 0
2257990 40
2258130 0
2258139 4
2258313 0
2258629 0
2258647 0
2258667 0
2258775 44
2258835 23
2258838 66
2259032 0
2259177 0
2259255 6
2259296 0
2259498 0
2259507 24
2259608 21
2259681 229
2259841 65
2259855 0
2259927 0
2259974 0
2260064 0
2260097 0
2260338 0
2260474 26
2260478 36
2260859 0
2261064 0
2261117 0
2261127 0
2261174 0
2261192 0
2261214 0
2261310 0
2261511 0
2261532 0
2261922 0
2261961 0
2262150 90
2262447 0
2262456 27
2262483 0
2262594 0
2262660 0
2262802 0
2262953 0
2262987 2
2263009 0
2263086 0
2263100 0
2263226 0
2263571 0
2263583 0
2263753 0
2263780 5
2263945 0
2264331 0
2264607 1
2264643 0
2264880 0
2265000 0
2265213 0
2265303 0
2265339 0
2265379 0
2265621 55
2265726 0
2265738 0
2265765 0
2265825 0
2265879 0
2265891 0
2265915 0
2266003 0
2266029 0
2266277 14
2266451 0
2266574 0
2266584 0
2266607 0
2266732 0
2266790 26
2267060 0
2267296 0
2267642 0
2267921 15
2267928 95
2267930 8
2267937 28
2267939 0
2268076 18
2268139 48
2268298 0
2268391 0
2268681 0
2268805 0
2268874 66
2268896 0
2268916 0
2268937 0
2268967 22
2268973 6
2269000 0
2269028 5
2269159 31
2269267 0
2269456 0
2269512 0
2269654 4
2269987 0
2270127 0
2270154 0
2270196 0
2270259 0
2270394 1
2270580 33
2270707 0
2270913 10
2270961 0
2271072 37
2271186 8
2271323 64
2271337 0
2271343 0
2271347 0
2271403 0
2271426 0
2271975 0
2272023 0
2272032 0
2272074 0
2272293 1
2272365 0
2272515 109
2272557 8781
2272575 12
2272587 15
2272680 0
2272734 11
2272928 38
2272962 30
2272987 0
2273190 7
2273193 0
2273253 0
2273439 26
2273474 11
2273553 3
2273763 37
2273847 4
2273895 6
2273945 2
2273955 0
2274080 20
2274102 0
2274132 0
2274192 0
2274208 0
2274226 0
2274232 0
2274236 0
2274246 0
2274253 0
2274321 11
2274357 0
2274431 0
2274438 0
2274445 45
2274598 5
2274604 14
2274701 92
2274723 0
2274790 0
2274961 0
2274973 31
2274975 0
2275226 0
2275284 0
2275526 0
2275591 0
2275730 0
2276159 41
2276293 0
2276337 0
2276358 0
2276432 0
2276509 0
2276591 0
2276702 0
2276735 0
2276945 0
2276954 23
2277295 0
2277336 0
2277421 28
2277490 0
2277580 15
2277646 32
2277844 0
2277909 0
2277948 5
2277974 0
2278027 2
2278195 0
2278219 28
2278906 0
2278980 0
2279221 53
2279224 25
2279396 1
2279479 29
2279541 0
2279581 0
2279613 0
2279628 0
2279691 69
2279744 19
2279925 0
2280001 0
2280022 0
2280054 0
2280078 7
2280230 4
2280256 0
2280262 0
2280273 21
2280294 0
2280307 0
2280363 0
2280372 0
2280382 0
2280391 6
2280401 0
2280465 0
2280467 0
2280474 0
2280480 0
2280503 0
2280721 0
2280740 0
2281168 17
2281261 2
2281360 0
2281411 17
2281665 0
2281852 0
2281885 93
2281891 0
2282082 0
2282186 0
2282293 0
2282305 7
2282380 0
2282400 0
2282449 91
2282485 84
2282497 0
2282710 5
2282869 6
2282914 11
2282986 0
2283160 16
2283172 0
2283238 5
2283349 0
2283364 12
2283469 57
2283475 0
2283478 0
2283552 0
2283582 134
2283768 0
2283837 0
2283931 20
2284164 0
2284173 65
2284193 35
2284371 0
2284528 21
2284545 0
2284659 18
2284744 0
2284860 0
2285050 73
2285223 0
2285484 0
2285511 0
2285539 24
2285541 6
2285548 0
2285604 56
2285778 0
2285874 0
2286031 0
2286326 0
2286342 0
2286417 0
2286628 0
2286648 0
2286653 0
2286655 0
2286662 0
2287175 32
2287235 0
2287409 0
2287452 0
2287507 0
2287584 0
2287627 13
2287701 0
2287828 9
2287860 2
2287972 0
2287986 0
2288211 0
2288406 0
2288517 0
2288602 0
2288674 0
2288807 0
2288873 0
2288903 11
2288981 0
2289140 33
2289261 0
2289332 0
2289371 0
2289515 0
2289686 36
2289746 0
2289752 0
2289764 0
2289866 0
2289965 0
2289980 0
2290247 0
2290361 0
2290379 0
2290524 0
2290547 0
2290616 0
2290622 0
2290630 0
2290915 0
2290944 0
2290969 0
2290987 0
2291041 0
2291086 0
2291140 0
2291154 0
2291299 0
2291539 0
2291571 0
2291587 7
2291734 14
2291856 0
2291873 15
2292044 42
2292140 7
2292176 0
2292313 0
2292482 28
2292485 0
2292529 35
2292631 53
2292651 11
2292665 0
2292684 34
2292818 29
2292946 0
2293317 0
2293335 8
2293514 0
2293575 0
2293614 0
2293668 0
2293682 0
2293703 41
2293789 0
2293815 0
2293881 4
2293906 0
2294156 0
2294201 35
2294246 0
2294253 30
2294369 72
2294375 53
2294378 18
2294414 0
2294571 0
2294742 0
2294894 5
2294957 0
2294984 0
2295096 6
2295490 0
2295512 0
2295544 0
2295592 116
2295640 0
2295643 0
2295686 0
2295782 0
2295827 0
2295844 0
2295853 21
2296071 0
2296162 16
2296414 0
2296666 0
2296859 114
2296969 0
2297102 9
2297108 0
2297189 0
2297192 0
2297207 0
2297220 0
2297326 23
2297411 0
2297759 0
2297845 0
2297900 123
2297956 0
2298065 0
2298152 0
2298336 9
2298360 0
2298750 0
2298810 0
2299191 0
2299763 0
2299793 0
2299932 0
2300120 0
2300243 0
2300456 0
2300486 62
2300725 12
2300756 0
2301010 13
2301022 7
2301034 0
2301148 1
2301244 0
2301259 6
2301291 0
2301524 0
2302061 0
2302111 0
2302123 0
2302128 0
2302141 0
2302144 0
2302151 0
2302158 3
2302214 0
2302269 0
2302322 0
2302326 78
2302428 3
2302469 0
2302502 0
2302573 0
2302598 0
2302607 0
2302651 5
2302709 0
2303018 0
2303105 0
2303129 24
2303144 0
2303280 0
2303286 0
2303294 0
2303301 0
2303306 0
2303494 0
2303518 0
2303628 0
2304063 0
2304106 0
2304307 14
2304406 0
2304493 8
2304648 0
2304789 0
2304840 0
2304878 0
2304911 0
2305050 13
2305125 0
2305131 0
2305322 0
2305365 0
2305415 0
2305433 0
2305439 0
2305512 0
2305517 0
2305524 0
2305526 0
2305529 0
2305596 0
2305774 0
2305883 0
2306027 0
2306410 0
2306828 16
2306987 0
2307104 0
2307166 0
2307228 0
2307234 0
2307238 0
2307240 0
2307245 0
2307249 0
2307281 0
2307330 0
2307420 0
2307507 77
2307744 0
2307900 0
2307963 0
2308110 0
2308154 0
2308181 0
2308184 7
2308271 4
2308433 0
2308621 0
2308841 0
2308870 10
2309024 0
2309033 0
2309078 0
2309084 0
2309135 0
2309138 0
2309187 12
2309290 0
2309375 0
2309397 0
2309615 0
2309672 29
2309675 0
2309678 0
2309735 0
2309829 0
2309975 107
2310132 0
2310227 0
2310266 14
2310551 0
2310662 0
2310962 0
2311108 0
2311132 22
2311354 0
2311393 0
2311414 0
2311417 0
2311426 0
2311592 0
2311615 0
2311681 0
2311790 0
2311801 0
2311807 3
2311874 0
2311895 0
2311934 0
2311965 0
2311974 0
2312361 8
2312558 0
2312577 0
2312810 0
2312912 0
2313102 0
2313318 249
2313394 0
2313438 8
2313576 0
2313579 0
2313606 18
2313822 0
2313999 4
2314005 9
2314032 0
2314101 22
2314128 0
2314153 0
2314252 0
2314282 0
2314327 0
2314468 73
2314678 133
2315029 0
2315275 0
2315293 0
2315335 75
2315523 0
2315853 0
2315907 0
2315916 0
2315949 0
2315967 0
2316036 57
2316051 9
2316192 0
2316231 0
2316249 0
2316336 3
2316434 0
2316614 0
2316757 0
2316759 0
2316768 0
2316775 0
2316780 0
2317119 0
2317156 0
2317183 0
2317297 0
2317338 0
2317528 0
2317732 0
2317780 0
2317909 0
2317931 0
2318119 34
2318149 7
2318173 0
2318548 0
2318564 0
2318652 0
2318822 0
2318861 0
2319146 0
2319175 0
2319459 0
2319709 0
2319748 0
2319752 4
2319785 0
2320066 0
2320236 0
2320255 6
2320348 0
2320470 22
2320473 0
2320500 0
2320532 0
2320551 0
2320742 0
2320762 0
2320912 0
2321015 0
2321140 0
2321197 0
2321203 0
2321570 0
2321578 1
2321675 0
2321736 0
2321823 0
2321847 0
2321892 0
2321935 0
2322000 0
2322039 5
2322051 10
2322104 0
2322150 9
2322351 0
2322420 0
2322501 0
2322519 0
2322530 25
2322566 0
2322585 0
2322606 0
2322609 0
2322614 0
2322621 0
2322626 0
2322628 0
2322632 0
2322640 0
2322688 0
2322708 0
2322721 0
2322744 0
2322904 0
2322992 0
2323128 0
2323310 59
2323356 0
2323513 0
2323536 0
2323586 28
2323682 0
2323901 0
2323928 0
2323961 0
2324105 0
2324151 0
2324311 0
2324377 0
2324653 132
2324710 0
2324725 0
2325359 0
2325379 0
2325388 36
2325451 0
2325568 11
2325604 0
2325625 0
2325631 0
2325688 0
2325709 0
2325793 0
2325832 0
2326028 0
2326076 0
2326188 0
2326429 0
2326590 0
2326597 0
2326628 9
2326630 15
2326672 0
2326681 0
2326801 29
2327038 0
2327125 0
2327134 7
2327137 0
2327221 0
2327242 5
2327260 0
2327302 0
2327311 88
2327458 0
2327482 24
2327512 0
2327603 0
2327615 0
2327620 0
2327627 0
2327704 0
2327730 0
2327749 0
2327770 0
2327775 0
2327777 0
2327787 0
2327847 13
2327971 27
2328071 0
2328133 0
2328150 0
2328162 0
2328266 0
2328389 0
2328498 0
2328510 0
2328636 0
2328717 4
2328927 0
2328946 0
2329009 0
2329014 0
2329021 0
2329026 0
2329222 0
2329285 26
2329498 0
2329540 0
2329591 0
2329663 27
2329756 0
2329774 42
2329861 1
2330041 0
2330199 36
2330202 8
2330493 8
2330509 0
2330610 0
2330730 29
2330898 0
2330910 0
2331129 0
2331195 0
2331210 0
2331465 0
2331468 0
2331630 0
2331808 0
2332044 2
2332191 0
2332222 0
2332254 22
2332489 4
2333172 373
2333178 60
2333469 0
2333498 0
2333504 14
2333681 0
2333782 0
2333950 0
2334109 0
2334141 0
2334176 0
2334262 0
2334316 0
2334329 0
2334386 0
2334459 8
2334478 44
2334676 0
2334771 0
2334841 0
2335000 53
2335094 29
2335141 29
2335177 0
2335224 0
2335249 0
2335379 0
2335465 0
2335482 1
2335499 0
2335655 0
2335670 0
2335974 24
2336208 0
2336427 0
2336496 0
2336580 0
2336598 0
2336682 0
2336703 0
2336901 0
2336991 0
2337099 0
2337242 0
2337525 5
2337615 44
2337639 0
2337648 0
2337931 0
2337945 18
2338035 0
2338074 0
2338284 0
2338387 0
2338402 0
2338414 0
2338419 0
2338682 0
2338764 9
2338859 0
2338869 0
2338941 0
2339020 15
2339094 0
2339141 0
2339256 6
2339274 0
2339515 39
2339623 0
2339704 0
2339731 0
2339835 0
2340022 2
2340031 23
2340124 39
2340181 0
2340295 6
2340298 0
2340510 20
2340541 0
2340631 0
2340669 0
2340790 1
2340870 0
2340927 28
2340936 0
2340966 78
2341292 3
2341313 0
2341736 0
2341916 0
2341976 10
2342051 0
2342306 4
2342360 2
2342522 39
2342750 0
2342810 0
2342909 8
2342993 0
2343014 36
2343166 0
2343175 54
2343195 0
2343197 11
2343252 0
2343477 0
2343726 27
2343792 11
2343795 66
2343813 48
2343888 0
2344188 32
2344239 2
2344377 9
2344522 0
2344531 0
2344542 0
2344558 0
2344617 156
2344656 0
2344670 0
2344680 11
2345249 0
2345307 0
2345396 0
2345561 0
2345969 12
2345991 72
2346045 0
2346261 7
2346330 0
2346574 12
2346586 0
2346685 42
2346691 34
2346727 17
2346745 65
2346775 21
2346790 5
2346832 0
2347054 30
2347084 0
2347111 38
2347132 68
2347150 0
2347168 13
2347240 0
2347291 0
2347372 26
2347396 0
2347421 6
2347516 71
2347579 50
2347582 37
2347633 100
2347651 0
2347741 54
2347902 25
2347915 3
2347998 0
2348007 0
2348191 0
2348447 17
2348510 0
2348710 0
2348721 0
2348769 164
2348864 0
2348972 22
2348992 167
2349111 16
2349179 0
2349347 11
2349655 0
2349821 0
2349902 55
2350052 11
2350103 0
2350180 77
2350226 9
2351029 0
2351094 0
2351125 0
2351235 0
2351394 0
2351766 0
2352069 0
2352108 0
2352144 0
2352336 0
2352650 0
2352680 0
2352720 0
2352848 0
2353088 0
2353257 0
2353293 0
2353377 66
2353461 0
2353497 0
2353935 0
2354029 0
2354414 0
2354424 12
2354460 0
2354477 0
2354569 0
2354655 0
2354676 0
2354719 223
2354825 0
2354854 0
2354961 0
2354963 51
2354985 0
2355045 0
2355069 0
2355459 0
2355549 0
2355839 0
2355879 0
2355945 0
2356071 0
2356086 0
2356342 0
2356413 0
2356550 0
2356845 0
2356937 26
2356964 12
2357095 0
2357434 0
2357698 11
2357805 0
2357827 0
2357959 0
2358151 0
2358154 0
2358369 0
2358410 0
2358868 0
2359272 0
2359329 0
2359371 0
2359440 22
2359692 402
2359774 0
2360094 0
2360116 0
2360336 0
2360934 37
2361087 0
2361297 0
2361360 6
2361366 31
2361396 0
2361570 0
2361681 35
2361712 0
2361771 25
2362023 0
2362515 0
2362541 37
2362590 0
2362610 0
2362615 0
2362620 0
2362650 0
2363133 0
2363328 23
2363418 2
2363543 13
2363593 0
2363810 11
2363858 8
2364064 0
2364200 19
2364254 13
2364308 0
2364320 0
2364491 0
2364563 23
2364650 1
2364746 0
2364971 3
2365127 0
2365167 3
2365211 0
2365683 0
2365827 11
2365961 48
2366074 99
2366157 0
2366184 126
2366221 819
2366304 2
2366323 122
2366329 53
2366458 25
2366491 4
2366694 3752
2366796 33
2366937 2
2366958 167
2367078 17
2367402 363
2367693 0
2367773 252
2367940 0
2367978 233
2368011 2
2368040 32
2368072 1
2368161 11
2368221 55
2368248 13
2368268 62
2368271 25
2368282 0
2368295 0
2368412 23
2368432 0
2368474 0
2369009 61
2369030 0
2369102 0
2369132 9
2369505 0
2369559 5
2369598 0
2369721 3
2369736 8
2369848 13
2370025 0
2370036 0
2370078 100
2370135 68
2370278 57
2370312 0
2370428 0
2370578 1
2370587 18
2370944 39
2370996 0
2371058 18
2371098 9
2371127 86
2371130 30
2371446 2
2371500 0
2371716 2
2371745 0
2371872 0
2371878 12
2371890 20
2371917 26
2372016 0
2372151 35
2372241 26
2372346 676
2372526 25
2372727 5
2372805 49
2372856 141
2372937 14
2373015 12
2373021 0
2373045 0
2373270 30
2373280 41
2373300 69
2373373 0
2373423 0
2373446 12
2373625 74
2373631 0
2373646 28
2373781 12
2374087 30
2374100 0
2374112 1
2374221 25
2374323 0
2374590 0
2374825 0
2374848 0
2374875 41
2374905 0
2375154 0
2375211 20
2375469 0
2375598 0
2375772 3
2375925 0
2376084 370
2376138 39
2376148 66
2376168 6
2376177 30
2376237 9
2376355 0
2376498 80
2376502 45
2376524 0
2376565 101
2376617 0
2376692 28
2376961 0
2377202 0
2377268 4
2377289 0
2377505 0
2377688 2
2377772 0
2377812 131
2377989 0
2378391 46
2378553 122
2378634 0
2378733 37
2378887 7
2378903 126
2378965 53
2378974 1
2379169 4
2379503 83
2379630 15
2379749 27
2379848 25
2379905 35
2379965 0
2380281 276
2380285 259
2380356 2
2380381 8
2380397 16
2380420 26
2380426 253
2380578 6
2380584 21
2380660 85
2380696 116
2380726 0
2380768 79
2380786 0
2380882 0
2380935 65
2381037 111
2381058 55
2381100 20
2381205 16
2381244 37
2381250 3
2381270 0
2381361 4
2381399 13
2381429 69
2381483 144
2381546 74
2381564 7
2381567 34
2381591 8
2381630 41
2381675 211
2381678 107
2381687 42
2381710 5
2381717 5
2382083 0
2382125 6
2382152 4
2382272 200
2382287 1
2382305 0
2382344 26
2382347 144
2382440 8
2382446 174
2382569 22
2382782 4
2382803 88
2382806 32
2382842 64
2382848 51
2382935 113
2382962 112
2383024 0
2383088 164
2383133 114
2383214 86
2383217 0
2383229 8
2383253 85
2383256 14
2383268 43
2383280 0
2383301 120
2383397 143
2383427 127
2383430 125
2383532 0
2383600 34
2383635 8
2383658 36
2383752 84
2384010 77
2384082 0
2384088 0
2384127 41
2384191 18
2384310 0
2384407 80
2384480 0
2384562 19
2384666 62
2384803 0
2384890 0
2384899 0
2384911 7
2385103 7
2385121 0
2385233 0
2385272 0
2385392 35
2385637 78
2385859 0
2385880 0
2385916 78
2385966 0
2386102 42
2386142 0
2386327 0
2386336 78
2386390 71
2386474 8
2386483 1
2386507 2
2386582 0
2386612 18
2386762 11
2386866 0
2386929 0
2386953 33
2386995 0
2387002 1
2387004 0
2387040 0
2387073 0
2387100 15
2387150 0
2387430 122
2387446 0
2387462 21
2387564 39
2387627 2
2387732 59
2387762 21
2387867 7
2387909 77
2387974 0
2388031 0
2388118 29
2388136 0
2388229 0
2388292 10
2388334 24
2388371 0
2388515 0
2388534 0
2388539 0
2388560 6
2388562 0
2388672 0
2388799 16
2388836 0
2388984 73
2389005 0
2389107 11
2389284 0
2389347 115
2389434 0
2389491 8
2389564 13
2389603 5
2389679 6
2389699 12
2389714 0
2389750 7
2390059 4
2390071 28
2390122 0
2390161 65
2390227 3
2390236 9
2390275 25
2390308 22
2390394 36
2390548 113
2390587 12
2390737 7
2390784 60
2390787 30
2390877 19
2390889 3
2390894 38
2390981 132
2391096 14
2391237 118
2391268 6
2391476 44
2391636 0
2391716 0
2391723 0
2391913 38
2391949 120
2392018 107
2392042 37
2392144 45
2392278 0
2392363 17
2392438 30
2392477 26
2392555 28
2392596 78
2392612 0
2392651 67
2392654 0
2392768 21
2392798 130
2392804 67
2392981 5
2393125 5
2393179 25
2393251 4
2393290 3
2393336 129
2393392 0
2393495 13
2393555 154
2393711 42
2393723 131
2393774 18
2394012 55
2394021 27
2394407 35
2394515 119
2394518 0
2394581 27
2394593 1
2394605 36
2394683 0
2394686 88
2394695 19
2394701 43
2394755 43
2394761 44
2394782 8
2394800 28
2394815 27
2394860 0
2394893 1923
2395004 13
2395052 61
2395111 0
2395118 0
2395137 0
2395295 45
2395301 68
2395483 160
2395496 30
2395511 0
2395641 4
2395673 4
2395767 0
2395937 0
2396153 34
2396189 34
2396461 16
2396504 17
2396543 33
2396701 0
2396707 5
2396725 8
2396761 0
2396808 1
2396944 0
2397233 0
2397493 76
2397496 5
2397511 8
2397651 0
2397694 4
2397742 0
2397796 0
2397823 0
2397850 0
2397874 0
2397913 31
2397925 0
2397933 16
2398022 0
2398084 0
2398120 14
2398124 13
2398133 0
2398215 0
2398229 0
2398304 0
2398316 0
2398388 0
2398616 0
2398679 1
2398688 34
2398766 0
2398910 11
2399078 10
2399093 23
2399111 0
2399171 13
2399246 0
2399387 0
2399396 32
2399400 3
2399471 0
2399486 0
2399641 0
2399703 3
2399735 0
2399765 12
2399780 74
2399984 0
2400077 22
2400080 0
2400254 29
2400326 83
2400356 10
2400398 42
2400428 7
2400512 51
2400578 0
2400728 0
2400741 89
2400759 35
2400776 0
2400791 0
2400868 11
2400877 0
2400936 0
2400981 60
2401005 0
2401185 53
2401221 110
2401416 48
2401473 0
2401709 2
2401902 62
2402221 4
2402304 0
2402314 19
2402407 59
2402419 59
2402453 11
2402460 14
2402469 0
2402476 0
2402507 0
2402562 20
2402587 44
2402632 237
2402691 6
2402782 181
2402962 34
2403235 677
2403304 129
2403379 40
2403394 26
2403448 235
2403516 0
2403676 102
2403700 42
2403733 12
2403745 83
2403883 0
2403892 45
2404003 0
2404039 0
2404107 0
2404141 4
2404273 72
2404304 0
2404681 1
2404732 7
2404801 46
2405009 0
2405086 100
2405089 19
2405158 64
2405279 8
2405413 31
2405512 0
2405515 0
2405633 6
2405906 59
2405936 52
2406046 22
2406119 47
2406643 17
2406723 0
2406769 6
2406789 0
2406898 0
2406964 9
2407132 19
2407285 3
2407373 0
2407379 0
2407391 0
2407406 0
2407440 0
2407442 39
2407448 0
2407479 54
2407491 67
2407637 0
2407738 25
2407890 27
2407894 5
2407946 54
2408008 0
2408108 0
2408197 0
2408224 46
2408452 70
2408456 3
2408584 7
2408614 10
2408629 16
2408689 2
2409031 20
2409269 37
2409437 62
2409578 54
2409587 50
2409842 501
2409860 4
2410000 14
2410066 0
2410219 0
2410340 46
2410465 49
2410624 61
2410739 5
2410763 11
2410787 0
2410808 7
2410865 0
2411051 5
2411136 38
2411201 0
2411582 17
2411653 7
2412151 11
2412184 2
2412452 2
2412475 0
2412520 36
2412583 0
2412635 0
2412641 0
2412674 25
2412689 0
2412766 62
2412798 0
2412995 33
2413015 15
2413027 151
2413045 37
2413072 8
2413106 0
2413138 86
2413165 20
2413261 7
2413276 219
2413435 0
2413638 276
2413722 1
2413977 265
2413980 64
2413983 32
2414098 1
2414157 47
2414166 0
2414226 48
2414325 33
2414475 5
2414694 46
2414745 98
2414748 67
2414766 32
2414796 66
2414923 12
2415020 7
2415060 32
2415084 5
2415097 3451
2415104 169
2415108 165
2415144 0
2415243 0
2415276 72
2415329 15
2415444 6
2415615 72
2415693 56
2415798 49
2416099 15
2416158 309
2416302 4
2416334 52
2416398 89
2416422 102
2416527 0
2416596 0
2416623 4
2416769 15
2416781 0
2417003 123
2417051 161
2417131 0
2417378 86
2417435 0
2417519 39
2417561 32
2417579 3
2417591 81
2417746 72
2417824 12
2417839 23
2418084 32
2418086 152
2418262 0
2418274 12
2418883 0
2418898 0
2418969 0
2419005 0
2419043 25
2419177 67
2419290 90
2419373 0
2419400 125
2419437 836
2419520 2
2419539 124
2419545 49
2419674 16
2419707 4
2419910 3626
2420012 32
2420153 0
2420174 166
2420294 21
2420618 435
2420909 0
2420989 239
2421156 0
2421194 97
2421227 2
2421256 26
2421466 0
2421492 116
2421519 0
2421873 0
2421892 0
2422110 0
2422138 0
2422253 0
2422374 124
2422463 0
2422519 0
2422817 0
2422835 9
2422927 0
2423021 1
2423030 0
2423072 46
2423094 0
2423148 0
2423163 0
2423520 3
2423955 0
2424027 17
2424313 0
2424425 0
2424482 17
2424545 0
2424890 0
2424923 13
2424974 20
2425130 8
2425258 0
2425304 0
2425370 48
2425373 15
2425412 0
2425463 0
2425536 0
2425754 10
2425795 0
2425879 28
2425914 0
2425963 0
2426019 0
2426106 5
2426118 0
2426180 0
2426192 0
2426214 31
2426280 9
2426311 0
2426453 0
2426522 0
2426528 0
2426660 2
2426689 0
2426825 66
2426852 0
2426921 0
2427071 12
2427086 0
2427185 0
2427607 1
2427673 1
2427925 14
2427936 0
2428045 0
2428147 19
2428162 0
2428198 0
2428242 40
2428372 0
2428405 0
2428510 2
2428627 0
2428637 0
2428847 26
2428860 7
2428893 0
2428911 21
2428927 16
2429002 0
2429266 0
2429429 0
2429491 0
2429509 2
2430140 12
2430441 0
2430450 0
2430969 0
2431041 13
2431059 0
2431077 0
2431104 0
2431227 0
2431251 0
2431522 0
2431599 13
2431704 5
2431725 15
2431811 0
2431849 0
2431917 0
2432348 0
2432384 0
2432435 3
2432498 0
2432525 26
2432572 0
2432592 0
2432632 43
2432671 60
2432691 1
2432722 0
2432750 0
2432760 0
2432770 19
2432789 17
2433250 0
2433601 0
2433625 0
2433683 0
2433705 0
2433869 0
2433899 0
2433914 0
2434018 0
2434409 0
2434412 0
2434466 0
2434510 0
2434805 12
2435086 50
2435134 0
2435464 15
2435705 57
2435837 0
2436128 0
2436172 0
2436200 19
2436295 58
2436361 17
2436414 6
2436498 0
2436549 49
2436603 0
2436648 18
2436783 11
2436801 5
2436915 95
2436930 0
2437014 0
2437119 26
2437367 0
2437775 1
2438038 0
2438052 37
2438080 0
2438311 4
2438642 0
2439462 5
2439466 0
2439522 0
2439572 1
2439636 1
2439696 35
2439878 0
2440014 1
2440269 0
2440341 0
2440359 0
2440530 0
2440552 0
2441367 0
2441454 11
2441643 1
2441652 10
2441685 12
2441781 0
2442003 0
2442108 0
2442162 8
2442168 15
2442282 13
2442409 0
2442423 0
2442804 0
2443001 0
2443088 12
2443169 0
2443214 28
2443303 5
2443364 0
2443426 0
2443552 0
2443555 0
2443858 0
2444179 0
2444218 0
2444243 0
2444305 0
2444428 0
2444434 0
2444515 0
2444860 0
2445415 0
2445448 0
2445541 0
2445587 32
2445591 13
2445603 0
2445648 0
2446146 0
2446263 17
2446360 21
2446369 0
2446985 0
2447090 0
2447171 0
2447261 0
2447279 0
2447504 0
2447615 0
2447618 0
2447786 0
2447804 0
2447807 0
2447816 0
2447819 0
2447873 0
2447960 0
2448098 0
2448116 0
2448171 0
2448179 115
2448285 0
2448743 0
2448911 0
2449044 25
2449107 10
2449200 0
2449279 85
2449345 0
2449457 0
2449579 0
2449585 0
2449606 0
2449621 0
2449648 0
2449707 0
2449789 0
2449876 0
2450056 0
2450137 0
2450176 0
2450182 0
2450913 18
2450937 41
2451101 13
2451114 0
2451210 109
2451327 0
2451336 221
2451474 0
2451511 0
2451534 0
2451556 15
2451586 0
2452002 0
2452279 0
2452314 0
2452320 0
2452341 0
2452750 27
2452822 18
2452843 124
2452847 0
2452873 0
2452923 0
2453002 8
2453038 12
2453101 23
2453137 0
2453353 60
2453371 75
2453458 13
2453542 0
2453599 0
2453746 0
2453765 9
2453928 0
2454022 0
2454106 0
2454173 0
2454196 22
2454246 0
2454259 20
2454282 0
2454285 10
2454329 0
2454359 0
2454446 3
2454640 0
2454668 0
2454749 0
2455115 0
2455196 0
2455339 0
2455619 0
2455643 0
2455655 0
2455736 0
2455787 0
2456030 0
2456042 0
2456251 0
2456395 0
2456782 0
2456825 0
2456900 0
2456914 0
2456921 0
2456930 3
2456977 0
2457034 0
2457463 0
2457600 0
2457616 0
2457634 0
2457679 0
2457706 0
2457739 0
2457855 0
2458045 0
2458162 87
2458198 0
2458243 6
2458306 22
2458474 0
2458618 0
2458621 154
2458666 20
2458816 28
2458990 0
2459015 2
2459017 0
2459138 0
2459235 0
2459255 2
2459292 28
2459538 117
2459775 0
2459781 0
2459785 0
2459802 0
2459826 0
2459859 0
2460303 0
2460342 18
2460368 0
2460390 0
2460515 14
2460524 0
2460610 0
2460617 76
2460621 17
2460628 128
2460635 0
2460652 14
2460654 15
2460667 7
2460695 0
2460701 0
2461186 0
2461195 0
2461227 0
2461450 0
2462056 0
2462376 0
2462397 0
2462416 0
2462451 0
2462577 0
2462655 0
2462871 0
2462892 0
2463014 0
2463282 39
2463459 0
2463735 0
2463942 0
2464001 0
2464356 15
2464538 0
2464639 0
2464645 0
2464685 103
2464771 0
2464784 0
2464858 0
2464870 0
2465044 20
2465071 0
2465092 0
2465125 13
2465299 12
2465407 31
2465416 0
2465617 22
2465641 0
2465758 24
2465882 35
2465902 65
2466086 0
2466093 0
2466303 0
2466659 0
2466764 0
2466839 0
2466911 0
2466920 0
2466947 0
2466989 0
2466998 0
2467061 0
2467070 0
2467253 0
2467352 0
2467514 0
2467706 0
2467724 0
2467773 0
2467838 0
2468153 0
2468173 0
2468253 0
2468260 0
2468296 0
2468312 0
2468344 0
2468367 0
2468389 0
2468403 0
2468411 0
2468435 0
2468462 0
2468553 0
2468756 0
2468916 0
2469045 10
2469089 0
2469299 18
2469334 0
2469354 0
2469357 0
2469367 0
2469377 0
2469431 0
2469575 0
2470106 0
2470331 0
2470472 0
2470492 0
2470680 0
2470893 0
2470910 0
2471020 0
2471194 0
2471253 0
2471407 0
2471442 0
2471444 0
2471451 0
2471482 0
2471565 3
2471629 0
2471681 0
2471693 0
2471758 0
2471795 0
2471852 0
2471915 0
2471996 0
2472357 0
2472421 2
2472445 0
2472655 9
2472754 6
2472853 2
2472894 0
2472921 0
2472936 0
2472955 0
2472993 0
2473054 5
2473087 0
2473216 12
2473728 0
2473786 0
2473806 0
2473956 0
2473974 0
2474052 0
2474076 83
2474100 0
2474175 8
2474334 10
2474418 119
2474550 0
2475075 0
2475312 48
2475441 4
2475621 0
2475646 0
2475825 0
2475889 14
2475965 29
2476362 0
2476445 0
2476518 87
2476887 0
2476899 0
2476954 17
2477051 0
2477262 215
2477293 0
2477357 0
2477370 0
2477389 5
2477479 2
2477518 0
2477599 0
2477683 0
2477686 0
2477701 0
2477713 0
2477792 0
2477998 0
2478108 8
2478199 0
2478573 0
2478620 0
2478629 0
2478683 0
2478694 0
2478995 0
2479046 0
2479081 0
2479094 0
2479335 0
2479445 0
2479463 0
2479661 0
2479687 0
2479694 0
2479869 0
2479890 0
2479900 0
2480356 86
2480362 51
2480485 18
2480500 32
2480544 2
2480584 11
2480623 95
2480649 0
2480703 0
2480879 0
2480976 0
2481063 0
2481173 0
2481218 0
2481286 0
2481316 0
2481358 0
2481730 11
2481867 0
2481951 0
2482044 8
2482169 8
2482425 0
2482556 0
2482708 2
2482754 0
2482995 0
2483013 0
2483036 0
2483087 0
2483103 0
2483185 0
2483908 0
2483966 0
2484016 49
2484118 0
2484421 15
2484485 0
2484568 10
2484865 6
2485017 0
2485029 6
2485163 0
2485182 0
2485302 0
2485464 0
2485500 0
2485665 0
2485710 0
2485906 0
2485944 0
2486078 0
2486249 0
2486340 0
2486490 9
2486592 0
2487081 0
2487153 0
2487227 0
2487353 7
2487467 62
2487524 29
2487605 0
2487629 0
2487767 0
2487800 0
2487887 0
2487977 0
2488031 0
2488041 0
2488235 0
2488298 120
2488357 25
2488440 27
2488445 0
2488509 0
2488515 0
2488596 10
2488791 0
2489031 11
2489066 0
2489074 135
2489329 53
2489350 0
2489428 250
2489539 229
2489575 116
2489587 0
2489677 129
2489740 14
2489767 0
2489919 0
2490053 0
2490073 49
2490076 11
2490088 0
2490097 109
2490100 65
2490435 68
2490447 12
2490501 52
2490595 0
2490600 0
2490627 0
2490715 49
2490905 0
2491023 19
2491123 0
2491158 37
2491200 59
2491225 34
2491302 102
2491350 0
2491359 0
2491506 0
2491563 3
2491605 30
2491737 0
2491907 0
2491917 0
2491956 0
2492049 0
2492169 0
2492265 0
2492268 0
2492304 0
2492331 0
2492385 0
2492424 0
2492508 0
2492586 0
2492822 0
2492990 0
2493062 0
2493086 0
2493130 0
2493269 4
2493301 22
2493314 0
2493320 0
2493388 16
2493418 0
2493424 21
2493469 17
2493505 12
2493562 0
2493571 0
2493624 5
2493669 0
2493916 33
2494126 0
2494405 0
2494673 42
2494720 0
2494774 0
2494984 0
2495041 60
2495158 0
2495167 0
2495217 0
2495326 0
2495362 0
2495374 17
2495377 20
2495554 0
2495671 0
2495716 0
2495740 58
2495785 5
2495881 31
2496013 10
2496253 0
2496292 0
2496304 0
2496764 0
2496855 0
2497028 0
2497068 0
2497221 0
2497271 0
2497298 0
2497573 0
2497648 0
2497772 0
2497779 9
2498420 12
2498496 0
2498511 0
2498518 0
2498525 0
2498548 0
2498950 0
2499016 0
2499163 0
2499268 11
2499327 0
2499340 2
2499351 0
2499560 0
2499658 31
2499664 0
2499777 0
2500047 0
2500053 0
2500137 0
2500347 0
2500497 0
2500569 0
2500629 0
2500842 112
2501193 0
2501343 64
2501370 0
2501394 9
2501472 14
2501627 9
2501800 84
2502001 0
2502016 0
2502022 0
2502037 0
2502052 0
2502067 0
2502082 0
2502097 5
2502112 0
2502130 0
2502136 0
2502151 25
2502166 0
2502202 0
2502223 0
2502232 12
2502304 33
2502334 2
2502344 0
2502400 0
2502420 0
2502426 57
2502455 5
2502471 0
2502624 0
2502675 0
2503142 0
2503157 0
2503162 0
2503245 0
2503453 0
2503504 0
2503566 0
2503899 8
2504746 0
2505310 27
2505676 0
2505979 3
2506027 0
2506192 234
2506300 0
2506531 66
2506672 1
2506835 0
2506868 0
2506906 0
2506972 0
2506974 0
2508304 0
2508367 0
2508423 0
2508553 0
2508559 0
2508596 0
2508660 58
2508688 2
2508737 0
2508741 97
2508745 67
2508756 0
2508806 0
2509041 13
2509208 0
2509484 0
2509599 0
2509611 0
2509707 0
2509765 8
2509850 0
2509881 0
2509928 2
2509940 0
2510034 0
2510054 5
2510064 0
2510079 0
2510265 16
2510327 0
2510331 0
2510517 0
2510622 0
2510700 0
2511045 18
2511255 23
2511258 1
2511278 0
2511900 0
2512482 0
2512776 5
2513081 0
2513388 0
2513410 0
2513512 7
2513515 65
2513730 0
2513848 35
2513935 2
2513998 26
2514094 11
2514188 7
2514211 55
2514301 0
2514360 0
2514376 0
2514454 0
2514590 6
2514721 0
2514834 0
2514892 0
2515181 0
2515337 0
2515431 0
2516021 0
2516412 251
2516771 0
2517155 36
2517164 2
2517188 15
2517200 0
2517313 0
2517488 0
2517573 72
2517588 0
2517615 0
2517633 111
2517684 0
2517708 0
2517738 0
2517762 0
2517825 0
2518062 0
2518200 32
2518209 0
2518412 0
2518421 0
2518453 0
2518459 0
2518542 0
2518572 4
2518677 9
2519013 28
2519017 18
2519160 41
2519349 13
2519372 0
2519449 0
2519512 35
2519521 0
2519538 0
2519551 4
2519602 0
2519641 87
2519743 1
2519932 0
2520014 0
2520026 0
2520082 0
2520148 0
2520202 0
2520671 0
2520750 0
2520931 0
2520974 0
2521081 0
2521247 0
2521328 0
2521345 0
2521356 0
2521479 0
2521653 0
2521728 0
2521863 0
2522197 0
2522230 17
2522316 0
2522347 15
2522350 0
2522428 0
2522854 0
2523023 0
2523034 0
2523041 0
2523058 1
2523062 0
2523182 0
2523203 0
2523213 0
2523226 0
2523250 0
2523323 0
2523437 0
2523471 0
2523567 0
2523570 0
2523675 11
2523880 0
2523883 0
2523913 0
2524000 0
2524069 0
2524252 0
2524291 0
2524305 0
2524341 0
2524482 0
2524524 0
2524555 47
2524640 0
2524725 0
2524823 0
2524835 69
2524943 0
2524947 106
2525102 0
2525126 65
2525186 0
2525192 21
2525295 19
2525332 0
2525441 6
2525487 48
2525514 18
2525523 0
2525550 0
2525577 46
2525628 0
2525670 15
2525766 0
2525784 0
2525871 0
2525943 19
2526099 0
2526312 74
2526336 0
2526384 0
2526505 27
2526562 0
2526721 103
2526856 14
2527111 0
2527117 0
2527189 0
2527315 0
2527411 0
2527417 18
2527423 11
2527579 0
2527735 0
2527759 0
2528006 0
2528045 0
2528081 0
2528184 0
2528363 0
2528475 12
2528670 0
2528736 0
2528861 0
2529279 0
2529771 2
2529960 18
2530158 0
2530167 0
2530189 23
2530264 81
2530266 17
2530304 59
2530314 0
2530669 0
2530963 12
2530969 46
2531269 119
2531401 5
2531452 15
2531488 0
2531602 0
2531605 52
2531730 0
2531852 36
2531939 0
2532218 0
2532236 0
2532245 0
2532350 0
2532365 1
2532407 0
2532509 0
2532542 0
2532668 0
2532707 21
2532731 0
2532749 7
2532814 0
2532974 70
2533308 0
2533546 0
2533594 0
2533648 57
2533807 0
2533923 0
2533990 0
2534045 347
2534059 2
2534130 0
2534170 0
2534372 0
2534418 0
2534531 0
2534543 0
2534548 0
2534819 166
2534828 73
2534846 0
2535125 0
2535137 0
2535276 4
2535376 37
2535508 0
2535563 38
2535589 0
2535870 0
2535990 0
2536014 0
2536044 0
2536092 4
2536240 0
2536278 0
2536384 0
2536423 0
2536433 0
2536438 0
2536523 13
2536550 0
2536880 14
2536892 0
2536922 172
2536996 0
2537139 0
2537231 32
2537237 0
2537240 0
2537317 0
2537590 0
2537767 8
2537769 60
2537788 0
2537907 0
2538022 28
2538472 14
2538646 0
2538754 0
2538799 0
2538816 9
2538831 0
2538848 0
2538890 0
2539213 0
2539236 0
2539450 0
2539694 0
2539700 9
2539992 0
2540007 25
2540031 0
2540154 0
2540215 0
2540232 118
2540265 0
2540322 0
2540334 0
2540340 12
2540373 0
2540669 0
2540733 1
2540834 0
2540943 0
2540954 0
2541140 17
2541155 0
2541586 6
2541631 0
2541670 0
2541832 0
2541857 0
2541935 0
2542045 0
2542196 0
2542294 0
2542301 0
2542360 0
2542451 0
2542489 0
2542507 0
2542531 0
2542546 0
2542624 0
2542636 0
2542651 0
2542799 0
2542819 72
2542984 0
2543194 0
2543305 0
2543347 0
2543464 0
2543510 3
2543555 0
2543595 0
2543643 0
2543868 0
2543885 0
2544039 0
2544088 0
2544102 0
2544129 6
2544150 0
2544357 0
2544447 0
2544572 0
2544904 0
2544926 0
2544977 62
2544981 32
2544996 0
2545008 0
2545260 10
2545506 3
2545545 0
2545675 33
2545770 19
2546090 0
2546101 0
2546262 0
2546424 0
2546505 0
2546535 0
2546616 0
2546738 0
2546843 0
2547102 0
2547186 0
2547351 1
2547396 74
2547419 83
2547704 0
2547785 0
2547803 25
2548127 0
2548220 0
2548244 16
2548280 0
2548382 0
2548394 0
2548399 42
2548505 0
2548709 0
2548760 0
2548895 7
2548904 7
2548973 0
2549006 0
2549012 0
2549174 0
2549195 0
2549246 0
2549285 2
2549534 0
2549666 14
2549691 0
2549776 0
2549840 0
2549879 2
2550017 0
2550098 0
2550203 0
2550343 0
2550383 7
2550542 0
2550650 0
2550737 0
2550776 0
2551126 0
2551144 0
2551453 131
2551468 2
2551527 0
2551757 0
2551826 13
2551835 10
2551847 45
2551853 9
2551979 0
2551985 0
2552129 0
2552336 13
2552468 0
2552699 1
2552861 0
2552914 0
2552931 0
2553215 0
2553242 44
2553359 123
2553392 4
2553485 0
2553677 0
2553683 0
2553734 0
2553742 0
2553911 28
2553989 61
2554094 0
2554218 4
2554225 0
2554381 0
2554750 0
2554852 17
2554936 9
2554941 31
2555059 30
2555107 0
2555198 0
2555588 0
2555682 0
2555689 0
2555731 0
2555899 2
2556119 0
2556184 0
2556211 0
2556269 0
2556289 35
2556325 0
2556364 13
2556391 8
2556799 4
2557016 0
2557160 0
2557241 0
2557330 0
2557345 1782
2557387 17
2557438 0
2557503 0
2557551 52
2557686 0
2557796 4
2557850 2
2558094 28
2558112 0
2558198 0
2558252 0
2558324 0
2558348 0
2558540 0
2558594 0
2558740 15
2558775 0
2558789 0
2558795 0
2558802 0
2558812 0
2558879 5
2559179 0
2559191 0
2559302 0
2559329 25
2559359 0
2559503 0
2559551 0
2559587 13
2559901 0
2560001 0
2560013 0
2560057 28
2560136 0
2560390 0
2560408 31
2560438 5
2560636 0
2560638 0
2560653 0
2560700 7
2560796 0
2560854 0
2560903 0
2561164 0
2561240 0
2561525 2
2561709 0
2561821 0
2561885 90
2562245 0
2562253 0
2562260 1
2562281 0
2562414 0
2562479 5
2562505 43
2562507 10
2562708 0
2562900 0
2562927 0
2563090 0
2563167 0
2563187 0
2563221 4
2563423 0
2563736 0
2563786 39
2563855 0
2563994 13
2564048 0
2564054 0
2564120 0
2564285 0
2564352 0
2564429 0
2564513 8
2564528 0
2564765 0
2564805 0
2564874 0
2564971 0
2565047 6
2565050 0
2565113 0
2565154 0
2565173 0
2565185 14
2565189 25
2565280 0
2565286 0
2565478 0
2565490 0
2565499 0
2565550 0
2565584 0
2565636 12
2565688 5
2565770 12
2565800 0
2565921 0
2566024 0
2566159 0
2566231 0
2566422 8
2566464 0
2566722 0
2566831 0
2566893 22
2566903 0
2566936 0
2567004 0
2567021 0
2567201 49
2567264 0
2567687 0
2567698 15
2567876 19
2567921 0
2568125 19
2568128 2
2568374 0
2568383 0
2568455 9
2568467 0
2568566 0
2568791 0
2568869 87
2568876 10
2568931 0
2568972 52
2569096 7
2569149 36
2569158 74
2569164 0
2569176 69
2569380 3
2569458 0
2569488 0
2569671 0
2569776 0
2569833 21
2569848 8
2569860 11
2570054 0
2570097 0
2570160 0
2570181 21
2570271 20
2570274 279
2570394 5
2570865 26
2571024 0
2571117 0
2571192 0
2571269 9
2571537 59
2571622 0
2571642 4
2571663 0
2571766 0
2571772 7
2571792 0
2572164 28
2572208 0
2572221 0
2572498 23
2572799 0
2572938 0
2573030 0
2573070 0
2573085 0
2573240 0
2573265 22
2573273 36
2573512 0
2573651 0
2573764 83
2574013 4
2574363 0
2574671 0
2574720 0
2574795 0
2574812 0
2574826 0
2574907 0
2574928 0
2575492 0
2575525 0
2575551 0
2575733 1077
2576035 0
2576089 0
2576164 0
2576272 62
2576379 10
2576431 0
2576487 0
2576527 2
2576710 0
2576737 0
2577001 3
2577055 0
2577434 0
2577490 0
2577664 0
2577694 0
2578110 0
2578204 0
2578269 0
2578273 6
2578339 0
2578363 0
2578496 0
2578507 0
2578819 18
2578976 11
2579138 0
2579411 0
2579525 0
2579586 0
2579627 0
2579657 76
2579837 0
2579843 87
2579877 0
2579970 0
2580017 0
2580128 0
2580260 0
2580322 0
2580455 0
2580734 0
2580821 32
2580839 0
2580953 8
2581070 7
2581088 0
2581100 59
2581174 0
2581187 0
2581339 12
2581423 40
2581531 0
2581693 0
2581765 33
2581876 0
2581966 0
2581995 0
2582140 0
2582365 73
2582935 17
2583004 13
2583066 0
2583129 0
2583405 0
2583432 0
2583438 0
2583521 0
2583609 3
2583627 0
2583810 0
2583828 0
2583862 0
2583990 0
2584071 0
2584134 2
2584236 0
2584242 0
2584374 0
2584491 0
2584571 0
2584589 0
2584599 0
2584709 0
2584715 0
2584772 0
2584939 4
2585270 0
2585399 0
2585786 0
2585934 0
2585984 0
2585993 42
2586014 16
2586173 0
2586206 0
2586308 0
2586415 0
2586433 0
2586443 0
2586599 0
2586719 0
2586898 0
2587042 0
2587069 0
2587144 0
2587175 0
2587266 0
2587378 0
2587402 0
2587417 0
2587462 30
2587729 0
2587985 5
2588208 0
2588360 0
2588558 38
2588702 0
2588813 0
2588828 5
2588936 0
2588981 0
2589053 0
2589203 0
2589296 0
2589390 0
2589689 0
2589709 0
2589713 0
2589727 0
2589779 0
2589908 0
2590127 0
2590285 0
2590378 0
2590444 0
2590468 0
2590503 0
2590701 0
2590708 0
2590882 0
2590912 0
2590981 0
2591185 0
2591307 0
2591430 0
2591466 41
2591506 0
2591537 0
2591650 0
2591805 56
2591809 88
2592028 5
2592045 0
2592208 0
2592259 0
2592328 0
2592338 73
2592365 0
2592382 33
2592394 0
2592574 0
2592721 0
2592793 0
2592849 0
2592940 699
2592963 0
2592987 16
2593022 0
2593214 0
2593263 0
2593272 0
2593343 0
2593446 65
2593485 0
2593645 0
2593826 0
2593925 0
2594147 0
2594185 14
2594362 0
2594416 0
2594856 0
2594915 0
2594988 10
2595014 0
2595179 0
2595409 0
2595445 0
2595746 0
2595808 28
2595883 0
2595957 0
2595970 0
2596033 0
2596044 0
2596061 0
2596134 0
2596375 3
2596493 0
2596531 38
2596559 5
2596561 22
2596621 0
2596651 73
2596736 0
2596779 19
2596893 80
2597010 4
2597061 3
2597217 0
2597242 0
2597370 0
2597424 0
2597524 0
2597538 0
2597547 14
2597562 0
2597607 2
2597661 22
2597690 0
2597776 9
2597822 0
2597837 0
2597891 0
2597985 57
2597987 0
2598045 5
2598150 0
2598366 11
2598476 0
2598546 35
2598642 0
2598707 0
2598715 0
2598759 0
2598910 0
2598925 0
2598951 0
2599024 0
2599321 0
2599328 4
2599827 10
2599954 0
2600096 43
2600128 22
2600267 0
2600300 0
2600399 3
2600426 12
2600438 25
2600566 1
2600804 19
2600990 58
2601304 3
2601422 0
2601432 0
2601440 0
2601489 0
2601510 0
2601520 0
2601724 5
2601769 0
2602129 8
2602355 6
2602534 2
2602635 3
2602752 30
2602782 0
2602836 35
2602875 0
2602971 0
2603045 0
2603136 0
2603166 0
2603253 0
2603266 0
2603312 0
2603320 21
2603356 0
2603537 208
2603549 0
2603591 24
2603853 0
2603881 0
2603966 0
2604086 0
2604169 39
2604408 0
2604429 0
2604487 0
2604634 103
2604727 0
2605007 0
2605030 16
2605038 0
2605175 0
2605215 0
2605340 0
2605370 0
2605385 0
2605496 0
2605675 0
2605817 0
2606057 0
2606080 0
2606084 0
2606100 0
2606489 0
2606513 0
2606567 0
2606645 0
2606777 0
2606951 3
2607039 0
2607049 0
2607214 7
2607262 0
2607284 0
2607365 0
2607394 18
2607442 0
2607508 9
2607670 65
2607745 0
2607766 0
2607982 3
2608105 1
2608174 12
2608246 18
2608417 24
2608451 185
2608482 0
2608519 0
2608556 0
2608576 19
2608656 0
2608928 7
2609046 26
2609070 0
2609252 11
2609321 0
2609372 0
2609588 95
2609630 0
2609634 0
2609719 0
2609766 0
2609772 0
2609839 0
2610029 0
2610111 0
2610719 53
2610782 0
2611148 0
2611252 9
2611411 2
2611462 0
2611663 0
2611786 0
2611804 0
2611828 0
2611860 23
2611904 1
2611912 19
2612071 11
2612083 0
2612154 0
2612221 0
2612254 1
2612258 0
2612328 0
2612335 23
2612347 0
2612440 22
2612443 0
2612471 0
2612542 24
2612641 0
2612708 0
2612752 14
2612773 1
2612839 0
2612889 0
2612911 62
2612966 0
2613032 0
2613143 0
2613167 0
2613239 0
2613365 0
2613368 0
2613386 0
2613452 0
2613560 0
2613755 0
2613788 13
2613821 0
2613938 0
2614000 0
2614016 0
2614115 31
2614121 0
2614136 0
2614142 0
2614253 0
2614288 0
2614325 0
2614454 0
2614508 0
2614565 0
2614610 89
2614628 0
2614643 66
2614649 6
2614682 0
2614730 16
2614790 15
2614914 3
2614927 0
2614948 4
2614952 0
2614997 0
2614999 6
2615003 0
2615066 0
2615079 0
2615101 0
2615141 0
2615150 0
2615190 0
2615207 11
2615265 0
2615297 0
2615467 0
2616112 0
2616194 1
2616200 0
2616211 0
2616502 42
2616508 178
2616541 23
2616702 0
2616930 0
2617161 0
2617380 28
2617423 0
2617595 27
2617719 23
2617788 0
2617800 20
2617830 0
2617867 0
2617906 25
2617935 4
2617989 0
2618017 0
2618042 0
2618097 0
2618116 3
2618184 0
2618364 0
2618469 59
2618558 0
2618635 0
2618723 0
2618738 0
2618773 0
2618785 0
2618868 0
2618883 0
2618951 0
2619012 9
2619064 0
2619196 0
2619333 0
2619343 0
2619547 0
2619741 45
2619987 0
2620013 0
2620034 0
2620073 16
2620142 0
2620150 0
2620253 0
2620274 612
2620276 0
2620499 0
2620556 7
2620580 0
2620595 33
2620598 6
2620601 39
2620664 21
2620682 1
2620688 0
2620722 0
2620731 0
2620790 0
2620808 57
2620990 0
2621036 27
2621234 0
2621334 36
2621336 0
2621353 0
2621581 0
2621766 29
2621779 10
2621931 0
2622124 2
2622178 4
2622187 0
2622400 0
2622636 0
2622648 12
2622671 0
2622689 4
2622756 41
2622876 48
2622948 0
2622999 0
2623317 0
2623332 0
2623341 14
2623443 75
2623502 0
2623612 0
2623641 15
2624076 0
2624308 36
2624360 1
2624370 0
2624385 0
2624387 0
2624430 0
2624577 11
2624715 5
2624787 26
2624829 32
2624922 23
2625187 0
2625261 0
2625263 0
2625443 0
2625465 0
2625530 0
2625582 0
2625657 0
2625908 0
2626136 0
2626139 0
2626214 0
2626505 0
2626642 0
2626955 0
2627033 0
2627102 0
2627355 0
2627609 89
2627613 243
2627747 0
2627796 0
2627846 0
2627936 0
2628048 0
2628237 0
2628249 6
2628358 0
2628388 0
2628406 0
2628434 7
2628450 1
2629012 27
2629075 0
2629346 26
2629494 19
2629497 31
2629549 0
2629686 0
2629810 0
2629926 51
2630119 0
2630169 63
2630172 0
2630208 3
2630261 0
2630816 0
2630836 0
2631041 0
2631454 44
2631532 0
2631538 0
2631602 0
2631614 0
2632225 47
2632229 2
2632232 12
2632390 0
2632445 0
2632478 0
2632480 0
2632484 17
2632486 0
2632491 0
2632493 0
2632506 0
2632528 0
2632606 1
2632841 0
2633113 0
2633117 22
2633132 0
2633387 0
2633536 0
2633578 25
2633683 9
2633710 0
2633743 0
2633760 0
2634061 0
2634064 6
2634106 0
2634112 11
2634181 0
2634322 0
2634349 0
2634384 0
2634419 0
2634473 4
2634564 0
2634619 0
2634679 3
2634733 0
2634808 0
2634857 8
2635013 0
2635031 0
2635060 0
2635250 2
2635516 0
2635610 12
2635612 13
2635730 0
2635896 1
2636051 0
2636060 45
2636081 0
2636231 0
2636276 0
2636366 0
2636369 0
2636548 0
2636556 0
2636567 0
2636900 0
2636952 0
2636993 0
2637044 0
2637104 53
2637269 0
2637506 16
2637514 0
2637538 0
2637649 18
2637805 0
2637817 3
2637913 0
2637961 16
2638150 0
2638176 0
2638288 256
2638294 47
2638312 0
2638375 0
2638439 0
2638441 8
2638591 1
2638711 60
2638957 8
2639112 40
2639118 25
2639127 4
2639308 0
2639314 0
2639328 0
2639408 0
2639495 0
2639499 28
2639635 27
2639861 17
2640368 43
2640539 4
2640647 0
2640698 0
2640707 0
2640731 0
2640790 0
2640928 47
2641034 13
2641105 0
2641448 0
2641700 1
2641781 47
2641900 0
2641949 0
2642320 0
2642421 28
2642429 0
2642577 1
2642589 0
2642670 0
2642733 0
2642831 1
2642905 0
2642912 0
2642919 0
2642931 0
2642964 0
2643012 0
2643312 0
2643555 10
2643978 0
2644224 0
2644233 0
2644256 0
2644550 0
2644811 40
2645243 11
2645246 9
2645372 0
2645639 0
2645813 0
2645906 5
2645942 0
2646161 0
2646167 0
2646238 27
2646241 0
2646259 0
2646328 0
2646388 5
2646445 0
2646514 0
2646556 0
2646568 0
2646664 17
2646688 0
2646714 0
2646769 0
2646811 0
2646984 0
2647026 0
2647029 0
2647050 0
2647059 0
2647204 0
2647260 2
2647398 0
2647542 0
2647551 43
2647626 44
2647953 0
2647999 0
2648191 0
2648209 2
2648411 0
2648524 0
2648665 0
2648896 8
2648923 0
2649052 28
2649083 0
2649255 0
2649261 0
2649288 0
2649477 0
2649608 0
2649639 9
2649769 0
2649794 0
2649921 0
2649969 0
2650078 0
2650400 0
2650816 0
2650852 0
2650858 0
2650921 18
2651162 0
2651189 0
2651196 0
2651254 0
2651305 0
2651359 0
2651444 0
2651677 19
2651692 4956
2651761 0
2651767 0
2651812 42
2651875 0
2651900 9
2651920 0
2652013 20
2652057 0
2652106 0
2652392 0
2652428 0
2652530 0
2652554 0
2652870 0
2653015 0
2653255 0
2653279 0
2653330 23
2653342 0
2653627 7
2653630 11
2653657 6
2653849 0
2653900 12
2653936 0
2654339 0
2654440 0
2654503 18
2654579 0
2654636 10
2654981 0
2655102 0
2655205 0
2655215 112
2655272 0
2655377 62
2655446 142
2655457 88
2655473 0
2655604 0
2655811 204
2655824 0
2655840 91
2655856 6
2655943 0
2656113 2
2656203 49
2656334 76
2656397 17
2656460 0
2656577 8
2656673 0
2656712 0
2656915 6
2656966 13
2656984 25
2656993 70
2657009 93
2657050 68
2657170 43
2657185 0
2657248 0
2657265 0
2657311 12
2657416 0
2657579 0
2657769 12
2658144 0
2658249 49
2658341 0
2658650 43
2658665 17
2658693 0
2658747 0
2658831 120
2658888 11
2659084 0
2659114 0
2659236 87
2659266 17
2659401 0
2659614 0
2659659 0
2659677 0
2659769 56
2659881 0
2659887 0
2659934 32
2659938 210
2660081 0
2660257 57
2660366 0
2660438 0
2660449 0
2660535 0
2660991 0
2661239 0
2661267 0
2661389 0
2661403 4
2661599 0
2661665 9
2661752 0
2661761 14
2661842 2
2661858 0
2662229 0
2662248 0
2662535 10
2662598 18
2662622 1
2662649 0
2662703 3
2662742 0
2663028 0
2663199 0
2663328 0
2663355 0
2663595 0
2663881 1
2663961 0
2664146 0
2664364 0
2664378 44
2664410 74
2664485 0
2664707 32
2664719 0
2664743 27
2664808 0
2664878 34
2664966 0
2665070 4
2665258 0
2665291 0
2665395 0
2665400 0
2665412 0
2665419 0
2665426 0
2665573 1
2665579 16
2665816 0
2665837 36
2665863 0
2666134 0
2666172 67
2666453 0
2666480 0
2666486 0
2666522 0
2666699 0
2666705 0
2667266 0
2667392 0
2667515 0
2667533 0
2667682 0
2667893 0
2667947 0
2667995 31
2668041 0
2668459 0
2668641 70
2668664 0
2668747 0
2668902 0
2669010 0
2669060 0
2669151 0
2669163 0
2669175 0
2669242 0
2669413 0
2669434 0
2669452 8
2669566 0
2669731 0
2669749 0
2669821 1
2669905 0
2670103 0
2670292 0
2670330 0
2670681 3
2670814 0
2671179 0
2671257 9
2671567 2
2671640 0
2671771 0
2671795 13
2671832 0
2671896 0
2671981 13
2672080 83
2672140 0
2672204 0
2672257 0
2672386 25
2672388 6
2672614 0
2672800 0
2672992 0
2673148 9
2673319 0
2673361 0
2673402 0
2673569 1
2673695 14
2674037 0
2674043 0
2674129 0
2674142 40
2674294 16
2675104 7
2675215 0
2675263 86
2675461 43
2675536 17
2675638 1
2675707 71
2676138 0
2676165 4
2676204 0
2676516 0
2676576 4
2676630 0
2676639 0
2676717 47
2676855 18
2677113 47
2677230 42
2677335 0
2677348 3
2677455 0
2677500 0
2677536 94
2677542 152
2677649 0
2677729 6
2677789 4
2677870 3
2677874 4
2677894 0
2677975 0
2677981 0
2677986 0
2678017 0
2678138 0
2678307 46
2678349 0
2678376 0
2678619 0
2678646 16
2678658 0
2678733 48
2678790 0
2678829 8
2678892 0
2678912 15
2679060 0
2679081 0
2679222 0
2679258 0
2679309 0
2679417 20
2679426 0
2679541 50
2679601 12
2679630 0
2679742 0
2680033 14
2680216 0
2680518 0
2680790 0
2680992 0
2681061 0
2681184 46
2681376 0
2681484 0
2681581 0
2681689 0
2681984 46
2682095 53
2682149 0
2682386 47
2682401 0
2682413 0
2682420 34
2682660 0
2682684 0
2682897 0
2682983 0
2683500 0
2683569 0
2683626 6
2683641 0
2683719 1
2683939 0
2683967 0
2684038 18
2684080 0
2684089 0
2684335 0
2684422 0
2684452 0
2684548 4
2684587 0
2684635 11
2684674 0
2684772 0
2684778 0
2684791 0
2685009 0
2685037 13
2685117 0
2685654 5
2685736 0
2685819 0
2686113 0
2686409 0
2686615 0
2686795 34
2686830 0
2686994 0
2687079 36
2687131 0
2687657 20
2687707 0
2687747 0
2687754 0
2687770 0
2687805 20
2688050 0
2688124 0
2688159 0
2688171 0
2688433 0
2688556 0
2688697 7
2688728 2
2688745 26
2688841 0
2688848 26
2688939 0
2689089 0
2689204 0
2689243 0
2689363 1
2689534 0
2689619 6
2689687 0
2689816 18
2689837 42
2689861 0
2690034 26
2690583 8
2690739 7
2690813 0
2690914 0
2690984 0
2690999 0
2691206 16
2691260 0
2691625 11
2691662 36
2691698 121
2691770 0
2691815 21
2691845 0
2691876 0
2691941 0
2691983 0
2692073 0
2692127 57
2692147 64
2692188 0
2692218 0
2692358 7
2692524 192
2692542 0
2692566 0
2692788 963
2692818 6
2692857 0
2692935 17
2692989 70
2692996 29
2692998 38
2693138 5
2693184 10
2693207 0
2693245 25
2693325 0
2693338 0
2693413 0
2693444 0
2693634 0
2693743 0
2693796 0
2693817 0
2693832 0
2694200 0
2694297 0
2694513 0
2694658 0
2694789 0
2694920 15
2695024 0
2695078 0
2695206 0
2695294 0
2695321 30
2695336 2
2695455 15
2695755 13
2696128 0
2696171 0
2696198 0
2696489 0
2696588 0
2696871 0
2696952 5
2697256 0
2697321 14
2697377 11
2697431 0
2697729 12
2697750 22
2697948 0
2697962 73
2697976 26
2697990 0
2698074 0
2698136 0
2698214 0
2698799 0
2698828 0
2699021 14
2699105 0
2699288 0
2699416 69
2699443 0
2699659 0
2700088 0
2700202 0
2700272 0
2700315 0
2700374 0
2700486 0
2700634 0
2700645 11
2700656 0
2700669 0
2700892 18
2700896 61
2701131 0
2701267 1
2701334 17
2701591 0
2701612 0
2701759 18
2701789 11
2701827 0
2702059 5
2702065 8
2702128 0
2702226 0
2702522 0
2702624 63
2702852 17
2702880 11
2702959 11
2702984 0
2703037 0
2703069 0
2703096 0
2703216 0
2703243 0
2703278 0
2703288 0
2703342 0
2703351 0
2703375 0
2703393 0
2703459 0
2703498 0
2703501 0
2703519 0
2703552 0
2703663 0
2703741 0
2704020 0
2704059 0
2704281 0
2704350 0
2704752 2
2704934 0
2704980 0
2705121 0
2705127 1960
2705249 10
2705297 0
2705726 6
2705793 0
2705893 0
2705902 0
2706056 0
2706212 0
2706405 0
2706441 0
2706607 0
2706817 0
2706976 0
2707003 0
2707285 0
2707340 0
2707537 0
2707560 1
2707577 4
2707662 7
2707704 0
2707735 0
2707869 0
2707888 8
2707925 0
2707936 42
2707983 0
2707987 0
2708039 0
2708049 0
2708060 0
2708105 0
2708247 0
2708826 0
2708830 0
2709004 0
2709226 0
2709292 0
2709454 0
2709480 0
2709724 0
2709745 0
2709985 0
2710272 0
2710305 0
2710477 0
2710480 0
2710492 0
2710546 0
2710650 0
2710756 0
2710780 0
2710816 0
2710839 0
2710914 0
2710995 0
2710998 0
2711037 0
2711259 0
2711294 0
2711456 0
2711649 0
2711756 0
2711852 0
2712065 0
2712281 0
2712312 0
2712468 69
2712582 0
2712612 0
2712873 0
2712924 52
2713604 0
2713907 0
2714455 80
2714472 0
2714542 0
2714726 0
2714880 0
2714902 0
2714928 0
2715213 0
2715249 0
2715570 0
2715594 0
2715603 0
2715765 1
2716071 0
2716074 2
2716095 0
2716101 0
2716150 16
2716261 4
2716445 0
2716483 0
2716781 30
2716808 6
2716904 0
2716958 43
2717161 0
2717180 0
2717246 0
2717393 1
2717631 12
2717770 0
2717783 0
2717892 0
2718096 0
2718180 26
2718278 0
2718412 0
2718519 0
2718544 33
2718587 0
2718727 0
2718785 0
2718857 0
2718928 0
2718959 7
2719043 0
2719094 0
2719148 35
2719167 12
2719241 0
2719268 0
2719509 0
2719544 243
2719580 21
2719639 0
2719801 0
2719888 0
2719909 0
2719953 0
2720113 0
2720209 0
2720221 32
2720302 0
2720455 0
2720476 0
2720545 16
2720659 17
2720662 26
2720665 34
2720986 0
2721237 0
2721348 0
2721456 0
2721573 11
2721660 0
2721866 0
2722004 46
2722052 0
2722107 37
2722259 0
2722286 29
2722310 16
2722343 65
2722535 2
2722601 13
2722636 0
2722640 0
2722667 0
2722811 48
2722952 0
2723099 47
2723436 0
2723458 0
2723549 54
2723569 0
2723646 1
2724181 40
2724253 0
2724711 13
2724749 107
2724786 0
2724846 1
2725164 0
2725596 0
2725749 0
2725764 66
2725806 20
2725857 0
2725974 66
2726005 17
2726021 33
2726040 92
2726043 28
2726118 0
2726145 5
2726217 0
2726280 0
2726316 0
2726331 0
2726628 12
2726664 0
2726692 0
2726709 0
2726753 0
2726770 14
2726823 10
2726840 13
2726928 26
2726957 0
2726991 10
2727023 26
2727072 0
2727099 46
2727174 14
2727332 0
2727513 18
2727516 52
2727524 49
2727662 29
2727729 0
2727759 13
2727768 0
2727872 57
2727942 14
2728053 14
2728097 49
2728130 43
2728136 0
2728216 2
2728248 5
2728364 0
2728544 0
2728550 22
2728658 0
2728664 0
2728769 0
2728904 0
2728961 21
2728982 0
2729015 0
2729051 0
2729074 0
2729081 0
2729117 58
2729129 0
2729223 0
2729281 0
2729377 0
2729567 0
2729683 0
2729695 0
2730108 0
2730134 0
2730294 6
2730441 27
2730443 0
2730512 0
2730528 0
2730548 3
2730585 59
2730686 0
2730699 2
2730795 2
2730808 0
2730860 0
2730929 0
2731284 0
2731310 4
2731416 0
2731568 0
2731592 5
2731697 10
2732177 0
2732202 0
2732216 0
2732615 22
2732672 0
2732729 35
2732804 0
2733098 0
2733182 8
2733248 0
2733258 0
2733459 0
2733696 0
2733795 7
2733863 6
2733942 0
2733994 7
2734004 0
2734032 59
2734060 55
2734065 0
2734267 0
2734388 0
2734583 0
2734730 0
2734757 0
2734823 0
2734916 0
2735048 0
2735066 24
2735160 0
2735194 0
2735214 0
2735356 0
2735383 0
2735430 86
2735613 197
2735670 31
2735673 47
2735781 0
2735883 0
2735889 100
2735993 67
2736046 30
2736131 0
2736159 0
2736186 0
2736260 0
2736270 0
2736293 0
2736395 0
2736500 0
2736674 0
2737055 0
2737073 0
2737088 0
2737214 0
2737484 0
2737496 0
2737511 0
2737625 0
2737805 0
2738030 0
2738163 0
2738652 38
2738661 32
2738859 23
2738862 45
2739080 0
2739138 0
2739462 28
2739471 28
2739514 0
2739516 19
2739708 9
2739807 0
2739869 0
2739887 0
2739968 0
2740047 153
2740073 0
2740128 0
2740617 0
2740640 0
2740647 0
2740834 4
2740990 0
2741062 0
2741293 0
2741407 154
2741491 14
2741509 59
2741599 0
2741668 0
2741704 2564
2741908 14
2741969 0
2741981 0
2742012 3
2742032 0
2742165 0
2742198 8
2742263 62
2742367 0
2742398 41
2742571 0
2742595 0
2743101 20
2743314 0
2743320 0
2743331 92
2743341 0
2743367 0
2743378 0
2743521 0
2743612 1
2743634 11
2743737 0
2743762 0
2743790 0
2743835 3
2743868 0
2743947 0
2744098 6
2744225 0
2744367 68
2744399 21
2744538 0
2744571 0
2744670 17
2744697 1
2744709 36
2744837 7
2745075 22
2745261 19
2745596 0
2745621 49
2745677 0
2745693 0
2745703 6
2745781 0
2745791 0
2745929 33
2745943 0
2745963 0
2746204 0
2746319 0
2746608 0
2746666 0
2746759 22
2747062 10
2747080 26
2747086 25
2747136 46
2747319 0
2747349 15
2747388 142
2747391 14
2747424 4
2747431 0
2747458 55
2747568 0
2747756 0
2747872 38
2748013 63
2748079 25
2748085 109
2748130 0
2748151 0
2748191 0
2748469 15
2748615 67
2748753 28
2748892 23
2748930 18
2748991 68
2749018 19
2749090 27
2749135 0
2749237 45
2749344 0
2749387 0
2749438 0
2749573 0
2749576 2428
2749600 85
2749778 0
2749797 39
2749827 0
2749886 0
2749923 0
2749986 0
2750097 0
2750274 0
2750307 0
2750358 0
2750442 0
2750496 0
2750538 0
2750544 0
2750568 0
2750605 0
2750637 6
2750845 0
2750923 0
2751060 0
2751091 0
2751138 13
2751201 35
2751257 42
2751308 1
2751398 0
2751450 22
2751560 0
2751674 0
2751683 80
2751770 0
2751849 4
2751891 92
2751894 57
2751933 0
2751957 41
2752008 0
2752041 15
2752072 0
2752081 0
2752152 17
2752190 0
2752240 0
2752329 4
2752441 0
2752579 31
2752591 0
2752593 0
2752659 0
2752681 32
2752863 7
2752888 12
2752900 42
2752970 0
2753179 0
2753186 0
2753224 4
2753400 0
2753426 0
2753434 0
2753496 0
2753564 31
2753638 0
2753683 0
2753728 0
2753760 25
2753784 3
2753811 0
2753860 0
2753984 0
2753992 0
2754008 0
2754022 0
2754042 0
2754138 31
2754141 54
2754168 0
2754263 84
2754453 0
2754563 0
2754994 0
2755018 20
2755177 0
2755348 0
2755357 1
2755519 29
2755899 4
2755905 3
2756038 0
2756066 0
2756195 126
2756223 0
2756234 0
2756271 0
2756293 0
2756453 98
2756483 0
2756552 0
2756621 27
2756864 23
2756996 36
2757092 0
2757206 0
2757221 19
2757251 11
2757254 21
2757258 39
2757530 0
2757656 3
2757704 0
2757731 11
2758547 22
2758571 12
2758634 0
2758682 0
2758724 14
2758735 0
2758757 0
2758811 17
2758859 0
2759254 0
2759338 1
2759362 26
2759427 0
2759575 1
2759695 1
2759749 69
2759902 0
2759925 0
2759936 0
2759942 6
2759952 18
2760097 31
2760241 167
2760404 0
2760424 0
2760597 0
2760772 106
2760809 0
2760913 0
2760961 0
2761024 0
2761084 0
2761105 0
2761210 0
2761348 0
2761548 0
2761584 0
2761615 0
2761671 0
2761829 0
2761907 0
2761910 0
2761988 0
2762132 0
2762135 0
2762462 0
2762540 0
2762898 2
2763303 42
2763516 0
2763600 0
2763624 0
2763707 3
2764104 0
2764138 4
2764227 6
2764233 40
2764468 0
2764663 30
2764885 24
2764905 29
2764927 0
2765290 0
2765429 0
2765438 49
2765660 0
2765777 166
2765797 6
2765826 0
2765857 0
2765863 67
2765871 0
2765877 0
2765927 0
2765945 0
2766729 0
2766741 0
2766747 0
2766759 0
2766774 0
2766819 0
2766822 0
2766927 0
2767068 0
2767227 0
2767293 0
2767340 0
2767538 0
2767644 0
2767740 0
2767839 0
2767848 0
2767854 0
2768582 9
2768630 0
2768666 0
2768687 0
2768902 0
2768966 0
2769008 0
2769138 0
2769157 4
2769186 0
2769245 0
2769385 0
2769640 0
2769724 0
2769809 30
2769917 13
2770264 0
2770326 4
2770471 7
2770547 82
2770823 40
2770859 4
2770971 1
2771007 0
2771232 1
2771529 0
2771778 0
2771842 40
2772102 0
2772133 0
2772436 0
2772444 0
2772549 0
2772683 54
2772695 29
2772857 8
2773001 0
2773007 29
2773016 16
2773120 1
2773129 0
2773333 42
2773360 21
2773488 1
2773512 0
2773526 48
2773844 23
2773885 155
2774220 0
2774599 0
2774654 27
2774689 0
2774926 0
2774975 0
2775059 0
2775113 0
2775207 2
2775210 0
2775268 0
2775393 0
2775402 0
2775524 0
2775537 0
2775645 9
2775656 0
2775666 27
2775930 0
2776152 0
2776260 0
2776363 0
2776590 0
2776616 0
2776624 16
2776656 28
2776798 0
2776899 0
2776916 23
2776965 0
2777053 7
2777104 10
2777143 0
2777315 3
2777399 11
2777413 0
2777685 68
2777845 28
2777872 17
2777920 10
2777923 1
2778001 10
2778143 0
2778307 19
2778391 0
2778572 0
2778682 0
2778704 0
2778934 0
2778978 0
2779221 0
2779617 0
2779683 0
2779729 24
2779732 0
2779800 0
2779975 0
2780055 206
2780132 8
2780647 0
2780949 0
2780957 0
2781123 0
2781279 0
2781342 27
2781417 0
2781444 0
2781462 0
2781499 0
2781555 0
2781813 15
2781832 0
2781848 0
2781898 0
2781915 0
2781969 0
2782099 0
2782141 0
2782174 8
2782244 0
2782372 0
2782489 13
2782507 8
2782581 0
2782603 0
2782858 0
2782932 0
2783076 0
2783113 0
2783121 59
2783290 0
2783350 0
2783559 0
2783679 32
2783716 0
2784000 0
2784300 0
2784373 0
2784400 0
2784539 72
2784556 0
2784573 0
2784682 0
2784710 64
2784716 0
2784725 0
2785027 0
2785184 0
2785226 0
2785931 0
2785937 0
2785946 0
2785955 2
2786074 0
2786296 0
2786323 0
2786476 0
2786487 0
2786709 0
2786775 34
2786958 0
2787072 0
2787093 0
2787129 0
2787509 0
2787518 0
2787887 0
2787952 0
2788055 0
2788292 69
2788415 0
2788433 1
2788472 0
2788481 0
2788661 12
2788673 0
2788802 12
2788922 8
2789048 0
2789051 0
2789088 0
2789177 0
2789255 0
2789273 33
2789330 18
2789351 2
2789399 0
2789483 16
2789537 0
2789672 41
2789732 8
2789750 0
2789849 0
2789918 0
2790128 3
2790162 0
2790239 0
2790366 0
2790452 0
2790479 0
2790482 0
2790584 79
2790593 20
2790655 0
2790689 0
2790720 0
2790746 33
2790846 0
2790863 5
2790913 0
2791182 0
2791270 0
2791320 8
2791395 0
2791428 0
2791480 0
2791488 29
2791542 0
2792385 0
2792436 31
2792523 0
2792566 12
2792608 0
2792825 7
2792845 0
2792896 0
2792939 0
2793268 0
2793284 0
2793313 0
2793349 0
2793422 0
2793509 0
2793616 0
2793776 0
2793816 0
2793959 0
2794140 0
2794158 0
2794209 4
2794270 32
2794456 97
2794465 0
2794519 0
2794560 0
2794717 0
2794777 0
2794786 0
2794795 30
2794978 52
2795118 2
2795188 0
2795418 42
2795529 0
2795685 12
2795775 7
2795826 1
2795837 0
2796024 0
2796084 0
2796159 4
2796168 27
2796192 0
2796286 0
2796324 10
2796372 5
2796465 0
2796486 54
2796558 31
2796712 0
2797042 0
2797419 0
2797509 0
2797556 0
2797572 31
2797580 9
2797673 13
2797688 61
2797751 0
2797771 16
2797809 0
2797835 1
2798096 0
2798273 0
2798510 0
2798681 32
2798753 0
2799327 0
2799541 0
2799760 36
2800465 0
2800636 3
2800799 0
2800852 0
2801108 33
2801121 29
2801188 0
2801225 0
2801321 4
2801889 43
2802007 0
2802156 0
2802366 0
2802498 1
2802639 0
2802801 0
2802816 0
2802828 0
2802965 0
2803076 0
2803157 0
2803220 0
2803565 0
2803646 0
2803752 0
2803980 0
2803989 0
2804052 0
2804470 0
2804565 0
2804637 0
2804653 0
2804680 98
2804684 22
2804691 5
2804805 0
2804973 29
2805195 41
2805441 0
2805753 6
2805954 0
2806028 0
2806080 0
2806312 49
2806375 0
2806423 0
2806773 0
2806788 0
2806926 19
2807022 1
2807028 12
2807070 18
2807085 6
2807133 0
2807160 26
2807230 0
2807400 0
2807460 0
2807565 81
2807622 42
2807646 22
2807680 0
2807700 11
2807815 0
2808103 19
2808355 0
2808397 0
2808427 15
2808622 12
2808712 0
2808733 0
2808859 0
2808955 17
2808976 0
2808987 1
2808997 0
2809138 0
2809378 21
2809396 21
2809456 23
2809628 0
2809774 63
2809795 0
2809870 9
2809882 0
2809900 62
2810198 0
2810209 0
2810276 5
2810328 15
2810331 77
2810381 61
2810417 0
2810443 0
2810655 0
2810730 6
2810757 2
2810988 198
2811195 11
2811252 11
2811303 0
2811438 0
2811864 57
2811876 39
2811900 0
2811912 7
2811924 0
2811981 0
2812011 0
2812053 3
2812122 0
2812278 67
2812425 0
2812437 4
2812579 0
2812758 0
2812791 9
2812815 37
2812879 0
2812969 0
2813246 0
2813280 0
2813386 0
2813479 0
2813597 0
2813645 19
2813648 0
2813663 0
2813789 0
2813799 37
2813801 137
2813829 0
2813852 0
2813854 0
2813874 0
2813977 0
2814211 3
2814491 0
2814517 0
2814563 66
2814768 0
2814914 1
2814976 0
2814997 0
2815066 42
2815088 0
2815214 13
2815331 62
2815352 0
2815400 16
2815460 1
2815526 15
2815587 54
2815633 7
2815646 0
2815787 56
2815807 0
2815923 0
2815936 16
2816143 0
2816249 0
2816473 2
2816572 18
2816587 0
2816758 0
2816802 12
2816811 2
2816933 55
2817071 14
2817143 39
2817239 0
2817257 33
2817587 2
2817611 0
2817662 0
2817742 0
2817842 118
2817866 0
2817951 77
2817963 69
2818067 41
2818077 0
2818208 0
2818449 0
2818477 79
2818636 59
2818822 0
2818938 75
2818998 28
2819019 0
2819043 18
2819172 2
2819211 0
2819232 0
2819277 13
2819298 74
2819355 64
2819427 102
2819547 32
2819775 3
2819925 115
2820126 3
2820138 32
2820168 9
2820333 4
2820363 69
2820551 0
2820661 2
2820845 0
2820945 131
2820993 0
2821039 13
2821236 8
2821353 4
2821500 0
2821531 0
2821771 0
2822071 0
2822256 0
2822271 0
2822284 0
2822337 0
2822541 24
2822733 36
2822905 0
2823081 6
2823108 0
2823189 1
2823333 48
2823365 35
2823414 0
2823525 77
2823572 7
2823622 0
2823771 0
2823894 5
2823948 0
2823952 27
2823981 0
2824066 80
2824072 32
2824097 0
2824137 47
2824143 140
2824228 0
2824360 14
2824378 122
2824381 41
2824622 31
2824628 14
2824655 93
2824757 0
2824802 5
2824805 0
2824811 1581
2824916 12
2824931 7
2825201 6
2825239 0
2825353 0
2825391 31
2825566 0
2825690 20
2825696 101
2825741 0
2825797 3
2825940 13
2825963 0
2825995 0
2826080 14
2826115 0
2826122 0
2826280 60
2826290 0
2826332 0
2826493 0
2826502 0
2826592 0
2826832 0
2826935 0
2826977 0
2827042 0
2827057 0
2827069 0
2827150 0
2827306 0
2827387 0
2827838 0
2827894 0
2827910 0
2827956 0
2827975 0
2827987 0
2827997 0
2828004 0
2828027 57
2828045 0
2828234 0
2828320 12
2828662 173
2828995 89
2829068 0
2829414 0
2829421 0
2829429 1
2829507 0
2829621 1
2829750 10
2829753 4
2829901 3
2829914 0
2830168 27
2830470 0
2830483 78
2830561 35
2830612 0
2830637 2
2830676 39
2830696 12
2830721 0
2830728 7
2831094 0
2831166 0
2831303 0
2831367 0
2831481 0
2831530 0
2831631 0
2831687 0
2831701 0
2831799 0
2832019 0
2832305 0
2832470 0
2832738 0
2832895 0
2832957 5
2832977 45
2833053 0
2833325 0
2833386 0
2833470 0
2833476 12
2833617 0
2833681 0
2833694 1
2833708 6
2833948 0
2833963 0
2834018 1
2834030 0
2834096 4
2834158 17
2834180 0
2834338 4
2834362 41
2834395 26
2834412 0
2834446 5
2834578 68
2834662 61
2834785 0
2835572 0
2835617 0
2835822 0
2835842 0
2835866 2
2835988 0
2836014 0
2836156 3
2836198 0
2836224 0
2836257 1
2836362 0
2836406 3
2836457 0
2836520 0
2836541 0
2836562 0
2836631 1
2836689 0
2836802 0
2836856 0
2836860 0
2837026 0
2837177 0
2837243 0
2837342 0
2837471 0
2837673 0
2837729 6
2837811 0
2837855 0
2837987 0
2838017 3
2838077 0
2838163 0
2838338 0
2838349 0
2838580 50
2838700 0
2838895 0
2838982 0
2839042 22
2839193 0
2839360 3
2839375 0
2839492 10
2839514 0
2839885 17
2839992 94
2840191 35
2840383 55
2840433 0
2840521 66
2840524 38
2840573 5
2840580 56
2840584 3
2840649 54
2840661 39
2840666 2
2840835 0
2841071 0
2841482 37
2841579 15
2841585 0
2841651 24
2841827 6
2841884 26
2842077 7
2842115 0
2842175 25
2842196 0
2842211 13
2842278 0
2842442 0
2842514 0
2842580 0
2842751 0
2842811 0
2842877 0
2842958 0
2843072 0
2843381 0
2843506 0
2844137 0
2844165 20
2844216 37
2844225 18
2844246 0
2844303 0
2844414 0
2844420 0
2844561 0
2844621 0
2844852 35
2844960 1
2845720 39
2845834 18
2845981 23
2846167 80
2846182 0
2846228 0
2846351 0
2846370 0
2846380 0
2846541 0
2846688 1
2846789 4
2846829 13
2846835 0
2846888 0
2846963 0
2846999 0
2847063 0
2847077 0
2847105 0
2847186 0
2847335 0
2847531 0
2847726 0
2847735 0
2848184 0
2848403 0
2848604 0
2848637 0
2848677 0
2848790 0
2849192 0
2849330 0
2849405 0
2849489 0
2849495 0
2849538 0
2849664 0
2849745 0
2849880 0
2849892 0
2849910 0
2849919 0
2849982 0
2850030 0
2850189 31
2850193 0
2850406 23
2850427 105
2850454 52
2850532 0
2850541 0
2850568 0
2850634 0
2850658 0
2850728 0
2850859 0
2850886 9
2851015 38
2851141 0
2851150 0
2851192 0
2851207 0
2851273 0
2851357 0
2851360 0
2851450 0
2851453 0
2851459 0
2851537 0
2851540 0
2851573 0
2851594 0
2851693 0
2851710 0
2851942 0
2851966 0
2852005 0
2852011 0
2852035 0
2852074 0
2852080 0
2852113 0
2852152 0
2852179 0
2852200 0
2852344 44
2852383 163
2852419 24
2852436 0
2852452 0
2852686 0
2852763 0
2853172 0
2853280 0
2853409 2
2853661 30
2853841 0
2853962 15
2853980 0
2853992 29
2854001 12
2854007 16
2854065 0
2854478 2
2854661 0
2854667 2
2854784 0
2854913 0
2855051 0
2855102 5
2855105 20
2855183 0
2855213 4
2855438 0
2855579 0
2855684 0
2855774 11
2855857 539
2855926 0
2856061 11
2856148 0
2856208 0
2856376 0
2856467 0
2856479 82
2856566 7
2856578 0
2856620 0
2856926 11
2857120 41
2857374 131
2857378 59
2857396 19
2857555 254
2858156 0
2858239 0
2858286 3
2858408 9
2858537 14
2858600 16
2858630 0
2859239 21
2859292 0
2859828 5
2860092 0
2860313 7
2860339 78
2860349 0
2860392 7
2860848 24
2861112 4
2861463 0
2861556 7
2861601 9
2861653 0
2861992 0
2862022 0
2862068 42
2862175 0
2862328 0
2862382 0
2862516 18
2862556 0
2862757 20
2863274 0
2863292 0
2863487 0
2863545 0
2863614 0
2863790 0
2863862 4
2863879 0
2863898 0
2863909 23
2863913 7
2863933 0
2864004 0
2864102 0
2864289 0
2864355 0
2864529 0
2864799 0
2865030 0
2865105 0
2865126 11
2865242 0
2865393 0
2865435 0
2865536 0
2865675 7
2865684 46
2865728 0
2865771 0
2865958 0
2866114 0
2866119 6
2866126 0
2866218 0
2866236 37
2866407 0
2866419 32
2866616 0
2866635 49
2866648 0
2866695 81
2866785 0
2866829 0
2866928 0
2867016 62
2867237 0
2867389 0
2867401 48
2867497 48
2867605 0
2867641 0
2867761 97
2867987 16
2868005 0
2868038 0
2868101 0
2868226 25
2868318 0
2868398 28
2868777 0
2868937 0
2868939 58
2868958 0
2869034 0
2869070 0
2869267 0
2869299 5
2869311 0
2869332 21
2869486 28
2869547 358
2869572 1
2869677 2
2869838 52
2869874 0
2869931 34
2870003 9
2870129 10
2870216 2
2870607 86
2870627 0
2870632 0
2870636 0
2870652 114
2870734 0
2870749 0
2870791 0
2871153 18
2871561 0
2871747 0
2871817 38
2871872 0
2871906 0
2871914 0
2872226 28
2872229 0
2872445 13
2872481 0
2872534 0
2872747 0
2872750 6
2872763 0
2872799 26
2872840 0
2873055 0
2873081 30
2873251 0
2873303 16
2873392 13
2873679 0
2873686 0
2874092 0
2874146 7
2874198 10
2874293 25
2874375 0
2874448 0
2874629 0
2874654 0
2874660 0
2874781 0
2874814 0
2874832 1
2874892 0
2874958 0
2875006 0
2875033 0
2875075 0
2875090 0
2875172 0
2875181 0
2875263 0
2875288 0
2875411 8
2875414 0
2875525 0
2875545 0
2875561 28
2875582 0
2875609 0
2875716 0
2875843 19
2876134 25
2876149 33
2876163 0
2876182 0
2876328 5
2876349 1690
2876666 0
2876692 0
2876751 0
2876944 21
2877225 0
2877266 6
2877454 0
2877547 37
2877580 46
2877633 0
2877734 0
2877758 0
2877928 0
2877989 0
2877993 0
2878023 0
2878076 0
2878293 0
2878452 0
2878479 0
2878506 2
2878527 0
2878632 0
2878779 0
2878877 0
2879095 3
2879130 0
2879235 0
2879249 0
2879258 50
2879261 0
2879326 4
2879523 0
2879649 0
2879703 0
2879770 0
2879858 0
2879912 0
2880013 9
2880156 0
2880202 0
2880243 7
2880253 0
2880326 0
2880336 37
2880359 9
2880402 2
2880441 0
2880448 0
2880456 0
2880463 0
2880538 61
2880577 0
2880621 0
2880673 0
2880725 0
2880769 22
2880778 0
2880786 61
2880841 73
2880872 0
2880877 0
2880889 6
2880907 13
2880940 19
2881024 11
2881135 31
2881175 0
2881196 0
2881312 6
2881339 33
2881567 0
2881595 35
2881666 10
2881669 66
2881744 0
2881756 8
2881885 0
2881930 0
2882046 91
2882175 52
2882193 12
2882215 64
2882277 0
2882280 93
2882354 0
2882358 0
2882364 0
2882373 0
2882381 0
2882475 31
2882484 0
2882523 0
2882581 0
2882600 1
2882741 21
2882772 13
2882786 0
2882826 0
2882871 0
2882960 6
2883096 18
2883134 0
2883214 0
2883269 0
2883319 0
2883325 1
2883360 0
2883393 5
2883400 0
2883426 0
2883439 0
2883487 9
2883507 0
2883543 0
2883583 0
2883638 0
2883640 0
2883728 0
2883739 0
2883746 0
2883758 0
2883779 33
2883781 0
2883797 0
2883860 0
2883888 16
2883999 0
2884036 0
2884092 0
2884098 11
2884108 0
2884131 0
2884144 1
2884147 0
2884196 0
2884229 20
2884247 18
2884260 0
2884279 21
2884305 0
2884313 0
2884326 0
2884372 0
2884374 32
2884411 0
2884447 0
2884456 0
2884458 38
2884491 4
2884503 0
2884506 0
2884516 0
2884593 0
2884596 0
2884647 0
2884674 0
2884686 0
2884690 4
2884710 0
2884785 0
2884827 0
2884912 0
2884920 0
2884963 0
2885086 0
2885108 6
2885149 45
2885161 0
2885216 0
2885332 2
2885342 28
2885411 53
2885459 57
2885540 33
2885648 2
2885807 144
2886010 0
2886066 22
2886079 12
2886097 41
2886358 1
2886496 92
2886526 57
2886605 46
2886625 901
2886714 2
2886901 121
2887060 3
2887168 30
2887249 67
2887297 51
2887366 36
2887376 2
2887492 0
2887547 0
2887559 101
2887600 47
2887694 24
2887802 3
2887961 144
2888148 1
2888237 922
2888257 50
2888336 51
2888366 100
2888504 1
2888765 22
2888783 5
2888796 18
2888852 0
2888903 0
2888914 87
2889003 15
2889112 13
2889141 0
2889196 0
2889199 0
2889325 0
2889329 0
2889347 0
2889389 0
2889407 0
2889443 0
2889548 0
2889558 0
2889641 0
2889653 0
2889669 0
2889679 0
2889703 0
2889707 38
2889719 0
2889753 27
2889778 0
2889788 0
2889816 1
2889836 0
2889838 0
2889843 13
2889853 0
2889882 0
2889983 0
2889992 0
2890001 0
2890066 0
2890129 0
2890141 0
2890144 0
2890175 0
2890188 71
2890190 0
2890201 3
2890251 3
2890326 0
2890348 0
2890378 0
2890407 11
2890477 71
2890516 0
2890537 0
2890568 0
2890595 29
2890624 3
2890657 78
2890695 0
2890862 248
2890942 0
2891233 421
2891557 7
2891677 200
2891698 4
2891839 23
2891941 3652
2892144 6
2892177 15
2892306 41
2892312 126
2892331 2
2892414 829
2892451 133
2892478 0
2892561 106
2892674 52
2892808 14
2892833 0
2892845 3
2892873 0
2892890 21
2892952 1
2893025 64
2893148 22
2893178 5
2893505 85
2893528 77
2893672 18
2893687 0
2893713 7
2893826 21
2893903 0
2893956 0
2893989 0
2894002 8
2894047 0
2894199 47
2894272 0
2894317 3
2894339 0
2894364 0
2894408 3
2894411 31
2894425 0
2894477 0
2894619 0
2894725 3
2894878 0
2894912 29
2895015 190
2895138 0
2895147 10
2895197 0
2895319 0
2895323 0
2895363 0
2895419 0
2895593 0
2895605 0
2895655 0
2895689 0
2895845 0
2896058 0
2896087 0
2896208 0
2896267 0
2896286 0
2896361 0
2896400 8
2896588 0
2896733 39
2896763 52
2896766 782
2896840 7
2896895 22
2896931 0
2897150 0
2897227 0
2897274 15
2897307 0
2897318 43
2897555 1
2897591 0
2897818 8
2897882 0
2897938 0
2897996 0
2898011 0
2898028 0
2898086 0
2898119 0
2898131 7
2898176 48
2898224 0
2898257 0
2898290 142
2898500 0
2898506 66
2898889 0
2899007 0
2899130 4
2899251 0
2899282 20
2899415 0
2899481 10
2899605 150
2899607 21
2899616 33
2899922 3
2900039 1
2900257 0
2900354 0
2900564 0
2900579 0
2900705 0
2900805 0
2901014 0
2901665 0
2901711 0
2901774 35
2901822 2
2901903 0
2902194 31
2902278 8
2902342 0
2902389 0
2902401 33
2902533 7
2902617 0
2902861 0
2902902 0
2903138 0
2903190 0
2903301 82
2903316 0
2903334 18
2903589 0
2903610 29
2903619 0
2903748 0
2903821 0
2903830 0
2903851 0
2903881 0
2903926 0
2904094 0
2904231 0
2904272 0
2904649 0
2904720 0
2904742 0
2904988 0
2905082 0
2905298 13
2905452 0
2905482 0
2905509 0
2905540 0
2905629 24
2905683 0
2905719 0
2905797 0
2905800 0
2906001 9
2906094 0
2906124 0
2906130 0
2906223 0
2906289 0
2906390 0
2906597 0
2906692 0
2906723 13
2906972 0
2906980 0
2907044 5
2907379 0
2907395 0
2907520 0
2908109 0
2908270 18
2908327 11
2908336 0
2908477 0
2908582 0
2908760 61
2909041 0
2909103 0
2909796 60
2909805 77
2909820 0
2909826 0
2909865 0
2909988 0
2910038 14
2910275 0
2910477 0
2910539 0
2910608 0
2910890 2
2910932 0
2910983 0
2911094 0
2911160 0
2911298 0
2911346 0
2911373 20
2911418 5
2911686 0
2911698 0
2911728 0
2911748 0
2911764 0
2911805 0
2911848 0
2911903 106
2911922 0
2912018 0
2912090 0
2912144 101
2912280 0
2912342 0
2912402 3
2912443 0
2912593 0
2912780 0
2912984 0
2913026 0
2913038 0
2913238 0
2913302 0
2913541 0
2913570 74
2913958 10
2914003 21
2914105 0
2914144 0
2914212 0
2914236 0
2914323 0
2914353 0
2914356 0
2914404 0
2914422 0
2914437 0
2914466 0
2914509 0
2914542 0
2914566 0
2914575 0
2914628 6
2914724 14
2914742 14
2914790 0
2915075 0
2915087 52
2915257 7
2915470 5
2915528 0
2915626 9
2916263 0
2916305 0
2916316 0
2916333 0
2916369 0
2916526 0
2916576 0
2916595 0
2916616 0
2916699 0
2916741 0
2916873 8
2916965 0
2917074 0
2917125 0
2917203 37
2917212 0
2917302 4
2917419 0
2917452 0
2917739 0
2918108 0
2918318 0
2918432 0
2918438 0
2918561 0
2918612 0
2918758 0
2918782 54
2918831 0
2918959 0
2918983 0
2919550 0
2919577 0
2919598 0
2919705 10
2919819 7
2920095 0
2920395 12
2920569 0
2920608 12
2920611 0
2920614 0
2920668 0
2920868 0
2920928 0
2921093 0
2921114 0
2921696 0
2921705 4
2921840 2
2921876 0
2921900 2
2921930 0
2922000 0
2922008 0
2922074 0
2922116 0
2922183 0
2922240 0
2922290 0
2922323 0
2922393 0
2922512 0
2922629 0
2922652 16
2922726 0
2923117 38
2923129 0
2923135 14
2923294 0
2923303 60
2923500 0
2923575 0
2923596 0
2923740 11
2923776 0
2924256 24
2924298 31
2924319 22
2924472 0
2924628 0
2924700 0
2924799 0
2924820 0
2924951 39
2925137 68
2925158 0
2925215 0
2925266 0
2925314 32
2925409 0
2925418 48
2925434 0
2925443 16
2925476 0
2925533 0
2925647 0
2925791 0
2925803 0
2925860 1
2925989 0
2926042 26
2926081 21
2926084 0
2926117 19
2926132 0
2926348 0
2926365 0
2926489 0
2926522 0
2926564 0
2926802 3
2926856 0
2927235 14
2927280 0
2927371 0
2927383 0
2927406 0
2927467 0
2927536 7
2927539 0
2927870 11
2927942 11
2928028 11
2928062 0
2928115 46
2928199 0
2928347 25
2928481 14
2928488 0
2928523 0
2928631 0
2928688 16
2928844 0
2928913 16
2928925 0
2928985 0
2929210 0
2929284 4
2929498 0
2929546 0
2929569 0
2929579 36
2929582 0
2929633 0
2929663 0
2929714 2203
2929871 147
2929873 0
2930035 0
2930068 1
2930179 0
2930221 0
2930236 1
2930248 29
2930326 8
2930485 16
2930554 0
2930587 0
2930590 41
2930698 0
2930704 2
2930825 41
2930870 0
2930912 19
2930985 0
2931017 0
2931077 0
2931080 0
2931089 0
2931242 0
2931293 7
2931305 0
2931389 1
2931490 0
2931567 0
2931808 0
2931818 2
2931854 0
2931928 0
2931956 0
2932103 0
2932112 0
2932238 0
2932554 0
2932600 0
2932723 0
2932805 0
2932919 0
2933087 6
2933156 22
2933219 0
2933222 13
2933297 0
2933300 0
2933333 0
2933339 0
2933381 0
2933414 0
2933582 6
2933600 0
2933612 20
2933955 0
2934034 0
2934482 0
2934704 0
2934721 0
2934740 0
2934819 0
2934842 0
2934938 0
2934959 0
2934977 0
2935016 1
2935046 0
2935175 0
2935187 0
2935205 13
2935211 0
2935214 0
2935235 0
2935241 0
2935424 0
2935643 0
2935844 0
2935888 0
2935904 0
2935982 0
2935995 22
2936081 0
2936165 0
2936201 0
2936294 0
2936336 5
2936411 0
2936517 2
2936541 0
2936979 0
2937042 0
2937198 11
2937213 0
2937246 4
2937270 0
2937285 36
2937297 0
2937474 2675
2937751 0
2937772 0
2937776 0
2937784 0
2937832 0
2937913 0
2937928 0
2937976 88
2938060 0
2938222 0
2938252 0
2938270 0
2938417 0
2938487 7
2938681 0
2938746 13
2938767 0
2939049 13
2939223 0
2939283 0
2939442 0
2939464 0
2939702 76
2939708 0
2939792 0
2939906 9
2939960 11
2939966 0
2940021 0
2940213 7
2940241 0
2940797 0
2941797 0
2941910 0
2942033 0
2942052 0
2942136 0
2942536 0
2942755 15
2942876 0
2943083 0
2943134 0
2943161 0
2943260 0
2943395 7
2943398 0
2943551 31
2943593 0
2944016 21
2944025 0
2944058 0
2944439 92
2944457 0
2944473 117
2944503 33
2944568 0
2944610 0
2944655 48
2944751 0
2945003 0
2945075 0
2945144 3
2945174 0
2945183 0
2945300 0
2945404 0
2945645 0
2945961 17
2946060 5
2946063 0
2946132 0
2946318 0
2946396 0
2946399 0
2946483 8
2946498 0
2946567 5
2946609 0
2946675 23
2946741 0
2946774 3
2946966 21
2947050 0
2947291 0
2947334 0
2947371 25
2947461 0
2947560 0
2947738 0
2947854 0
2947936 13
2947948 0
2947981 5
2947984 43
2948023 16
2948026 2
2948044 0
2948053 0
2948224 0
2948644 29
2948710 0
2948743 0
2948746 0
2948860 55
2948872 0
2948959 0
2949016 0
2949070 6
2949148 5
2949214 29
2949217 2
2949438 21
2949651 6
2949705 18
2949742 0
2949819 0
2949828 0
2949855 27
2950017 19
2950095 0
2950331 0
2950535 0
2950577 0
2950986 0
2951092 0
2951104 7
2951118 0
2951161 94
2951195 2
2951463 0
2951679 0
2951796 34
2951847 5
2951914 0
2952075 0
2952177 0
2952183 42
2952195 66
2952263 2
2952465 0
2952574 0
2952588 0
2952605 0
2952633 0
2952726 2
2952759 2
2952771 0
2952798 11
2952822 0
2952858 16
2953071 0
2953215 0
2953757 0
2953817 11
2953882 0
2953896 16
2954069 9
2954151 0
2954158 29
2954241 0
2954320 0
2954323 23
2954326 0
2954335 0
2954341 0
2954344 0
2954350 0
2954356 0
2954363 0
2954365 0
2954396 0
2954410 0
2954472 0
2954540 54
2954570 24
2954613 0
2954639 3
2954848 0
2954875 0
2954918 0
2955275 0
2955319 0
2955374 0
2955474 7
2955531 0
2955690 23
2955762 136
2955771 62
2955822 0
2955881 0
2955912 0
2955984 0
2955992 0
2956074 5
2956215 28
2956254 0
2956320 12
2956332 0
2956544 0
2956567 0
2956610 10
2956666 0
2956814 0
2957040 0
2957053 15
2957096 0
2957255 1
2957328 0
2957447 0
2957516 0
2957582 0
2957679 0
2957771 16
2957835 0
2957853 0
2957911 63
2957989 8
2957992 108
2958001 0
2958037 23
2958043 25
2958091 0
2958118 24
2958337 0
2958349 5
2958460 6
2958484 7
2958547 0
2958748 0
2958840 0
2958846 0
2958853 15
2958935 0
2958955 15
2959081 0
2959228 4
2959327 24
2959350 0
2959393 0
2959429 5
2959459 0
2959516 0
2959580 3
2959826 0
2959937 0
2960000 0
2960027 0
2960512 0
2960547 0
2960623 2
2960631 1
2960661 0
2960829 12
2960844 0
2961044 0
2961165 0
2961242 0
2961259 0
2961439 26
2961488 0
2961534 14
2961646 0
2961674 0
2961692 0
2961694 0
2961753 0
2961915 31
2962019 0
2962121 0
2962228 0
2962295 7
2962352 30
2962370 0
2962372 0
2962383 0
2962390 0
2962416 6
2962508 8
2962826 0
2962930 0
2962936 0
2962976 1
2963107 0
2963293 0
2963359 0
2963596 0
2963636 0
2963755 24
2964025 16
2964115 34
2964475 0
2964598 0
2964655 0
2964864 0
2964919 0
2965032 0
2965120 6
2965124 11
2965169 9
2965194 74
2965256 0
2965267 0
2965409 0
2965481 0
2965663 0
2965701 0
2965749 0
2965843 0
2965849 5
2965858 0
2965865 6
2965873 5
2965905 31
2966047 1
2966148 0
2966165 37
2966215 0
2966303 8
2966354 11
2966393 0
2966565 4
2966649 18
2966663 0
2966935 55
2967095 19
2967122 61
2967170 7
2967173 1
2967251 10
2967341 0
2967431 0
2967539 0
2967596 0
2967659 0
2967700 5
2967778 24
2967782 0
2967792 0
2967899 0
2967903 0
2968010 0
2968038 0
2968100 0
2968226 0
2968289 15
2968297 31
2968309 4
2968321 0
2968384 0
2968554 0
2968617 0
2968772 0
2968779 0
2968869 0
2968881 0
2968890 0
2968896 0
2968902 0
2969170 0
2969202 0
2969259 0
2969307 0
2969311 0
2969334 0
2969400 0
2969719 8
2969751 0
2969868 0
2969889 3
2970070 0
2970141 0
2970396 0
2970552 5
2970660 0
2970759 0
2970933 0
2971001 0
2971232 4
2971397 0
2971439 11
2971653 0
2971759 0
2971878 48
2971891 54
2971996 0
2972068 2
2972333 0
2972353 14
2972407 0
2972434 0
2972482 0
2972497 0
2972551 0
2972586 9
2972593 49
2972686 0
2972698 76
2972704 0
2972773 3
2972860 76
2972913 0
2972917 0
2972923 0
2972955 0
2972963 0
2972995 0
2973014 18
2973666 0
2973680 1
2973717 0
2973753 0
2973757 0
2973761 0
2973936 0
2973939 13
2973954 0
2974041 46
2974182 1
2974353 0
2974394 0
2974473 0
2974632 14
2974653 0
2974661 0
2974684 3
2974779 0
2974905 0
2974923 52
2974956 0
2975055 1
2975073 0
2975157 0
2975275 0
2975322 15
2975409 0
2975421 0
2975658 0
2975800 0
2976063 0
2976117 19
2976174 0
2976192 38
2976495 5
2976506 0
2976701 5
2976807 0
2976857 0
2976937 0
2977021 0
2977026 0
2977094 0
2977296 0
2977460 0
2977653 3
2977678 0
2977789 8
2977798 0
2977840 0
2977918 0
2978023 0
2978188 0
2978209 28
2978257 32
2978266 32
2978393 6
2978412 0
2978557 0
2979000 0
2979051 16
2979429 66
2979486 0
2979701 5
2979735 3
2979913 0
2979941 0
2980004 0
2980013 33
2980049 83
2980238 4
2980307 43
2980385 142
2980481 21
2980535 56
2980619 0
2980730 37
2980741 0
2981048 0
2981173 32
2981177 71
2981252 0
2981378 33
2981481 0
2981580 5
2981730 0
2981887 0
2981922 0
2982003 11
2982574 0
2982637 0
2982988 0
2983084 37
2983107 0
2983386 0
2983426 0
2983488 0
2983783 0
2984054 87
2984076 96
2984155 0
2984195 17
2984199 6
2984255 15
2984258 0
2984322 0
2984394 29
2984498 0
2984914 0
2984984 0
2985247 16
2985357 0
2985407 0
2985505 17
2985541 0
2985562 0
2985941 0
2985950 3
2986103 18
2986163 0
2986266 0
2986322 0
2986461 0
2986484 0
2986519 0
2986616 14
2986642 0
2986719 30
2986956 0
2987043 64
2987061 0
2987176 0
2987271 0
2987337 0
2987622 9
2987694 5
2987736 5
2987793 79
2987943 62
2988057 11
2988081 0
2988270 0
2988564 0
2988736 0
2988746 57
2988869 0
2989037 2
2989240 0
2989633 4
2989743 0
2989891 0
2989903 0
2990017 0
2990050 0
2990260 3
2990489 29
2990516 0
2990631 11
2990789 0
2990855 1
2990930 0
2991027 0
2991060 1
2991088 40
2991238 0
2991256 0
2991448 54
2991454 4
2991478 73
2991572 0
2991727 19
2992138 37
2992276 37
2992372 0
2992495 0
2992615 0
2992741 8
2992756 0
2992803 0
2992941 0
2993004 0
2993067 0
2993166 0
2993277 0
2993343 9
2993383 0
2993388 0
2993403 0
2993416 0
2993465 0
2993751 0
2993754 0
2993859 0
2993904 0
2993979 0
2994057 0
2994096 0
2994138 0
2994274 0
2994324 0
2994335 0
2994354 0
2994396 0
2994423 0
2994465 0
2994504 0
2994507 0
2994567 0
2994609 0
2994615 0
2994684 0
2994756 0
2994771 0
2994774 0
2994807 0
2994912 0
2995017 0
2995113 0
2995160 0
2995188 0
2995583 30
2995709 0
2995727 0
2995733 0
2995763 0
2995857 0
2996074 0
2996119 0
2996140 0
2996503 0
2996676 0
2996823 0
2996898 0
2996957 0
2997009 0
2997018 0
2997192 0
2997240 0
2997258 0
2997522 0
2997606 0
2997693 0
2997712 0
2997835 0
2997871 0
2998096 0
2998237 0
2998276 0
2998483 0
2998664 0
2998693 0
2998726 0
2998765 0
2998920 0
2998959 0
2999037 0
2999322 0
2999398 10
2999655 0
2999724 2
2999793 0
2999800 0
2999857 3
2999916 0
2999924 0
2999927 0
2999945 0
2999958 0
2999975 0
3000102 0
3000304 8
3000340 61
3000553 97
3000583 0
3000778 111
3000837 0
3000889 8
3000949 42
3001081 0
3001120 34
3001471 81
3001603 8
3001669 0
3001714 80
3001977 15
3002328 0
3002466 18
3002504 0
3002645 0
3002658 0
3002772 0
3002781 0
3002907 0
3003086 0
3003093 0
3003213 0
3003264 37
3003271 0
3003474 21
3003526 72
3003547 159
3003598 97
3003683 0
3003729 0
3003926 0
3004060 0
3004095 0
3004297 13
3004423 17
3004525 0
3005191 0
3005293 1
3005389 1
3005457 0
3005555 0
3005694 14
3005701 0
3006105 0
3006209 0
3006276 0
3006415 0
3006486 0
3006806 0
3006817 20
3006858 20
3006916 0
3006931 65
3007013 0
3007193 0
3007227 5
3007258 91
3007356 0
3007374 14
3007416 0
3007521 4
3007632 18
3007680 0
3007749 0
3007857 0
3007872 7
3007935 0
3007972 0
3008159 16
3008171 0
3008389 26
3008408 42
3008555 31
3008651 14
3008798 0
3008836 49
3008855 0
3008884 30
3009181 0
3009256 0
3009337 5
3009367 0
3009373 23
3009538 5
3009922 0
3009952 0
3010165 0
3010186 0
3010225 0
3010227 12
3010616 0
3010756 0
3010768 0
3010798 0
3010804 0
3010810 1
3010816 64
3010834 6
3010984 16
3011041 64
3011529 22
3011537 1
3011580 0
3011597 3
3011609 0
3011809 0
3011815 0
3011844 0
3012051 0
3012216 0
3012400 0
3012532 0
3012774 0
3012789 0
3013104 17
3013110 22
3013164 4
3013305 36
3013467 3
3013605 0
3013632 2
3013761 0
3013815 6
3013854 0
3013905 9
3014030 0
3014061 38
3014083 5
3014119 8
3014122 10
3014191 0
3014366 0
3014431 11
3014564 0
3014651 0
3014699 0
3014883 0
3015210 0
3015260 0
3015422 0
3015456 2
3015512 0
3015533 0
3015586 0
3015600 21
3015618 3
3015705 0
3015801 0
3016053 2
3016086 2
3016215 126
3016305 3
3016329 0
3016356 46
3016383 0
3016479 0
3016518 5
3016602 24
3016710 0
3016722 0
3016824 0
3016830 0
3016908 0
3017058 0
3017199 0
3017364 90
3017403 5
3017676 5510
3017700 0
3017737 0
3017805 0
3017925 26
3017946 0
3017952 53
3017963 0
3018057 0
3018105 18
3018108 6
3018153 23
3018156 0
3018204 0
3018225 0
3018255 20
3018321 0
3018510 0
3018618 0
3018780 2
3018819 8
3018858 0
3018990 0
3019142 0
3019188 5
3019293 0
3019395 0
3019558 0
3019578 0
3019585 0
3019615 0
3019618 0
3019628 0
3019632 0
3019739 0
3019747 0
3019750 0
3019756 0
3019914 0
3020048 62
3020065 0
3020491 21
3020543 0
3020580 16
3020650 110
3020661 117
3020691 0
3020758 0
3020930 0
3020964 0
3021051 0
3021093 0
3021288 96
3021294 78
3021421 0
3021438 1
3021703 57
3022102 0
3022120 27
3022156 0
3022207 0
3022363 891
3022372 19
3022518 58
3022543 0
3022623 0
3022738 4
3022759 75
3022934 36
3022977 0
3023001 0
3023182 18
3023247 0
3023311 26
3023352 30
3023434 0
3023470 0
3023474 0
3023700 0
3023746 0
3024031 0
3024322 0
3024400 0
3024607 0
3024730 0
3024742 0
3024745 0
3024802 0
3024829 0
3024838 0
3024858 0
3024879 0
3025042 0
3025144 0
3025258 0
3025382 0
3025430 0
3025853 0
3025868 0
3025877 0
3025937 0
3026009 0
3026255 0
3026267 0
3026512 0
3026531 0
3026579 0
3026656 18
3026683 25
3026758 13
3026842 0
3026866 0
3026965 0
3027049 4
3027055 0
3027247 0
3027445 54
3027730 0
3027931 42
3027970 0
3028096 14
3028135 6
3028514 27
3028526 13
3028734 13
3028761 0
3028934 15
3029043 4
3029079 9
3029133 15
3029238 11
3029516 0
3029577 0
3029628 12
3029712 1
3029724 6
3029814 4
3029874 14
3029892 0
3029901 7
3029991 0
3030015 4
3030153 0
3030243 0
3030277 0
3030573 0
3030594 0
3031161 0
3031170 0
3031528 0
3031570 0
3031756 35
3031819 0
3031885 3
3031916 1
3032200 0
3032245 0
3032359 15
3032392 4
3032595 0
3032601 26
3032646 94
3033054 7
3033173 0
3033290 66
3033313 18
3033321 88
3033387 28
3033503 0
3033512 0
3033544 10
3033561 0
3033703 0
3034045 0
3034146 0
3034149 0
3034200 0
3034227 0
3034294 0
3034422 0
3034563 0
3034590 32
3034614 0
3034740 0
3034809 0
3035273 0
3035426 12
3035449 0
3035582 0
3035594 29
3035627 0
3035699 0
3035705 0
3035785 0
3035795 0
3035879 0
3035995 0
3035999 28
3036016 0
3036139 0
3036217 0
3036325 17
3036658 12
3036820 6
3036928 0
3037028 0
3037438 0
3037574 38
3037578 8
3037613 0
3037625 0
3037691 0
3037761 0
3038200 0
3038209 0
3038233 0
3038240 0
3038354 0
3038407 0
3038419 0
3038485 7
3038647 0
3038842 0
3038884 0
3038965 17
3038994 0
3039061 0
3039235 13
3039262 0
3039331 0
3039370 0
3039385 0
3039403 0
3039496 0
3039682 0
3039751 39
3039850 0
3040024 0
3040048 0
3040081 0
3040090 0
3040102 0
3040285 2
3040312 0
3040381 0
3040420 0
3040435 0
3040453 0
3040549 0
3040729 0
3041229 2
3041400 34
3041415 32
3041672 0
3041707 8
3041782 0
3041785 0
3041912 0
3041984 0
3042074 0
3042194 0
3042215 0
3042239 0
3042401 0
3042593 0
3042617 0
3042653 0
3042656 0
3042709 0
3042728 0
3042950 0
3043007 0
3043136 0
3043223 13
3043306 2
3043348 0
3043405 0
3043449 35
3043491 0
3043655 0
3043746 0
3043749 0
3044115 9
3044322 0
3044333 6
3044393 1
3044529 0
3044859 0
3044926 0
3045085 0
3045095 0
3045156 0
3045177 74
3045340 20
3045509 0
3045559 26
3045589 0
3045646 0
3045655 5
3045712 12
3045859 0
3045881 0
3045973 0
3046072 7
3046142 0
3046289 0
3046395 0
3046660 0
3046899 2
3047019 0
3047028 0
3047164 0
3047170 0
3047199 6
3047234 0
3047246 0
3047288 0
3047462 0
3047474 11
3047531 46
3047576 0
3047579 29
3047622 0
3047696 0
3047813 19
3047852 0
3047891 19
3047909 0
3047939 0
3047984 0
3048017 0
3048029 124
3048032 48
3048417 0
3048540 0
3048573 23
3048587 0
3048619 0
3048687 74
3048698 0
3048711 0
3048832 53
3048856 17
3048871 67
3048874 59
3048907 0
3048922 0
3048928 65
3049111 0
3049183 0
3049201 0
3049285 0
3049323 7
3049470 0
3049533 0
3049607 23
3049644 56
3049664 0
3049770 0
3049833 63
3049911 0
3050161 3
3050177 0
3050267 0
3050339 53
3050441 68
3050485 49
3050519 10
3050531 0
3050543 0
3050551 0
3050903 17
3050907 12
3050956 2
3051101 0
3051248 0
3051344 0
3051365 0
3051508 0
3051527 0
3051591 0
3051617 0
3051685 0
3051719 0
3051748 0
3051758 0
3052017 0
3052087 0
3052177 0
3052184 0
3052186 21
3052402 0
3052498 0
3052539 0
3053093 0
3053153 0
3053216 0
3053301 3
3053352 0
3053451 0
3053478 5
3053807 0
3053818 0
3054078 0
3054252 0
3054279 0
3054297 10
3054384 0
3054546 3
3054576 0
3054723 0
3054783 2
3054795 1
3054870 183
3054945 0
3054972 0
3055022 0
3055044 0
3055150 0
3055243 0
3055245 0
3055305 0
3055415 0
3055488 25
3055587 29
3055809 0
3055833 0
3055998 24
3056028 17
3056617 0
3056644 0
3056671 2
3056809 0
3056830 39
3056872 6
3057018 0
3057109 0
3057268 0
3057280 0
3057295 3
3057299 38
3057310 0
3057489 0
3057493 0
3057501 0
3057503 0
3057507 0
3057509 0
3057521 0
3057556 0
3057651 51
3057972 0
3058218 0
3058260 3
3058620 0
3058761 0
3058935 0
3059008 0
3059596 0
3059851 32
3059884 0
3059911 0
3059950 0
3060231 12
3060265 0
3060321 18
3060456 0
3060663 4
3060825 0
3060891 5
3061097 0
3061359 11
3061578 3
3061638 0
3061729 0
3061848 9
3061857 0
3061891 0
3061967 0
3061988 0
3062088 0
3062109 0
3062211 0
3062304 22
3062320 8
3062334 18
3062388 0
3062442 405
3062502 14
3062592 0
3062601 0
3062712 22
3062783 0
3062907 7
3062943 29
3062946 9
3063135 0
3063289 31
3063344 0
3063355 0
3063379 0
3063910 0
3064159 0
3064776 0
3064791 0
3064839 0
3064889 0
3064986 0
3065025 1
3065142 4
3065146 29
3065194 0
3065278 15
3065308 23
3065347 0
3065467 0
3065576 0
3065845 0
3065875 0
3066103 23
3066328 0
3066331 38
3066335 0
3066481 0
3066535 0
3066601 0
3066655 0
3066679 23
3066727 0
3066733 71
3066913 33
3067207 0
3067276 7
3067288 0
3067325 0
3067379 0
3067467 1
3067577 0
3067598 11
3067721 179
3067768 0
3067793 30
3067817 0
3067898 0
3068103 0
3068199 0
3068278 12
3068389 0
3068629 0
3068653 136
3068707 0
3069118 0
3069289 14
3069337 0
3069424 4
3069451 0
3069538 133
3069547 57
3069661 13
3069760 72
3069763 57
3069784 0
3069799 0
3069946 0
3070264 3
3070281 6
3070290 0
3070304 0
3070363 43
3070400 0
3070772 0
3070778 0
3070964 0
3071027 0
3071030 0
3071048 0
3071183 0
3071216 0
3071294 0
3071333 0
3071435 0
3071825 0
3071872 0
3071972 0
3072216 0
3072279 38
3072438 0
3072477 0
3072561 38
3072609 0
3072648 38
3072699 0
3072866 10
3073025 10
3073087 0
3073118 1
3073193 21
3073270 0
3073669 0
3073683 0
3073929 0
3073948 0
3073960 49
3074066 0
3074077 21
3074168 0
3074176 237
3074180 43
3074206 0
3074407 0
3074409 0
3074503 10
3074506 10
3074671 10
3074882 0
3074955 0
3074970 41
3074976 0
3075135 5
3075150 0
3075201 0
3075431 0
3075707 0
3075975 0
3075999 0
3076032 0
3076090 0
3076142 0
3076149 0
3076355 0
3076423 0
3076440 0
3076495 0
3076500 0
3076839 0
3076964 0
3077044 7
3077612 0
3077670 0
3077955 0
3078295 46
3078343 0
3078469 20
3078559 0
3078591 0
3078613 13
3078790 17
3078827 0
3078835 0
3078843 43
3078901 0
3079022 4
3079143 0
3079215 0
3079247 9
3079358 6
3079562 0
3079838 1
3079886 0
3079916 11
3079946 2
3080096 0
3080276 0
3080304 0
3080331 11
3080337 20
3080340 57
3080394 0
3080421 0
3080496 0
3080559 14
3080573 0
3080598 0
3080615 0
3080640 11
3080692 0
3080850 0
3081120 0
3081159 0
3081162 1
3081261 0
3081382 0
3081453 0
3081496 0
3081612 0
3081687 29
3081708 1
3081717 8
3081744 17
3081829 0
3081865 0
3081928 0
3082183 2
3082310 0
3082354 7
3082366 0
3082600 0
3082705 3
3083004 0
3083076 0
3083079 0
3083082 0
3083088 0
3083098 0
3083111 0
3083113 0
3083119 0
3083269 4
3083272 5
3083383 0
3083416 22
3083536 0
3083637 0
3083850 0
3083877 3
3084079 14
3084093 52
3084108 26
3084117 13
3084140 24
3084142 0
3084244 0
3084406 14
3084409 0
3084626 0
3084826 35
3084842 5
3084965 6
3085056 0
3085087 37
3085171 0
3085236 0
3085342 0
3085366 15
3085399 11
3085546 0
3085684 20
3085777 25
3085781 0
3085946 0
3085975 44
3086201 0
3086224 0
3086263 4
3086576 0
3086651 0
3086857 19
3086962 0
3087085 0
3087244 0
3087271 71
3087346 41
3087390 0
3087493 8
3087673 0
3087895 0
3087955 0
3088033 0
3088144 0
3088174 0
3088344 50
3088366 11
3088451 0
3088482 15
3088545 0
3088686 61
3088860 0
3088926 0
3089061 0
3089109 0
3089256 0
3089388 0
3089586 0
3089597 0
3089769 0
3089825 29
3089859 0
3089886 13
3089950 0
3090084 0
3090138 0
3090147 0
3090153 0
3090303 0
3090468 7
3090702 0
3090789 4
3091028 0
3091106 7
3091130 0
3091136 0
3091160 12
3091268 0
3091286 0
3091370 0
3091493 0
3091562 8
3091577 0
3091703 0
3091715 0
3091853 80
3091880 0
3091913 0
3091930 0
3091944 0
3091964 0
3092148 13
3092169 0
3092373 0
3092511 0
3092553 118
3092556 62
3092562 7
3092634 0
3092658 0
3092706 91
3092754 1
3092931 0
3093062 2
3093113 16
3093179 85
3093204 0
3093525 46
3093606 33
3094023 0
3094052 9
3094274 23
3094823 0
3094847 0
3094910 6
3095210 13
3095246 0
3095252 0
3095291 0
3095321 9
3095324 0
3095345 0
3095535 0
3095840 22
3095860 0
3095975 0
3096141 0
3096144 0
3096219 0
3096297 0
3096456 107
3096478 10
3096508 60
3096635 66
3096861 3
3097120 1
3097125 48
3097139 0
3097388 0
3097474 0
3097532 0
3097598 0
3097634 0
3097724 0
3097772 0
3097775 0
3097793 0
3097832 0
3097971 0
3097991 0
3098051 0
3098084 0
3098165 0
3098279 0
3098456 0
3098609 0
3098709 0
3098777 0
3098824 0
3099074 0
3099132 0
3099167 0
3099242 0
3099392 0
3099877 0
3099892 0
3099938 4
3100157 0
3100303 0
3100341 0
3100668 0
3100705 0
3100833 9
3101241 0
3101292 0
3101370 8
3101421 0
3101490 6
3101583 1
3101631 0
3101694 0
3101788 0
3101818 0
3102131 0
3102307 0
3102352 0
3102442 0
3102514 14
3102598 0
3102727 19
3102991 0
3103015 0
3103188 0
3103407 0
3103425 0
3103581 0
3103899 0
3103958 0
3104208 0
3104274 0
3104552 0
3104642 0
3104675 0
3104968 0
3105027 0
3105266 0
3105714 0
3105756 0
3105894 0
3105927 0
3106041 0
3106382 26
3106394 0
3106556 0
3106624 16
3106672 22
3106699 6
3106706 0
3106725 0
3106748 0
3106813 7
3106877 0
3106897 0
3107401 0
3107464 0
3107572 0
3107658 6
3107701 39
3107823 0
3107865 0
3107872 0
3107974 0
3108041 0
3108095 0
3108101 0
3108245 0
3108422 0
3108597 0
3109036 0
3109047 0
3109083 0
3109110 0
3109129 0
3109171 13
3109322 0
3109741 15
3109801 7
3109863 0
3110047 0
3110425 0
3110551 5
3110716 0
3110737 34
3110839 4
3110998 0
3111100 36
3111109 9
3111679 0
3111760 0
3111768 0
3111853 0
3111910 0
3111946 56
3112077 34
3112128 0
3112173 60
3112206 0
3112216 0
3112248 0
3112269 0
3112341 0
3112366 0
3112395 0
3112470 0
3112581 0
3112674 12
3112683 0
3112731 0
3112752 0
3112896 0
3112923 105
3113181 0
3113187 5
3113271 0
3113329 0
3113347 0
3113455 1
3113503 0
3113635 0
3113752 6
3113863 19
3113921 121
3114019 64
3114112 0
3114148 51
3114542 17
3114843 52
3114915 29
3115012 17
3115032 0
3115050 20
3115081 0
3115206 0
3115261 9
3115275 0
3115302 30
3115360 0
3115473 3
3115573 0
3115583 0
3115688 3
3115808 6
3116053 0
3116533 0
3116632 0
3116644 0
3116852 33
3116904 0
3117072 0
3117120 0
3117372 0
3117638 0
3117681 0
3118180 0
3118312 0
3118373 7
3118816 0
3118843 0
3118846 0
3118945 0
3119212 0
3119518 0
3119740 0
3119779 0
3119963 0
3120016 0
3120112 0
3120127 0
3120280 0
3120496 0
3120580 0
3120595 0
3120730 0
3120937 0
3121006 0
3121098 0
3121249 0
3121414 0
3121564 0
3121570 0
3121579 0
3121690 0
3121780 0
3121801 0
3121840 0
3122050 0
3122061 0
3122104 0
3122128 0
3122148 0
3122161 0
3122185 0
3122296 0
3122334 0
3122464 0
3122488 0
3122520 0
3122827 0
3122976 0
3123004 0
3123091 0
3123121 0
3123480 0
3123594 0
3123654 0
3123673 0
3123940 0
3123965 0
3124098 5
3124167 10
3124262 3
3124775 14
3125018 0
3125026 0
3125094 11
3125117 0
3125134 0
3125157 0
3125208 0
3125559 0
3125707 0
3125767 0
3125909 0
3126152 0
3126262 0
3126340 0
3126365 0
3126431 0
3126446 0
3126479 0
3126482 5
3126512 0
3126611 0
3126683 0
3126799 0
3127184 0
3127225 0
3127286 0
3127690 0
3127831 0
3127874 0
3127886 37
3127980 10
3127984 0
3128037 0
3128051 0
3128203 0
3128251 0
3128425 0
3128527 0
3128566 0
3128725 0
3128818 0
3128893 0
3128965 0
3129118 0
3129136 0
3129280 0
3129326 5
3129357 0
3129376 10
3129400 8
3129670 40
3129712 0
3129766 0
3130294 1
3130492 8
3130500 80
3130920 0
3130935 1
3131010 2
3131192 0
3131381 35
3131429 3
3131447 0
3131477 0
3131516 0
3131537 0
3131774 10
3131792 0
3131840 0
3132058 0
3132133 0
3132142 0
3132211 0
3132259 0
3132343 5
3132442 0
3132462 0
3132628 0
3132652 0
3132712 30
3132799 0
3132954 26
3133015 0
3133072 0
3133100 18
3133480 0
3133628 0
3133645 0
3133753 0
3133797 0
3134007 0
3134136 0
3134391 0
3134535 0
3134604 0
3134724 0
3134844 0
3135007 0
3135112 0
3135174 0
3135313 0
3135421 0
3135583 0
3135646 0
3135700 0
3135894 0
3135990 0
3136077 0
3136149 0
3136176 0
3136269 0
3136371 0
3136515 73
3136650 0
3137081 0
3137274 25
3137283 0
3137334 0
3137354 0
3137376 0
3137455 0
3137467 0
3137475 0
3137639 0
3137689 0
3137906 0
3137993 18
3137996 8
3138050 116
3138086 48
3138089 49
3138125 0
3138262 0
3138398 0
3138581 0
3139180 0
3139261 0
3139372 16
3139437 0
3139571 17
3139750 0
3139759 0
3139768 9
3140099 0
3140257 56
3140499 0
3140743 0
3140761 0
3140862 0
3140878 0
3141109 0
3141255 0
3141392 0
3141470 0
3141486 0
3142050 0
3142212 13
3142264 18
3142272 0
3142295 7
3142646 0
3142673 18
3142685 0
3142790 13
3142802 2
3142814 0
3142916 18
3143552 3
3143747 9
3144032 0
3144044 0
3144082 0
3144134 1
3144260 16
3144544 22
3144565 4
3144601 0
3144938 21
3144949 0
3144998 0
3145041 0
3145146 0
3145167 0
3145403 0
3145574 0
3145597 0
3145607 13
3145619 0
3145643 0
3145729 0
3145761 0
3145768 0
3145780 0
3145883 0
3145895 0
3145952 0
3145978 0
3145985 0
3146414 0
3146426 0
3146621 0
3146675 0
3146750 0
3146843 0
3146906 0
3146960 0
3146987 0
3147002 0
3147183 0
3147316 0
3147573 0
3147594 0
3147730 0
3147758 0
3147798 0
3147885 0
3147969 0
3148090 35
3148234 0
3148240 47
3148261 0
3148372 0
3148481 0
3148830 0
3149190 0
3149256 63
3149274 0
3149457 17
3149493 1
3149589 23
3149637 0
3149697 49
3149835 8
3149952 2
3150002 0
3150027 4
3150183 7
3150219 0
3150305 0
3150459 0
3150486 0
3150517 0
3150539 0
3150559 0
3150592 27
3150634 46
3150745 0
3150787 0
3150805 0
3150838 44
3150856 9
3150886 32
3150898 0
3151021 0
3151456 1
3151520 0
3151870 0
3151879 0
3152020 0
3152200 4
3152248 7
3152541 0
3152615 0
3152734 47
3152813 21
3153029 14
3153215 6
3153245 0
3153251 84
3153362 41
3153404 67
3153437 0
3153458 37
3153460 42
3153631 0
3154058 0
3154208 0
3154457 0
3154470 0
3154478 0
3154505 0
3154830 0
3154839 0
3154845 0
3154880 0
3154899 0
3155063 0
3155645 0
3155674 17
3155790 0
3155806 0
3155848 10
3155935 0
3155949 0
3156043 33
3156062 0
3156106 34
3156311 0
3156458 0
3156494 0
3156893 45
3157163 0
3157241 19
3157503 0
3157533 12100
3157535 3
3157561 0
3157568 0
3157599 0
3157986 0
3158109 0
3158256 0
3158391 0
3158394 0
3158448 0
3158502 0
3158520 0
3158558 0
3158631 0
3159089 0
3159116 0
3159185 0
3159280 0
3159377 0
3159687 0
3159755 0
3159789 7
3159814 0
3159908 0
3160001 0
3160040 0
3160121 0
3160316 0
3160448 0
3160589 0
3160623 0
3160694 0
3160861 7
3160955 16
3161059 19
3161305 0
3161343 0
3161377 55
3161428 5
3161569 0
3161788 35
3161992 0
3162105 0
3162672 0
3162852 46
3162881 0
3163019 0
3163134 113
3163206 61
3163434 0
3163765 30
3164255 0
3164307 0
3164718 22
3164722 21
3165052 0
3165145 0
3165210 12
3165478 14
3165545 0
3165572 38
3165746 0
3165766 32
3165778 0
3165862 0
3165903 0
3165928 0
3166004 0
3166063 0
3166253 1
3166256 14
3166271 30
3166411 0
3166432 0
3166741 0
3166760 0
3166831 19
3166944 3
3167008 0
3167072 3
3167127 136
3167174 0
3167281 0
3167317 12
3167323 63
3167383 6
3167419 0
3167770 0
3167886 0
3168503 0
3168547 8
3168556 0
3168583 19
3168589 14
3168657 23
3168754 0
3168883 3
3168962 3
3169021 0
3169192 0
3169321 0
3169390 152
3169399 0
3169777 12
3169837 99
3169980 0
3170059 0
3170153 12
3170203 8
3170606 12
3170903 0
3170906 0
3171098 0
3171116 0
3171239 0
3171341 0
3171560 0
3171734 0
3171830 0
3171923 0
3171974 0
3172001 0
3172025 0
3172130 0
3172214 0
3172322 0
3172364 0
3172403 0
3172556 0
3172634 0
3172718 6
3172880 1
3172925 0
3173012 0
3173388 10
3173398 0
3173420 0
3173443 0
3173806 0
3173971 0
3174176 0
3174180 16
3174216 0
3174287 0
3174549 0
3174591 5
3174755 1
3175177 0
3175207 0
3175309 0
3175345 0
3175564 0
3175618 4
3175702 1
3175882 34
3175885 0
3175945 33
3175969 0
3176026 0
3176224 0
3176401 0
3176497 4
3176812 0
3176916 0
3176931 0
3177033 0
3177042 0
3177222 0
3177471 0
3177582 0
3177719 0
3177780 0
3177892 0
3177937 0
3178009 0
3178177 0
3178297 0
3178429 0
3178480 0
3178510 0
3178597 0
3179077 0
3179200 0
3179209 0
3179374 0
3179380 0
3179437 0
3179605 0
3179617 0
3179719 0
3179747 0
3179775 0
3179899 0
3179948 27
3179991 0
3180006 0
3180082 5
3180094 0
3180097 1
3180126 0
3180199 0
3180541 0
3180553 0
3180733 0
3180745 0
3180817 0
3180874 0
3180931 0
3180994 0
3181057 0
3181071 22
3181191 34
3181449 18
3181527 0
3181695 0
3181713 0
3181726 0
3181779 16
3181809 15
3181818 0
3181941 108
3181959 41
3182043 39
3182099 103
3182306 7
3182402 0
3182595 4
3182636 8
3182765 8
3182879 0
3183084 13
3183112 0
3183486 0
3183585 0
3183749 3
3183891 0
3183900 0
3184113 9
3184172 0
3184175 8
3184364 0
3184424 0
3184549 0
3184552 21
3184703 0
3184718 67
3185119 29
3185125 106
3185128 45
3185176 13
3185182 0
3185275 0
3185442 17
3185641 0
3185746 0
3185764 0
3185773 0
3185833 21
3185949 0
3186059 3
3186062 27
3186074 0
3186341 0
3186434 31
3186446 62
3186506 18
3186560 26
3186686 115
3186692 19
3186704 0
3186710 0
3186725 6
3186881 138
3186971 1
3187056 5
3187281 42
3187418 29
3187587 82
3187604 0
3188095 36
3188135 0
3188147 0
3188453 71
3188543 0
3188708 817
3188810 0
3189068 16
3189198 31
3189361 10
3189602 3
3189616 0
3189631 0
3189682 0
3189685 0
3189749 8
3189928 0
3189974 0
3190009 0
3190102 25
3190219 0
3190447 65
3190821 29
3190839 3
3191037 0
3191094 44
3191313 28
3191503 0
3191551 124
3191566 11
3191575 4
3192082 36
3192278 0
3192407 0
3192776 0
3193005 0
3193121 29
3193136 1
3193145 1
3193148 0
3193636 0
3194088 1
3194118 1
3194475 4
3194547 0
3194592 0
3194817 0
3194843 0
3194918 24
3194996 0
3195188 0
3195217 0
3195447 0
3195534 0
3196034 0
3196121 0
3196163 0
3196169 0
3196184 0
3196274 0
3196339 0
3196470 0
3196589 0
3196603 44
3196639 0
3196696 0
3196974 0
3197016 0
3197122 0
3197190 0
3197233 0
3197474 0
3197554 0
3197558 0
3197564 0
3197628 0
3197765 0
3197834 0
3197897 0
3197915 0
3198008 0
3198089 0
3198131 0
3198200 0
3198209 0
3198223 0
3198236 0
3198302 0
3198335 0
3198425 0
3198596 0
3198695 0
3198701 0
3198779 0
3198872 0
3198930 0
3199357 0
3199432 0
3199657 0
3199738 0
3199843 0
3199981 0
3200120 0
3200298 0
3200322 0
3200421 0
3200724 0
3200766 0
3200784 0
3200877 0
3201008 0
3201137 0
3201236 0
3201349 0
3201371 0
3201590 0
3201644 0
3201809 0
3201891 0
3202014 0
3202094 0
3202177 0
3202201 0
3202336 0
3202525 0
3202755 40
3203023 82
3203218 4
3203233 0
3203308 276
3203380 39
3203452 10
3203554 0
3203579 0
3203605 0
3203674 0
3203692 0
3203698 0
3203749 16
3204060 96
3204262 0
3204315 7
3204372 2
3204479 0
3204585 0
3204729 2
3204733 1
3204743 0
3204747 11
3204757 0
3204761 0
3204824 0
3204877 54
3204982 0
3205005 0
3205127 0
3205208 0
3205270 3
3205428 0
3205452 20
3205590 66
3205674 0
3205908 0
3206052 0
3206088 0
3206104 0
3206337 0
3206379 15
3206499 0
3206707 0
3206748 0
3206898 41
3207035 29
3207101 8
3207111 0
3207168 0
3207219 0
3207267 0
3207348 12
3207500 0
3207513 13
3207516 47
3207609 10
3207803 0
3207849 0
3207974 0
3207990 16
3208107 1
3208245 0
3208256 0
3208279 2
3208325 68
3208403 0
3208438 6
3208501 0
3208554 0
3208593 0
3208795 0
3208846 0
3208976 0
3209010 1
3209132 0
3209260 0
3209288 0
3209405 0
3209459 0
3209680 0
3209791 3
3209932 5
3209948 0
3210107 0
3210275 0
3210362 0
3210728 20
3210965 11
3211080 0
3211083 43
3211228 0
3211392 0
3211461 10
3211512 0
3211567 0
3211602 27
3211632 41
3211734 67
3211796 0
3211978 0
3212010 2
3212040 0
3212049 49
3212081 0
3212101 30
3212506 0
3212545 57
3212778 6
3212931 14
3212988 282
3213212 0
3213494 18
3213537 9
3213573 0
3213735 3
3213774 0
3214113 11
3214134 126
3214289 42
3214404 13
3214575 0
3214863 23
3214974 0
3215038 1
3215045 9
3215088 1
3215097 0
3215145 10
3215187 0
3215238 10
3215273 0
3215335 146
3215346 0
3215359 0
3215525 44
3215536 0
3215560 0
3215702 1
3215894 0
3215900 32
3216021 0
3216032 3
3216065 0
3216089 0
3216092 0
3216227 0
3216410 0
3216455 0
3216473 0
3216518 0
3216623 0
3216656 0
3216797 0
3216815 0
3216902 0
3217061 0
3217091 0
3217238 0
3217250 0
3217253 0
3217271 0
3217295 0
3217298 0
3217667 0
3217781 0
3217838 0
3217889 0
3218003 0
3218175 0
3218255 0
3218294 0
3218384 0
3218405 0
3218735 0
3218751 0
3218774 0
3218783 0
3218829 0
3218918 0
3218924 0
3218939 0
3219066 0
3219113 0
3219161 0
3219331 0
3219376 0
3219391 0
3219464 0
3219561 0
3219642 1
3219645 0
3219699 0
3219725 0
3219735 0
3219745 0
3219764 0
3219774 13
3219784 0
3219795 0
3219806 0
3219823 16
3219849 9
3219899 0
3219917 10
3219940 0
3220025 0
3220304 0
3220328 0
3221018 0
3221039 0
3221078 0
3221171 8
3221207 0
3221222 0
3221279 3
3221312 0
3221345 0
3221380 0
3221389 0
3221399 0
3221420 0
3221432 0
3221452 0
3221748 19
3221787 1
3221828 0
3221916 0
3221931 36
3222021 4
3222056 0
3222108 29
3222151 14
3222187 34
3222217 0
3222294 4
3222366 0
3222431 0
3222708 0
3222924 0
3222978 0
3223011 0
3223122 0
3223197 0
3223272 0
3223338 0
3223478 0
3223676 0
3224461 38
3224481 7
3224494 0
3224500 0
3224583 0
3224916 0
3225176 0
3225228 0
3225234 0
3225384 0
3225577 12
3225709 0
3226097 0
3226193 0
3226331 0
3226382 0
3226442 0
3226737 0
3226768 0
3226804 0
3226810 0
3226903 0
3227206 0
3227242 0
3227380 0
3227482 0
3227509 0
3227590 0
3227608 0
3227680 0
3227833 0
3227851 0
3227884 0
3227893 0
3227903 0
3228220 0
3228348 33
3228650 17
3228674 59
3228704 39
3228794 7
3229058 39
3229093 0
3229194 88
3229219 206
3229226 0
3229244 0
3229413 84
3229601 8
3229711 0
3229842 14
3229995 0
3230028 0
3230043 8
3230454 0
3230541 54
3230547 100
3230618 0
3230679 0
3230940 58
3230975 1
3231159 0
3231201 0
3231285 0
3231321 0
3231442 0
3231524 0
3231552 0
3231588 33
3231746 0
3232031 12
3232064 0
3232088 0
3232180 0
3232200 0
3232239 0
3232373 12
3232400 8
3232988 0
3233054 0
3233386 0
3233666 0
3233748 0
3233818 0
3233924 0
3234038 0
3234148 0
3234234 0
3234291 0
3234330 0
3234378 0
3234390 39
3234420 0
3234459 5
3234528 0
3234687 55
3234783 156
3234789 6
3234834 0
3234882 0
3234927 3
3234951 0
3235374 16
3235377 9
3235563 20
3235830 1
3235856 7
3235872 0
3236253 51
3236267 0
3236346 0
3236358 34
3236549 0
3236716 19
3236803 0
3237037 0
3237453 0
3237490 0
3237613 39
3237646 0
3237752 17
3237770 0
3237777 11
3237781 0
3237812 0
3237870 14
3237965 6
3238004 52
3238028 0
3238124 3
3238145 30
3238310 28
3238325 0
3238340 30
3238583 92
3238618 31
3238688 10
3238823 0
3239060 0
3239087 0
3239116 0
3239325 0
3239329 4
3239388 0
3239400 0
3239430 56
3239478 0
3239527 22
3239553 104
3239610 85
3239637 29
3239655 7
3239688 3
3239852 23
3239858 0
3239886 13
3239909 0
3240017 0
3240071 0
3240122 0
3240138 0
3240146 14
3240149 151
3240179 2
3240198 144
3240215 0
3240275 2
3240339 3
3240393 7
3240418 20
3240552 62
3240665 89
3240748 0
3240775 135
3240812 847
3240895 2
3240914 121
3240920 50
3241049 18
3241082 6
3241285 3641
3241387 35
3241528 5
3241549 159
3241669 21
3241993 421
3242284 0
3242364 246
3242531 0
3242569 136
3242602 4
3242631 30
3242658 24
3242662 0
3242679 84
3243121 0
3243181 0
3243205 10
3243265 0
3243297 0
3243367 0
3243440 0
3243549 0
3243603 0
3243663 0
3243672 0
3243708 0
3243729 0
3243753 0
3243771 0
3243921 0
3243942 0
3243984 0
3244059 0
3244083 0
3244143 0
3244212 0
3244287 0
3244320 0
3244350 0
3244422 0
3244440 0
3244533 0
3244629 0
3244737 0
3244749 0
3244785 0
3244866 0
3244944 0
3244989 0
3245007 0
3245152 0
3245178 0
3245193 0
3245271 0
3245298 0
3245415 0
3245571 0
3245589 0
3245643 0
3245760 0
3246165 0
3246321 0
3246508 0
3246947 0
3246955 4
3246968 67
3247131 20
3247146 0
3247233 0
3247279 0
3247390 12
3247436 0
3247481 0
3247914 0
3247990 0
3248027 0
3248322 6
3248343 0
3248358 0
3248391 0
3248418 0
3248514 4
3248535 0
3248658 62
3248700 0
3248998 35
3249184 0
3249777 23
3250119 0
3250572 2
3250826 0
3251036 0
3251084 0
3251210 2
3251333 0
3251450 0
3251530 33
3251545 42
3251758 153
3251762 121
3251806 186
3251944 58
3251957 32
3251980 0
3252067 24
3252229 1
3252477 0
3252513 0
3252528 0
3252532 26
3252539 0
3252737 48
3252740 0
3252849 0
3252961 0
3253103 0
3253131 0
3253263 36
3253277 0
3253325 0
3253338 0
3253455 0
3253506 0
3253596 0
3253700 0
3253968 0
3254070 0
3254169 0
3254307 0
3254325 0
3254364 0
3254394 0
3254460 0
3254549 0
3254595 0
3254780 0
3254805 0
3254865 0
3255009 0
3255159 0
3255282 0
3255321 0
3255408 0
3255423 0
3255465 0
3255476 0
3255537 0
3255627 0
3255657 0
3255672 0
3255684 0
3255699 0
3255711 0
3255765 0
3255957 0
3256097 0
3256245 0
3256445 0
3256473 0
3256516 0
3256856 22
3257006 0
3257200 9
3257261 0
3257275 0
3257307 0
3257325 7
3257337 0
3257418 0
3257431 0
3257434 19
3257488 9
3257762 10
3257826 22
3258015 0
3258332 55
3258414 0
3258426 0
3258438 0
3258449 0
3258500 6
3258589 0
3258594 2
3258644 2
3258718 0
3258773 0
3258812 0
3258848 0
3258989 0
3259034 0
3259079 0
3259145 0
3259274 0
3259479 0
3259517 0
3259646 0
3259694 0
3259787 0
3259928 0
3259934 0
3260170 49
3260222 0
3260327 0
3260565 0
3260567 4
3260678 40
3260753 0
3260771 0
3260822 0
3260825 0
3260900 0
3261122 17
3261197 15
3261218 0
3261323 0
3261334 4
3261341 0
3261359 0
3261434 0
3261500 62
3261659 0
3261720 55
3261807 13
3261900 0
3261988 0
3262115 0
3262147 0
3262210 10
3262332 0
3262429 0
3262774 0
3262858 0
3262954 12
3262966 0
3263203 0
3263317 0
3263476 0
3263512 0
3263713 6
3263905 0
3263950 31
3264040 0
3264079 22
3264195 0
3264567 8
3264795 3
3264847 0
3264879 23
3264945 7
3264966 0
3264989 10
3265014 0
3265119 29
3265188 0
3265269 1
3265299 11
3265302 31
3265318 0
3265371 91
3265396 0
3265470 0
3265506 33
3265515 19
3265641 73
3265707 17
3265725 0
3265822 2
3265828 0
3265854 0
3265860 49
3265905 0
3265968 7
3265983 0
3266013 22
3266028 0
3266145 1023
3266163 2
3266290 4
3266320 0
3266416 0
3266512 0
3266602 3
3266606 0
3266665 0
3266728 0
3266794 6
3266908 0
3267058 0
3267216 0
3267268 0
3267352 0
3267391 0
3267400 0
3267420 0
3267715 0
3267718 0
3267757 0
3267841 0
3267861 0
3267877 12
3267946 0
3267982 0
3267985 0
3268095 0
3268113 0
3268241 0
3268300 1
3268346 0
3268406 0
3268410 1
3268468 18
3268542 31
3268699 0
3268887 12
3268944 0
3269058 0
3269070 0
3269181 0
3269340 5
3269694 0
3269773 0
3269897 1
3270041 0
3270221 9
3270783 15
3271255 0
3271841 0
3272361 47
3272525 17
3272644 34
3272976 0
3273030 0
3273041 0
3273242 60
3273245 59
3273536 13
3273663 96
3273668 0
3273688 0
3273799 25
3274278 59
3274688 20
3274692 114
3274782 15
3274845 0
3274854 10
3275249 1
3275453 0
3275507 5
3275600 52
3275669 34
3275805 0
3275831 11
3275981 46
3276008 40
3276299 27
3276403 53
3276434 147
3276485 0
3276569 0
3276581 4
3276719 65
3276764 33
3276857 0
3276956 0
3276974 26
3277102 7
3277113 0
3277172 0
3277304 0
3277322 0
3277377 0
3277383 0
3277385 6
3277809 0
3277831 0
3277833 0
3277934 0
3278021 0
3278279 0
3278573 0
3278765 0
3278947 7
3279076 8
3279513 0
3279535 1
3279838 0
3279912 0
3279958 0
3279988 0
3279996 0
3280238 0
3280377 0
3280455 0
3280578 0
3280719 0
3280956 0
3281280 0
3281301 0
3281410 48
3281812 20
3282209 4
3282263 0
3282515 0
3282624 0
3282730 0
3282836 0
3282938 0
3282940 0
3282956 0
3283042 0
3283065 0
3283102 0
3283114 0
3283147 0
3283151 0
3283195 0
3283201 0
3283233 0
3283248 0
3283291 0
3283306 0
3283453 111
3283507 28
3283622 0
3283699 1
3283708 1
3283834 3
3283952 2
3283989 0
3284194 41
3284215 6
3284265 37
3284302 27
3284346 0
3284445 0
3284647 0
3284875 0
3284899 0
3285088 0
3285157 0
3285484 0
3285598 0
3285700 0
3285785 0
3285805 0
3285873 0
3285999 0
3286044 0
3286179 0
3286393 0
3286413 0
3286461 0
3286530 0
3286584 0
3286713 0
3286788 0
3286933 0
3287026 0
3287055 0
3287297 0
3287350 0
3287363 0
3287441 0
3287477 0
3287516 0
3287579 0
3287587 0
3287742 0
3287989 0
3288004 0
3288318 0
3288729 0
3288918 0
3289143 6
3289256 0
3289355 0
3289382 0
3289490 0
3289571 45
3289787 0
3289921 0
3290744 0
3290933 0
3291063 0
3291306 0
3291333 0
3291342 0
3291519 0
3291876 0
3292074 0
3292113 0
3292140 0
3292184 0
3292196 0
3292257 0
3292356 0
3292456 0
3292600 0
3292732 23
3292780 52
3292840 5
3293032 38
3293152 34
3293209 6
3293302 15
3293664 1
3293839 0
3294138 0
3294341 28
3294411 0
3294493 0
3294499 8
3294876 0
3294980 15
3294982 26
3295004 63
3295228 0
3295501 0
3295681 0
3295804 0
3295915 0
3295948 0
3295954 0
3296227 0
3296245 0
3296413 0
3296431 0
3296503 0
3296548 0
3296554 0
3296747 0
3296886 0
3296982 0
3296985 0
3297090 0
3297133 0
3297212 0
3297255 0
3297291 0
3297368 0
3297556 0
3297691 0
3297987 0
3298006 0
3298153 0
3298176 0
3298266 0
3298326 0
3298386 0
3298410 0
3298632 0
3298788 0
3298791 0
3299088 0
3299151 0
3299205 0
3299507 0
3299603 0
3299741 0
3299807 0
3299960 0
3300113 0
3300250 0
3300293 0
3300307 0
3300397 0
3300448 0
3300475 0
3300673 0
3300691 0
3300730 0
3300820 0
3300910 0
3300922 0
3301036 0
3301304 0
3301777 38
3301946 19
3301964 0
3302077 0
3302103 27
3302134 8
3302158 0
3302176 0
3302197 0
3302209 0
3302230 0
3302338 0
3302464 0
3302491 18
3302567 43
3302894 0
3302902 0
3302914 96
3302988 0
3303016 0
3303018 21
3303435 35
3303513 12
3303549 10
3303582 27
3303618 9
3303971 19
3304293 0
3304401 0
3304521 14
3304527 0
3304770 0
3305058 28
3305139 7
3305208 17
3305265 15
3305349 0
3305403 1
3305505 0
3305655 0
3305760 1
3305826 0
3305904 0
3305913 0
3305988 21
3306333 10
3306510 9
3306840 0
3306963 0
3307045 0
3307065 12
3307089 0
3307179 5
3307368 0
3307438 0
3307452 0
3307553 9
3307559 0
3307621 0
3307692 0
3308077 0
3308113 0
3308128 0
3308241 0
3308497 1
3308675 0
3308703 23
3308965 9
3309059 29
3309099 0
3309193 0
3309214 0
3309322 0
3309397 0
3310024 0
3310138 0
3310152 0
3310387 5
3310439 0
3310489 8
3310540 26
3310839 5
3310935 0
3310989 0
3311112 15
3311250 2
3311304 29
3311361 141
3311376 0
3311566 12
3311875 0
3311887 0
3311899 0
3311911 0
3311923 0
3311932 0
3311947 103
3311962 20
3311986 64
3312010 24
3312031 10
3312037 7
3312212 0
3312240 0
3312484 2
3312901 0
3312954 0
3313454 1
3313520 0
3314030 0
3314108 0
3314263 0
3314288 0
3314330 0
3314871 0
3314934 0
3314946 0
3315294 0
3315325 0
3315331 0
3315437 0
3315452 0
3315509 0
3315530 0
3315769 0
3315911 0
3316145 77
3316169 37
3316271 22
3316431 2
3316434 0
3316524 13
3316566 0
3316838 0
3316875 0
3316899 0
3316926 0
3317001 62
3317223 11
3317646 0
3317751 0
3317834 10
3317844 14
3317876 0
3317900 19
3317925 0
3317937 0
3317940 0
3317956 0
3317977 0
3317990 0
3318443 0
3318579 0
3318630 30
3318635 0
3318663 0
3318674 52
3318704 0
3318752 19
3318992 0
3319091 0
3319208 13
3319463 142
3319526 0
3319607 0
3319682 0
3319735 0
3319794 53
3319814 0
3319838 0
3319853 0
3319862 20
3319922 5
3320012 69
3320042 3
3320081 55
3320198 88
3320224 0
3320411 0
3320486 4
3320522 24
3320525 77
3320537 0
3320540 0
3320607 28
3320653 23
3320830 8
3320854 0
3321082 2
3321406 0
3321418 0
3321557 9
3321587 53
3321719 4
3321899 0
3322154 13
3322289 71
3322334 107
3322418 0
3322526 36
3323110 43
3323404 0
3323791 0
3323899 0
3323980 1
3324109 0
3324116 1
3324136 2
3324142 25
3324245 0
3324474 1
3324686 19
3324716 21
3325454 0
3325597 0
3325629 14
3325646 0
3325720 20
3325769 0
3325886 84
3325943 9
3326098 10
3326113 0
3326428 0
3326578 16
3326665 21
3326795 46
3326833 3
3326901 27
3327019 19
3327085 0
3327145 0
3327184 4
3327277 8
3327318 14
3327506 6
3327599 10
3327828 0
3328598 0
3328621 0
3328630 19
3328691 0
3328991 0
3329027 0
3329061 0
3329069 138
3329161 0
3329226 0
3329445 0
3329599 0
3329765 0
3329769 0
3329823 0
3329825 31
3329892 46
3329899 0
3330015 0
3330051 12
3330583 52
3330640 0
3330784 0
3330793 26
3330796 13
3330970 17
3331003 1
3331018 0
3331087 39
3331099 43
3331122 13
3331126 0
3331174 17
3331186 2
3331236 0
3331291 12
3331338 0
3331387 0
3331408 0
3331486 8
3331534 4
3331564 0
3331636 0
3331753 0
3332038 26
3332068 0
3332182 20
3332270 0
3332300 15
3332598 0
3332610 0
3332617 5
3332625 0
3332793 0
3332895 0
3332970 3
3333180 0
3333198 32
3333312 46
3333372 6
3333456 0
3333749 0
3334052 8
3334196 7
3334334 2
3334344 0
3334413 0
3334583 21
3334686 40
3335001 50
3335079 0
3335105 0
3335352 29
3335409 35
3335529 18
3335614 14
3335643 0
3335840 11
3336242 0
3336305 10
3336368 109
3336382 0
3336445 0
3336595 0
3336816 20
3336894 36
3336987 0
3337005 69
3337026 0
3337036 0
3337047 0
3337953 0
3338134 0
3338205 0
3338247 0
3338749 18
3338773 0
3339184 0
3339337 0
3339454 0
3339544 0
3339580 1
3339618 40
3339698 0
3339715 0
3339744 24
3340210 61
3340267 91
3340270 43
3340288 0
3340395 0
3340514 14
3340522 0
3340603 17
3340681 0
3340945 0
3341431 1
3341491 34
3341497 27
3341623 0
3342365 0
3342461 41
3342631 0
3342647 0
3342888 2
3342936 0
3342950 3
3343198 2
3343369 9
3343384 41
3343386 0
3343411 12
3343453 0
3343627 0
3343681 253
3343720 0
3343912 1
3344014 1
3344188 40
3344296 0
3344308 0
3344329 0
3344380 0
3344656 0
3344662 0
3345133 0
3345219 0
3345292 0
3345546 0
3345582 0
3345639 0
3345686 0
3345711 0
3345726 0
3345838 0
3345905 0
3346062 0
3346065 1
3346083 0
3346183 0
3346246 63
3346256 0
3346285 0
3346350 0
3346372 0
3346446 0
3346574 0
3346650 0
3346677 11
3346716 0
3346725 0
3346916 0
3347043 0
3347058 11
3347127 4
3347136 0
3347226 0
3347379 29
3347621 0
3347633 7
3347708 4
3347749 0
3347777 13
3347792 0
3347861 0
3347935 0
3347987 11
3347999 0
3348092 0
3348155 37
3348179 2
3348293 0
3348299 0
3348347 0
3348368 0
3348419 0
3348449 7
3348578 0
3348647 0
3348755 56
3348824 0
3348943 0
3348988 61
3349009 0
3349012 19
3349027 0
3349492 12
3349531 20
3349591 69
3349675 43
3349693 19
3349735 0
3349953 13
3350112 0
3350133 0
3350220 12
3350313 0
3350364 0
3350417 0
3350463 21
3350550 29
3350553 27
3350625 2
3350882 0
3350915 0
3350924 0
3350987 0
3351137 12
3351235 0
3351239 23
3351254 0
3351322 18
3351847 0
3351881 0
3352075 0
3352084 0
3352117 0
3352355 0
3352372 0
3352726 10
3352819 3
3352867 2
3352977 0
3353067 0
3353214 8
3353283 0
3353345 8
3353528 0
3353694 0
3353751 0
3353773 8
3353850 0
3353880 0
3354071 0
3354333 0
3354508 0
3354626 0
3354651 39
3354683 0
3354689 20
3354779 0
3354840 0
3354853 0
3355031 0
3355085 0
3355103 0
3355208 0
3355236 0
3355268 0
3355308 0
3355448 0
3355512 0
3355610 28
3355654 0
3355678 0
3355718 0
3355730 67
3355820 0
3355868 201
3355934 8
3355970 3
3355991 0
3356159 0
3356390 0
3356412 0
3356424 115
3356441 0
3356450 66
3356590 0
3356828 0
3356873 0
3356890 0
3356977 0
3356990 0
3357008 64
3357014 30
3357056 34
3357304 24
3357467 18
3357540 0
3357560 0
3357562 0
3357569 0
3357719 0
3357878 0
3357911 0
3358177 0
3358196 0
3358527 0
3359017 2
3359050 11
3359216 12
3359429 0
3359464 0
3359593 0
3359638 0
3359833 0
3359857 0
3359959 0
3359968 0
3359995 58
3360209 0
3360223 0
3360448 0
3360496 87
3360562 18
3360680 17
3360694 0
3360711 60
3360774 0
3360832 0
3360843 0
3360960 32
3361014 12
3361047 19
3361260 32
3361311 0
3361341 0
3361362 16
3361401 90
3361476 0
3361503 3
3361531 0
3361578 0
3361761 0
3361776 47
3361782 27
3361824 0
3361913 0
3361926 0
3361971 0
3362202 110
3362229 65
3362241 10
3362285 22
3362372 25
3362401 26
3362463 0
3362520 91
3362543 6
3362630 0
3362710 0
3362816 0
3363188 24
3363278 0
3363377 21
3363491 20
3363650 0
3363692 3
3363819 0
3363896 89
3363951 223
3364052 0
3364101 0
3364110 40
3364138 25
3364276 12
3364358 0
3364578 0
3364593 14
3364672 0
3364818 0
3364875 35
3364966 0
3365223 45
3365367 0
3365376 13
3365496 5
3365615 0
3365774 24
3365798 0
3366259 0
3366347 0
3366353 0
3366359 0
3366365 0
3366698 0
3366847 0
3367054 43
3367072 0
3367180 34
3367214 0
3367234 0
3367476 7
3367563 0
3367613 0
3367680 0
3367734 2
3367851 0
3367898 0
3368034 18
3368115 0
3368127 61
3368175 3
3368197 0
3368301 0
3368326 0
3368341 121
3368401 5
3368482 0
3368650 51
3368656 111
3368758 3
3368875 0
3368911 0
3369012 17
3369076 0
3369178 1
3369191 0
3369199 0
3369268 9
3369316 14
3369409 100
3369418 13
3369481 6
3369646 6
3369725 0
3369799 0
3369850 25
3369892 0
3369949 24
3370135 18
3370220 0
3370425 0
3370477 0
3370528 0
3370747 0
3370844 0
3371142 0
3371144 8
3371152 0
3371205 47
3371305 0
3371324 0
3372149 2
3372629 0
3372779 0
3372791 0
3372896 0
3372912 0
3372952 0
3373005 0
3373100 3
3373423 0
3373496 0
3373552 0
3373565 0
3373621 0
3373651 37
3373705 0
3373841 0
3373944 0
3373963 3
3373966 0
3374043 4
3374066 51
3374080 14
3374137 0
3374140 63
3374153 0
3374155 0
3374168 0
3374405 32
3374416 0
3374482 0
3374512 0
3374565 0
3374568 0
3374638 0
3374652 0
3374670 0
3374790 0
3374842 0
3375017 0
3375076 0
3375165 17
3375279 11
3375290 0
3375369 0
3375454 0
3375828 0
3375834 0
3375838 94
3375891 0
3375921 0
3375975 0
3376032 96
3376164 0
3376167 22
3376313 5
3376336 0
3376339 23
3376414 145
3376542 0
3376570 0
3376752 5
3376779 0
3376875 0
3376902 0
3376965 0
3377034 0
3377176 0
3377187 0
3377238 0
3377776 0
3378056 0
3378155 0
3378182 0
3378215 0
3378221 16
3378254 0
3378448 0
3378526 10
3378613 157
3378617 0
3378736 17
3378745 0
3378789 0
3378916 0
3379229 28
3379306 43
3379310 0
3379377 15
3379475 39
3379501 0
3379576 4
3379640 12
3379651 0
3379674 0
3379840 0
3379918 0
3379990 20
3380143 0
3380258 0
3380365 0
3380454 0
3380488 0
3380617 0
3380731 0
3380805 0
3380842 0
3380953 0
3381061 0
3381271 2
3381358 109
3381508 0
3381628 0
3381706 10
3381734 0
3381817 53
3381950 21
3381970 0
3382037 0
3382087 3
3382204 0
3382227 0
3382268 0
3382298 0
3382328 6
3382370 0
3382447 0
3382471 27
3382654 0
3382661 0
3382675 16
3382756 0
3382795 0
3382845 0
3382884 0
3382930 0
3383191 0
3383304 0
3383402 0
3383475 15
3383563 0
3383596 61
3383689 0
3383798 0
3383814 63
3383833 0
3384135 4
3384388 32
3384640 0
3384858 0
3384990 16
3385022 0
3385054 37
3385245 41
3385395 0
3385545 22
3385573 0
3385770 0
3385830 109
3386127 15
3386236 9
3386274 0
3386307 0
3386536 0
3387156 0
3387271 30
3387286 0
3387298 63
3387421 0
3387442 0
3387512 0
3387637 55
3387696 16
3387709 26
3387793 10
3387940 0
3388250 12
3388259 12
3388261 0
3388301 0
3388318 4
3388366 0
3388573 0
3388600 2
3388633 0
3388883 2
3388958 1
3389093 3
3389126 0
3389201 2
3389210 0
3389233 0
3389267 0
3389270 0
3389396 0
3389411 0
3389435 0
3389527 0
3389579 0
3389822 2
3389828 0
3389927 0
3390135 0
3390167 0
3390176 0
3390250 0
3390257 10
3390259 1
3390315 0
3390346 10
3390359 0
3390413 0
3390448 0
3390821 0
3390830 47
3390911 0
3391088 7
3391126 5
3391258 8
3391267 0
3391294 0
3391394 0
3391446 0
3391460 0
3391484 0
3391540 0
3391641 2
3391647 0
3391770 0
3392076 0
3392206 0
3392389 12
3392521 0
3392550 0
3392691 0
3392802 0
3392839 0
3392899 0
3393247 0
3393259 0
3393268 0
3393276 0
3393278 0
3393309 0
3393466 0
3393520 0
3393559 40
3393670 4
3393973 80
3394075 0
3394240 0
3394605 0
3394731 0
3394802 0
3394822 4
3394824 29
3394826 0
3394837 0
3394849 0
3394996 0
3395054 90
3395065 0
3395079 0
3395081 0
3395297 124
3395378 0
3395462 0
3395767 0
3395806 0
3395867 0
3396047 0
3396105 0
3396128 0
3396145 0
3396331 0
3396549 0
3396580 0
3396684 0
3396696 13
3396830 0
3396832 2
3396936 0
3396985 0
3397448 0
3397731 0
3397788 9
3397805 0
3397842 0
3397919 17
3398102 0
3398124 0
3398130 0
3398181 0
3398202 0
3398338 11
3398358 18
3398422 0
3398517 0
3398595 0
3398796 0
3398800 0
3398815 0
3398827 0
3398840 0
3398845 0
3398860 0
3398948 0
3399008 0
3399036 28
3399188 17
3399452 0
3399561 3
3399589 7
3399882 0
3399956 19
3400033 0
3400155 0
3400276 0
3400361 18
3400373 0
3400395 77
3400432 0
3400458 9
3400487 2
3400500 0
3400637 32
3400748 75
3400900 0
3400969 0
3400990 0
3401040 1
3401305 10
3401341 0
3401395 26
3401633 3
3401656 0
3401672 0
3401859 0
3401894 0
3401905 68
3401972 13
3402006 0
3402090 0
3402127 8
3402160 0
3402237 0
3402264 0
3402352 0
3402414 14
3402481 0
3402610 0
3402664 11
3402727 0
3402825 21
3402844 0
3402856 0
3403000 0
3403029 0
3403123 0
3403135 0
3403174 0
3403295 0
3403382 0
3403431 0
3403437 0
3403495 35
3403539 9
3403582 1
3403618 5
3403654 0
3403662 70
3403686 0
3403725 0
3403730 0
3403836 0
3404031 0
3404059 0
3404063 0
3404133 0
3404139 13
3404189 0
3404252 0
3404310 0
3404327 0
3404341 0
3404408 0
3404414 0
3404425 9
3404661 0
3404733 63
3404762 0
3404838 0
3404864 0
3404870 0
3404881 0
3405015 0
3405024 12
3405036 3
3405054 0
3405077 53
3405121 1
3405188 32
3405340 0
3405374 51
3405476 66
3405553 6
3405566 6
3405609 0
3405669 0
3405747 27
3405813 0
3405821 0
3405836 0
3405915 24
3405936 0
3406027 0
3406134 48
3406154 0
3406220 0
3406316 0
3406414 0
3406568 0
3406598 3
3406602 0
3406640 0
3406649 0
3406655 0
3406704 0
3406746 11
3406817 0
3406820 1
3406914 0
3406985 0
3406997 0
3407019 0
3407132 0
3407138 0
3407147 0
3407185 0
3407283 0
3407372 0
3407533 29
3407559 0
3407586 2
3407628 0
3407691 0
3407717 0
3407793 9
3407796 8
3407888 0
3407979 34
3407990 3
3408097 0
3408181 0
3408195 0
3408248 0
3408266 0
3408598 0
3408734 0
3408745 0
3408777 4
3408783 0
3408790 0
3408796 0
3408803 0
3408849 18
3408978 12
3409138 0
3409424 33
3409426 7
3409450 0
3409588 0
3409632 0
3409668 0
3409696 0
3409798 0
3409845 0
3409891 18
3409944 77
3410144 0
3410187 0
3410199 3
3410250 0
3410311 0
3410455 0
3410545 0
3410606 6
3410632 0
3410678 46
3410681 0
3410707 0
3410726 0
3410745 0
3410752 0
3410783 1
3410806 6
3410833 0
3410905 0
3410915 0
3410988 0
3411068 0
3411161 6
3411169 0
3411185 0
3411193 0
3411227 0
3411243 0
3411311 0
3411472 0
3411546 0
3411727 0
3411756 0
3411766 0
3411772 0
3411777 0
3411782 0
3411791 0
3411822 18
3411861 0
3411951 0
3411991 0
3412021 5
3412049 0
3412132 0
3412152 0
3412207 0
3412227 56
3412288 31
3412345 0
3412396 0
3412406 0
3412567 20
3412570 145
3412588 17
3412610 0
3412613 0
3412630 0
3412651 0
3412672 0
3412686 0
3412695 0
3412846 0
3412864 0
3412954 0
3413048 0
3413062 79
3413128 96
3413242 0
3413266 17
3413284 13
3413319 0
3413343 0
3413393 0
3413416 0
3413422 0
3413436 22
3413517 1
3413558 23
3413653 0
3413701 0
3413782 0
3413822 11
3413916 6
3413931 2
3413963 0
3414091 0
3414224 0
3414264 3
3414293 0
3414327 0
3414497 0
3414521 0
3414528 0
3414535 0
3414635 0
3414725 0
3414773 0
3414852 0
3414889 0
3414904 0
3414909 0
3414912 0
3415006 0
3415041 0
3415049 0
3415089 5
3415136 9
3415219 0
3415264 8
3415297 0
3415479 0
3415512 0
3415519 0
3415563 0
3415664 0
3415771 0
3415891 2
3415901 36
3415904 0
3415913 17
3415927 8
3415959 0
3415999 0
3416013 0
3416027 6
3416030 0
3416055 0
3416064 0
3416196 0
3416230 0
3416260 4
3416269 0
3416312 0
3416381 0
3416618 0
3416661 0
3416696 0
3416710 0
3416716 0
3416796 40
3416957 13
3416977 0
3417023 8
3417047 8
3417059 0
3417071 0
3417107 83
3417168 106
3417200 0
3417245 0
3417252 0
3417269 25
3417322 9
3417339 3
3417427 25
3417456 0
3417490 12
3417522 22
3417571 0
3417598 35
3417673 16
3417831 0
3418012 17
3418015 53
3418023 70
3418161 34
3418228 0
3418258 12
3418267 0
3418371 46
3418441 17
3418552 19
3418596 53
3418629 38
3418635 0
3418715 1
3418747 8
3418794 0
3418827 1
3418845 51
3418870 0
3418902 0
3418911 0
3418963 0
3418996 29
3419068 0
3419084 0
3419169 0
3419237 3
3419267 0
3419283 46
3419488 0
3419511 20
3419664 0
3419710 24
3419904 0
3419949 6
3420002 0
3420029 0
3420115 0
3420151 28
3420335 0
3420561 0
3420612 0
3420666 37
3420735 0
3420781 28
3420836 0
3420839 166
3420884 13
3420892 21
3420900 0
3420932 0
3420951 17
3421007 19
3421037 0
3421047 48
3421124 0
3421154 130
3421163 0
3421406 251
3421416 27
3421534 0
3421561 0
3421589 8
3421593 34
3421660 0
3421748 0
3421780 0
3421791 0
3421812 0
3422010 0
3422197 3
3422222 25
3422426 0
3422495 42
3422633 0
3422697 15
3422716 43
3422738 0
3422740 0
3422751 0
3422757 0
3422852 0
3422905 0
3423175 25
3423229 17
3423329 0
3423349 0
3423425 0
3423502 23
3423697 0
3423705 16
3423721 0
3423821 0
3423906 0
3423924 5
3423939 0
3424029 2
3424128 0
3424176 0
3424277 0
3424442 1
3424446 0
3424486 14
3424498 0
3424507 1
3424603 0
3424687 0
3424780 0
3424798 0
3424993 35
3425026 1
3425083 0
3425110 37
3425167 0
3425262 20
3425353 0
3425368 0
3425395 0
3425434 0
3425449 14
3425630 0
3425761 487
3425765 70
3426173 0
3426348 3
3426404 4
3426488 31
3426556 0
3426566 0
3426713 0
3426720 0
3426752 0
3426903 0
3426932 10
3427001 25
3427112 0
3427205 0
3427408 0
3427416 0
3427537 0
3427558 0
3427618 0
3427648 20
3427688 0
3427813 0
3427946 0
3427966 61
3428032 0
3428165 0
3428198 0
3428422 205
3428449 21
3428480 0
3428501 0
3428508 9
3428550 0
3428602 0
3428674 0
3428705 0
3428799 0
3428825 0
3428882 0
3428884 3
3429136 0
3429298 41
3429375 0
3429382 0
3429393 30
3429395 0
3429403 31
3429405 28
3429626 14
3429646 0
3429648 0
3429654 3
3429656 0
3429880 66
3429882 0
3429891 0
3429946 42
3430011 3
3430048 0
3430115 0
3430269 1
3430401 67
3430494 0
3430538 10
3430700 7
3430718 12
3430754 0
3430838 0
3430901 0
3431048 6
3431126 0
3431153 0
3431224 0
3431343 0
3431376 45
3431421 8
3431424 0
3431475 0
3431523 0
3431544 0
3431562 5
3431582 0
3431619 118
3431655 0
3431669 0
3431730 6
3431750 0
3431763 0
3431859 0
3431931 0
3431970 8
3432018 0
3432072 11
3432075 12
3432078 0
3432120 0
3432168 0
3432391 16
3432433 0
3432506 119
3432572 60
3432575 6
3432688 0
3432726 14
3432735 0
3432749 5
3432927 4
3433027 0
3433061 0
3433235 0
3433245 0
3433247 0
3433259 3
3433263 0
3433285 0
3433308 0
3433328 0
3433417 0
3433490 0
3433546 0
3433715 0
3433742 77
3433961 15
3434016 0
3434038 18
3434249 0
3434279 0
3434313 0
3434363 0
3434397 0
3434417 0
3434477 0
3434547 0
3434559 0
3434563 0
3434591 0
3434600 0
3434604 0
3434618 0
3434622 0
3434642 0
3434670 0
3434717 0
3434798 0
3434811 0
3434831 0
3434951 0
3435044 0
3435119 15
3435284 8
3435336 0
3435463 0
3435480 0
3435482 34
3435560 0
3435586 0
3435875 0
3435990 0
3435992 53
3436245 0
3436262 4
3436401 0
3436424 5
3436511 0
3436516 0
3436525 0
3436563 15
3436577 0
3436579 111
3436617 0
3436664 0
3436687 0
3436742 0
3436759 0
3436810 4
3436888 0
3436927 0
3436950 23
3437138 0
3437151 0
3437257 10
3437344 11
3437375 0
3437535 0
3437642 0
3437703 0
3437722 0
3437761 0
3437773 0
3437822 47
3437848 0
3437865 0
3437932 0
3437951 0
3437987 29
3438097 11
3438397 0
3438651 0
3438687 0
3438696 0
3438714 0
3438769 7
3438782 0
3438919 0
3438951 10
3439020 0
3439182 11
3439281 6
3439341 0
3439386 0
3439536 0
3439565 0
3439935 0
3439990 0
3440026 0
3440249 0
3440389 0
3440417 7
3440543 0
3440576 0
3440682 0
3440745 0
3440829 32
3440831 0
3440888 0
3440896 3
3441182 0
3441211 19
3441517 0
3441541 57
3441659 0
3441663 47
3441837 11
3441959 0
3442034 89
3442119 0
3442499 35
3442678 0
3442694 3
3442853 215
3442896 0
3443079 0
3443110 0
3443117 0
3443200 12
3443424 0
3443427 0
3443453 7
3443461 0
3443635 0
3443662 0
3443679 8
3443698 17
3444064 53
3444074 0
3444092 1
3444229 15
3444337 118
3444376 44
3444577 16
3444620 0
3444627 0
3444649 15
3444655 0
3444763 22
3444927 33
3444978 25
3445059 0
3445107 88
3445181 0
3445224 8
3445242 0
3445284 0
3445367 0
3445377 0
3445380 0
3445404 0
3445491 0
3445518 0
3445530 33
3445536 61
3445566 40
3445568 0
3445707 0
3445899 0
3445904 26
3445908 22
3445937 0
3445944 0
3445951 0
3445970 7
3445975 0
3446195 0
3446215 0
3446229 0
3446327 0
3446411 38
3446486 0
3446567 69
3446585 97
3446747 43
3446837 10
3446839 0
3447057 0
3447163 0
3447179 0
3447218 68
3447470 5
3447557 0
3447634 29
3447697 0
3447721 0
3447862 0
3447873 2
3447938 53
3448291 0
3448312 0
3448318 0
3448321 39
3448413 0
3448462 18
3448705 0
3448912 6
3448930 0
3448941 2
3448976 18
3449018 135
3449021 0
3449028 13
3449048 14
3449108 0
3449235 0
3449249 26
3449631 203
3449684 15
3449838 0
3449865 6
3449911 871
3449928 0
3449941 0
3449944 0
3449952 0
3450026 0
3450079 5
3450111 0
3450113 0
3450134 0
3450150 0
3450348 0
3450361 0
3450452 42
3450462 0
3450548 1
3450868 0
3451084 0
3451108 0
3451131 0
3451144 0
3451156 0
3451216 0
3451333 0
3451351 0
3451411 4
3451609 15
3451621 0
3451632 0
3451651 4
3451699 0
3451768 0
3451774 0
3451876 20
3451909 11
3451941 0
3451984 0
3452034 8
3452143 0
3452214 0
3452388 3
3452454 0
3452467 0
3452527 0
3452554 0
3452665 11914
3452725 0
3452731 0
3452788 4988
3452809 0
3452893 0
3452900 36
3452961 0
3452992 0
3453070 0
3453124 22
3453183 29
3453225 13
3453459 0
3453497 42
3453510 7
3453528 12
3453570 0
3453584 0
3453586 34
3453602 0
3453612 14
3453806 0
3453857 0
3453944 0
3454127 0
3454221 0
3454253 0
3454294 0
3454307 0
3454339 0
3454471 0
3454503 10
3454519 3
3454591 0
3454601 0
3454615 20
3454900 0
3454927 0
3454976 0
3455020 0
3455079 0
3455151 0
3455267 0
3455335 0
3455447 0
3455506 0
3455526 0
3455579 0
3455604 38
3455834 3
3455945 0
3455989 27
3455996 2
3456046 0
3456122 7
3456251 0
3456278 0
3456281 5
3456302 0
3456335 0
3456452 0
3456608 5
3456715 0
3456743 2
3456971 0
3456986 9
3456989 13
3457179 0
3457206 0
3457290 0
3457305 0
3457350 0
3457541 0
3457565 0
3457641 1
3458175 0
3458205 0
3458210 0
3458333 9
3458708 0
3458718 48
3458745 0
3458790 21
3458810 17
3458817 10
3459106 0
3459144 16
3459184 0
3459204 14
3459243 0
3459269 0
3459305 0
3459387 0
3459489 0
3459516 2
3459612 0
3459898 0
3459926 0
3459939 0
3459943 0
3459947 0
3459951 0
3459990 0
3459994 0
3459998 0
3460002 0
3460006 0
3460015 0
3460085 1
3460115 0
3460160 0
3460240 35
3460244 47
3460390 34
3460539 0
3460618 0
3460901 0
3460933 0
3461255 0
3461459 0
3461474 0
3461486 0
3461528 0
3461805 0
3461971 0
3462162 0
3462323 0
3462701 0
3462861 0
3462915 0
3462951 0
3463020 0
3463029 2
3463059 8
3463248 0
3463266 3
3463284 2
3463389 26
3463515 5
3463520 0
3463569 0
3463636 3
3463677 12
3463758 0
3463843 0
3463931 17
3464054 0
3464167 0
3464517 102
3464726 0
3465149 0
3465244 0
3465416 3
3465436 0
3465474 0
3465576 28
3465734 0
3465776 0
3465876 0
3465960 0
3465974 0
3466056 6
3466108 0
3466173 0
3466332 0
3466407 18
3466416 0
3466456 19
3466569 0
3466640 0
3466742 0
3466802 0
3466940 0
3467015 39
3467050 19
3467088 32
3467248 0
3467346 0
3467420 0
3467439 0
3467445 0
3467475 9
3467534 11
3467601 7
3467622 0
3467646 0
3467743 0
3467866 0
3467870 0
3467874 0
3467878 0
3467886 0
3468035 0
3468059 0
3468086 0
3468185 0
3468197 0
3468311 0
3468488 0
3468638 0
3468739 0
3468792 0
3468803 0
3468929 4
3468959 0
3469058 0
3469224 0
3469483 24
3469504 0
3469555 0
3469577 0
3469743 0
3469799 14
3469807 13
3469834 11
3469911 14
3470223 87
3470235 0
3470275 0
3470353 0
3470368 0
3470388 0
3470512 5
3470518 33
3470627 0
3470634 0
3470661 9
3470675 3
3470765 419
3470795 0
3470906 0
3470973 13
3471104 0
3471117 0
3471280 0
3471332 2
3471335 34
3471455 0
3471655 0
3471697 0
3471747 0
3471860 3
3471921 0
3471971 0
3472118 0
3472140 0
3472144 0
3472188 0
3472340 81
3472361 0
3472406 0
3472418 9
3472472 8
3472604 5
3472682 0
3472799 0
3472876 27
3472913 4
3472924 0
3473051 0
3473277 0
3473315 0
3473333 0
3473372 0
3473430 0
3473505 39
3473582 500
3473747 7
3473831 0
3474160 5
3474166 23
3474364 4
3474379 11
3474420 11
3474457 0
3474538 19
3474622 0
3474646 0
3474791 0
3474803 0
3474907 0
3475115 0
3475140 58
3475178 29
3475196 0
3475397 0
3475422 0
3475532 18
3475871 7
3476077 0
3476138 0
3476207 0
3476464 10
3476665 0
3476668 0
3476815 6
3476851 0
3476857 0
3476917 0
3476936 5
3477109 123
3477130 30
3477132 0
3477166 2
3477199 0
3477283 0
3477453 0
3477576 0
3477715 0
3477841 3
3477850 5
3477969 2
3478372 3
3478555 0
3478594 8
3478664 0
3478858 0
3478898 0
3478915 49
3479101 0
3479142 0
3479209 0
3479314 0
3479326 30
3479341 0
3479565 3
3479637 0
3479841 14
3479865 0
3479929 7
3479989 101
3480001 102
3480129 47
3480165 0
3480171 0
3480201 0
3480229 0
3480234 0
3480423 0
3480440 0
3480555 0
3480559 0
3480821 13
3480827 0
3480976 0
3481024 3
3481087 12
3481090 40
3481115 0
3481129 0
3481258 0
3481297 11
3481495 14
3481576 0
3481590 0
3481653 0
3481740 11
3481755 0
3481822 36
3481837 0
3481909 0
3482003 0
3482079 0
3482090 0
3482120 0
3482144 39
3482602 0
3482635 0
3482716 15
3482723 0
3482847 12
3482858 0
3483120 12
3483150 8
3483195 29
3483346 0
3483369 0
3483507 0
3483516 0
3483648 0
3483678 0
3483700 0
3483788 4
3483808 0
3483846 0
3483906 0
3484127 0
3484308 0
3484400 0
3484409 0
3484418 0
3484433 0
3484454 12
3484498 0
3484614 0
3484802 0
3484975 0
3485053 10
3485091 0
3485106 8
3485146 0
3485227 6
3485263 0
3485296 0
3485393 0
3485527 0
3485606 0
3485623 0
3485731 19
3485791 0
3485830 0
3485860 0
3485862 7
3485869 21
3485871 0
3485926 18
3485929 39
3485983 0
3486028 0
3486075 352
3486167 0
3486330 0
3486332 0
3486522 0
3486588 2
3486681 0
3486806 0
3487071 13
3487091 0
3487112 2
3487212 0
3487419 22
3487470 0
3487481 0
3487492 0
3487502 0
3487537 43
3487579 1
3487586 3
3488046 0
3488113 0
3488185 24
3488315 0
3488632 17
3488842 0
3488899 64
3488909 0
3488936 0
3488975 0
3489029 7
3489038 0
3489179 108
3489227 13
3489338 11
3489365 14
3489391 0
3489475 0
3489484 0
3489546 0
3489675 0
3489841 0
3490072 5
3490092 9
3490114 0
3490316 0
3490484 1
3490772 0
3490907 0
3491091 373
3491165 0
3491217 0
3491405 4
3491444 0
3491450 0
3491516 0
3491592 0
3491622 95
3491660 0
3491756 0
3492047 28
3492265 0
3492379 5
3492389 10
3492409 34
3492526 0
3492601 0
3492675 0
3492696 0
3492703 11
3492829 0
3492850 42
3492856 55
3492890 89
3493162 0
3493189 5
3493525 0
3493540 23
3493543 67
3493600 0
3493688 3
3493719 0
3493752 0
3493777 0
3493791 0
3493797 0
3493828 0
3493830 0
3493834 0
3493838 0
3493864 0
3494000 53
3494081 0
3494136 0
3494183 0
3494325 0
3494587 0
3494839 5
3494951 0
3494964 5
3495117 0
3495230 0
3495302 0
3495380 0
3495440 0
3495512 0
3495608 0
3495702 26
3495812 0
3495823 9
3495878 4
3496142 0
3496260 0
3496361 24
3496397 39
3496439 0
3496529 0
3496619 0
3496777 18
3497082 0
3497131 66
3497137 88
3497197 0
3497250 30
3497332 76
3497490 0
3497587 0
3497639 0
3497696 12
3497743 0
3497824 0
3497862 0
3497929 0
3498201 0
3498220 0
3498223 0
3498228 0
3498242 0
3498273 0
3498331 0
3498338 4
3498421 0
3498428 0
3498520 83
3498693 0
3498919 0
3498952 0
3499016 1
3499267 0
3499398 0
3499481 8
3499485 41
3499536 0
3499542 126
3499668 288
3499731 0
3499877 0
3499922 0
3499956 0
3499968 0
3499990 0
3500016 0
3500026 0
3500034 0
3500109 0
3500169 0
3500212 7
3500379 30
3500471 0
3500483 0
3500502 0
3500508 0
3500539 0
3500550 0
3500612 0
3500638 0
3500645 0
3500653 0
3500668 0
3500681 0
3500724 0
3500828 22
3500837 0
3500852 44
3500912 1
3500918 0
3500970 0
3500999 0
3501018 0
3501029 0
3501089 0
3501098 28
3501100 14
3501104 4
3501327 0
3501337 0
3501380 76
3501554 36
3501686 0
3501761 16
3501968 0
3502097 0
3502196 0
3502405 43
3502445 0
3502501 12
3502514 10
3502532 30
3502793 3
3502931 87
3502961 64
3503040 46
3503060 941
3503149 1
3503336 138
3503495 5
3503603 42
3503684 70
3503732 43
3503801 32
3503811 1
3503927 0
3503982 0
3503994 68
3504035 10
3504138 18
3504312 13
3504376 6
3504393 0
3504432 48
3504533 0
3504561 0
3504586 0
3504783 17
3504792 0
3504882 37
3504890 0
3504914 31
3504947 0
3504962 0
3505026 0
3505047 0
3505129 0
3505228 0
3505304 0
3505383 0
3505504 0
3505540 0
3505542 0
3505605 0
3505710 0
3505719 0
3505747 5
3505752 0
3505766 3
3505942 0
3506153 23
3506198 24
3506318 0
3506419 0
3506430 0
3506449 0
3506545 12
3506658 0
3506741 20
3506810 0
3507036 2
3507165 2
3507175 0
3507214 0
3507232 0
3507339 32
3507459 0
3507566 10
3507717 0
3507783 0
3507790 0
3507906 30
3507909 54
3507921 24
3507975 0
3507984 0
3507988 34
3508080 0
3508200 18
3508212 20
3508219 8
3508233 0
3508296 8
3508299 5
3508370 0
3508394 0
3508412 15
3508440 18
3508458 28
3508506 0
3508567 0
3508611 20
3508746 47
3508764 0
3508805 0
3508810 0
3508825 37
3508886 21
3509098 0
3509118 0
3509196 18
3509220 32
3509367 0
3509414 0
3509491 32
3509545 0
3509660 21
3509850 0
3509887 0
3509925 5
3509939 28
3510087 0
3510245 35
3510255 0
3510287 0
3510404 0
3510407 30
3510419 31
3510497 12
3510699 56
3510836 13
3510933 0
3510951 34
3510957 0
3510987 86
3510990 0
3511021 0
3511077 0
3511227 7
3511466 13
3511476 43
3511512 0
3511631 0
3511784 0
3511988 0
3512000 2
3512083 0
3512238 0
3512315 39
3512341 0
3512393 0
3512441 0
3512475 37
3512494 0
3512742 0
3512889 4
3512892 0
3513063 0
3513159 1
3513306 0
3513308 0
3513612 13
3513711 0
3513814 0
3513846 0
3513891 0
3513971 75
3514073 0
3514182 0
3514201 0
3514223 0
3514237 0
3514263 0
3514379 0
3514397 0
3514491 0
3514643 3
3514964 0
3514976 0
3515040 0
3515048 0
3515076 4
3515085 0
3515149 0
3515183 0
3515213 0
3515318 0
3515417 0
3515434 0
3515442 0
3515668 0
3515758 0
3515768 0
3515792 0
3516031 0
3516079 0
3516153 0
3516158 0
3516403 0
3516433 0
3516479 0
3516494 0
3516725 0
3516772 12
3516775 44
3516837 0
3516908 0
3516944 0
3517026 0
3517085 0
3517254 0
3517270 25
3517272 0
3517312 0
3517339 0
3517402 0
3517516 40
3517735 10
3517766 0
3517796 363
3517823 0
3517832 0
3517847 0
3517856 0
3517932 2
3517948 26
3518168 0
3518214 0
3518222 0
3518350 0
3518566 0
3518632 4
3518651 4
3518776 0
3518960 4
3519062 58
3519088 31
3519109 85
3519337 14
3519354 3
3519450 0
3519507 0
3519603 0
3519624 6
3519753 12
3519939 11
3520056 0
3520228 0
3520234 0
3520253 0
3520258 13
3520278 0
3520447 11
3520458 9
3520500 0
3520602 0
3520622 0
3520794 0
3521009 8
3521022 18
3521052 75
3521149 9
3521239 0
3521295 0
3521325 0
3521466 0
3521598 74
3521687 1
3521709 0
3521816 0
3521822 2
3521878 0
3521900 0
3521991 0
3522032 33
3522041 29
3522126 0
3522238 9
3522474 5
3522525 0
3522586 0
3522644 74
3522690 6
3522714 5
3522720 0
3522767 35
3522990 34
3523058 12
3523166 0
3523360 0
3523387 0
3523425 22
3523464 38
3523564 1
3523566 0
3523635 0
3523781 15
3523789 0
3523998 0
3524034 41
3524172 0
3524187 47
3524232 0
3524285 0
3524349 12
3524450 0
3524637 6
3524718 0
3524721 0
3524727 0
3524733 0
3524750 0
3524816 8
3524983 0
3525106 0
3525128 0
3525340 0
3525412 4
3525667 56
3525767 0
3525830 0
3525877 0
3525988 8
3526108 0
3526151 0
3526362 0
3526513 0
3526515 0
3526535 0
3526648 0
3526788 0
3526823 21
3526833 0
3526871 0
3526943 0
3527102 53
3527194 7
3527224 0
3527334 0
3527390 0
3527483 0
3527492 0
3527512 0
3527537 2
3527663 7
3527831 7
3527867 0
3527894 1
3528119 72
3528218 1
3528224 0
3528377 0
3528446 2
3528485 0
3528653 11
3528884 2
3528992 5
3529046 0
3529235 0
3529337 0
3529427 2
3529452 0
3529471 0
3529567 1
3529607 0
3529720 0
3529739 29
3529826 23
3529835 18
3529859 0
3529895 33
3529994 10
3530042 1882
3530186 0
3530207 68
3530232 0
3530267 0
3530350 107
3530435 0
3530457 16
3530556 9
3530621 0
3530771 20
3530788 17
3530912 0
3530951 12
3531053 0
3531094 0
3531225 0
3531251 0
3531316 0
3531346 43
3531603 24
3531667 0
3531844 5
3531946 17
3531958 0
3532290 14
3532417 0
3532729 0
3532780 51
3532798 6
3532927 0
3533125 0
3533191 18
3533224 0
3533356 0
3533479 0
3533521 7
3533656 11
3533724 0
3533938 4
3534076 0
3534085 0
3534091 0
3534223 28
3534259 0
3534393 8
3534436 9
3534463 54
3534481 0
3534576 41
3534606 0
3534757 0
3534767 0
3534774 0
3535512 56
3535608 15
3535653 6
3535674 0
3535704 27
3535935 5
3536451 0
3536514 14
3536573 0
3536625 64
3536902 18
3536986 0
3537055 0
3537063 0
3537088 0
3537192 0
3537576 0
3537626 0
3537680 0
3537864 0
3538010 0
3538325 0
3538341 0
3538350 0
3538440 0
3538643 0
3538689 0
3538770 7
3538836 24
3538940 33
3538953 0
3539019 0
3539070 0
3539115 0
3539241 0
3539352 118
3539498 9
3539597 2
3539618 0
3539774 0
3539788 0
3540024 0
3540254 0
3540329 0
3540372 0
3540617 0
3540753 0
3540936 0
3540969 0
3540972 0
3541034 0
3541138 10
3541167 0
3541206 12
3541340 55
3541404 0
3541452 0
3541583 7
3541718 0
3541871 2
3541896 0
3541923 0
3541943 21
3541957 0
3542001 3
3542073 69
3542124 18
3542127 66
3542154 0
3542258 43
3542268 0
3542451 7
3542555 0
3542714 0
3542721 14
3542750 25
3542771 0
3542779 0
3542800 0
3543033 0
3543099 6
3543123 0
3543226 0
3543243 0
3543385 0
3543495 2
3543573 18
3543610 0
3543621 30
3543756 0
3543974 0
3544044 0
3544158 3
3544215 32
3544266 0
3544434 0
3544515 0
3544596 0
3544671 0
3544746 0
3544756 0
3544762 2
3544793 0
3544821 0
3544888 0
3545094 0
3545169 36
3545190 45
3545202 6
3545385 11
3545394 2
3545412 0
3545457 12
3545466 14
3545517 8
3545538 11
3545661 925
3545749 0
3545799 0
3545842 0
3545869 0
3545908 4
3546195 0
3546203 16
3546311 0
3546324 0
3546384 0
3546468 51
3546587 0
3546714 0
3546827 0
3546912 0
3547025 39
3547136 22
3547184 12
3547200 0
3547214 28
3547943 0
3548151 0
3548401 0
3548412 0
3548429 0
3548441 68
3548654 0
3548782 1
3548866 0
3548999 98
3549005 31
3549220 17
3549257 0
3549526 0
3549532 0
3549712 59
3549790 0
3549971 0
3550017 0
3550023 0
3550158 14
3550182 14
3550185 0
3550200 0
3550362 0
3550395 25
3550446 0
3550521 38
3550639 0
3550688 0
3550839 4
3550841 0
3550848 0
3550871 7
3550919 2
3550934 8
3550982 1
3551027 0
3551063 0
3551073 0
3551213 0
3551261 1
3551315 0
3551435 0
3551477 0
3551481 4
3551492 0
3551726 0
3551852 0
3551966 0
3552235 0
3552313 0
3552403 0
3552513 0
3552555 17
3552666 6
3552694 0
3552709 0
3552853 0
3553097 0
3553150 0
3553203 0
3553400 0
3553454 138
3553559 26
3553916 0
3554011 67
3554039 0
3554098 23
3554160 0
3554302 51
3554386 12
3554509 48
3554566 43
3554735 0
3554776 0
3554917 16
3554943 0
3555055 106
3555082 0
3555262 16
3555376 4
3555508 44
3555568 0
3555610 3
3555625 0
3555709 3
3555793 16
3555901 5
3556003 0
3556035 0
3556099 5
3556249 0
3556312 0
3556381 0
3556418 1
3556481 0
3556633 0
3556669 67
3556702 65
3556781 0
3556947 68
3557139 31
3557275 0
3557312 38
3557472 8
3557531 56
3557609 17
3557861 29
3558001 91
3558120 0
3558171 0
3558180 1
3558301 18
3558310 4
3558325 69
3558475 39
3558478 2
3558572 0
3558687 0
3558768 0
3558771 82
3558780 57
3558792 3
3558861 0
3558879 0
3559002 15
3559035 21
3559092 35
3559105 0
3559222 1
3559242 0
3559246 13
3559251 0
3559254 0
3559262 31
3559267 12
3559306 0
3559322 39
3559603 4
3559612 13
3559645 19
3560187 130
3560190 53
3560307 351
3560319 109
3560330 13
3560418 35
3560532 0
3560619 0
3560694 2
3560718 0
3560760 90
3560763 2336
3560856 15
3560891 13
3561079 0
3561096 0
3561108 114
3561123 102
3561156 1
3561405 2
3561509 0
3561615 84
3561621 19
3561933 27
3561977 0
3562134 48
3562185 45
3562294 48
3562413 24
3562586 31
3562792 0
3563008 11
3563029 0
3563095 115
3563140 0
3563203 66
3563212 26
3563388 1
3563545 0
3563576 2
3563625 57
3563635 34
3563791 0
3563798 0
3563809 1
3563851 0
3563870 0
3563900 0
3563998 0
3564008 1
3564042 0
3564052 65
3564080 0
3564106 0
3564120 66
3564267 9
3564314 0
3564393 0
3564420 12
3564493 0
3564708 0
3564821 0
3564875 0
3564920 0
3564966 36
3564981 29
3565090 0
3565098 0
3565227 109
3565500 7
3565509 6
3565518 0
3565683 7
3565726 45
3565756 14
3565864 6
3565870 2
3565895 26
3565899 55
3565952 0
3565975 5
3566011 0
3566040 79
3566336 55
3566420 67
3566491 0
3566586 17
3566679 0
3566808 0
3566904 0
3566976 0
3567067 0
3567133 18
3567196 0
3567235 0
3567238 40
3567269 0
3567651 2
3567687 1
3567695 0
3567748 0
3568082 0
3568442 4
3568455 7
3568550 0
3568576 0
3568814 11
3568827 10
3568945 0
3569391 13
3569462 0
3569570 0
3569727 21
3569796 7
3569877 13
3570271 0
3570458 4
3570479 37
3570629 90
3570718 3
3571028 72
3571085 0
3571229 13
3571451 10
3571498 0
3571523 23
3571622 22
3571755 25
3571844 57
3571958 9
3572117 82
3572204 95
3572325 0
3572362 0
3572376 0
3572388 0
3572402 0
3572410 0
3572473 11
3572527 22
3572674 69
3572701 5
3572787 0
3572952 20
3572958 37
3572966 0
3572971 13
3572996 0
3573374 0
3573617 0
3573659 0
3573675 0
3573681 10
3573705 4
3573761 0
3573917 0
3573923 0
3573936 6
3573940 78
3573947 0
3573957 0
3574019 0
3574223 1
3574236 6
3574424 72
3574440 0
3574454 0
3574502 15
3574699 0
3574865 9
3574892 39
3575018 28
3575364 21
3575430 67
3575513 110
3575518 0
3575525 0
3575536 2
3575552 160
3575882 0
3575906 5
3576038 32
3576086 1
3576110 0
3576257 0
3576462 1798
3576846 2
3576875 0
3576903 0
3576922 0
3577023 0
3577081 0
3577179 0
3577278 1
3577437 0
3577446 0
3577578 20
3577710 0
3577725 13
3577729 0
3577764 0
3577800 50
3577858 0
3577911 0
3578145 0
3578198 73
3578222 39
3578394 17
3578504 0
3578723 41
3578973 0
3579011 0
3579166 0
3579190 0
3579211 0
3579245 0
3579503 36
3579635 61
3579646 0
3579788 0
3579797 5
3580098 0
3580151 0
3580181 1
3580188 0
3580344 24
3580511 0
3580665 0
3580775 0
3580789 0
3580853 0
3580890 36
3580904 0
3581112 0
3581255 0
3581577 0
3581580 0
3581585 0
3581643 40
3581767 28
3581830 0
3581860 0
3582305 0
3582321 0
3582439 0
3582574 115
3582613 9
3582721 1
3582772 143
3582784 0
3582855 0
3582859 0
3582865 0
3582869 0
3582873 0
3583022 0
3583028 0
3583045 0
3583053 0
3583073 0
3583497 0
3583574 21
3583639 0
3583672 0
3583798 0
3583819 0
3583822 0
3583861 0
3583897 0
3583957 0
3584264 0
3584428 0
3584761 10
3584909 0
3585052 23
3585136 0
3585235 0
3585391 12
3585607 0
3585632 0
3585682 0
3586022 0
3586279 48
3586313 0
3586437 0
3586457 9
3586466 0
3586496 0
3586545 0
3586558 0
3586740 0
3587109 0
3587249 0
3587463 0
3587505 0
3587568 10
3587653 0
3587715 0
3587786 0
3587818 0
3587847 0
3587935 0
3587958 0
3587962 36
3587966 0
3588002 1
3588135 0
3588148 0
3588155 12
3588159 62
3588167 0
3588437 3
3588509 25
3588518 0
3588773 68
3589268 0
3589367 0
3589664 0
3589693 0
3589897 5
3590277 0
3590340 0
3590664 74
3590891 27
3590906 0
3590924 0
3590945 0
3590996 0
3591061 0
3591142 0
3591145 0
3591199 0
3591238 53
3591286 0
3591336 0
3591776 0
3591864 0
3591889 82
3591915 0
3591971 0
3592059 0
3592143 32
3592146 0
3592197 0
3592209 0
3592329 0
3592336 3
3592386 10
3592452 21
3592482 0
3592527 0
3592621 0
3592834 0
3593248 0
3593287 0
3593386 0
3593445 0
3594065 3
3594169 0
3594210 0
3594354 0
3594439 0
3594463 57
3594466 65
3594472 36
3594475 0
3594503 0
3594538 0
3594553 0
3594619 58
3594687 0
3594760 11
3594805 0
3594880 0
3594928 0
3594937 0
3595126 28
3595261 0
3595423 3
3595621 0
3595672 0
3595675 0
3595699 0
3595792 0
3595888 0
3595953 0
3596195 0
3596226 0
3596456 0
3596473 0
3596488 21
3596521 0
3596546 24
3596793 2
3596876 0
3596918 0
3596975 92
3597179 24
3597324 0
3597414 0
3597576 13
3597591 153
3597654 0
3597804 0
3597937 0
3597957 0
3598098 22
3598108 0
3598112 6
3598189 27
3598260 0
3598322 0
3598377 0
3598400 38
3598419 0
3598426 0
3598668 0
3598684 21
3598777 0
3598859 0
3598870 0
3598951 0
3599046 0
3599281 62
3599335 0
3599413 0
3599506 9
3599635 0
3599695 13
3600040 0
3600205 12
3600449 4
3600578 0
3600630 14
3600666 4
3600675 0
3600684 47
3600765 9
3600840 1
3601020 0
3601203 2
3601350 0
3601362 89
3601413 37
3601506 73
3601566 20
3601883 0
3601938 13
3602000 60
3602185 0
3602404 0
3602413 0
3602416 0
3602425 15
3602433 0
3602470 0
3602566 0
3602671 0
3602683 0
3602827 9
3602836 0
3602992 0
3603176 0
3603185 1
3603209 1
3603263 0
3603465 0
3603678 0
3603838 25
3603928 27
3603976 0
3604459 61
3604495 0
3604543 0
3604725 23
3604784 0
3604793 31
3605025 0
3605136 0
3605226 11
3605384 0
3605440 0
3605464 0
3605482 8
3605565 0
3605583 13
3605618 0
3605636 29
3605906 3
3606093 20
3606224 0
3606230 0
3606302 0
3606344 3
3606377 11
3606410 1
3606413 38
3606428 0
3606614 7
3606668 19
3606683 0
3606707 0
3606725 0
3606743 0
3606749 0
3606788 19
3606941 0
3607055 0
3607120 0
3607230 0
3607243 0
3607278 5
3607485 0
3607518 0
3607626 0
3607719 0
3607817 0
3608091 0
3608176 0
3608214 0
3608245 0
3608380 0
3608440 17
3608521 0
3608707 13
3608803 0
3608822 0
3608949 18
3609055 0
3609093 0
3609103 64
3609132 33
3609183 0
3609201 0
3609255 0
3609264 0
3609279 0
3609414 0
3609450 0
3609546 6
3609561 33
3609600 0
3609630 29
3609886 0
3610407 38
3610447 0
3610464 0
3610687 0
3610765 0
3611113 0
3611305 0
3611398 0
3611424 0
3611476 0
3611756 0
3611818 0
3611983 0
[truncated: 390,770 more chars]
