# Supplementary material for: A cell wall synthase accelerates plasma membrane partitioning in mycobacteria
Source: eLife. 2023 Sep 4;12:e81924. doi: 10.7554/eLife.81924 (PMC10547480; doi:10.7554/eLife.81924)
Supplement: Figure 2—source data 1. [file elife-81924-fig2-data1.zip › wig/ctrl2.wig]

# Generated by tpp from 2-1_S5_R1_5M.fastq and 2-1_S5_R2_5M.fastq
variableStep chrom=mc2_155_tamu
62 0
101 0
237 0
240 0
246 0
254 0
353 0
380 12
459 2
478 0
493 0
578 0
673 0
868 0
990 0
1215 0
1507 0
1654 0
1660 0
1720 13
1805 0
1985 0
2084 0
2181 61
2210 0
2240 0
2258 0
2270 0
2367 0
2417 0
2612 0
2756 0
2928 0
3026 0
3083 0
3140 0
3154 0
3269 0
3311 0
3333 14
3368 0
3548 0
4019 0
4318 0
4351 0
4442 0
4454 0
4471 119
4475 0
4491 0
4511 0
4521 0
4624 0
4687 0
4930 0
5020 0
5035 0
5038 0
5143 0
5347 0
5368 0
5479 0
5532 0
5581 1
5853 0
5877 1
5956 0
6126 0
6160 0
6295 0
6334 0
6408 1
6418 0
6570 0
6616 0
6656 0
6732 0
6741 0
6819 0
6828 0
6896 0
6900 0
6927 0
6969 0
7010 0
7035 0
7116 0
7190 0
7254 0
7272 0
7367 0
7380 0
7476 0
7644 0
7743 0
7785 0
8223 0
8250 0
8379 0
8394 0
8499 0
8514 0
8810 0
8814 0
8841 0
8868 0
8913 0
8973 0
9216 50
9226 68
9253 0
9517 5
9737 0
9763 12
9952 10
9981 0
10042 0
10067 0
10077 0
10079 0
10092 0
10108 0
10138 0
10291 1
10300 0
10312 0
10357 0
10393 0
10398 0
10423 38
10570 104
10577 1
10702 35
10846 5
10896 0
10963 0
11011 0
11029 0
11059 0
11128 0
11212 15
11256 0
11377 0
11427 77
11496 0
11596 0
11644 0
11946 0
12088 0
12203 0
12390 151
12597 0
12654 0
12657 57
12711 38
12723 1
12744 0
12781 0
12952 56
13023 3
13225 0
13246 0
13263 0
13270 42
13272 6
13309 30
13373 0
13437 0
13609 0
13841 35
13952 0
14045 0
14138 0
14164 0
14185 0
14332 4
14367 2
14386 0
14392 1290
14404 0
14599 79
14794 37
14831 0
14974 0
15067 0
15147 0
15154 0
15163 7
15180 85
15206 0
15249 0
15252 0
15504 0
15571 0
15617 0
15658 0
15771 0
15866 0
15879 33
15895 86
15933 0
15945 72
15961 0
16015 0
16209 0
16335 0
16444 0
16624 0
16677 0
16870 0
17077 3
17229 0
17408 45
17531 0
17700 0
17804 0
17825 0
17849 14
17930 30
18179 28
18329 0
18372 4
18980 26
19016 57
19208 180
19362 0
19559 14
19805 0
19847 0
20012 4
20021 0
20063 0
20126 8
20141 0
20180 32
20210 0
20282 0
20477 0
20561 58
20825 34
21145 0
21368 0
21451 0
21556 0
21677 74
21830 0
21956 52
21971 24
22025 61
22355 0
22406 77
22442 15
22718 0
22829 0
22990 0
23407 0
23459 0
23716 0
23750 0
23897 0
23918 0
23932 0
23939 1078
24110 0
24375 0
24521 39
24668 41
24698 0
24761 3
25179 0
25280 0
25484 0
25487 12
25520 122
25815 0
25836 0
25868 19
25931 0
26252 0
26588 0
26743 0
26918 0
27065 0
27241 0
27317 0
27326 101
27371 0
27392 1
27456 4
27584 0
27629 0
27690 0
27761 0
27770 0
27785 7025
27866 0
27920 0
27950 0
27998 27
28019 0
28073 0
28112 0
28229 0
28313 22
28331 0
28748 3
29004 0
29228 0
29564 0
29670 0
29690 0
29753 4
30131 83
30170 25
30226 4
30277 0
30425 0
30503 0
30536 0
31187 0
31208 0
31241 0
31280 0
31451 0
31496 0
31639 0
31643 201
31829 61
31838 114
31928 0
32129 26
32180 81
32231 60
32273 76
32435 0
32465 0
32537 0
32585 0
32624 0
32735 0
32801 53
33423 0
33641 0
33704 0
34005 0
34196 0
34259 2
34358 0
34427 1
34618 0
34652 2
34667 0
34685 0
34748 0
34875 0
34981 98
35012 0
35075 0
35138 0
35229 0
35381 0
35449 0
35576 79
35642 77
35696 0
35735 0
35789 0
35850 23
35961 45
36053 4
36200 0
36221 0
36392 0
36419 0
36428 0
36683 0
36728 0
36854 0
36860 13
36869 0
36884 0
37019 51
37049 26
37115 0
37202 0
37313 114
37388 0
37856 0
37862 0
37982 0
38112 0
38228 0
38262 0
38282 25
38353 0
38822 0
38966 0
39209 0
39230 0
39398 0
39419 3
39533 20
39542 12
39629 0
39640 0
39767 0
39816 0
39962 7
40055 0
40070 24
40109 17
40139 0
40208 0
40256 51
40391 14
40394 111
40431 125
40551 0
40792 0
40867 0
40959 0
40961 21
41030 0
41366 0
41402 0
41411 0
41621 0
41764 0
41788 0
41827 0
42031 0
42074 0
42158 0
42217 5
42265 0
42289 56
42409 88
42727 0
42731 0
42736 0
42747 0
42750 0
42856 0
42860 0
42865 0
42875 0
42925 34
43006 81
43019 0
43114 45
43214 48
43316 0
43476 0
43641 88
43719 0
43761 0
43783 0
43790 0
43977 62
44022 83
44073 0
44079 0
44184 0
44202 0
44238 0
44250 120
44400 177
44451 28
44499 0
44538 110
44750 0
44947 0
44958 18
45040 93
45128 13
45233 29
45354 24
45396 46
45483 0
45531 20
45698 0
45782 0
45805 28
45841 273
45844 59
45854 156
45857 0
46096 9
46188 0
46197 25
46207 0
46265 0
46279 0
46285 0
46297 0
46310 0
46385 0
46399 0
46474 0
46557 0
46704 0
46765 8
46770 99
46776 95
47333 155
47345 89
47352 105
47417 0
47426 342
47450 0
47513 0
47540 35
47551 0
47587 0
47617 0
47690 0
47962 0
48216 0
48372 0
48437 0
48487 0
49134 0
49305 0
49416 0
49473 0
49494 0
49548 0
49812 0
49827 0
49869 0
49935 0
50061 0
50098 2
50180 0
50317 0
50567 0
50726 0
50747 0
50801 0
51074 0
51113 0
51119 0
51279 0
51311 0
51528 26
51550 0
51577 0
51659 3
51664 8
51721 9
51724 2
51759 20
51773 5
52203 59
52314 24
52430 11
52572 0
52584 35
52605 2
52623 2
52635 0
52665 14
52713 37
52855 90
52875 0
52973 18
53000 23
53171 0
53336 0
53411 0
53483 0
53507 0
53756 0
53768 0
53828 0
53834 0
54041 0
54092 0
54104 56
54240 0
54748 0
54829 13
54832 21
54839 2
55084 0
55090 0
55255 0
55447 0
55729 0
55783 0
55843 0
55885 0
55916 0
55936 90
55949 39
55997 16
56195 51
56199 18
56242 17
56281 53
56323 0
56342 52
56357 106
56669 0
56726 0
56738 0
56750 0
56777 0
56789 1
56795 0
56819 0
56837 0
56855 0
56879 0
56894 0
56909 0
56924 0
56942 0
56960 0
56987 0
57017 0
57023 0
57038 0
57089 0
57110 0
57122 0
57149 0
57173 0
57188 0
57206 0
57224 0
57242 0
57260 0
57281 0
57305 0
57326 0
57359 0
57371 0
57374 0
57413 0
57423 0
57432 0
57584 2
57611 23
57654 0
57664 6
57674 21
57693 7
57697 0
57701 0
57862 0
57961 5
57973 0
57986 74
58123 0
58369 5
58398 15
58444 13
58453 0
58506 82
58655 0
58886 30
58928 0
59008 161
59012 5
59182 0
59243 0
59293 0
59326 50
59395 0
59516 127
59566 0
59759 114
59788 0
59826 0
59835 0
59860 0
59869 0
59878 0
59887 0
60031 0
60049 1
60066 0
60187 0
60220 0
60339 0
60479 0
60500 9
60524 87
60530 0
60561 0
60587 0
60632 0
60722 0
60842 55
61028 0
61061 0
61118 27
61193 0
61275 0
61361 0
61417 171
61680 0
61961 0
62009 0
62042 0
62129 5
62192 3
62205 0
62345 0
62414 0
62420 0
62600 8
62786 31
62885 34
62945 32
63017 0
63026 0
63140 0
63164 24
63543 41
63571 105
63709 17
63754 135
63775 37
63928 0
64366 3
64726 4
64778 0
64901 0
65193 0
65488 9
65512 287
65626 70
65926 0
65990 0
66054 0
66086 0
66093 0
66117 32
66150 0
66174 0
66217 3
66336 103
66426 3
66438 29
66453 79
66823 19
66891 24
66921 0
67164 101
67695 56
68010 0
68043 0
68067 54
68180 34
68182 0
68196 0
68228 21
68268 2
68354 0
68392 0
68503 181
68599 15
68611 47
68685 0
68706 46
68715 0
68752 116
68847 0
68898 0
69045 143
69279 43
69428 77
69497 35
69529 0
69561 0
69623 0
69744 12
69760 0
69774 0
69859 0
69948 0
69985 13
70144 12
70152 33
70165 0
70276 22
70541 29
70561 0
70581 15
70583 86
70595 0
70637 0
70655 5
70693 0
70720 0
70738 0
70768 38
70772 0
70815 0
70829 0
70837 0
70843 0
71151 0
71537 0
71630 0
71692 115
71708 1
71719 0
71726 0
71731 47
71814 77
71880 17
72226 50
72352 607
72379 8
72545 0
72742 51
72790 1
72804 0
72820 93
73273 73
73411 0
73579 45
73678 6
73756 0
73838 0
73855 0
74088 0
74132 4
74180 132
74184 74
74211 32
74260 38
74267 32
74294 0
74319 0
74332 0
74438 0
74442 0
74567 0
74591 5
74766 35
74962 5
75001 184
75184 178
75322 27
75591 3
75915 118
76109 0
76128 8
76133 21
76143 13
76246 124
76361 0
76470 0
76527 0
76756 4
76881 0
77071 0
77101 12
77260 2
77371 81
77415 104
77427 0
77643 0
77769 63
77904 0
77922 0
78013 51
78094 0
78177 27
78181 6
78199 0
78242 0
78265 43
78332 0
78346 0
78550 0
78667 0
78835 0
78930 0
78936 0
79039 7
79117 3
79234 0
79315 0
79477 0
79631 86
79639 0
79769 102
79800 7
79838 0
79904 37
79943 16
80026 0
80044 0
80060 0
80196 0
80225 13
80489 27
80561 49
80624 0
80816 0
80879 114
80882 44
80906 0
81177 0
81289 0
81397 1
81406 65
81469 0
81857 0
81961 10
82036 20
82138 191
82277 0
82393 8
82462 89
82536 3
82773 0
82816 0
82958 3
83038 0
83091 0
83107 104
83182 0
83197 57
83268 3
83301 0
83314 106
83392 24
83455 8
83586 0
83656 90
83689 63
83809 0
83833 0
83983 0
84046 6
84302 94
84304 136
84349 0
84406 80
84544 0
84907 2
85045 7
85096 0
85099 0
85218 12
85240 84
85297 0
85502 187
85538 104
85573 0
85605 11
85628 0
85897 44
86026 40
86071 41
86219 0
86875 0
86982 31
87010 12
87242 121
87343 77
87359 0
87480 0
87646 0
87721 57
87749 47
88228 13
88316 56
88361 18
88409 19
88613 4
88631 0
88679 11
88745 1
88748 49
88904 0
89036 8
89290 14
89497 0
89734 112
89810 0
89983 0
90075 0
90391 0
90508 171
90658 0
90688 0
90720 0
90734 41
90767 26
90771 70
90820 112
90830 61
90842 0
90902 0
90985 0
91055 117
91081 205
91085 246
91171 3
91216 134
91296 224
91336 0
91338 18
91358 111
91378 20
91464 39
91621 0
91669 2
91735 0
91752 0
91995 0
92009 1
92063 0
92152 3
92155 0
92170 0
92195 1
92261 0
92303 0
92313 0
92362 0
92400 15
92426 0
92441 0
92452 10
92456 0
92471 0
92490 0
92508 1
92530 0
92541 0
92555 0
92575 0
92605 1
92609 7
92615 0
92617 0
92812 0
92918 0
92924 30
92958 0
92970 4
92991 0
93118 0
93166 0
93207 0
93245 19
93249 0
93253 28
93396 82
93409 0
93415 0
93439 0
93442 31
93518 0
93577 1
93579 1
93583 0
93600 0
93616 0
93640 0
93681 0
93685 0
93733 0
93739 3
93750 0
93802 9
93819 92
93849 0
93898 153
93900 0
93915 22
94003 41
94131 1
94260 0
94336 0
94393 38
94458 0
94730 0
94742 9
94780 38
94935 45
95050 0
95118 0
95161 0
95198 0
95228 0
95239 73
95288 34
95374 35
95418 83
95440 45
95481 93
95493 0
95548 0
95664 4
95674 42
95743 73
95791 65
95872 50
95980 3
96139 163
96342 0
96398 21
96411 20
96429 47
96690 0
96828 114
96858 60
96937 88
96957 50
97046 5
97233 179
97392 2
97500 52
97581 71
97629 59
97698 52
97708 4
97824 0
97879 0
97891 102
97932 139
98026 32
98134 3
98293 176
98480 4
98569 55
98589 88
98668 54
98698 93
98836 1
99097 55
99115 9
99128 13
99184 0
99296 0
99364 0
99407 0
99444 0
99474 0
99485 56
99534 40
99620 9
99664 75
99674 21
99699 0
99730 26
99732 0
99770 0
99796 0
99815 0
99923 73
99994 28
100028 0
100132 0
100166 48
100228 0
100237 13
100259 19
100283 36
100402 0
100483 79
100592 25
101279 64
101357 30
101400 50
101423 0
101438 3
101442 254
101458 0
101486 181
101490 49
101583 53
101605 122
101622 5
101625 0
101658 0
101660 0
101748 0
101752 24
101833 0
101873 12
101888 0
101987 1
102072 2
102119 0
102127 224
102152 0
102160 97
102220 84
102339 0
102490 0
102583 0
102772 0
102791 37
102795 22
102808 0
102817 5
102831 0
102838 10
102894 0
102936 1
103038 60
103056 0
103080 158
103140 0
103260 0
103289 0
103424 79
103605 4
103609 145
103731 0
103743 0
103848 0
103863 87
103973 0
103989 0
103996 0
104133 33
104150 20
104407 0
104544 0
104594 0
104615 0
104729 74
104918 31
104927 0
104981 0
105188 47
105242 59
105266 92
105350 0
105458 0
105479 0
105521 0
105680 0
105799 0
105870 0
106025 0
106099 88
106204 82
106318 61
106350 0
106396 84
106516 4
106663 70
106714 10
106904 0
107122 18
107232 10
107322 31
107463 32
107497 0
107547 0
107565 92
107723 0
107729 20
107834 53
108004 215
108030 0
108302 32
108648 0
108680 23
108749 0
108851 0
108914 118
109107 0
109280 335
109321 0
109634 0
109654 0
109960 8
110020 0
110054 0
110392 17
110789 0
110982 4
111437 0
111507 20
111588 13
111646 0
111682 0
111720 2
111752 0
111982 87
112005 3
112130 0
112296 39
112345 155
112634 118
112950 0
113030 108
113113 0
113374 0
113394 0
113396 0
113402 13
113414 0
113427 0
113537 0
113636 34
113699 106
113906 71
114017 0
114104 156
114287 0
114341 111
114474 0
114521 0
114681 9
114701 10
114807 0
115157 0
115161 829
115698 0
115712 0
115877 0
115944 0
115968 57
116025 0
116063 0
116170 0
116380 0
116526 0
116604 23
116610 81
116726 0
116741 100
116762 0
116819 68
116852 307
117029 111
117050 1
117056 179
117091 236
117116 0
117141 0
117155 40
117195 27
117247 14
117269 55
117313 0
117319 0
117349 41
117375 0
117413 0
117479 102
117487 0
117490 12
117503 106
117787 0
117793 0
117845 104
117854 1
117983 0
117987 0
117996 0
118046 0
118263 14
118277 0
118284 46
118296 75
118322 0
118431 78
118479 15
118587 86
118655 0
118692 48
118782 99
118960 39
118975 84
119087 137
119213 256
119227 131
119246 171
119249 0
119318 0
119351 4
119381 24
119537 16
119605 0
119726 34
119894 1971
120029 0
120105 69
120115 5
120207 35
120209 36
120311 0
120455 84
120584 64
120603 0
120620 6
120629 7
120737 207
120800 175
120896 106
120917 0
121112 63
121131 0
121150 0
121166 0
121265 22
121391 0
121481 55
121484 39
122003 0
122081 0
122092 0
122176 93
122269 0
122364 0
122711 0
123023 191
123138 129
123158 0
123274 88
123569 18
123720 46
123769 0
123784 56
123915 7
123951 23
124269 114
124284 24
124548 12
124757 122
125390 298
125636 0
125765 31
125774 32
125831 86
125877 15
125900 0
126029 28
126032 24
126044 53
126290 0
126368 26
126644 31
126695 25
126767 136
126829 53
126980 17
127037 0
127107 39
127159 0
127162 0
127166 0
127269 0
127548 66
127845 0
128023 0
128034 0
128266 0
128374 0
128620 8
128662 0
128753 0
128798 0
128884 0
128905 184
128942 6
129071 0
129136 25
129157 0
129199 2767
129574 0
129649 57
129913 0
129986 21526
130052 8
130095 31
130109 44
130131 0
130162 7
130238 0
130343 91
130499 0
130535 57
130810 0
130838 0
130867 76
131060 4
131072 25
131129 51
131210 0
131249 0
131390 40
131454 20
131484 0
131540 1
131574 39
131654 0
131681 0
131774 0
131813 6
131866 0
131918 0
132054 0
132068 9
132206 107
132335 15
132494 30
132503 19
132590 20
132688 39
132825 0
133020 6
133146 0
133173 12
133254 14
133347 445
133356 1198
133446 34
133747 0
133815 0
134035 0
134118 15
134172 1
134233 154
134388 173
134391 9
134727 79
134772 19
134982 326
135006 223
135030 5
135081 41
135297 0
135394 0
135564 11
135608 79
135621 0
135698 0
135783 0
135813 309
135815 202
135875 13
135885 0
135903 10
136071 26
136083 30
136353 42
136536 69
136563 131
136671 29
136710 115
136855 0
136861 0
136966 0
137132 0
137195 0
137204 0
137225 373
137372 111
137615 0
137690 0
137760 0
137807 57
137815 0
137927 0
137996 12
138128 152
138260 0
138377 0
138653 20
138809 36
138897 7
139164 152
139415 1
139675 0
139730 0
139826 0
139886 0
139961 0
139975 0
140006 0
140126 0
140477 0
140485 0
140503 0
140524 0
140638 72
140713 152
140758 36
140839 1
140851 184
140860 148
140923 1
141097 20
141127 20
141150 0
141158 0
141172 0
141176 0
141198 0
141200 0
141211 0
141226 0
141586 0
141699 181
141702 19
141729 15
141740 42
141752 59
141767 14
141830 12
141860 20
141895 54
141913 383
141953 6
142049 0
142109 18
142115 34
142118 58
142142 13
142151 73
142223 67
142283 0
142301 88
142337 5
142364 106
142415 105
142448 53
142472 0
142732 85
142924 0
142960 28
143113 0
143310 0
143344 54
143398 0
143419 0
143429 0
143451 0
143466 0
143473 0
143479 0
143541 0
143557 0
143619 18
143654 74
143678 147
143933 3
143954 111
143984 24
144029 62
144111 0
144257 11
144314 0
144404 9
144494 13
144619 0
144685 0
144991 92
145006 52
145045 0
145126 41
145219 0
145235 0
145264 94
145267 0
145279 0
145501 0
145723 0
145757 34
145897 0
146028 0
146149 89
146272 26
146332 75
146489 0
146580 0
146590 10
146768 0
146868 0
147028 0
147397 0
147433 12
147538 0
147614 1
147922 25
148081 14
148147 0
148177 0
148296 0
148346 0
148357 0
148369 0
148371 0
148561 77
149001 0
149428 29
149624 48
149627 14
149732 3
149810 275
149882 26
149960 0
149968 8
150058 0
150106 0
150184 0
150187 0
150431 25
150508 61
150599 0
150617 22
151137 37
151183 0
151217 103
151251 327
151305 76
151593 15
151726 1
151734 0
151812 185
152013 0
152400 0
152427 0
152514 23
152571 226
152662 12
152754 10
152939 31
152954 9
152994 0
153014 0
153017 0
153027 0
153129 0
153403 91
153633 293
153635 0
153660 16
153759 0
153826 129
153900 69
153906 64
154057 0
154390 5
154441 70
154498 0
154519 51
154528 118
154618 2
154627 6
154683 250
154735 0
154768 26
154829 113
155078 0
155144 72
155395 39
155447 74
155566 0
155603 0
155657 0
155690 0
155738 7
155783 20
155789 56
155885 0
155921 0
155960 58
156006 0
156115 0
156295 0
156319 0
156799 0
156907 47
156928 0
157014 28
157061 0
157152 39
157155 0
157205 0
157272 16
157328 0
157425 2
157434 93
157935 0
158181 0
158253 0
158274 0
158601 89
158724 8
158742 0
158775 31
158799 0
158904 0
158985 63
159054 0
159537 0
159684 0
159714 1
159750 17
159810 0
159843 0
160119 0
160297 20
160378 0
160436 6
160715 0
160771 0
161159 0
161237 0
161523 82
161559 139
161598 26
161619 0
161694 0
161703 81
161799 33
162273 46
162446 0
162477 0
162524 14
162528 85
162581 0
162594 63
162621 0
162824 112
162852 106
162882 113
162927 63
162947 2
163050 145
163151 10
163331 0
163355 0
163455 85
163468 0
163496 0
163538 60
163753 53
163977 0
164007 0
164113 0
164206 0
164266 80
164329 1
164574 0
164736 0
164760 12
164793 47
165314 0
165446 0
165515 0
165596 17
165668 0
165742 0
165788 0
165842 0
165851 0
165938 0
166294 0
166347 0
166477 111
166609 18
166748 0
166767 0
166840 174
166866 16
166990 0
167074 71
167101 11
167179 0
167187 0
167384 0
167767 20
167848 11
168382 0
168386 0
168398 0
168435 0
168463 0
168503 34
168505 186
168534 0
168543 20
168600 109
168798 0
168807 0
168843 0
169156 0
169272 135
169320 0
169360 0
169371 0
169433 0
169494 0
169560 174
169608 0
169635 6
169677 0
169692 0
169800 0
169910 0
169916 0
169938 0
169996 0
170010 0
170013 29
170157 58
170244 57
170250 66
170253 27
170292 0
170626 11
170838 0
170856 0
170898 80
171013 0
171017 0
171021 0
171031 0
171040 0
171049 0
171061 0
171070 0
171092 275
171348 0
171407 5
171598 19
171629 0
171668 2
171896 0
171909 0
172038 0
172307 150
172325 0
172357 6
172406 0
172426 0
172606 0
172801 0
172873 0
172954 0
172984 88
173351 0
173371 0
173488 0
173721 0
173816 0
173908 0
173926 11
174249 66
174375 0
174529 0
174675 0
174765 0
174793 0
174836 0
174930 0
174983 0
175082 0
175188 0
175435 0
175448 0
175453 0
175464 0
175475 0
175502 6
175529 0
175536 0
175538 4
175593 0
175657 206
175761 0
175791 0
175875 0
175899 0
175986 0
176084 0
176241 0
176565 0
176639 24
176722 114
176831 0
176905 0
177050 0
177263 0
177976 0
178273 0
178306 0
178530 86
178557 0
178570 0
178577 0
178584 0
178651 202
178705 13
178907 0
178997 0
179113 0
179125 0
179163 0
179314 0
179607 61
179618 0
179680 0
179688 0
179700 0
179754 0
179822 10
179833 46
179896 0
180106 3
180157 0
180164 0
180241 17
180424 1
180478 24
180931 7
181048 0
181125 0
181150 0
181195 0
181264 18
181294 0
181451 0
181528 13
181586 0
181605 0
181695 63
181935 48
182039 0
182093 105
182131 0
182187 0
182199 0
182208 65
182319 105
182325 146
182357 0
182403 2
182484 0
182724 0
182778 0
182806 0
183087 0
183266 39
183309 0
183386 27
183475 0
183510 0
183560 0
183731 9
184025 1
184031 5
184046 0
184172 173
184225 0
184346 3
184469 0
184535 0
184571 5
184989 0
185102 0
185281 77
185380 0
185386 77
185434 39
185695 22
185747 0
185821 0
186007 99
186091 2
186526 0
186553 0
186556 42
186733 0
186982 0
187092 0
187138 0
187150 22
187411 4
187437 0
187600 0
187615 0
187622 0
187681 17
187853 0
187946 0
187998 0
188084 1
188133 0
188270 0
188351 0
188410 0
188595 0
188637 2
188667 0
188723 0
188742 0
188918 0
188928 0
188976 101
189038 45
189303 0
189336 12
189372 4
189606 0
189612 0
189620 36
189704 11
189711 4
189734 0
189769 8
189781 0
189789 0
189794 0
189806 0
189829 0
189862 0
189900 0
189910 0
189919 0
189926 0
189964 0
190165 11
190201 158
190270 75
190343 3739
190738 190
190804 278
190853 15
190988 72
190991 7
191004 18
191201 36
191357 4
191435 17
191437 6
191449 12
191464 19
191531 0
191559 10
191583 0
191596 0
191653 0
191660 0
191746 0
191905 52
191936 0
191974 84
191986 82
192016 49
192124 68
192133 41
192555 0
192577 144
192595 246
192631 0
192682 0
192689 70
192715 43
192717 56
192760 0
192784 0
192799 113
192991 13
193090 29
193123 33
193208 0
193215 0
193232 0
193281 0
193283 0
193290 0
193419 12
193536 390
193568 0
193596 0
193601 0
193628 0
193646 1
193677 23
193769 0
193915 93
194101 98
194130 30
194134 75
194152 159
194290 73
194413 0
194518 0
194524 71
194923 42
195009 0
195025 16
195032 0
195087 1
195205 0
195215 55
195238 0
195331 26
195337 4
195343 0
195565 0
195591 0
195610 73
195621 0
195694 0
195704 0
195727 12
195748 60
195778 0
196018 214
196204 7
196279 0
196309 0
196335 25
196339 50
196351 39
196383 0
196420 0
196432 0
196625 313
196629 115
196735 0
196825 43
196843 51
196888 13
196940 21
197179 0
197200 78
197524 0
197663 0
197718 0
197961 0
197999 0
198029 0
198049 5
198153 0
198183 0
198185 12
198189 40
198215 27
198232 0
198241 0
198506 0
198664 7
198732 0
198897 68
199018 40
199061 136
199120 0
199151 0
199324 0
199336 35
199498 0
199753 7
200152 66
200254 0
200462 0
200615 20
200681 64
200853 0
200937 94
200999 0
201140 0
201334 1
201420 0
201481 0
201550 0
201572 0
201655 13
201657 0
201683 57
201868 0
201886 0
201898 0
201937 0
202153 0
202311 0
202426 0
202537 16
202539 0
202700 0
202898 0
203041 0
203088 0
203586 0
203632 0
203644 24
203852 23
203859 0
204010 0
204166 0
204178 0
204183 0
204190 0
204202 0
204275 0
204461 13
204617 0
204693 3
204731 25
204740 0
204806 4
204809 84
204825 0
204920 0
204956 0
205085 27
205100 54
205170 91
205321 0
205342 16
205519 0
205618 0
205699 0
205708 0
205734 3
205737 8
205794 0
205900 30
206068 0
206103 345
206107 0
206140 0
206170 0
206239 9
206278 0
206296 20
206329 0
206352 61
206733 0
206766 0
206778 0
206931 0
206975 0
207330 2
207333 0
207387 0
207468 0
207533 0
207665 31
207772 4
207831 0
207891 104
207929 0
208116 0
208188 0
208303 43
208564 0
208583 0
208732 0
208917 3
209047 0
209088 0
209154 27
209196 21
209397 77
209454 53
209457 71
209499 44
209709 163
209715 153
209970 0
210100 0
210207 31
210222 90
210234 0
210322 0
210330 0
210471 110
210555 0
210567 0
210609 0
210628 70
210633 0
210770 0
210795 0
210909 75
211089 49
211137 53
211140 61
211260 0
211384 0
211637 170
211679 76
211914 164
211918 28
211920 140
211927 37
211961 11
211991 14
212065 1
212081 0
212083 32
212569 35
212584 97
212617 130
212632 0
212668 0
212737 0
212878 0
212923 64
212964 21
213016 48
213160 0
213226 0
213416 0
213467 0
213470 154
213484 35
213493 7
213545 7
213687 0
213759 0
213869 4
214049 0
214381 101
214393 73
214495 13
214501 11
214528 63
214764 0
214789 0
214843 102
215173 97
215216 0
215227 128
215233 104
215275 0
215286 43
215422 28
215428 16
215455 25
215500 0
215542 9
215562 193
215644 88
215707 16
215733 0
215751 23
216011 3
216127 0
216788 0
216807 0
216815 1
216819 0
216835 0
216841 0
216872 0
217115 2
217125 22
217192 0
217244 63
217479 36
217491 0
217767 12
218025 153
218262 70
218311 31
218349 0
218484 59
218675 0
218803 51
218869 88
218890 0
219082 0
219140 0
219193 0
219205 0
219410 0
219445 0
219468 331
219471 144
219499 0
219570 0
219666 123
219744 0
219756 0
219792 24
219798 0
219873 1
220011 45
220128 0
220215 234
220239 385
220302 114
220338 35
220351 0
220575 49
220614 0
220617 15
220842 0
220938 0
220954 0
220988 0
221088 0
221154 12
221176 0
221190 0
221203 0
221269 0
221313 0
221335 0
221425 0
221438 83
221498 0
221531 45
221632 0
221639 26
221696 0
221728 0
221803 7
221820 0
222076 27
222144 32
222238 41
222292 0
222380 10
222584 0
222624 0
222680 24
222935 0
222962 187
222966 30
223133 0
223283 0
223467 0
223727 0
223935 0
223983 0
224220 31
224338 15
224462 32
224612 0
224623 0
224683 0
224722 0
224767 28
224783 0
224829 0
224836 5
224862 0
224876 0
224896 0
224916 0
224941 0
224970 0
224987 58
224989 0
225002 0
225012 0
225024 0
225033 0
225081 0
225089 0
225113 0
225177 0
225203 0
225222 0
225305 0
225379 0
225854 12
225916 0
226255 0
226303 17
226402 0
226561 0
226642 0
226729 0
226780 146
226783 123
226825 7
226927 0
226969 5
227319 0
227363 0
227373 0
227502 0
227553 0
227710 77
227861 30
227890 1
227923 62
227961 0
228128 149
228208 2
228499 191
228823 29
228943 273
228964 7
229105 41
229207 318
229410 7
229443 55
229572 25
229578 184
229597 0
229680 143
229717 156
229744 4
229827 89
229940 69
230074 80
230121 20
230149 0
230165 0
230215 0
230372 43
230507 0
230822 62
230847 0
231068 0
231089 104
231365 83
231408 0
231447 0
231579 0
232024 4
232253 3
232341 0
232372 3
232412 0
232456 48
232483 0
232691 0
232705 20
232715 0
232761 0
232805 0
232842 17
233222 13
233303 33
233321 21
233417 210
233503 0
233549 49
233576 0
233681 0
234114 0
234317 46
234326 0
234458 0
234704 0
234794 89
234824 12
234860 0
234887 52
234899 0
235031 30
235166 64
235311 0
235339 0
235356 0
235570 0
235636 0
235639 14
235648 0
235735 0
235738 9
235753 1
235791 0
235872 16
235965 0
236123 0
236272 9
236293 43
236317 184
236369 0
236461 0
236491 39
236575 0
236600 679
236606 0
236635 61
236764 0
236798 0
236833 0
236923 0
236977 2
236986 0
237065 0
237145 4
237152 0
237160 0
237164 26
237178 0
237182 0
237204 0
237245 0
237257 0
237426 0
237512 172
237519 0
237605 0
237743 126
237827 9
237947 0
238000 33
238190 0
238272 0
238439 31
238538 128
238856 175
238901 61
238988 0
239054 20
239365 76
239420 145
239627 0
239677 18
239851 0
239956 30
240037 53
240089 43
240121 11
240143 0
240147 365
240293 0
240299 0
240398 0
240411 35
240489 0
240510 0
240540 6
240897 0
240963 0
241188 1
241236 142
241282 0
241317 14
241323 2
241353 26
241690 19
241750 0
241918 20
241932 0
241969 0
242068 0
242078 44
242200 112
242368 49
242371 52
242476 0
242609 21
242626 60
242638 8
242668 0
242875 0
242915 8
242942 175
243104 22
243218 4
243341 76
243395 0
243414 35
243469 4
243478 0
243496 0
243541 0
243568 11
243613 135
243799 44
243898 67
244174 26
244232 37
244471 6
244512 57
244578 0
244611 0
244614 0
244631 0
244643 0
244735 21
244848 135
245011 0
245115 114
245148 13
245151 0
245253 0
245272 0
245410 210
245488 51
245524 0
245596 98
245617 20
246002 3
246052 51
246094 5
246115 197
246166 0
246193 39
246275 13
246333 76
246347 28
246417 18
246474 51
246495 34
246540 31
246578 34
246714 0
246726 0
246738 0
246787 0
246900 0
247110 0
247122 0
247331 0
247523 0
247559 31
247589 0
247634 19
247733 0
248073 54
248108 12
248202 0
248445 163
248520 139
248526 0
248565 6
248590 0
248607 5
248799 0
248856 0
248987 0
249122 0
249200 0
249353 0
249413 0
249443 0
249475 9
249571 73
249657 0
249717 0
249888 73
250327 32
250469 58
250697 261
250748 28
250949 0
251225 0
251243 2
251261 1
251267 24
251477 114
251726 14
251759 0
251774 31
251786 0
252026 81
252119 418
252122 65
252164 0
252172 0
252188 0
252260 20
252263 0
252350 0
252464 120
252563 104
252575 58
252692 195
252695 171
252913 19
252965 56
253231 171
253264 164
253273 102
253392 16
253465 0
253593 10
253595 4
253605 0
253632 1
253829 57
253832 0
253891 0
254221 0
254255 0
254307 5
254395 0
254429 0
254558 0
254640 0
254672 0
254792 0
255112 0
255179 105
255185 38
255237 20
255291 0
255303 0
255461 12
255563 0
255575 0
255800 0
256034 12
256104 125
256184 13
256372 0
256511 0
256850 51
256986 10
257012 0
257034 0
257202 0
257333 10
257396 0
257417 0
257438 0
257444 34
257522 41
257574 0
257619 91
257643 0
257821 0
257914 0
257940 0
258648 144
258825 35
259047 0
259181 0
259298 339
259336 0
259349 0
259355 60
259400 0
259421 110
259441 0
259464 0
259490 124
259692 0
259746 12
259889 42
260038 0
260137 33
260233 0
260491 83
260627 0
260746 94
260821 0
261103 0
261160 0
261280 0
261289 0
261315 195
261332 217
261434 117
261698 141
261833 431
261923 22
262034 0
262160 132
262163 95
262208 47
262238 37
262382 49
262439 48
262478 0
262491 74
262616 38
262811 26
262922 105
263009 0
263075 92
263162 84
263165 22
263255 2
263267 64
263276 0
263309 0
263330 0
263423 0
263495 65
263594 17
263726 81
263849 125
263954 94
263990 0
264029 218
264077 0
264110 18
264266 224
264362 79
264410 11
264594 1
264688 5
264790 0
264937 0
265009 171
265293 40
265500 0
265796 20
265891 51
265924 0
265945 0
265964 6
265968 0
265996 0
266010 0
266055 10
266126 3
266156 0
266191 116
266209 5
266824 0
266884 4
267176 68
267322 0
267451 0
267489 6
267583 4
267623 88
267633 5
267636 0
267921 4
267966 259
267975 0
267996 28
268011 0
268390 53
268444 148
268521 0
268539 88
268657 0
268933 0
268969 8
269056 21
269221 29
269233 0
269299 8
269352 0
269394 0
269404 0
269566 0
269737 0
269788 3
269878 0
270018 75
270101 28
270258 46
270261 7
270295 0
270369 653
271035 41
271107 0
271233 21
271914 6
272052 162
272196 2
272277 81
272466 38
272515 0
272592 0
272703 0
272859 8
272995 0
273022 89
273036 0
273065 0
273090 0
273103 0
273129 289
273158 41
273233 3
273464 31
273554 205
273866 0
273950 10
273958 6
273966 0
273980 0
274075 0
274100 22
274200 23
274287 0
274392 4
274605 0
274751 46
275006 13
275051 103
275117 75
275208 3
275491 0
275593 0
276857 0
276869 134
276886 17
277024 0
277181 64
277190 0
277232 0
277343 0
277349 99
277379 0
277395 0
277409 0
277693 15
277763 1
277871 49
278063 0
278206 22
278338 0
278383 0
278573 0
278730 17
278781 0
278797 0
278860 0
278863 12
279100 92
279166 135
279173 0
279223 0
279228 0
279266 0
279308 0
279573 0
279773 10
279880 0
279924 0
279951 0
280072 8
280372 0
280383 15
280984 0
281263 0
281316 0
281410 0
281440 0
281487 0
281559 0
282064 0
282132 0
282145 0
282474 0
282606 0
282654 0
282667 0
282972 0
283242 0
283293 0
283318 0
283335 0
283383 0
283395 0
283425 0
283433 0
283536 0
283584 0
283634 0
283661 0
283671 49
283782 69
283892 0
283931 0
284021 85
284023 6
284222 4
284280 16
284306 0
284382 6
284646 4
284780 6
285026 73
285054 8
285064 0
285088 5
285664 0
285878 0
286079 11
286489 11
286594 0
286718 0
286759 0
286912 0
287005 16
287030 90
287576 0
287620 0
287637 280
287647 0
287716 327
287730 0
287737 0
287754 0
287791 6
287848 3
287939 19
288014 87
288152 83
288182 47
288257 68
288413 326
288464 0
288497 1
288593 334
288731 32
288971 108
289217 19
289232 7
289408 111
289631 0
289654 195
289658 136
289689 20
289693 109
289821 0
289833 41
289845 63
289860 98
290214 0
290305 0
290424 0
290460 34
290620 1
290673 0
290733 8
290901 11
290904 82
290946 106
291090 0
291159 0
291282 0
291303 0
291308 0
291489 0
291591 7
291594 6
291771 0
291843 0
291861 19
291867 21
291918 0
292104 24
292167 1
292191 0
292459 0
292566 0
292783 0
293014 80
293151 0
293199 0
293355 0
293441 0
293611 0
293816 0
293825 0
293874 37
293894 44
293924 35
294047 32
294050 212
294263 60
294275 0
294314 49
294380 940
294644 0
294723 8
294770 55
295010 14
295181 0
295229 0
295301 0
295338 0
295472 0
295605 72
295888 0
295906 0
296366 0
296744 0
296773 0
296951 0
297034 0
297160 0
297221 0
297287 235
297314 17
297379 0
297400 0
297414 0
297760 0
297830 0
297947 3
297981 0
298343 0
298426 0
298539 2
298814 0
298935 2
299040 0
299250 0
299282 0
299302 106
299356 0
299374 0
299380 12
299509 0
299785 0
299827 0
299864 63
299880 0
300109 6
300245 9
300322 0
300423 0
300628 0
300688 0
300714 0
300890 0
301048 5
301128 6
301302 26
301402 0
301441 0
301447 0
301596 50
301716 0
301778 0
301810 0
301880 0
301898 0
301961 1
302006 2
302177 0
302262 9
302303 0
302438 0
302566 0
302634 0
302775 0
302796 106
302870 0
302916 0
302944 0
303003 2
303029 0
303140 36
303171 99
303266 0
303299 0
303311 0
303325 0
303360 19
303400 40
303437 0
303499 0
303634 0
303652 0
303742 12
304037 0
304171 0
304204 0
304339 0
304417 0
304423 4
304531 0
304552 0
304981 193
305035 0
305092 0
305229 0
305272 0
305340 0
305513 48
305546 16
305568 0
305676 0
305685 0
305707 0
305715 0
305754 170
305770 0
305804 0
306044 96
306090 0
306098 0
306114 0
306547 0
306863 0
306980 66
307067 0
307111 0
307204 0
307232 0
307292 0
307451 0
307498 1079
307563 22
307618 0
307678 0
307686 0
307759 0
308227 95
308473 0
308719 81
308824 28
308839 0
308842 0
309001 0
309010 4
309215 0
309261 0
309357 0
309405 41
309567 10
309684 27
309729 0
309756 0
309933 0
310182 0
310242 89
310368 0
310374 40
310396 1
310403 0
310424 0
310434 0
310483 0
310492 0
310494 0
310498 0
310540 0
310552 0
310560 0
310586 0
310609 0
310749 0
310791 0
310833 0
310839 0
310871 0
310902 0
310931 0
311037 12
311280 0
311358 0
311472 0
311562 0
311568 0
311646 0
311721 0
311733 0
311808 0
311895 29
311904 0
312021 0
312048 0
312072 0
312096 2
312125 0
312510 0
312599 0
312630 0
312698 0
312729 14
312903 0
312927 0
313011 106
313203 7
313263 4
313269 0
313289 0
313323 42
313373 113
313627 0
313709 0
313719 0
313730 0
313772 0
313796 24
313930 0
313938 0
313973 31
313985 0
314170 0
314279 0
314324 17
314554 0
314699 0
314806 100
314820 84
314833 71
314891 22
314940 0
314979 6
315021 48
315081 0
315099 0
315102 0
315111 0
315231 10
315284 15
315311 46
315698 0
315708 0
315726 0
315756 0
316061 0
316142 10
316262 0
316298 40
316436 0
316447 0
316475 0
316535 0
316555 0
316628 0
316736 47
316808 0
316824 0
316839 0
317080 0
317183 0
317185 19
317284 0
317326 16
317500 0
317504 0
317513 0
317518 0
317527 0
317532 0
317535 0
317541 0
317643 13
317674 86
317854 0
317914 0
317973 0
318091 0
318420 0
318531 0
318555 0
318815 0
318855 0
318870 0
318872 0
318882 0
319012 0
319431 0
319668 0
319671 0
319809 0
319848 108
319854 0
319926 24
319982 0
320015 18
320067 36
320125 0
320135 0
320256 0
320310 4
320531 19
320549 0
320664 0
320675 0
320729 0
320938 0
320966 2
320975 0
321221 0
321355 0
321357 0
321359 0
321422 0
321635 0
321749 181
321820 0
321890 8
321986 0
322226 0
322294 0
322448 0
322592 0
322646 0
322692 0
322802 0
322871 0
322943 23
323144 0
323185 0
323195 0
323228 0
323237 0
323369 0
323411 0
323501 0
323562 0
323675 0
323784 12
323835 0
323847 0
323886 0
323970 0
324043 0
324112 16
324130 0
324250 0
324265 0
324295 0
324301 20
324310 1
324322 0
324380 0
324472 106
324478 0
324625 0
324628 0
324688 0
324715 11
324904 0
325090 0
325171 0
325228 0
325308 0
325471 0
325511 0
325555 0
325609 0
325786 0
325893 0
326064 1
326269 0
326280 0
326466 0
326548 0
326564 0
326646 0
326907 0
326968 70
326970 0
327136 0
327143 0
327193 5
327601 0
327679 0
327753 0
327808 0
327948 0
328093 0
328151 0
328181 0
328193 8
328291 0
328378 0
328492 0
328551 0
328582 4
328678 0
328808 0
328923 0
329037 7
329100 0
329139 0
329184 0
329304 0
329442 0
329511 0
329541 5
329556 0
329562 5
329571 0
329656 0
329811 0
329853 5
329895 0
329919 4
329952 80
329985 0
330105 0
330174 0
330189 0
330360 0
330441 0
330468 0
330498 0
330544 0
330621 2
330640 0
330647 0
330654 0
330702 0
330897 103
330924 0
330957 0
330960 3
330975 0
330987 0
331110 0
331290 0
331347 0
331416 0
331455 8
331482 0
331530 0
331572 0
331650 0
331746 0
332180 0
332389 0
332689 454
332707 0
332791 0
333091 0
333202 16
333280 0
333422 46
333572 0
333614 31
334102 0
334187 0
334262 0
334391 0
334538 0
334605 0
334628 5
334637 0
334646 0
334880 0
334934 0
335063 0
335084 0
335150 0
335225 0
335280 0
335285 0
335335 0
335393 0
335466 0
335562 0
335733 0
335868 56
335898 14
336051 123
336060 1
336156 0
336648 63
336722 54
336739 1
336993 0
337466 142
337504 0
337517 126
337526 5
337667 69
337682 0
337697 0
337814 0
337896 0
337902 0
337945 0
337958 26
338020 60
338203 51
338209 119
338233 37
338368 17
338458 0
338527 6
338581 0
338653 13
338879 4
338990 0
339337 0
339344 0
339362 0
339600 0
339608 0
339680 4
339707 0
339821 0
339824 71
339848 0
339920 0
339971 62
340004 113
340126 0
340208 65
340334 0
340412 0
340424 0
340460 0
340511 0
340544 2
340559 63
340616 46
340637 42
340850 42
340973 0
341465 58
341516 15
341546 92
341907 49
341952 0
342008 0
342042 0
342129 0
342165 0
342195 0
342246 0
342468 0
342475 0
342504 0
342615 0
342726 47
342736 12
342845 0
342866 0
342911 0
342974 0
342983 0
343020 0
343180 0
343235 0
343584 0
343682 0
343878 0
343904 0
344061 4
344142 25
344190 58
344249 0
344290 0
344453 0
344560 76
344619 0
344724 74
344951 4
345221 15
345236 0
345368 54
345554 13
345707 0
345734 0
346014 0
346118 1
346157 153
346310 8
346465 0
346600 4
346636 0
346852 42
346948 0
346987 6
347173 40
347176 109
347223 35
347317 13
347503 15
347569 0
347695 0
347776 0
347795 27
347881 69
347906 7
347921 0
347936 0
347966 41
347977 3
347994 29
347998 141
348002 3
348015 6
348019 77
348402 0
348589 0
348670 0
348679 0
348761 0
349063 0
349085 0
349099 77
349237 9
349562 0
349680 0
349778 0
349827 0
349895 0
350342 0
350463 0
350511 0
350745 0
350784 0
350825 0
350835 0
350967 0
351197 0
351230 0
351233 0
351239 0
351308 0
351401 0
351413 0
351449 0
351473 0
351509 0
351554 0
351587 0
351980 0
352047 0
352126 1
352135 4
352139 107
352152 78
352165 8
352510 0
352546 0
352639 0
352705 0
352915 0
353007 0
353170 0
353305 0
353353 24
353517 111
353694 0
353745 89
353769 0
353826 0
353832 57
353865 252
354015 0
354123 35
354144 0
354699 0
354729 0
354886 0
355003 0
355057 10
355183 0
355213 0
355561 2
355567 3
355622 0
355633 17
355871 0
356009 94
356266 0
356408 0
356560 0
356572 0
356590 1
356608 0
356728 32
356881 48
356962 0
357045 0
357199 47
357427 0
357549 0
357730 0
358014 0
358486 0
358518 8
358680 0
358763 1
358766 10
358784 0
358820 0
358838 0
358881 108
358905 0
358980 0
359040 25
359077 0
359122 7
359153 0
359237 48
359264 64
359276 60
359333 0
359358 0
359447 0
359682 0
359690 21
359780 48
359820 0
359847 0
359853 0
360023 0
360146 0
360197 154
360209 33
360300 0
360353 0
360377 97
360431 0
360618 0
360672 0
360701 14
360793 0
360877 0
360924 0
360961 0
361057 88
361279 0
361297 11
361338 26
361606 132
361663 0
361702 0
361768 0
361771 79
361822 17
362037 123
362047 0
362230 84
362287 60
362299 447
362302 12
362518 78
362581 32
362656 49
362677 49
362872 18
362938 26
362956 0
362962 128
363279 0
363286 0
363346 0
363355 65
363391 0
363670 24
363694 131
363824 0
363854 0
363857 0
363971 0
364305 0
364351 0
364432 23
364453 0
364525 9
364570 3
364681 0
364696 68
364747 23
364941 0
364976 0
364980 0
365125 0
365149 0
365325 0
365512 7
365757 90
365772 36
365851 12
366169 0
366244 0
366254 0
366258 106
366304 26
366343 0
366676 0
366953 42
367017 14
367280 0
367344 4
367389 13
367524 25
367601 0
367680 0
367725 1
367871 0
367892 5
368026 0
368055 0
368058 0
368184 0
368187 0
368202 0
368238 0
368558 0
368581 0
368648 0
368806 0
368857 0
369100 34
369157 0
369206 0
369238 0
369243 0
369256 0
369265 0
369330 71
369405 8
369569 0
369627 0
369634 82
369638 0
369690 1
369791 0
369840 32
369861 0
369999 0
370110 7
370215 0
370303 0
370416 0
370527 0
370548 0
370754 0
370758 67
370787 0
370807 0
371009 0
371018 0
371075 14
371141 0
371609 0
371708 0
371759 198
371924 0
372050 81
372080 0
372126 0
372139 0
372224 0
372398 0
372431 0
372537 79
372548 0
372578 0
372774 0
372898 78
372951 0
373028 17
373127 0
373570 0
373656 37
374085 46
374474 0
374543 0
374606 0
374891 0
375020 0
375092 10
375125 0
375231 177
375236 56
375257 0
375337 0
375383 46
375527 0
375644 29
375656 0
375668 0
375710 24
376145 0
376271 0
376283 37
376479 0
376502 0
376643 0
376664 10
376667 0
376814 17
376976 21
377018 74
377147 36
377212 33
377214 0
377225 0
377300 74
377336 11
377390 0
377678 26
377710 0
377720 0
377783 0
377790 0
377945 2
377969 45
378101 0
378113 28
378124 29
378161 1
378176 0
378223 4
378293 4
378487 5
378582 0
378640 22
378829 0
378852 0
379160 28
379226 0
379436 0
379454 32
379535 0
379593 0
379616 0
379769 0
379841 0
380197 110
380201 44
380303 0
380310 0
380405 0
380449 24
380532 0
380561 0
380591 0
380594 134
380600 94
380699 0
380717 28
380735 0
380747 0
380834 0
380861 6
380876 32
380912 57
380995 8
381045 62
381102 0
381125 0
381179 0
381343 0
381377 3
381443 0
381568 0
381623 51
381793 26
381814 0
381818 0
381821 0
381845 0
381855 0
381873 0
381876 0
381884 0
381988 30
382022 8
382179 4
382219 0
382245 21
382247 0
382457 0
382543 19
382701 8
382887 0
382945 6
382987 2
383119 0
383268 7
383304 0
383320 0
383371 0
383428 0
383449 8
383458 0
383548 280
383551 110
383557 0
383665 5
383828 0
384040 69
384055 0
384343 0
384553 0
384565 17
384682 1
384688 0
384782 0
384868 3
384905 32
384949 0
384967 0
384982 61
385186 0
385278 65
385439 0
385455 3
385479 0
385582 104
386004 86
386012 0
386040 0
386067 0
386076 0
386088 0
386139 135
386250 0
386306 0
386315 0
386376 0
386445 0
386497 0
386576 0
386583 0
386680 0
386761 0
386809 0
386866 0
387021 0
387050 10
387101 25
387103 3
387105 42
387251 0
387329 0
387335 0
387443 67
387447 0
387613 0
387823 0
388118 0
388367 264
388402 47
388537 15
388660 40
388706 7
389608 0
389697 29
389742 0
389807 0
389880 0
389910 0
389946 0
390016 33
390055 0
390094 0
390115 0
390201 0
390262 63
390433 0
390443 0
390778 26
390822 20
390885 11
390909 0
390982 0
391009 46
391017 0
391056 0
391083 42
391147 0
391297 0
391318 7
391342 20
391516 0
391708 0
391734 0
391823 0
391886 0
391928 26
392016 0
392025 148
392135 64
392183 0
392241 7
392265 0
392279 0
392351 0
392608 19
392634 0
392642 0
392695 0
392725 0
392758 0
392800 134
392863 0
392935 0
393084 51
393252 11
393327 191
393342 0
393429 24
393554 0
393603 0
393681 25
393693 78
393829 0
393837 0
393879 0
393925 0
393955 0
393995 0
394077 28
394680 0
394702 4
394809 0
395085 167
395337 264
395613 0
395820 12625
395931 56
396045 99
396138 0
396177 42
396180 62
396399 0
396447 0
396528 0
396843 4
396847 0
396893 0
396930 0
397046 0
397070 0
397385 0
397419 0
397777 0
398163 0
398279 0
398627 0
398984 0
399050 0
399077 0
399095 0
399155 0
399347 0
399422 0
399586 0
399596 0
400051 0
400187 0
400967 0
400973 0
401172 0
401187 0
401327 0
401355 0
401435 5
401480 42
401702 0
401920 17
402067 46
402079 5
402220 52
402275 11
402322 95
402346 0
402376 23
402418 0
402640 0
402701 96
402793 0
402808 9
402873 12
402931 1
402955 0
403228 33
403289 0
403427 0
403525 20
403683 0
403796 0
403845 0
403859 50
403935 0
403958 2
404018 17
404024 7
404027 24
404165 10
404201 13
404302 1
404501 0
404548 14
404558 0
404816 0
405910 0
405961 0
406023 0
406051 102
406066 0
406165 4
406266 0
406293 0
406396 0
406399 0
406459 0
406471 0
406531 2
406558 47
406672 16
406698 1
406920 21
407169 0
407187 0
407229 0
407274 0
407311 67
407362 5
407374 12
407578 125
407698 18
407800 0
407890 0
408064 0
408080 0
408382 0
408402 54
408411 24
408473 0
408478 28
408628 0
408760 0
408829 0
408838 0
409129 6
409195 0
409228 17
409264 28
409810 26
409979 0
410011 0
410133 9
410181 0
410256 0
410274 0
410294 0
410325 0
410719 0
410764 0
410861 0
410944 1
410998 6
411043 0
411127 0
411130 0
411190 0
411247 0
411262 0
411508 0
411571 0
411808 0
411937 0
412045 0
412102 58
412396 12
412522 0
412594 0
412687 70
412966 0
412985 0
413113 0
413179 0
413199 2
413227 8
413373 0
413503 2
413544 0
413605 6
413650 26
413905 9
414065 65
414098 0
414155 0
414356 0
414614 0
414719 0
414767 0
414912 0
414999 0
415209 0
415396 0
415615 0
415725 0
415803 2
415980 0
416085 1
416178 0
416298 2
416301 569
416312 0
416321 5
416331 0
416344 8
416347 51
416431 0
416602 48
416689 53
416983 0
417031 0
417220 8
417253 54
417292 3
417299 0
417349 117
417415 3
417710 28
417734 10
417742 60
417794 78
417856 0
417867 2
417879 0
417950 38
418035 3
418146 81
418265 38
418283 34
418481 55
418895 6
419093 0
419130 0
419155 0
419246 35
419258 15
419461 36
419558 50
419570 0
419666 0
420108 0
420173 0
420197 36
420221 0
420242 49
420263 0
420275 0
420374 101
420683 0
420790 0
420905 317
420920 59
420956 20
420998 34
421019 0
421023 258
421256 0
421273 0
421332 0
421493 0
421688 0
421832 37
421856 0
421876 0
421952 0
422027 12
422142 0
422191 25
422284 0
422375 0
422445 0
422455 0
422874 0
422888 0
422939 142
423070 0
423091 0
423153 0
423243 0
423258 36
423261 0
423309 38
423328 0
423408 0
423479 0
423522 29
423570 59
423576 26
423621 14
423687 10
423708 209
423752 0
423860 8
423952 104
424109 0
424115 72
424164 0
424459 18
424555 21
424558 159
424670 0
424836 25
424846 0
424910 75
425067 0
425086 45
425168 0
425182 0
425193 0
425215 0
425237 0
425315 55
425329 0
425450 4
425458 0
425504 23
425546 1
425577 7
425620 11
425834 0
425874 39
425921 0
426058 40
426061 0
426178 1
426336 3
426403 1
426517 17
426536 0
426558 4
426565 1
426589 0
426631 48
426634 7
426727 10
426744 9
426762 0
426882 0
426941 0
426956 4
426964 3
426976 7
426991 2
427107 9
427354 8
427486 10
427492 0
427510 14
427533 3
427804 2
427929 3
428159 0
428284 8
428321 0
428630 28
428641 18
428652 12
428840 23
428977 0
428980 0
428993 0
429097 33
429120 0
429208 42
429230 0
429233 0
429255 0
429322 2
429484 3
429508 0
429550 1
429553 88
429562 36
429646 6
429883 38
429895 47
429910 0
430094 0
430103 0
430134 0
430270 1
430331 3
430402 0
430408 0
430426 16
430428 6
430573 24
430618 0
430880 0
430921 12
430972 37
431125 0
431200 0
431210 0
431280 0
431373 0
431515 31
431664 72
431690 126
431706 1
431713 3
431857 66
431869 81
431951 0
432029 47
432169 0
432172 71
432178 54
432202 2
432210 41
432223 0
432232 11
432259 0
432268 0
432431 0
432490 0
432517 0
432574 0
432580 0
432598 0
432636 0
432673 0
432697 0
432705 0
432763 0
432868 0
432991 0
432994 0
433012 0
433064 0
433108 0
433153 0
433183 0
433193 0
433209 79
433362 0
433388 0
433438 0
433447 0
433460 0
433493 0
433536 6
433542 0
433569 0
433589 0
433625 92
433674 0
433760 0
433793 0
433803 439
433822 0
433953 0
433988 94
433991 328
433996 28
434058 66
434067 540
434083 0
434093 65
434170 115
434222 0
434267 0
434386 0
434534 57
434685 31
434722 0
434762 0
434904 21
434912 451
434914 85
434945 0
435055 0
435068 0
435090 0
435144 0
435298 0
435377 0
435397 0
435419 0
435545 0
435638 0
435668 0
435728 0
435742 0
435744 0
435788 0
435834 0
435879 0
436038 13
436067 9
436092 130
436127 0
436160 25
436256 24
436288 0
436294 96
436373 0
436400 0
436410 1
436438 65
436450 15
436531 169
436585 5
436605 0
436735 116
436768 78
436795 76
436807 125
436873 225
436945 0
436956 16
437024 18
437038 0
437044 100
437068 0
437070 1
437121 0
437226 14
437246 0
437272 0
437312 0
437325 3
437342 0
437358 0
437643 0
437715 198
437802 0
437910 0
437943 50
437985 12
438024 14
438071 0
438153 0
438218 0
438288 0
438317 0
438321 0
438486 0
438519 0
438595 0
438750 0
438813 0
438874 0
439062 0
439217 0
439271 0
439290 0
439409 0
439464 43
439488 124
439528 37
439546 0
439659 0
439677 33
439718 70
439773 0
439826 0
439869 99
439881 0
439903 0
439911 94
439914 4
439952 7
439967 17
439997 0
440000 91
440090 8
440094 0
440183 18
440192 0
440244 0
440268 0
440276 17
440357 0
440387 2
440412 0
440415 1
440453 0
440462 71
440464 145
440468 6
440687 0
440850 3
440920 0
440953 12
441022 0
441061 44
441151 0
441173 76
441181 0
441214 70
441250 166
441309 0
441319 0
441484 0
441532 18
441590 599
441649 0
441682 29
441720 0
441795 0
441903 0
441941 0
441970 0
442023 0
442171 0
442319 0
442335 0
442566 0
442604 0
442660 0
442671 0
442679 0
442785 0
442799 0
442871 0
442920 0
442979 0
443007 0
443029 1
443066 290
443113 121
443135 137
443235 16
443241 0
443286 22
443292 0
443317 12
443349 0
443364 0
443407 48
443445 135
443475 297
443477 6
443531 4
443551 8
443628 0
443671 94
443685 0
443694 0
443715 0
443797 0
443804 0
443839 4
443883 0
443904 26
443934 0
443943 86
444065 18
444067 7
444135 0
444208 0
444329 35
444438 0
444478 0
444540 1
444564 0
444868 0
444884 0
444899 0
444920 0
444937 0
444997 0
445014 0
445026 0
445078 0
445184 16
445190 10
445217 34
445246 3
445279 80
445317 0
445484 120
445564 2
445855 185
446179 24
446299 241
446320 3
446461 50
446563 303
446766 4
446799 37
446928 35
446934 189
446953 1
447036 142
447073 154
447100 2
447183 107
447296 53
447430 27
447455 28
447468 0
447478 0
447483 6
447486 2
447494 0
447503 0
447506 163
447546 0
447588 144
447593 191
447604 1
447792 0
447813 0
447877 0
447897 7
447921 0
448133 1
448149 421
448157 143
448289 201
448314 458
448367 564
448369 125
448381 0
448387 0
448406 0
448448 74
448466 0
448484 0
448559 0
448561 894
448633 7
448643 0
449006 210
449173 6
449280 0
449357 341
449452 3
449504 357
449526 0
449631 34
449705 487
449714 49
450107 0
450213 0
450263 241
450293 16
450365 141
450413 0
450452 0
450563 471
450626 252
450716 0
450737 0
450782 259
451668 91
451850 0
451973 52
451988 0
452017 0
452042 0
452238 0
452344 0
452412 0
452510 214
452871 0
452897 13
452930 0
453313 0
453434 0
453443 9
453512 121
453521 0
453727 0
453848 0
453933 0
453995 3
454030 0
454113 0
454196 0
454205 2531
454216 0
454255 0
454340 0
454487 0
454514 0
454637 164
454799 111
454829 0
454901 4
454949 26
454988 12
455099 2
455162 340
455252 0
455270 0
455315 180
455567 0
455694 0
455859 0
456043 30
456134 132
456269 0
456383 0
456518 118
456533 0
456587 0
457028 9
457136 0
457196 44
457331 0
457412 79
457440 0
457445 0
457723 0
457862 0
457864 483
457870 1
457944 1
457952 0
457961 0
458030 1
458039 0
458082 0
458093 25
458154 0
458176 0
458267 30
458274 0
458395 0
458542 418
458609 0
458653 0
458743 273
458752 65
459151 0
459175 253
459307 91
459337 0
459409 428
459457 0
459496 0
459607 170
459642 0
459670 137
459702 0
459760 0
459781 0
459826 23
459839 163
460316 0
460569 113
460654 145
460843 0
460903 5
461026 1
461041 6
461095 70
461351 0
461449 0
461523 0
461539 33
461707 0
461829 163
461838 0
461855 0
461926 91
461959 0
462071 0
462087 0
462097 0
462242 0
462463 11
462472 0
462541 0
462550 0
462593 0
462604 3
462877 74
462928 85
463024 0
463046 0
463180 0
463225 225
463234 37
463501 0
463633 0
463657 72
463718 0
463789 147
463819 348
463891 9
463939 0
463978 0
464089 65
464100 0
464152 85
464242 0
464260 0
464675 0
464683 16
464810 0
464971 0
465157 0
465169 0
465277 0
465361 0
465502 0
465547 9
465574 0
465835 129
465868 12
465900 0
465963 8
466065 0
466147 0
466149 28
466317 215
466398 105
466427 3
466431 15
466565 23
466780 158
466816 65
466834 0
466912 28
466999 36
467092 42
467215 0
467447 0
467458 81
467520 34
467570 0
467608 23
467619 50
467730 24
467751 35
467905 13
468006 4
468090 24
468221 0
468237 70
468282 1
468308 0
468445 15
468568 2
468703 0
468739 0
468865 14
468943 3
468973 71
468988 9
469045 0
469168 16
469174 68
469198 0
469315 0
469333 0
469364 32
469864 31
469897 265
469903 105
470063 0
470244 21
470269 0
470316 0
470325 0
470330 21
470340 46
470354 61
470356 0
470366 0
470505 4
470733 41
470826 0
470835 0
471015 2
471024 35
471036 36
471442 0
471537 107
471662 2
471689 0
471886 0
472247 27
472352 0
472520 109
472637 0
472685 0
472796 1
472810 0
472916 0
473123 57
473129 160
473423 0
473519 0
473585 150
474290 0
474441 0
474464 0
474506 0
474899 0
475004 0
475064 6
475094 0
475148 3
475265 0
475337 0
475438 0
475559 0
475655 35
475811 11
475988 0
476249 0
476399 0
476483 0
476921 0
476967 0
476990 0
477200 5
477521 0
477584 0
477728 4
477761 0
477958 0
477974 0
478166 0
478328 0
478577 0
478877 48
478973 0
479021 0
479093 74
479453 114
479484 0
479669 6
479921 0
479993 12
480127 166
480215 0
480276 0
480293 0
480448 0
480467 0
480491 0
480644 3
480746 56
480831 0
480914 0
481148 0
481208 5
481287 0
481378 0
481631 0
481680 0
481841 15
482069 0
482117 144
482135 10
482157 56
482165 2
482296 0
482313 29
482341 33
482446 0
482480 0
482519 2
482589 122
482663 0
482683 87
482715 0
482745 253
482798 0
482951 35
482974 0
483039 0
483086 39
483243 0
483383 84
483451 0
483589 0
483734 0
483737 0
483814 0
483908 0
483911 0
484052 0
484067 0
484073 17
484088 43
484092 0
484100 0
484169 0
484191 0
484216 50
484235 8
484259 0
484276 414
484281 2
484535 6
484889 44
484970 0
485051 4
485075 0
485105 0
485368 0
485456 95
485462 66
485510 1
485558 82
485909 0
486527 65
486557 136
486716 85
486719 23
486812 0
486839 45
486882 56
486953 1
486978 47
487007 0
487026 75
487306 113
487310 288
487320 122
487381 49
487446 0
487564 0
487587 44
487633 0
487815 0
487866 0
487875 14
488019 15
488346 0
488412 0
488487 7
488601 19
488663 0
488724 77
488775 0
488786 0
489063 0
489118 0
489134 0
489322 88
489358 36
489367 280
489424 0
489474 0
489529 0
489655 4
489700 14
489787 42
489817 1
489826 185
489844 10
490060 203
490114 192
490129 0
490186 0
490239 131
490276 132
490317 51
490330 0
490410 38
490455 41
490572 3
491008 0
491022 71
491182 69
491311 0
491413 20
491611 0
491678 31
491806 0
491866 97
491897 16
491974 156
491983 65
492046 0
492067 31
492468 33
492626 0
492753 21
492759 111
492801 0
492880 13
492982 15
493201 0
493261 10
493519 53
493576 48
493580 0
493631 0
493634 4
493790 0
493940 0
494051 73
494159 36
494316 0
494330 11
494402 58
494462 54
494609 0
494636 71
494822 11
494924 101
494927 23
495011 6
495119 16
495185 68
495357 0
495470 0
495497 2
495630 0
495720 0
495795 59
495888 0
495921 0
495930 0
495978 0
496035 40
496038 27
496050 118
496053 0
496056 14
496188 0
496203 63
496209 72
496224 0
496257 135
496322 0
496459 0
496507 0
496550 0
496666 98
496786 0
496801 0
496924 0
496963 96
497295 0
497480 0
498086 0
498102 106
498130 9
498334 251
498442 0
498484 6
498501 39
498510 0
498523 19
498589 0
498604 204
498937 0
499001 0
499161 0
499203 16
499359 0
499599 0
499847 0
499870 0
499876 0
499901 0
499981 0
499995 0
500038 0
500078 0
500118 0
500187 0
500206 0
500223 0
500368 0
500496 57
500622 0
500666 0
500702 0
500750 0
500805 106
500916 52
501100 71
501210 24
501420 2
501431 18
501442 0
501523 0
501575 0
501599 54
501633 0
501647 0
501749 10
501779 86
501830 5
501951 16
502063 0
502158 0
502316 5
502355 0
502376 0
502553 0
502625 0
502846 0
503159 41
503246 6
503357 0
503411 0
503459 0
503579 0
503660 0
503684 12
503834 151
503976 0
504006 0
504039 0
504088 0
504101 0
504343 38
504465 23
504502 0
504543 55
504584 21
504615 0
504711 11
504746 0
504814 0
504826 2
504830 0
504859 0
504919 0
504923 0
504946 0
504966 1
505011 0
505084 76
505236 0
505281 13
505294 0
505327 0
505380 0
505457 31
505570 11
505596 0
505611 13
505755 30
505778 53
506105 18
506135 15
506258 85
506331 1
506393 18
506412 0
506428 26
506597 0
506675 0
506903 0
506961 15
506975 61
507045 27
507056 2
507070 0
507117 20
507297 0
507383 84
507505 0
507551 0
507726 0
507813 40
508124 0
508259 4
508670 33
508695 0
508761 136
508794 62
508845 42
509010 29
509029 0
509067 55
509217 19
509376 0
509398 38
509466 120
509508 0
509526 6
509646 37
509721 0
509844 44
509919 118
510024 117
510114 14
510125 14
510205 0
510396 97
510441 40
510534 61
510559 90
510576 194
510855 0
510901 0
510918 18
510988 0
511102 14
511115 8
511173 0
511360 0
511414 0
511586 26
511777 0
511903 13
511977 2
512008 0
512131 0
512236 0
512383 32
512449 0
512459 24
512463 7
512472 0
512503 0
512529 133
512568 0
512594 196
512607 40
512628 91
512844 11
512883 228
512904 109
512988 109
513018 192
513138 29
513141 124
513200 4
513270 8
513552 0
513771 98
513911 15
514182 0
514413 0
514536 24
514776 15
515118 148
515247 0
515430 42
515574 1
515710 0
515736 0
515834 0
515943 15
516041 10
516107 0
516144 43
516173 91
516213 0
516387 166
516468 68
516531 0
516552 0
516681 22
516840 42
516848 1
516874 0
516894 0
516948 0
517105 0
517231 0
517264 0
517345 0
517348 36
517360 73
517402 0
517411 0
517489 81
517519 0
517608 0
517666 70
517819 19
517858 0
517894 34
517913 41
517976 103
518108 0
518455 0
518521 0
518717 46
518723 33
518816 0
518934 63
519145 34
519223 0
519268 0
519326 0
519361 185
519405 0
519571 0
519574 57
519637 116
519691 0
519730 0
519847 59
519997 0
520192 0
520375 26
520393 0
520511 61
520522 10
520580 0
520653 118
520683 49
520728 9
520770 0
520791 0
520812 7
520818 118
520881 27
520905 78
520923 5
520948 0
521080 0
521106 0
521322 0
521436 9
521496 18
521571 53
521700 69
521851 0
521913 14
521988 0
522039 38
522381 83
522426 0
522428 0
522444 0
522452 0
522464 0
522524 0
522584 86
522614 21
522647 84
522656 50
522677 4382
522776 0
522939 48
523108 6
523451 0
523577 15
523649 31
524000 0
524075 140
524092 0
524249 0
524737 0
524744 52
524797 24
524806 0
524813 0
524921 0
524963 0
524991 0
525059 49
525117 0
525327 85
525518 7
525585 0
525594 0
525619 11
526108 0
526172 4
526371 0
526466 10
526564 0
526610 10
526905 11
526939 0
527036 37
527138 40
527354 28
527415 14
527438 0
527601 0
527607 22
527643 0
527662 28
527673 0
527684 189
527691 0
527811 0
528046 7
528174 0
528497 5
528548 22
528560 173
528767 0
528917 17
529124 205
529136 0
529155 52
529341 0
529411 0
529610 35
529613 5
529703 0
529748 35
529763 0
529871 0
529922 0
529949 15
529964 0
529973 13
529999 71
530092 0
530401 12
530683 0
530866 6
531031 0
531427 23
531693 0
531757 89
531862 0
531970 70
532006 14
532039 5
532060 9
532072 6
532151 34
532273 0
532360 0
532433 0
532484 254
532514 96
532598 0
532703 24
532872 23
533363 0
533744 0
534176 169
534228 0
534290 0
534294 0
534330 3
534342 2
534351 36
534391 148
534458 67
534601 0
534656 0
535305 0
535421 55
535570 0
535609 0
535686 0
535688 9
535952 53
535967 6
536009 0
536166 70
536330 1
536334 31
536509 0
536534 0
536665 0
536762 0
536864 71
536987 2
537271 0
537342 33
537360 182
537387 0
537519 86
537657 10
537699 2
537849 0
537865 0
537966 0
538042 50
538047 56
538111 0
538120 25
538154 332
538183 0
538282 6
538321 30
538525 115
538544 0
538696 0
538725 0
538764 4
538833 0
538836 9
538953 97
538998 0
539038 0
539178 66
539188 0
539292 0
539340 32
539364 0
539406 52
539409 89
539418 0
539502 0
539739 2
539751 0
539919 0
539939 0
540126 6
540254 32
540258 243
540264 0
540282 31
540377 0
540543 3
540576 23
540701 0
540788 0
540801 38
541056 4
541484 59
541595 0
541655 27
541703 6
541814 9
542042 51
542096 23
542163 0
542215 96
542687 179
542740 0
542807 0
542833 69
542885 60
542905 0
542913 36
542954 0
542983 1
543003 0
543192 0
543288 78
543300 0
543381 36
543507 6
543606 98
543639 0
543648 33
543717 14
543738 0
543853 81
543873 99
544111 53
544237 0
544278 0
544496 34
544517 0
544523 0
544532 0
544536 0
544543 0
544553 0
544557 0
544575 0
544585 0
544597 0
544637 97
544659 52
544670 90
544781 10
544824 2
545078 183
545081 133
545156 12
545390 45
545405 0
545423 0
545438 5
545468 33
545669 0
545852 0
546063 0
546065 180
546368 26
546372 0
546391 0
546414 0
546425 0
546473 0
546708 0
547167 3
547272 0
547347 0
547363 0
547484 12
547492 0
547539 45
547554 0
547587 0
547644 0
547679 0
547773 2
547799 0
547806 0
547817 102
547830 35
547851 0
547923 0
547971 0
547993 28
548388 38
548514 8
548616 8
548655 0
548700 0
548710 0
548784 1
548791 0
548827 175
548916 1
548931 75
548971 312
549054 0
549072 0
549149 0
549236 165
549380 94
549425 164
549467 41
549587 37
549833 0
549869 0
549899 0
549919 12
549958 0
550018 0
550020 0
550033 0
550037 8
550041 0
550050 0
550068 0
550079 0
550107 0
550109 0
550111 36
550126 0
550158 0
550175 0
550214 1
550243 0
550374 27
550425 21
550554 0
550563 0
550780 15
550812 0
550864 186
551145 0
551169 0
551181 8
551256 0
551279 4
551382 0
551412 0
551421 15
551443 25
551489 0
551558 0
552087 16
552391 7
552691 0
552739 0
552762 0
552801 0
552819 0
552928 6
553229 1
553514 0
553556 42
553624 0
553723 0
553925 0
553943 0
553974 57
553991 57
554047 224
554056 39
554159 0
554435 94
554531 0
554539 39
554590 0
554644 0
554674 32
554707 0
554758 0
554864 95
554910 0
554981 0
554998 7
555036 0
555091 86
555094 107
555112 10
555172 0
555188 0
555271 59
555298 0
555319 0
555321 1
555544 0
555572 0
555577 0
555589 0
555619 0
555646 0
555676 33
555737 0
555744 12
555789 0
555807 0
555954 27
555969 0
555984 57
556093 0
556149 0
556230 7
556233 0
556285 201
556407 4
556482 32
556491 0
556560 118
556640 6
556793 0
556839 0
556872 0
557196 0
557250 0
557591 0
557618 0
557639 61
557720 0
557723 10
557751 92
557960 0
557993 0
557999 5
558032 5
558050 49
558227 0
558267 207
558397 0
558677 45
558684 0
558701 0
558712 0
558721 0
558723 0
558732 0
558878 0
558910 40
558935 81
559043 0
559133 8
559175 0
559218 0
559283 0
559339 0
559426 0
559601 39
559829 21
559832 189
559844 0
559955 328
560009 0
560032 0
560067 0
560139 0
560174 19
560315 0
560349 0
560398 0
560409 59
560563 0
560614 6
560783 0
560943 13
561111 29
561309 0
561497 0
561730 11
561767 0
561893 0
561909 9
561924 0
562011 0
562152 10
562189 38
562230 0
562246 0
562437 4
562454 11
562473 0
562531 0
562608 16
562657 91
562708 0
562717 0
562764 9
562878 0
562908 1
562911 15
562928 0
563055 0
563097 0
563294 22
563533 78
563536 0
563629 0
563878 0
564070 0
564093 0
564155 0
564183 0
564205 0
564349 0
564465 0
564514 42
564610 0
564652 52
564699 0
564778 28
564802 0
564963 0
565042 1
565133 111
565189 0
565251 0
565290 11
565467 1
565527 0
565601 0
565615 28
565655 90
565687 23
565777 0
565886 0
565927 30
565948 3
566010 0
566029 0
566095 0
566134 0
566203 0
566269 0
566332 0
566425 23
566719 0
566740 0
566748 7
566752 39
566904 22
567076 0
567247 2
567351 0
567412 0
567468 0
567486 76
567529 8
567543 0
567557 0
567621 0
567732 4
567771 32
567833 0
567940 31
567944 13
568011 0
568027 0
568048 0
568061 0
568076 38
568169 0
568181 38
568196 16
568322 8
568526 40
568537 0
568603 0
568611 0
568620 0
568622 0
568728 0
568747 0
568779 0
569021 0
569228 24
569246 0
569264 177
569507 40
569548 0
569561 0
569564 13
569576 0
569603 0
569690 0
569721 0
569807 10
569895 30
569912 112
569976 0
569993 0
570251 88
570259 19
570408 0
570432 0
570510 0
570551 0
570715 0
570767 0
570776 0
570843 0
570985 0
571016 0
571023 0
571047 0
571181 0
571283 5
571293 0
571330 0
571380 0
571516 4
571563 0
571594 12
571678 0
571711 0
571731 0
571735 14
571739 58
571765 0
571828 0
571889 50
571922 0
571958 21
572012 80
572252 0
572279 33
572315 0
572395 0
572456 0
572836 0
572873 0
573088 0
573201 0
573310 1
573470 0
573700 31
574156 0
574447 0
574518 0
574875 4
574992 0
575297 46
575324 0
575379 0
575393 0
575633 0
575849 0
575870 47
575920 0
575939 7
576167 0
576281 0
576332 0
576514 0
576608 0
576695 2
576764 0
576785 0
576950 28
577235 25
577482 21
577774 0
577801 0
577876 0
577973 31
577997 278
578003 191
578066 118
578096 100
578201 0
578359 0
578372 12
578462 0
578492 83
578597 57
578690 0
579043 0
579100 95
579152 0
579195 0
579377 0
579501 57
579588 0
580098 0
580188 74
580212 0
580297 14
580358 0
580762 0
580870 0
580903 16
580957 0
580975 0
581081 0
581166 50
581499 2
581580 0
581711 0
581739 22
581742 26
581745 5
581748 0
581754 0
581916 24
581943 0
582072 0
582141 0
582291 0
582381 31
582441 0
582490 0
582999 0
583034 100
583103 0
583228 0
583269 54
583329 49
583357 0
583370 161
583393 0
583403 0
583473 15
583527 0
583636 10
583689 0
583710 0
583767 56
583813 0
583998 64
584119 0
584614 0
584660 0
584737 20
584774 0
584828 0
584840 36
584855 0
584858 0
584927 0
584966 0
585110 0
585242 0
585482 14
585563 0
585608 0
585644 0
585653 0
585671 0
585755 0
585898 8
585904 22
585970 0
585979 109
586027 0
586055 0
586096 0
586246 0
586496 0
586621 34
586719 0
586902 12
586938 0
587010 0
587055 253
587109 0
587145 3
587451 10
587627 0
587667 11
587777 66
587846 0
587855 0
587972 0
588161 1
588260 7
588486 0
588503 0
588509 1
588574 0
588659 0
588683 1
588725 0
589447 46
589582 0
589604 0
589636 1
589733 75
589850 0
589852 0
589858 0
589990 104
590021 11
590036 0
590180 119
590199 0
590315 0
590387 0
590468 0
590660 0
590672 9
590675 49
590714 0
590720 18
590738 0
590741 0
590846 7
590907 0
590927 0
591297 18
591435 0
591664 0
591710 0
591748 30
591820 213
591838 24
591850 0
592000 7
592018 3
592045 0
592146 0
592239 0
592242 0
592354 0
592362 0
592431 0
592524 0
592555 0
592596 0
592903 18
592914 31
592989 18
593037 0
593193 0
593259 0
593265 0
593283 4
593370 28
593445 0
593664 79
593949 0
593970 0
594021 114
594124 0
594326 0
594352 0
594395 0
594523 0
594527 0
594557 0
594611 6
594653 0
594668 0
594734 0
594754 0
594786 0
594800 91
594815 0
594818 0
594851 5
594863 80
594867 147
594914 44
594947 0
595013 0
595048 0
595396 0
595444 0
595452 0
595562 0
595607 0
595646 0
595654 0
595718 103
595817 0
595898 0
595927 0
596009 0
596035 0
596057 140
596189 19
596294 0
596603 0
596723 0
596757 0
596941 0
596998 74
597085 0
597100 0
597166 40
597203 0
597244 0
597298 0
597469 13
597517 204
597520 7
597559 0
597577 0
597637 44
597731 0
597897 0
598005 0
598434 0
598533 19
598626 0
598652 5
598868 0
598877 6
598895 0
598910 0
599043 93
599183 82
599282 195
599560 0
599601 0
599648 0
599692 17
599709 502
599782 5
599794 39
599834 1
599858 35
599897 0
599912 0
599922 0
599924 11
599965 0
599969 0
599980 1
599991 0
600324 35
600378 0
600426 73
600711 17
600728 27
600735 80
600798 0
600819 0
600894 11
600936 0
600993 36
601041 0
601098 170
601189 11
601197 56
601621 0
601689 104
601751 59
601815 0
601830 0
601892 0
601929 223
601981 0
602119 26
602233 0
602281 58
602317 0
602434 0
602497 0
602631 0
602747 0
602781 0
602828 0
602851 8
602854 5
603086 0
603186 217
603279 0
603407 0
603438 24
603958 0
604028 0
604036 0
604090 56
604096 5
604267 77
604360 4
604371 0
604384 2
604586 62
604624 0
604782 0
604794 0
604802 46
604913 0
604970 0
604999 0
605050 0
605161 0
605163 0
605176 134
605314 0
605479 5
605488 0
605720 0
605730 0
605772 0
606077 0
606212 26
606266 0
606458 0
606622 44
606699 0
606718 0
606847 13
606877 0
607023 0
607222 6
607240 4
607419 0
607503 0
607601 0
607647 0
607938 54
608124 11
608172 4
608220 0
608262 0
608356 0
608409 409
608412 0
608457 0
608463 16
608600 8
608829 91
608855 38
608925 15
609009 0
609525 31
609636 71
609990 0
610006 0
610073 54
610291 0
610323 38
610377 5
610467 0
610632 34
610647 0
610824 0
611003 575
611039 0
611076 0
611265 0
611310 0
611649 17
611668 0
611677 0
611693 17
611726 0
611761 0
611824 25
611832 21
611835 0
611844 0
611850 0
611855 0
611866 0
611916 0
611947 0
611985 0
612096 0
612108 0
612150 57
612348 36
612360 5
612366 0
612663 0
613038 33
613198 0
613360 35
613462 13
613630 58
613714 27
613780 57
613852 0
613876 0
614081 28
614090 37
614105 83
614183 0
614245 12
614532 4
614540 0
614665 0
614719 3
614731 74
614734 748
614815 0
614852 32
615019 5
615073 58
615262 0
615289 0
615496 0
615571 0
615625 0
615661 0
615679 1
615817 4
615825 0
615993 0
616172 4
616238 0
616413 0
616456 17
616497 0
616504 0
616672 66
616891 181
617097 0
617114 31
617134 0
617205 169
617235 81
617337 635
617367 105
617402 0
617511 7
617517 3
617526 268
617775 3
617936 47
617978 54
618079 0
618086 0
618091 0
618094 0
618098 0
618106 0
618114 0
618527 13
618681 145
618823 40
618835 222
618837 14
618857 0
618871 0
618891 46
618944 74
618962 33
618996 83
619000 35
619119 66
619224 167
619242 4
619287 77
619305 92
619425 23
619679 0
619684 0
619691 0
619752 111
620022 1715
620079 13
620129 0
620183 0
620332 141
620408 33
620528 59
620741 0
620755 0
620802 125
620939 50
620968 38
621116 0
621317 0
621346 0
621355 0
621670 0
621680 0
621740 0
621765 0
621978 0
622028 0
622043 0
622149 0
622167 0
622199 39
622322 0
622337 7
622454 0
622975 0
623010 7
623067 142
623185 0
623573 0
623581 20
623622 0
623672 0
623721 5
623745 0
623776 18
623814 55
623816 161
623855 0
624035 23
624077 5
624083 71
624245 34
624267 0
624290 46
624432 0
624484 74
624491 0
624496 71
624542 0
624684 0
624714 9
624724 8
625207 10
625211 0
625231 36
625243 159
625316 0
625432 22
625603 76
625628 1
625733 1
625894 71
625930 0
625987 46
626059 6
626185 18
626272 13
626663 99
626683 0
626688 0
626692 0
626708 151
626990 0
627053 19
627254 0
627436 0
627551 47
627745 1
627817 0
627841 0
628018 0
628126 0
628270 12
628324 128
628327 0
628333 0
628449 0
628806 36
628955 24
628972 0
629094 23
629287 9
629321 0
629352 0
629398 13
629449 0
629608 0
629650 0
629884 79
629913 5
630063 0
630194 0
630263 0
630269 0
630362 0
630377 0
630386 0
630410 0
630422 0
630449 0
630473 49
630506 0
630554 0
630605 13
630626 0
630882 32
631079 0
631307 0
631342 0
631354 0
631481 0
631775 0
631933 0
632002 181
632011 0
632164 0
632199 0
632388 0
632445 8
632701 0
632724 0
632748 0
632868 102
632872 58
632966 33
633179 27
633188 45
633494 56
633593 0
633824 102
634020 44
634032 0
634052 99
634131 0
634169 25
634175 24
634378 0
634712 0
634837 0
634860 0
634874 0
634888 41
634915 0
635016 30
635107 114
635113 71
635163 7
635192 0
635214 0
635226 19
635274 19
635354 51
635527 0
635559 62
635628 0
635645 0
635793 40
635880 0
636057 0
636180 0
636270 0
636356 0
636413 36
636591 44
636594 181
636708 83
636741 9
637061 0
637104 12
637137 87
637164 78
637295 24
637497 0
637562 0
637707 29
637766 53
637805 9
637817 0
637899 0
638109 46
638322 0
638565 3
638574 265
638733 110
638910 0
638959 38
639079 0
639723 0
640234 118
640331 21
640344 43
640380 25
640743 0
640752 0
640781 0
640821 0
640881 0
641040 5
641172 0
641236 0
641376 0
641415 49
641458 12
641465 0
641699 0
641843 0
641909 7
641948 24
641980 0
641993 82
642023 0
642140 21
642361 0
642701 3
642775 0
642811 0
643289 0
643340 38
643459 16
643595 0
643647 15
643921 0
643996 11
644053 38
644078 0
644328 0
644440 0
644447 0
644475 0
644509 7
644539 59
644636 0
644776 0
644780 3
644816 16
644986 0
644996 33
645008 0
645085 0
645095 0
645167 4
645251 90
645320 22
645359 0
645380 5
645425 0
645569 0
645617 70
645641 0
645854 0
645860 0
645873 58
645986 0
646168 74
646179 0
646240 0
646288 0
646400 0
646488 0
646556 0
646649 11
646778 100
646826 0
646844 0
646883 0
646892 0
646928 56
647096 3
647122 14
647258 97
647291 5
647294 26
647522 0
647528 0
647630 0
647654 0
647673 0
647681 36
647683 19
647842 14
647869 0
647880 24
647921 20
647924 9
648010 3
648032 0
648064 0
648217 0
648235 0
648292 0
648310 0
648376 16
648565 75
648568 0
648592 0
648694 0
648706 0
648750 0
648835 0
648841 0
648859 0
648862 0
649059 0
649070 0
649135 4
649177 0
649318 0
649320 0
649329 0
649333 0
649335 0
649343 0
649396 56
649409 2
649431 0
649464 0
649482 0
649486 0
649490 0
649499 0
649726 0
649735 8
649768 0
649960 21
650174 0
650274 120
650277 0
650394 15
650505 57
650596 0
650619 0
650781 0
650805 0
650847 47
650850 18
650916 14
650943 0
651051 5
651180 0
651192 0
651207 0
651567 0
651699 0
651705 0
651915 6
652017 0
652229 0
652242 0
652269 0
652408 0
652497 0
652779 15
652925 0
653006 92
653117 0
653198 0
653228 1
653285 1
653528 0
653594 0
653882 131
653915 0
654108 0
654134 0
654302 0
654317 0
654518 0
654638 0
654745 0
654776 38
654779 34
654806 0
655036 0
655049 51
655145 22
655178 0
655247 6
655286 0
655482 27
655719 1
655731 0
655923 1
655926 0
656010 0
656073 131
656079 17
656227 0
656444 0
656570 16
656879 0
656899 0
657377 0
657611 0
657639 0
657643 1
657659 109
657667 0
657822 37
657993 0
658002 37
658119 19
658158 23
658209 24
658245 0
658263 0
658644 86
658926 1
659036 10
659270 40
659363 11
659490 0
659634 10
659921 12
660266 0
660281 0
660366 0
660461 0
660501 0
660518 13
660548 8
660623 0
660817 0
660828 0
660855 54
660879 156
660981 0
660987 0
660992 0
661005 0
661038 0
661277 173
661316 191
661388 0
661406 0
661757 173
661811 12
661952 0
662345 0
662591 0
662706 54
662796 46
662916 0
662956 0
663029 0
663042 25
663075 16
663092 0
663102 0
663163 0
663198 0
663285 64
663354 31
663396 0
663537 0
663658 9
663838 214
663844 117
663859 145
663898 150
663970 50
664312 54
664366 0
664447 72
664465 0
664495 114
664608 0
664627 61
664663 0
664726 75
664873 0
665139 0
665157 56
665220 40
665355 0
665418 0
665457 13
665481 28
665507 0
665514 0
665658 1
665940 23
666012 0
666027 0
666164 18
666291 0
666329 14
666374 0
666475 0
666604 0
666716 0
666767 0
667049 0
667061 0
667070 0
667073 15
667160 52
667202 10
667250 14
667289 0
667483 0
667536 0
667560 0
667745 53
667793 0
667896 0
667909 0
667949 0
667979 0
667982 0
668199 0
668363 3
668450 0
668495 0
668561 0
668603 0
668681 3
668966 55
668970 0
669134 0
669275 76
669519 26
669608 0
669628 0
669649 227
669673 0
669972 0
670002 0
670430 0
670473 0
670743 0
671199 0
671262 0
671294 0
671655 0
671702 0
671783 0
671795 0
671819 0
671956 15
671978 0
672144 0
672684 0
673056 33
673144 129
673162 0
673165 0
673219 82
673248 0
673302 0
673405 2
673556 0
673565 0
673586 0
673633 132
673773 0
673968 0
674165 63
674309 29
674313 22
674342 0
674594 1
674663 0
674666 10
674746 39
674786 32
674810 20
674828 0
674900 0
674925 0
674975 0
675299 0
675452 0
675479 110
675738 2
675749 5
675808 0
675899 19
675902 56
675944 0
676034 38
676067 7
676130 0
676160 0
676451 22
676556 36
676568 8
677156 87
677165 0
677348 0
677408 0
677432 89
677636 12
677640 104
677660 13
677704 0
677716 0
677763 0
677794 135
677814 47
677817 98
677846 0
677942 0
678138 0
678183 0
678273 0
678402 0
678525 25
678585 332
678737 117
678821 137
678866 0
678993 0
679101 87
679108 0
679240 30
679243 79
679253 29
679261 2
679285 0
679305 0
679384 0
679453 0
679483 0
679564 2066
679787 0
679975 15
680501 0
680581 0
680584 26
680618 0
680720 0
680869 0
681120 137
681220 0
681337 0
681448 13
681592 30
681621 0
681644 0
681668 0
681699 0
681777 0
681801 299
682191 0
682328 0
682533 0
682730 1
682808 37
682985 0
683162 0
683321 0
683411 0
683597 243
683609 0
683633 0
683681 15
683684 0
683808 0
683821 3
683833 0
683908 0
684008 0
684018 0
684046 0
684115 0
684145 63
684256 51
684259 0
684265 63
684324 55
684480 0
684636 0
684689 0
684879 12
684964 59
684978 13
684993 78
685137 0
685194 0
685365 25
685440 4
685620 24
686147 0
686273 0
686304 0
686321 36
686457 0
686681 25
686684 0
686724 0
686835 9
686843 0
686886 0
686922 0
686987 2
686990 59
687227 7
687275 23
687323 39
687368 63
687741 47
687881 0
687921 26
687933 0
687981 33
688110 84
688221 0
688272 0
688509 0
688788 18
688887 0
688995 0
689001 0
689098 1
689176 0
689255 0
689307 31
689471 0
689712 108
689754 18
689760 28
689898 0
689954 0
689984 0
690020 61
690170 0
690248 32
690329 55
690356 49
690404 161
690473 35
690554 88
690605 31
690611 0
690913 0
690931 4
690952 0
691043 13
691172 0
691184 2
691256 6
691289 60
691475 3
691728 60
691789 139
691861 0
691866 8
691870 34
691876 5
691891 0
691896 0
691902 4
691906 0
691945 34
692264 37
692279 0
692324 0
692339 0
692588 80
692791 16
693089 0
693236 83
693347 0
693428 0
693595 0
693647 0
693850 0
694102 82
694663 9
694687 3
694690 22
694721 0
694809 0
694843 0
695053 0
695121 11
695134 0
695307 17
695507 3
695574 0
695631 0
695640 0
696121 0
696162 0
696375 0
696537 0
696693 9
696725 0
696752 83
696840 0
697044 0
697143 10
697161 0
697232 0
697260 0
697326 0
697372 0
697413 0
697428 46
697605 0
697761 16
697887 18
697899 0
697976 0
698055 0
698067 0
698100 31
698190 0
698442 0
698514 0
698754 0
698779 3
698865 0
698883 0
699291 0
699309 0
699551 0
699584 0
699620 0
699729 0
699810 12
699831 0
699906 0
700035 0
700077 39
700269 20
700413 0
700737 0
700911 0
700923 0
700932 4
701191 64
701476 0
701509 18
701517 10
701573 92
701579 4
701618 0
701701 0
701708 0
701762 0
701866 0
701930 0
701960 0
702437 0
702528 0
702633 0
702737 33
703461 0
703688 0
703822 6
703912 0
703960 0
704056 256
704220 0
704513 0
704557 1
704823 0
704843 0
705014 11092
705200 5
705212 0
705484 0
705521 3
705530 3
705566 0
705722 0
705838 3
705850 0
706141 0
706480 0
706484 0
706643 5
706661 0
706951 0
706967 0
706973 24
707027 298
707042 0
707054 0
707093 8
707375 0
707584 120
707648 0
707668 0
707800 28
707894 0
708327 0
708379 12
708382 0
708406 12
708634 15
708811 0
709067 0
709096 0
709249 33
709297 0
709312 0
709339 5
709409 0
709447 8
709555 0
709561 0
709583 0
709612 0
709732 0
709816 42
709918 10
709981 52
710005 0
710081 0
710098 146
710170 0
710218 22
710303 59
710306 28
710319 0
710349 0
710396 0
710879 0
710933 0
710937 0
710983 0
711035 0
711071 0
711192 0
711228 0
711357 20
711363 0
711468 0
711721 0
711741 34
711876 0
711972 0
712006 0
712030 0
712074 0
712152 38
712164 0
712344 0
712449 0
712461 0
712467 0
712512 4
712527 0
712671 0
712740 0
712878 109
712923 0
712962 0
712977 33
713067 0
713076 0
713155 0
713208 0
713256 0
713374 0
713382 0
713394 0
713538 0
713547 23
713574 46
713636 0
713649 118
713682 0
713865 6
713934 19
714042 132
714086 116
714153 103
714174 0
714300 83
714346 138
714462 46
714675 0
714714 0
714742 49
714758 0
714785 18
714872 0
715019 4
715070 58
715109 106
715118 18
715184 0
715247 195
715539 0
715607 3
715692 0
715721 0
715990 0
716198 0
716231 28
716240 2
716242 25
716258 0
716277 16
716283 0
716429 0
716466 0
716600 1
716654 177
716741 0
716868 0
716918 0
716931 0
716993 2
717005 0
717047 0
717059 271
717119 167
717215 235
717272 0
717344 24
717350 45
717373 184
717418 0
717682 0
717689 0
717930 0
717954 0
717972 0
718113 0
718149 253
718194 0
718247 0
718262 4
718542 43
718584 85
718590 12
718632 0
718674 10
718785 31
718810 0
718902 13
718971 0
719156 0
719162 0
719177 0
719391 24
719555 0
719572 0
719819 0
719925 0
720266 0
720393 0
720420 0
720435 0
720447 5
720483 16
720562 0
720597 45
720644 0
720839 0
720963 46
721035 0
721047 2
721059 0
721077 0
721101 0
721299 0
721369 0
721390 0
721432 126
721464 9
721495 50
721666 0
721675 57
721793 0
721813 0
722355 0
722373 0
722418 65
722629 14
722652 0
722784 13
723103 88
723143 15
723149 29
723197 19
723254 0
723363 0
723428 304
723476 0
723517 0
723527 0
723559 0
723563 18
723605 0
723645 65
723710 0
723821 0
723866 117
724067 0
724193 246
724205 17
724249 93
724429 17
724457 159
724466 259
724557 0
724643 102
724712 9
724733 198
724784 198
724835 2
725009 104
725065 90
725122 193
725179 0
725206 116
725227 0
725452 24
725515 114
725518 149
725528 0
725632 1
725650 40
725660 0
725737 0
725800 86
725803 98
726204 18
726265 1
726340 29
726379 0
726409 280
726496 47
726514 431
726523 38
726550 0
726571 12
726641 70
726765 0
726773 2
726853 0
726870 11
726873 80
726877 3
726917 0
727021 0
727094 0
727104 34
727363 21
727453 16
727507 15
727574 0
727581 29
727599 0
727715 0
727818 110
727872 61
727887 114
727961 0
727980 102
728139 0
728271 97
728286 0
728297 0
728361 0
728430 77
728478 0
728624 115
728702 0
728768 63
728946 0
729047 0
729271 0
729327 0
729449 0
729548 0
729614 0
730033 9
730176 0
730216 0
730528 0
730588 43
730603 19
730788 10
730878 1
731030 0
731444 10
731546 0
731555 0
731633 0
731699 0
731768 0
731993 0
732030 6
732032 0
732076 0
732088 0
732090 0
732126 28
732129 83
732215 15
732393 96
732395 9
732588 0
732630 25
732768 135
732810 0
732851 28
732885 56
732918 0
732932 0
732986 8
733015 0
733175 0
733273 0
733475 0
733503 0
733560 73
733563 29
733583 2
733593 8
733602 16
733638 0
733659 28
733703 0
733849 42
734013 0
734116 0
734149 0
734526 0
734628 0
734682 2
735235 8
735295 0
735586 7
735635 0
735644 0
735661 8
735676 0
735807 0
735839 0
735920 61
736011 0
736028 19
736085 9
736295 10
736322 2
736357 0
736375 0
736391 0
736564 0
736567 0
736589 0
736592 0
736597 0
737003 35
737095 0
737120 15
737183 0
737294 0
737405 0
737556 0
737880 398
737947 5
738041 0
738084 15
738114 59
738237 4
738304 0
738345 4
738378 0
738390 15
738585 11
738597 3
738636 0
738675 0
738776 0
738861 0
738876 0
739122 0
739190 0
739219 0
739230 0
739305 0
739346 0
739387 0
739445 0
739490 0
739631 1
739679 0
739804 0
739985 0
740084 0
740212 1
740215 0
740362 0
740518 0
740536 15
740545 48
740551 0
740658 2
740692 6
740764 0
740767 0
740818 4
740848 0
740881 0
740905 13
740980 70
741197 0
741212 0
741305 0
741452 0
741488 0
741560 0
741663 0
741679 0
741731 0
741755 0
741821 0
741830 0
741842 1
741860 0
741908 0
741965 0
741977 0
741986 0
742064 41
742103 0
742112 0
742118 3
742332 0
742392 0
742439 0
742461 0
742505 61
742519 18
742730 0
742745 1
742766 0
742787 0
743033 0
743131 0
743285 8
743336 98
743440 0
743501 0
743588 1
743726 0
743999 0
744030 0
744186 25
744240 0
744488 0
744501 64
744600 0
744621 45
744695 0
744867 0
745231 0
745585 0
745645 0
745648 20
745838 0
745853 0
745864 0
745932 63
745983 85
746103 0
746163 0
746187 0
746190 113
746226 0
746250 6
746568 0
746586 34
746660 32
746720 23
746852 0
747216 0
747240 0
747300 0
747318 139
747396 0
747405 0
747416 0
747429 0
747545 0
747755 0
747763 0
747810 0
748031 0
748181 0
748190 0
748264 0
748423 0
748510 0
748690 0
748781 0
748799 0
749063 0
749138 0
749234 66
749635 0
749670 0
749843 0
749905 1
749992 0
749995 0
750085 0
750367 0
750397 0
750415 41
750571 0
750625 0
750845 0
750863 0
750913 112
750924 32
750959 0
750993 0
751080 39
751121 0
751284 0
751359 10
751410 0
751518 0
751815 19
751890 50
751953 19
752133 10
752386 4
752463 0
752466 0
752579 0
752609 0
752731 0
752738 0
752907 0
753320 0
753338 15
753635 24
753644 11
753858 17
753908 11
753991 69
754051 0
754174 0
754191 0
754284 47
754438 8
754443 42
754576 20
754696 0
754717 0
754723 187
754774 0
754795 0
754942 3
755047 1
755059 32
755075 53
755086 179
755125 0
755409 51
755736 144
755871 18
755874 0
755927 49
755990 53
756401 4
756499 12
756616 0
756629 0
756840 57
756853 24
756898 3
756952 0
757014 75
757039 0
757110 1
757117 25
757138 0
757247 0
757570 0
757768 4
757854 88
757888 0
757893 0
757907 0
757916 20
758039 0
758063 92
758393 0
758417 0
758449 0
758678 181
758762 6
758886 0
759071 222
759155 4
759209 21
759218 0
759384 40
759449 21
759521 0
759617 16
759623 0
759780 0
760037 28
760073 175
760099 45
760112 48
760123 230
760133 0
760187 4
760340 0
760682 0
760709 0
760821 0
760861 99
760863 0
760871 15
760884 0
760896 9
760941 14
760956 0
760989 112
761071 0
761314 0
761415 0
761763 0
761802 0
761974 0
762225 42
762336 16
762351 85
762747 0
762794 0
762801 9
762819 9
762821 48
762830 0
762858 0
762969 0
763038 0
763107 0
763392 8
763899 99
763950 55
764130 35
764175 33
764195 0
764316 49
764702 94
764780 0
764831 0
765006 0
765513 0
765679 0
765731 0
765933 1
766284 3
766485 251
766692 0
766756 18
766834 32
766868 0
766900 307
767015 423
767258 6
767300 0
767384 0
767416 0
767434 29
767468 0
767476 0
767615 0
767716 80
767812 58
767953 3
768039 13
768178 0
768274 0
768373 35
768424 0
768480 39
768676 15
768709 0
769074 0
769101 0
769344 0
769353 0
769422 0
769521 0
769704 10
769767 0
769823 0
769982 22
770203 107
770312 0
770424 0
770540 0
770558 96
770747 18
770897 178
770909 0
771028 0
771107 0
771113 20
771122 50
771410 16
771587 0
771596 0
771605 1
771782 0
771812 0
772070 0
772085 0
772120 0
772166 0
772181 0
772256 0
772373 0
772378 0
772424 0
772514 0
772559 0
772610 0
772750 0
772769 0
772854 0
772952 0
772992 0
773084 0
773285 34
773342 0
773369 0
773419 94
773442 0
774525 1
774626 0
774665 0
774767 2
774788 0
775043 0
775073 0
775109 0
775250 0
775547 0
775659 0
775679 0
775713 0
775754 0
775994 0
776045 5
776108 0
776276 0
776288 3
776577 0
776586 0
776596 0
776601 28
776611 0
776621 0
776631 27
776645 235
776672 0
776686 9
777000 0
777582 151
777597 10
778188 0
778410 0
778644 0
778821 0
779303 0
779744 80
779870 54
779900 89
779966 0
779981 30
780269 0
780431 0
780537 0
780570 0
780629 0
780656 11
780872 0
781005 0
781076 0
781141 49
781212 10
781249 0
781266 0
781281 0
781338 0
781400 0
781455 0
781587 0
781759 0
781829 0
781868 0
781959 0
782006 0
782017 0
782025 0
782107 9
782984 10
783068 37
783086 38
783107 12
783215 83
783329 80
783335 35
783350 32
783677 0
784055 0
784255 0
784447 0
784524 0
784614 1
784622 31
784814 0
784916 42
785063 0
785155 0
785950 0
786123 115
786137 0
786224 0
786242 31
786656 7
787316 185
787328 29
787363 0
787514 0
787646 0
787689 0
787715 98
787721 4
788136 26
788192 0
788397 0
788913 4
788937 24
788982 0
789286 0
789356 0
789570 0
789904 31
789970 0
790015 0
790024 0
790036 15
790048 31
790060 7
790084 101
790105 0
790108 3
790136 7
790323 0
790400 1
790411 0
790597 13
790600 30
790643 17
790704 165
790878 32
791097 103
791217 44
791322 0
791445 26
791472 16
791517 16
791521 184
791572 0
791574 75
791581 1
792028 44
792195 129
792283 6
792339 0
792380 0
792389 0
792463 16
792581 56
792887 3
793338 121
793383 163
793386 38
793398 13
793535 0
793934 41
793962 0
794067 0
794106 111
794208 0
794238 0
794276 0
794299 0
794351 0
794439 0
794846 16
794968 25
795002 0
795075 0
795081 0
795113 0
795320 0
795474 0
795524 0
795537 0
795569 112
795571 3
795575 193
795781 21
795942 0
796002 5
796568 73
796590 27
796598 17
796607 0
796708 0
796750 0
796752 3
796756 0
796790 0
797028 0
797088 0
797133 0
797235 0
797541 0
797726 0
797884 0
797894 0
798015 0
798077 0
798324 0
798479 0
798525 0
798830 0
798839 0
799093 0
799130 0
799243 0
799286 0
799300 0
799313 91
799363 0
799417 0
799524 0
799537 0
799977 0
800146 0
800372 0
800440 0
800498 1
800528 0
800589 11
800643 0
800856 0
800958 26
800964 179
800974 56
801066 21
801120 12
801279 0
801306 11
801312 1
801358 0
801372 0
801485 0
801560 9
801593 13
801609 0
801644 0
801662 0
801674 46
801824 70
801851 0
802247 0
802478 0
802508 1
802661 0
802707 0
803013 0
803306 0
803361 0
803438 0
803469 0
803490 0
803505 0
803516 0
803526 0
803537 0
803545 0
803549 0
803589 0
803623 0
803765 60
803998 0
804008 25
804143 101
804148 1
804168 14
804255 0
804288 0
804296 0
804381 74
804449 11
804563 10
804609 29
804623 0
804641 0
804731 0
804749 31
804782 3
804803 0
804896 0
804924 0
804962 0
804980 0
805078 0
805147 47
805294 0
805341 0
805384 0
805627 0
805702 0
805711 0
805759 0
805789 0
805981 0
806066 0
806141 0
806173 0
806398 0
806426 0
806503 0
806559 0
806661 0
806754 66
806969 0
806988 92
806997 0
807003 52
807269 0
807291 9
807324 0
807363 0
807447 32
807544 0
807680 0
807752 0
807782 1
807851 0
807973 18
808145 0
808187 5
808202 1
808286 0
808412 0
808436 9
808457 0
808631 3
808732 0
808846 0
809022 0
809104 63
809431 0
809479 0
809482 19
809571 2
809667 0
809778 0
809818 0
809856 0
809938 0
810001 17
810124 21
810235 13
810321 0
810337 18
810415 0
810457 0
810636 0
810673 0
810698 0
810756 0
810799 0
810849 0
810875 0
810899 66
810912 56
810975 0
811017 0
811025 0
811087 0
811149 0
811196 0
811220 37
811355 0
811364 0
811374 0
811412 10
811423 0
811458 0
811538 0
811554 35
811710 17
811781 84
811867 0
811977 0
812167 9
812262 0
812289 60
812292 52
812388 0
812408 0
812422 0
812438 0
812446 0
812570 0
812619 0
812646 2
812670 30
812702 0
812747 0
812792 0
812820 9
812891 0
812900 0
812931 24
812964 0
813015 47
813039 0
813078 53
813081 56
813123 20
813183 0
813306 4
813371 8
813399 0
813416 0
813469 0
813539 45
813545 47
813549 232
813679 21
813688 65
813838 0
814066 0
814096 31
814109 0
814128 77
814158 96
814183 0
814319 59
814372 0
814433 0
814447 0
814595 0
814653 0
814675 0
814708 69
814870 31
814879 0
814913 0
814934 71
815051 0
815300 6
815592 47
815771 97
815906 0
816104 37
816123 29
816125 25
816230 0
816368 0
816406 0
816428 0
816472 0
816521 8
816737 72
816791 1
816932 113
816971 0
817136 0
817217 8
817352 0
817373 8
817423 9
817493 0
817500 76
817540 0
817565 0
817601 46
817626 0
817958 118
818117 2
818135 1
818217 0
818236 57
818278 0
818396 4
818603 0
818612 18
818717 0
818786 0
818904 2
819155 0
819286 0
819481 0
819560 0
819608 0
819617 0
819662 0
819823 0
820049 122
820195 0
820264 0
820461 0
820494 64
820590 16
820599 12
820632 20
820752 25
820800 0
820944 103
821094 3
821241 51
821352 13
821441 0
821483 0
821516 5
821633 30
821822 69
821885 0
821924 0
821954 0
821972 0
821975 0
822065 199
822095 0
822105 0
822134 0
822251 0
822314 0
822443 57
822497 35
822699 153
822834 42
822921 0
823086 46
823137 10
823170 0
823177 0
823201 0
823216 0
823226 65
823299 0
823307 0
823371 0
823377 0
823635 0
823954 0
824073 4
824093 0
824109 76
824187 0
824202 51
824344 0
824425 77
824565 67
824805 52
824895 132
825012 1
825103 0
825174 2
825342 14
825348 0
825387 0
825540 41
825582 0
825675 53
825743 58
825774 203
825907 0
825937 13
825958 0
825964 0
826156 0
826493 4
826583 0
826609 26
826633 0
826768 41
826771 4
826975 0
827095 23
827101 60
827281 0
827662 0
827953 0
828025 15
828055 0
828184 0
828322 0
828340 0
828513 0
828574 0
828902 0
828983 0
829050 0
829255 0
829517 0
829536 39
829545 51
829735 4
829786 0
829905 0
830092 30
830146 6
830227 0
830320 2
830443 0
830704 22
830716 0
830724 7
830786 0
830912 44
830951 0
831088 0
831236 37
831311 0
831560 0
831650 73
831716 0
832059 0
832066 0
832251 18
832308 30
832512 3
832551 0
832731 8
832851 0
832938 0
832947 0
833046 40
833157 63
833193 1
833211 9
833232 0
833262 137
833295 45
833328 0
833394 0
833418 54
833433 0
833472 30
833626 0
833790 0
834042 0
834063 31
834069 0
834078 30
834285 21
834444 0
834525 0
834631 0
834760 0
834964 0
834972 0
835098 119
835351 1
835384 0
835472 0
835504 56
835534 0
835546 38
835618 0
835630 0
835772 0
835873 0
835888 0
835931 0
836782 23
836843 0
837033 5
837172 4
837186 0
837452 0
837530 0
837585 0
837597 59
837756 0
837832 0
837957 6
837996 0
838036 0
838065 160
838102 55
838137 0
838233 0
838302 0
838422 0
838488 0
838535 0
838585 0
838704 0
838759 0
838769 0
838799 57
838823 45
838891 0
839122 0
839179 129
839407 163
839470 0
839509 47
839668 5
839707 130
839749 12
839797 52
839812 35
839902 0
840101 84
840155 119
840164 278
840758 82
840766 0
840779 0
840796 53
840842 26
840986 33
840992 0
841007 0
841151 43
841217 0
841314 0
841392 0
841582 5
841661 34
841663 167
841810 5
842132 0
842134 0
842150 0
842348 5
842444 0
842498 96
842592 0
842651 0
842708 0
842759 11
842792 16
842924 0
843140 0
843221 58
843245 50
843362 40
843497 0
843566 16
843583 0
843838 4
843882 0
844048 2
844164 0
844174 0
844204 8
844216 0
844272 0
844286 0
844310 0
844318 0
844431 0
844546 0
844617 0
844630 0
844747 0
844924 0
845026 0
845086 0
845170 0
845200 0
845260 0
845332 0
845410 0
845443 0
845562 0
845742 0
845895 23
845951 0
846003 0
846360 15
846383 0
846405 0
846993 323
847092 0
847130 0
847324 0
847449 66
847459 0
847590 0
847636 0
847885 0
847930 0
848107 109
848490 0
848606 0
848687 0
848820 102
848920 0
848944 69
849106 4
849188 0
849498 1
849635 11
849684 0
849688 0
849705 0
849889 10
850143 0
850179 0
850256 15
850268 92
850285 0
850332 0
850460 0
850550 26
850619 30
850742 48
850916 36
851006 96
851106 7
851146 2
851233 0
851249 0
851361 12
851383 200
851393 38
851417 72
851541 46
851692 0
851915 30
852014 30
852236 0
852626 111
852776 35
852855 1256
853211 0
853229 0
853310 0
853370 4
853376 0
853456 0
853480 165
853491 0
853621 43
853786 16
853882 7
854017 60
854032 77
854038 0
854089 35
854095 0
854104 0
854120 0
854435 0
854539 172
854608 17
854719 37
854788 0
854815 0
855150 0
855310 0
855322 0
855325 25
855490 0
855520 0
855586 0
855593 20
855644 7
855926 0
855974 21
855989 0
856106 3
856277 0
856394 0
856401 0
856465 0
856788 8
856917 26
856923 131
857013 0
857043 0
857154 17
857229 77
857247 0
857271 0
857469 136
857472 183
857493 0
857568 49
857674 18
857757 3
857792 0
857794 0
857901 24
857913 0
857921 0
858093 0
858159 0
858171 38
858213 57
858228 0
858238 6
858425 463
858434 0
858605 0
858866 0
858986 0
859028 0
859070 18
859139 0
859154 14
859187 0
859445 1
859447 45
859505 0
859771 0
859786 0
860032 0
860233 0
860272 19
860287 56
860439 36
860523 16
860542 36
860554 9
860582 5
860587 65
860658 30
860806 0
860854 41
860917 13
860960 0
861025 36
861028 35
861052 85
861082 11
861115 18
861172 31
861268 173
861463 17
861846 22
861852 0
861999 44
862020 0
862208 26
862481 106
862529 7
862601 118
862700 45
862835 0
862853 0
862936 0
862943 11
863358 1
863380 13
863413 39
863548 0
864037 0
864093 0
864161 0
864178 0
864241 31
864298 0
864407 0
864461 82
864465 0
864471 0
864504 0
864573 0
864597 0
864797 11
864812 0
864854 0
864896 73
864902 119
864965 0
865100 29
865370 16
865435 0
865448 81
865652 3
865658 63
865665 4
865690 0
865736 0
865811 26
865823 0
865898 86
865985 215
865994 0
866066 110
866138 0
866224 0
866276 0
866305 0
866351 0
866363 67
866429 21
866441 120
866531 1354
866555 0
866606 20
866660 0
866699 0
866710 0
866798 33
866927 0
867167 0
867347 30
867464 65
867581 75
867617 125
867646 0
867746 0
867762 39
867791 0
867815 0
867869 0
867920 0
868169 65
868520 0
868697 0
868707 0
868872 0
868934 0
869003 24
869166 0
869174 0
869291 8
869311 0
869399 0
869510 239
869520 0
869669 0
869704 0
869899 30
870085 24
870130 0
870157 9
870231 0
870264 0
870355 0
870502 0
870511 4
870532 0
870544 0
870790 0
870899 0
871068 104
871104 0
871146 0
871159 0
871683 3
871695 0
871832 0
871866 0
871932 88
872026 0
872074 0
872417 0
872503 3
872623 0
872977 0
873181 0
873190 0
873232 0
873292 5
873343 0
873358 23
873364 0
873370 0
873457 16
873481 0
873511 9
873577 0
873592 4
873637 0
873781 25
873826 12
873874 0
874105 0
874165 0
874261 0
874317 2
874371 0
874380 2
874467 0
874506 23
874758 68
874878 0
875378 0
875609 50
875627 3
875723 13
875762 11
875765 50
876128 19
876188 0
876219 1
876251 2
876362 0
876443 9
876722 14
876747 0
876749 60
876760 0
876816 63
876820 18
876835 0
876842 47
877088 0
877165 74
877304 14
877590 0
877744 0
877965 0
878028 0
878046 38
878109 0
878155 130
878164 54
878548 0
878742 0
878791 0
878843 0
878888 0
878978 0
879260 0
879308 0
879363 0
879519 0
879743 0
879907 0
880063 0
880069 0
880126 0
880219 0
880270 0
880393 0
880585 0
880854 59
880922 0
881084 0
881388 3
881467 17
881753 81
881783 0
881926 0
881932 36
882028 30
882250 76
882418 36
882454 1
882490 67
882556 51
882598 0
882610 24
882666 12
882686 37
882819 20
882852 0
883122 0
883422 55
883425 18
883437 140
883516 15
883556 19
883617 0
883656 58
883676 1
883702 0
883775 39
883808 109
883864 36
883880 59
883937 1
883973 0
883981 0
884144 47
884172 0
884218 0
884315 0
884366 0
884468 63
884479 0
884585 0
884613 4
884675 0
884677 0
884741 22
884793 0
884874 21
884909 0
884927 13
884954 123
884966 12
884978 17
884996 0
885005 334
885024 131
885076 4
885090 2
885130 0
885182 0
885376 0
885382 0
885432 0
885467 0
885485 0
885495 22
885632 32
885743 7
885748 77
885757 0
885775 48
885805 0
885809 0
885821 0
885833 39
885843 0
885854 0
885869 0
885946 0
886206 50
886236 0
886245 0
886360 0
886427 0
886533 5
886547 1
886560 189
886633 11
886659 18
886685 5
886689 158
886710 15
886736 31
886870 62
886983 101
887066 1
887093 191
887130 132
887213 0
887232 182
887238 19
887367 55
887400 3
887603 251
887705 42
887846 4
887867 272
887987 21
888311 203
888602 2
888682 130
888849 0
888887 68
888920 2
888949 40
889059 0
889063 36
889093 0
889457 46
889767 0
889821 0
889940 5
889952 0
890238 0
890398 0
890447 29
890476 0
890498 0
890602 160
890648 0
890669 12
890686 41
890779 0
890913 0
890931 29
890947 0
891000 0
891067 0
891141 0
891579 82
891639 6
891684 0
891723 0
891732 0
891797 0
891819 0
891876 0
891999 0
892016 0
892086 0
892117 0
892373 0
892391 0
892524 0
892530 0
892604 9
892720 0
892760 0
892763 99
893105 43
893113 48
893150 0
893189 6
893198 4
893339 0
893401 113
893462 46
893549 0
893631 165
893666 0
893676 0
893682 0
893700 0
893741 21
893758 0
893786 0
893803 0
893863 0
893887 2
894083 0
894163 10
894370 0
894463 0
894857 0
894894 0
895107 0
895131 0
895258 3
895262 53
895323 0
895325 7
895347 10
895478 0
895667 0
895802 0
895838 0
896048 0
896141 0
896174 0
896297 3
896357 0
896444 0
896548 129
896656 0
896671 0
896710 48
896989 0
897334 18
897383 0
897553 0
897586 60
897622 36
897643 34
897790 8
897793 0
897968 0
898150 5
898246 0
898438 3
898504 66
898576 20
898609 0
898615 357
898636 54
898675 0
898853 0
899008 0
899080 0
899101 0
899122 31
899164 2
899176 0
899327 0
899332 0
899384 46
899436 7
899513 0
899573 0
899582 0
899590 9
899594 34
899768 0
899786 16
900089 0
900137 0
900197 2
900203 8
900335 0
900377 0
900380 76
900563 0
900629 0
900636 0
900659 60
900668 0
900755 15
900930 0
901020 0
901023 28
901095 0
901185 0
901224 29
901245 12
901257 11
901278 29
901500 3
901503 6
901542 20
901641 25
901680 102
901803 13
901893 0
902124 1
902148 15
902211 0
902217 108
902253 0
902265 0
902413 0
902422 0
902429 0
902460 0
902506 0
902722 82
902926 91
902956 0
903097 14
903100 48
903160 0
903178 25
903199 59
903238 0
903649 0
903664 0
903822 67
904126 5
904336 90
904351 0
904363 0
904432 0
904612 0
904627 46
904687 0
904699 0
904716 0
904777 0
904780 14
904880 0
904887 0
905102 0
905162 0
905181 0
905249 13
905385 0
905411 0
905447 0
905516 0
905525 0
905896 0
906181 0
906216 0
906364 18
906373 0
906732 0
906763 0
906775 0
906783 0
906817 0
907189 0
907360 0
907402 6
907612 0
907884 0
907949 0
908070 0
908169 0
908208 0
908301 9
908364 0
908412 0
909145 0
909196 42
909215 15
909285 0
909290 0
909298 55
909303 0
909385 0
909433 42
909568 6
909655 149
909658 0
909778 0
909802 0
909817 0
909862 0
910110 0
910135 0
910168 30
910179 0
910305 0
910317 53
910552 0
910596 0
910610 0
910708 0
910726 0
911316 0
911351 0
911355 7
911664 0
911730 0
911796 0
911835 0
912057 0
912096 0
912228 0
912270 0
912324 0
912765 0
912783 0
912873 0
912883 0
912964 0
912984 0
912995 0
913011 0
913087 0
913139 0
913141 0
913143 0
913147 0
913152 0
913367 71
913440 0
913502 29
913526 205
913580 72
913598 16
913902 134
913922 0
914027 32
914042 0
914291 27
914323 37
914327 160
914480 1
914795 51
914993 0
915057 0
915103 0
915401 0
915766 103
915805 25
915889 0
916000 0
916302 1
916316 0
916353 0
916377 0
916385 0
916579 84
916588 72
916594 9
916742 0
916837 0
916843 6
916879 52
916890 0
917035 4053
917047 0
917213 0
917266 134
917289 0
917301 0
917329 44
917336 4
917404 0
917673 55
917802 0
917870 29
917916 40
918045 82
918122 0
918139 0
918161 23
918203 7
918266 0
918440 0
918632 0
918971 0
919130 0
919154 0
919351 0
919430 0
919540 0
919588 0
919639 17
919661 2
919718 0
919753 0
919816 0
919865 0
919922 0
919925 0
920063 48
920101 7
920139 0
920579 0
921204 0
921637 0
921763 0
921823 0
921998 21
922165 0
922309 39
922327 43
922409 24
922411 68
922700 0
922760 0
922889 0
922931 0
922982 0
922997 2
923129 7
923181 0
923216 0
923222 0
923288 0
923456 120
923471 0
923579 0
923603 45
923617 0
923816 0
923915 46
923948 16
923951 93
924115 2
924271 0
924334 0
924517 0
924559 0
924658 0
924667 0
924688 2
924692 0
924730 0
924786 0
924811 159
924866 50
924925 0
924950 0
924968 0
924992 0
925015 0
925057 0
925357 0
925363 0
925502 0
925546 0
925564 0
925579 0
925596 0
925687 0
925690 0
925710 2287
925771 120
925859 108
925861 9885
925881 20
925914 11
925986 36
926036 32
926046 2
926057 0
926086 249
926088 73
926123 0
926147 0
926166 47
926168 48
926215 38
926234 0
926245 0
926255 0
926361 0
926406 0
926451 0
926472 0
926544 0
926658 1
926691 0
926761 0
926853 0
926869 0
926961 28
927037 0
927041 22
927078 0
927089 0
927123 0
927206 0
927286 0
927299 0
927303 18
927309 0
927385 20
927409 0
927422 0
927593 0
927967 205
927971 0
928130 0
928242 72
928290 26
928472 22
928712 254
928865 29
928982 56
929264 149
929267 224
929321 8
929483 20
929546 123
929699 98
929756 197
929879 255
929903 14
929952 0
929969 47
930125 246
930133 142
930445 29
930454 0
930482 0
930581 0
930682 0
930730 67
930843 14
930964 0
931035 0
931053 2
931134 1
931260 0
931455 9
931458 60
931515 8
931722 0
931802 0
931998 140
932145 32
932175 159
932352 54
932397 61
932748 0
932862 5
932898 14
932998 0
933054 156
933168 147
933219 81
933336 73
933348 95
933497 0
933656 119
933658 442
933662 133
933670 63
933674 36
933698 4
933716 6
933725 0
933900 0
933951 0
934242 0
934266 183
934492 0
934514 0
934629 0
934839 0
934875 19
934897 0
935074 0
935089 213
935134 12
935228 0
935338 32
935858 0
935938 0
936191 0
936208 15
936324 0
936649 0
936830 215
936858 37
936993 33
937028 46
937081 0
937153 16
937157 151
937167 0
937206 10
937501 0
937955 0
938056 5
938101 0
938225 61
938323 3
938464 0
938479 92
938515 38
938590 15
938713 4
938827 0
938929 41
938995 61
939009 0
939157 0
939175 1
939292 0
939345 0
939439 0
939535 85
939668 10
939674 0
939690 4
939707 0
939709 0
939714 0
939725 0
939727 0
939738 0
939741 0
939745 0
939879 0
940233 0
940306 0
940310 111
940650 0
940758 0
940932 0
941002 0
941092 23
941421 0
942388 0
942394 0
942672 62
942951 33
943165 0
943195 0
943201 0
943453 0
943465 0
943531 0
943582 0
943935 0
943956 0
943971 0
944245 0
944563 22
944588 0
944708 0
944715 0
945008 58
945176 13
945456 0
945501 0
945614 0
945768 0
945790 0
945916 32
945919 0
946015 0
946132 0
946168 0
946186 1
946381 0
946423 0
946612 0
946715 14
946762 0
946993 0
947044 291
947116 12
947356 0
947377 0
947493 51
947808 20
947865 0
948024 0
948073 0
948117 97
948663 0
948727 0
948790 0
948807 0
948919 98
949033 0
949120 0
949195 0
949222 28
949315 51
949429 56
949615 19
949933 0
950026 0
950284 0
950368 0
950455 0
950689 0
950740 0
950746 0
950794 0
950837 0
950872 2
950950 0
951001 0
951022 1
951200 0
951229 0
951253 0
951351 25
951559 54
951563 0
951574 3
951616 0
951969 0
952290 0
952474 0
952629 16
952926 150
953343 35
953470 56
953590 0
953644 34
953664 0
953778 138
953877 0
953883 7
953914 0
954255 0
954612 46
954699 77
954792 0
954900 76
955563 0
955647 222
955894 0
955929 0
955944 0
956020 5
956031 108
956034 21
956054 0
956134 31
956154 78
956166 61
956194 0
956229 0
956284 0
956413 0
956531 0
956675 0
956846 0
957052 0
957132 0
957134 0
957138 34
957150 0
957189 0
957370 0
957406 0
957569 0
957575 14
957605 0
957614 0
957710 0
957725 0
957850 0
957893 0
958073 0
958148 0
958250 3
958406 0
958728 0
958768 0
958775 0
958795 0
958890 0
958897 0
959113 0
959212 0
959274 0
959305 19
959392 1
959518 0
959632 0
959922 0
960143 37
960147 172
960176 0
960187 0
960235 0
960353 0
960449 0
960480 55
960509 0
960576 0
960581 86
960588 0
960668 73
960801 0
960866 0
961347 0
961370 0
961377 0
961384 0
961474 0
961711 40
961765 21
961783 0
961846 0
961879 12
962173 43
962254 38
962287 0
962356 0
962403 0
962412 67
962416 2
962481 0
962532 21
962608 0
962747 0
962774 84
962798 0
963138 0
963174 0
963202 54
963216 0
963364 0
963462 0
963618 0
963721 1
963729 0
963852 0
963888 0
964083 6
964119 0
964137 20
964511 0
964666 0
964697 4
964699 0
964798 9
964879 0
964909 0
965002 48
965113 46
965230 0
965300 0
965389 0
965424 0
965546 0
965559 0
965617 0
965733 0
965984 0
966110 0
966129 0
966141 0
966189 0
966612 0
966984 0
967222 2
967240 51
967380 21
967392 0
967404 79
967965 0
968209 23
968506 26
968530 0
968542 111
968602 4
968611 0
968720 0
968768 0
968960 0
968993 0
969074 43
969134 0
969206 0
969257 7
969349 0
969374 0
969383 0
969617 0
969704 0
969878 35
969905 0
969953 0
970163 72
970201 76
970370 38
970495 159
970522 0
970558 0
970681 0
970741 0
970753 27
970826 9
970892 0
971066 0
971112 0
971138 46
971359 137
971498 0
971692 0
972214 0
972268 4
972439 0
972547 0
972661 2
972739 0
972784 0
972827 38
972830 30
972860 0
973020 0
973182 0
973242 36
973245 261
973275 42
973404 49
973568 0
973628 0
973721 0
973742 0
973880 46
973932 0
973992 0
973997 0
974041 0
974049 0
974120 0
974206 0
974323 34
974326 96
974413 74
974455 0
974653 42
974857 240
974861 22
974875 35
974941 0
975067 59
975199 64
975445 91
975448 132
975532 69
975591 0
975598 18
975609 35
975681 23
975702 8
975807 31
975966 0
976020 9
976156 0
976249 26
976282 0
976363 0
976369 18
976396 22
976606 19
976618 0
976672 138
976705 53
976915 0
977007 0
977023 19
977034 0
977044 0
977133 33
977229 0
977273 0
977404 0
977417 1
977755 0
977776 11
977817 0
977834 0
978033 2
978043 5
978066 0
978090 84
978111 14
978141 0
978173 0
978222 73
978306 19
978481 0
978488 0
978510 0
978519 0
978557 5
978597 0
978603 86
978691 83
978749 0
978777 0
978877 94
978881 4
978995 133
979007 0
979097 0
979109 0
979115 2
979142 0
979145 0
979181 2
979394 0
979439 20
979466 0
979490 0
979520 0
979532 0
979541 0
979910 0
979947 114
980057 78
980151 11
980384 0
980422 0
980531 3
980582 17
980714 67
980753 0
980933 35
980948 0
980969 1
981083 0
981168 0
981176 0
981192 16
981278 334
981311 0
981605 5
981620 106
981632 83
981767 0
981770 39
981857 12
981965 0
982055 44
982146 0
982230 0
982256 9
982315 0
982358 4
982561 6
982606 12
982622 0
982654 110
982706 0
982847 24
982916 0
983365 61
983375 0
983529 7
983554 67
983638 0
983997 0
984209 0
984412 14
984484 91
984487 0
984490 0
984592 0
984619 0
984628 99
984673 0
984769 0
984889 0
984940 0
984969 0
985018 0
985051 0
985057 43
985063 47
985102 0
985115 0
985219 0
985258 0
985263 0
985456 0
985489 25
985528 0
985648 0
985663 14
985675 32
985699 0
985756 30
985816 0
986011 0
986119 5
986182 3
986188 8
986209 9
986216 0
986402 0
986416 0
986506 0
986554 0
986830 83
986896 0
987046 94
987202 157
987514 44
987598 124
987601 115
987697 20
987733 19
987778 0
987826 19
987835 30
987862 50
987913 0
987943 29
988005 1
988135 0
988399 87
988469 0
988559 19
988568 28
988577 5
988658 0
988913 0
989243 64
989255 337
989306 9
989366 139
989406 62
989517 101
989574 0
989612 0
989634 0
989666 0
989763 0
989862 0
990009 0
990090 0
990105 0
990192 0
990239 0
990354 0
990414 0
990422 0
990441 0
990552 0
990636 0
990735 0
990945 0
991091 0
991140 0
991181 79
991187 0
991254 0
991488 40
991578 0
991723 0
991768 26
991821 70
991829 0
991971 0
992040 0
992082 121
992133 0
992148 0
992313 147
992325 0
992352 0
992388 0
992415 6
992511 108
992595 0
992606 138
992751 20
992766 0
992772 8
992829 11
992874 0
993120 23
993225 17
993232 30
993256 0
993699 0
993828 151
993918 18
993927 0
993942 142
994015 0
994054 0
994194 0
994619 80
994664 0
994718 35
994739 22
994745 128
994855 0
994897 31
994910 45
994973 10
994979 0
994987 0
995008 0
995018 0
995033 0
995044 0
995068 0
995119 0
995142 0
995170 0
995187 31
995296 31
995473 114
995524 29
995542 11369
995701 142
996031 0
996040 0
996142 70
996274 19
996295 37
996301 0
996325 0
996370 36
996409 0
996520 70
996648 110
996725 30
997223 25
997341 0
997403 56
997475 166
997477 285
997481 118
997499 0
997542 0
997607 236
997641 0
997681 82
997684 6
997705 18
997710 46
997756 40
997768 0
997771 6
997915 0
997944 0
997963 83
998098 0
998122 92
998353 118
998434 0
998443 17
998452 219
998521 0
998543 0
998586 9
998642 0
998712 0
998759 0
998836 2
998969 0
999058 0
999077 0
999217 0
999251 0
999306 0
999334 0
999338 20
999362 0
999380 13
999441 0
999486 14
999530 46
999546 0
999660 3
999732 4
999744 39
999786 65
999795 35
999924 0
999950 0
999987 0
1000053 5
1000098 0
1000224 12
1000534 0
1000555 49
1000783 0
1000816 0
1000951 8
1000957 28
1001060 74
1001150 37
1001164 3
1001177 0
1001180 0
1001329 0
1001361 0
1001465 53
1001584 0
1002398 0
1002551 0
1002585 0
1002589 0
1002605 0
1002618 0
1002625 0
1002642 0
1002650 0
1002756 220
1002800 5
1002893 1
1003001 165
1003084 0
1003122 17
1003468 1
1003492 3
1003582 34
1003873 75
1003902 0
1003940 67
1003956 55
1003981 16
1003989 4
1004021 78
1004060 6
1004062 0
1004183 0
1004238 0
1004337 3
1004391 0
1004784 12
1004881 0
1005171 0
1005485 0
1005496 0
1005904 0
1006024 0
1006041 0
1006327 13
1006570 21
1006594 279
1006717 256
1006741 122
1006840 0
1006858 0
1007135 0
1007179 58
1007614 0
1007824 0
1007923 136
1007960 45
1008087 0
1008128 76
1008371 0
1008395 201
1008486 0
1008494 125
1008806 0
1008847 0
1008924 56
1008972 53
1009003 0
1009016 0
1009022 0
1009429 0
1009482 0
1009528 0
1009621 0
1009864 0
1009933 0
1010114 0
1010119 71
1010159 0
1010323 21
1010351 41
1010491 0
1010503 391
1010680 30
1010797 29
1010839 44
1010866 0
1010995 1
1011058 159
1011070 41
1011094 0
1011238 98
1011256 100
1011269 0
1011301 33
1011372 0
1011484 0
1011497 24
1011641 0
1011800 0
1011818 0
1011907 5
1012257 130
1012269 98
1012279 63
1012806 0
1012956 20
1013034 0
1013208 14
1013214 13
1013235 0
1013390 1
1013574 7
1013639 0
1013709 7
1013766 89
1013786 0
1013831 22
1013887 21
1014115 0
1014118 19
1014139 0
1014636 0
1014694 0
1014727 0
1014985 6
1015006 0
1015073 119
1015131 108
1015293 0
1015326 63
1015338 0
1015365 38
1015432 0
1015575 0
1015776 0
1015884 0
1015929 0
1015965 0
1016004 0
1016028 0
1016094 0
1016097 0
1016184 0
1016250 0
1016295 0
1016358 2
1016468 0
1016480 0
1016564 0
1016595 0
1016699 0
1016795 0
1017008 0
1017368 0
1017437 0
1017713 0
1017828 0
1018054 0
1018069 0
1018255 0
1018324 0
1018418 0
1018432 0
1018474 0
1018539 0
1018579 0
1018618 34
1018672 9
1018717 46
1018918 29
1018928 0
1018951 0
1018969 0
1019212 2
1019285 5
1019339 41
1019363 37
1019382 32
1019744 0
1019964 34
1020093 5
1020105 50
1020118 0
1020208 4
1020211 17
1020344 0
1020355 0
1020362 10
1020393 0
1020416 0
1020495 0
1020787 3
1020883 1
1020897 0
1021036 0
1021126 0
1021456 0
1021511 100
1021559 0
1021637 38
1021692 113
1021799 9
1021982 29
1022012 209
1022283 24
1022407 149
1022875 45
1023001 50
1023160 6
1023311 0
1023326 0
1023374 0
1023457 0
1023506 0
1023509 0
1023728 0
1024029 7
1024036 0
1024046 0
1024069 0
1024088 23
1024106 40
1024119 206
1024195 53
1024301 101
1024397 0
1024421 0
1024531 0
1024548 0
1024553 39
1024575 71
1024579 0
1024598 36
1024625 12
1024631 84
1024694 306
1024698 57
1024718 2
1024868 0
1025063 30
1025157 39
1025192 51
1025294 0
1025393 0
1025535 105
1025636 0
1025666 320
1025675 3
1025692 0
1025720 15
1025759 141
1025805 0
1025855 114
1025858 112
1025908 0
1025935 15
1026022 0
1026179 0
1026581 0
1026680 0
1026731 36
1026836 115
1026917 99
1027200 0
1027473 0
1027482 0
1027488 0
1027534 4
1027576 0
1027668 0
1027837 0
1028023 0
1028125 0
1028254 0
1028265 0
1028278 0
1028287 0
1028525 6
1028551 0
1028559 0
1028755 0
1028803 24
1028848 0
1028924 40
1028933 222
1028935 198
1028946 117
1028950 45
1028983 24
1029023 0
1029132 0
1029175 0
1029243 0
1029268 0
1029274 0
1029283 0
1029382 0
1029817 0
1030027 0
1030258 0
1030337 0
1030353 0
1030363 0
1030413 0
1030425 0
1030609 0
1030658 0
1030773 0
1030808 0
1030820 0
1030824 0
1030842 0
1031034 0
1031226 0
1031931 0
1032066 0
1032435 0
1032816 0
1032933 0
1033251 6
1033336 0
1033700 0
1033741 0
1033788 0
1033923 0
1033950 0
1034004 0
1034103 0
1034107 0
1034157 0
1034175 0
1034249 0
1034283 0
1034423 0
1034549 0
1034654 0
1034702 12
1034752 66
1034858 0
1035251 40
1035335 0
1035341 82
1035497 206
1035586 0
1035607 0
1035814 1
1035826 0
1035975 0
1035982 0
1035993 0
1036078 15
1036237 177
1036302 0
1036320 8
1036336 0
1036360 352
1036363 58
1036399 20
1036453 113
1036474 0
1036483 0
1036516 59
1036534 173
1036585 14
1036597 126
1036762 67
1036837 0
1036846 42
1036861 198
1036925 0
1036991 25
1037108 29
1037216 1
1037330 0
1037436 0
1037500 0
1037536 3
1037644 35
1037770 0
1037796 172
1038013 389
1038028 99
1038079 59
1038145 0
1038220 22
1038316 35
1038349 0
1038379 0
1038387 0
1038420 110
1038440 0
1038478 0
1038488 0
1038498 0
1038540 0
1038567 0
1038579 2
1038740 0
1038769 0
1038801 0
1038822 0
1038900 40
1038906 57
1039104 0
1039138 281
1039192 0
1039240 47
1039525 95
1039651 0
1039727 5
1039891 0
1039948 0
1040022 0
1040099 8
1040294 28
1040351 0
1040495 31
1041188 0
1041467 50
1041578 23
1041710 79
1042007 48
1042016 31
1042225 0
1042255 0
1042525 0
1042642 0
1042852 0
1042978 0
1043001 0
1043059 0
1043129 0
1043269 0
1043514 0
1043532 0
1043604 0
1043814 0
1044039 0
1044218 3
1044503 0
1044545 0
1044829 0
1044838 0
1045279 0
1045307 0
1045453 0
1045528 0
1045719 0
1045806 0
1045810 0
1046049 0
1046133 0
1046283 0
1046328 0
1046370 0
1046418 0
1046436 0
1046565 0
1046700 0
1047011 0
1047050 1
1047151 0
1047166 0
1047182 0
1047257 0
1047410 0
1047418 0
1047488 0
1047557 0
1047626 0
1047665 0
1047851 0
1047935 0
1047986 0
1047995 0
1048121 0
1048177 0
1048242 0
1048568 77
1048643 47
1048742 0
1048949 59
1048967 7
1049051 0
1049084 122
1049094 81
1049557 5
1049564 0
1049684 4
1049716 97
1049720 75
1049749 0
1049751 51
1049764 0
1049825 0
1049856 0
1049873 0
1050136 25
1050253 0
1050646 0
1050736 0
1050766 2
1051057 139
1051104 0
1051111 0
1051140 0
1051170 0
1051185 0
1051216 0
1051391 0
1051403 0
1051421 0
1051457 0
1051756 0
1051792 3
1051795 0
1052278 23
1052371 0
1052441 0
1052498 0
1052581 0
1052805 0
1052839 0
1052884 22
1053035 0
1053114 12
1053169 0
1053234 0
1053254 0
1053271 0
1053416 0
1053586 45
1053641 0
1053819 0
1053827 6
1054026 227
1054029 39
1054248 0
1054257 0
1054593 36
1054623 5
1054685 0
1054925 0
1055015 0
1055102 0
1055234 11
1055417 0
1055423 0
1055426 0
1055435 0
1055522 1
1055552 0
1055573 36
1055583 0
1055700 0
1055771 0
1055870 0
1055885 1
1055927 0
1055930 2
1055972 0
1056035 0
1056107 0
1056176 0
1056339 0
1056494 5
1056602 4
1056818 0
1056937 18
1057258 8
1057443 0
1057637 57
1057650 0
1057654 78
1057729 0
1057753 0
1057762 186
1057798 15
1057843 89
1057888 0
1057963 24
1057981 118
1058035 270
1058050 179
1058056 14
1058200 144
1058236 78
1058242 193
1058299 0
1058466 197
1058545 3
1058599 341
1058617 39
1058845 12
1058851 7869
1058899 76
1058917 9
1058923 6
1058932 0
1059086 28
1059223 4
1059550 0
1059569 0
1059727 0
1059746 0
1059896 0
1059901 201
1059907 0
1059916 0
1059921 0
1059927 0
1059957 904
1059996 120
1060005 198
1060062 0
1060230 0
1060242 0
1060309 0
1060340 0
1060576 0
1060730 0
1060796 0
1060802 0
1060823 0
1061027 0
1061149 0
1061166 0
1061219 0
1061243 0
1061252 0
1061287 0
1061574 76
1061622 0
1061730 0
1061880 8
1061922 0
1062072 0
1062111 0
1062578 69
1062674 4
1062692 48
1062842 86
1062872 20
1062923 0
1062935 0
1062965 0
1063229 0
1063404 0
1063443 0
1063537 18
1063600 0
1063690 14
1063858 0
1064211 0
1064419 56
1064497 12
1064717 0
1065180 0
1065299 0
1065583 0
1065731 0
1065940 49
1066021 0
1066030 0
1066180 0
1066251 0
1066268 0
1066330 0
1066340 17
1066404 7
1066425 0
1066436 27
1066532 0
1066757 0
1066847 0
1066913 0
1067674 0
1068108 0
1068471 0
1068506 0
1068589 125
1068678 0
1068711 0
1068723 3
1069044 0
1069135 0
1069263 0
1069359 0
1069481 0
1069697 0
1069748 11
1069802 9
1069804 0
1069857 0
1070175 0
1070211 29
1070232 17
1070385 10
1070438 0
1070520 0
1070606 0
1070847 0
1071090 14
1071176 0
1071231 40
1071239 0
1071288 0
1071340 0
1071620 0
1071851 20
1071947 0
1072091 178
1072140 0
1072150 0
1072168 0
1072307 25
1072441 51
1072554 99
1072637 1
1072664 159
1072701 134
1072784 1
1072803 188
1072809 23
1072938 47
1072971 9
1073174 284
1073276 42
1073417 4
1073438 196
1073558 30
1073882 200
1074173 1
1074253 128
1074420 0
1074458 100
1074491 9
1074520 46
1074552 6
1074641 21
1074701 61
1074728 37
1074748 52
1074751 29
1074762 0
1074775 0
1074892 33
1074912 0
1074954 0
1075489 46
1075510 0
1075582 0
1075612 15
1075985 0
1076039 230
1076078 0
1076201 4
1076216 3
1076328 24
1076505 0
1076516 0
1076558 97
1076615 70
1076758 91
1076792 0
1076908 0
1077058 3
1077067 19
1077424 29
1077476 0
1077538 35
1077578 6
1077607 113
1077610 32
1077926 1
1077980 0
1078196 5
1078225 0
1078352 0
1078358 3
1078370 5
1078397 25
1078496 0
1078631 40
1078721 31
1078826 110
1079006 32
1079207 11
1079285 77
1079336 181
1079417 36
1079495 18
1079501 0
1079525 0
1079750 22
1079760 45
1079780 80
1079853 0
1079903 0
1079926 4
1080105 84
1080111 3
1080126 43
1080261 7
1080567 41
1080580 0
1080592 2
1080701 38
1080803 0
1081070 0
1081305 0
1081328 0
1081355 67
1081385 0
1081634 0
1081691 26
1081949 0
1082078 0
1082252 3
1082405 0
1082564 10
1082618 71
1082628 63
1082648 5
1082657 40
1082717 6
1082835 0
1082978 126
1082982 93
1083004 0
1083045 40
1083097 0
1083172 26
1083441 0
1083682 0
1083748 0
1083769 0
1083985 0
1084168 0
1084252 0
1084292 122
1084469 0
1084871 53
1085033 192
1085114 0
1085213 50
1085367 15
1085383 154
1085445 42
1085454 0
1085649 1
1085983 74
1086110 24
1086229 38
1086328 26
1086385 37
1086445 0
1086761 247
1086765 420
1086836 0
1086861 9
1086877 62
1086900 11
1086906 282
1087058 8
1087064 32
1087140 79
1087176 172
1087206 0
1087248 104
1087266 0
1087362 0
1087415 159
1087517 158
1087538 24
1087580 13
1087685 37
1087724 25
1087730 7
1087750 0
1087841 21
1087879 26
1087909 62
1087963 121
1088026 72
1088044 3
1088047 34
1088071 2
1088110 59
1088155 188
1088158 104
1088167 43
1088190 1
1088197 9
1088563 0
1088605 27
1088632 7
1088752 216
1088767 6
1088785 0
1088824 32
1088827 199
1088920 33
1088926 214
1089049 44
1089262 9
1089283 111
1089286 36
1089322 67
1089328 61
1089415 93
1089442 739
1089504 0
1089568 202
1089613 86
1089694 89
1089697 0
1089709 44
1089733 81
1089736 18
1089748 43
1089760 0
1089781 71
1089877 128
1089907 138
1089910 38
1090012 5
1090080 63
1090115 6
1090138 56
1090232 427
1090490 98
1090562 0
1090568 0
1090607 25
1090671 15
1090790 0
1090887 61
1090960 0
1091042 107
1091146 67
1091283 0
1091370 0
1091379 0
1091391 0
1091583 11
1091601 0
1091713 0
1091752 0
1091872 45
1092117 57
1092339 0
1092360 0
1092396 40
1092446 0
1092582 45
1092622 0
1092807 0
1092816 69
1092870 25
1092954 13
1092963 4
1092987 2
1093062 0
1093092 35
1093242 34
1093346 0
1093409 0
1093433 38
1093475 0
1093482 14
1093484 0
1093520 0
1093553 0
1093580 4
1093630 0
1093910 110
1093926 0
1093942 12
1094044 71
1094107 5
1094212 70
1094242 12
1094347 1
1094389 65
1094454 0
1094511 0
1094598 36
1094616 0
1094709 0
1094772 11
1094814 44
1094851 0
1094995 0
1095014 0
1095019 0
1095040 12
1095042 6
1095152 0
1095279 24
1095316 0
1095464 57
1095485 0
1095587 16
1095764 0
1095827 51
1095914 0
1095971 4
1096044 21
1096083 7
1096159 6
1096179 14
1096194 0
1096230 3
1096539 3
1096551 46
1096602 0
1096641 48
1096707 0
1096716 35
1096755 3
1096788 27
1096874 32
1097028 178
1097067 45
1097217 15
1097264 76
1097267 83
1097357 8
1097369 1
1097374 71
1097461 86
1097576 12
1097717 102
1097748 5
1097956 356
1098116 1
1098196 0
1098203 0
1098393 39
1098429 193
1098498 93
1098522 75
1098624 120
1098758 0
1098843 30
1098918 15
1098957 37
1099035 18
1099076 33
1099092 0
1099131 82
1099134 0
1099248 19
1099278 181
1099284 51
1099461 19
1099605 11
1099659 10
1099731 9
1099770 5
1099816 173
1099872 0
1099975 35
1100035 188
1100191 73
1100203 87
1100254 8
1100492 51
1100501 16
1100887 29
1100995 91
1100998 0
1101061 21
1101073 2
1101085 9
1101163 0
1101166 70
1101175 19
1101181 53
1101235 58
1101241 46
1101262 6
1101280 18
1101295 110
1101340 0
1101373 26
1101484 11
1101532 55
1101591 0
1101598 0
1101617 0
1101775 5
1101781 103
1101963 173
1101976 73
1101991 0
1102121 6
1102153 6
1102247 0
1102417 0
1102633 14
1102669 27
1102941 39
1102984 47
1103023 40
1103181 0
1103187 5
1103205 21
1103241 0
1103288 3
1103424 0
1103713 0
1103973 69
1103976 24
1103991 5
1104131 0
1104174 0
1104222 0
1104276 0
1104303 0
1104330 0
1104354 0
1104393 27
1104405 0
1104413 20
1104502 0
1104564 0
1104600 5
1104604 1
1104613 0
1104695 0
1104709 0
1104784 0
1104796 0
1104868 0
1105096 0
1105159 2
1105168 35
1105246 0
1105390 2
1105558 17
1105573 53
1105591 0
1105651 6
1105726 0
1105867 0
1105876 15
1105880 1
1105951 4
1105966 0
1106121 0
1106183 7
1106215 0
1106245 7
1106260 133
1106464 0
1106557 91
1106560 0
1106734 38
1106806 81
1106836 0
1106878 53
1106908 4
1106992 69
1107058 0
1107208 4
1107221 79
1107239 39
1107256 0
1107271 0
1107348 13
1107357 0
1107416 0
1107461 64
1107485 0
1107665 96
1107701 85
1107896 75
1107953 0
1108189 0
1108382 73
1108701 16
1108784 0
1108794 10
1108887 70
1108899 64
1108933 9
1108940 16
1108949 0
1108956 4
1108987 0
1109042 17
1109067 69
1109112 186
1109171 13
1109262 164
1109442 54
1109715 31
1109784 147
1109859 54
1109874 37
1109928 259
1109996 0
1110156 115
1110180 29
1110213 3
1110225 54
1110363 0
1110372 19
1110483 0
1110519 0
1110587 0
1110621 8
1110753 135
1110784 0
1111161 15
1111212 20
1111281 17
1111489 0
1111566 89
1111569 13
1111638 67
1111759 13
1111893 36
1111992 0
1111995 0
1112113 7
1112386 63
1112416 61
1112526 11
1112599 53
1113123 28
1113203 0
1113249 7
1113269 0
1113378 0
1113444 1
1113612 24
1113765 5
1113853 0
1113859 0
1113871 0
1113886 0
1113920 0
1113922 36
1113928 0
1113959 67
1113971 70
1114117 0
1114218 6
1114370 60
1114374 0
1114426 54
1114488 0
1114588 0
1114677 0
1114704 94
1114932 65
1114936 4
1115064 3
1115094 15
1115109 15
1115169 1
1115511 21
1115749 44
1115917 88
1116058 559
1116067 48
1116322 24
1116340 17
1116480 6
1116546 0
1116699 0
1116820 46
1116945 99
1117104 71
1117219 4
1117243 8
1117267 0
1117288 19
1117345 0
1117531 11
1117616 46
1117681 0
1118062 95
1118133 6
1118631 15
1118664 0
1118932 3
1118955 0
1119000 34
1119063 0
1119115 0
1119121 0
1119154 26
1119169 0
1119246 20
1119278 3
1119475 43
1119495 9
1119507 126
1119525 41
1119552 0
1119586 0
1119618 101
1119645 4448
1119741 13
1119756 45
1119915 3
1120118 299
1120202 2
1120457 254
1120460 86
1120463 57
1120578 0
1120637 94
1120646 0
1120706 28
1120805 17
1120955 20
1121174 37
1121225 81
1121228 93
1121246 53
1121276 55
1121403 9
1121500 4
1121540 33
1121564 11
1121577 35
1121584 156
1121588 111
1121624 0
1121723 0
1121756 97
1121809 14
1121924 3
1122095 75
1122173 64
1122278 70
1122579 11
1122638 492
1122782 13
1122814 37
1122878 96
1122902 5
1123007 0
1123076 0
1123103 8
1123249 9
1123261 0
1123483 175
1123531 226
1123611 0
1123858 91
1123915 0
1123999 41
1124041 18
1124059 0
1124071 36
1124226 93
1124304 18
1124319 27
1124564 21
1124566 110
1124742 0
1124754 20
1125363 0
1125378 0
1125449 0
1125485 0
1125523 36
1125657 68
1125770 98
1125853 1
1125880 163
1125917 136
1126000 1
1126019 189
1126025 33
1126154 53
1126187 7
1126390 270
1126492 32
1126633 2
1126654 255
1126774 27
1127098 177
1127389 0
1127469 132
1127636 0
1127674 123
1127707 2
1127736 43
1127979 87
1128036 47
1128051 0
1128114 0
1128164 0
1128170 0
1128182 41
1128265 2
1128301 56
1128303 2
1128376 0
1128406 6
1128409 36
1128434 0
1128613 0
1128721 0
1128888 47
1128925 8
1129444 0
1129528 0
1129561 0
1129565 0
1129607 0
1129720 0
1129746 0
1129897 0
1130163 0
1130297 0
1130439 0
1130530 256
1130532 7
1130538 56
1130540 48
1130560 113
1130714 5
1130801 55
1131277 11
1131511 8
1131633 0
1131877 39
1132045 107
1132176 0
1132376 0
1132403 23
1132455 12
1132628 16
1132649 160
1132814 62
1132898 0
1132919 0
1132955 7
1132976 51
1133030 3
1133431 88
1133957 40
1134098 109
1134326 0
1134494 0
1134508 282
1134616 134
1134655 0
1134759 0
1134897 42
1134930 183
1134954 179
1135260 0
1135365 48
1135419 0
1135494 0
1135617 15
1135758 42
1135794 0
1136124 0
1136192 0
1136345 7
1136528 0
1136675 0
1136738 0
1136802 16
1137067 170
1137253 41
1137410 46
1137421 0
1137603 0
1137660 0
1137759 0
1137822 0
1138086 50
1138191 1
1138311 0
1138320 21
1138479 103
1138514 0
1138524 0
1138535 6
1138696 18
1138792 0
1138849 10
1138954 0
1139020 0
1139053 0
1139125 0
1139305 0
1139410 0
1139643 45
1139646 64
1139733 0
1139853 0
1139856 42
1140256 0
1140290 0
1140318 10
1140405 30
1140411 49
1140417 0
1140495 0
1140618 0
1140699 0
1140759 0
1141005 0
1141011 0
1141146 0
1141251 0
1141351 5
1141371 0
1141384 2
1141407 0
1141635 0
1141711 75
1141967 0
1141983 12
1142124 12
1142149 0
1142187 7
1142406 15
1142440 0
1142515 0
1142547 0
1142583 0
1142637 16
1142688 0
1142878 0
1142894 0
1142920 0
1142945 0
1142986 0
1143141 0
1143255 0
1143367 0
1143483 0
1143510 0
1143555 70
1143582 42
1143678 0
1143714 3
1143807 0
1143861 0
1144023 0
1144176 17
1144377 0
1144476 0
1144572 0
1144611 28
1144686 0
1144695 0
1144746 0
1144800 0
1144806 0
1144815 0
1144890 15
1144968 29
1145004 0
1145031 5
1145079 21
1145100 2
1145127 47
1145148 0
1145175 0
1145250 0
1145361 0
1145424 0
1145562 0
1145588 0
1145697 0
1145724 24
1145812 0
1145853 102
1146559 0
1146669 0
1146712 0
1146900 62
1146948 0
1146969 0
1147062 0
1147071 0
1147087 23
1147242 53
1147255 0
1147353 17
1147494 0
1147562 0
1147579 0
1147593 0
1147604 0
1147618 0
1147722 0
1147861 0
1148008 0
1148030 0
1148099 0
1148138 0
1148318 55
1148417 0
1148435 0
1148523 0
1148564 11
1148600 26
1148627 76
1148753 0
1148774 0
1148966 0
1149007 0
1149041 0
1149050 32
1149101 20
1149104 0
1149248 0
1149263 0
1149299 0
1149367 0
1149543 0
1149714 4
1149774 0
1149839 30
1149843 8
1149981 146
1150092 0
1150158 0
1150277 0
1150502 0
1150610 0
1150697 0
1150847 145
1150865 0
1150898 6
1150919 0
1150974 0
1150988 0
1151123 5
1151558 0
1151683 0
1151847 0
1151943 0
1151980 24
1152377 0
1152458 0
1152551 0
1152560 0
1152601 0
1152909 0
1153162 0
1153177 0
1153297 44
1153303 0
1153618 0
1153702 13
1153881 9
1153939 22
1153954 0
1154065 0
1154210 0
1154424 0
1154563 0
1154752 0
1154797 7
1154811 0
1154848 0
1154887 7
1154938 0
1155060 0
1155121 37
1155235 0
1155291 0
1155337 19
1155340 8
1155496 0
1155508 0
1155589 0
1155754 0
1155895 0
1155918 0
1156070 0
1156139 0
1156367 0
1156529 0
1156762 0
1156883 0
1157023 0
1157246 0
1157531 0
1157579 47
1157772 6
1157780 23
1157868 0
1157916 0
1157955 0
1158017 0
1158306 0
1158321 0
1158558 0
1158657 1
1158957 12
1159104 0
1159282 145
1159393 0
1159483 0
1159644 0
1159814 4
1160365 79
1160644 39
1160707 2
1160750 29
1160788 123
1160844 69
1160898 0
1160901 61
1161022 0
1161159 12
1161198 0
1161218 0
1161378 8
1161537 0
1161617 0
1161641 0
1162037 0
1162124 15
1162280 0
1162313 62
1162316 0
1162388 2
1162391 1
1162451 0
1162510 25
1162707 45
1162727 75
1162787 0
1162964 72
1163012 0
1163123 0
1163295 0
1163360 0
1163368 0
1163396 0
1163448 0
1163466 0
1163823 0
1163939 0
1164056 0
1164149 18
1164272 65
1164409 32
1164448 0
1164476 0
1164520 0
1164616 49
1164668 0
1164709 0
1164721 0
1164730 0
1164979 13
1165060 0
1165183 0
1165228 178
1165279 0
1165453 1
1165489 0
1165598 0
1165798 93
1165987 0
1166080 0
1166218 61
1166350 0
1166413 63
1166449 97
1166452 14
1166521 0
1166659 0
1166956 0
1167058 0
1167249 0
1167300 0
1167376 0
1167582 0
1167829 0
1167859 0
1168083 12
1168108 0
1168150 0
1168211 11
1168253 0
1168279 0
1168283 18
1168291 0
1168331 12
1168437 0
1168607 0
1168626 19
1168634 0
1168639 15
1168752 0
1169079 17
1169216 0
1169224 0
1169293 50
1169305 0
1169338 0
1169360 0
1169624 0
1169716 0
1169830 29
1169848 0
1169910 0
1170006 9
1170431 0
1170471 0
1170681 0
1170831 3
1170861 0
1170900 0
1170936 13
1171123 0
1171422 27
1171601 0
1171635 177
1171660 0
1171674 60
1171742 0
1171765 0
1172230 0
1172335 26
1172457 0
1172464 0
1172497 0
1172558 0
1172646 0
1172751 0
1172793 0
1172841 0
1173037 0
1173366 0
1173508 0
1173757 0
1173966 0
1173978 0
1174166 0
1174391 0
1174415 0
1174448 3
1174457 0
1174608 42
1174683 54
1174725 81
1174968 0
1175007 10
1175037 49
1175058 0
1175133 0
1175255 0
1175296 0
1175323 0
1175678 0
1175762 0
1175889 0
1175977 0
1176167 0
1176386 0
1176458 31
1176481 0
1176497 18
1176658 32
1176701 11
1176765 0
1176851 93
1176908 0
1176965 0
1176994 42
1177193 0
1177700 15
1177880 0
1177888 0
1177938 0
1178148 35
1178214 0
1178222 39
1178276 0
1178462 33
1178527 0
1178570 0
1178649 0
1178814 2
1178967 15
1178995 0
1179153 0
1179273 48
1179350 0
1179412 95
1179428 17
1179529 0
1179611 0
1179685 0
1179822 0
1180019 0
1180028 0
1180085 0
1180091 0
1180229 3
1180449 166
1180491 0
1180505 0
1180565 85
1180646 0
1180655 9
1180690 0
1180796 0
1180808 0
1180870 0
1181027 36
1181084 16
1181099 5
1181206 7
1181298 0
1181312 0
1181480 0
1181559 11
1181563 147
1181588 0
1181734 0
1181743 0
1181756 0
1181771 54
1181776 0
1181833 0
1181848 0
1182144 0
1182194 32
1182261 0
1182432 0
1182549 24
1182595 0
1182605 0
1182649 7
1182794 0
1182891 0
1182901 0
1182960 0
1182991 10
1183054 0
1183056 17
1183095 18
1183132 0
1183317 0
1183346 4
1183395 1
1183483 0
1183596 0
1183602 58
1183646 0
1183659 0
1183722 0
1183746 0
1183758 0
1183833 0
1183845 0
1183853 0
1184070 0
1184195 2
1184255 24
1184374 0
1184390 0
1184462 14
1184553 0
1184678 22
1184707 0
1184777 0
1184781 0
1185028 0
1185097 0
1185100 18
1185137 49
1185181 0
1185189 0
1185298 47
1185334 0
1185424 38
1185613 32
1185638 0
1185757 0
1185777 0
1186077 0
1186247 0
1186254 0
1186308 20
1186414 0
1186439 10
1186470 0
1186493 0
1186651 0
1186805 0
1186811 0
1187087 25
1187201 0
1187438 0
1187525 0
1187532 0
1187550 0
1187553 0
1187568 49
1187640 14
1187661 0
1187727 0
1187730 0
1187763 0
1187867 55
1187887 0
1188122 82
1188164 0
1188194 0
1188444 47
1188471 0
1188634 0
1188648 18
1188658 0
1188685 0
1188754 12
1188823 0
1188832 3
1188909 20
1189057 0
1189078 3
1189391 0
1189471 0
1189491 0
1189503 0
1189532 0
1189566 0
1189606 0
1189669 0
1189762 0
1189821 0
1189835 0
1190593 82
1190710 0
1190801 0
1190824 0
1190869 10
1190950 0
1191005 24
1191109 14
1191113 50
1191178 0
1191192 0
1191209 0
1191425 10
1191862 0
1191879 0
1191922 0
1191967 0
1192098 60
1192567 73
1192591 13
1192684 21
1192702 97
1192735 33
1192919 4
1192977 9
1192986 0
1193036 24
1193092 0
1193161 0
1193169 0
1193239 0
1193416 0
1193802 20
1193838 0
1193898 9
1194066 25
1194069 51
1194174 0
1194182 0
1194258 0
1194279 437
1194301 153
1194502 0
1194815 85
1194832 0
1194910 0
1195109 0
1195205 0
1195349 0
1195364 0
1195586 0
1195733 0
1195811 0
1195864 54
1195875 13
1195902 0
1196062 9
1196068 29
1196143 0
1196197 30
1196268 53
1196341 1
1196439 0
1196539 0
1196800 24
1196803 65
1196969 17
1197011 7
1197022 0
1197224 0
1197247 0
1197265 0
1197381 0
1197392 0
1197429 0
1197450 0
1197462 0
1197530 25
1197639 0
1197768 0
1197780 0
1197838 0
1197843 0
1197976 0
1198000 0
1198024 0
1198078 0
1198095 4
1198228 3994
1198458 75
1198518 0
1198533 48
1198545 0
1198554 259
1198626 0
1198656 0
1198668 38
1198674 88
1198683 41
1198731 45
1198854 34
1199028 0
1199043 6
1199087 0
1199097 0
1199246 0
1199311 0
1199439 0
1199511 12
1199544 0
1199550 0
1199598 0
1199647 0
1199667 41
1200009 21
1200170 171
1200174 174
1200180 0
1200338 0
1200525 20
1200543 6
1200591 106
1200660 0
1200788 36
1201005 0
1201020 45
1201041 0
1201043 0
1201049 0
1201109 203
1201273 39
1201314 0
1201337 0
1201467 0
1201497 4
1201588 35
1201763 23
1201835 0
1202117 0
1202141 99
1202195 30
1202199 17
1202282 8
1202551 43
1202573 15
1202713 0
1202719 68
1202745 20
1202783 12
1202789 0
1202927 15
1202941 0
1202950 0
1203004 0
1203008 40
1203061 0
1203068 0
1203079 0
1203084 0
1203086 0
1203153 0
1203167 0
1203179 0
1203217 0
1203239 0
1203260 0
1203381 0
1203456 0
1203897 0
1204137 59
1204186 0
1204295 0
1204315 0
1204386 0
1204447 0
1204648 0
1204699 1
1204723 7
1204777 0
1204786 0
1204822 0
1204876 0
1204879 39
1204888 9
1205165 0
1205169 39
1205231 0
1205294 0
1205321 0
1206050 0
1206056 16
1206080 0
1206167 0
1206321 0
1206492 0
1206703 5
1206713 0
1206745 5
1206919 0
1206943 6
1207057 0
1207090 0
1207402 0
1207543 6
1207555 20
1207724 0
1207814 0
1207816 30
1207823 0
1208021 0
1208096 0
1208321 0
1208699 19
1208765 0
1208800 5
1208832 0
1208863 0
1208935 0
1209049 0
1209200 0
1209336 0
1209631 0
1209859 0
1209972 0
1210080 1
1210734 0
1210914 0
1211092 0
1211159 0
1211222 0
1211267 0
1211352 0
1211471 15
1211532 0
1211864 0
1211984 0
1212023 0
1212095 0
1212104 0
1212116 72
1212170 44
1212176 0
1212311 0
1212329 0
1212365 0
1212378 8
1212617 0
1212745 0
1212838 46
1213206 0
1213211 3
1213314 0
1213389 0
1213440 0
1213473 0
1213632 0
1213657 0
1213671 0
1213683 0
1213722 0
1213734 0
1213857 0
1213887 0
1213905 0
1213953 0
1214005 0
1214026 0
1214036 0
1214044 0
1214056 0
1214167 0
1214253 0
1214426 10
1214460 5
1214492 0
1214513 32
1214567 6
1214615 0
1214639 14
1214686 1
1214702 0
1214779 0
1214818 0
1214951 29
1214984 0
1215048 0
1215191 0
1215287 48
1215335 0
1215398 0
1215450 0
1215482 8
1215493 0
1215597 0
1215617 20
1215623 0
1215830 0
1215908 6
1215941 0
1215971 0
1216010 0
1216061 81
1216097 10
1216176 0
1216303 0
1216402 6
1216413 0
1216425 9
1216438 0
1216495 0
1216543 0
1216771 0
1216786 25
1216824 0
1217092 262
1217152 0
1217221 19
1217224 4
1217233 0
1217243 17
1217287 0
1217595 30
1217631 0
1217806 0
1217871 0
1217943 0
1217982 1
1218033 14
1218054 0
1218065 0
1218147 0
1218640 3
1218678 0
1218764 0
1218980 0
1219041 0
1219067 0
1219233 58
1219757 23
1219823 0
1219939 12
1220161 0
1220336 214
1220647 0
1220899 27
1221076 0
1221136 59
1221548 0
1221734 0
1221918 0
1221988 0
1222090 0
1222274 0
1222393 0
1222429 0
1222474 0
1222618 0
1222639 10
1222725 0
1222834 0
1222920 0
1222974 0
1222977 0
1223006 0
1223136 0
1223157 0
1223166 0
1223472 0
1223481 0
1223655 0
1223781 5
1223802 0
1223817 4
1223890 0
1224021 0
1224128 0
1224227 0
1224266 0
1224473 0
1224550 0
1224662 0
1224701 1
1224857 0
1224893 0
1224999 0
1225128 1
1225359 0
1225404 0
1225825 26
1225837 0
1225942 0
1225972 0
1226120 0
1226171 0
1226215 0
1226269 63
1226347 0
1226351 15
1226416 0
1226423 44
1226530 0
1226707 0
1226778 0
1226785 0
1226812 3
1226824 0
1226893 1
1226919 0
1227152 136
1227227 2
1227330 73
1227357 0
1227635 0
1227704 0
1227794 0
1227808 8
1228018 99
1228229 691
1228334 0
1228343 0
1228356 3
1228364 0
1228437 0
1228450 0
1228457 0
1228638 0
1228761 0
1228857 26
1228953 26
1228995 1
1229094 0
1229245 0
1229274 4
1229327 0
1229466 0
1229538 0
1229772 0
1229781 15
1229850 177
1229919 0
1230063 3
1230070 0
1230080 0
1230158 23
1230192 0
1230299 11
1230305 11
1230588 8
1230995 24
1230998 0
1231059 0
1231133 0
1231211 57
1231248 0
1231268 5
1231298 0
1231332 736
1231418 9
1231595 2
1231645 15
1231709 0
1231843 0
1231903 16
1231910 21
1232006 131
1232449 0
1232650 0
1232665 0
1232746 46
1232793 0
1232869 0
1232924 65
1232988 1
1233066 2
1233144 79
1233174 4
1233201 0
1233303 4
1233345 0
1233390 0
1233504 0
1233660 3
1233680 0
1233786 0
1233810 0
1234082 63
1234085 0
1234385 0
1234393 0
1234395 0
1234401 0
1234577 9
1234817 29
1234862 0
1234948 0
1234990 0
1234992 0
1235000 0
1235009 0
1235047 3
1235168 63
1235269 56
1235337 0
1235378 39
1235397 4
1235422 0
1235457 0
1235481 0
1235642 0
1235666 1
1235705 15
1235915 0
1235927 0
1235954 4
1236005 0
1236011 0
1236038 0
1236060 0
1236080 0
1236086 0
1236092 0
1236179 0
1236185 0
1236254 0
1236263 6
1236377 0
1236413 0
1236859 0
1236975 0
1237020 68
1237023 0
1237101 0
1237149 0
1237182 0
1237200 0
1237239 0
1237242 0
1237355 0
1237377 0
1237458 0
1237506 0
1237692 0
1237701 1
1237713 18
1237812 0
1237839 0
1237899 0
1238028 9
1238093 0
1238113 0
1238383 0
1238406 0
1238506 44
1238564 6
1238599 1
1238603 0
1238613 0
1238701 6
1238866 0
1238919 0
1238983 0
1239226 0
1239349 0
1239379 0
1239628 0
1239827 0
1240058 25
1240088 20
1240121 0
1240179 111
1240304 0
1240490 1
1240529 42
1240637 0
1240676 0
1240715 0
1240913 0
1240989 13
1241030 0
1241200 0
1241282 0
1241422 0
1241503 0
1241742 62
1241797 0
1242218 0
1242307 0
1242408 0
1242533 0
1242564 1
1242804 24
1242837 0
1242840 0
1242861 7
1242909 0
1242939 0
1242995 0
1243023 83
1243085 0
1243195 0
1243281 8
1243397 0
1243810 0
1243843 8
1244006 0
1244156 0
1244170 0
1244291 0
1244362 0
1244390 0
1244411 0
1244729 0
1244788 0
1244993 0
1245235 0
1245487 0
1245922 0
1246087 0
1246240 36
1246650 0
1246703 67
1246819 0
1246843 0
1246920 41
1246932 0
1246963 61
1247232 6
1247235 90
1247319 0
1247338 0
1247534 0
1247594 8
1247773 14
1247946 0
1248106 0
1248137 0
1248164 0
1248259 76
1248301 0
1248376 135
1248432 0
1248451 0
1248508 0
1248656 0
1248667 82
1248669 0
1248707 0
1248780 31
1248886 93
1248914 0
1248979 116
1249085 100
1249163 18
1249190 0
1249462 27
1249471 33
1249480 0
1249570 88
1249573 30
1249593 0
1249672 32
1249709 0
1249786 0
1249883 25
1249890 23
1249894 4
1249949 0
1250092 40
1250206 2
1250240 0
1250303 0
1250376 0
1250393 0
1250491 0
1250820 0
1250895 13
1250957 0
1251096 154
1251102 47
1251116 0
1251136 0
1251245 0
1251296 81
1251300 490
1251325 9
1251370 52
1251434 0
1251552 136
1251754 2
1251773 468
1251862 35
1251913 25
1252027 0
1252063 20
1252090 105
1252120 205
1252196 10
1252624 0
1252801 21
1252864 23
1252900 17
1253591 0
1253614 81
1253674 0
1253760 141
1253824 0
1253856 95
1253940 62
1253954 3
1253972 0
1254044 7
1254302 2
1254364 0
1254485 67
1254554 0
1254569 0
1254635 0
1254833 105
1254842 405
1254890 9
1254929 0
1255007 0
1255046 38
1255220 0
1255247 25
1255355 0
1255652 0
1255723 0
1255727 0
1255743 0
1255768 0
1255812 0
1255857 0
1255935 0
1255978 0
1255991 63
1256091 0
1256157 0
1256334 0
1256388 62
1256409 24
1256647 0
1256697 0
1256742 0
1256940 0
1257023 0
1257035 0
1257090 23
1257126 37
1257321 53
1257450 0
1257492 78
1257539 0
1257645 0
1257734 0
1257973 0
1258017 0
1258078 0
1258081 15
1258141 0
1258159 0
1258303 19
1258312 12
1258447 0
1258543 0
1258558 66
1258579 24
1258681 11
1258987 6
1259184 59
1259238 0
1259246 0
1259269 0
1259313 0
1259322 3
1259358 0
1259370 0
1259400 58
1259463 1
1259676 17
1259707 23
1259745 105
1259748 25
1259791 0
1259997 0
1260043 0
1260054 44
1260084 1
1260099 14
1260219 13
1260629 0
1260633 9
1260714 0
1260723 0
1260733 0
1260744 13
1260972 59
1261065 61
1261086 56
1261122 0
1261281 2
1261473 0
1261554 0
1261593 0
1261759 0
1261780 0
1261869 0
1261887 0
1261897 0
1261926 469
1261965 5
1262050 114
1262120 0
1262150 0
1262247 0
1262433 8
1262542 0
1262748 16
1262769 0
1262938 8
1262971 104
1262998 151
1263055 0
1263208 0
1263320 0
1263722 3
1263784 0
1263833 14
1263865 0
1263880 0
1263939 0
1264423 1
1264444 0
1264506 0
1264603 0
1264712 0
1264950 0
1265002 84
1265047 0
1265350 263
1265519 95
1265559 21
1265577 0
1265603 0
1265618 82
1265624 0
1265668 0
1266035 0
1266123 0
1266264 5
1266333 15
1266360 33
1266596 0
1266838 0
1266986 18
1267102 0
1267289 10
1267385 13
1267394 0
1267649 0
1267715 0
1267884 21
1267898 7
1268102 417
1268588 0
1268669 26
1268678 10
1268753 6
1268919 0
1268938 0
1268945 0
1269058 0
1269091 0
1269109 165
1269139 4
1269184 151
1269193 59
1269361 279
1269556 60
1269637 842
1269691 79
1269712 0
1269739 0
1269877 29
1270134 0
1270252 0
1270468 93
1270555 12
1270786 0
1270867 0
1270942 0
1270950 30
1271334 0
1271349 0
1271436 0
1271588 0
1271655 0
1271740 0
1271765 0
1271979 0
1271987 2
1272043 9
1272051 0
1272078 18
1272100 12
1272110 0
1272203 7
1272415 65
1272547 20
1272604 70
1272826 15
1272994 45
1273183 0
1273354 0
1273360 0
1273423 0
1273438 37
1273498 0
1273507 0
1273516 8
1273597 46
1273661 0
1273705 85
1273765 43
1273828 0
1273852 0
1273993 0
1274035 0
1274179 0
1274182 6
1274194 34
1274245 86
1274269 0
1274349 1
1274385 4
1274394 31
1274403 0
1274484 8
1274580 0
1274730 3
1274739 0
1274922 0
1274983 0
1275069 0
1275081 0
1275132 0
1275250 0
1275264 0
1275275 10
1275280 36
1275297 0
1275434 0
1275633 26
1275639 37
1275729 0
1275780 0
1275800 29
1275867 0
1275887 0
1275911 18
1275941 0
1275960 60
1276013 0
1276061 0
1276257 192
1276473 0
1276482 46
1276808 0
1276854 0
1276908 0
1276962 0
1276977 0
1277037 0
1277257 0
1277295 0
1277465 0
1277479 0
1277490 0
1277712 185
1277858 49
1277924 14
1278009 118
1278351 0
1278574 0
1278706 0
1278810 0
1278836 16
1278870 0
1278955 0
1278994 0
1279074 0
1279132 0
1279142 1
1279209 0
1279264 27
1279273 51
1279282 0
1279414 0
1279612 87
1279714 6
1279732 0
1279777 0
1279841 4
1279853 37
1279910 0
1280201 0
1280273 0
1280312 37
1280417 0
1280477 0
1280510 3
1280654 0
1280687 68
1280768 0
1280776 47
1280817 0
1280870 0
1280872 1
1280955 0
1280971 12
1281023 0
1281082 0
1281214 0
1281226 0
1281391 15
1281394 8
1281417 19
1281487 29
1281664 16
1281739 94
1281826 43
1281838 0
1281865 44
1281909 0
1281937 0
1281959 0
1282189 0
1282218 0
1282263 0
1282475 15
1282578 8
1282628 0
1282699 0
1282747 111
1282865 3
1283221 2
1283485 40
1283578 0
1283624 23
1283644 0
1284265 0
1284272 6
1284278 0
1284425 0
1284560 0
1284623 0
1284674 0
1284706 0
1284776 0
1284884 0
1285004 0
1285032 0
1285362 0
1285380 3
1285404 2
1285581 0
1285674 0
1285739 0
1285874 0
1286012 12
1286030 76
1286054 50
1286177 35
1286204 62
1286339 0
1286516 0
1286571 0
1286585 13
1286630 0
1286738 48
1286798 0
1286992 18
1286996 30
1287061 0
1287139 137
1287370 5
1287448 0
1287635 0
1287721 0
1287776 0
1288250 7
1288350 0
1288513 0
1288521 0
1288618 52
1288636 0
1288792 0
1288812 0
1288951 0
1288963 0
1288993 0
1289116 0
1289245 0
1289287 14
1289296 0
1289337 0
1289365 55
1289368 0
1289437 6
1289444 0
1289550 87
1289565 108
1289673 0
1289703 22
1289748 5
1289757 27
1289853 46
1289988 0
1290072 0
1290093 110
1290291 36
1290343 115
1290382 0
1290503 85
1290505 128
1290589 0
1290636 0
1290732 118
1290800 48
1290804 44
1290885 0
1291011 79
1291017 123
1291169 36
1291213 98
1291216 0
1291379 196
1291451 73
1291516 0
1291570 0
1291753 7
1292197 0
1292239 0
1292257 0
1292293 20
1292371 0
1292451 9
1292483 0
1292503 15
1292517 76
1292524 125
1292741 0
1292842 164
1292860 0
1292868 104
1292871 0
1292918 0
1293066 111
1293072 62
1293224 68
1293387 0
1293413 0
1293557 80
1293560 23
1293628 11
1293646 0
1293673 0
1293686 0
1293699 0
1293752 0
1293871 0
1293915 0
1293922 0
1293953 0
1293975 0
1293995 0
1294008 41
1294040 0
1294049 0
1294118 59
1294208 0
1294221 0
1294238 0
1294241 0
1294250 0
1294266 0
1294315 0
1294324 0
1294327 0
1294344 0
1294381 4
1294408 0
1294414 0
1294469 0
1294496 0
1294520 0
1294571 0
1294681 0
1294746 18
1294830 89
1294841 0
1295081 0
1295165 31
1295516 45
1295552 0
1295782 0
1295798 9
1295992 22
1296065 72
1296170 32
1296395 0
1296413 22
1296461 0
1296491 17
1296560 0
1296677 0
1296791 15
1296803 0
1296883 347
1296903 0
1296916 0
1296928 78
1296936 0
1296943 13
1296955 0
1296967 0
1296997 24
1297062 0
1297134 0
1297483 0
1297743 0
1297827 0
1297859 0
1297872 0
1297882 43
1297916 0
1297958 0
1298090 0
1298124 0
1298192 0
1298273 0
1298291 0
1298324 8
1298345 9
1298351 45
1298357 28
1298438 0
1298485 0
1298501 61
1298557 0
1298603 0
1298627 7
1298713 0
1298738 12
1299149 3
1299242 5
1299280 0
1299343 0
1299586 0
1299642 0
1299676 0
1299694 1
1299799 31
1299934 0
1300045 0
1300147 3
1300284 0
1300419 0
1300443 10
1300522 0
1300692 0
1300726 0
1300861 3
1300900 0
1300974 65
1300984 0
1301142 0
1301201 3
1301255 0
1301575 15
1301824 0
1301852 0
1301877 0
1301912 0
1301927 0
1301958 0
1301962 0
1301990 0
1302010 8
1302016 0
1302158 0
1302263 0
1302353 0
1302385 0
1302389 0
1302428 0
1302456 28
1302692 0
1302716 20
1302908 2
1302914 12
1302995 6
1303058 25
1303062 0
1303085 0
1303096 0
1303105 0
1303222 33
1303277 0
1303364 0
1303400 0
1303436 0
1303472 0
1303788 4
1303791 0
1304243 0
1304246 61
1304261 5
1304276 4
1304598 0
1304758 0
1305082 0
1305169 21
1305464 0
1305641 0
1305694 0
1305765 35
1305866 0
1306412 0
1306472 0
1306568 97
1306658 2682
1306796 8
1307133 0
1307294 0
1307336 0
1307412 16
1307519 42
1307793 0
1307799 0
1307839 1
1307845 22
1307877 0
1307927 66
1307948 41
1307957 0
1307966 0
1307974 0
1307994 3
1307997 0
1308010 0
1308019 4
1308056 61
1308058 110
1308143 36
1308167 0
1308194 2
1308243 27
1308277 0
1308287 11
1308322 0
1308329 0
1308381 75
1308399 0
1308420 49
1308441 0
1308461 50
1308464 0
1308497 0
1308500 50
1308525 13
1308548 21
1308624 0
1308657 0
1308669 0
1308679 0
1308689 0
1308705 0
1308731 0
1308738 0
1308742 0
1308752 0
1308756 9
1308814 0
1308825 0
1308861 0
1308866 0
1308893 53
1308897 0
1308903 24
1308939 0
1308969 14
1308991 0
1309045 0
1309072 30
1309101 0
1309125 0
1309143 73
1309157 0
1309202 11
1309212 0
1309249 0
1309271 0
1309301 4
1309371 0
1309405 0
1309423 0
1309428 0
1309441 0
1309449 0
1309474 0
1309527 20
1309532 0
1309548 0
1309550 0
1309568 0
1309586 0
1309593 0
1309602 0
1309635 0
1309715 0
1309725 0
1309749 0
1309752 0
1309786 0
1309793 0
1309797 15
1309801 0
1309815 0
1309839 0
1309850 0
1309866 0
1309882 0
1309895 64
1309899 0
1309944 0
1310001 0
1310030 0
1310064 0
1310108 0
1310115 0
1310123 0
1310130 0
1310146 0
1310161 0
1310182 0
1310212 7
1310236 15
1310298 0
1310371 106
1310494 11
1310524 26
1310851 58
1310874 32
1311018 13
1311033 0
1311059 10
1311172 40
1311249 0
1311302 0
1311335 0
1311348 11
1311393 0
1311545 135
1311618 0
1311663 0
1311691 0
1311727 0
1311739 0
1311753 0
1311784 0
1311856 0
1311870 0
1311905 0
1311907 0
1311911 0
1311927 0
1311966 0
1311999 0
1312024 0
1312029 0
1312057 28
1312078 0
1312081 0
1312102 0
1312115 0
1312128 9
1312149 0
1312183 0
1312202 0
1312209 0
1312226 0
1312230 0
1312294 0
1312305 0
1312322 0
1312361 0
1312374 18
1312390 0
1312409 0
1312414 0
1312440 88
1312471 0
1312489 28
1312492 0
1312645 0
1312654 0
1312672 0
1312704 0
1312722 0
1312737 0
1312802 0
1312827 0
1312837 0
1312840 0
1312864 0
1312902 0
1312942 0
1312972 34
1313001 0
1313006 0
1313047 0
1313079 0
1313086 0
1313105 0
1313115 0
1313127 0
1313151 0
1313228 0
1313275 0
1313281 0
1313311 8
1313364 100
1313375 29
1313471 0
1313583 38
1313587 0
1313590 0
1313628 0
1313650 0
1313729 0
1313766 0
1313783 0
1313808 0
1313867 24
1313917 72
1313924 23
1313926 0
1313963 35
1314011 0
1314015 0
1314077 0
1314091 0
1314144 0
1314180 0
1314184 0
1314187 0
1314191 0
1314202 0
1314208 0
1314225 0
1314233 0
1314259 0
1314325 51
1314343 0
1314370 1
1314421 0
1314543 2
1314549 0
1314568 0
1314577 7
1314588 0
1314606 0
1314631 49
1314728 9
1314759 34
1314819 0
1314836 483
1314843 0
1314852 414
1314905 148
1314992 0
1315097 21
1315118 98
1315165 30
1315227 6
1315269 0
1315511 6
1315521 0
1315541 3
1315584 0
1315629 0
1315676 153
1315800 0
1315874 38
1315886 0
1315907 0
1315957 131
1315959 0
1316002 97
1316008 26
1316016 0
1316044 0
1316062 0
1316148 0
1316198 0
1316231 12
1316235 87
1316343 1
1316350 0
1316354 145
1316394 203
1316404 26
1316438 75
1316474 0
1316516 0
1316542 0
1316626 58
1316686 3
1316833 0
1316885 117
1317015 41
1317050 0
1317115 330
1317259 16
1317289 56
1317339 0
1317364 0
1317377 0
1317395 0
1317414 35
1317462 9
1317465 65
1317500 8
1317572 76
1317652 0
1317681 52
1317779 0
1317813 3
1317845 0
1317908 26
1317914 258
1317990 81
1318063 0
1318149 112
1318153 362
1318164 167
1318177 29
1318184 54
1318205 0
1318229 20
1318252 0
1318365 0
1318413 0
1318439 23
1318442 158
1318476 29
1318485 218
1318508 228
1318578 53
1318668 0
1318781 74
1318834 0
1318916 0
1318937 9
1318954 2
1318963 0
1319140 0
1319170 54
1319176 40
1319195 44
1319251 19
1319314 0
1319343 0
1319544 0
1319554 0
1319575 0
1319577 29
1319617 0
1319639 0
1319683 78
1319745 4
1319784 0
1319797 5
1319832 11
1319877 0
1319949 0
1319993 14
1320007 23
1320109 5
1320239 8
1320306 29
1320308 44
1320336 0
1320375 0
1320381 82
1320437 30
1320465 0
1320552 352
1320564 99
1320603 45
1320611 0
1320629 14
1320714 26
1320717 71
1320744 0
1320756 48
1320824 0
1320882 171
1320903 34
1321001 0
1321018 15
1321086 1
1321116 0
1321124 0
1321131 0
1321181 41
1321193 59
1321282 0
1321356 32
1321364 5
1321389 39
1321473 33
1321487 34
1321491 60
1321584 19
1321719 0
1321742 0
1321775 0
1321779 47
1321816 0
1321826 0
1321848 0
1322005 0
1322014 0
1322024 36
1322028 43
1322114 51
1322171 225
1322173 151
1322215 0
1322223 90
1322225 221
1322244 0
1322273 4
1322308 65
1322366 8
1322411 0
1322418 0
1322422 163
1322531 11
1322541 0
1322570 0
1322659 0
1322704 8
1322755 0
1322768 0
1322794 0
1322804 0
1322847 0
1323003 0
1323034 139
1323072 5
1323111 49
1323278 0
1323423 7
1323603 28
1323607 49
1323620 88
1323703 0
1323839 26
1323988 12
1324052 29
1324077 133
1324083 5
1324115 0
1324137 107
1324192 0
1324202 0
1324287 21
1324441 7
1324481 73
1324536 0
1324547 0
1324562 0
1324565 0
1324593 0
1324602 0
1324607 0
1324665 0
1324667 0
1324677 0
1324702 0
1324730 1
1324733 82
1324764 0
1324790 31
1324798 20
1324821 0
1324832 0
1324837 143
1324842 74
1324855 12
1324914 1
1324917 0
1324949 0
1325014 131
1325114 0
1325118 0
1325232 26
1325278 20
1325430 0
1325547 10
1325584 0
1325605 0
1325629 4
1325866 0
1325894 0
1325954 0
1325965 0
1326049 39
1326077 0
1326081 0
1326505 0
1326527 0
1326549 3
1326585 0
1326607 41
1326611 105
1326689 0
1326707 0
1326730 0
1326789 5
1326909 1
1326973 0
1327010 90
1327106 0
1327142 29
1327145 0
1327232 0
1327250 0
1327259 36
1327297 1135
1327361 0
1327427 0
1327441 0
1327510 0
1327523 0
1327548 27
1327650 0
1327687 0
1327721 0
1327737 38
1327784 0
1327823 2
1327892 0
1327920 4
1328025 0
1328132 0
1328495 26
1328588 0
1328666 0
1328746 0
1328843 0
1329008 7
1329077 0
1329131 20
1329164 10
1329476 0
1329500 23
1329527 146
1329572 21
1329677 115
1329719 66
1330427 0
1330472 0
1330659 0
1330691 0
1331132 16
1331321 0
1331404 7
1331557 0
1331650 0
1331823 0
1332137 58
1332224 0
1332269 206
1332272 0
1332370 4
1332526 0
1332752 40
1332824 37
1333049 0
1333134 0
1333157 61
1333282 0
1333601 0
1333625 10
1333819 0
1333828 0
1333870 0
1333916 0
1333954 0
1333988 0
1333997 0
1334004 0
1334021 16
1334049 0
1334061 0
1334067 6
1334111 0
1334134 0
1334142 0
1334154 0
1334188 0
1334194 77
1334198 13
1334222 11
1334258 0
1334267 0
1334307 0
1334345 0
1334352 64
1334400 0
1334422 6
1334432 0
1334479 6
1334491 0
1334700 128
1334702 19
1334741 75
1334796 7
1334891 0
1334949 68
1334988 142
1335003 4
1335046 1
1335101 0
1335113 0
1335131 8
1335138 0
1335240 2
1335250 0
1335317 0
1335354 0
1335367 0
1335370 2
1335424 0
1335649 0
1335659 0
1335673 0
1335766 0
1335817 19
1335862 50
1335868 0
1335895 0
1335928 0
1335961 72
1335991 113
1336006 0
1336045 0
1336068 0
1336123 0
1336148 64
1336183 17
1336193 0
1336235 28
1336265 0
1336328 115
1336341 3
1336405 0
1336447 0
1336462 0
1336468 56
1336471 6
1336517 0
1336527 0
1336569 0
1336655 0
1336675 0
1336713 0
1336756 0
1336765 0
1336815 16
1336820 0
1336880 0
1336922 0
1336940 0
1336965 0
1337012 0
1337069 0
1337075 0
1337085 35
1337155 0
1337290 48
1337323 0
1337332 0
1337352 784
1337533 0
1337594 52
1337654 2
1337694 7
1337731 1
1337801 0
1337865 2
1337905 22
1337914 3
1338007 31
1338018 32
1338028 0
1338071 41
1338130 16
1338152 0
1338177 0
1338227 0
1338301 0
1338361 0
1338385 0
1338444 0
1338526 0
1338541 80
1338579 0
1338631 39
1338668 0
1338777 0
1338782 18
1338898 0
1338939 0
1338941 149
1339086 0
1339189 0
1339342 44
1339353 1789
1339375 42
1339389 2489
1339513 94
1339711 54
1339810 0
1339822 0
1339837 45
1339847 106
1339880 24
1339956 13
1340016 3
1340120 0
1340127 0
1340247 74
1340261 42
1340273 0
1340344 15
1340357 79
1340408 15
1340485 155
1340492 25
1340542 20
1340591 10
1340633 8
1340665 0
1340677 0
1340753 0
1340784 0
1340834 0
1340849 19
1340878 0
1340938 1
1340963 64
1340967 23
1341016 0
1341041 1
1341167 0
1341207 0
1341360 74
1341378 26
1341400 0
1341445 63
1341449 53
1341475 0
1341540 180
1341577 0
1341583 99
1341640 1
1341670 4
1341676 0
1341687 8
1341709 0
1341774 0
1341780 84
1341870 0
1341901 113
1341929 135
1341936 72
1342126 11
1342204 184
1342241 27
1342316 0
1342358 32
1342426 6
1342444 7
1342554 55
1342600 11
1342648 85
1342701 0
1342707 10
1342741 0
1342775 36
1342824 29
1342886 31
1342918 0
1342957 77
1342979 0
1343008 0
1343132 68
1343164 0
1343207 0
1343318 0
1343366 404
1343372 118
1343433 12
1343518 0
1343540 23
1343558 5
1343680 0
1343831 6
1343893 0
1343917 3
1343921 0
1344115 0
1344146 87
1344157 1
1344353 17
1344357 89
1344398 0
1344549 8
1344578 0
1344654 0
1344707 1
1344779 0
1344836 119
1344875 0
1344931 0
1344948 0
1345144 0
1345209 0
1345218 7
1345268 14
1345387 0
1345464 94
1345549 0
1345600 0
1345652 25
1345672 0
1345746 0
1345847 0
1345864 53
1345872 0
1345887 9
1345973 112
1346049 0
1346076 149
1346210 54
1346323 90
1346406 2
1346433 158
1346470 137
1346553 2
1346572 203
1346578 39
1346707 44
1346740 5
1346943 273
1347045 53
1347186 1
1347207 264
1347327 19
1347651 213
1347942 2
1348022 129
1348189 0
1348227 60
1348260 0
1348289 39
1348314 0
1348326 10
1348334 0
1348337 255
1348345 3
1348371 59
1348375 0
1348382 151
1348412 0
1348471 15
1348568 12
1348617 17
1348659 0
1348784 25
1348810 119
1348832 0
1348856 0
1348970 0
1349039 0
1349207 0
1349234 0
1349269 7
1349282 13
1349421 0
1349492 31
1349495 141
1349676 0
1349689 0
1349714 69
1349744 40
1349874 0
1349929 0
1350057 6
1350065 153
1350113 0
1350240 0
1350319 0
1350388 0
1350510 8
1350566 62
1350590 17
1350608 61
1350615 7
1350629 10
1350670 27
1350674 43
1350699 21
1350753 0
1350781 0
1350804 23
1350879 3
1351099 0
1351133 0
1351152 0
1351183 0
1351204 0
1351256 0
1351266 0
1351276 0
1351296 0
1351306 0
1351327 0
1351365 123
1351389 90
1351431 57
1351737 40
1351878 0
1352040 88
1352047 4
1352194 0
1352200 0
1352240 100
1352331 0
1352344 22
1352369 2
1352494 0
1352508 147
1352524 0
1352550 46
1352592 65
1352698 5
1352745 7
1352767 52
1352901 0
1352915 0
1352946 0
1352952 40
1353078 0
1353097 134
1353152 0
1353239 48
1353292 39
1353306 16
1353445 127
1353547 0
1353723 91
1353740 2
1353749 164
1353791 5
1353881 138
1353890 10
1353907 0
1353932 49
1353962 0
1353986 34
1353994 29
1354035 65
1354204 24
1354235 0
1354277 4
1354403 0
1354505 10
1354516 0
1354568 0
1354589 38
1354668 33
1354715 0
1354739 4
1354981 0
1355156 0
1355227 16
1355321 407
1355325 34
1355371 0
1355398 0
1355446 73
1355482 37
1355574 0
1355655 2
1355684 59
1355696 0
1355828 11
1355894 0
1355927 0
1356086 0
1356470 0
1356531 18
1356553 0
1356561 0
1356706 0
1356855 0
1356984 7
1356998 0
1357024 0
1357036 0
1357201 0
1357240 0
1357395 0
1357546 0
1357755 0
1357843 0
1357855 0
1357863 0
1357871 0
1357879 18
1357889 0
1357911 0
1357944 0
1358295 15
1358346 0
1358510 58
1358562 0
1358594 0
1358633 0
1358684 6
1358729 28
1358738 19
1358762 15
1358766 29
1358768 7
1358794 0
1358813 0
1358859 0
1358936 0
1359002 0
1359274 0
1359278 12
1359311 0
1359357 0
1359461 0
1359485 0
1359551 0
1359562 0
1359638 0
1359666 0
1359696 63
1359870 110
1359990 37
1360011 0
1360117 7
1360123 0
1360189 0
1360201 9
1360212 0
1360216 0
1360321 0
1360397 118
1360415 0
1360515 41
1360607 2
1360764 0
1360836 0
1360968 0
1361008 0
1361397 33
1361477 0
1361595 0
1361753 0
1361760 0
1361842 0
1361902 0
1362015 0
1362060 0
1362062 0
1362187 0
1362266 0
1362269 26
1362305 0
1362379 320
1362421 0
1362448 34
1362472 0
1362481 71
1362505 4
1362640 15
1362856 17
1362949 0
1363207 0
1363297 93
1363315 0
1363381 0
1363426 0
1363570 47
1363627 0
1363636 0
1363650 0
1363674 0
1363697 0
1363730 0
1363787 0
1363810 0
1363849 0
1363956 14
1364036 0
1364101 15
1364380 2
1364479 0
1364550 265
1364638 0
1364755 50
1364808 0
1364880 7
1364989 35
1365167 0
1365196 17
1365204 2
1365309 0
1365321 0
1365327 0
1365333 0
1365336 0
1365345 58
1365549 0
1365618 73
1365663 380
1365678 1
1365749 0
1365802 33
1365940 0
1365965 19
1365990 0
1365997 0
1366015 0
1366177 25
1366210 0
1366231 218
1366264 74
1366279 0
1366306 52
1366336 100
1366547 0
1366558 0
1366756 44
1366850 0
1367092 147
1367117 0
1367162 52
1367179 304
1367302 0
1367368 0
1367493 0
1367604 95
1367610 5
1367682 67
1367714 0
1367937 135
1367985 0
1368013 53
1368061 0
1368073 0
1368085 79
1368229 11
1368277 66
1368292 0
1368361 31
1368457 0
1368589 70
1368847 0
1368956 0
1368977 0
1369441 0
1369465 43
1369549 4
1369618 69
1369720 60
1370078 0
1370329 0
1370419 0
1370458 0
1370479 74
1370637 0
1370737 143
1370857 0
1370920 0
1371002 53
1371028 0
1371076 0
1371086 0
1371103 18
1371202 0
1371283 4
1371325 90
1371358 42
1371468 0
1371603 0
1371681 23
1371879 0
1372000 17
1372051 0
1372149 50
1372254 0
1372265 0
1372271 0
1372394 20
1372437 0
1372474 0
1372533 8
1372544 0
1372546 0
1372565 0
1372567 0
1372584 321
1372626 73
1372636 131
1372764 61
1372805 0
1372836 0
1372926 122
1372942 0
1373077 0
1373086 2
1373119 66
1373137 6
1373280 0
1373292 0
1373411 0
1373693 0
1373938 29
1374073 0
1374124 0
1374227 0
1374283 0
1374305 8
1374365 24
1374431 0
1374974 0
1375122 0
1375237 19
1375304 0
1375352 123
1375465 8
1375647 29
1375688 0
1375714 0
1375754 0
1375771 0
1375781 0
1375795 0
1375826 0
1375862 0
1376141 69
1376334 0
1376387 0
1376540 36
1376543 0
1376555 9
1376576 0
1376606 0
1376615 29
1376618 5
1376834 0
1376845 20
1376975 0
1377086 90
1377098 0
1377173 0
1377204 0
1377221 0
1377275 6
1377365 0
1377431 93
1377637 22
1377661 0
1377716 0
1377831 0
1377860 0
1377992 0
1378007 0
1378318 0
1378583 0
1378789 0
1378810 0
1378858 0
1379107 171
1379146 0
1379440 18
1379476 5
1379572 2
1379712 0
1379766 0
1380057 0
1380069 27
1380114 40
1380228 78
1380298 0
1380324 87
1380351 0
1380377 0
1380501 182
1380513 26
1380516 5
1380718 0
1380830 0
1380852 0
1380894 0
1381259 0
1381278 0
1381320 0
1381323 48
1381507 18
1381542 0
1381830 27
1382022 0
1382048 6
1382064 0
1382234 0
1382316 0
1382335 0
1382364 23
1382556 8
1382604 0
1382619 24
1382638 0
1382661 37
1382718 147
1383120 0
1383252 0
1383376 0
1383426 0
1383585 0
1383621 0
1383660 20
1383717 0
1383852 0
1384004 0
1384116 14
1384305 0
1384410 12
1384482 0
1384508 0
1384614 0
1384728 0
1384947 0
1384949 0
1385396 0
1385668 33
1385763 0
1385961 0
1386040 0
1386059 0
1386101 42
1386127 0
1386154 21
1386255 0
1386394 0
1386400 0
1386601 0
1386709 0
1386868 46
1386979 7
1387112 0
1387264 0
1387507 35
1387723 0
1387873 0
1388058 0
1388273 0
1388291 0
1388297 0
1388463 96
1388593 0
1388624 0
1388644 0
1388667 0
1388674 0
1388716 0
1388749 0
1388758 0
1388773 0
1388804 0
1388837 0
1388969 0
1388975 1
1389011 0
1389086 0
1389115 0
1389272 0
1389368 3
1389470 0
1389524 0
1389587 0
1389762 0
1389894 18
1389957 0
1389993 0
1390062 0
1390123 0
1390446 9
1390541 0
1390750 0
1390888 0
1390982 0
1391054 0
1391074 0
1391168 0
1391276 0
1391291 0
1391366 0
1391430 46
1391646 0
1391717 19
1391744 0
1391801 0
1391816 0
1391828 7
1392057 0
1392287 0
1392353 10
1392382 0
1392416 67
1392427 0
1392445 1
1392469 0
1392488 0
1392563 0
1392770 0
1392878 0
1392911 0
1392965 62
1393040 19
1393091 1
1393098 0
1393160 0
1393454 14
1393580 4
1393599 54
1393617 0
1393636 34
1393653 0
1393663 39
1393665 36
1393698 23
1393712 8
1393737 0
1393756 100
1393780 38
1393884 0
1393905 64
1393929 12
1394103 0
1394116 147
1394441 56
1394465 0
1394531 0
1394620 0
1394726 0
1394785 0
1394796 0
1394857 0
1394899 0
1394989 0
1395007 0
1395019 0
1395031 0
1395107 0
1395160 6
1395164 51
1395214 0
1395245 0
1395257 11
1395275 62
1395279 0
1395337 0
1395655 2
1395708 0
1395895 3
1395901 35
1395921 0
1396000 21
1396055 0
1396190 0
1396222 7
1396306 46
1396331 0
1396371 0
1396426 2
1396468 20
1396546 12
1396648 0
1396713 1
1396747 3
1396755 0
1396846 0
1396921 0
1396957 0
1397272 0
1397351 0
1397489 7
1397498 8
1397570 0
1397622 21
1397657 0
1397666 0
1397678 0
1397684 20
1397807 70
1397813 14
1397957 0
1398038 0
1398068 0
1398119 0
1398146 0
1398155 62
1398203 0
1398248 23
1398284 57
1398380 0
1398383 0
1398429 0
1398467 0
1398590 0
1398683 0
1398779 105
1398843 0
1399085 0
1399151 0
1399427 1
1399475 0
1399523 0
1399684 2
1399687 14
1399726 19
1399737 0
1399786 0
1399822 27
1399879 0
1399928 0
1399951 31
1400083 0
1400134 16
1400179 0
1400188 0
1400686 93
1400854 0
1400903 0
1401022 0
1401079 0
1401163 0
1401166 0
1401197 0
1401238 232
1401322 0
1401370 50
1401403 0
1401436 0
1401448 0
1401466 0
1401483 0
1401486 0
1401741 0
1401785 30
1401792 0
1401837 0
1401854 0
1401933 0
1402132 0
1402186 0
1402217 0
1402279 0
1402290 87
1402311 23
1402314 13
1402338 0
1402381 9
1402383 0
1402419 0
1402474 0
1402569 63
1402745 65
1402765 51
1402916 8
1402943 11
1402951 24
1402966 6
1402981 22
1403062 52
1403168 0
1403239 70
1403297 11
1403366 55
1403383 0
1403468 0
1403834 0
1403847 0
1403922 18
1404001 0
1404070 0
1404081 153
1404202 27
1404298 4
1404304 2
1404355 73
1404359 74
1404459 0
1404892 0
1405426 0
1405591 0
1405639 147
1405690 0
1405894 85
1406064 0
1406071 11
1406196 0
1406229 3
1406597 46
1406663 0
1406685 10
1406700 59
1406736 95
1406798 6
1407034 30
1407052 0
1407148 0
1407646 0
1407743 0
1407906 0
1407986 0
1408074 0
1408117 0
1408273 0
1408291 22
1408308 0
1408414 0
1408435 0
1408789 61
1408819 0
1408825 0
1408954 0
1409042 0
1409068 54
1409119 0
1409209 69
1409234 0
1409241 0
1409265 221
1409337 153
1409364 21
1409463 0
1409689 14
1409733 7
1409835 48
1409883 7
1410112 28
1410135 17
1410153 0
1410168 0
1410234 30
1410361 12
1410576 27
1410606 1
1410762 17
1410816 9
1410840 2
1410916 0
1410988 0
1411000 50
1411014 118
1411071 0
1411117 3
1411143 6
1411155 1
1411173 164
1411187 37
1411364 0
1411492 0
1411634 0
1411742 0
1411761 0
1411823 0
1412051 0
1412241 0
1412373 21
1412465 10
1412528 0
1412688 0
1412810 36
1412817 0
1412841 0
1412941 71
1412954 148
1413038 0
1413048 0
1413060 0
1413268 0
1413616 0
1413649 0
1413661 0
1413775 7
1413856 0
1414006 0
1414021 0
1414132 0
1414249 0
1414270 10
1414288 0
1414300 0
1414354 0
1414459 0
1414654 0
1414898 16
1414925 0
1414957 5
1415035 0
1415483 129
1415519 22
1415795 13
1415892 6
1415950 0
1416001 0
1416019 25
1416304 0
1416457 87
1416511 13
1416520 20
1416523 7
1416592 0
1416746 334
1417027 10
1417132 1
1417209 0
1417211 0
1417222 0
1417236 115
1417247 54
1417271 0
1417278 67
1417282 81
1417446 20
1417565 0
1417630 140
1417763 200
1417850 0
1417881 0
1417897 0
1417964 7
1417982 23
1418055 0
1418470 0
1418482 756
1418563 569
1418578 109
1418623 0
1418776 77
1418779 203
1418818 67
1418845 0
1418932 2
1419037 674
1419085 23
1419115 0
1419133 14
1419163 38
1419259 31
1419366 36
1419405 346
1419517 332
1419519 299
1419547 1
1419554 0
1419721 0
1419748 52
1419908 0
1419917 0
1419925 0
1420031 0
1420077 0
1420093 0
1420100 0
1420140 0
1420172 0
1420182 0
1420184 0
1420205 0
1420253 0
1420272 0
1420310 11
1420349 0
1420435 19
1420452 0
1420464 20
1420494 0
1420564 0
1420771 45
1420786 0
1420822 41
1421393 0
1421609 0
1421797 0
1421809 0
1421913 0
1422218 74
1422228 216
1422261 0
1422285 0
1422306 0
1422327 0
1422369 0
1422420 109
1422480 0
1422531 0
1422561 35
1422668 0
1423035 0
1423299 0
1423353 0
1423482 0
1423506 0
1423756 0
1423962 18
1424013 0
1424439 94
1424469 26
1424667 0
1424832 0
1424877 23
1425078 0
1425395 0
1425403 0
1425521 0
1425596 8
1425644 0
1425767 0
1425833 0
1425920 5
1426181 33
1426517 0
1426535 5
1427174 0
1427440 98
1427442 121
1427507 38
1427680 1
1427732 0
1427988 0
1428037 0
1428160 2
1428182 0
1428221 0
1428245 27
1428613 26
1429219 0
1429345 0
1429370 0
1429586 56
1429729 102
1430030 4
1430133 101
1430288 114
1430313 0
1430324 0
1430334 11
1430341 10
1430345 246
1430347 9
1430407 27
1430437 137
1430513 129
1430729 0
1431056 0
1431124 62
1431155 56
1431187 0
1431270 1
1431366 0
1431372 89
1431375 0
1431451 5
1431543 0
1431546 19
1431648 112
1431702 10
1431714 128
1431759 0
1431777 0
1431885 0
1431900 0
1432010 15
1432027 0
1432029 3
1432137 0
1432216 43
1432237 52
1432614 21
1432628 90
1432708 62
1432723 12
1432876 161
1432927 0
1432954 0
1433009 0
1433095 31
1433121 0
1433143 0
1433151 0
1433161 0
1433216 0
1433236 0
1433358 0
1433364 49
1433412 0
1433427 0
1433677 0
1433880 139
1433931 37
1434006 19
1434060 0
1434095 38
1434120 0
1434150 0
1434161 0
1434164 0
1434531 49
1434549 0
1434669 11
1434761 15
1434885 0
1434968 0
1435109 0
1435142 0
1435241 154
1435292 0
1435664 62
1435754 17
1435871 0
1435944 0
1435953 0
1435986 0
1435990 0
1436000 0
1436028 0
1436057 0
1436098 0
1436111 0
1436124 0
1436140 0
1436176 0
1436225 0
1436233 8
1436280 0
1436379 0
1436425 0
1436431 0
1436443 53
1436503 25
1436509 17
1436584 0
1436701 28
1436713 48
1436768 89
1436806 29
1436942 0
1437059 0
1437101 0
1437281 0
1437292 0
1437332 0
1437374 0
1437569 0
1437707 0
1437822 44
1437825 0
1437846 5
1437982 0
1438059 0
1438109 4
1438126 0
1438332 0
1438399 0
1438449 0
1438465 0
1438525 0
1438863 0
1438878 0
1438887 0
1438947 0
1439037 0
1439433 0
1439448 0
1439487 0
1439632 0
1439689 0
1439929 26
1440018 0
1440057 0
1440206 0
1440374 0
1440561 0
1440618 0
1440875 12
1440928 0
1441082 0
1441166 36
1441239 0
1441439 31
1441460 64
1441573 0
1441717 0
1441760 0
1441772 0
1441965 16
1442016 0
1442027 80
1442118 59
1442151 0
1442477 21
1442481 216
1442484 0
1442557 0
1442703 38
1442760 1
1442836 0
1442884 1
1442905 102
1442914 0
1442923 15
1443004 66
1443235 0
1443259 0
1443394 34
1443442 25
1443589 11
1443601 6
1443631 0
1443652 0
1443673 0
1443689 0
1443695 0
1443697 0
1443745 27
1443750 1
1443798 0
1443824 0
1443845 16
1443869 0
1443889 16
1443920 0
1443922 40
1443958 0
1443967 116
1443976 195
1444057 47
1444278 0
1444312 0
1444495 0
1444642 0
1444654 0
1444705 46
1444737 72
1444845 22
1444855 0
1444890 0
1445202 0
1445205 0
1445217 36
1445262 0
1445559 42
1445578 0
1445719 0
1445796 30
1445978 0
1446035 0
1446047 0
1446098 0
1446140 0
1446386 0
1446575 0
1446854 0
1447067 2
1447269 0
1447407 96
1447701 56
1447788 0
1447791 0
1447830 0
1447872 0
1447908 0
1447998 0
1448127 38
1448154 20
1448266 0
1448277 51
1448383 0
1448393 0
1448404 0
1448422 6
1448429 31
1448593 0
1448599 59
1448641 0
1448926 83
1449039 0
1449123 50
1449375 3
1449387 0
1449444 0
1449558 0
1449640 0
1449688 0
1449701 0
1449834 43
1449901 44
1449916 0
1450030 0
1450093 36
1450202 0
1450204 0
1450221 0
1450397 0
1450433 0
1450733 0
1450778 74
1450808 0
1450820 0
1450928 55
1450958 0
1450964 24
1450977 0
1450982 0
1451026 0
1451084 0
1451105 4
1451473 67
1451506 18
1451638 0
1451653 39
1451802 0
1451809 48
1451849 63
1452006 0
1452093 0
1452148 0
1452177 22
1452242 0
1452256 0
1452263 30
1452575 0
1452620 26
1452665 0
1452860 0
1452881 0
1452914 0
1453016 0
1453043 0
1453055 0
1453136 0
1453285 0
1453439 5
1453454 0
1453477 49
1453514 15
1453583 0
1453637 0
1453754 32
1453775 17
1453871 0
1453913 21
1453961 35
1454240 0
1454309 0
1454414 0
1454423 0
1454522 0
1454582 31
1454828 0
1454872 0
1454958 0
1455005 0
1455113 0
1455225 39
1455234 0
1455527 0
1455838 0
1455911 0
1456010 0
1456019 17
1456073 0
1456244 0
1456270 78
1456298 0
1456697 0
1456839 0
1457077 0
1457275 8
1457316 0
1457323 2
1457539 6
1457771 0
1457996 0
1458137 63
1458337 26
1458427 0
1458549 0
1458657 0
1458760 0
1458823 0
1459003 0
1459204 0
1459240 0
1459252 0
1459271 0
1459666 0
1459734 97
1459757 0
1459784 0
1459796 0
1459835 7
1459841 0
1459978 0
1460087 43
1460153 75
1460245 0
1460290 0
1460383 1
1460390 101
1460590 0
1460605 0
1460728 0
1460894 26
1461080 0
1461174 115
1461446 0
1461490 0
1461508 0
1461517 0
1461529 0
1461629 0
1461670 0
1461691 0
1461700 0
1461998 0
1462169 0
1462288 0
1462445 0
1462529 0
1462553 0
1462643 0
1463051 0
1463120 0
1463159 0
1463201 0
1463345 0
1463494 0
1463500 0
1463582 0
1463621 0
1463804 0
1464227 0
1464388 0
1464503 0
1464674 0
1464692 0
1464698 0
1464758 0
1464790 0
1464848 0
1464860 0
1464920 0
1464961 0
1465148 0
1465175 0
1465211 0
1465218 0
1465286 0
1465319 0
1465394 0
1465406 0
1465529 0
1465559 0
1465601 0
1465613 0
1465934 0
1465955 0
1465964 0
1466243 0
1466470 0
1466483 0
1466969 0
1466972 0
1467008 0
1467047 0
1467251 0
1467374 0
1467488 0
1467568 0
1467587 0
1467637 0
1467755 0
1467781 0
1467824 0
1468078 0
1468145 0
1468198 0
1468231 0
1468249 0
1468445 0
1468640 0
1468843 0
1468999 0
1469005 0
1469015 0
1469063 0
1469078 0
1469090 0
1469093 0
1469144 1
1469150 0
1469159 0
1469165 1
1469172 0
1469233 0
1469237 34
1469334 0
1469343 1
1469791 0
1470084 0
1470148 41
1470202 13
1470212 11
1470312 12
1470345 0
1470378 11
1470391 0
1470406 0
1470441 0
1470457 0
1470700 10
1470718 0
1470763 0
1470796 8
1471135 0
1471222 7
1471402 19
1471424 0
1471515 0
1471815 37
1471836 0
1472029 0
1472241 0
1472278 0
1472463 0
1472728 0
1473160 22
1473236 18
1473506 0
1473632 0
1473795 12
1473891 0
1473897 0
1473932 0
1473969 0
1474197 0
1474242 10
1474277 0
1474347 15
1474516 62
1474558 60
1474761 0
1474804 0
1474987 4
1475002 0
1475368 17
1475399 0
1475522 0
1475828 0
1475909 0
1476286 0
1476294 0
1476377 1
1476999 0
1477159 20
1477354 12
1477858 0
1477951 0
1478106 0
1478306 0
1478866 0
1478987 19
1479114 0
1479236 0
1479265 0
1479313 0
1479464 1
1479467 0
1479527 2
1479551 0
1479977 0
1479980 0
1480025 0
1480046 0
1480136 0
1480184 21
1480286 145
1480495 28
1480527 0
1480633 0
1480648 0
1480689 0
1480716 5
1480724 73
1481076 11
1481265 12
1481457 0
1481560 22
1481629 0
1481660 0
1481668 0
1481676 0
1481681 0
1481685 19
1481782 0
1481815 0
1481896 7
1481955 34
1481994 78
1482195 91
1482467 0
1482539 0
1482656 56
1482668 7
1482767 0
1482881 0
1482971 0
1483043 0
1483067 0
1483109 0
1483112 24
1483205 0
1483296 21
1483445 0
1483448 33
1483457 51
1483472 0
1483505 13
1483709 0
1483754 21
1483964 121
1483970 22
1483988 12
1484180 0
1484282 0
1484483 1
1484507 0
1484534 43
1484762 92
1485147 12
1485178 120
1485318 22
1485333 0
1485534 28
1485909 6
1485992 7
1486122 21
1486158 0
1486209 194
1486211 122
1486263 158
1486308 18
1486476 245
1486500 4
1486596 88
1486914 0
1486953 0
1486983 16
1486998 25
1487095 51
1487429 91
1487445 12
1487449 0
1487457 41
1487486 37
1487508 365
1487585 0
1487662 28
1487686 0
1487802 76
1487896 0
1487945 121
1488187 0
1488328 39
1488448 0
1488601 0
1488718 12
1488721 0
1488727 0
1488751 0
1488764 96
1488840 444
1489008 0
1489035 30
1489047 9
1489077 24
1489194 195
1489242 368
1489269 49
1489398 94
1489593 0
1489682 0
1489764 68
1489929 4
1489995 0
1490025 0
1490084 0
1490226 0
1490518 31
1490704 0
1490743 0
1490821 0
1490902 53
1490977 0
1491002 0
1491607 0
1491766 0
1491782 0
1491911 0
1492084 0
1492355 0
1492452 0
1492549 0
1492579 0
1492653 0
1492660 0
1492831 0
1492921 3
1493023 0
1493088 0
1493100 0
1493113 0
1493124 0
1493179 0
1493274 11
1493323 7
1493386 0
1493401 81
1493416 0
1493656 1
1493869 0
1493916 0
1494078 0
1494139 0
1494376 634
1494394 33
1494425 0
1494547 0
1494625 0
1494709 0
1494916 0
1495042 0
1495162 0
1495174 0
1495185 0
1495245 0
1495437 102
1495704 82
1495722 0
1495728 5
1495825 0
1496051 78
1496169 0
1496312 0
1496318 0
1496396 75
1496417 54
1496762 6
1497043 36
1497166 195
1497330 0
1497401 157
1497592 25
1497632 0
1497727 0
1497736 0
1497760 0
1497805 0
1497886 75
1497984 6
1498027 100
1498057 28
1498100 38
1498149 0
1498188 0
1498267 0
1498277 0
1498310 0
1498424 0
1498508 0
1498595 0
1498661 0
1498685 0
1498738 0
1498816 0
1498914 0
1498939 0
1499146 0
1499158 0
1499204 150
1499248 0
1499330 0
1499333 0
1499348 0
1499416 0
1499612 0
1499626 0
1499669 0
1499822 0
1499870 0
1499927 0
1500002 0
1500071 0
1500221 0
1500233 0
1500365 0
1500686 0
1500725 0
1500815 0
1500860 0
1500902 0
1500920 0
1500962 0
1501094 0
1501211 0
1501253 0
1501274 0
1501331 2
1501387 0
1501515 0
1501608 0
1501636 0
1501657 0
1501690 0
1501816 0
1502356 0
1502407 0
1502422 0
1502574 0
1502616 0
1502716 0
1502808 3
1502820 0
1502845 0
1502955 14
1503021 0
1503603 37
1503781 101
1503816 57
1503825 44
1504020 14
1504092 0
1504188 21
1504239 78
1504503 47
1504557 0
1504596 68
1504768 0
1504778 12
1504825 1
1504851 96
1504880 2
1504913 55
1504951 0
1505118 125
1505198 0
1505489 187
1505813 32
1505933 239
1505954 3
1506095 32
1506197 278
1506400 1
1506433 38
1506562 32
1506568 165
1506587 0
1506670 157
1506707 155
1506734 2
1506817 82
1506930 51
1507064 23
1507090 9
1507153 68
1507504 0
1507585 22
1507653 0
1507804 0
1507888 0
1507910 25
1507924 0
1507928 0
1507939 39
1507947 16
1508126 0
1508317 88
1508320 2
1508347 0
1508353 0
1508506 0
1508578 0
1508999 0
1509132 0
1509186 8
1509190 85
1509363 0
1509414 0
1509420 0
1509719 0
1509743 16
1509803 0
1509849 0
1509897 160
1509911 0
1510064 16
1510151 0
1510169 0
1510250 0
1510284 0
1510383 0
1510602 13
1510620 0
1510653 0
1510710 52
1510728 0
1510770 0
1510791 0
1510887 0
1510967 17
1510986 0
1510995 0
1511172 8
1511310 0
1511363 0
1511402 0
1511432 2
1511434 12
1511459 0
1511531 16
1511549 64
1511646 0
1511668 0
1511819 9
1511971 0
1511978 16
1512050 0
1512094 0
1512195 0
1512198 0
1512210 30
1512221 26
1512267 17
1512297 0
1512406 11
1512769 0
1512832 0
1512862 0
1512919 1
1512928 88
1512955 0
1513099 0
1513133 0
1513154 0
1513179 0
1513195 0
1513440 40
1513551 0
1513596 0
1513860 0
1513869 0
1514007 0
1514149 20
1514200 2
1514263 25
1514311 0
1514428 0
1514581 56
1514764 0
1515141 0
1515181 32
1515223 15
1515280 33
1515286 0
1515292 2
1515334 0
1515432 0
1515488 84
1515600 9
1515619 0
1516078 4
1516339 3
1516684 0
1516705 0
1516774 12
1516789 0
1517058 63
1517094 0
1517142 0
1517145 10
1517193 0
1517391 0
1517421 0
1517478 54
1517541 16
1517625 16
1517661 0
1517781 9
1517824 0
1517826 0
1517834 0
1517836 0
1517883 0
1517950 32
1518088 77
1518349 0
1518388 34
1518490 1
1518535 9
1518610 63
1518709 0
1518796 34
1519145 0
1519363 0
1519381 0
1519468 52
1519471 0
1519611 0
1519649 0
1519668 0
1519713 0
1519760 0
1519882 0
1519920 32
1519956 0
1519965 0
1520018 0
1520044 0
1520160 0
1520247 0
1520271 4
1520316 0
1520351 0
1520436 0
1520501 77
1520580 0
1520679 5
1520718 0
1520779 0
1520969 0
1520998 3
1521001 0
1521074 0
1521088 0
1521109 0
1521230 0
1521383 99
1521389 118
1521413 0
1521462 0
1521994 47
1522133 81
1522383 0
1522470 0
1522486 0
1522500 0
1522515 0
1522552 0
1522587 16
1522722 20
1522725 0
1522921 0
1522923 0
1522956 54
1523055 230
1523068 2
1523178 41
1523313 0
1523356 0
1523468 8
1523588 41
1523648 0
1523738 31
1523936 0
1524035 0
1524185 23
1524637 0
1524870 0
1524876 0
1524952 0
1525240 0
1525481 51
1525567 11
1525635 0
1525733 0
1525850 3
1525889 0
1525944 0
1526114 8
1526195 0
1526227 0
1526254 0
1526294 12
1526373 58
1526379 0
1526383 57
1526400 0
1526425 0
1526428 0
1526542 0
1526885 0
1526997 0
1527057 0
1527229 0
1527301 86
1527433 0
1527505 0
1527546 0
1527622 79
1527657 0
1527775 0
1527955 9
1528027 0
1528193 0
1528228 37
1528318 36
1528514 0
1528528 0
1528642 10
1528762 0
1528880 7
1529005 2
1529158 0
1529222 0
1529333 0
1529672 0
1529718 0
1529910 0
1530009 0
1530044 0
1530067 0
1530087 0
1530108 49
1530355 0
1530753 0
1530807 0
1530942 0
1530982 0
1531049 0
1531060 0
1531071 0
1531251 0
1531453 83
1531509 0
1531647 0
1531718 0
1531877 0
1531967 0
1531976 0
1532203 32
1532210 22
1532213 0
1532327 0
1532347 26
1532384 0
1532477 15
1532549 0
1532819 0
1532881 0
1532900 0
1533002 0
1533016 0
1533072 0
1533231 0
1533321 158
1533448 6
1533564 166
1533567 16
1533594 0
1533681 196
1533831 22
1533840 0
1533903 35
1534170 0
1534173 80
1534191 7
1534254 54
1534294 0
1534309 53
1534357 0
1534371 0
1534375 248
1534381 30
1534438 0
1534633 39
1534885 60
1534939 4
1535005 66
1535236 0
1535326 0
1535479 0
1535515 0
1535572 0
1535587 0
1535608 0
1535669 0
1535683 0
1535689 0
1535779 1
1535851 0
1535914 19
1536201 5
1536227 23
1536284 0
1536314 0
1536392 40
1536401 0
1536474 10
1536565 86
1536772 17
1536822 8
1536850 0
1536906 16
1536962 0
1536992 0
1536999 0
1537025 0
1537162 0
1537243 0
1537258 21
1537265 2
1537276 9
1537322 0
1537378 0
1537430 0
1537457 0
1537589 1
1537611 0
1537719 0
1537725 0
1537744 0
1537765 0
1537888 0
1537936 0
1538257 0
1538454 0
1538550 0
1538814 0
1538868 0
1538917 0
1538966 0
1538990 0
1539127 0
1539206 0
1539224 0
1539248 0
1539361 0
1539416 0
1539482 0
1539521 0
1539542 0
1539649 0
1539733 0
1539746 0
1539760 0
1539946 0
1540067 0
1540083 0
1540099 0
1540414 0
1540612 0
1540758 0
1540828 0
1540896 0
1540911 0
1540920 0
1541027 0
1541231 0
1541331 0
1541379 0
1541388 0
1541436 0
1541537 0
1541552 0
1541612 0
1541655 0
1541753 0
1541780 0
1541812 0
1541905 0
1541917 0
1541981 0
1542090 0
1542219 0
1542247 0
1542307 0
1542329 0
1542333 0
1542368 0
1542384 0
1542437 0
1542453 0
1542515 0
1542603 0
1542637 21
1542742 0
1542790 0
1542856 60
1543084 20
1543220 0
1543250 0
1543292 0
1543338 0
1543505 118
1543562 0
1543747 10
1543843 0
1543855 0
1543903 1
1544011 0
1544027 0
1544452 0
1544677 0
1544854 13
1544985 0
1545108 0
1545164 0
1545173 0
1545198 0
1545253 0
1545289 0
1545388 0
1545421 0
1545581 0
1545585 0
1545848 0
1545970 0
1546023 0
1546185 53
1546348 251
1546578 0
1546627 12
1546636 6
1546732 0
1546765 0
1546780 23
1546825 0
1546912 8
1546972 0
1546996 0
1547005 0
1547083 0
1547215 0
1547240 0
1547248 62
1547365 0
1547425 18
1547434 0
1547470 23
1547488 32
1547575 238
1547608 1
1547734 0
1547947 9
1548007 1
1548031 24
1548037 45
1548040 65
1548211 53
1548217 5
1548298 0
1548475 0
1548544 23
1548622 0
1548694 0
1548799 0
1548838 0
1549021 0
1549039 0
1549087 0
1549129 1
1549198 0
1549435 5
1549447 0
1550194 0
1550212 6
1550295 7
1550563 1
1550683 61
1550833 52
1551012 0
1551075 8
1551142 257
1551144 0
1551331 0
1551341 0
1551351 13
1551423 0
1551538 23
1551604 0
1551610 0
1551774 0
1551821 0
1551849 41
1552021 0
1552139 0
1552143 0
1552448 0
1552473 0
1553133 25
1553259 15
1553322 0
1553364 0
1553424 0
1553511 30
1553550 0
1553578 0
1554213 0
1554432 0
1554658 0
1554666 0
1554730 0
1554733 0
1554763 3
1554910 5
1555140 9
1555333 0
1555385 0
1555522 77
1555528 52
1555549 27
1555564 79
1555621 15
1555742 0
1555756 60
1555837 103
1555870 0
1555945 0
1556035 0
1556050 0
1556056 0
1556059 126
1556172 0
1556254 3
1556368 0
1556401 0
1556431 0
1556610 0
1556868 0
1557124 0
1557300 107
1557327 23
1557462 0
1557549 0
1558049 0
1558085 0
1558112 0
1558226 0
1558712 0
1558919 20
1559051 23
1559111 34
1559132 0
1559239 50
1559275 0
1559290 0
1559428 0
1559605 0
1559787 0
1559795 0
1559816 8
1560030 63
1560129 0
1560249 0
1560280 0
1560675 33
1560787 0
1560834 39
1561153 0
1561186 22
1561226 72
1561369 47
1561578 9
1561802 191
1561805 0
1561809 4
1561880 0
1561912 0
1561925 0
1562042 0
1562174 0
1562315 0
1562396 0
1562570 0
1562640 0
1562677 0
1562719 0
1562985 0
1563037 0
1563201 0
1563262 0
1563301 0
1563385 0
1563413 0
1563448 0
1563546 0
1563618 0
1563630 0
1563681 0
1563747 0
1563873 0
1563889 0
1563893 0
1563907 0
1564148 0
1564181 0
1564226 0
1564370 0
1564391 0
1564432 0
1564436 0
1564447 0
1564784 0
1564790 0
1564980 0
1565075 0
1565097 0
1565255 0
1565336 0
1565517 0
1565551 0
1565665 0
1565688 0
1565811 0
1565926 0
1566096 0
1566165 0
1566337 0
1566386 46
1566404 8
1566470 82
1566604 22
1566977 113
1567076 0
1567155 9
1567248 0
1567304 0
1567673 0
1567691 3
1567694 0
1567835 0
1567871 62
1568063 0
1568150 0
1568449 0
1568495 0
1568498 68
1568717 0
1568921 0
1569016 0
1569089 0
1569136 0
1569161 45
1569180 0
1569200 0
1569236 166
1569249 0
1569284 90
1569288 0
1569408 37
1569482 0
1569489 42
1569491 161
1569497 0
1569509 16
1569591 0
1569643 0
1569713 0
1569745 48
1569791 0
1569821 2
1570004 0
1570037 0
1570109 6
1570166 26
1570181 66
1570193 5
1570430 2
1570434 0
1570514 0
1570533 0
1570543 0
1570604 48
1570607 33
1570727 49
1570847 0
1570924 0
1571050 0
1571059 0
1571197 8
1571240 0
1571251 112
1571305 0
1571463 57
1571517 0
1571577 0
1571607 0
1571787 11
1571973 0
1572006 0
1572078 16
1572202 0
1572383 0
1572443 3
1572494 0
1572524 31
1572540 0
1572701 10
1572920 0
1572964 0
1573004 0
1573136 0
1573268 0
1573355 0
1573415 0
1573445 0
1573544 2
1573563 0
1573625 43
1573811 44
1573844 71
1574060 41
1574189 0
1574207 47
1574315 67
1574537 0
1574756 0
1574965 0
1575113 503
1575126 45
1575159 0
1575162 0
1575166 0
1575173 3
1575175 0
1575195 15
1575312 0
1575320 17
1575525 0
1575533 0
1575572 0
1575629 0
1575701 0
1575766 0
1575803 0
1575812 0
1576042 0
1576187 0
1576217 0
1576235 0
1576298 0
1576382 0
1576409 0
1576421 0
1576448 0
1576454 0
1576525 0
1576553 0
1576562 0
1576598 0
1576659 0
1576753 53
1576757 11
1576815 0
1576927 0
1577029 0
1577203 0
1577233 0
1577236 0
1577267 0
1577362 109
1577549 64
1577605 29
1577739 0
1577867 144
1577885 142
1577915 1223
1577963 38
1578134 68
1578197 0
1578224 99
1578281 7
1578311 0
1578424 0
1578484 0
1578577 0
1578612 21
1578656 68
1578659 36
1578702 0
1578734 155
1578832 0
1578853 34
1578892 14
1579264 0
1579300 2
1579643 0
1579660 7
1579772 0
1579853 0
1580075 0
1580143 0
1580365 0
1580380 0
1580582 0
1580606 105
1580733 0
1580768 0
1580812 0
1580921 0
1580992 0
1581059 0
1581134 0
1581146 0
1581152 44
1581285 0
1581531 0
1581558 0
1581576 1
1581609 0
1581645 1
1581741 2
1581783 0
1581825 31
1581909 69
1581924 0
1582032 0
1582130 0
1582160 73
1582163 57
1582367 18
1582477 0
1582664 0
1582673 0
1582742 26
1582814 80
1583200 0
1583210 0
1583260 0
1583309 0
1583431 0
1583488 14
1583656 13
1583752 0
1583779 0
1583875 38
1583965 29
1583995 14
1584061 0
1584172 0
1584360 0
1584901 0
1584983 0
1585069 0
1585103 0
1585321 0
1585651 126
1586001 127
1586064 53
1586233 0
1586337 10
1586373 27
1586388 9
1586667 79
1586729 0
1586783 102
1586826 9
1586977 0
1587328 2
1587493 114
1587661 0
1587727 0
1588046 0
1588309 0
1588550 0
1588660 0
1588694 0
1588706 0
1588712 12
1588769 64
1588946 5
1588964 6
1589037 0
1589240 17
1589294 15
1589369 203
1589435 69
1589573 1
1589654 0
1589732 0
1589744 20
1589825 35
1589900 107
1590014 0
1590050 0
1590101 0
1590152 0
1590254 0
1590299 0
1590440 0
1590537 0
1590560 7
1590566 2
1590860 0
1590870 0
1591012 22
1591057 35
1591082 0
1591296 0
1591318 0
1591326 0
1591331 0
1591334 0
1591357 3
1591401 0
1591406 0
1591416 0
1591422 0
1591425 0
1591669 9
1592116 48
1592185 0
1592266 7
1592425 25
1592469 9
1592581 42
1592608 0
1592777 1
1593087 5
1593252 0
1593276 0
1593315 3
1593327 90
1593447 37
1593454 118
1593495 0
1593510 0
1593520 7
1593549 0
1593678 53
1593697 0
1593719 0
1593742 0
1593772 20
1593846 26
1593848 0
1593918 0
1593979 101
1594118 0
1594155 100
1594269 0
1594323 6
1594365 0
1594404 0
1594416 7
1594525 0
1594537 0
1594586 0
1594632 0
1594678 0
1594713 35
1594775 1
1594778 11
1594817 0
1594865 0
1594896 0
1594928 9
1594946 0
1595243 24
1595554 33
1595674 0
1595758 23
1595906 0
1595914 46
1595944 0
1596002 0
1596025 0
1596037 0
1596094 0
1596192 0
1596294 0
1596315 3
1596318 0
1596465 0
1596501 0
1596517 0
1596644 0
1596747 0
1596801 24
1596822 37
1596979 0
1597108 0
1597294 1
1597516 13
1597805 0
1597815 0
1597878 0
1597887 42
1597983 0
1598004 0
1598178 102
1598188 12
1598238 50
1598241 11
1598391 211
1598395 0
1598441 0
1598465 0
1598556 0
1598847 0
1598877 43
1599066 0
1599189 0
1599318 7
1599372 0
1599636 6
1599842 0
1599872 0
1599935 0
1599959 0
1599965 0
1600001 11
1600017 0
1600031 17
1600053 0
1600070 0
1600078 0
1600334 24
1600364 21
1600571 0
1601065 0
1601439 3
1601460 0
1601481 84
1601490 0
1601509 0
1601550 2
1601634 0
1601648 0
1601757 20
1602192 0
1602372 0
1602401 0
1602564 0
1602582 0
1602642 0
1602759 0
1602992 0
1603046 0
1603139 0
1603262 0
1603358 0
1603427 0
1603436 0
1603475 0
1603529 0
1603547 0
1603598 0
1603664 0
1603859 0
1603960 0
1603980 90
1604171 0
1604227 63
1604245 0
1604383 34
1604494 126
1604512 29
1604524 0
1604743 0
1604806 1
1604953 41
1605017 0
1605104 26
1605122 19
1605260 0
1605350 4
1605371 32
1605401 25
1605620 0
1605680 11
1605760 4
1605952 9
1606085 0
1606187 0
1606228 0
1606236 39
1606354 0
1606378 0
1606462 59
1606591 1
1607059 80
1607083 67
1607104 16
1607191 46
1607328 18
1607356 112
1607371 9
1607773 48
1607776 326
1607887 170
1607935 42
1607938 274
1608010 0
1608208 59
1608295 53
1608346 91
1608520 51
1608598 12
1608658 0
1608697 33
1608751 91
1608784 0
1608838 0
1608934 0
1608946 0
1608953 41
1609056 101
1609083 30
1609110 7
1609151 0
1609475 21
1609506 17
1609539 0
1609593 14
1610180 4
1610645 51
1610657 25
1610745 0
1610767 0
1610810 3
1610950 272
1610954 160
1610999 0
1611239 97
1611387 506
1611390 8
1611452 0
1611577 15
1611607 0
1611740 0
1611788 0
1611815 0
1611821 0
1611847 0
1611871 0
1612049 0
1612102 0
1612123 0
1612191 6
1612203 0
1612272 0
1612278 0
1612292 0
1612386 0
1612470 0
1612584 0
1612786 0
1613006 0
1613028 0
1613043 0
1613045 0
1613124 0
1613169 0
1613211 0
1613241 0
1613244 0
1613325 0
1613421 0
1613436 0
1613628 0
1613637 5
1613689 0
1613702 0
1613722 0
1613825 0
1614017 0
1614167 0
1614233 0
1614257 0
1614512 0
1614592 0
1614698 0
1614737 0
1614761 0
1614782 0
1614819 0
1614826 0
1614845 0
1614997 0
1615117 0
1615138 0
1615456 69
1615532 1
1615579 2
1615727 0
1615874 1
1615880 0
1615901 0
1616024 0
1616087 4
1616099 0
1616276 0
1616351 0
1616405 53
1616510 0
1616675 8
1616720 165
1616777 497
1616789 0
1617044 16
1617054 0
1617093 23
1617107 21
1617158 146
1617196 0
1617239 0
1617285 0
1617404 21
1617503 39
1617515 22
1617527 92
1617588 0
1617639 0
1617787 195
1617790 160
1617818 34
1617872 34
1618127 0
1618226 30
1618238 1
1618250 27
1618320 0
1618505 0
1618515 0
1618669 26
1618817 30
1618988 0
1619039 65
1619228 130
1619276 99
1619279 2
1619315 0
1619562 2
1619587 17
1619613 0
1619637 0
1619716 0
1619771 161
1620188 0
1620318 0
1620408 42
1620516 0
1620587 11
1620672 0
1620693 23
1620711 0
1620803 0
1621255 0
1621319 0
1621335 0
1621472 0
1621582 31
1621661 0
1621888 0
1621970 0
1622284 0
1622384 31
1622564 0
1622696 0
1622745 0
1623029 18
1623055 0
1623248 7
1623307 0
1623439 0
1623553 24
1623905 88
1623939 0
1623941 0
1623959 0
1624041 0
1624355 0
1624396 0
1624513 0
1624647 0
1624654 0
1624708 0
1624939 0
1625029 0
1625083 0
1625092 0
1625410 0
1625575 2
1625625 0
1625794 0
1625928 0
1626008 2
1626045 0
1626283 0
1626487 0
1626583 0
1626643 0
1626821 0
1627045 11
1627222 0
1627264 0
1627308 0
1627366 8
1627409 17
1627688 0
1627915 0
1627963 0
1628009 2
1628095 11
1628113 0
1628345 0
1628485 0
1628684 8
1628825 0
1629077 10
1629154 0
1629297 0
1629378 0
1629418 0
1629516 0
1629560 0
1629562 0
1629946 0
1629967 35
1630084 0
1630255 0
1630295 0
1630688 5
1631066 0
1631445 0
1631507 94
1631694 1
1631795 40
1631801 0
1631870 42
1632126 0
1632461 0
1632871 202
1632889 0
1632976 23
1632978 9
1633297 0
1633355 40
1633403 0
1633412 250
1633451 51
1633727 0
1633793 8
1633943 1
1634099 11
1634192 0
1634411 0
1634495 0
1634498 86
1634594 21
1634630 93
1634675 0
1634723 0
1634732 2
1634759 32
1634810 0
1634840 0
1634906 0
1634960 0
1635013 0
1635270 0
1635466 19
1635487 0
1635717 23
1635864 0
1636015 2
1636150 0
1636165 13
1636232 0
1636240 85
1636324 0
1636564 12
1636636 0
1636684 0
1636717 18
1637296 0
1637419 31
1637440 0
1637509 6
1637596 3
1637854 0
1637872 0
1638037 0
1638085 9
1638334 0
1638355 0
1638653 0
1638834 0
1638864 0
1639048 56
1639072 0
1639876 0
1640161 0
1640462 0
1640595 0
1640795 0
1640812 0
1640830 0
1640909 7
1641008 0
1641030 0
1641325 0
1641358 0
1641421 9
1641545 10
1641588 16
1641614 62
1641632 120
1641710 34
1641773 0
1641842 0
1641884 48
1641932 23
1642139 0
1642400 82
1642445 76
1642451 6
1642487 9
1642634 42
1642697 0
1642829 66
1642841 73
1642924 0
1642951 4
1643066 0
1643116 0
1643545 16
1643572 0
1643782 36
1643878 0
1643944 51
1643950 0
1644037 35
1644154 0
1644347 0
1644585 0
1644891 16
1644975 0
1645104 0
1645185 0
1645188 0
1645248 0
1645299 0
1645365 21
1645405 0
1645942 28
1645966 48
1645977 173
1645984 0
1646033 94
1646039 30
1646058 53
1646071 114
1646173 0
1646300 0
1646313 0
1646317 0
1646353 0
1646530 0
1646545 0
1646680 0
1646919 0
1646997 0
1647153 0
1647173 0
1647186 0
1647254 0
1647280 8
1647314 0
1647487 0
1647542 12
1648022 6
1648101 0
1648154 0
1648158 85
1648455 0
1648470 0
1648628 0
1648674 0
1648776 0
1649033 0
1649127 0
1649535 0
1649575 12
1649645 0
1649671 0
1649829 2
1649849 0
1649891 0
1649963 0
1650026 0
1650296 0
1650469 0
1650510 22
1650547 0
1651282 0
1651299 21
1651415 0
1651440 0
1651564 0
1651680 0
1651743 52
1651865 0
1652142 0
1652188 0
1652199 0
1652282 49
1652527 0
1652541 0
1652556 0
1652658 0
1652836 0
1652845 0
1652902 2
1652908 17
1653017 0
1653065 0
1653223 0
1653230 0
1653281 0
1653311 14
1653317 9
1653368 0
1653440 0
1653515 0
1653537 0
1653554 0
1653736 0
1653831 0
1653845 0
1654105 0
1654139 0
1654172 0
1654190 4
1654310 0
1654364 8
1654370 163
1654379 66
1654394 0
1654403 0
1654484 0
1654499 0
1654501 0
1654504 0
1654525 0
1654821 0
1654881 0
1654884 0
1654935 30
1655288 0
1655328 0
1655359 0
1655408 0
1655433 0
1655458 0
1655505 276
1655566 0
1655599 0
1655605 0
1655626 0
1655662 0
1655802 0
1655827 0
1655895 0
1655909 0
1655989 0
1655992 0
1656157 26
1656205 0
1656259 0
1656289 2
1656373 0
1656407 0
1656409 0
1656558 0
1656677 0
1656769 1
1657128 0
1657200 0
1657241 1
1657311 0
1657465 125
1657478 0
1657497 0
1657501 0
1657554 0
1657563 0
1657577 0
1657908 0
1658169 0
1658234 0
1658271 0
1658277 0
1658436 0
1658460 0
1658520 0
1658602 0
1658691 0
1658760 0
1658802 0
1658826 0
1658952 0
1658997 0
1659207 0
1659315 0
1659363 0
1659382 0
1659459 0
1659471 0
1659546 0
1659618 81
1659660 20
1659845 40
1659892 0
1660239 32
1660377 0
1660534 0
1660614 37
1660656 0
1660838 152
1660939 0
1661078 96
1661126 0
1661181 0
1661306 66
1661451 0
1661558 0
1661608 0
1661819 0
1662032 0
1662057 0
1662076 0
1662221 0
1662233 1
1662239 0
1662293 0
1662458 38
1662537 0
1662707 0
1662732 0
1662810 23
1662861 0
1662864 84
1662945 61
1662964 35
1663240 0
1663524 46
1663566 0
1663629 42
1663662 0
1664028 12
1664206 0
1664233 91
1664327 0
1664402 0
1664543 0
1664795 0
1664816 10
1664840 50
1664918 47
1665110 0
1665122 0
1665194 28
1665263 4
1665266 73
1665296 0
1665434 0
1665491 23
1665662 0
1665713 0
1665867 0
1666173 0
1666320 0
1666344 0
1666431 0
1666542 0
1666599 0
1666614 0
1666634 0
1666735 0
1666821 0
1666863 0
1666997 0
1667210 21
1667258 15
1667353 0
1667393 0
1667513 0
1667780 27
1667889 6
1667955 0
1668163 4
1668225 19
1668673 0
1668803 0
1668815 13
1668867 6
1668942 9
1668956 12
1669025 0
1669093 0
1669216 43
1669252 0
1669288 0
1669294 0
1669375 27
1669438 0
1669480 0
1669483 0
1669507 35
1669839 0
1669866 0
1669908 0
1670012 4
1670043 2
1670076 0
1670172 12
1670214 0
1670609 0
1670615 0
1670888 6
1670924 46
1670967 22
1671008 0
1671032 0
1671045 0
1671047 0
1671055 0
1671134 0
1671169 0
1671173 0
1671400 0
1671409 0
1671430 0
1671445 0
1671490 0
1671550 0
1671556 14
1671575 47
1671768 0
1672125 71
1672176 57
1672926 49
1673320 10
1673401 0
1673499 0
1673502 53
1673595 0
1673610 0
1673613 18
1673669 0
1673695 0
1673808 0
1673861 28
1674032 0
1674115 0
1674142 4
1674243 8
1674255 14
1674264 166
1674303 0
1674495 0
1674690 0
1674780 0
1674849 26
1674855 31
1674897 67
1674975 0
1675050 39
1675149 27
1675209 199
1675428 4
1675455 44
1675508 0
1675636 0
1675658 6
1675707 41
1675742 0
1675919 7
1675925 27
1676294 1
1676318 0
1676339 0
1676392 11
1676465 25
1676523 0
1676986 0
1677049 0
1677063 0
1677372 6
1678052 0
1678196 0
1678202 0
1678226 12
1678237 11
1678241 0
1678284 6
1678286 0
1678322 0
1678377 0
1678472 62
1678648 57
1678668 64
1678819 8
1678846 16
1678854 24
1678869 2
1678884 34
1678965 35
1679071 0
1679142 94
1679200 9
1679269 49
1679286 0
1679371 0
1679737 0
1679750 0
1679825 28
1679904 0
1679934 0
1679938 0
1679950 13
1679974 0
1680014 37
1680029 0
1680109 121
1680124 0
1680131 0
1680134 0
1680213 0
1680225 0
1680261 0
1680325 45
1680626 41
1680657 0
1680668 8
1680707 0
1680725 36
1680884 5
1680903 23
1680909 0
1681019 0
1681067 35
1681397 9
1681400 33
1681805 0
1681838 0
1681958 0
1682057 0
1682130 0
1682210 0
1682459 39
1682783 11
1682860 91
1682909 0
1682914 6
1682935 71
1682939 0
1682943 0
1682964 0
1683044 26
1683126 0
1683139 0
1683223 0
1683403 70
1683623 0
1683642 0
1683649 0
1683677 0
1683749 29
1683946 0
1684072 7
1684085 0
1684098 0
1684123 0
1684142 0
1684187 0
1684205 140
1684236 0
1684239 58
1684253 0
1684267 0
1684282 0
1684304 0
1684337 0
1684347 0
1684385 14
1684408 0
1684473 0
1684506 0
1684538 0
1684570 13
1684597 0
1684940 18
1684978 0
1685059 0
1685109 50
1685116 4
1685167 4
1685231 29
1685238 0
1685273 67
1685404 0
1685486 0
1685503 0
1685539 0
1685546 218
1685972 25
1686188 0
1686215 13
1686526 19
1686667 36
1686726 0
1686961 0
1687051 0
1687104 0
1687155 0
1687167 0
1687182 16
1687203 12
1687281 0
1687353 0
1687452 99
1687481 21
1687518 8
1687597 0
1687603 0
1687683 0
1688059 0
1688061 0
1688699 0
1688735 0
1688861 0
1688915 0
1688930 0
1689059 0
1689176 0
1689179 57
1689258 40
1689296 0
1689342 0
1689361 4
1689845 0
1689873 0
1689884 3
1689972 0
1689996 3
1690296 0
1690331 9
1690358 0
1690365 1
1690379 0
1690387 0
1690397 0
1690404 10
1690427 72
1690496 0
1690601 9
1690679 56
1690694 69
1690772 0
1690952 38
1691021 42
1691051 55
1691173 54
1691230 0
1691342 0
1691435 0
1691648 106
1691681 0
1691879 0
1691891 6
1691897 0
1692047 0
1692149 22
1692181 138
1692185 200
1692467 59
1692798 0
1692801 8
1692866 0
1692895 0
1692902 0
1692908 0
1692919 17
1692968 0
1693022 0
1693041 0
1693081 2
1693122 0
1693177 33
1693278 39
1693284 4
1693312 0
1693381 0
1693435 0
1693483 0
1693792 0
1693846 0
1693885 0
1693888 11
1693894 0
1693909 0
1694128 0
1694259 0
1694362 0
1694437 0
1694498 0
1694699 10
1694804 2
1694846 0
1695206 0
1695226 0
1695287 0
1695294 1
1695531 0
1695537 53
1695630 28
1695633 0
1695729 0
1695741 0
1695765 0
1695846 0
1695915 0
1696001 89
1696014 0
1696158 0
1696221 83
1696362 7
1696416 0
1696569 0
1696608 0
1696680 3
1696689 19
1696758 0
1697016 1
1697169 0
1697256 0
1697277 0
1697313 79
1697438 30
1697460 0
1697879 10
1698071 0
1698080 60
1698143 35
1698334 0
1698347 0
1698411 18
1698462 0
1698474 0
1698516 0
1698609 0
1698678 0
1698930 0
1699422 0
1699709 0
1699799 0
1699803 0
1699875 0
1700002 4
1700057 0
1700095 0
1700338 24
1700538 0
1700674 0
1700681 0
1700728 0
1700752 0
1700762 0
1700770 0
1700780 0
1700811 5
1700953 0
1701008 0
1701167 0
1701209 15
1701215 3
1701414 0
1701446 0
1701473 0
1701476 29
1701616 0
1701620 5
1701867 0
1701918 36
1701945 0
1702035 4
1702314 0
1702317 0
1702618 12
1703274 0
1703419 0
1703438 0
1703541 9
1703603 71
1703878 0
1704334 0
1704835 0
1704937 22
1705090 0
1705135 0
1705147 0
1705174 0
1705330 0
1705351 0
1705447 48
1705573 0
1705594 0
1705932 0
1705980 0
1706038 0
1706328 0
1706361 0
1706484 7
1706550 67
1706757 0
1706824 0
1706875 8
1706939 0
1707023 0
1707074 6
1707662 7
1707830 1
1707899 0
1707929 0
1708013 0
1708022 0
1708097 107
1708124 0
1708337 0
1708443 0
1708470 0
1708480 0
1708500 36
1708510 0
1708548 0
1708786 0
1708980 0
1708985 14
1709122 0
1709183 0
1709201 0
1709298 0
1709328 0
1709831 0
1709934 0
1709951 0
1710295 0
1710543 0
1710579 0
1710798 0
1711029 0
1711431 0
1711492 0
1711510 0
1711525 22
1711777 0
1711810 4
1712116 13
1712317 0
1712521 0
1712597 0
1712631 0
1712817 0
1712826 13
1712868 77
1713117 2
1713126 0
1713237 25
1713261 6
1713330 0
1713633 0
1713654 0
1713671 0
1713894 106
1713916 0
1714089 0
1714092 3
1714155 63
1714169 127
1714221 85
1714407 15
1714574 0
1714633 0
1714642 0
1714651 0
1714659 0
1714686 0
1714725 0
1714825 87
1714883 0
1714984 0
1715015 0
1715499 0
1715908 23
1716007 61
1716013 0
1716085 0
1716172 38
1716319 140
1716601 0
1716631 39
1716666 10
1716826 0
1716875 10
1716922 6
1716949 0
1716997 3
1717000 0
1717023 5
1717030 5
1717182 0
1717198 11
1717251 0
1717307 0
1717422 0
1717470 0
1717533 0
1717728 0
1717860 13
1718034 14
1718037 0
1718185 5
1718226 0
1718245 0
1718279 85
1718299 0
1718364 0
1718503 0
1718634 0
1718708 0
1718820 0
1718916 0
1718979 0
1719123 0
1719129 0
1719367 7
1719421 10
1719427 22
1719430 3
1719592 0
1719836 0
1720202 0
1720390 11
1720399 26
1720483 1
1720494 42
1720559 52
1720604 120
1720793 23
1720847 41
1720982 141
1721141 240
1721202 0
1721379 0
1721387 0
1721396 9
1721526 7
1721593 0
1721596 73
1721698 14
1721947 12
1722016 0
1722214 0
1722325 0
1722475 0
1722520 0
1722547 7
1722646 4
1722796 0
1722862 0
1722992 0
1723429 0
1723459 3
1723513 0
1723606 0
1723741 9
1723747 23
1723756 1
1723768 0
1723798 0
1724155 0
1724233 0
1724329 0
1724395 14
1724431 9
1724614 33
1724668 0
1724743 0
1724818 0
1725271 0
1725283 0
1725484 0
1726358 0
1726371 0
1726407 0
1726606 0
1726683 0
1726845 2
1727016 0
1727076 100
1727405 0
1727535 1
1727621 39
1727642 0
1727954 43
1727984 44
1728116 0
1728253 175
1728269 0
1728314 129
1728389 0
1728492 0
1728498 0
1728552 19
1728563 0
1728589 27
1728642 2
1728658 0
1728689 0
1728723 57
1728786 18
1728800 7
1728803 44
1729029 0
1729104 189
1729139 0
1729332 71
1729980 67
1730222 0
1730340 97
1730445 0
1730598 7
1730626 0
1730718 118
1730762 123
1730832 0
1731291 0
1731449 72
1731589 26
1731731 0
1731953 0
1731989 0
1732070 0
1732198 1
1732206 47
1732327 129
1732333 17
1732381 1
1732431 30
1732435 9
1732492 14
1732513 0
1732670 12
1732750 193
1732973 0
1733053 23
1733099 15
1733101 0
1733125 0
1733477 0
1733555 0
1733631 0
1733667 0
1733815 51
1734099 0
1734215 0
1734271 0
1734295 0
1734456 0
1734535 2
1734682 6
1734838 0
1735138 1
1735202 0
1735222 0
1735279 0
1735870 0
1735906 0
1735930 0
1735954 5
1735978 0
1736002 0
1736032 25
1736056 35
1736204 0
1736232 16
1736266 96
1736417 0
1736434 0
1736484 0
1736490 17
1736534 0
1736551 28
1736577 30
1736589 49
1736593 66
1736717 0
1736813 0
1736843 0
1736924 14
1736927 33
1736948 0
1737078 4753
1737281 79
1737317 0
1737341 0
1737371 11
1737524 0
1737602 0
1737662 0
1737746 0
1737905 67
1738115 49
1738222 0
1738316 0
1738384 0
1738419 0
1738477 27
1738549 0
1738588 0
1738600 79
1738849 7
1739041 90
1739104 50
1739206 51
1739212 2
1739252 0
1739298 24
1739535 87
1739547 0
1739553 0
1739655 76
1739943 26
1740182 0
1740276 38
1740324 4
1740466 0
1740557 0
1740691 0
1740826 0
1741497 0
1741598 0
1741650 7
1741686 50
1741755 22
1741864 0
1742179 69
1742322 6
1742393 0
1742529 0
1742599 0
1742657 0
1742682 95
1742845 2
1742860 0
1742875 16
1742988 139
1743001 0
1743157 0
1743214 14
1743251 0
1743308 49
1743397 26
1743498 225
1743546 33
1743600 0
1743652 0
1743698 0
1743771 82
1743929 0
1743972 0
1744017 0
1744182 9
1744341 0
1744518 0
1744647 0
1744746 0
1744858 51
1744891 22
1744999 0
1745044 0
1745509 25
1745530 0
1745670 0
1745732 0
1745745 0
1745783 0
1745868 0
1745910 0
1745919 0
1745934 0
1746012 0
1746078 0
1747011 0
1747091 0
1747118 15
1747298 0
1747337 0
1747442 0
1747499 0
1747636 6
1747712 2
1747727 23
1747739 0
1747904 2
1747967 0
1747982 1
1748085 6
1748149 0
1748177 18
1748417 0
1748504 0
1748513 5
1748582 2
1748618 3
1748637 2
1748873 4
1748888 0
1748936 0
1749020 0
1749104 0
1749236 4
1749266 0
1749290 0
1749383 2
1749461 0
1749650 0
1749716 2
1749818 0
1749925 1
1750076 0
1750142 3
1750208 0
1750295 4
1750513 0
1750547 0
1750706 0
1750709 1
1750712 0
1750784 0
1750857 0
1750889 0
1751137 23
1751221 108
1751323 24
1751471 9
1751569 3
1751602 48
1751715 0
1751723 0
1751732 0
1751768 0
1751774 0
1752150 0
1752429 52
1752489 27
1752555 0
1752629 0
1752738 0
1752834 0
1753020 0
1753053 0
1753197 0
1753425 0
1753440 0
1753603 0
1753605 0
1753615 0
1753624 0
1753638 0
1753754 80
1753778 0
1753796 8
1754199 62
1754202 61
1754247 45
1754408 0
1754480 0
1754835 0
1754877 0
1755092 0
1755137 0
1755148 0
1755197 3
1755368 0
1755861 0
1756145 0
1756257 0
1756386 9
1756416 0
1756452 0
1756482 25
1756530 0
1756536 0
1756554 6
1756713 18
1756749 0
1757051 0
1757084 3
1757124 0
1757259 3
1757364 0
1757407 32
1757452 39
1757536 0
1757647 0
1757692 6
1757821 20
1757902 0
1757947 0
1757989 0
1758028 0
1758061 19
1758175 0
1758205 0
1758223 0
1758331 0
1758388 14
1758517 34
1758631 17
1758776 0
1758807 0
1758817 0
1758831 0
1758851 0
1758863 0
1758887 0
1758963 0
1759170 0
1759262 0
1759346 0
1759393 0
1759404 0
1759428 0
1759453 17
1759551 17
1759756 23
1759830 0
1759902 1
1760334 78
1760430 0
1760532 38
1760577 19
1760664 0
1760700 1
1760829 49
1760844 151
1760925 0
1760980 0
1761018 0
1761094 0
1761112 8
1761262 9
1761265 111
1761412 6
1761727 0
1761787 180
1761817 0
1761967 51
1762164 63
1762410 154
1762496 142
1762532 8
1762631 0
1762679 38
1762931 2
1762937 98
1763007 141
1763106 0
1763163 0
1763344 0
1763362 0
1763419 0
1763503 0
1763725 0
1763737 0
1763904 0
1763921 0
1763928 0
1763949 0
1763973 0
1763986 0
1764015 0
1764036 0
1764060 0
1764177 0
1764213 0
1764426 0
1764540 0
1764615 0
1764630 0
1764669 0
1764744 0
1764750 0
1764849 0
1765050 0
1765128 0
1765191 0
1765236 0
1765278 0
1765452 0
1765555 0
1765566 0
1765659 0
1765690 0
1765697 0
1765719 2
1765723 0
1765804 0
1765912 0
1765930 0
1766023 0
1766035 0
1766182 0
1766188 0
1766256 0
1766370 0
1766391 0
1766467 0
1766511 0
1766552 0
1766566 0
1766621 0
1766647 0
1766659 0
1766674 68
1766681 0
1766697 24
1766712 0
1766718 0
1766722 0
1766728 0
1766853 0
1766862 0
1766943 0
1766950 67
1767186 0
1767237 0
1767247 0
1767263 0
1767274 0
1767356 121
1767779 91
1767968 11
1768445 9
1768747 191
1768778 130
1768825 3
1768890 2
1768971 0
1769076 7
1769328 0
1769361 46
1769736 0
1769841 1
1769913 134
1769928 0
1769954 0
1769961 1
1770007 0
1770028 0
1770063 0
1770117 0
1770392 0
1770427 0
1770463 0
1770484 85
1770530 20
1770592 0
1770640 0
1770655 143
1770665 0
1770733 80
1770789 0
1770897 113
1770901 651
1771053 0
1771144 16
1771157 0
1771421 12
1771581 35
1771747 0
1771872 0
1771919 10
1771929 18
1772098 0
1772189 0
1772244 33
1772247 39
1772261 0
1772293 0
1772329 0
1772486 29
1772603 0
1772614 19
1772642 0
1772762 17
1772790 0
1772924 0
1772954 0
1772961 0
1773064 0
1773227 0
1773299 0
1773361 0
1773392 41
1773490 3
1773529 3
1773748 0
1773904 0
1774048 0
1774269 0
1774284 0
1774302 75
1774451 11
1774455 0
1774515 11
1774610 22
1774619 0
1774652 16
1774724 46
1774767 0
1774805 0
1774958 43
1774988 0
1775016 0
1775079 0
1775231 0
1775270 0
1775375 0
1775416 0
1775468 0
1775585 0
1775597 16
1775728 0
1775908 1
1775919 0
1775975 8
1776034 0
1776038 0
1776105 0
1776183 0
1776227 0
1776231 0
1776255 0
1776264 107
1776303 76
1776324 4
1776543 0
1776578 0
1776720 26
1776765 4
1776774 0
1776786 8
1776925 0
1776972 0
1777101 52
1777316 0
1777484 49
1777546 0
1777554 77
1777591 0
1777657 0
1777765 0
1777853 0
1777867 43
1777933 4
1777978 0
1778056 0
1778071 78
1778623 13
1778833 3
1778897 0
1778905 0
1779352 0
1779401 0
1779415 10
1779660 0
1780190 23
1780198 0
1780234 0
1780466 0
1780493 108
1780675 0
1780777 0
1781245 0
1781353 0
1781389 0
1781462 0
1781668 0
1781863 0
1781887 0
1781890 74
1782163 6678
1782253 41
1782635 0
1782772 0
1782820 9
1782946 0
1782986 0
1783039 0
1783078 0
1783364 0
1783446 0
1783496 18
1783547 0
1783802 0
1783822 6019
1784098 33
1784116 40
1784823 0
1784833 33
1785091 283
1785291 0
1785305 0
1785462 0
1785594 27
1785618 0
1785624 0
1785881 0
1786166 0
1786504 0
1786566 0
1786609 9
1786642 0
1786720 17
1786758 0
1786780 12
1786852 0
1786954 0
1787008 35
1787285 30
1787308 0
1787353 0
1787367 0
1787428 3
1787455 0
1787596 62
1787872 0
1787883 0
1787902 8
1788015 0
1788228 14
1788465 0
1788643 0
1788873 0
1788928 0
1789030 0
1789036 0
1789213 0
1789567 0
1789708 1
1790190 6
1790632 0
1790641 17
1790643 0
1790651 0
1790673 0
1790698 0
1790712 0
1790726 0
1790951 0
1791191 10
1791279 0
1791305 0
1791476 0
1791644 10
1791671 0
1791744 0
1791845 0
1791977 14
1792058 0
1792080 0
1792103 26
1792173 0
1792264 38
1792639 0
1792775 8
1793147 0
1793216 0
1793288 0
1793450 0
1793456 20
1793467 0
1793567 0
1793790 0
1793827 0
1793913 0
1793979 10
1794294 3
1794372 3
1794494 0
1794637 20
1794661 0
1794721 0
1794817 0
1794884 0
1794888 17
1794925 10
1794971 0
1795172 70
1795190 0
1795200 0
1795225 12
1795388 0
1795445 26
1795484 0
1795757 67
1795793 0
1795946 55
1796069 0
1796464 0
1796698 30
1797049 0
1797298 61
1797430 79
1797586 0
1797621 155
1797736 0
1797772 0
1797776 0
1797789 0
1797800 0
1797813 82
1797846 102
1797860 24
1797878 7
1798014 0
1798093 0
1798111 0
1798261 0
1798297 0
1798300 0
1798345 0
1798435 39
1798471 0
1798591 29
1798627 0
1798675 0
1798867 0
1798897 0
1798933 0
1798960 0
1798963 1
1798996 0
1799145 0
1799160 0
1799268 0
1799411 0
1799925 0
1799934 10
1800015 0
1800296 0
1800315 0
1800324 1
1800356 0
1800417 5
1800489 0
1800510 0
1800624 6
1800756 0
1800967 0
1801023 7
1801116 0
1801203 0
1801296 0
1801347 0
1801355 0
1801389 0
1801664 25
1801746 23
1801770 0
1802043 0
1802478 0
1802653 0
1802815 0
1802890 0
1803198 0
1803214 0
1803268 0
1803349 0
1803500 0
1803591 0
1803753 0
1803819 4
1803891 45
1803927 46
1803990 0
1803996 59
1804002 19
1804043 0
1804065 11
1804118 0
1804128 0
1804326 0
1804380 0
1804591 0
1804721 65
1804781 0
1804931 0
1805220 0
1805308 0
1805421 0
1805480 0
1805583 8
1805956 0
1806291 0
1806448 0
1806502 0
1806772 0
1806794 13
1806859 15
1806952 29
1806986 0
1807139 0
1807289 62
1807643 0
1807712 0
1807861 0
1808225 0
1808252 0
1808327 19
1808355 0
1808390 0
1808403 0
1808545 0
1808638 0
1808701 0
1808725 0
1808896 5
1808989 0
1809061 44
1809124 0
1809151 33
1809178 0
1809511 0
1809772 0
1809904 0
1810000 0
1810084 0
1810096 0
1810105 0
1810261 0
1810290 0
1810377 23
1810476 23
1810482 0
1810530 0
1810860 0
1810872 0
1810964 0
1811312 0
1811534 0
1811564 0
1811598 0
1811606 15
1811618 0
1811909 0
1811915 0
1812088 0
1812386 0
1812410 6
1812420 69
1812494 0
1812511 0
1812536 0
1812554 30
1812624 0
1812667 0
1812746 0
1812772 0
1812800 0
1812967 0
1813062 9
1813065 6
1813152 0
1813161 0
1813250 0
1813410 44
1813434 3
1813618 7
1813686 0
1813748 0
1813756 0
1813782 0
1813958 1
1813996 0
1814003 0
1814212 0
1814282 25
1814294 15
1814319 6
1814501 16
1814523 0
1814589 0
1814591 2
1814603 43
1814741 0
1814853 1
1814942 0
1814992 0
1815038 0
1815045 0
1815110 0
1815138 0
1815141 0
1815159 22
1815231 0
1815261 1
1815274 0
1815303 8
1815345 58
1815385 37
1815403 0
1815421 0
1815437 0
1815460 0
1815478 0
1815521 62
1815561 34
1815576 0
1815628 6
1815688 0
1815725 56
1815747 23
1815762 0
1815859 0
1815969 0
1816159 17
1816254 0
1816281 63
1816284 52
1816380 0
1816400 0
1816414 0
1816430 0
1816438 0
1816562 0
1816611 0
1816638 2
1816662 30
1816694 0
1816739 0
1816784 0
1816812 10
1816883 0
1816892 0
1816923 23
1816956 0
1817007 36
1817031 0
1817070 40
1817073 53
1817115 2
1817173 0
1817303 0
1817387 0
1817566 0
1817595 0
1817599 79
1817644 0
1817647 106
1817688 0
1817885 78
1817937 0
1817949 0
1818207 0
1818249 0
1818265 0
1818297 27
1818300 0
1818381 35
1818492 10
1818567 0
1818576 28
1818623 0
1818629 32
1818738 59
1818822 0
1818902 1
1818911 5
1818945 0
1818947 15
1818958 0
1819109 0
1819140 0
1819203 30
1819207 21
1819381 30
1819395 31
1819417 49
1819438 78
1819518 0
1819578 7
1819698 124
1819715 0
1819944 79
1819968 3
1820073 78
1820118 16
1820121 122
1820130 19
1820157 50
1820235 44
1820347 16
1820364 22
1820394 26
1820469 18
1820526 50
1820635 3
1820700 9
1820755 33
1820763 0
1820832 21
1820836 15
1820899 101
1820924 11
1821029 3
1821243 56
1821359 0
1821404 0
1821533 5
1821545 0
1821620 33
1821623 9
1821694 50
1821722 3
1821950 65
1821977 18
1822093 0
1822114 0
1822154 19
1822265 3
1822349 11
1822382 24
1822400 37
1822412 0
1822417 0
1822448 20
1822538 43
1822574 0
1822631 26
1822703 10
1822829 15
1822916 12
1823307 91
1823327 0
1823332 0
1823336 0
1823352 86
1823442 18
1823449 0
1823498 0
1823507 0
1823537 0
1823592 0
1823607 0
1823637 76
1823673 26
1823730 0
1823750 78
1823753 0
1823949 70
1823953 139
1823970 0
1823989 0
1824092 13
1824102 0
1824167 0
1824194 0
1824246 3
1824299 2
1824338 29
1824381 63
1824390 0
1824394 0
1824443 4
1824481 33
1824590 10
1824679 32
1824690 0
1824805 11
1824811 14
1824848 17
1824865 4
1824920 0
1824934 9
1825007 4
1825095 0
1825165 0
1825285 189
1825291 92
1825447 57
1825461 15
1825621 0
1825684 22
1825809 47
1825826 56
1825866 19
1825941 64
1825992 0
1825999 88
1826183 0
1826214 0
1826240 7
1826480 133
1826822 0
1826965 0
1827090 0
1827135 0
1827186 0
1827228 67
1827363 23
1827537 0
1827546 1
1827559 0
1827569 120
1827586 4
1827603 0
1827640 51
1827811 26
1827897 0
1828123 34
1828198 19
1828489 0
1828530 0
1828534 51
1828606 171
1828945 19
1829060 0
1829276 5
1829319 0
1829457 9
1829481 0
1829595 6
1829598 12
1829658 0
1830042 0
1830108 13
1830222 27
1830231 72
1830336 0
1830378 4
1830393 0
1830420 0
1830501 18
1830522 0
1830594 4
1830693 0
1830805 0
1831008 60
1831028 243
1831034 0
1831085 0
1831283 8
1831322 0
1831445 162
1831472 0
1831559 0
1831878 0
1832166 543
1832201 0
1832251 0
1832327 124
1832337 196
1832374 15
1832378 0
1832398 0
1832438 0
1832492 18
1832513 0
1832620 3
1832650 0
1832802 43
1832853 50
1832934 0
1833168 37
1833226 0
1833350 0
1833372 0
1833427 0
1833509 89
1833626 0
1833881 99
1833930 0
1833987 21
1834007 13
1834252 0
1834434 5
1834471 0
1834490 0
1834652 0
1834661 11
1834686 0
1834740 79
1834850 108
1835036 0
1835114 24
1835132 45
1835303 0
1835330 0
1835364 0
1835390 0
1835481 0
1835483 0
1835698 0
1835826 68
1835850 0
1835860 29
1835956 19
1836051 0
1836121 2
1836211 179
1836226 70
1836262 0
1836304 8
1836307 0
1836325 0
1836355 0
1836478 58
1836655 45
1836720 0
1836817 0
1836829 41
1836933 12
1836957 0
1836997 0
1837031 127
1837076 92
1837106 0
1837144 0
1837175 54
1837208 0
1837325 17
1837385 0
1837525 23
1837793 28
1837795 0
1837813 0
1837832 0
1838000 0
1838011 20
1838153 0
1838261 0
1838326 0
1838365 0
1838389 0
1838426 0
1838507 0
1838563 62
1838567 0
1838630 0
1838681 0
1838730 0
1838737 0
1838743 0
1838750 0
1838861 24
1839074 23
1839221 0
1839470 0
1839566 0
1839672 30
1839693 0
1839710 16
1839787 6
1840001 0
1840049 0
1840207 3
1840211 0
1840224 0
1840412 0
1840435 19
1840453 0
1840605 0
1840665 0
1840708 0
1840711 8
1840729 0
1840761 0
1840839 0
1840938 0
1840995 11
1841094 0
1841144 0
1841203 0
1841272 0
1841347 13
1841424 0
1841458 0
1841644 19
1841746 27
1841749 85
1841761 0
1841971 0
1842014 57
1842028 0
1842043 0
1842234 0
1842315 0
1842393 0
1842426 1
1842498 0
1842591 2
1842645 52
1842681 0
1842702 31
1842756 0
1842855 0
1842942 29
1842954 20
1843059 26
1843077 77
1843137 0
1843195 0
1843245 0
1843253 0
1843287 0
1843349 0
1843365 10
1843708 0
1843756 57
1843867 0
1843894 0
1844230 3
1844349 136
1844418 0
1844451 0
1844577 50
1844668 28
1844752 0
1844791 0
1844934 0
1844959 14
1845053 18
1845102 19
1845177 307
1845348 0
1845480 0
1845502 0
1845732 0
1845833 0
1846169 0
1846211 0
1846244 3
1846310 1
1846358 19
1846550 0
1846748 0
1846946 0
1847096 0
1847333 0
1847415 0
1847471 5
1847780 97
1847798 19
1847912 45
1847966 0
1848049 0
1848245 0
1848256 0
1848305 0
1848382 0
1848440 0
1848686 0
1848712 0
1848746 0
1848748 25
1848845 0
1848887 42
1849993 50
1850114 58
1850357 3
1850598 120
1850601 0
1850652 42
1850694 41
1850696 12
1850731 0
1850776 189
1850865 76
1850905 0
1851034 42
1851067 74
1851149 0
1851253 18
1851256 225
1851513 0
1851577 35
1851676 46
1851685 0
1851703 0
1851799 3
1851856 13
1851907 96
1852012 13
1852030 1
1852036 0
1852042 8
1852105 168
1852124 49
1852163 28
1852193 45
1852214 17
1852225 0
1852264 0
1852439 15
1852493 0
1852550 0
1852600 14
1852691 35
1852950 0
1852962 0
1852978 1
1853020 63
1853050 32
1853284 39
1853296 69
1853371 5
1853470 0
1853542 0
1854109 8
1854584 19
1854619 5
1854803 0
1854959 43
1855053 26
1855070 13
1855078 82
1855085 88
1855094 0
1855125 0
1855137 0
1855461 183
1855683 0
1855764 83
1856022 31
1856253 0
1856847 0
1856858 63
1857091 69
1857133 0
1857222 0
1857534 18
1857554 0
1857611 18
1857983 10
1858197 5
1858251 28
1858277 28
1858304 0
1858436 0
1858445 0
1858457 0
1858486 26
1858735 0
1858765 0
1858818 0
1858831 0
1858876 0
1859134 0
1859168 0
1859191 1
1859204 0
1859286 0
1859327 0
1859346 25
1859404 0
1859432 0
1859520 1
1859631 24
1860006 25
1860131 46
1860175 0
1860489 0
1860678 2
1860687 11
1860765 0
1860774 0
1860858 35
1860879 75
1860921 17
1861016 0
1861110 0
1861122 0
1861131 21
1861247 6
1861294 0
1861303 0
1861336 0
1861493 0
1861738 65
1861756 723
1861780 0
1861802 10
1861924 40
1862121 0
1862204 0
1862422 0
1862859 0
1862892 29
1862898 0
1862947 21
1862983 24
1863017 79
1863120 0
1863348 0
1863611 0
1863674 0
1863708 0
1863716 0
1863803 9
1863874 0
1863881 1
1863978 0
1864043 0
1864066 0
1864097 0
1864265 0
1864466 29
1864509 0
1864551 0
1864609 0
1864616 0
1864679 0
1865049 39
1865067 80
1865167 42
1865353 0
1865574 0
1865619 0
1865757 0
1865794 44
1865845 35
1865881 132
1865920 0
1866067 0
1866119 0
1866213 0
1866361 30
1866397 47
1866400 89
1866406 102
1866444 0
1866600 0
1866650 0
1866891 62
1866960 0
1867155 12
1867306 0
1867373 0
1867468 22
1867481 44
1867484 30
1867517 82
1867556 255
1867688 121
1867724 0
1867799 42
1867823 8
1867907 0
1868049 0
1868078 0
1868195 194
1868249 0
1868319 208
1868335 0
1868502 12
1868514 0
1868543 0
1868599 77
1868778 0
1868805 184
1868941 30
1868973 15
1869051 15
1869136 105
1869154 0
1869162 0
1869220 0
1869246 2
1869270 20
1869376 1
1869389 0
1869438 0
1869444 15
1869575 0
1869600 64
1869693 0
1869714 0
1869856 0
1869876 1
1870066 0
1870303 9
1870356 0
1870456 32
1870626 41
1870753 200
1870799 23
1870814 7
1870929 0
1870942 0
1870975 0
1871034 10
1871040 0
1871078 0
1871080 0
1871109 0
1871123 6
1871280 0
1871370 12
1871445 46
1871584 12
1871683 21
1871686 111
1871713 64
1871759 0
1871873 39
1871933 0
1872103 0
1872406 0
1872422 0
1872657 0
1872750 53
1872871 0
1872882 0
1872910 0
1872937 0
1872982 4
1873126 15
1873132 12
1873156 21
1873369 32
1873580 14
1873789 0
1873812 0
1873877 0
1874102 0
1874228 0
1874355 0
1874542 0
1874580 6
1874761 0
1875206 28
1875230 0
1875239 0
1875268 0
1875288 5
1875305 0
1875317 26
1875480 11
1875790 0
1875805 64
1875955 124
1875965 0
1876054 4
1876084 33
1876106 27
1876303 0
1876357 0
1876592 37
1876652 69
1876660 328
1876762 57
1876766 24
1876856 28
1877006 7
1877178 8
1877254 43
1877278 6
1877629 19
1877664 29
1877710 0
1877840 0
1877886 0
1877925 0
1877993 30
1878020 0
1878034 0
1878096 31
1878131 30
1878262 26
1878279 19
1878339 0
1878358 25
1878366 13
1878449 0
1878516 49
1878518 97
1878655 0
1878729 0
1878779 0
1878807 0
1878869 95
1879035 31
1879050 0
1879234 16
1879249 0
1879270 11
1879278 51
1879335 18
1879676 0
1879989 30
1880089 8
1880129 0
1880213 55
1880313 0
1880383 0
1880471 0
1880492 0
1880503 14
1880594 66
1880698 129
1880760 1
1880857 0
1880890 0
1880911 0
1881114 0
1881230 0
1881294 0
1881499 0
1881520 64
1881685 0
1881745 58
1882141 0
1882423 0
1882482 0
1882560 0
1882626 0
1882686 0
1882826 0
1883191 4
1883298 0
1883311 7
1883371 0
1883375 0
1883410 48
1883447 0
1884395 0
1884416 0
1884419 0
1884582 0
1884617 0
1884720 0
1884822 0
1884977 0
1885043 0
1885127 0
1885264 0
1885277 0
1885285 0
1885299 21
1885337 0
1885347 0
1885539 0
1885589 0
1885706 55
1885734 84
1885845 77
1885910 0
1886129 62
1886207 37
1886243 8
1886360 0
1886390 17
1886495 0
1886621 17
1886651 27
1886723 52
1886798 17
1886853 4
1886897 7
1886948 12
1886987 2
1887109 42
1887121 0
1887460 0
1887657 59
1887838 0
1887887 0
1888125 67
1888260 0
1888589 0
1888628 0
1888649 0
1888673 0
1888748 0
1888850 0
1888862 0
1888910 0
1888916 0
1888952 0
1888965 0
1889159 0
1889225 0
1889321 0
1889339 0
1889357 0
1889378 0
1889411 0
1889421 0
1889570 0
1889660 0
1889777 0
1889855 0
1890126 0
1890151 0
1890163 0
1890174 0
1890276 3
1890288 157
1890290 89
1890415 0
1890436 0
1890521 70
1890550 17
1890597 0
1890653 0
1890657 0
1890688 0
1890691 80
1890701 13
1890944 0
1890980 9
1891070 0
1891315 0
1891328 0
1891358 0
1891381 0
1891476 0
1891725 94
1891793 0
1891955 92
1891967 21
1892027 0
1892117 47
1892208 0
1892246 0
1892349 0
1892386 82
1892422 76
1892550 0
1892565 0
1892626 0
1892645 22
1892657 0
1892735 10
1892753 0
1892879 0
1893061 0
1893179 0
1893218 43
1893335 44
1893482 0
1893551 0
1893680 0
1893761 0
1893859 0
1893895 0
1893904 3
1893936 12
1893938 29
1894157 0
1894439 0
1894502 0
1894886 0
1895002 0
1895027 0
1895199 0
1895341 0
1895698 84
1895735 0
1895899 2
1895921 0
1896014 9
1896020 0
1896030 0
1896250 0
1896439 13
1896480 20
1896555 26
1896568 0
1896709 0
1896759 0
1896862 0
1896888 0
1896933 0
1896970 6
1897032 25
1897050 0
1897102 0
1897104 66
1897159 9
1897225 0
1897249 0
1897384 0
1897877 0
1898127 0
1898421 2
1898458 0
1898678 0
1898757 35
1898760 0
1898944 0
1899022 0
1899179 0
1899292 0
1899736 0
1899817 0
1900009 11
1900172 0
1900244 0
1900357 0
1900383 0
1900427 0
1900594 0
1900596 0
1900720 0
1900724 0
1900753 0
1900789 0
1900846 0
1900870 0
1900972 0
1901120 0
1901170 0
1901274 0
1901288 0
1901295 0
1901346 0
1901472 0
1901495 0
1901514 0
1901700 0
1901793 0
1901904 0
1901913 0
1901970 0
1901997 0
1902056 0
1902060 0
1902081 0
1902106 0
1902377 0
1902440 0
1902728 0
1902830 0
1902851 0
1902960 0
1903259 0
1903351 0
1903506 0
1903777 0
1903876 0
1904080 0
1904134 1
1904632 0
1905290 10
1905432 0
1905600 0
1905616 0
1905633 0
1905792 0
1905814 0
1905876 0
1905960 16
1906019 68
1906160 0
1906249 0
1906284 0
1906295 0
1906381 0
1906389 0
1906411 0
1906438 0
1906445 0
1906470 0
1906491 0
1906742 0
1906771 0
1906826 19
1906832 36
1906870 0
1906918 0
1906953 0
1907058 63
1907199 0
1907209 28
1907291 0
1907345 54
1907408 0
1907463 0
1907490 0
1907904 10
1907933 69
1907970 0
1908013 0
1908235 0
1908301 0
1908381 0
1908392 0
1908437 0
1908448 0
1908589 0
1908910 0
1908944 0
1908970 0
1908973 0
1909078 0
1909087 0
1909159 0
1909788 0
1909878 6
1910207 0
1910312 0
1910322 0
1910356 0
1910413 0
1910445 0
1910466 0
1910483 0
1910503 0
1910520 0
1910685 0
1910848 0
1910977 0
1911103 0
1911169 0
1911241 0
1911268 0
1911439 0
1911847 0
1911940 28
1911952 0
1912045 0
1912138 0
1912210 0
1912234 0
1912478 0
1912498 19
1912765 144
1912959 0
1913005 21
1913111 0
1913130 0
1913179 169
1913185 38
1913197 0
1913220 0
1913335 0
1913417 0
1913459 0
1913471 0
1913570 113
1913742 42
1913771 76
1913789 10
1913894 9
1913903 0
1914047 292
1914086 0
1914304 0
1914342 0
1914602 3
1914611 123
1914715 42
1914730 0
1914751 0
1914774 0
1914776 0
1914796 0
1914884 0
1915013 123
1915103 87
1915106 14
1915112 0
1915121 141
1915127 141
1915142 0
1915166 0
1915355 57
1915367 49
1915589 71
1915631 119
1915682 18
1915694 0
1915730 14
1915793 5
1915841 0
1915889 0
1915913 32
1915964 0
1916027 0
1916059 0
1916080 0
1916086 0
1916229 0
1916265 0
1916499 32
1916545 0
1916680 0
1916719 0
1916791 50
1917034 26
1917090 12
1917112 0
1917120 0
1917133 30
1917168 0
1917283 0
1917325 0
1917421 0
1917661 0
1917766 0
1917937 0
1918021 0
1918105 0
1918579 0
1918594 0
1918690 0
1918717 0
1918732 0
1918738 0
1918752 0
1918879 0
1918890 0
1918933 0
1919047 36
1919255 0
1919292 0
1919357 20
1919506 0
1919551 0
1919680 31
1919806 368
1919835 0
1919969 0
1920025 0
1920088 66
1920194 0
1920280 44
1920450 44
1920454 0
1920511 0
1920652 0
1920757 7
1920883 0
1920934 0
1920937 11
1921137 0
1921194 22
1921266 0
1921343 0
1921416 0
1921473 0
1921494 0
1921705 0
1921879 0
1921920 0
1921956 86
1922034 0
1922069 0
1922081 0
1922234 0
1922426 9
1922555 0
1922588 0
1922598 0
1922624 0
1922753 0
1922792 4
1922885 0
1922934 16
1922991 0
1923003 27
1923051 50
1923141 5
1923225 0
1923537 0
1923579 0
1923612 0
1923657 0
1923681 2
1923738 0
1923780 0
1923957 58
1924068 30
1924077 0
1924098 37
1924185 20
1924242 23
1924263 105
1924284 3
1924356 0
1924368 0
1924401 21
1924435 0
1924620 34
1924684 0
1924706 0
1924743 29
1924917 51
1924929 2
1925061 45
1925173 22
1925211 0
1925248 10
1925259 17
1925655 0
1925954 0
1926242 0
1926315 165
1926537 0
1926720 0
1927098 0
1927140 64
1927275 0
1927307 0
1927406 0
1927767 0
1927824 0
1928183 6
1928276 20
1928529 0
1928558 0
1928583 39
1928598 9
1928656 0
1928756 0
1928808 0
1928853 0
1929021 7
1929064 0
1929080 0
1929336 56
1929567 0
1929621 0
1929637 0
1929679 12
1929735 5
1930015 0
1930036 11207
1930091 0
1930209 70
1930301 0
1930522 0
1930567 0
1930577 0
1930672 21
1930768 7
1930867 62
1930929 0
1931151 79
1931238 0
1931275 36
1931341 124
1931504 0
1931519 0
1931579 0
1931651 31
1931716 0
1931766 0
1931789 128
1931871 0
1932079 0
1932106 0
1932148 16
1932234 0
1932379 42
1932591 0
1932781 0
1932846 0
1932864 13
1932936 0
1932966 0
1933000 8
1933038 8
1933081 12
1933122 13
1933124 0
1933134 11
1933140 0
1933254 0
1933293 0
1933343 5
1933373 0
1933443 28
1933898 0
1933910 0
1934016 0
1934056 38
1934087 0
1934159 0
1934240 0
1934279 25
1934300 15
1934399 13
1934411 0
1934593 0
1934619 0
1934635 72
1934647 63
1934656 0
1934856 21
1934865 0
1934869 0
1934936 0
1935008 4
1935095 0
1935262 0
1935482 0
1935737 0
1935791 0
1935806 0
1935877 0
1935897 28
1936090 0
1936154 0
1936261 0
1936537 0
1936636 0
1936645 1
1936726 0
1936765 0
1936822 0
1936963 0
1937033 9
1937142 34
1937207 0
1937250 0
1937286 0
1937298 0
1937370 0
1937413 0
1937459 3
1937515 42
1937569 4
1937615 0
1937749 0
1937811 0
1937853 11
1937859 52
1938112 16
1938149 0
1938157 0
1938175 0
1938182 0
1938343 0
1938400 3
1938408 0
1938502 33
1938508 18
1938572 51
1938637 2
1938746 33
1938803 12
1938878 18
1938908 18
1938925 9
1939037 46
1939115 19
1939124 10
1939142 8
1939151 137
1939154 16
1939199 66
1939304 14
1939328 62
1939557 0
1939574 94
1939694 8
1939754 0
1939834 61
1939855 51
1939877 42
1939891 52
1940065 44
1940069 43
1940116 14
1940213 22
1940231 0
1940387 0
1940443 14
1940456 14
1940474 32
1940735 0
1940873 114
1940903 54
1940982 79
1941002 48
1941091 8
1941278 158
1941437 3
1941545 45
1941626 56
1941674 57
1941743 52
1941753 3
1941869 0
1941924 0
1941936 78
1941977 38
1942110 85
1942114 18
1942161 5
1942258 36
1942276 0
1942445 0
1942447 0
1942454 0
1942760 0
1942846 0
1942900 30
1943202 0
1943220 7
1943350 0
1943384 0
1943394 4
1943446 31
1943482 0
1943494 0
1943558 0
1943574 0
1943580 0
1943583 0
1943593 0
1943717 0
1943763 0
1943791 0
1943799 0
1943811 0
1943897 0
1943915 0
1943954 61
1943956 10
1943981 10
1943984 21
1944009 0
1944016 0
1944039 130
1944126 83
1944152 202
1944165 0
1944224 0
1944353 0
1944363 0
1944438 0
1944528 67
1944531 12
1944611 14
1944631 0
1944672 0
1944697 0
1944716 0
1944758 0
1944776 0
1944791 31
1944871 0
1944915 0
1944919 109
1944953 32
1944977 0
1944980 50
1945067 80
1945121 0
1945138 0
1945145 38
1945196 0
1945242 52
1945311 4
1945323 2
1945329 122
1945479 0
1945551 0
1945577 49
1945735 0
1945769 0
1945817 0
1945841 0
1945871 0
1946070 3
1946236 0
1946381 0
1946454 0
1946521 0
1946685 0
1946847 0
1946998 0
1947100 0
1947256 0
1947481 0
1947727 10
1947766 0
1947778 0
1947787 0
1947825 12
1947937 0
1948053 1
1948079 0
1948189 0
1948217 12
1948313 0
1948359 0
1948447 0
1948471 0
1948513 11
1948541 0
1948555 26
1948741 8
1948811 0
1948848 0
1949019 0
1949316 0
1949426 71
1949522 0
1949685 0
1949724 0
1949757 11
1949782 0
1949883 0
1949923 0
1949958 0
1950030 0
1950054 0
1950075 0
1950261 0
1950303 0
1950388 0
1950399 33
1950422 0
1950756 0
1950971 0
1951005 0
1951119 0
1951232 3
1951367 0
1951373 0
1951601 0
1951696 0
1951702 0
1951789 0
1952082 0
1952167 0
1953259 0
1953363 0
1953372 0
1953381 0
1953426 0
1953597 0
1953711 0
1954182 0
1954268 0
1954305 0
1954361 0
1954413 0
1954503 0
1954609 0
1954821 0
1955179 0
1955368 0
1955387 0
1955404 76
1955450 0
1955468 0
1955611 31
1955756 0
1955804 63
1955930 91
1956005 0
1956098 0
1956188 8
1956260 9
1956281 0
1956469 64
1956484 72
1956487 3
1956537 0
1956607 0
1956877 0
1956928 0
1957036 0
1957054 0
1957084 0
1957234 0
1957282 0
1957369 0
1957399 0
1957450 0
1957519 0
1957612 0
1957624 0
1957687 0
1957756 0
1957839 0
1957864 0
1957921 0
1958004 0
1958095 0
1958182 0
1958217 0
1958278 0
1958461 0
1958497 0
1958578 0
1958605 0
1958656 0
1958770 0
1958881 0
1958893 0
1958950 0
1958965 0
1958978 0
1959244 46
1959400 0
1959487 9
1959498 0
1959517 0
1959558 0
1959782 0
1959850 0
1960065 0
1960147 8
1960177 94
1960225 16
1960276 0
1960354 50
1960468 234
1960507 1
1960876 0
1960897 0
1961023 8
1961320 62
1961350 116
1961404 12
1961419 19
1961504 42
1961514 0
1961518 0
1961596 0
1961606 0
1961632 0
1961669 0
1961707 14
1961727 7
1961937 38
1962174 105
1962201 0
1962210 29
1962575 198
1962600 67
1962687 0
1962918 0
1963242 0
1963437 0
1963456 81
1963458 77
1963563 0
1963779 23
1963905 0
1963947 0
1963965 25
1963975 0
1963980 0
1963985 0
1963990 9
1964039 0
1964139 8
1964265 1
1964280 0
1964328 0
1964685 0
1964984 0
1965147 0
1965154 150
1965164 0
1965169 0
1965179 0
1965184 0
1965189 0
1965194 0
1965198 0
1965227 0
1965266 0
1965281 0
1965308 0
1965342 0
1965612 0
1965648 0
1965711 1
1965814 0
1965864 0
1966053 1
1966149 0
1966215 1
1966227 0
1966254 0
1966473 40
1966477 12
1966518 0
1966633 31
1966761 0
1966776 0
1967138 0
1967141 0
1967255 0
1967497 0
1967708 0
1967792 35
1967920 0
1968066 0
1968075 0
1968578 0
1968700 0
1969085 0
1969123 0
1969256 0
1969305 0
1969551 0
1969595 0
1970480 0
1970482 0
1970655 32
1970907 0
1970970 18
1971380 12
1972040 0
1972046 0
1972060 0
1972256 29
1972490 0
1972518 2
1972689 0
1972699 0
1972749 0
1972802 0
1972852 0
1973590 0
1973640 0
1973671 0
1973683 0
1973712 0
1973749 0
1973845 0
1973860 0
1974034 0
1974145 4
1974164 0
1974370 20
1974470 0
1974539 0
1974652 0
1974683 89
1975029 9
1975145 2
1975262 66
1975430 32
1975452 0
1975456 0
1975467 0
1975473 0
1975477 0
1975481 0
1975488 0
1975498 0
1975514 0
1975576 0
1975712 0
1975832 0
1975913 0
1976057 0
1976690 0
1976891 0
1976896 0
1976941 40
1977244 7
1977280 0
1977419 0
1977762 11
1977795 44
1977939 0
1978382 0
1978493 0
1978565 28
1979059 120
1979176 0
1979203 0
1979561 23
1979627 0
1979645 0
1979665 1
1979669 120
1979819 122
1979843 21
1979889 0
1979915 0
1979942 2
1980041 0
1980176 0
1980257 0
1980320 8
1980701 0
1980810 0
1980866 0
1980980 0
1982142 0
1982250 23
1982466 89
1982715 0
1982901 70
1982921 0
1983042 10
1983174 126
1983247 7
1983522 0
1983525 12
1984008 0
1984050 41
1984098 0
1984300 0
1984335 0
1984923 4
1984950 0
1985099 0
1985112 0
1985157 0
1985203 0
1985268 0
1985658 0
1986161 0
1986215 0
1986300 0
1986366 0
1986386 0
1986506 0
1986545 1
1986608 1
1986683 68
1986710 0
1986725 0
1986900 0
1987038 0
1987216 0
1987230 0
1987530 20
1987540 0
1987748 0
1987815 0
1987881 17
1987910 0
1988047 4
1988056 36
1988059 0
1988120 0
1988144 45
1988204 54
1988264 0
1988382 0
1988426 42
1988460 0
1988480 0
1988560 0
1988579 0
1989185 0
1989227 1
1989257 3
1989293 0
1989323 0
1989449 0
1989511 0
1989745 0
1989884 0
1989962 58
1989983 38
1990012 0
1990018 815
1990051 0
1990142 0
1990325 18
1990403 44
1990445 0
1990547 73
1990637 2
1990679 44
1990694 0
1990775 0
1990931 0
1990940 115
1990964 0
1991030 0
1991045 0
1991048 0
1991066 0
1991075 0
1991240 363
1991243 46
1991312 14
1991330 0
1991369 0
1991384 0
1991499 0
1991517 0
1991730 0
1991787 0
1991862 27
1991874 0
1992027 0
1992120 0
1992147 0
1992192 4
1992198 116
1992336 0
1992399 0
1992600 0
1992612 6
1992651 17
1992732 0
1992870 0
1992901 0
1992907 0
1992924 0
1992950 0
1992965 0
1993042 0
1993062 0
1993120 0
1993165 9
1993391 54
1993603 0
1993644 0
1993960 12
1993986 0
1993988 0
1994106 0
1994148 6
1994316 17
1994403 0
1994446 0
1994508 35
1994735 3
1995030 0
1995059 0
1995211 13
1995300 24
1995309 2
1995450 26
1995453 83
1995612 0
1995714 0
1995840 20
1995945 0
1996069 20
1996129 10
1996207 15
1996251 0
1996272 0
1996458 35
1996626 0
1996692 0
1996774 23
1996841 22
1996871 0
1996889 9
1996919 28
1996929 0
1996960 20
1997017 84
1997020 115
1997154 117
1997180 0
1997229 0
1997280 0
1997301 117
1997313 0
1997343 0
1997502 70
1997505 27
1997529 10
1997870 0
1997935 0
1997956 22
1997990 3
1998079 2
1998099 67
1998113 45
1998165 0
1998610 0
1998804 0
1998925 0
1999090 0
1999625 0
1999990 0
2000041 0
2000076 0
2000113 16
2000128 0
2000142 0
2000152 16
2000424 0
2000431 0
2000475 0
2000542 0
2000553 19
2000573 0
2000586 0
2000608 48
2000611 31
2000619 0
2000639 16
2000650 0
2000698 36
2000748 16
2000973 54
2001105 4
2001255 0
2001499 0
2001641 0
2001653 0
2001699 20
2001771 155
2001915 18
2001945 13
2002020 11
2002152 0
2002157 0
2002236 0
2002401 0
2002512 0
2002563 0
2002569 0
2002581 0
2002625 0
2002848 0
2002862 14
2002889 0
2002896 24
2003028 30
2003070 6
2003124 12
2003220 19
2003310 0
2003485 0
2003593 0
2003663 0
2004078 0
2004119 0
2004312 0
2004654 0
2004754 0
2004889 14
2004898 0
2005229 137
2005232 0
2005259 0
2005397 0
2005531 67
2005771 1010
2005825 3
2005936 0
2006014 19
2006121 3
2006176 0
2006373 0
2006745 0
2006892 0
2006979 26
2006985 0
2007159 8
2007234 1
2007411 29
2007594 0
2007609 6
2007615 0
2007654 63
2007794 0
2007816 14
2008305 0
2008326 3
2008464 10
2008491 4
2008625 0
2008776 0
2008782 0
2008948 0
2009112 0
2009127 2
2009199 11
2009313 7
2009485 0
2009498 3
2009574 0
2009644 0
2009675 48
2009705 0
2009720 35
2009736 3
2009778 9
2009893 0
2009914 0
2010064 0
2010085 4
2010136 100
2010138 0
2010166 26
2010355 18
2010497 0
2010701 101
2010749 16
2011097 19
2011121 13
2011163 1
2011172 12
2011181 5
2011193 72
2011208 0
2011220 0
2011226 0
2011244 22
2011298 4
2011307 2
2011327 0
2011363 6
2011382 24
2011436 11
2011440 16
2011451 0
2011565 31
2011605 6
2011796 31
2011871 62
2011973 0
2012132 0
2012156 0
2012235 0
2012297 0
2012327 0
2012340 0
2012387 0
2012460 0
2012472 0
2012545 2
2012599 66
2012602 103
2012781 3
2012808 68
2012955 1
2012970 0
2013012 0
2013267 5
2013477 7
2013504 52
2013516 24
2013590 0
2013600 5
2013609 35
2013645 0
2013795 0
2013908 46
2013920 2
2013976 0
2014029 0
2014140 0
2014359 0
2014401 0
2014433 0
2014440 0
2014458 0
2014521 0
2014533 0
2014686 0
2014707 0
2014767 0
2015007 0
2015136 60
2015139 3
2015166 0
2015242 0
2015338 15
2015383 0
2015403 9
2015485 2
2015745 17
2015802 0
2015950 0
2016002 0
2016030 179
2016041 90
2016111 12
2016126 0
2016327 17
2016634 0
2016787 66
2017150 0
2017204 3
2017238 72
2017272 88
2017346 18
2017593 0
2017902 0
2018175 0
2018241 0
2018868 0
2019006 0
2019879 3
2019894 0
2020170 1
2020236 0
2020449 42
2020475 0
2020793 0
2020833 0
2020895 5
2021072 0
2021297 0
2021405 0
2021462 0
2021690 0
2022095 4
2022110 0
2022327 0
2022344 0
2022614 0
2022701 19
2022838 0
2023176 0
2023238 0
2023547 0
2023610 0
2023756 17
2024009 0
2024107 0
2024215 0
2024444 0
2024476 0
2024491 0
2024539 0
2024576 25
2024782 19
2024795 77
2024801 2
2024956 16
2025027 0
2025038 1
2025163 0
2025202 2
2025220 0
2025280 0
2025283 2
2025313 0
2025331 0
2025502 0
2025870 0
2026087 1
2026142 0
2026184 0
2026240 6
2026369 24
2026376 0
2026800 9
2026884 92
2027066 5
2027222 0
2027267 0
2027288 130
2027313 101
2027319 122
2027333 31
2027349 45
2027373 0
2027419 0
2027455 5
2027467 0
2027514 0
2027775 0
2027889 45
2028107 1
2028424 48
2028477 47
2028561 25
2029279 0
2029285 0
2029490 0
2029602 0
2029661 0
2029727 0
2029736 0
2029856 0
2029880 0
2029976 0
2030003 0
2030063 0
2030192 0
2030285 0
2030312 0
2030807 0
2031131 27
2031239 66
2031293 0
2031317 0
2031324 0
2031345 0
2031352 0
2031386 3
2031414 74
2031472 25
2031642 12
2031646 0
2032075 0
2032211 0
2032395 0
2032427 12
2032460 0
2032553 1
2032883 0
2032925 0
2033066 0
2033270 0
2033282 0
2033427 0
2033503 91
2033557 0
2033636 0
2033806 22
2034041 0
2034141 0
2034388 0
2034467 0
2035655 10
2035893 6
2035905 7
2035927 0
2035997 2
2036307 0
2036385 0
2036409 4
2036577 0
2036643 5
2036649 21
2037062 33
2037070 0
2037140 2
2037179 18
2037252 38
2037285 0
2037387 0
2037409 0
2037444 0
2037482 0
2037534 2
2037578 0
2037615 0
2037636 6
2037654 2
2037705 8
2037719 0
2037816 0
2037831 0
2037882 49
2037901 0
2038104 0
2038118 0
2038140 0
2038167 0
2038176 8
2038305 23
2038308 13
2038338 0
2038368 0
2038446 13
2038527 0
2038611 0
2038647 0
2038686 0
2038692 16
2038719 18
2038725 0
2038911 0
2038956 0
2038974 8
2038980 0
2039067 1
2039103 3
2039124 0
2039232 0
2039277 1
2039373 0
2039376 29
2039472 0
2039502 5
2039573 0
2039682 0
2039697 9
2039733 0
2039763 1
2039781 0
2039867 5
2040087 5
2040129 10
2040144 40
2040243 0
2040288 0
2040528 0
2040702 0
2040766 44
2041057 7
2041090 0
2041183 37
2041229 0
2041243 0
2041447 53
2041471 45
2041502 0
2041549 0
2041606 28
2041723 32
2041810 0
2041930 0
2042008 0
2042075 1
2042295 0
2042357 0
2042381 0
2042453 19
2042509 0
2042556 0
2042568 0
2042585 5
2042603 0
2042789 41
2042873 0
2042876 0
2043218 0
2043254 55
2043556 11
2043752 37
2043854 66
2043903 0
2044065 0
2044101 0
2044109 0
2044209 0
2044364 1
2044634 0
2044742 3
2044964 71
2045078 0
2045274 0
2045313 0
2045396 10
2045663 12
2045678 0
2045851 0
2045886 0
2046235 0
2046307 0
2046331 0
2046568 0
2046781 0
2046896 0
2046955 13
2047043 17
2047051 0
2047205 0
2047432 0
2047495 2
2047598 0
2047606 0
2047636 0
2047652 0
2047688 0
2047691 0
2047898 0
2047904 0
2047917 16
2047950 0
2048000 0
2048026 0
2048300 5
2048354 26
2048546 0
2048550 5
2048601 0
2048619 0
2048624 0
2048635 0
2048649 0
2048669 24
2048719 0
2048803 6
2048852 75
2048858 8
2049066 50
2049138 0
2049178 8
2049206 49
2049212 0
2049357 0
2049510 0
2049537 0
2049631 31
2049649 37
2049711 0
2049910 0
2050152 0
2050180 198
2050240 46
2050351 9
2050479 2
2050482 23
2050499 0
2050536 0
2050592 25
2050598 0
2050837 19
2050983 16
2051055 70
2051169 0
2051322 0
2051445 0
2051475 0
2051482 0
2051491 0
2051545 0
2051570 0
2051836 0
2051887 0
2051908 7
2052115 88
2052199 7
2052205 7
2052397 16
2052582 0
2052593 69
2052681 0
2052713 0
2052757 64
2052810 0
2052869 0
2052923 214
2052959 0
2053193 0
2053205 62
2053256 0
2053328 0
2053409 0
2053472 21
2053538 0
2053595 0
2053631 0
2053658 0
2053667 63
2053670 0
2053679 0
2053700 0
2053763 50
2053811 0
2053865 5
2053877 0
2053907 62
2053922 0
2053964 0
2053970 0
2054057 16
2054075 0
2054108 0
2054213 0
2054302 0
2054375 0
2054464 0
2054640 0
2054673 4
2054690 0
2054715 0
2054800 13
2054916 13
2055015 0
2055090 0
2055139 32
2055222 0
2055225 0
2055255 0
2055423 0
2055504 15
2055537 0
2055665 0
2055671 120
2055704 49
2055726 0
2055767 0
2055794 0
2055875 8
2055944 0
2056225 0
2056361 15
2056400 0
2056418 37
2056795 0
2056843 0
2056915 9
2056981 0
2057008 0
2057029 0
2057050 0
2057071 45
2057161 0
2057167 0
2057206 0
2057215 100
2057221 0
2057224 121
2057266 9
2057311 16
2057380 119
2057392 0
2057404 0
2057473 0
2057506 2
2057536 0
2057562 0
2057656 0
2057693 0
2057743 0
2057791 0
2057821 0
2057860 28
2057935 0
2057995 0
2058030 0
2058086 0
2058092 11
2058267 0
2058298 0
2058316 62
2058393 36
2058496 0
2058602 0
2058634 0
2058706 0
2058762 0
2058854 2
2059007 12
2059193 0
2059202 0
2059295 0
2059616 0
2059631 0
2059709 1
2059775 0
2060317 23
2060474 38
2060486 0
2061045 0
2061127 0
2061291 28
2061329 0
2061527 40
2061540 0
2061568 0
2061603 0
2061711 13
2061907 0
2061916 0
2062051 0
2062105 6
2062162 32
2062209 0
2062211 88
2062265 0
2062291 4
2062374 0
2062498 11
2062522 0
2062561 51
2062753 6
2062885 13
2062913 0
2062936 0
2062963 0
2063003 65
2063032 28
2063054 0
2063114 0
2063217 0
2063328 0
2063367 11
2063464 0
2063605 0
2063635 0
2063670 0
2063729 0
2063775 0
2063895 40
2064084 30
2064110 0
2064198 0
2064276 0
2064315 25
2064333 0
2064357 0
2064387 0
2064466 0
2064521 0
2064653 0
2064684 0
2064702 0
2064906 0
2064909 16
2064951 0
2064993 0
2065354 0
2065431 0
2065573 0
2065849 0
2065876 0
2066215 29
2066291 0
2066303 66
2066545 0
2066551 12
2066560 0
2066646 0
2066776 0
2066842 0
2067028 0
2067079 18
2067148 0
2067220 0
2067253 164
2067364 0
2067430 0
2067475 0
2067708 0
2067776 0
2067974 0
2067996 0
2068245 0
2068292 0
2068422 0
2068520 0
2068542 49
2068609 0
2068648 0
2068669 0
2068677 0
2068712 0
2068715 0
2068721 0
2068825 0
2068920 19
2068986 0
2069044 0
2069106 0
2069121 0
2069124 55
2069280 24
2069361 23
2069391 0
2069450 0
2069490 1
2069574 0
2069717 0
2070088 0
2070115 0
2070148 0
2070169 0
2070295 0
2070313 0
2070328 0
2070400 9
2070406 44
2070412 19
2070562 23
2070564 0
2070897 0
2071130 0
2071220 32
2071325 0
2071376 48
2071412 0
2071627 0
2071634 0
2071640 0
2071787 0
2071816 3
2071820 47
2072041 0
2072130 0
2072217 0
2072286 0
2072302 0
2072358 0
2072448 0
2072550 2
2072553 0
2072577 0
2072669 0
2072731 0
2072760 0
2072813 0
2072829 56
2072922 8
2073159 0
2073213 7
2073231 15
2073252 8
2073302 0
2073308 0
2073313 0
2073320 0
2073322 0
2073417 0
2073443 0
2073481 0
2073509 0
2073539 180
2073659 56
2073773 10
2073930 43
2073944 5
2074127 10
2074214 0
2074341 0
2074358 0
2074364 0
2074376 0
2074391 0
2074657 0
2074687 0
2074927 0
2074974 0
2075032 43
2075062 0
2075212 0
2075577 0
2075669 0
2075688 34
2075829 0
2076108 0
2076258 0
2076270 0
2076330 45
2076427 0
2076516 120
2076533 0
2076576 0
2076877 0
2076931 0
2076976 0
2077102 0
2077382 0
2077384 2
2077398 8
2077401 6
2077512 36
2077703 5
2077733 61
2077736 0
2078024 4
2078036 72
2078057 63
2078099 0
2078270 6
2078363 0
2078384 0
2078393 0
2078486 0
2078490 5
2078722 35
2078929 19
2079187 21
2079357 0
2079466 44
2079574 0
2079598 3
2079773 0
2079892 0
2079961 0
2079991 0
2080081 0
2080173 13
2080289 4
2080392 0
2080479 0
2080512 58
2080533 39
2080632 0
2080755 63
2080845 0
2080904 0
2080920 37
2080923 0
2080955 1
2080977 0
2081169 0
2081339 0
2081478 4
2081504 7
2081514 0
2081543 0
2081551 0
2081567 0
2081638 0
2081692 0
2081710 2
2081806 38
2081834 0
2081920 0
2082040 79
2082058 0
2082134 0
2082153 33
2082171 0
2082285 48
2082294 0
2082399 79
2082504 15
2082655 0
2082744 0
2082747 0
2082872 20
2082912 23
2083046 71
2083159 90
2083242 5
2083269 156
2083306 140
2083389 0
2083408 201
2083414 31
2083543 48
2083576 2
2083779 258
2083881 39
2084022 7
2084043 268
2084163 29
2084487 202
2084778 2
2084858 123
2085025 0
2085063 66
2085096 0
2085125 54
2085185 48
2085225 0
2085246 0
2085285 0
2085352 17
2085486 11
2085703 35
2085743 46
2085752 1
2085888 26
2086225 0
2086262 8
2086482 0
2086614 3
2086660 0
2086722 0
2086788 26
2086820 0
2086885 1
2087053 0
2087128 32
2087161 14
2087185 70
2087416 0
2087428 0
2087554 0
2087827 0
2087856 0
2087912 0
2087970 19
2088066 0
2088090 18
2088525 16
2088651 0
2088830 0
2088865 0
2088899 0
2088997 0
2089032 19
2089078 0
2089243 0
2089439 0
2089459 0
2089685 0
2089770 3
2089815 0
2089835 0
2089854 0
2089860 14
2090013 57
2090065 0
2090122 46
2090211 0
2090229 0
2090461 0
2090622 3
2090776 0
2090845 0
2090851 0
2090893 0
2090980 3
2091162 17
2091164 0
2091168 0
2091336 0
2091570 1
2091588 0
2091828 0
2091869 0
2092055 0
2092061 23
2092152 0
2092218 0
2092257 0
2092314 0
2092341 3
2092359 0
2092620 2
2092761 0
2092862 0
2092970 0
2093122 0
2093340 11
2093604 23
2093641 0
2093686 0
2093939 0
2094072 0
2094479 0
2094671 0
2094797 0
2094816 0
2094824 0
2094830 216
2094952 0
2095259 0
2095291 0
2095369 0
2096131 0
2096302 0
2096378 0
2096883 0
2097159 0
2097197 0
2097234 0
2097273 0
2097339 0
2097507 7
2097663 0
2097888 0
2097894 0
2097914 28
2097926 0
2097951 0
2098149 24
2098242 58
2098320 0
2098422 0
2098428 0
2098499 0
2098704 0
2098728 0
2098771 6
2098774 0
2098813 0
2098848 32
2098910 6
2099087 29
2099251 0
2099287 0
2099320 57
2099476 29
2099515 0
2099518 24
2099572 115
2099765 1
2099806 0
2099815 39
2099854 22
2100103 0
2100253 0
2100367 50
2100433 0
2100496 0
2100544 0
2100556 0
2100559 0
2100567 0
2100594 0
2100609 0
2100618 0
2100757 0
2100841 0
2100871 24
2101044 0
2101056 0
2101065 0
2101076 0
2101123 0
2101153 109
2101248 0
2101443 0
2101943 0
2102256 54
2102620 0
2102681 0
2102707 0
2102755 0
2102773 0
2102786 0
2102810 0
2102913 0
2103068 0
2103296 7
2103305 20
2103365 0
2103419 0
2103428 0
2103605 0
2103638 2
2103865 0
2104156 35
2104790 0
2105033 0
2105194 0
2105204 50
2105378 0
2105433 0
2105537 0
2105591 0
2105647 63
2105855 0
2105861 0
2106038 0
2106041 37
2106197 0
2106353 0
2106493 56
2106538 5
2106547 0
2106556 54
2106682 9
2106730 56
2106766 41
2106879 0
2106944 0
2107098 0
2107210 0
2107425 0
2107494 51
2107542 15
2107750 0
2107842 0
2107884 0
2107976 0
2108120 0
2108441 0
2108582 0
2108798 0
2108924 0
2108934 0
2108949 0
2108957 0
2108961 0
2108973 0
2109129 11
2109180 18
2109192 0
2109279 0
2109517 0
2109576 2
2109811 0
2109825 40
2109920 0
2110195 0
2110231 0
2110282 0
2110444 0
2110528 0
2110639 0
2110714 0
2111121 0
2111252 0
2111374 0
2111380 14
2111511 0
2111634 0
2111771 0
2111946 0
2112211 0
2112732 0
2112776 10
2112793 0
2112806 0
2112873 0
2112951 0
2112966 0
2113017 0
2113143 0
2113395 0
2113788 0
2113835 0
2113916 0
2113996 0
2114144 0
2114153 48
2114201 4
2114483 0
2114585 8
2114609 28
2114747 0
2114795 71
2114957 0
2115051 0
2115105 2
2115470 29
2115478 88
2115518 0
2115536 52
2115651 0
2115663 50
2115773 50
2115791 0
2115984 0
2115992 0
2116060 0
2116071 0
2116098 0
2116129 0
2116180 0
2116213 45
2116267 0
2116275 0
2116309 0
2116315 0
2116369 4
2116393 43
2116504 0
2116537 0
2116540 9
2116546 0
2116558 0
2116747 0
2116855 0
2116864 63
2116942 0
2116972 106
2117221 0
2117272 0
2117338 0
2117356 0
2117368 0
2117428 65
2117453 0
2117497 0
2117656 0
2117865 0
2118115 0
2118186 0
2118363 0
2118399 0
2118425 0
2118470 0
2118537 0
2118579 0
2118624 0
2118663 0
2118780 0
2118795 0
2118860 56
2119040 0
2119106 0
2119125 0
2119182 0
2119226 0
2119370 22
2119706 0
2119786 25
2119823 0
2119826 0
2119880 0
2119892 0
2119945 0
2120016 4
2120115 0
2120121 69
2120166 0
2120340 0
2120481 0
2120537 0
2120671 20
2120673 0
2120731 0
2120780 21
2120835 0
2120897 67
2121138 0
2121143 0
2121158 0
2121273 0
2121333 17
2121587 7
2121718 0
2121779 0
2121797 20
2121826 2
2121890 0
2121905 0
2121933 12
2121942 53
2121948 0
2122035 64
2122075 0
2122086 0
2122176 64
2122413 0
2122635 37
2122647 0
2122776 8
2122902 52
2122953 74
2122974 0
2123070 0
2123109 0
2123165 6
2123240 0
2123246 0
2123261 0
2123336 10
2123345 22
2123474 27
2123486 0
2123561 0
2123621 0
2123639 0
2123654 27
2123762 0
2124044 0
2124053 0
2124140 50
2124335 3
2124494 0
2124512 0
2124604 1
2124658 24
2124687 0
2124696 0
2124787 0
2124880 94
2124958 0
2125018 0
2125036 0
2125078 0
2125214 0
2125710 0
2126038 0
2126114 0
2126258 0
2126300 4
2126399 26
2126434 0
2126643 0
2126801 0
2126808 3
2127035 0
2127081 0
2127217 0
2127310 0
2127367 44
2127466 0
2127481 0
2127490 0
2127499 54
2127501 15
2127586 0
2127667 0
2127691 0
2127735 0
2127783 0
2127963 11
2127969 0
2128081 0
2128131 0
2128236 0
2128248 0
2128329 0
2128452 13
2128536 0
2128663 0
2128695 18
2128713 47
2128752 0
2128812 0
2129027 0
2129238 0
2129325 0
2129464 0
2129502 0
2129593 0
2129608 16
2129659 0
2129791 0
2129881 10
2129952 0
2129962 8
2130013 0
2130058 0
2130091 0
2130288 0
2130358 0
2130406 0
2130469 0
2130502 0
2130574 0
2130706 0
2130726 0
2130754 0
2130929 49
2130999 0
2131170 0
2131242 0
2131251 0
2131521 0
2131534 0
2131662 0
2131694 0
2131716 0
2131827 0
2131863 0
2132025 0
2132355 0
2132388 0
2132400 83
2132451 0
2132490 5
2132502 35
2132804 0
2132816 0
2132830 0
2133106 0
2133112 5
2133255 0
2133423 0
2133517 0
2133663 0
2133711 13
2133759 8
2133806 0
2133939 0
2133947 11
2133950 36
2133999 0
2134073 0
2134145 5
2134157 0
2134169 0
2134187 1
2134223 0
2134292 0
2134319 0
2134352 0
2134425 0
2134476 0
2134701 0
2134737 0
2134890 4
2134929 30
2135019 8
2135106 0
2135148 19
2135193 0
2135232 0
2135390 0
2135394 0
2136101 1
2136431 22
2136890 0
2137013 13
2137019 0
2137184 0
2137364 0
2137421 0
2137540 0
2137564 37
2138049 0
2138070 2
2138093 0
2138121 102
2138199 19
2138349 0
2138367 2
2138415 0
2138485 0
2138520 0
2138622 0
2138647 0
2138664 7
2138700 0
2138820 0
2138891 0
2138916 4
2138985 0
2138997 0
2139032 0
2139057 2
2139087 0
2139157 0
2139192 0
2139366 0
2139384 0
2139692 4
2139725 35
2139757 29
2139881 0
2139905 0
2139914 56
2139995 0
2140055 0
2140112 0
2140367 0
2140379 0
2140448 19
2140465 0
2140697 6
2140706 32
2140745 10
2140754 0
2140763 0
2140836 37
2140856 0
2140889 54
2141009 1
2141081 18
2141240 0
2141270 0
2141315 60
2141348 9
2141355 0
2141568 22
2141581 2
2141623 0
2141636 0
2141650 0
2141743 19
2141776 0
2141785 0
2141869 0
2141905 13
2141964 38
2142022 0
2142052 0
2142103 0
2142112 0
2142163 0
2142210 0
2142323 0
2142459 22
2142504 0
2142579 0
2142777 0
2142833 61
2142866 94
2142872 82
2142956 0
2143007 87
2143010 0
2143021 0
2143057 0
2143079 0
2143141 0
2143190 42
2143200 0
2143216 0
2143239 0
2143251 0
2143286 0
2143289 0
2143299 0
2143326 0
2143385 0
2143667 0
2143748 0
2143782 0
2143793 2
2143957 0
2143963 0
2144157 0
2144445 15
2144555 0
2144595 21
2144893 0
2144904 0
2145037 0
2145169 0
2145229 0
2145388 15
2145498 1
2145510 0
2145840 0
2145968 0
2146058 0
2146160 0
2146252 2
2146522 0
2146529 0
2146918 0
2146936 0
2146966 71
2147032 0
2147098 0
2147101 0
2147209 0
2147233 0
2147404 9
2147857 0
2147980 5
2148092 0
2148101 4
2148410 0
2148548 0
2148554 0
2148736 8
2148845 0
2148956 0
2149109 0
2149309 5
2149316 37
2149675 0
2149746 0
2149964 0
2150098 0
2150115 4
2150167 4
2150257 0
2150395 0
2150431 0
2150485 0
2150672 0
2150931 0
2150934 0
2151105 16
2151192 0
2151375 1
2151399 1
2151429 0
2151633 8
2151687 0
2151789 0
2151837 0
2151909 0
2151945 0
2151975 0
2151987 0
2152002 0
2152041 43
2152239 0
2152275 0
2152293 0
2152356 1728
2152428 34
2152500 57
2152545 0
2152723 122
2152740 112
2152761 0
2152998 0
2153022 0
2153119 0
2153131 20
2153157 0
2153210 0
2153216 0
2153220 0
2153306 60
2153342 96
2153393 0
2153555 0
2153582 74
2153732 0
2153871 0
2154264 2
2154297 126
2154378 212
2154423 0
2154570 0
2154676 2
2154735 68
2154940 16
2154950 0
2155012 13
2155046 0
2155052 18
2155073 0
2155078 0
2155085 0
2155088 0
2155149 0
2155201 0
2155244 0
2155303 2
2155361 86
2155488 148
2155490 0
2155501 12
2155518 25
2155666 21
2155747 19
2155873 23
2155885 0
2155921 0
2156050 71
2156071 35
2156158 59
2156272 1
2156280 0
2156374 182
2156440 0
2156494 4
2156502 0
2156548 0
2156564 5
2156603 0
2156617 57
2156849 52
2157018 1
2157041 0
2157251 0
2157260 0
2157290 24
2157366 0
2157383 0
2157446 51
2157573 0
2157652 0
2157784 0
2157925 0
2158000 121
2158047 7
2158390 34
2158753 0
2158774 17
2158908 18
2158956 0
2158986 0
2159223 12
2159235 0
2159310 0
2159553 0
2159658 0
2159670 29
2159763 0
2159892 69
2160111 0
2160147 0
2160269 0
2160347 0
2160352 0
2160362 0
2160367 0
2160380 0
2160627 0
2160645 0
2160726 0
2160872 0
2161216 40
2161438 4
2161501 0
2161588 0
2161606 0
2161716 1
2161926 0
2162019 0
2162226 0
2162604 0
2162694 1
2162709 0
2162981 46
2162988 0
2162998 22
2163007 6
2163084 8
2163096 40
2163156 0
2163256 0
2163413 0
2163530 0
2163617 0
2163644 0
2163671 0
2163728 0
2163893 0
2164120 0
2164136 0
2164151 0
2164181 0
2164206 0
2164274 0
2164345 35
2164464 0
2164597 0
2164713 0
2164827 100
2165293 0
2165372 9
2165441 112
2165762 0
2165793 18
2165840 0
2165932 0
2165968 0
2166482 0
2166497 0
2166653 0
2166743 0
2166806 0
2166836 0
2166853 0
2167088 0
2167099 0
2167142 0
2167224 0
2167262 0
2167292 0
2167307 0
2167310 0
2167364 0
2167382 4
2167386 0
2167390 2
2167394 173
2167473 0
2167491 0
2167620 0
2167749 0
2167973 0
2168010 0
2168075 5
2168152 96
2168202 0
2168339 79
2168341 8
2168436 0
2168591 7
2168851 0
2169008 70
2169137 0
2169158 0
2169189 95
2169221 0
2169343 0
2169363 0
2169389 0
2169404 0
2169462 0
2169563 0
2169571 0
2169609 0
2169644 5
2169705 0
2169711 18
2169785 46
2169806 0
2169870 13
2169894 0
2169912 34
2170094 20
2170098 37
2170178 0
2170405 23
2170539 4
2170704 0
2170788 105
2170824 79
2170907 41
2170922 1
2171034 28
2171082 114
2171128 0
2171143 0
2171171 0
2171182 0
2171225 19
2171381 13
2171449 19
2171461 41
2171572 0
2171656 0
2171830 80
2171842 62
2171911 0
2171929 0
2171941 0
2171953 0
2171977 0
2171989 0
2172010 16
2172049 0
2172070 175
2172091 0
2172162 13
2172455 0
2172471 18
2172533 0
2172584 0
2172593 0
2172618 5
2172685 16
2172689 33
2172719 22
2173046 0
2173089 23
2173131 18
2173292 0
2173335 0
2173422 0
2173449 0
2173464 1
2173506 2
2173594 0
2173619 0
2173794 0
2173875 0
2173880 7
2173995 0
2174061 0
2174063 77
2174071 0
2174106 18
2174172 0
2174200 0
2174252 50
2174255 41
2174327 0
2174342 0
2174579 0
2174591 70
2174660 0
2174690 0
2174910 0
2174940 15
2174982 6
2175036 0
2175054 0
2175060 0
2175076 0
2175265 32
2175301 0
2175382 0
2175481 0
2175589 0
2175730 0
2175754 0
2175784 0
2175877 7
2175880 90
2175901 0
2176100 0
2176204 0
2176243 58
2176307 0
2176321 4
2176486 166
2176603 34
2176711 0
2176900 28
2176918 0
2176945 0
2177065 0
2177278 0
2177317 0
2177347 0
2177465 0
2177478 8
2177518 0
2177527 36
2177554 63
2177649 22
2177746 35
2177902 7
2177969 0
2178076 22
2178099 0
2178407 0
2178609 0
2178940 0
2178942 0
2179068 0
2179086 0
2179094 0
2179110 54
2179139 0
2179428 0
2179451 0
2179592 1
2179598 5
2179688 15
2179690 0
2179743 0
2179749 6
2179751 0
2179791 11
2179803 0
2179872 0
2179891 0
2179901 0
2179973 0
2180059 0
2180084 0
2180117 0
2180315 0
2180371 0
2180384 0
2180396 0
2180412 0
2180707 0
2180893 0
2180925 6
2181168 5
2181170 0
2181313 0
2181333 35
2181370 0
2181419 0
2181469 0
2181499 0
2181651 0
2181669 87
2181773 4
2181778 0
2181835 15
2181849 0
2181906 0
2182008 0
2182044 0
2182056 1
2182323 19
2182656 49
2182689 0
2182749 0
2182812 0
2182923 0
2183031 0
2183050 222
2183052 0
2183104 0
2183143 14
2183164 13
2183775 36
2183781 0
2183811 0
2183863 0
2184009 0
2184066 19
2184114 18
2184127 0
2184165 18
2184228 0
2184234 0
2184245 0
2184273 0
2184275 0
2184318 0
2184324 15
2184417 0
2184426 38
2184438 47
2184450 38
2184543 0
2184558 46
2184590 0
2184600 33
2184627 0
2184660 0
2184679 0
2184815 0
2184821 0
2184861 0
2184914 0
2184971 0
2185060 0
2185100 42
2185106 31
2185257 0
2185302 7
2185375 0
2185381 0
2185401 0
2185407 0
2185704 84
2185779 0
2185791 0
2185947 0
2185974 1
2186227 0
2186301 0
2186313 16
2186331 39
2186376 0
2186516 0
2186530 0
2186545 0
2186599 0
2186626 0
2186722 3
2186737 9
2186797 0
2186848 0
2187169 0
2187286 0
2187298 14
2187400 17
2187678 0
2187971 75
2188091 53
2188487 1
2188567 72
2188569 0
2188899 3
2189163 0
2189181 0
2189196 0
2189213 12
2189242 0
2189257 16
2189304 55
2189310 219
2189316 81
2189328 0
2189414 33
2189446 90
2189534 93
2189639 0
2189708 0
2189789 0
2189917 0
2190093 0
2190106 0
2190114 21
2190364 0
2190451 0
2190578 0
2190592 0
2190607 40
2190678 0
2190774 29
2190848 48
2190862 0
2191124 0
2191279 49
2191282 0
2191351 0
2191411 0
2191456 0
2191630 0
2191720 0
2191729 0
2191744 194
2191801 0
2191876 0
2191882 0
2191963 0
2191971 0
2191987 0
2192027 0
2192044 0
2192134 10
2192313 0
2192513 0
2192564 20
2192778 21
2192913 0
2193066 0
2193219 0
2193240 0
2193294 0
2193327 0
2193385 2
2193435 0
2193828 1
2193831 0
2193843 0
2194230 0
2194409 0
2194453 0
2194604 3
2194624 0
2194711 0
2194767 0
2195118 0
2195132 24
2195330 6
2195342 1
2195501 5
2195738 0
2195772 0
2195861 0
2196416 0
2196596 76
2196744 0
2196794 0
2196872 0
2196894 15
2197320 0
2197715 0
2198115 14
2198360 16
2198421 4
2198474 0
2198532 0
2198569 0
2198885 0
2199108 0
2199275 8
2199414 0
2199661 70
2200309 0
2200313 0
2200604 0
2200811 0
2200965 10
2201031 0
2201040 54
2201204 1
2201206 0
2201532 0
2201742 0
2201988 0
2201996 0
2202164 14
2202199 0
2202249 0
2202286 75
2202348 3
2202444 0
2202651 0
2202672 0
2202692 0
2202716 0
2202722 0
2202953 0
2202992 0
2203217 8
2203465 0
2203586 0
2203613 2
2203802 22
2203852 0
2203987 0
2204008 0
2204029 25
2204213 0
2204219 0
2204237 0
2204376 0
2204463 26
2204493 0
2204520 0
2204565 4
2204577 0
2204610 0
2204625 0
2204853 58
2204898 0
2204905 0
2204909 9
2204976 0
2205043 63
2205219 145
2205249 0
2205258 0
2205375 0
2205504 0
2205567 0
2205795 0
2205806 40
2205923 0
2206077 0
2206350 0
2206620 0
2206763 0
2206820 0
2207054 0
2207198 0
2207216 0
2207372 0
2207630 0
2207664 0
2207898 0
2208258 10
2208271 0
2208276 0
2208281 0
2208287 0
2208309 0
2208318 22
2208483 10
2209011 22
2209207 10
2209211 187
2209281 7
2209341 73
2209359 114
2209517 170
2209628 0
2209684 1
2209816 0
2209930 0
2209972 29
2210132 155
2210143 1
2210278 62
2210281 21
2210413 0
2210551 8
2210674 62
2210812 0
2210818 0
2210830 20
2210926 3
2211088 0
2211172 62
2211193 46
2211199 22
2211499 0
2211520 23
2211535 111
2211745 144
2211754 0
2211822 79
2211939 0
2211969 0
2212095 1
2212155 40
2212368 0
2212494 0
2212665 11
2212947 11
2212973 0
2213115 0
2213136 0
2213164 0
2213178 0
2213224 0
2213241 0
2213333 0
2213416 99
2213461 60
2213485 0
2213536 0
2213646 80
2213674 13
2213697 0
2213801 0
2213917 0
2213938 187
2214023 12
2214187 145
2214293 0
2214625 1
2214670 0
2214709 2
2214754 0
2214764 0
2214772 0
2214782 0
2214893 0
2214916 58
2214959 0
2215012 85
2215026 24
2215032 9
2215040 0
2215094 0
2215173 0
2215224 13
2215392 0
2215431 34
2215488 5
2215588 0
2215602 2
2215752 0
2215800 24
2215834 0
2215843 0
2215898 0
2215904 6
2215915 38
2215947 65
2216006 0
2216135 11
2216230 115
2216242 0
2216246 228
2216295 0
2216305 119
2216401 0
2216516 0
2216534 27
2216581 2
2216600 0
2216738 0
2216830 0
2216870 0
2217011 0
2217044 0
2217094 0
2217274 0
2217290 0
2217305 0
2217326 109
2217332 1
2217462 0
2217570 0
2217646 0
2217726 0
2217811 0
2217820 0
2217897 0
2218162 15
2218372 18
2218456 0
2218605 0
2219077 6
2219136 0
2219281 4
2219356 0
2219455 6
2219458 26
2219482 80
2219535 0
2219626 26
2219822 11
2219920 0
2219935 0
2219950 0
2219956 0
2219968 0
2219983 0
2220028 0
2220276 0
2220336 0
2220346 540
2220349 39
2220380 0
2220415 0
2220456 0
2220460 52
2220713 0
2220778 6
2221012 26
2221107 0
2221140 3
2221143 23
2221185 53
2221493 0
2221617 0
2221647 27
2221674 74
2221749 70
2221833 44
2221940 38
2222104 74
2222114 0
2222166 17
2222180 0
2222222 0
2222262 0
2222318 16
2222347 0
2222407 11
2222433 21
2222462 0
2222479 0
2222500 0
2222511 0
2222531 0
2222568 0
2222581 0
2222590 0
2222593 0
2222600 0
2222611 0
2222627 0
2222658 0
2222660 0
2222674 0
2222678 0
2222716 18
2222860 0
2223096 0
2223137 0
2223143 0
2223149 0
2223252 0
2223260 19
2223340 6
2223351 73
2223381 15
2223432 88
2223725 0
2223773 0
2224097 0
2224143 5
2224188 0
2224295 0
2224313 0
2224342 0
2224391 0
2224420 11
2224517 3
2224583 0
2224589 0
2224610 0
2224641 0
2224666 108
2224677 0
2224683 38
2224704 0
2224725 0
2224745 0
2224843 0
2224854 465
2224857 22
2224878 0
2224977 0
2225039 39
2225093 0
2225116 0
2225128 0
2225203 22
2225239 38
2225258 0
2225265 3
2225382 24
2225452 0
2225593 0
2225650 0
2225689 0
2225770 2
2225779 0
2225878 0
2226154 0
2226261 0
2226325 0
2226518 22
2226538 0
2226609 0
2226624 0
2226678 0
2226933 0
2227153 0
2227320 0
2227407 5
2227479 0
2227546 0
2227550 0
2227559 26
2227837 50
2227989 28
2228040 19
2228109 0
2228142 0
2228189 50
2228192 9
2228213 2
2228257 29
2228259 31
2228289 0
2228393 0
2228582 0
2228776 111
2228840 0
2228879 0
2228901 0
2228951 0
2229039 0
2229041 0
2229076 0
2229080 0
2229084 0
2229086 0
2229094 0
2229104 0
2229226 0
2229334 13
2229532 0
2229577 50
2229715 4
2229778 24
2229823 0
2229865 0
2229934 0
2229937 7
2229973 0
2229987 0
2230180 0
2230300 24
2230306 0
2230495 0
2230738 51
2230755 0
2230831 0
2230873 24
2230927 0
2230942 0
2231035 0
2231048 0
2231127 15
2231195 11
2231292 0
2231301 0
2231340 43
2231491 0
2231673 0
2231751 0
2231846 10
2231864 0
2232101 0
2232179 2
2232192 0
2232205 0
2232212 0
2232497 0
2232526 11
2232635 113
2232644 15
2232719 0
2232812 0
2232848 103
2232916 27
2232920 8
2233067 0
2233295 0
2233597 9
2233669 0
2233708 1
2234143 0
2234179 0
2234252 0
2234287 0
2234297 0
2234480 14
2234585 0
2234664 0
2234688 0
2234715 0
2235021 8
2235063 0
2235103 0
2235229 0
2235259 0
2235292 0
2235478 0
2235568 0
2235634 0
2235664 0
2235733 0
2235736 46
2235784 0
2235832 0
2235937 23
2235943 9
2235964 0
2236090 0
2236158 0
2236195 0
2236219 0
2236439 13
2236492 2
2236693 0
2236754 0
2236834 26
2236911 0
2236984 0
2237062 101
2237068 304
2237170 10
2237182 0
2237374 0
2237413 34
2237491 7
2237520 0
2237563 0
2237579 0
2237587 37
2237666 0
2237677 9
2237781 0
2237805 0
2237815 63
2237848 167
2237944 0
2237953 0
2237963 0
2237989 0
2238111 0
2238306 49
2238588 8
2238642 29
2238645 3
2238659 0
2238819 0
2238840 91
2238883 143
2239029 89
2239179 81
2239531 7
2239610 129
2239767 0
2240149 6
2240191 0
2240236 0
2240319 20
2240421 0
2240490 0
2240623 0
2240675 0
2240770 0
2240867 0
2240961 0
2241125 26
2241302 0
2241309 0
2241317 0
2241326 0
2241352 1
2241479 0
2241524 0
2241575 0
2241590 0
2241616 0
2241641 1
2241696 2
2241788 0
2242270 0
2242291 0
2242519 0
2242546 0
2242735 109
2242760 0
2243106 0
2243143 0
2243158 0
2243176 4
2243221 0
2243260 0
2243306 0
2243332 0
2243537 0
2243963 0
2243975 0
2244038 0
2244149 0
2244170 0
2244179 0
2244191 0
2244194 0
2244242 3
2244260 0
2244301 26
2244380 16
2244431 0
2244491 0
2244614 0
2244927 0
2244988 0
2245031 0
2245071 0
2245163 0
2245418 0
2245435 0
2245592 0
2245733 0
2245784 0
2245790 15
2245804 1
2245917 1
2246231 0
2246364 0
2246776 0
2246788 0
2246896 0
2246905 0
2247141 35
2247145 0
2247214 0
2247507 0
2247542 0
2247585 0
2247734 0
2247765 0
2247848 454
2247945 0
2248053 0
2248293 0
2248563 0
2248579 0
2248682 0
2248738 0
2248807 5
2248825 0
2249041 12
2249631 2
2249671 1
2249749 0
2249856 47
2249886 0
2249931 3
2249944 52
2250005 0
2250011 0
2250186 0
2250193 0
2250220 0
2250240 0
2250266 57
2250294 8
2250318 0
2250335 7
2250365 101
2250371 43
2250498 0
2250580 7
2250886 0
2251039 0
2251058 0
2251141 94
2251159 0
2251189 85
2251204 0
2251246 14
2251393 3
2251480 76
2251749 0
2251786 29
2251795 72
2251801 3
2252182 227
2252211 0
2252365 8
2252367 2
2252456 24
2252539 2
2252707 6
2252866 50
2252887 1
2252908 12
2253229 27
2253271 0
2253352 34
2253376 2
2253520 0
2253532 28
2253712 0
2253790 0
2253822 0
2254057 1
2254309 0
2254510 0
2254636 0
2254771 0
2254885 0
2254908 0
2255121 0
2255159 54
2255175 0
2255204 17
2255358 0
2255568 0
2255645 0
2255676 8
2255775 1
2255910 124
2256162 0
2256280 74
2256343 0
2256455 0
2256705 0
2256892 0
2257037 27
2257051 0
2257069 0
2257135 0
2257276 0
2257324 0
2257570 0
2257717 0
2257738 0
2257801 0
2257990 28
2258130 0
2258139 5
2258313 0
2258629 0
2258647 0
2258667 0
2258775 67
2258835 13
2258838 81
2259032 0
2259177 0
2259255 3
2259296 0
2259498 0
2259507 40
2259608 5
2259681 145
2259841 19
2259855 0
2259927 0
2259974 0
2260064 0
2260097 0
2260338 0
2260474 25
2260478 47
2260859 0
2261064 0
2261117 0
2261127 0
2261174 0
2261192 0
2261214 0
2261310 0
2261511 0
2261532 0
2261922 0
2261961 0
2262150 35
2262447 0
2262456 16
2262483 0
2262594 0
2262660 0
2262802 0
2262953 1
2262987 0
2263009 0
2263086 0
2263100 0
2263226 0
2263571 0
2263583 0
2263753 0
2263780 2
2263945 0
2264331 0
2264607 0
2264643 0
2264880 0
2265000 0
2265213 0
2265303 0
2265339 0
2265379 0
2265621 57
2265726 0
2265738 0
2265765 0
2265825 5
2265879 0
2265891 0
2265915 0
2266003 0
2266029 0
2266277 54
2266451 0
2266574 0
2266584 0
2266607 0
2266732 0
2266790 43
2267060 0
2267296 0
2267642 0
2267921 23
2267928 53
2267930 9
2267937 72
2267939 16
2268076 9
2268139 66
2268298 22
2268391 0
2268681 0
2268805 0
2268874 50
2268896 0
2268916 0
2268937 0
2268967 18
2268973 69
2269000 0
2269028 8
2269159 24
2269267 0
2269456 0
2269512 0
2269654 0
2269987 0
2270127 0
2270154 0
2270196 0
2270259 0
2270394 8
2270580 69
2270707 0
2270913 21
2270961 0
2271072 44
2271186 2
2271323 19
2271337 0
2271343 0
2271347 0
2271403 0
2271426 0
2271975 0
2272023 0
2272032 0
2272074 0
2272293 0
2272365 0
2272515 12
2272557 51
2272575 8
2272587 13
2272680 0
2272734 13
2272928 4
2272962 6
2272987 0
2273190 10
2273193 0
2273253 0
2273439 21
2273474 1
2273553 2
2273763 11
2273847 10
2273895 0
2273945 1
2273955 0
2274080 28
2274102 0
2274132 0
2274192 0
2274208 0
2274226 0
2274232 0
2274236 0
2274246 0
2274253 0
2274321 17
2274357 0
2274431 0
2274438 0
2274445 41
2274598 47
2274604 38
2274701 134
2274723 0
2274790 0
2274961 0
2274973 28
2274975 0
2275226 0
2275284 0
2275526 0
2275591 0
2275730 0
2276159 49
2276293 0
2276337 0
2276358 0
2276432 0
2276509 0
2276591 0
2276702 0
2276735 0
2276945 0
2276954 13
2277295 0
2277336 0
2277421 20
2277490 0
2277580 11
2277646 22
2277844 0
2277909 0
2277948 0
2277974 0
2278027 0
2278195 0
2278219 44
2278906 0
2278980 0
2279221 231
2279224 36
2279396 0
2279479 12
2279541 0
2279581 0
2279613 0
2279628 0
2279691 65
2279744 41
2279925 0
2280001 0
2280022 0
2280054 0
2280078 5
2280230 1
2280256 0
2280262 0
2280273 19
2280294 0
2280307 0
2280363 0
2280372 0
2280382 0
2280391 4
2280401 0
2280465 0
2280467 0
2280474 0
2280480 0
2280503 0
2280721 0
2280740 0
2281168 33
2281261 15
2281360 0
2281411 48
2281665 0
2281852 0
2281885 146
2281891 0
2282082 0
2282186 0
2282293 0
2282305 10
2282380 6
2282400 0
2282449 101
2282485 67
2282497 0
2282710 44
2282869 4
2282914 48
2282986 0
2283160 54
2283172 0
2283238 12
2283349 0
2283364 11
2283469 54
2283475 0
2283478 0
2283552 0
2283582 130
2283768 0
2283837 0
2283931 26
2284164 0
2284173 58
2284193 34
2284371 0
2284528 112
2284545 0
2284659 17
2284744 0
2284860 0
2285050 50
2285223 0
2285484 0
2285511 0
2285539 12
2285541 8
2285548 0
2285604 66
2285778 0
2285874 0
2286031 0
2286326 0
2286342 0
2286417 0
2286628 0
2286648 0
2286653 0
2286655 0
2286662 0
2287175 30
2287235 0
2287409 0
2287452 0
2287507 0
2287584 0
2287627 2
2287701 0
2287828 11
2287860 2
2287972 0
2287986 0
2288211 0
2288406 0
2288517 0
2288602 0
2288674 0
2288807 0
2288873 0
2288903 6
2288981 0
2289140 56
2289261 0
2289332 0
2289371 0
2289515 0
2289686 38
2289746 0
2289752 0
2289764 0
2289866 0
2289965 0
2289980 0
2290247 0
2290361 0
2290379 0
2290524 0
2290547 0
2290616 0
2290622 0
2290630 0
2290915 0
2290944 0
2290969 0
2290987 0
2291041 0
2291086 0
2291140 0
2291154 0
2291299 0
2291539 0
2291571 0
2291587 2
2291734 4
2291856 0
2291873 9
2292044 40
2292140 26
2292176 0
2292313 0
2292482 68
2292485 0
2292529 130
2292631 82
2292651 11
2292665 0
2292684 23
2292818 31
2292946 0
2293317 0
2293335 25
2293514 0
2293575 0
2293614 0
2293668 0
2293682 0
2293703 38
2293789 0
2293815 0
2293881 86
2293906 0
2294156 0
2294201 25
2294246 0
2294253 24
2294369 217
2294375 50
2294378 17
2294414 0
2294571 0
2294742 3
2294894 4
2294957 0
2294984 0
2295096 3
2295490 0
2295512 0
2295544 0
2295592 49
2295640 0
2295643 0
2295686 0
2295782 0
2295827 0
2295844 0
2295853 15
2296071 0
2296162 7
2296414 0
2296666 0
2296859 94
2296969 0
2297102 8
2297108 0
2297189 1
2297192 0
2297207 0
2297220 0
2297326 5
2297411 0
2297759 0
2297845 0
2297900 94
2297956 0
2298065 0
2298152 0
2298336 4
2298360 0
2298750 0
2298810 0
2299191 0
2299763 0
2299793 0
2299932 0
2300120 0
2300243 0
2300456 0
2300486 84
2300725 8
2300756 0
2301010 17
2301022 13
2301034 0
2301148 14
2301244 0
2301259 11
2301291 0
2301524 0
2302061 0
2302111 0
2302123 0
2302128 0
2302141 0
2302144 0
2302151 0
2302158 2
2302214 0
2302269 0
2302322 0
2302326 95
2302428 0
2302469 0
2302502 0
2302573 0
2302598 0
2302607 0
2302651 0
2302709 0
2303018 0
2303105 0
2303129 42
2303144 0
2303280 0
2303286 0
2303294 0
2303301 0
2303306 0
2303494 0
2303518 0
2303628 0
2304063 0
2304106 0
2304307 12
2304406 0
2304493 10
2304648 0
2304789 0
2304840 0
2304878 0
2304911 0
2305050 8
2305125 0
2305131 0
2305322 0
2305365 0
2305415 0
2305433 0
2305439 0
2305512 0
2305517 0
2305524 0
2305526 0
2305529 0
2305596 0
2305774 0
2305883 0
2306027 0
2306410 0
2306828 16
2306987 0
2307104 0
2307166 0
2307228 0
2307234 0
2307238 0
2307240 0
2307245 0
2307249 0
2307281 0
2307330 0
2307420 0
2307507 74
2307744 0
2307900 0
2307963 0
2308110 0
2308154 0
2308181 0
2308184 17
2308271 0
2308433 0
2308621 0
2308841 0
2308870 6
2309024 0
2309033 0
2309078 0
2309084 0
2309135 0
2309138 0
2309187 25
2309290 0
2309375 0
2309397 0
2309615 0
2309672 23
2309675 0
2309678 0
2309735 11
2309829 0
2309975 84
2310132 0
2310227 0
2310266 29
2310551 0
2310662 0
2310962 0
2311108 0
2311132 15
2311354 0
2311393 0
2311414 0
2311417 0
2311426 0
2311592 0
2311615 0
2311681 0
2311790 0
2311801 0
2311807 3
2311874 0
2311895 0
2311934 0
2311965 0
2311974 0
2312361 11
2312558 0
2312577 0
2312810 0
2312912 0
2313102 0
2313318 230
2313394 0
2313438 13
2313576 0
2313579 0
2313606 69
2313822 0
2313999 9
2314005 12
2314032 0
2314101 34
2314128 0
2314153 0
2314252 0
2314282 0
2314327 0
2314468 49
2314678 103
2315029 0
2315275 0
2315293 0
2315335 77
2315523 0
2315853 0
2315907 0
2315916 0
2315949 0
2315967 0
2316036 54
2316051 0
2316192 0
2316231 0
2316249 0
2316336 9
2316434 0
2316614 0
2316757 0
2316759 0
2316768 0
2316775 0
2316780 0
2317119 0
2317156 0
2317183 0
2317297 0
2317338 0
2317528 0
2317732 0
2317780 0
2317909 0
2317931 0
2318119 13
2318149 85
2318173 0
2318548 0
2318564 0
2318652 0
2318822 0
2318861 0
2319146 0
2319175 0
2319459 0
2319709 0
2319748 0
2319752 0
2319785 0
2320066 0
2320236 0
2320255 14
2320348 0
2320470 22
2320473 0
2320500 0
2320532 0
2320551 0
2320742 0
2320762 0
2320912 0
2321015 0
2321140 0
2321197 0
2321203 1
2321570 0
2321578 0
2321675 0
2321736 0
2321823 0
2321847 0
2321892 0
2321935 0
2322000 0
2322039 15
2322051 5
2322104 0
2322150 24
2322351 0
2322420 0
2322501 0
2322519 0
2322530 34
2322566 0
2322585 0
2322606 0
2322609 0
2322614 0
2322621 0
2322626 0
2322628 0
2322632 0
2322640 0
2322688 0
2322708 0
2322721 0
2322744 0
2322904 0
2322992 0
2323128 0
2323310 59
2323356 0
2323513 0
2323536 0
2323586 29
2323682 0
2323901 0
2323928 0
2323961 0
2324105 0
2324151 0
2324311 0
2324377 0
2324653 89
2324710 0
2324725 0
2325359 0
2325379 0
2325388 77
2325451 0
2325568 2
2325604 0
2325625 0
2325631 0
2325688 0
2325709 0
2325793 0
2325832 0
2326028 0
2326076 0
2326188 0
2326429 0
2326590 0
2326597 0
2326628 17
2326630 2
2326672 0
2326681 0
2326801 14
2327038 0
2327125 0
2327134 27
2327137 0
2327221 0
2327242 2
2327260 0
2327302 0
2327311 109
2327458 0
2327482 36
2327512 0
2327603 0
2327615 0
2327620 0
2327627 0
2327704 0
2327730 0
2327749 0
2327770 0
2327775 0
2327777 0
2327787 0
2327847 68
2327971 33
2328071 0
2328133 0
2328150 0
2328162 0
2328266 0
2328389 0
2328498 0
2328510 0
2328636 0
2328717 3
2328927 0
2328946 0
2329009 0
2329014 0
2329021 0
2329026 0
2329222 0
2329285 37
2329498 0
2329540 0
2329591 0
2329663 21
2329756 0
2329774 90
2329861 0
2330041 0
2330199 40
2330202 37
2330493 38
2330509 0
2330610 0
2330730 62
2330898 0
2330910 0
2331129 0
2331195 0
2331210 0
2331465 0
2331468 0
2331630 0
2331808 0
2332044 6
2332191 0
2332222 0
2332254 12
2332489 4
2333172 224
2333178 60
2333469 0
2333498 0
2333504 12
2333681 0
2333782 0
2333950 0
2334109 0
2334141 0
2334176 0
2334262 2
2334316 0
2334329 0
2334386 0
2334459 3
2334478 66
2334676 0
2334771 0
2334841 0
2335000 48
2335094 27
2335141 34
2335177 0
2335224 0
2335249 0
2335379 0
2335465 0
2335482 0
2335499 0
2335655 0
2335670 0
2335974 63
2336208 0
2336427 0
2336496 0
2336580 0
2336598 0
2336682 0
2336703 0
2336901 0
2336991 0
2337099 0
2337242 0
2337525 16
2337615 1
2337639 0
2337648 0
2337931 0
2337945 6
2338035 0
2338074 0
2338284 0
2338387 0
2338402 0
2338414 0
2338419 0
2338682 0
2338764 3
2338859 0
2338869 0
2338941 0
2339020 13
2339094 0
2339141 0
2339256 26
2339274 0
2339515 68
2339623 0
2339704 0
2339731 0
2339835 0
2340022 8
2340031 18
2340124 32
2340181 0
2340295 20
2340298 0
2340510 6
2340541 0
2340631 0
2340669 0
2340790 2
2340870 0
2340927 61
2340936 0
2340966 92
2341292 5
2341313 0
2341736 0
2341916 28
2341976 8
2342051 0
2342306 10
2342360 7
2342522 76
2342750 0
2342810 0
2342909 19
2342993 0
2343014 54
2343166 0
2343175 122
2343195 0
2343197 30
2343252 0
2343477 0
2343726 444
2343792 0
2343795 59
2343813 28
2343888 0
2344188 28
2344239 18
2344377 11
2344522 0
2344531 0
2344542 0
2344558 0
2344617 596
2344656 0
2344670 0
2344680 32
2345249 0
2345307 0
2345396 0
2345561 0
2345969 11
2345991 85
2346045 0
2346261 12
2346330 0
2346574 6
2346586 0
2346685 33
2346691 21
2346727 23
2346745 32
2346775 22
2346790 27
2346832 0
2347054 75
2347084 0
2347111 62
2347132 33
2347150 0
2347168 30
2347240 0
2347291 0
2347372 58
2347396 0
2347421 11
2347516 78
2347579 58
2347582 47
2347633 104
2347651 0
2347741 43
2347902 31
2347915 2
2347998 4
2348007 0
2348191 0
2348447 13
2348510 0
2348710 0
2348721 0
2348769 158
2348864 0
2348972 25
2348992 162
2349111 12
2349179 2
2349347 15
2349655 0
2349821 0
2349902 106
2350052 10
2350103 0
2350180 237
2350226 19
2351029 0
2351094 0
2351125 0
2351235 0
2351394 0
2351766 0
2352069 0
2352108 0
2352144 0
2352336 0
2352650 0
2352680 0
2352720 0
2352848 0
2353088 0
2353257 0
2353293 0
2353377 113
2353461 0
2353497 0
2353935 0
2354029 0
2354414 0
2354424 13
2354460 0
2354477 0
2354569 0
2354655 0
2354676 0
2354719 34
2354825 0
2354854 0
2354961 0
2354963 18
2354985 0
2355045 0
2355069 0
2355459 0
2355549 0
2355839 0
2355879 0
2355945 0
2356071 0
2356086 0
2356342 0
2356413 0
2356550 0
2356845 0
2356937 14
2356964 16
2357095 0
2357434 0
2357698 20
2357805 0
2357827 0
2357959 0
2358151 0
2358154 0
2358369 0
2358410 0
2358868 0
2359272 0
2359329 0
2359371 0
2359440 2
2359692 9
2359774 0
2360094 0
2360116 0
2360336 0
2360934 27
2361087 0
2361297 0
2361360 6
2361366 64
2361396 0
2361570 0
2361681 8
2361712 0
2361771 12
2362023 0
2362515 0
2362541 27
2362590 0
2362610 0
2362615 0
2362620 0
2362650 0
2363133 0
2363328 19
2363418 6
2363543 11
2363593 0
2363810 2
2363858 7
2364064 0
2364200 9
2364254 7
2364308 0
2364320 0
2364491 0
2364563 27
2364650 0
2364746 0
2364971 19
2365127 0
2365167 5
2365211 0
2365683 0
2365827 29
2365961 54
2366074 120
2366157 1
2366184 173
2366221 143
2366304 1
2366323 213
2366329 31
2366458 51
2366491 7
2366694 270
2366796 35
2366937 2
2366958 225
2367078 26
2367402 195
2367693 1
2367773 128
2367940 0
2367978 89
2368011 10
2368040 50
2368072 5
2368161 19
2368221 53
2368248 44
2368268 56
2368271 31
2368282 0
2368295 0
2368412 35
2368432 0
2368474 0
2369009 43
2369030 0
2369102 0
2369132 14
2369505 0
2369559 219
2369598 0
2369721 6
2369736 2
2369848 21
2370025 0
2370036 0
2370078 97
2370135 82
2370278 82
2370312 0
2370428 0
2370578 3
2370587 12
2370944 26
2370996 0
2371058 28
2371098 8
2371127 95
2371130 23
2371446 1
2371500 0
2371716 9
2371745 0
2371872 0
2371878 4
2371890 7
2371917 20
2372016 0
2372151 51
2372241 25
2372346 85
2372526 29
2372727 13
2372805 76
2372856 200
2372937 38
2373015 18
2373021 0
2373045 0
2373270 17
2373280 47
2373300 80
2373373 0
2373423 0
2373446 5
2373625 76
2373631 1
2373646 61
2373781 5
2374087 42
2374100 0
2374112 2
2374221 37
2374323 0
2374590 0
2374825 0
2374848 0
2374875 67
2374905 0
2375154 0
2375211 26
2375469 0
2375598 0
2375772 4
2375925 0
2376084 8
2376138 80
2376148 68
2376168 5
2376177 28
2376237 8
2376355 0
2376498 87
2376502 92
2376524 0
2376565 46
2376617 0
2376692 24
2376961 0
2377202 0
2377268 0
2377289 0
2377505 0
2377688 0
2377772 0
2377812 135
2377989 0
2378391 49
2378553 207
2378634 0
2378733 50
2378887 29
2378903 164
2378965 42
2378974 0
2379169 0
2379503 69
2379630 17
2379749 33
2379848 32
2379905 35
2379965 0
2380281 233
2380285 407
2380356 0
2380381 7
2380397 62
2380420 13
2380426 284
2380578 7
2380584 30
2380660 82
2380696 156
2380726 0
2380768 102
2380786 0
2380882 0
2380935 149
2381037 140
2381058 26
2381100 13
2381205 31
2381244 27
2381250 8
2381270 0
2381361 13
2381399 28
2381429 57
2381483 104
2381546 82
2381564 3
2381567 44
2381591 1
2381630 49
2381675 184
2381678 109
2381687 52
2381710 0
2381717 7
2382083 0
2382125 22
2382152 7
2382272 223
2382287 8
2382305 0
2382344 36
2382347 208
2382440 24
2382446 239
2382569 43
2382782 12
2382803 125
2382806 31
2382842 53
2382848 70
2382935 75
2382962 687
2383024 0
2383088 209
2383133 79
2383214 76
2383217 0
2383229 49
2383253 80
2383256 11
2383268 42
2383280 0
2383301 82
2383397 130
2383427 131
2383430 34
2383532 6
2383600 64
2383635 12
2383658 55
2383752 431
2384010 117
2384082 0
2384088 0
2384127 27
2384191 17
2384310 0
2384407 43
2384480 0
2384562 111
2384666 56
2384803 0
2384890 0
2384899 0
2384911 1
2385103 8
2385121 0
2385233 0
2385272 0
2385392 58
2385637 62
2385859 0
2385880 0
2385916 52
2385966 0
2386102 53
2386142 0
2386327 0
2386336 74
2386390 20
2386474 12
2386483 5
2386507 0
2386582 0
2386612 37
2386762 21
2386866 0
2386929 0
2386953 48
2386995 0
2387002 3
2387004 0
2387040 0
2387073 0
2387100 2
2387150 0
2387430 103
2387446 0
2387462 22
2387564 64
2387627 7
2387732 71
2387762 14
2387867 0
2387909 51
2387974 0
2388031 0
2388118 32
2388136 0
2388229 0
2388292 10
2388334 40
2388371 0
2388515 0
2388534 0
2388539 0
2388560 16
2388562 10
2388672 0
2388799 22
2388836 0
2388984 60
2389005 0
2389107 11
2389284 0
2389347 49
2389434 0
2389491 2
2389564 20
2389603 8
2389679 7
2389699 13
2389714 0
2389750 9
2390059 1
2390071 29
2390122 0
2390161 50
2390227 0
2390236 39
2390275 4
2390308 25
2390394 36
2390548 184
2390587 43
2390737 14
2390784 68
2390787 72
2390877 8
2390889 0
2390894 71
2390981 83
2391096 16
2391237 107
2391268 7
2391476 320
2391636 0
2391716 0
2391723 0
2391913 43
2391949 209
2392018 82
2392042 67
2392144 108
2392278 0
2392363 37
2392438 13
2392477 42
2392555 19
2392596 48
2392612 0
2392651 77
2392654 0
2392768 13
2392798 172
2392804 53
2392981 20
2393125 7
2393179 10
2393251 3
2393290 5
2393336 176
2393392 0
2393495 46
2393555 187
2393711 60
2393723 103
2393774 8
2394012 55
2394021 15
2394407 27
2394515 83
2394518 0
2394581 28
2394593 4
2394605 14
2394683 0
2394686 77
2394695 23
2394701 64
2394755 61
2394761 50
2394782 7
2394800 22
2394815 120
2394860 0
2394893 30
2395004 6
2395052 52
2395111 0
2395118 0
2395137 0
2395295 3
2395301 116
2395483 169
2395496 63
2395511 0
2395641 8
2395673 7
2395767 0
2395937 0
2396153 16
2396189 25
2396461 26
2396504 29
2396543 41
2396701 0
2396707 0
2396725 17
2396761 0
2396808 5
2396944 0
2397233 0
2397493 61
2397496 25
2397511 8
2397651 0
2397694 0
2397742 0
2397796 0
2397823 0
2397850 0
2397874 0
2397913 30
2397925 0
2397933 14
2398022 0
2398084 0
2398120 5
2398124 1
2398133 0
2398215 0
2398229 0
2398304 0
2398316 0
2398388 0
2398616 0
2398679 1
2398688 35
2398766 0
2398910 0
2399078 20
2399093 53
2399111 0
2399171 8
2399246 0
2399387 0
2399396 19
2399400 1
2399471 3
2399486 0
2399641 0
2399703 9
2399735 0
2399765 12
2399780 139
2399984 0
2400077 84
2400080 0
2400254 41
2400326 87
2400356 1
2400398 40
2400428 3
2400512 85
2400578 0
2400728 3
2400741 77
2400759 32
2400776 0
2400791 0
2400868 11
2400877 0
2400936 0
2400981 60
2401005 0
2401185 100
2401221 85
2401416 81
2401473 0
2401709 0
2401902 77
2402221 12
2402304 0
2402314 11
2402407 67
2402419 74
2402453 7
2402460 18
2402469 0
2402476 6
2402507 0
2402562 24
2402587 75
2402632 197
2402691 9
2402782 156
2402962 51
2403235 32
2403304 176
2403379 63
2403394 39
2403448 260
2403516 0
2403676 105
2403700 31
2403733 8
2403745 51
2403883 0
2403892 14
2404003 0
2404039 0
2404107 0
2404141 7
2404273 130
2404304 0
2404681 14
2404732 15
2404801 24
2405009 0
2405086 91
2405089 14
2405158 68
2405279 15
2405413 31
2405512 0
2405515 0
2405633 7
2405906 61
2405936 60
2406046 8
2406119 47
2406643 34
2406723 0
2406769 6
2406789 0
2406898 0
2406964 1
2407132 36
2407285 4
2407373 0
2407379 0
2407391 0
2407406 0
2407440 0
2407442 30
2407448 0
2407479 51
2407491 74
2407637 0
2407738 9
2407890 57
2407894 1
2407946 51
2408008 0
2408108 0
2408197 0
2408224 95
2408452 68
2408456 6
2408584 6
2408614 12
2408629 12
2408689 1
2409031 22
2409269 34
2409437 89
2409578 560
2409587 43
2409842 25
2409860 23
2410000 7
2410066 0
2410219 0
2410340 49
2410465 106
2410624 76
2410739 6
2410763 6
2410787 0
2410808 18
2410865 0
2411051 14
2411136 42
2411201 0
2411582 104
2411653 7
2412151 15
2412184 2
2412452 1
2412475 0
2412520 32
2412583 0
2412635 0
2412641 0
2412674 31
2412689 0
2412766 23
2412798 2
2412995 31
2413015 7
2413027 117
2413045 34
2413072 2
2413106 0
2413138 110
2413165 4427
2413261 14
2413276 47
2413435 3
2413638 286
2413722 0
2413977 246
2413980 93
2413983 56
2414098 0
2414157 102
2414166 0
2414226 28
2414325 15
2414475 23
2414694 35
2414745 71
2414748 103
2414766 55
2414796 53
2414923 9
2415020 4
2415060 28
2415084 11
2415097 27
2415104 172
2415108 137
2415144 0
2415243 0
2415276 73
2415329 10
2415444 5
2415615 70
2415693 66
2415798 61
2416099 15
2416158 499
2416302 12
2416334 36
2416398 100
2416422 10
2416527 0
2416596 0
2416623 8
2416769 9
2416781 0
2417003 155
2417051 224
2417131 0
2417378 95
2417435 0
2417519 45
2417561 14
2417579 0
2417591 52
2417746 98
2417824 20
2417839 34
2418084 29
2418086 93
2418262 0
2418274 30
2418883 0
2418898 0
2418969 0
2419005 0
2419043 40
2419177 51
2419290 101
2419373 1
2419400 175
2419437 114
2419520 1
2419539 205
2419545 31
2419674 44
2419707 8
2419910 255
2420012 42
2420153 4
2420174 252
2420294 29
2420618 184
2420909 1
2420989 115
2421156 0
2421194 64
2421227 3
2421256 27
2421466 0
2421492 76
2421519 0
2421873 0
2421892 0
2422110 0
2422138 0
2422253 0
2422374 83
2422463 0
2422519 0
2422817 0
2422835 19
2422927 0
2423021 3
2423030 0
2423072 59
2423094 0
2423148 0
2423163 0
2423520 15
2423955 0
2424027 30
2424313 0
2424425 8
2424482 2
2424545 0
2424890 0
2424923 10
2424974 16
2425130 8
2425258 0
2425304 0
2425370 31
2425373 20
2425412 0
2425463 0
2425536 0
2425754 11
2425795 0
2425879 27
2425914 0
2425963 0
2426019 0
2426106 0
2426118 0
2426180 0
2426192 0
2426214 45
2426280 9
2426311 0
2426453 0
2426522 0
2426528 0
2426660 0
2426689 0
2426825 34
2426852 0
2426921 0
2427071 5
2427086 0
2427185 0
2427607 0
2427673 12
2427925 5
2427936 0
2428045 0
2428147 25
2428162 0
2428198 0
2428242 48
2428372 0
2428405 0
2428510 1
2428627 0
2428637 0
2428847 39
2428860 6
2428893 0
2428911 36
2428927 29
2429002 0
2429266 0
2429429 0
2429491 0
2429509 9
2430140 19
2430441 0
2430450 0
2430969 0
2431041 25
2431059 1
2431077 0
2431104 0
2431227 0
2431251 0
2431522 0
2431599 2
2431704 3
2431725 14
2431811 0
2431849 3
2431917 0
2432348 0
2432384 0
2432435 0
2432498 0
2432525 20
2432572 0
2432592 0
2432632 59
2432671 88
2432691 2
2432722 0
2432750 0
2432760 0
2432770 87
2432789 14
2433250 0
2433601 0
2433625 0
2433683 2
2433705 0
2433869 0
2433899 1
2433914 0
2434018 0
2434409 0
2434412 0
2434466 1
2434510 0
2434805 10
2435086 21
2435134 2
2435464 7
2435705 63
2435837 0
2436128 0
2436172 0
2436200 18
2436295 47
2436361 16
2436414 27
2436498 0
2436549 89
2436603 0
2436648 16
2436783 27
2436801 12
2436915 52
2436930 0
2437014 2
2437119 59
2437367 0
2437775 0
2438038 0
2438052 17
2438080 0
2438311 0
2438642 0
2439462 8
2439466 0
2439522 0
2439572 0
2439636 0
2439696 17
2439878 0
2440014 0
2440269 6
2440341 0
2440359 0
2440530 0
2440552 0
2441367 0
2441454 12
2441643 0
2441652 12
2441685 3
2441781 0
2442003 0
2442108 0
2442162 8
2442168 38
2442282 2
2442409 0
2442423 0
2442804 2
2443001 0
2443088 0
2443169 0
2443214 36
2443303 16
2443364 0
2443426 0
2443552 0
2443555 0
2443858 0
2444179 0
2444218 0
2444243 0
2444305 0
2444428 0
2444434 0
2444515 0
2444860 0
2445415 0
2445448 0
2445541 0
2445587 24
2445591 4
2445603 0
2445648 0
2446146 0
2446263 24
2446360 44
2446369 0
2446985 0
2447090 0
2447171 0
2447261 0
2447279 0
2447504 0
2447615 0
2447618 0
2447786 0
2447804 0
2447807 0
2447816 0
2447819 0
2447873 0
2447960 0
2448098 0
2448116 0
2448171 0
2448179 44
2448285 0
2448743 0
2448911 0
2449044 19
2449107 26
2449200 0
2449279 92
2449345 0
2449457 0
2449579 0
2449585 0
2449606 0
2449621 0
2449648 0
2449707 0
2449789 0
2449876 0
2450056 0
2450137 0
2450176 0
2450182 0
2450913 18
2450937 93
2451101 15
2451114 0
2451210 139
2451327 0
2451336 497
2451474 0
2451511 0
2451534 0
2451556 16
2451586 0
2452002 0
2452279 0
2452314 0
2452320 3
2452341 4
2452750 19
2452822 12
2452843 104
2452847 0
2452873 0
2452923 0
2453002 3
2453038 0
2453101 11
2453137 0
2453353 11
2453371 4
2453458 3
2453542 0
2453599 0
2453746 0
2453765 13
2453928 0
2454022 0
2454106 0
2454173 0
2454196 71
2454246 0
2454259 7
2454282 0
2454285 0
2454329 0
2454359 0
2454446 7
2454640 0
2454668 0
2454749 0
2455115 0
2455196 0
2455339 0
2455619 0
2455643 0
2455655 0
2455736 0
2455787 0
2456030 0
2456042 0
2456251 0
2456395 0
2456782 0
2456825 0
2456900 0
2456914 0
2456921 0
2456930 7
2456977 0
2457034 0
2457463 0
2457600 0
2457616 0
2457634 0
2457679 0
2457706 0
2457739 0
2457855 0
2458045 0
2458162 113
2458198 0
2458243 190
2458306 19
2458474 0
2458618 0
2458621 11
2458666 45
2458816 69
2458990 0
2459015 0
2459017 0
2459138 0
2459235 0
2459255 2
2459292 21
2459538 118
2459775 0
2459781 0
2459785 0
2459802 0
2459826 0
2459859 0
2460303 0
2460342 16
2460368 0
2460390 0
2460515 9
2460524 0
2460610 0
2460617 76
2460621 9
2460628 67
2460635 0
2460652 5
2460654 10
2460667 0
2460695 0
2460701 0
2461186 0
2461195 0
2461227 0
2461450 0
2462056 0
2462376 0
2462397 0
2462416 0
2462451 0
2462577 0
2462655 0
2462871 0
2462892 0
2463014 0
2463282 53
2463459 0
2463735 0
2463942 0
2464001 0
2464356 22
2464538 0
2464639 0
2464645 0
2464685 89
2464771 0
2464784 0
2464858 0
2464870 0
2465044 19
2465071 0
2465092 0
2465125 13
2465299 12
2465407 22
2465416 0
2465617 93
2465641 0
2465758 8
2465882 20
2465902 42
2466086 0
2466093 0
2466303 0
2466659 0
2466764 0
2466839 0
2466911 0
2466920 0
2466947 0
2466989 0
2466998 0
2467061 0
2467070 0
2467253 0
2467352 0
2467514 0
2467706 0
2467724 0
2467773 0
2467838 0
2468153 0
2468173 0
2468253 0
2468260 0
2468296 0
2468312 0
2468344 0
2468367 0
2468389 0
2468403 0
2468411 0
2468435 0
2468462 0
2468553 0
2468756 0
2468916 0
2469045 2
2469089 0
2469299 4
2469334 0
2469354 0
2469357 0
2469367 0
2469377 0
2469431 3
2469575 0
2470106 0
2470331 0
2470472 0
2470492 0
2470680 0
2470893 0
2470910 0
2471020 0
2471194 0
2471253 0
2471407 0
2471442 0
2471444 0
2471451 0
2471482 0
2471565 11
2471629 0
2471681 0
2471693 0
2471758 0
2471795 0
2471852 0
2471915 0
2471996 0
2472357 0
2472421 4
2472445 0
2472655 7
2472754 6
2472853 3
2472894 0
2472921 0
2472936 0
2472955 0
2472993 0
2473054 7
2473087 13
2473216 53
2473728 0
2473786 0
2473806 0
2473956 0
2473974 0
2474052 0
2474076 65
2474100 0
2474175 0
2474334 38
2474418 13
2474550 0
2475075 0
2475312 86
2475441 6
2475621 0
2475646 0
2475825 0
2475889 9
2475965 52
2476362 0
2476445 0
2476518 69
2476887 3
2476899 0
2476954 12
2477051 0
2477262 4
2477293 0
2477357 0
2477370 0
2477389 40
2477479 17
2477518 0
2477599 0
2477683 0
2477686 0
2477701 0
2477713 0
2477792 0
2477998 0
2478108 10
2478199 0
2478573 0
2478620 0
2478629 0
2478683 0
2478694 0
2478995 0
2479046 0
2479081 0
2479094 0
2479335 0
2479445 0
2479463 0
2479661 0
2479687 0
2479694 0
2479869 0
2479890 0
2479900 0
2480356 114
2480362 51
2480485 7
2480500 26
2480544 31
2480584 22
2480623 107
2480649 0
2480703 0
2480879 0
2480976 0
2481063 0
2481173 0
2481218 0
2481286 0
2481316 0
2481358 0
2481730 4
2481867 0
2481951 0
2482044 0
2482169 33
2482425 0
2482556 0
2482708 0
2482754 0
2482995 0
2483013 0
2483036 0
2483087 0
2483103 0
2483185 3
2483908 0
2483966 0
2484016 51
2484118 0
2484421 14
2484485 0
2484568 3
2484865 19
2485017 0
2485029 8
2485163 0
2485182 0
2485302 0
2485464 0
2485500 0
2485665 0
2485710 0
2485906 0
2485944 0
2486078 0
2486249 0
2486340 0
2486490 3
2486592 0
2487081 0
2487153 0
2487227 0
2487353 7
2487467 41
2487524 30
2487605 0
2487629 0
2487767 0
2487800 0
2487887 0
2487977 0
2488031 0
2488041 0
2488235 0
2488298 92
2488357 11
2488440 37
2488445 0
2488509 0
2488515 0
2488596 6
2488791 0
2489031 6
2489066 0
2489074 132
2489329 68
2489350 0
2489428 224
2489539 384
2489575 112
2489587 0
2489677 134
2489740 14
2489767 0
2489919 2
2490053 0
2490073 65
2490076 67
2490088 0
2490097 103
2490100 95
2490435 60
2490447 17
2490501 49
2490595 0
2490600 0
2490627 0
2490715 51
2490905 0
2491023 25
2491123 0
2491158 50
2491200 104
2491225 29
2491302 6
2491350 0
2491359 0
2491506 0
2491563 0
2491605 43
2491737 0
2491907 0
2491917 0
2491956 0
2492049 0
2492169 0
2492265 0
2492268 0
2492304 0
2492331 0
2492385 0
2492424 0
2492508 0
2492586 0
2492822 0
2492990 0
2493062 0
2493086 0
2493130 0
2493269 13
2493301 50
2493314 0
2493320 0
2493388 680
2493418 0
2493424 11
2493469 23
2493505 30
2493562 0
2493571 0
2493624 1
2493669 0
2493916 29
2494126 0
2494405 0
2494673 34
2494720 0
2494774 0
2494984 0
2495041 56
2495158 0
2495167 0
2495217 0
2495326 0
2495362 1
2495374 11
2495377 12
2495554 0
2495671 0
2495716 0
2495740 63
2495785 0
2495881 17
2496013 78
2496253 0
2496292 0
2496304 0
2496764 0
2496855 0
2497028 0
2497068 0
2497221 0
2497271 0
2497298 0
2497573 0
2497648 0
2497772 0
2497779 40
2498420 20
2498496 6
2498511 0
2498518 7
2498525 2
2498548 0
2498950 0
2499016 0
2499163 0
2499268 12
2499327 0
2499340 1
2499351 0
2499560 0
2499658 27
2499664 0
2499777 0
2500047 0
2500053 0
2500137 0
2500347 0
2500497 0
2500569 0
2500629 0
2500842 90
2501193 0
2501343 78
2501370 0
2501394 24
2501472 9
2501627 22
2501800 116
2502001 0
2502016 0
2502022 0
2502037 0
2502052 0
2502067 0
2502082 0
2502097 12
2502112 0
2502130 0
2502136 0
2502151 34
2502166 0
2502202 0
2502223 0
2502232 9
2502304 52
2502334 13
2502344 1
2502400 0
2502420 0
2502426 28
2502455 6
2502471 0
2502624 7
2502675 0
2503142 0
2503157 0
2503162 0
2503245 0
2503453 0
2503504 0
2503566 0
2503899 4
2504746 0
2505310 78
2505676 0
2505979 2
2506027 0
2506192 68
2506300 0
2506531 30
2506672 16
2506835 0
2506868 0
2506906 0
2506972 0
2506974 0
2508304 0
2508367 0
2508423 1
2508553 0
2508559 0
2508596 0
2508660 51
2508688 7
2508737 0
2508741 196
2508745 11
2508756 0
2508806 0
2509041 23
2509208 0
2509484 0
2509599 0
2509611 0
2509707 0
2509765 9
2509850 0
2509881 0
2509928 15
2509940 0
2510034 0
2510054 0
2510064 0
2510079 0
2510265 26
2510327 0
2510331 0
2510517 0
2510622 0
2510700 0
2511045 41
2511255 30
2511258 8
2511278 0
2511900 0
2512482 0
2512776 11
2513081 0
2513388 0
2513410 0
2513512 6
2513515 85
2513730 0
2513848 29
2513935 94
2513998 3061
2514094 24
2514188 3
2514211 48
2514301 0
2514360 0
2514376 0
2514454 0
2514590 32
2514721 0
2514834 0
2514892 0
2515181 0
2515337 0
2515431 0
2516021 0
2516412 296
2516771 0
2517155 65
2517164 18
2517188 28
2517200 0
2517313 0
2517488 0
2517573 78
2517588 0
2517615 0
2517633 111
2517684 0
2517708 0
2517738 0
2517762 0
2517825 0
2518062 0
2518200 20
2518209 0
2518412 0
2518421 0
2518453 0
2518459 0
2518542 0
2518572 3
2518677 14
2519013 26
2519017 23
2519160 36
2519349 42
2519372 0
2519449 5
2519512 64
2519521 0
2519538 0
2519551 4
2519602 0
2519641 86
2519743 25
2519932 0
2520014 0
2520026 0
2520082 0
2520148 0
2520202 0
2520671 0
2520750 0
2520931 0
2520974 0
2521081 0
2521247 0
2521328 0
2521345 0
2521356 0
2521479 0
2521653 0
2521728 0
2521863 0
2522197 6
2522230 9
2522316 0
2522347 4
2522350 1
2522428 0
2522854 0
2523023 0
2523034 0
2523041 0
2523058 5
2523062 0
2523182 0
2523203 0
2523213 0
2523226 0
2523250 0
2523323 0
2523437 0
2523471 0
2523567 0
2523570 0
2523675 36
2523880 0
2523883 0
2523913 0
2524000 0
2524069 0
2524252 0
2524291 0
2524305 0
2524341 0
2524482 0
2524524 0
2524555 40
2524640 0
2524725 0
2524823 0
2524835 97
2524943 0
2524947 73
2525102 0
2525126 53
2525186 0
2525192 28
2525295 18
2525332 0
2525441 14
2525487 118
2525514 14
2525523 2
2525550 8
2525577 50
2525628 0
2525670 30
2525766 0
2525784 0
2525871 0
2525943 18
2526099 0
2526312 39
2526336 0
2526384 0
2526505 37
2526562 0
2526721 91
2526856 24
2527111 0
2527117 0
2527189 0
2527315 0
2527411 0
2527417 9
2527423 10
2527579 0
2527735 10
2527759 10
2528006 3
2528045 0
2528081 0
2528184 0
2528363 0
2528475 41
2528670 0
2528736 0
2528861 0
2529279 0
2529771 14
2529960 5
2530158 0
2530167 0
2530189 52
2530264 71
2530266 18
2530304 58
2530314 0
2530669 0
2530963 19
2530969 75
2531269 125
2531401 30
2531452 1
2531488 0
2531602 0
2531605 44
2531730 0
2531852 15
2531939 2
2532218 0
2532236 0
2532245 0
2532350 0
2532365 0
2532407 0
2532509 0
2532542 0
2532668 0
2532707 13
2532731 0
2532749 30
2532814 0
2532974 43
2533308 0
2533546 0
2533594 0
2533648 47
2533807 0
2533923 0
2533990 0
2534045 0
2534059 0
2534130 0
2534170 0
2534372 0
2534418 0
2534531 0
2534543 0
2534548 0
2534819 374
2534828 61
2534846 0
2535125 0
2535137 0
2535276 0
2535376 33
2535508 0
2535563 48
2535589 0
2535870 0
2535990 0
2536014 0
2536044 0
2536092 19
2536240 0
2536278 0
2536384 0
2536423 0
2536433 0
2536438 0
2536523 19
2536550 0
2536880 24
2536892 0
2536922 43
2536996 0
2537139 0
2537231 14
2537237 0
2537240 0
2537317 0
2537590 0
2537767 12
2537769 79
2537788 0
2537907 0
2538022 16
2538472 4
2538646 0
2538754 0
2538799 0
2538816 9
2538831 0
2538848 0
2538890 0
2539213 0
2539236 0
2539450 0
2539694 0
2539700 10
2539992 0
2540007 27
2540031 0
2540154 0
2540215 0
2540232 41
2540265 0
2540322 0
2540334 0
2540340 10
2540373 0
2540669 0
2540733 0
2540834 0
2540943 0
2540954 0
2541140 7
2541155 0
2541586 2
2541631 0
2541670 0
2541832 5
2541857 0
2541935 0
2542045 0
2542196 0
2542294 0
2542301 0
2542360 0
2542451 0
2542489 0
2542507 0
2542531 0
2542546 0
2542624 0
2542636 0
2542651 0
2542799 0
2542819 47
2542984 0
2543194 0
2543305 0
2543347 0
2543464 0
2543510 11
2543555 0
2543595 0
2543643 0
2543868 0
2543885 0
2544039 0
2544088 0
2544102 0
2544129 12
2544150 0
2544357 0
2544447 2
2544572 0
2544904 0
2544926 0
2544977 54
2544981 50
2544996 0
2545008 0
2545260 6
2545506 6
2545545 0
2545675 15
2545770 13
2546090 0
2546101 0
2546262 0
2546424 0
2546505 0
2546535 0
2546616 0
2546738 0
2546843 0
2547102 0
2547186 0
2547351 0
2547396 55
2547419 83
2547704 0
2547785 0
2547803 29
2548127 0
2548220 0
2548244 31
2548280 0
2548382 0
2548394 0
2548399 15
2548505 0
2548709 0
2548760 0
2548895 2
2548904 21
2548973 0
2549006 0
2549012 0
2549174 0
2549195 0
2549246 0
2549285 0
2549534 0
2549666 24
2549691 0
2549776 0
2549840 0
2549879 51
2550017 0
2550098 0
2550203 0
2550343 0
2550383 10
2550542 0
2550650 0
2550737 0
2550776 0
2551126 0
2551144 0
2551453 181
2551468 4
2551527 0
2551757 7
2551826 15
2551835 10
2551847 58
2551853 30
2551979 0
2551985 14
2552129 0
2552336 13
2552468 0
2552699 6
2552861 0
2552914 0
2552931 0
2553215 0
2553242 40
2553359 136
2553392 2
2553485 3
2553677 0
2553683 0
2553734 0
2553742 0
2553911 16
2553989 76
2554094 0
2554218 10
2554225 0
2554381 0
2554750 0
2554852 11
2554936 27
2554941 29
2555059 58
2555107 0
2555198 0
2555588 0
2555682 0
2555689 0
2555731 0
2555899 5
2556119 0
2556184 0
2556211 0
2556269 0
2556289 62
2556325 0
2556364 35
2556391 12
2556799 13
2557016 3
2557160 0
2557241 0
2557330 0
2557345 19
2557387 25
2557438 0
2557503 0
2557551 56
2557686 0
2557796 10
2557850 4
2558094 5
2558112 0
2558198 0
2558252 0
2558324 0
2558348 0
2558540 0
2558594 0
2558740 14
2558775 0
2558789 0
2558795 0
2558802 0
2558812 0
2558879 5
2559179 0
2559191 0
2559302 0
2559329 15
2559359 0
2559503 0
2559551 0
2559587 5
2559901 0
2560001 0
2560013 0
2560057 12
2560136 0
2560390 0
2560408 134
2560438 2
2560636 0
2560638 0
2560653 0
2560700 16
2560796 0
2560854 0
2560903 0
2561164 0
2561240 0
2561525 0
2561709 0
2561821 1
2561885 59
2562245 0
2562253 0
2562260 1
2562281 0
2562414 0
2562479 3
2562505 30
2562507 5
2562708 0
2562900 0
2562927 0
2563090 0
2563167 0
2563187 0
2563221 35
2563423 0
2563736 0
2563786 47
2563855 0
2563994 15
2564048 0
2564054 0
2564120 0
2564285 0
2564352 0
2564429 0
2564513 0
2564528 2
2564765 0
2564805 0
2564874 0
2564971 0
2565047 1
2565050 0
2565113 0
2565154 0
2565173 0
2565185 21
2565189 21
2565280 0
2565286 0
2565478 0
2565490 0
2565499 0
2565550 0
2565584 0
2565636 4
2565688 6
2565770 16
2565800 0
2565921 0
2566024 0
2566159 0
2566231 0
2566422 12
2566464 0
2566722 6
2566831 0
2566893 65
2566903 0
2566936 0
2567004 0
2567021 0
2567201 97
2567264 0
2567687 0
2567698 14
2567876 58
2567921 0
2568125 14
2568128 2
2568374 0
2568383 0
2568455 4
2568467 0
2568566 0
2568791 0
2568869 52
2568876 1
2568931 0
2568972 63
2569096 8
2569149 37
2569158 74
2569164 0
2569176 31
2569380 0
2569458 0
2569488 0
2569671 0
2569776 0
2569833 1
2569848 22
2569860 0
2570054 0
2570097 0
2570160 0
2570181 14
2570271 29
2570274 137
2570394 5
2570865 33
2571024 0
2571117 0
2571192 0
2571269 150
2571537 89
2571622 0
2571642 0
2571663 0
2571766 0
2571772 16
2571792 0
2572164 4
2572208 0
2572221 0
2572498 37
2572799 0
2572938 0
2573030 0
2573070 0
2573085 0
2573240 0
2573265 28
2573273 41
2573512 0
2573651 0
2573764 74
2574013 3
2574363 0
2574671 0
2574720 0
2574795 0
2574812 0
2574826 0
2574907 0
2574928 0
2575492 0
2575525 0
2575551 0
2575733 27
2576035 0
2576089 0
2576164 0
2576272 63
2576379 23
2576431 0
2576487 0
2576527 0
2576710 0
2576737 0
2577001 1
2577055 0
2577434 0
2577490 0
2577664 0
2577694 0
2578110 0
2578204 0
2578269 0
2578273 8
2578339 0
2578363 0
2578496 0
2578507 0
2578819 43
2578976 2
2579138 0
2579411 0
2579525 0
2579586 0
2579627 0
2579657 47
2579837 0
2579843 44
2579877 0
2579970 0
2580017 0
2580128 0
2580260 0
2580322 0
2580455 0
2580734 0
2580821 39
2580839 0
2580953 5
2581070 6
2581088 0
2581100 100
2581174 0
2581187 0
2581339 1
2581423 74
2581531 0
2581693 0
2581765 29
2581876 0
2581966 0
2581995 0
2582140 0
2582365 0
2582935 11
2583004 1
2583066 0
2583129 0
2583405 0
2583432 0
2583438 0
2583521 0
2583609 13
2583627 0
2583810 0
2583828 0
2583862 0
2583990 0
2584071 0
2584134 2
2584236 0
2584242 0
2584374 0
2584491 0
2584571 0
2584589 0
2584599 0
2584709 0
2584715 0
2584772 0
2584939 6
2585270 0
2585399 0
2585786 0
2585934 0
2585984 0
2585993 29
2586014 10
2586173 0
2586206 0
2586308 0
2586415 0
2586433 0
2586443 0
2586599 0
2586719 0
2586898 0
2587042 0
2587069 0
2587144 0
2587175 0
2587266 0
2587378 0
2587402 0
2587417 0
2587462 67
2587729 0
2587985 1
2588208 0
2588360 0
2588558 10
2588702 0
2588813 0
2588828 0
2588936 0
2588981 0
2589053 0
2589203 0
2589296 0
2589390 0
2589689 0
2589709 0
2589713 0
2589727 0
2589779 0
2589908 0
2590127 0
2590285 0
2590378 0
2590444 0
2590468 0
2590503 0
2590701 0
2590708 0
2590882 0
2590912 0
2590981 0
2591185 0
2591307 0
2591430 0
2591466 48
2591506 0
2591537 0
2591650 0
2591805 7927
2591809 64
2592028 3
2592045 0
2592208 0
2592259 0
2592328 0
2592338 64
2592365 0
2592382 40
2592394 0
2592574 0
2592721 1
2592793 0
2592849 0
2592940 27
2592963 0
2592987 28
2593022 0
2593214 0
2593263 0
2593272 0
2593343 0
2593446 111
2593485 0
2593645 0
2593826 0
2593925 0
2594147 0
2594185 15
2594362 0
2594416 0
2594856 0
2594915 0
2594988 7
2595014 0
2595179 0
2595409 0
2595445 0
2595746 0
2595808 7
2595883 0
2595957 0
2595970 0
2596033 0
2596044 0
2596061 0
2596134 0
2596375 1
2596493 0
2596531 32
2596559 7
2596561 8
2596621 0
2596651 62
2596736 0
2596779 7
2596893 8012
2597010 8
2597061 1
2597217 0
2597242 0
2597370 0
2597424 0
2597524 0
2597538 0
2597547 8
2597562 0
2597607 1
2597661 54
2597690 0
2597776 5
2597822 6
2597837 0
2597891 0
2597985 60
2597987 0
2598045 10
2598150 0
2598366 21
2598476 0
2598546 32
2598642 0
2598707 0
2598715 0
2598759 0
2598910 0
2598925 0
2598951 0
2599024 0
2599321 0
2599328 1
2599827 17
2599954 0
2600096 49
2600128 19
2600267 0
2600300 0
2600399 11
2600426 3
2600438 38
2600566 6
2600804 31
2600990 35
2601304 2
2601422 0
2601432 0
2601440 0
2601489 0
2601510 0
2601520 0
2601724 2
2601769 0
2602129 7
2602355 0
2602534 8
2602635 0
2602752 11
2602782 0
2602836 17
2602875 0
2602971 0
2603045 0
2603136 0
2603166 0
2603253 0
2603266 0
2603312 0
2603320 21
2603356 0
2603537 85
2603549 0
2603591 55
2603853 0
2603881 0
2603966 0
2604086 0
2604169 61
2604408 0
2604429 0
2604487 0
2604634 58
2604727 0
2605007 0
2605030 24
2605038 0
2605175 0
2605215 0
2605340 0
2605370 0
2605385 0
2605496 0
2605675 0
2605817 0
2606057 0
2606080 0
2606084 0
2606100 0
2606489 0
2606513 0
2606567 0
2606645 0
2606777 0
2606951 12
2607039 0
2607049 0
2607214 6
2607262 0
2607284 0
2607365 0
2607394 31
2607442 0
2607508 11
2607670 58
2607745 0
2607766 0
2607982 9
2608105 1
2608174 27
2608246 9
2608417 21
2608451 211
2608482 0
2608519 0
2608556 0
2608576 37
2608656 0
2608928 9
2609046 11
2609070 0
2609252 1
2609321 0
2609372 0
2609588 93
2609630 0
2609634 0
2609719 0
2609766 0
2609772 0
2609839 0
2610029 0
2610111 0
2610719 75
2610782 0
2611148 0
2611252 38
2611411 6
2611462 0
2611663 0
2611786 0
2611804 0
2611828 0
2611860 21
2611904 0
2611912 5
2612071 11
2612083 0
2612154 0
2612221 0
2612254 42
2612258 0
2612328 0
2612335 39
2612347 0
2612440 29
2612443 0
2612471 0
2612542 54
2612641 0
2612708 0
2612752 9
2612773 8
2612839 0
2612889 244
2612911 72
2612966 0
2613032 0
2613143 0
2613167 0
2613239 0
2613365 0
2613368 1
2613386 0
2613452 0
2613560 0
2613755 0
2613788 4
2613821 0
2613938 0
2614000 0
2614016 0
2614115 44
2614121 0
2614136 0
2614142 0
2614253 0
2614288 0
2614325 0
2614454 0
2614508 0
2614565 0
2614610 42
2614628 0
2614643 109
2614649 2
2614682 0
2614730 7
2614790 8
2614914 5
2614927 0
2614948 2
2614952 0
2614997 0
2614999 1
2615003 0
2615066 0
2615079 0
2615101 0
2615141 0
2615150 0
2615190 0
2615207 7
2615265 0
2615297 0
2615467 0
2616112 0
2616194 1
2616200 0
2616211 0
2616502 48
2616508 138
2616541 17
2616702 0
2616930 0
2617161 0
2617380 21
2617423 0
2617595 34
2617719 10
2617788 0
2617800 32
2617830 2
2617867 0
2617906 3
2617935 4
2617989 0
2618017 0
2618042 0
2618097 0
2618116 0
2618184 0
2618364 0
2618469 43
2618558 0
2618635 0
2618723 0
2618738 0
2618773 0
2618785 0
2618868 0
2618883 0
2618951 0
2619012 7
2619064 0
2619196 6
2619333 0
2619343 0
2619547 0
2619741 31
2619987 0
2620013 0
2620034 0
2620073 4
2620142 0
2620150 0
2620253 0
2620274 46
2620276 10
2620499 0
2620556 9
2620580 0
2620595 48
2620598 19
2620601 13
2620664 46
2620682 0
2620688 0
2620722 0
2620731 0
2620790 0
2620808 45
2620990 0
2621036 30
2621234 0
2621334 206
2621336 0
2621353 0
2621581 0
2621766 25
2621779 24
2621931 0
2622124 0
2622178 3
2622187 1
2622400 0
2622636 0
2622648 5
2622671 0
2622689 0
2622756 12
2622876 61
2622948 0
2622999 0
2623317 0
2623332 0
2623341 9
2623443 63
2623502 0
2623612 0
2623641 5
2624076 0
2624308 75
2624360 6
2624370 0
2624385 0
2624387 0
2624430 0
2624577 5
2624715 23
2624787 6
2624829 34
2624922 25
2625187 0
2625261 0
2625263 0
2625443 0
2625465 0
2625530 0
2625582 0
2625657 0
2625908 0
2626136 0
2626139 0
2626214 0
2626505 0
2626642 0
2626955 0
2627033 0
2627102 0
2627355 0
2627609 124
2627613 121
2627747 0
2627796 12
2627846 0
2627936 0
2628048 0
2628237 0
2628249 2
2628358 0
2628388 0
2628406 0
2628434 6
2628450 0
2629012 10
2629075 0
2629346 10
2629494 30
2629497 21
2629549 0
2629686 0
2629810 0
2629926 46
2630119 0
2630169 57
2630172 0
2630208 8
2630261 0
2630816 0
2630836 0
2631041 0
2631454 31
2631532 0
2631538 0
2631602 0
2631614 0
2632225 108
2632229 7
2632232 12
2632390 0
2632445 0
2632478 0
2632480 0
2632484 22
2632486 0
2632491 0
2632493 0
2632506 0
2632528 0
2632606 35
2632841 0
2633113 0
2633117 10
2633132 0
2633387 0
2633536 0
2633578 21
2633683 12
2633710 0
2633743 0
2633760 0
2634061 0
2634064 10
2634106 0
2634112 4
2634181 0
2634322 0
2634349 0
2634384 0
2634419 0
2634473 9
2634564 0
2634619 0
2634679 8
2634733 0
2634808 0
2634857 19
2635013 0
2635031 0
2635060 0
2635250 5
2635516 0
2635610 4
2635612 11
2635730 0
2635896 0
2636051 0
2636060 34
2636081 0
2636231 0
2636276 0
2636366 0
2636369 0
2636548 0
2636556 0
2636567 0
2636900 0
2636952 0
2636993 0
2637044 0
2637104 50
2637269 0
2637506 8
2637514 0
2637538 0
2637649 41
2637805 0
2637817 0
2637913 0
2637961 17
2638150 0
2638176 0
2638288 90
2638294 233
2638312 0
2638375 0
2638439 0
2638441 8
2638591 12
2638711 26
2638957 8
2639112 24
2639118 19
2639127 1
2639308 0
2639314 0
2639328 0
2639408 0
2639495 0
2639499 68
2639635 44
2639861 10
2640368 37
2640539 18
2640647 0
2640698 0
2640707 0
2640731 0
2640790 0
2640928 40
2641034 3
2641105 0
2641448 0
2641700 0
2641781 31
2641900 0
2641949 0
2642320 0
2642421 41
2642429 0
2642577 0
2642589 0
2642670 0
2642733 0
2642831 2
2642905 0
2642912 0
2642919 0
2642931 0
2642964 0
2643012 0
2643312 0
2643555 10
2643978 0
2644224 0
2644233 0
2644256 0
2644550 5
2644811 63
2645243 16
2645246 12
2645372 0
2645639 0
2645813 1
2645906 12
2645942 0
2646161 0
2646167 0
2646238 12
2646241 0
2646259 0
2646328 0
2646388 20
2646445 0
2646514 0
2646556 0
2646568 0
2646664 16
2646688 0
2646714 0
2646769 0
2646811 0
2646984 0
2647026 0
2647029 0
2647050 0
2647059 0
2647204 0
2647260 0
2647398 0
2647542 0
2647551 38
2647626 58
2647953 0
2647999 0
2648191 0
2648209 1
2648411 0
2648524 0
2648665 0
2648896 11
2648923 0
2649052 11
2649083 0
2649255 0
2649261 0
2649288 0
2649477 0
2649608 0
2649639 8
2649769 0
2649794 0
2649921 0
2649969 0
2650078 0
2650400 0
2650816 0
2650852 0
2650858 0
2650921 9
2651162 0
2651189 0
2651196 0
2651254 0
2651305 0
2651359 0
2651444 0
2651677 7
2651692 57
2651761 0
2651767 0
2651812 43
2651875 0
2651900 9
2651920 0
2652013 29
2652057 0
2652106 0
2652392 0
2652428 0
2652530 0
2652554 0
2652870 0
2653015 0
2653255 0
2653279 0
2653330 13
2653342 8
2653627 9
2653630 5
2653657 10
2653849 0
2653900 26
2653936 0
2654339 0
2654440 13
2654503 22
2654579 0
2654636 24
2654981 0
2655102 0
2655205 0
2655215 116
2655272 0
2655377 52
2655446 108
2655457 116
2655473 0
2655604 0
2655811 99
2655824 0
2655840 77
2655856 9
2655943 0
2656113 10
2656203 8
2656334 106
2656397 36
2656460 0
2656577 2
2656673 0
2656712 0
2656915 1
2656966 7
2656984 32
2656993 149
2657009 26
2657050 69
2657170 34
2657185 0
2657248 0
2657265 0
2657311 20
2657416 0
2657579 0
2657769 30
2658144 0
2658249 63
2658341 0
2658650 17
2658665 26
2658693 0
2658747 0
2658831 82
2658888 17
2659084 0
2659114 0
2659236 100
2659266 30
2659401 0
2659614 0
2659659 0
2659677 0
2659769 27
2659881 0
2659887 0
2659934 29
2659938 160
2660081 0
2660257 84
2660366 0
2660438 0
2660449 0
2660535 0
2660991 0
2661239 0
2661267 0
2661389 0
2661403 2
2661599 0
2661665 4
2661752 0
2661761 8
2661842 4
2661858 0
2662229 5
2662248 0
2662535 21
2662598 13
2662622 1
2662649 0
2662703 3
2662742 0
2663028 0
2663199 0
2663328 0
2663355 0
2663595 0
2663881 11
2663961 0
2664146 0
2664364 0
2664378 24
2664410 39
2664485 0
2664707 30
2664719 0
2664743 52
2664808 0
2664878 23
2664966 0
2665070 1
2665258 0
2665291 0
2665395 0
2665400 0
2665412 0
2665419 0
2665426 0
2665573 12
2665579 7
2665816 0
2665837 11
2665863 0
2666134 0
2666172 68
2666453 0
2666480 0
2666486 0
2666522 0
2666699 0
2666705 0
2667266 0
2667392 0
2667515 0
2667533 0
2667682 0
2667893 0
2667947 0
2667995 87
2668041 0
2668459 0
2668641 93
2668664 0
2668747 0
2668902 0
2669010 0
2669060 0
2669151 0
2669163 0
2669175 0
2669242 0
2669413 0
2669434 0
2669452 31
2669566 0
2669731 0
2669749 0
2669821 5
2669905 0
2670103 0
2670292 0
2670330 0
2670681 0
2670814 0
2671179 0
2671257 11
2671567 9
2671640 0
2671771 0
2671795 15
2671832 0
2671896 0
2671981 40
2672080 69
2672140 0
2672204 0
2672257 0
2672386 33
2672388 33
2672614 0
2672800 0
2672992 0
2673148 8
2673319 0
2673361 0
2673402 0
2673569 0
2673695 23
2674037 0
2674043 0
2674129 0
2674142 91
2674294 32
2675104 12
2675215 0
2675263 16
2675461 43
2675536 44
2675638 0
2675707 136
2676138 0
2676165 0
2676204 0
2676516 0
2676576 0
2676630 0
2676639 0
2676717 33
2676855 16
2677113 15
2677230 41
2677335 0
2677348 0
2677455 0
2677500 0
2677536 96
2677542 146
2677649 0
2677729 17
2677789 9
2677870 8
2677874 12
2677894 0
2677975 0
2677981 0
2677986 0
2678017 0
2678138 0
2678307 79
2678349 0
2678376 0
2678619 0
2678646 6
2678658 0
2678733 64
2678790 0
2678829 1
2678892 0
2678912 16
2679060 0
2679081 0
2679222 0
2679258 0
2679309 3
2679417 41
2679426 0
2679541 100
2679601 14
2679630 0
2679742 0
2680033 19
2680216 0
2680518 0
2680790 0
2680992 0
2681061 0
2681184 35
2681376 0
2681484 0
2681581 0
2681689 0
2681984 20
2682095 64
2682149 0
2682386 56
2682401 0
2682413 0
2682420 54
2682660 0
2682684 0
2682897 0
2682983 0
2683500 0
2683569 0
2683626 21
2683641 0
2683719 7
2683939 0
2683967 0
2684038 25
2684080 0
2684089 0
2684335 0
2684422 0
2684452 0
2684548 1
2684587 0
2684635 44
2684674 0
2684772 0
2684778 0
2684791 0
2685009 0
2685037 0
2685117 0
2685654 263
2685736 0
2685819 0
2686113 0
2686409 0
2686615 0
2686795 25
2686830 0
2686994 0
2687079 47
2687131 0
2687657 1
2687707 0
2687747 0
2687754 0
2687770 0
2687805 9
2688050 0
2688124 0
2688159 0
2688171 0
2688433 0
2688556 0
2688697 14
2688728 3
2688745 1
2688841 0
2688848 8
2688939 0
2689089 1
2689204 0
2689243 0
2689363 6
2689534 0
2689619 4
2689687 0
2689816 20
2689837 31
2689861 0
2690034 38
2690583 4
2690739 4
2690813 0
2690914 0
2690984 0
2690999 0
2691206 30
2691260 0
2691625 28
2691662 13
2691698 124
2691770 0
2691815 19
2691845 0
2691876 0
2691941 0
2691983 0
2692073 0
2692127 95
2692147 124
2692188 0
2692218 0
2692358 13
2692524 19
2692542 0
2692566 0
2692788 59
2692818 167
2692857 0
2692935 9
2692989 47
2692996 33
2692998 47
2693138 1
2693184 18
2693207 0
2693245 22
2693325 0
2693338 0
2693413 0
2693444 0
2693634 0
2693743 0
2693796 0
2693817 0
2693832 0
2694200 0
2694297 0
2694513 0
2694658 0
2694789 0
2694920 9
2695024 0
2695078 0
2695206 0
2695294 0
2695321 40
2695336 7
2695455 0
2695755 43
2696128 0
2696171 0
2696198 0
2696489 0
2696588 0
2696871 0
2696952 2
2697256 3
2697321 12
2697377 7
2697431 0
2697729 15
2697750 21
2697948 0
2697962 2
2697976 23
2697990 5
2698074 0
2698136 0
2698214 0
2698799 0
2698828 0
2699021 56
2699105 0
2699288 0
2699416 81
2699443 0
2699659 0
2700088 0
2700202 0
2700272 0
2700315 0
2700374 0
2700486 0
2700634 0
2700645 5
2700656 0
2700669 0
2700892 12
2700896 257
2701131 0
2701267 0
2701334 2
2701591 0
2701612 0
2701759 10
2701789 65
2701827 0
2702059 4
2702065 8
2702128 0
2702226 0
2702522 0
2702624 86
2702852 2
2702880 19
2702959 13
2702984 0
2703037 0
2703069 0
2703096 0
2703216 0
2703243 0
2703278 0
2703288 0
2703342 0
2703351 0
2703375 0
2703393 0
2703459 0
2703498 0
2703501 0
2703519 0
2703552 0
2703663 0
2703741 0
2704020 0
2704059 0
2704281 0
2704350 0
2704752 0
2704934 0
2704980 0
2705121 0
2705127 134
2705249 13
2705297 0
2705726 32
2705793 0
2705893 0
2705902 0
2706056 0
2706212 0
2706405 0
2706441 0
2706607 0
2706817 0
2706976 0
2707003 0
2707285 0
2707340 0
2707537 0
2707560 38
2707577 1
2707662 2
2707704 0
2707735 0
2707869 0
2707888 0
2707925 2
2707936 80
2707983 0
2707987 0
2708039 0
2708049 0
2708060 0
2708105 0
2708247 0
2708826 0
2708830 0
2709004 0
2709226 0
2709292 0
2709454 0
2709480 0
2709724 0
2709745 0
2709985 0
2710272 0
2710305 0
2710477 0
2710480 0
2710492 0
2710546 0
2710650 0
2710756 0
2710780 0
2710816 0
2710839 0
2710914 0
2710995 0
2710998 0
2711037 0
2711259 0
2711294 0
2711456 0
2711649 0
2711756 0
2711852 0
2712065 0
2712281 0
2712312 0
2712468 55
2712582 0
2712612 0
2712873 7
2712924 154
2713604 0
2713907 0
2714455 79
2714472 0
2714542 0
2714726 0
2714880 0
2714902 0
2714928 0
2715213 0
2715249 0
2715570 0
2715594 0
2715603 0
2715765 24
2716071 0
2716074 0
2716095 0
2716101 0
2716150 15
2716261 7
2716445 0
2716483 0
2716781 6
2716808 11
2716904 0
2716958 48
2717161 0
2717180 0
2717246 0
2717393 0
2717631 19
2717770 0
2717783 0
2717892 0
2718096 0
2718180 27
2718278 0
2718412 0
2718519 0
2718544 39
2718587 0
2718727 0
2718785 0
2718857 0
2718928 0
2718959 8
2719043 0
2719094 0
2719148 84
2719167 23
2719241 0
2719268 0
2719509 0
2719544 27
2719580 25
2719639 0
2719801 0
2719888 0
2719909 0
2719953 0
2720113 0
2720209 0
2720221 76
2720302 0
2720455 0
2720476 0
2720545 5
2720659 25
2720662 63
2720665 45
2720986 0
2721237 0
2721348 0
2721456 0
2721573 48
2721660 0
2721866 0
2722004 36
2722052 0
2722107 46
2722259 0
2722286 24
2722310 5
2722343 64
2722535 7
2722601 18
2722636 0
2722640 0
2722667 0
2722811 57
2722952 0
2723099 42
2723436 0
2723458 0
2723549 38
2723569 0
2723646 4
2724181 66
2724253 0
2724711 5
2724749 109
2724786 0
2724846 5
2725164 0
2725596 0
2725749 0
2725764 48
2725806 3
2725857 0
2725974 54
2726005 7
2726021 38
2726040 86
2726043 14
2726118 0
2726145 7
2726217 0
2726280 0
2726316 0
2726331 11
2726628 13
2726664 0
2726692 0
2726709 0
2726753 0
2726770 11
2726823 1
2726840 5
2726928 36
2726957 0
2726991 10
2727023 1
2727072 0
2727099 50
2727174 11
2727332 0
2727513 20
2727516 32
2727524 40
2727662 35
2727729 0
2727759 38
2727768 0
2727872 72
2727942 20
2728053 30
2728097 89
2728130 26
2728136 0
2728216 0
2728248 23
2728364 0
2728544 0
2728550 18
2728658 0
2728664 0
2728769 0
2728904 0
2728961 13
2728982 0
2729015 0
2729051 0
2729074 0
2729081 0
2729117 58
2729129 0
2729223 0
2729281 0
2729377 0
2729567 0
2729683 0
2729695 0
2730108 0
2730134 0
2730294 5
2730441 22
2730443 0
2730512 0
2730528 0
2730548 1
2730585 46
2730686 0
2730699 0
2730795 3
2730808 0
2730860 0
2730929 0
2731284 0
2731310 3
2731416 0
2731568 0
2731592 2
2731697 3
2732177 0
2732202 0
2732216 0
2732615 35
2732672 0
2732729 30
2732804 0
2733098 0
2733182 3
2733248 0
2733258 0
2733459 0
2733696 0
2733795 19
2733863 22
2733942 0
2733994 36
2734004 0
2734032 5
2734060 50
2734065 0
2734267 0
2734388 0
2734583 0
2734730 0
2734757 0
2734823 0
2734916 0
2735048 0
2735066 34
2735160 0
2735194 0
2735214 0
2735356 0
2735383 0
2735430 86
2735613 101
2735670 59
2735673 39
2735781 0
2735883 0
2735889 77
2735993 53
2736046 21
2736131 0
2736159 0
2736186 0
2736260 0
2736270 0
2736293 0
2736395 0
2736500 0
2736674 0
2737055 0
2737073 0
2737088 0
2737214 0
2737484 0
2737496 0
2737511 0
2737625 0
2737805 0
2738030 0
2738163 0
2738652 38
2738661 21
2738859 12
2738862 67
2739080 0
2739138 0
2739462 39
2739471 12
2739514 0
2739516 25
2739708 12
2739807 0
2739869 0
2739887 0
2739968 0
2740047 90
2740073 0
2740128 0
2740617 0
2740640 0
2740647 0
2740834 9
2740990 0
2741062 0
2741293 0
2741407 245
2741491 11
2741509 114
2741599 0
2741668 0
2741704 10
2741908 27
2741969 0
2741981 0
2742012 0
2742032 0
2742165 4
2742198 7
2742263 7
2742367 0
2742398 43
2742571 0
2742595 0
2743101 12
2743314 0
2743320 0
2743331 92
2743341 0
2743367 0
2743378 0
2743521 0
2743612 15
2743634 0
2743737 0
2743762 0
2743790 0
2743835 2
2743868 5
2743947 0
2744098 0
2744225 0
2744367 67
2744399 14
2744538 0
2744571 0
2744670 12
2744697 1
2744709 32
2744837 8
2745075 15
2745261 19
2745596 0
2745621 234
2745677 0
2745693 0
2745703 5
2745781 0
2745791 0
2745929 38
2745943 0
2745963 0
2746204 0
2746319 0
2746608 0
2746666 0
2746759 11
2747062 18
2747080 2136
2747086 18
2747136 49
2747319 0
2747349 31
2747388 153
2747391 8
2747424 7
2747431 0
2747458 39
2747568 0
2747756 0
2747872 23
2748013 80
2748079 14
2748085 124
2748130 0
2748151 0
2748191 0
2748469 18
2748615 35
2748753 27
2748892 60
2748930 14
2748991 46
2749018 7
2749090 13
2749135 0
2749237 14
2749344 0
2749387 0
2749438 1
2749573 0
2749576 12
2749600 104
2749778 0
2749797 18
2749827 0
2749886 0
2749923 0
2749986 0
2750097 0
2750274 0
2750307 0
2750358 0
2750442 0
2750496 0
2750538 0
2750544 0
2750568 0
2750605 0
2750637 0
2750845 0
2750923 0
2751060 0
2751091 0
2751138 1
2751201 21
2751257 37
2751308 3
2751398 0
2751450 19
2751560 0
2751674 0
2751683 56
2751770 0
2751849 5
2751891 137
2751894 62
2751933 0
2751957 31
2752008 0
2752041 20
2752072 0
2752081 0
2752152 11
2752190 0
2752240 0
2752329 4
2752441 0
2752579 46
2752591 1
2752593 0
2752659 0
2752681 19
2752863 12
2752888 18
2752900 28
2752970 0
2753179 0
2753186 0
2753224 3
2753400 0
2753426 0
2753434 0
2753496 0
2753564 24
2753638 0
2753683 0
2753728 0
2753760 22
2753784 1
2753811 0
2753860 0
2753984 0
2753992 0
2754008 0
2754022 0
2754042 0
2754138 45
2754141 70
2754168 0
2754263 11
2754453 0
2754563 0
2754994 0
2755018 21
2755177 0
2755348 0
2755357 1
2755519 38
2755899 6
2755905 10
2756038 0
2756066 0
2756195 148
2756223 0
2756234 0
2756271 0
2756293 0
2756453 50
2756483 0
2756552 0
2756621 7
2756864 13
2756996 24
2757092 0
2757206 0
2757221 30
2757251 14
2757254 18
2757258 45
2757530 0
2757656 1
2757704 0
2757731 19
2758547 22
2758571 20
2758634 0
2758682 0
2758724 11
2758735 0
2758757 0
2758811 22
2758859 0
2759254 0
2759338 1
2759362 32
2759427 0
2759575 0
2759695 1
2759749 2513
2759902 0
2759925 0
2759936 0
2759942 13
2759952 45
2760097 43
2760241 171
2760404 0
2760424 0
2760597 0
2760772 64
2760809 0
2760913 0
2760961 0
2761024 0
2761084 0
2761105 0
2761210 0
2761348 0
2761548 0
2761584 0
2761615 0
2761671 0
2761829 0
2761907 0
2761910 0
2761988 0
2762132 0
2762135 0
2762462 0
2762540 0
2762898 3
2763303 9
2763516 0
2763600 0
2763624 0
2763707 2
2764104 0
2764138 0
2764227 14
2764233 21
2764468 0
2764663 193
2764885 33
2764905 14
2764927 0
2765290 0
2765429 0
2765438 99
2765660 0
2765777 99
2765797 1
2765826 0
2765857 0
2765863 49
2765871 0
2765877 0
2765927 0
2765945 0
2766729 0
2766741 0
2766747 0
2766759 0
2766774 0
2766819 0
2766822 0
2766927 0
2767068 0
2767227 0
2767293 0
2767340 0
2767538 0
2767644 0
2767740 0
2767839 0
2767848 0
2767854 0
2768582 15
2768630 0
2768666 0
2768687 2
2768902 2
2768966 0
2769008 1
2769138 0
2769157 2
2769186 0
2769245 0
2769385 0
2769640 0
2769724 0
2769809 71
2769917 25
2770264 0
2770326 256
2770471 39
2770547 145
2770823 52
2770859 10
2770971 0
2771007 0
2771232 0
2771529 0
2771778 0
2771842 11
2772102 0
2772133 0
2772436 0
2772444 0
2772549 0
2772683 91
2772695 23
2772857 0
2773001 0
2773007 69
2773016 16
2773120 1
2773129 0
2773333 68
2773360 27
2773488 10
2773512 0
2773526 37
2773844 61
2773885 25
2774220 0
2774599 0
2774654 26
2774689 0
2774926 0
2774975 0
2775059 0
2775113 0
2775207 2
2775210 0
2775268 0
2775393 0
2775402 0
2775524 0
2775537 6
2775645 5
2775656 0
2775666 56
2775930 0
2776152 10
2776260 0
2776363 0
2776590 0
2776616 3
2776624 42
2776656 32
2776798 0
2776899 0
2776916 13
2776965 0
2777053 13
2777104 4
2777143 0
2777315 0
2777399 11
2777413 0
2777685 25
2777845 97
2777872 24
2777920 9
2777923 3
2778001 8
2778143 0
2778307 26
2778391 0
2778572 0
2778682 0
2778704 0
2778934 0
2778978 0
2779221 0
2779617 0
2779683 0
2779729 34
2779732 0
2779800 0
2779975 0
2780055 87
2780132 4
2780647 0
2780949 0
2780957 0
2781123 0
2781279 0
2781342 4
2781417 0
2781444 0
2781462 0
2781499 0
2781555 0
2781813 8
2781832 0
2781848 0
2781898 0
2781915 0
2781969 0
2782099 0
2782141 0
2782174 4
2782244 0
2782372 0
2782489 10
2782507 22
2782581 0
2782603 0
2782858 4
2782932 0
2783076 0
2783113 0
2783121 12
2783290 0
2783350 0
2783559 0
2783679 29
2783716 0
2784000 0
2784300 0
2784373 0
2784400 0
2784539 74
2784556 0
2784573 0
2784682 0
2784710 23
2784716 0
2784725 0
2785027 0
2785184 0
2785226 0
2785931 0
2785937 0
2785946 0
2785955 0
2786074 0
2786296 0
2786323 0
2786476 0
2786487 0
2786709 0
2786775 44
2786958 0
2787072 0
2787093 0
2787129 0
2787509 0
2787518 0
2787887 0
2787952 0
2788055 0
2788292 35
2788415 0
2788433 0
2788472 0
2788481 1
2788661 13
2788673 2
2788802 3
2788922 7
2789048 0
2789051 0
2789088 0
2789177 0
2789255 0
2789273 60
2789330 14
2789351 6
2789399 0
2789483 17
2789537 0
2789672 34
2789732 7
2789750 0
2789849 0
2789918 0
2790128 9
2790162 0
2790239 0
2790366 0
2790452 0
2790479 0
2790482 0
2790584 6588
2790593 4
2790655 0
2790689 0
2790720 0
2790746 38
2790846 0
2790863 9
2790913 0
2791182 0
2791270 0
2791320 9
2791395 0
2791428 0
2791480 0
2791488 27
2791542 0
2792385 0
2792436 14
2792523 0
2792566 16
2792608 0
2792825 0
2792845 1
2792896 0
2792939 0
2793268 0
2793284 0
2793313 0
2793349 0
2793422 0
2793509 2
2793616 0
2793776 0
2793816 0
2793959 0
2794140 0
2794158 4
2794209 6
2794270 25
2794456 72
2794465 0
2794519 0
2794560 0
2794717 0
2794777 0
2794786 0
2794795 14
2794978 38
2795118 0
2795188 0
2795418 32
2795529 0
2795685 19
2795775 9
2795826 0
2795837 0
2796024 0
2796084 0
2796159 0
2796168 51
2796192 0
2796286 0
2796324 1
2796372 4
2796465 0
2796486 91
2796558 28
2796712 0
2797042 0
2797419 0
2797509 0
2797556 0
2797572 12
2797580 20
2797673 27
2797688 75
2797751 0
2797771 6
2797809 0
2797835 0
2798096 0
2798273 0
2798510 3
2798681 1
2798753 0
2799327 0
2799541 0
2799760 67
2800465 0
2800636 21
2800799 0
2800852 0
2801108 37
2801121 38
2801188 0
2801225 0
2801321 7
2801889 51
2802007 0
2802156 0
2802366 0
2802498 0
2802639 0
2802801 0
2802816 0
2802828 0
2802965 0
2803076 0
2803157 0
2803220 0
2803565 0
2803646 0
2803752 0
2803980 0
2803989 0
2804052 0
2804470 0
2804565 0
2804637 0
2804653 0
2804680 135
2804684 46
2804691 1
2804805 0
2804973 73
2805195 42
2805441 0
2805753 0
2805954 0
2806028 0
2806080 0
2806312 21
2806375 0
2806423 0
2806773 0
2806788 0
2806926 19
2807022 0
2807028 14
2807070 4
2807085 4
2807133 0
2807160 21
2807230 0
2807400 0
2807460 0
2807565 76
2807622 45
2807646 19
2807680 0
2807700 18
2807815 0
2808103 19
2808355 0
2808397 0
2808427 7
2808622 34
2808712 0
2808733 2
2808859 0
2808955 49
2808976 0
2808987 5
2808997 0
2809138 0
2809378 115
2809396 15
2809456 20
2809628 0
2809774 52
2809795 0
2809870 20
2809882 5
2809900 90
2810198 0
2810209 0
2810276 3
2810328 54
2810331 81
2810381 47
2810417 0
2810443 0
2810655 0
2810730 0
2810757 7
2810988 14
2811195 10
2811252 11
2811303 0
2811438 0
2811864 71
2811876 35
2811900 0
2811912 1
2811924 0
2811981 0
2812011 0
2812053 0
2812122 0
2812278 65
2812425 24
2812437 13
2812579 0
2812758 0
2812791 4
2812815 29
2812879 0
2812969 0
2813246 0
2813280 0
2813386 0
2813479 0
2813597 0
2813645 3
2813648 0
2813663 0
2813789 0
2813799 104
2813801 431
2813829 0
2813852 0
2813854 0
2813874 0
2813977 0
2814211 11
2814491 0
2814517 0
2814563 76
2814768 1
2814914 7
2814976 0
2814997 0
2815066 36
2815088 0
2815214 19
2815331 48
2815352 0
2815400 8
2815460 4
2815526 3
2815587 89
2815633 4
2815646 10
2815787 693
2815807 0
2815923 0
2815936 16
2816143 8
2816249 0
2816473 9
2816572 9
2816587 4
2816758 0
2816802 23
2816811 10
2816933 190
2817071 30
2817143 35
2817239 0
2817257 29
2817587 0
2817611 0
2817662 0
2817742 0
2817842 119
2817866 0
2817951 54
2817963 52
2818067 52
2818077 0
2818208 0
2818449 0
2818477 55
2818636 5
2818822 0
2818938 94
2818998 29
2819019 0
2819043 2
2819172 23
2819211 0
2819232 0
2819277 25
2819298 57
2819355 48
2819427 91
2819547 44
2819775 1
2819925 139
2820126 8
2820138 34
2820168 5
2820333 2
2820363 90
2820551 0
2820661 22
2820845 0
2820945 164
2820993 0
2821039 9
2821236 7
2821353 0
2821500 0
2821531 0
2821771 0
2822071 0
2822256 0
2822271 0
2822284 0
2822337 0
2822541 12
2822733 5
2822905 0
2823081 0
2823108 0
2823189 2
2823333 11
2823365 24
2823414 7
2823525 83
2823572 5
2823622 0
2823771 0
2823894 42
2823948 0
2823952 78
2823981 0
2824066 123
2824072 35
2824097 0
2824137 44
2824143 242
2824228 0
2824360 17
2824378 55
2824381 9
2824622 96
2824628 26
2824655 53
2824757 0
2824802 9
2824805 0
2824811 45
2824916 8
2824931 2
2825201 2
2825239 0
2825353 0
2825391 30
2825566 0
2825690 8
2825696 92
2825741 0
2825797 2
2825940 32
2825963 0
2825995 0
2826080 0
2826115 0
2826122 0
2826280 26
2826290 0
2826332 0
2826493 0
2826502 0
2826592 0
2826832 0
2826935 0
2826977 0
2827042 0
2827057 0
2827069 0
2827150 0
2827306 0
2827387 0
2827838 0
2827894 0
2827910 0
2827956 0
2827975 0
2827987 0
2827997 0
2828004 0
2828027 59
2828045 0
2828234 0
2828320 10
2828662 19
2828995 87
2829068 3
2829414 0
2829421 0
2829429 1
2829507 0
2829621 0
2829750 16
2829753 0
2829901 9
2829914 0
2830168 28
2830470 1
2830483 64
2830561 20
2830612 0
2830637 1
2830676 42
2830696 12
2830721 0
2830728 3
2831094 0
2831166 0
2831303 0
2831367 0
2831481 0
2831530 0
2831631 0
2831687 0
2831701 0
2831799 0
2832019 0
2832305 0
2832470 0
2832738 0
2832895 0
2832957 3
2832977 83
2833053 3
2833325 0
2833386 0
2833470 0
2833476 11
2833617 0
2833681 0
2833694 0
2833708 0
2833948 0
2833963 0
2834018 0
2834030 0
2834096 2
2834158 1
2834180 0
2834338 3
2834362 21
2834395 42
2834412 0
2834446 11
2834578 64
2834662 133
2834785 0
2835572 0
2835617 0
2835822 0
2835842 0
2835866 1
2835988 0
2836014 0
2836156 1
2836198 0
2836224 0
2836257 1
2836362 0
2836406 0
2836457 0
2836520 0
2836541 0
2836562 0
2836631 0
2836689 0
2836802 0
2836856 0
2836860 0
2837026 0
2837177 0
2837243 0
2837342 0
2837471 0
2837673 0
2837729 4
2837811 0
2837855 0
2837987 0
2838017 0
2838077 0
2838163 0
2838338 7
2838349 0
2838580 60
2838700 0
2838895 0
2838982 0
2839042 28
2839193 0
2839360 0
2839375 0
2839492 8
2839514 0
2839885 39
2839992 282
2840191 34
2840383 89
2840433 0
2840521 58
2840524 12
2840573 5
2840580 81
2840584 1
2840649 51
2840661 22
2840666 1
2840835 0
2841071 0
2841482 33
2841579 48
2841585 0
2841651 36
2841827 2
2841884 28
2842077 2
2842115 0
2842175 25
2842196 0
2842211 1
2842278 0
2842442 0
2842514 0
2842580 0
2842751 0
2842811 0
2842877 0
2842958 0
2843072 0
2843381 0
2843506 0
2844137 0
2844165 19
2844216 63
2844225 29
2844246 0
2844303 0
2844414 0
2844420 0
2844561 0
2844621 0
2844852 12
2844960 5
2845720 22
2845834 23
2845981 15
2846167 97
2846182 0
2846228 0
2846351 0
2846370 0
2846380 0
2846541 0
2846688 123
2846789 57
2846829 99
2846835 33
2846888 0
2846963 2
2846999 0
2847063 0
2847077 0
2847105 0
2847186 0
2847335 0
2847531 0
2847726 0
2847735 0
2848184 0
2848403 0
2848604 0
2848637 0
2848677 0
2848790 0
2849192 0
2849330 0
2849405 0
2849489 0
2849495 6
2849538 0
2849664 0
2849745 0
2849880 0
2849892 0
2849910 0
2849919 0
2849982 0
2850030 0
2850189 4
2850193 0
2850406 9
2850427 125
2850454 28
2850532 0
2850541 0
2850568 0
2850634 0
2850658 0
2850728 0
2850859 0
2850886 16
2851015 32
2851141 0
2851150 0
2851192 0
2851207 0
2851273 0
2851357 0
2851360 0
2851450 0
2851453 0
2851459 0
2851537 0
2851540 0
2851573 0
2851594 0
2851693 0
2851710 0
2851942 0
2851966 0
2852005 0
2852011 0
2852035 0
2852074 0
2852080 0
2852113 0
2852152 0
2852179 0
2852200 0
2852344 31
2852383 146
2852419 18
2852436 0
2852452 0
2852686 0
2852763 0
2853172 0
2853280 0
2853409 6
2853661 21
2853841 0
2853962 4
2853980 0
2853992 40
2854001 33
2854007 33
2854065 0
2854478 0
2854661 0
2854667 3
2854784 0
2854913 0
2855051 0
2855102 6
2855105 14
2855183 0
2855213 7
2855438 0
2855579 0
2855684 0
2855774 11
2855857 24
2855926 8
2856061 1341
2856148 0
2856208 0
2856376 0
2856467 0
2856479 58
2856566 4
2856578 0
2856620 0
2856926 17
2857120 30
2857374 140
2857378 78
2857396 41
2857555 46
2858156 0
2858239 0
2858286 4
2858408 23
2858537 16
2858600 11
2858630 0
2859239 40
2859292 0
2859828 4
2860092 0
2860313 22
2860339 126
2860349 0
2860392 11
2860848 29
2861112 19
2861463 0
2861556 1
2861601 0
2861653 0
2861992 0
2862022 0
2862068 40
2862175 0
2862328 0
2862382 0
2862516 20
2862556 0
2862757 28
2863274 0
2863292 0
2863487 0
2863545 0
2863614 0
2863790 0
2863862 6
2863879 0
2863898 0
2863909 80
2863913 27
2863933 0
2864004 0
2864102 0
2864289 0
2864355 17
2864529 3
2864799 0
2865030 5
2865105 0
2865126 9
2865242 0
2865393 0
2865435 0
2865536 0
2865675 14
2865684 57
2865728 0
2865771 0
2865958 0
2866114 0
2866119 3
2866126 0
2866218 0
2866236 23
2866407 0
2866419 43
2866616 0
2866635 76
2866648 0
2866695 72
2866785 0
2866829 0
2866928 0
2867016 78
2867237 0
2867389 0
2867401 87
2867497 43
2867605 0
2867641 0
2867761 148
2867987 10
2868005 0
2868038 0
2868101 0
2868226 29
2868318 0
2868398 34
2868777 11
2868937 0
2868939 95
2868958 0
2869034 0
2869070 0
2869267 0
2869299 0
2869311 0
2869332 56
2869486 6
2869547 67
2869572 0
2869677 0
2869838 59
2869874 0
2869931 47
2870003 9
2870129 18
2870216 16
2870607 145
2870627 0
2870632 0
2870636 0
2870652 87
2870734 0
2870749 0
2870791 0
2871153 0
2871561 0
2871747 0
2871817 29
2871872 0
2871906 0
2871914 0
2872226 19
2872229 0
2872445 29
2872481 0
2872534 0
2872747 0
2872750 10
2872763 0
2872799 59
2872840 0
2873055 0
2873081 48
2873251 0
2873303 4
2873392 12
2873679 0
2873686 0
2874092 0
2874146 8
2874198 20
2874293 166
2874375 0
2874448 0
2874629 0
2874654 0
2874660 0
2874781 0
2874814 0
2874832 4
2874892 0
2874958 0
2875006 0
2875033 0
2875075 0
2875090 0
2875172 0
2875181 0
2875263 0
2875288 0
2875411 10
2875414 0
2875525 0
2875545 0
2875561 43
2875582 14
2875609 0
2875716 0
2875843 16
2876134 41
2876149 23
2876163 0
2876182 0
2876328 14
2876349 60
2876666 0
2876692 0
2876751 0
2876944 14
2877225 0
2877266 18
2877454 0
2877547 12
2877580 64
2877633 0
2877734 0
2877758 0
2877928 0
2877989 0
2877993 0
2878023 3
2878076 0
2878293 3
2878452 2
2878479 0
2878506 1
2878527 0
2878632 0
2878779 0
2878877 0
2879095 34
2879130 0
2879235 0
2879249 0
2879258 45
2879261 6
2879326 2
2879523 0
2879649 0
2879703 0
2879770 0
2879858 0
2879912 0
2880013 21
2880156 0
2880202 0
2880243 13
2880253 0
2880326 0
2880336 42
2880359 9
2880402 0
2880441 0
2880448 0
2880456 0
2880463 0
2880538 92
2880577 0
2880621 0
2880673 0
2880725 0
2880769 8
2880778 0
2880786 64
2880841 51
2880872 0
2880877 0
2880889 15
2880907 20
2880940 27
2881024 5
2881135 12
2881175 0
2881196 0
2881312 15
2881339 51
2881567 3
2881595 37
2881666 8
2881669 35
2881744 0
2881756 10
2881885 0
2881930 0
2882046 58
2882175 53
2882193 12
2882215 51
2882277 0
2882280 121
2882354 0
2882358 0
2882364 0
2882373 0
2882381 0
2882475 17
2882484 0
2882523 0
2882581 0
2882600 2
2882741 15
2882772 14
2882786 0
2882826 0
2882871 0
2882960 6
2883096 1
2883134 0
2883214 0
2883269 0
2883319 0
2883325 1
2883360 0
2883393 3
2883400 0
2883426 0
2883439 7
2883487 13
2883507 0
2883543 0
2883583 0
2883638 0
2883640 0
2883728 0
2883739 0
2883746 0
2883758 0
2883779 22
2883781 4
2883797 0
2883860 0
2883888 3
2883999 0
2884036 0
2884092 0
2884098 6
2884108 0
2884131 0
2884144 2
2884147 0
2884196 0
2884229 74
2884247 16
2884260 0
2884279 10
2884305 0
2884313 0
2884326 0
2884372 0
2884374 25
2884411 0
2884447 0
2884456 0
2884458 41
2884491 29
2884503 0
2884506 0
2884516 0
2884593 0
2884596 0
2884647 0
2884674 0
2884686 0
2884690 14
2884710 0
2884785 0
2884827 0
2884912 0
2884920 0
2884963 0
2885086 0
2885108 40
2885149 58
2885161 0
2885216 0
2885332 4
2885342 47
2885411 70
2885459 69
2885540 56
2885648 3
2885807 150
2886010 0
2886066 20
2886079 14
2886097 40
2886358 1
2886496 93
2886526 52
2886605 69
2886625 37
2886714 4
2886901 154
2887060 2
2887168 47
2887249 73
2887297 66
2887366 47
2887376 4
2887492 0
2887547 0
2887559 84
2887600 139
2887694 27
2887802 0
2887961 174
2888148 2
2888237 46
2888257 76
2888336 52
2888366 101
2888504 2
2888765 28
2888783 7
2888796 22
2888852 0
2888903 0
2888914 94
2889003 3
2889112 5
2889141 0
2889196 0
2889199 0
2889325 0
2889329 0
2889347 0
2889389 0
2889407 0
2889443 0
2889548 0
2889558 0
2889641 0
2889653 0
2889669 0
2889679 0
2889703 0
2889707 277
2889719 0
2889753 15
2889778 0
2889788 0
2889816 9
2889836 0
2889838 0
2889843 2
2889853 0
2889882 0
2889983 0
2889992 0
2890001 0
2890066 0
2890129 0
2890141 0
2890144 0
2890175 0
2890188 47
2890190 0
2890201 2
2890251 7
2890326 0
2890348 5
2890378 0
2890407 10
2890477 43
2890516 0
2890537 0
2890568 0
2890595 38
2890624 4
2890657 59
2890695 0
2890862 107
2890942 1
2891233 200
2891557 28
2891677 248
2891698 4
2891839 37
2891941 274
2892144 8
2892177 37
2892306 21
2892312 199
2892331 0
2892414 143
2892451 151
2892478 1
2892561 101
2892674 58
2892808 22
2892833 0
2892845 2
2892873 0
2892890 23
2892952 0
2893025 67
2893148 9
2893178 21
2893505 53
2893528 24
2893672 19
2893687 0
2893713 16
2893826 39
2893903 0
2893956 0
2893989 0
2894002 11
2894047 0
2894199 73
2894272 0
2894317 5
2894339 0
2894364 0
2894408 5
2894411 13
2894425 3
2894477 1
2894619 0
2894725 3
2894878 0
2894912 12
2895015 130
2895138 0
2895147 20
2895197 0
2895319 0
2895323 0
2895363 0
2895419 0
2895593 0
2895605 0
2895655 0
2895689 0
2895845 0
2896058 0
2896087 0
2896208 0
2896267 9
2896286 0
2896361 0
2896400 9
2896588 0
2896733 37
2896763 35
2896766 98
2896840 4
2896895 5
2896931 0
2897150 0
2897227 0
2897274 10
2897307 0
2897318 24
2897555 0
2897591 0
2897818 4
2897882 0
2897938 0
2897996 0
2898011 0
2898028 0
2898086 0
2898119 0
2898131 18
2898176 48
2898224 0
2898257 0
2898290 304
2898500 3
2898506 57
2898889 0
2899007 0
2899130 1
2899251 0
2899282 37
2899415 0
2899481 5
2899605 113
2899607 31
2899616 24
2899922 8
2900039 17
2900257 0
2900354 0
2900564 0
2900579 0
2900705 3
2900805 0
2901014 0
2901665 0
2901711 0
2901774 46
2901822 0
2901903 5
2902194 43
2902278 17
2902342 0
2902389 0
2902401 48
2902533 12
2902617 0
2902861 0
2902902 0
2903138 0
2903190 0
2903301 73
2903316 0
2903334 53
2903589 1
2903610 20
2903619 11
2903748 0
2903821 0
2903830 0
2903851 0
2903881 0
2903926 0
2904094 0
2904231 0
2904272 0
2904649 0
2904720 0
2904742 0
2904988 0
2905082 0
2905298 4
2905452 0
2905482 0
2905509 0
2905540 0
2905629 147
2905683 2
2905719 0
2905797 0
2905800 0
2906001 7
2906094 0
2906124 0
2906130 0
2906223 0
2906289 0
2906390 0
2906597 0
2906692 6
2906723 3
2906972 0
2906980 0
2907044 0
2907379 0
2907395 0
2907520 0
2908109 0
2908270 15
2908327 8
2908336 0
2908477 0
2908582 0
2908760 97
2909041 0
2909103 0
2909796 33
2909805 36
2909820 0
2909826 0
2909865 0
2909988 0
2910038 10
2910275 4
2910477 0
2910539 0
2910608 0
2910890 0
2910932 0
2910983 0
2911094 0
2911160 0
2911298 0
2911346 0
2911373 37
2911418 1
2911686 0
2911698 0
2911728 0
2911748 0
2911764 0
2911805 0
2911848 0
2911903 5
2911922 0
2912018 0
2912090 0
2912144 62
2912280 0
2912342 0
2912402 4
2912443 0
2912593 0
2912780 0
2912984 0
2913026 0
2913038 0
2913238 0
2913302 0
2913541 0
2913570 78
2913958 6
2914003 7
2914105 0
2914144 0
2914212 0
2914236 0
2914323 0
2914353 0
2914356 0
2914404 0
2914422 0
2914437 0
2914466 0
2914509 0
2914542 0
2914566 0
2914575 0
2914628 8
2914724 7
2914742 32
2914790 7
2915075 0
2915087 47
2915257 14
2915470 0
2915528 0
2915626 24
2916263 0
2916305 0
2916316 0
2916333 0
2916369 0
2916526 0
2916576 0
2916595 0
2916616 0
2916699 0
2916741 0
2916873 10
2916965 0
2917074 0
2917125 0
2917203 12
2917212 0
2917302 12
2917419 0
2917452 0
2917739 0
2918108 0
2918318 0
2918432 0
2918438 0
2918561 0
2918612 0
2918758 0
2918782 12
2918831 0
2918959 0
2918983 0
2919550 0
2919577 0
2919598 0
2919705 31
2919819 7
2920095 0
2920395 2
2920569 0
2920608 3
2920611 0
2920614 0
2920668 0
2920868 0
2920928 0
2921093 0
2921114 0
2921696 0
2921705 7
2921840 0
2921876 0
2921900 0
2921930 0
2922000 0
2922008 0
2922074 0
2922116 0
2922183 0
2922240 0
2922290 0
2922323 0
2922393 0
2922512 0
2922629 0
2922652 17
2922726 0
2923117 61
2923129 0
2923135 11
2923294 0
2923303 61
2923500 0
2923575 0
2923596 0
2923740 9
2923776 0
2924256 21
2924298 35
2924319 24
2924472 0
2924628 0
2924700 1
2924799 0
2924820 0
2924951 26
2925137 50
2925158 0
2925215 0
2925266 0
2925314 57
2925409 0
2925418 37
2925434 0
2925443 4
2925476 0
2925533 0
2925647 0
2925791 0
2925803 0
2925860 1
2925989 0
2926042 5
2926081 37
2926084 0
2926117 4
2926132 0
2926348 0
2926365 0
2926489 0
2926522 0
2926564 0
2926802 1
2926856 0
2927235 8
2927280 0
2927371 0
2927383 0
2927406 0
2927467 0
2927536 8
2927539 0
2927870 4
2927942 29
2928028 15
2928062 0
2928115 59
2928199 0
2928347 36
2928481 43
2928488 0
2928523 0
2928631 9
2928688 11
2928844 0
2928913 20
2928925 0
2928985 0
2929210 0
2929284 18
2929498 0
2929546 0
2929569 0
2929579 28
2929582 2
2929633 0
2929663 0
2929714 21
2929871 15
2929873 0
2930035 0
2930068 8
2930179 0
2930221 0
2930236 8
2930248 42
2930326 14
2930485 12
2930554 0
2930587 1
2930590 56
2930698 0
2930704 4
2930825 51
2930870 0
2930912 15
2930985 0
2931017 0
2931077 0
2931080 0
2931089 0
2931242 0
2931293 16
2931305 0
2931389 2
2931490 0
2931567 0
2931808 0
2931818 13
2931854 0
2931928 0
2931956 0
2932103 0
2932112 0
2932238 0
2932554 0
2932600 0
2932723 0
2932805 0
2932919 0
2933087 11
2933156 14
2933219 0
2933222 20
2933297 0
2933300 0
2933333 0
2933339 0
2933381 0
2933414 0
2933582 0
2933600 0
2933612 26
2933955 0
2934034 0
2934482 0
2934704 0
2934721 0
2934740 0
2934819 0
2934842 0
2934938 0
2934959 0
2934977 0
2935016 2
2935046 0
2935175 0
2935187 0
2935205 2
2935211 0
2935214 0
2935235 0
2935241 0
2935424 0
2935643 0
2935844 0
2935888 0
2935904 0
2935982 0
2935995 14
2936081 0
2936165 0
2936201 0
2936294 0
2936336 0
2936411 0
2936517 4
2936541 0
2936979 0
2937042 0
2937198 24
2937213 1
2937246 32
2937270 0
2937285 56
2937297 0
2937474 25
2937751 0
2937772 0
2937776 0
2937784 0
2937832 0
2937913 0
2937928 0
2937976 80
2938060 0
2938222 0
2938252 0
2938270 0
2938417 0
2938487 25
2938681 0
2938746 3
2938767 0
2939049 7
2939223 0
2939283 0
2939442 0
2939464 0
2939702 81
2939708 0
2939792 0
2939906 4
2939960 15
2939966 0
2940021 0
2940213 8
2940241 0
2940797 0
2941797 0
2941910 0
2942033 0
2942052 0
2942136 0
2942536 0
2942755 30
2942876 0
2943083 0
2943134 0
2943161 0
2943260 0
2943395 8
2943398 0
2943551 8
2943593 0
2944016 1
2944025 0
2944058 0
2944439 49
2944457 0
2944473 101
2944503 16
2944568 0
2944610 0
2944655 45
2944751 0
2945003 0
2945075 0
2945144 5
2945174 0
2945183 0
2945300 0
2945404 0
2945645 0
2945961 17
2946060 9
2946063 0
2946132 0
2946318 0
2946396 0
2946399 0
2946483 2
2946498 0
2946567 6
2946609 0
2946675 15
2946741 0
2946774 17
2946966 8
2947050 0
2947291 0
2947334 0
2947371 15
2947461 0
2947560 0
2947738 0
2947854 0
2947936 20
2947948 0
2947981 4
2947984 30
2948023 15
2948026 3
2948044 0
2948053 0
2948224 0
2948644 56
2948710 0
2948743 0
2948746 3
2948860 20
2948872 0
2948959 0
2949016 4
2949070 1
2949148 2
2949214 55
2949217 5
2949438 19
2949651 10
2949705 7
2949742 0
2949819 0
2949828 0
2949855 7
2950017 27
2950095 0
2950331 0
2950535 0
2950577 0
2950986 0
2951092 0
2951104 2
2951118 0
2951161 84
2951195 1
2951463 0
2951679 0
2951796 26
2951847 6
2951914 0
2952075 0
2952177 0
2952183 13
2952195 67
2952263 7
2952465 0
2952574 0
2952588 0
2952605 0
2952633 0
2952726 4
2952759 4
2952771 0
2952798 12
2952822 0
2952858 45
2953071 0
2953215 0
2953757 0
2953817 1
2953882 0
2953896 12
2954069 9
2954151 0
2954158 19
2954241 0
2954320 0
2954323 10
2954326 0
2954335 0
2954341 0
2954344 0
2954350 0
2954356 0
2954363 0
2954365 0
2954396 0
2954410 0
2954472 0
2954540 149
2954570 26
2954613 0
2954639 2
2954848 0
2954875 0
2954918 0
2955275 0
2955319 0
2955374 0
2955474 6
2955531 0
2955690 66
2955762 203
2955771 34
2955822 0
2955881 0
2955912 0
2955984 0
2955992 0
2956074 9
2956215 28
2956254 0
2956320 6
2956332 0
2956544 0
2956567 0
2956610 8
2956666 0
2956814 0
2957040 0
2957053 13
2957096 0
2957255 0
2957328 0
2957447 0
2957516 0
2957582 0
2957679 0
2957771 13
2957835 0
2957853 0
2957911 33
2957989 118
2957992 114
2958001 0
2958037 44
2958043 6
2958091 0
2958118 45
2958337 3
2958349 8
2958460 6
2958484 22
2958547 0
2958748 0
2958840 0
2958846 0
2958853 3
2958935 0
2958955 26
2959081 0
2959228 0
2959327 17
2959350 0
2959393 0
2959429 0
2959459 0
2959516 0
2959580 4
2959826 0
2959937 0
2960000 0
2960027 0
2960512 0
2960547 0
2960623 0
2960631 0
2960661 0
2960829 8
2960844 0
2961044 0
2961165 0
2961242 0
2961259 0
2961439 8
2961488 0
2961534 5
2961646 0
2961674 0
2961692 0
2961694 0
2961753 0
2961915 20
2962019 0
2962121 0
2962228 0
2962295 14
2962352 12
2962370 0
2962372 0
2962383 0
2962390 0
2962416 0
2962508 14
2962826 0
2962930 0
2962936 0
2962976 8
2963107 0
2963293 0
2963359 0
2963596 0
2963636 0
2963755 33
2964025 25
2964115 87
2964475 0
2964598 0
2964655 0
2964864 0
2964919 0
2965032 0
2965120 18
2965124 3
2965169 27
2965194 104
2965256 0
2965267 0
2965409 0
2965481 0
2965663 0
2965701 0
2965749 0
2965843 0
2965849 3
2965858 0
2965865 5
2965873 28
2965905 31
2966047 1
2966148 0
2966165 34
2966215 0
2966303 24
2966354 6
2966393 0
2966565 0
2966649 8
2966663 0
2966935 25
2967095 53
2967122 57
2967170 4
2967173 0
2967251 3
2967341 0
2967431 0
2967539 0
2967596 0
2967659 0
2967700 5
2967778 22
2967782 0
2967792 0
2967899 0
2967903 0
2968010 0
2968038 0
2968100 0
2968226 0
2968289 22
2968297 40
2968309 23
2968321 0
2968384 0
2968554 0
2968617 0
2968772 0
2968779 0
2968869 0
2968881 0
2968890 0
2968896 0
2968902 0
2969170 0
2969202 3
2969259 0
2969307 0
2969311 0
2969334 0
2969400 0
2969719 8
2969751 0
2969868 0
2969889 22
2970070 0
2970141 0
2970396 0
2970552 0
2970660 0
2970759 0
2970933 0
2971001 0
2971232 7
2971397 0
2971439 11
2971653 0
2971759 0
2971878 51
2971891 28
2971996 0
2972068 5
2972333 0
2972353 15
2972407 0
2972434 0
2972482 0
2972497 0
2972551 0
2972586 0
2972593 59
2972686 0
2972698 74
2972704 0
2972773 19
2972860 155
2972913 0
2972917 0
2972923 0
2972955 0
2972963 0
2972995 0
2973014 1
2973666 0
2973680 3
2973717 0
2973753 0
2973757 0
2973761 0
2973936 0
2973939 10
2973954 0
2974041 44
2974182 24
2974353 0
2974394 0
2974473 0
2974632 4
2974653 0
2974661 0
2974684 5
2974779 0
2974905 0
2974923 59
2974956 0
2975055 2
2975073 0
2975157 0
2975275 0
2975322 6
2975409 0
2975421 0
2975658 0
2975800 0
2976063 0
2976117 23
2976174 0
2976192 24
2976495 4
2976506 0
2976701 0
2976807 0
2976857 0
2976937 0
2977021 0
2977026 0
2977094 0
2977296 0
2977460 0
2977653 20
2977678 0
2977789 20
2977798 0
2977840 0
2977918 0
2978023 0
2978188 0
2978209 49
2978257 39
2978266 26
2978393 19
2978412 0
2978557 0
2979000 0
2979051 5
2979429 128
2979486 0
2979701 9
2979735 27
2979913 0
2979941 1
2980004 0
2980013 48
2980049 59
2980238 8
2980307 42
2980385 119
2980481 37
2980535 41
2980619 0
2980730 45
2980741 0
2981048 0
2981173 54
2981177 77
2981252 0
2981378 42
2981481 0
2981580 0
2981730 0
2981887 0
2981922 0
2982003 10
2982574 0
2982637 0
2982988 0
2983084 56
2983107 0
2983386 0
2983426 0
2983488 0
2983783 0
2984054 58
2984076 89
2984155 0
2984195 9
2984199 4
2984255 40
2984258 0
2984322 0
2984394 9
2984498 0
2984914 0
2984984 0
2985247 41
2985357 0
2985407 0
2985505 31
2985541 0
2985562 0
2985941 0
2985950 12
2986103 20
2986163 0
2986266 0
2986322 0
2986461 0
2986484 0
2986519 0
2986616 16
2986642 0
2986719 12
2986956 0
2987043 90
2987061 0
2987176 0
2987271 0
2987337 0
2987622 21
2987694 9
2987736 29
2987793 106
2987943 54
2988057 0
2988081 0
2988270 0
2988564 0
2988736 0
2988746 47
2988869 0
2989037 3
2989240 0
2989633 2
2989743 0
2989891 0
2989903 0
2990017 0
2990050 0
2990260 1
2990489 29
2990516 0
2990631 9
2990789 0
2990855 0
2990930 0
2991027 0
2991060 1
2991088 24
2991238 0
2991256 0
2991448 52
2991454 1
2991478 70
2991572 0
2991727 27
2992138 33
2992276 38
2992372 0
2992495 0
2992615 0
2992741 17
2992756 0
2992803 0
2992941 0
2993004 0
2993067 0
2993166 0
2993277 0
2993343 6
2993383 0
2993388 0
2993403 0
2993416 0
2993465 0
2993751 0
2993754 0
2993859 0
2993904 0
2993979 0
2994057 0
2994096 0
2994138 0
2994274 0
2994324 0
2994335 0
2994354 0
2994396 0
2994423 0
2994465 0
2994504 0
2994507 0
2994567 0
2994609 0
2994615 0
2994684 0
2994756 0
2994771 0
2994774 0
2994807 0
2994912 0
2995017 0
2995113 0
2995160 0
2995188 0
2995583 17
2995709 0
2995727 0
2995733 0
2995763 0
2995857 0
2996074 0
2996119 0
2996140 0
2996503 0
2996676 0
2996823 0
2996898 0
2996957 0
2997009 0
2997018 0
2997192 0
2997240 0
2997258 0
2997522 0
2997606 0
2997693 0
2997712 0
2997835 0
2997871 0
2998096 0
2998237 0
2998276 0
2998483 0
2998664 0
2998693 0
2998726 0
2998765 0
2998920 0
2998959 0
2999037 0
2999322 0
2999398 4
2999655 0
2999724 0
2999793 0
2999800 0
2999857 0
2999916 0
2999924 0
2999927 0
2999945 0
2999958 0
2999975 1
3000102 0
3000304 2
3000340 135
3000553 80
3000583 0
3000778 26
3000837 0
3000889 23
3000949 35
3001081 0
3001120 44
3001471 55
3001603 7
3001669 0
3001714 70
3001977 3
3002328 0
3002466 28
3002504 0
3002645 0
3002658 0
3002772 0
3002781 0
3002907 0
3003086 0
3003093 0
3003213 0
3003264 46
3003271 0
3003474 78
3003526 70
3003547 151
3003598 92
3003683 0
3003729 0
3003926 0
3004060 0
3004095 0
3004297 15
3004423 32
3004525 0
3005191 2
3005293 0
3005389 0
3005457 0
3005555 0
3005694 23
3005701 0
3006105 0
3006209 0
3006276 0
3006415 0
3006486 0
3006806 0
3006817 62
3006858 14
3006916 0
3006931 47
3007013 0
3007193 0
3007227 9
3007258 47
3007356 0
3007374 14
3007416 0
3007521 2
3007632 12
3007680 0
3007749 0
3007857 0
3007872 26
3007935 0
3007972 0
3008159 53
3008171 0
3008389 24
3008408 35
3008555 11
3008651 10
3008798 0
3008836 45
3008855 0
3008884 41
3009181 0
3009256 0
3009337 3
3009367 0
3009373 23
3009538 19
3009922 0
3009952 0
3010165 0
3010186 0
3010225 0
3010227 22
3010616 0
3010756 0
3010768 0
3010798 0
3010804 0
3010810 4
3010816 38
3010834 4
3010984 17
3011041 100
3011529 51
3011537 31
3011580 0
3011597 19
3011609 0
3011809 0
3011815 0
3011844 0
3012051 0
3012216 0
3012400 0
3012532 0
3012774 0
3012789 0
3013104 4
3013110 16
3013164 5
3013305 13
3013467 30
3013605 0
3013632 2
3013761 0
3013815 6
3013854 0
3013905 11
3014030 0
3014061 41
3014083 5
3014119 153
3014122 8
3014191 0
3014366 0
3014431 3
3014564 0
3014651 2
3014699 0
3014883 0
3015210 0
3015260 0
3015422 0
3015456 2
3015512 0
3015533 0
3015586 0
3015600 65
3015618 8
3015705 0
3015801 0
3016053 1
3016086 10
3016215 100
3016305 1
3016329 0
3016356 50
3016383 0
3016479 0
3016518 5
3016602 27
3016710 0
3016722 0
3016824 0
3016830 0
3016908 0
3017058 0
3017199 0
3017364 43
3017403 5
3017676 7
3017700 0
3017737 0
3017805 0
3017925 8
3017946 15
3017952 71
3017963 0
3018057 0
3018105 15
3018108 166
3018153 19
3018156 0
3018204 0
3018225 0
3018255 24
3018321 0
3018510 0
3018618 0
3018780 7
3018819 7
3018858 0
3018990 0
3019142 0
3019188 16
3019293 10
3019395 0
3019558 0
3019578 0
3019585 0
3019615 0
3019618 0
3019628 0
3019632 0
3019739 0
3019747 0
3019750 0
3019756 0
3019914 0
3020048 125
3020065 0
3020491 46
3020543 0
3020580 26
3020650 59
3020661 87
3020691 0
3020758 0
3020930 0
3020964 0
3021051 4
3021093 0
3021288 95
3021294 89
3021421 0
3021438 0
3021703 47
3022102 0
3022120 40
3022156 0
3022207 0
3022363 272
3022372 13
3022518 48
3022543 0
3022623 0
3022738 3
3022759 83
3022934 18
3022977 0
3023001 0
3023182 18
3023247 1114
3023311 12
3023352 40
3023434 0
3023470 0
3023474 0
3023700 0
3023746 0
3024031 0
3024322 0
3024400 0
3024607 0
3024730 0
3024742 0
3024745 0
3024802 0
3024829 0
3024838 0
3024858 0
3024879 0
3025042 0
3025144 0
3025258 0
3025382 0
3025430 0
3025853 0
3025868 0
3025877 0
3025937 0
3026009 0
3026255 0
3026267 0
3026512 0
3026531 0
3026579 0
3026656 8
3026683 17
3026758 1
3026842 0
3026866 0
3026965 0
3027049 0
3027055 0
3027247 0
3027445 10
3027730 0
3027931 34
3027970 0
3028096 20
3028135 0
3028514 0
3028526 11
3028734 13
3028761 0
3028934 50
3029043 11
3029079 12
3029133 15
3029238 45
3029516 0
3029577 0
3029628 31
3029712 12
3029724 17
3029814 1
3029874 103
3029892 0
3029901 48
3029991 0
3030015 9
3030153 0
3030243 0
3030277 0
3030573 0
3030594 0
3031161 0
3031170 0
3031528 0
3031570 0
3031756 21
3031819 0
3031885 3
3031916 8
3032200 0
3032245 0
3032359 21
3032392 1
3032595 0
3032601 33
3032646 84
3033054 0
3033173 0
3033290 48
3033313 16
3033321 74
3033387 72
3033503 0
3033512 0
3033544 16
3033561 0
3033703 0
3034045 0
3034146 0
3034149 0
3034200 0
3034227 0
3034294 0
3034422 0
3034563 0
3034590 39
3034614 0
3034740 0
3034809 0
3035273 0
3035426 13
3035449 0
3035582 0
3035594 16
3035627 0
3035699 0
3035705 0
3035785 0
3035795 0
3035879 0
3035995 0
3035999 47
3036016 0
3036139 0
3036217 0
3036325 28
3036658 8
3036820 4
3036928 0
3037028 0
3037438 0
3037574 62
3037578 10
3037613 0
3037625 0
3037691 0
3037761 0
3038200 0
3038209 0
3038233 7
3038240 0
3038354 0
3038407 0
3038419 0
3038485 5
3038647 0
3038842 0
3038884 0
3038965 20
3038994 0
3039061 0
3039235 7
3039262 0
3039331 0
3039370 0
3039385 0
3039403 0
3039496 0
3039682 0
3039751 32
3039850 0
3040024 0
3040048 0
3040081 0
3040090 0
3040102 0
3040285 0
3040312 0
3040381 0
3040420 0
3040435 0
3040453 0
3040549 2
3040729 0
3041229 11
3041400 23
3041415 43
3041672 0
3041707 6
3041782 0
3041785 0
3041912 0
3041984 0
3042074 0
3042194 0
3042215 0
3042239 0
3042401 0
3042593 0
3042617 0
3042653 0
3042656 0
3042709 0
3042728 0
3042950 0
3043007 0
3043136 0
3043223 9
3043306 4
3043348 0
3043405 0
3043449 53
3043491 0
3043655 0
3043746 0
3043749 0
3044115 12
3044322 0
3044333 1
3044393 15
3044529 0
3044859 0
3044926 0
3045085 0
3045095 0
3045156 0
3045177 38
3045340 33
3045509 0
3045559 1
3045589 0
3045646 0
3045655 11
3045712 10
3045859 0
3045881 0
3045973 0
3046072 17
3046142 0
3046289 0
3046395 0
3046660 0
3046899 14
3047019 0
3047028 0
3047164 0
3047170 0
3047199 9
3047234 0
3047246 0
3047288 0
3047462 0
3047474 7
3047531 45
3047576 0
3047579 29
3047622 0
3047696 0
3047813 39
3047852 0
3047891 32
3047909 0
3047939 0
3047984 2
3048017 0
3048029 115
3048032 74
3048417 0
3048540 0
3048573 20
3048587 0
3048619 0
3048687 35
3048698 11
3048711 0
3048832 20
3048856 22
3048871 96
3048874 50
3048907 0
3048922 0
3048928 108
3049111 0
3049183 0
3049201 0
3049285 0
3049323 16
3049470 0
3049533 0
3049607 19
3049644 48
3049664 0
3049770 0
3049833 68
3049911 0
3050161 6
3050177 0
3050267 0
3050339 75
3050441 62
3050485 17
3050519 26
3050531 0
3050543 0
3050551 0
3050903 7
3050907 23
3050956 12
3051101 0
3051248 0
3051344 0
3051365 0
3051508 0
3051527 0
3051591 0
3051617 0
3051685 0
3051719 0
3051748 0
3051758 0
3052017 0
3052087 0
3052177 0
3052184 0
3052186 31
3052402 0
3052498 0
3052539 0
3053093 0
3053153 0
3053216 0
3053301 14
3053352 0
3053451 0
3053478 1
3053807 0
3053818 0
3054078 0
3054252 0
3054279 0
3054297 3
3054384 0
3054546 14
3054576 0
3054723 0
3054783 3
3054795 0
3054870 179
3054945 0
3054972 11
3055022 0
3055044 0
3055150 0
3055243 0
3055245 0
3055305 0
3055415 0
3055488 10
3055587 26
3055809 0
3055833 0
3055998 6
3056028 15
3056617 0
3056644 0
3056671 7
3056809 0
3056830 64
3056872 39
3057018 0
3057109 0
3057268 0
3057280 0
3057295 9
3057299 72
3057310 0
3057489 0
3057493 0
3057501 0
3057503 0
3057507 0
3057509 0
3057521 0
3057556 0
3057651 38
3057972 0
3058218 0
3058260 4
3058620 0
3058761 0
3058935 0
3059008 0
3059596 0
3059851 20
3059884 0
3059911 0
3059950 0
3060231 19
3060265 0
3060321 14
3060456 0
3060663 5
3060825 0
3060891 9
3061097 0
3061359 21
3061578 10
3061638 0
3061729 0
3061848 105
3061857 0
3061891 0
3061967 0
3061988 0
3062088 0
3062109 0
3062211 0
3062304 5
3062320 18
3062334 29
3062388 0
3062442 80
3062502 5
3062592 0
3062601 0
3062712 7
3062783 3
3062907 2
3062943 41
3062946 4
3063135 0
3063289 25
3063344 0
3063355 0
3063379 0
3063910 0
3064159 0
3064776 0
3064791 0
3064839 0
3064889 0
3064986 0
3065025 14
3065142 14
3065146 19
3065194 0
3065278 15
3065308 46
3065347 0
3065467 0
3065576 0
3065845 0
3065875 0
3066103 5
3066328 0
3066331 63
3066335 0
3066481 0
3066535 0
3066601 0
3066655 0
3066679 53
3066727 0
3066733 48
3066913 25
3067207 0
3067276 5
3067288 0
3067325 0
3067379 0
3067467 0
3067577 0
3067598 2
3067721 31
3067768 0
3067793 12
3067817 6
3067898 0
3068103 0
3068199 0
3068278 31
3068389 0
3068629 0
3068653 99
3068707 0
3069118 0
3069289 18
3069337 0
3069424 1
3069451 0
3069538 131
3069547 44
3069661 33
3069760 52
3069763 55
3069784 0
3069799 0
3069946 0
3070264 0
3070281 6
3070290 0
3070304 0
3070363 37
3070400 0
3070772 0
3070778 0
3070964 0
3071027 0
3071030 0
3071048 0
3071183 0
3071216 0
3071294 0
3071333 0
3071435 0
3071825 0
3071872 0
3071972 0
3072216 0
3072279 33
3072438 0
3072477 0
3072561 8
3072609 0
3072648 68
3072699 0
3072866 8
3073025 19
3073087 0
3073118 5
3073193 35
3073270 0
3073669 0
3073683 0
3073929 0
3073948 0
3073960 71
3074066 0
3074077 20
3074168 0
3074176 213
3074180 76
3074206 0
3074407 0
3074409 0
3074503 2
3074506 8
3074671 8
3074882 0
3074955 0
3074970 25
3074976 1
3075135 0
3075150 0
3075201 0
3075431 0
3075707 0
3075975 0
3075999 0
3076032 0
3076090 0
3076142 0
3076149 0
3076355 0
3076423 0
3076440 0
3076495 0
3076500 0
3076839 0
3076964 0
3077044 8
3077612 0
3077670 0
3077955 0
3078295 57
3078343 0
3078469 15
3078559 0
3078591 0
3078613 0
3078790 19
3078827 0
3078835 0
3078843 25
3078901 0
3079022 4
3079143 0
3079215 0
3079247 10
3079358 2
3079562 0
3079838 0
3079886 0
3079916 7
3079946 1
3080096 0
3080276 0
3080304 0
3080331 9
3080337 10
3080340 36
3080394 0
3080421 0
3080496 0
3080559 6
3080573 0
3080598 0
3080615 0
3080640 9
3080692 0
3080850 0
3081120 0
3081159 0
3081162 2
3081261 0
3081382 0
3081453 0
3081496 0
3081612 0
3081687 45
3081708 2
3081717 0
3081744 80
3081829 0
3081865 0
3081928 0
3082183 0
3082310 0
3082354 1
3082366 0
3082600 0
3082705 6
3083004 2
3083076 0
3083079 0
3083082 0
3083088 0
3083098 0
3083111 0
3083113 0
3083119 0
3083269 8
3083272 16
3083383 0
3083416 12
3083536 0
3083637 0
3083850 0
3083877 5
3084079 2
3084093 41
3084108 298
3084117 9
3084140 14
3084142 0
3084244 0
3084406 31
3084409 0
3084626 0
3084826 51
3084842 2
3084965 0
3085056 0
3085087 23
3085171 0
3085236 0
3085342 0
3085366 21
3085399 0
3085546 0
3085684 36
3085777 35
3085781 0
3085946 0
3085975 28
3086201 0
3086224 0
3086263 15
3086576 0
3086651 0
3086857 11
3086962 0
3087085 0
3087244 0
3087271 45
3087346 13
3087390 0
3087493 15
3087673 0
3087895 0
3087955 0
3088033 0
3088144 0
3088174 0
3088344 57
3088366 7
3088451 0
3088482 18
3088545 0
3088686 94
3088860 0
3088926 0
3089061 0
3089109 0
3089256 0
3089388 0
3089586 0
3089597 0
3089769 0
3089825 23
3089859 0
3089886 63
3089950 0
3090084 0
3090138 0
3090147 0
3090153 0
3090303 0
3090468 2
3090702 0
3090789 9
3091028 0
3091106 1
3091130 3
3091136 4
3091160 54
3091268 0
3091286 0
3091370 0
3091493 0
3091562 16
3091577 0
3091703 0
3091715 0
3091853 132
3091880 0
3091913 0
3091930 0
3091944 0
3091964 0
3092148 9
3092169 0
3092373 0
3092511 0
3092553 729
3092556 23
3092562 9
3092634 0
3092658 0
3092706 100
3092754 0
3092931 0
3093062 2
3093113 15
3093179 6
3093204 0
3093525 15
3093606 64
3094023 1
3094052 10
3094274 30
3094823 0
3094847 0
3094910 5
3095210 30
3095246 0
3095252 0
3095291 0
3095321 20
3095324 6
3095345 0
3095535 0
3095840 21
3095860 0
3095975 0
3096141 0
3096144 0
3096219 0
3096297 0
3096456 120
3096478 14
3096508 27
3096635 5
3096861 5
3097120 5
3097125 44
3097139 0
3097388 0
3097474 0
3097532 0
3097598 0
3097634 0
3097724 0
3097772 0
3097775 0
3097793 0
3097832 0
3097971 0
3097991 0
3098051 0
3098084 0
3098165 0
3098279 0
3098456 0
3098609 0
3098709 0
3098777 0
3098824 0
3099074 0
3099132 0
3099167 0
3099242 0
3099392 0
3099877 0
3099892 0
3099938 13
3100157 0
3100303 0
3100341 0
3100668 0
3100705 0
3100833 0
3101241 0
3101292 0
3101370 0
3101421 0
3101490 0
3101583 1
3101631 0
3101694 0
3101788 0
3101818 0
3102131 0
3102307 0
3102352 0
3102442 0
3102514 11
3102598 0
3102727 28
3102991 0
3103015 0
3103188 0
3103407 0
3103425 0
3103581 0
3103899 0
3103958 0
3104208 0
3104274 0
3104552 0
3104642 0
3104675 0
3104968 0
3105027 0
3105266 0
3105714 0
3105756 0
3105894 0
3105927 0
3106041 0
3106382 14
3106394 0
3106556 4
3106624 29
3106672 14
3106699 5
3106706 0
3106725 0
3106748 0
3106813 9
3106877 0
3106897 0
3107401 0
3107464 0
3107572 0
3107658 30
3107701 27
3107823 0
3107865 0
3107872 0
3107974 0
3108041 0
3108095 0
3108101 0
3108245 0
3108422 0
3108597 0
3109036 0
3109047 0
3109083 0
3109110 0
3109129 0
3109171 59
3109322 0
3109741 22
3109801 3
3109863 0
3110047 0
3110425 0
3110551 0
3110716 0
3110737 20
3110839 12
3110998 0
3111100 24
3111109 17
3111679 0
3111760 0
3111768 0
3111853 21
3111910 0
3111946 37
3112077 34
3112128 0
3112173 46
3112206 0
3112216 0
3112248 0
3112269 0
3112341 0
3112366 0
3112395 0
3112470 0
3112581 0
3112674 6
3112683 0
3112731 0
3112752 4
3112896 0
3112923 137
3113181 0
3113187 18
3113271 0
3113329 0
3113347 0
3113455 1
3113503 0
3113635 0
3113752 0
3113863 13
3113921 51
3114019 38
3114112 0
3114148 27
3114542 12
3114843 72
3114915 58
3115012 8
3115032 0
3115050 31
3115081 0
3115206 0
3115261 37
3115275 0
3115302 12
3115360 0
3115473 4
3115573 0
3115583 0
3115688 12
3115808 0
3116053 0
3116533 0
3116632 0
3116644 0
3116852 33
3116904 0
3117072 0
3117120 0
3117372 0
3117638 0
3117681 0
3118180 0
3118312 0
3118373 1
3118816 0
3118843 0
3118846 0
3118945 0
3119212 0
3119518 0
3119740 0
3119779 0
3119963 0
3120016 0
3120112 0
3120127 0
3120280 0
3120496 0
3120580 0
3120595 0
3120730 0
3120937 0
3121006 0
3121098 0
3121249 0
3121414 0
3121564 0
3121570 0
3121579 0
3121690 0
3121780 0
3121801 0
3121840 0
3122050 0
3122061 0
3122104 0
3122128 0
3122148 0
3122161 0
3122185 0
3122296 0
3122334 0
3122464 0
3122488 0
3122520 0
3122827 0
3122976 0
3123004 0
3123091 0
3123121 0
3123480 0
3123594 0
3123654 0
3123673 0
3123940 0
3123965 0
3124098 1
3124167 5
3124262 6
3124775 4
3125018 0
3125026 0
3125094 41
3125117 0
3125134 0
3125157 0
3125208 0
3125559 0
3125707 0
3125767 0
3125909 0
3126152 0
3126262 0
3126340 0
3126365 0
3126431 0
3126446 1
3126479 0
3126482 0
3126512 0
3126611 0
3126683 0
3126799 0
3127184 0
3127225 0
3127286 0
3127690 0
3127831 0
3127874 0
3127886 16
3127980 18
3127984 0
3128037 0
3128051 0
3128203 0
3128251 0
3128425 0
3128527 0
3128566 0
3128725 0
3128818 0
3128893 0
3128965 0
3129118 0
3129136 0
3129280 0
3129326 7
3129357 0
3129376 9
3129400 7
3129670 29
3129712 0
3129766 0
3130294 0
3130492 17
3130500 836
3130920 0
3130935 1
3131010 0
3131192 0
3131381 30
3131429 6
3131447 0
3131477 0
3131516 0
3131537 0
3131774 2110
3131792 1
3131840 0
3132058 0
3132133 0
3132142 0
3132211 0
3132259 0
3132343 20
3132442 0
3132462 0
3132628 0
3132652 0
3132712 19
3132799 0
3132954 60
3133015 0
3133072 0
3133100 57
3133480 0
3133628 0
3133645 0
3133753 0
3133797 0
3134007 0
3134136 0
3134391 0
3134535 0
3134604 0
3134724 0
3134844 0
3135007 0
3135112 0
3135174 0
3135313 0
3135421 0
3135583 0
3135646 0
3135700 0
3135894 0
3135990 0
3136077 0
3136149 0
3136176 0
3136269 0
3136371 0
3136515 38
3136650 0
3137081 2
3137274 9
3137283 0
3137334 4
3137354 0
3137376 0
3137455 0
3137467 0
3137475 0
3137639 0
3137689 0
3137906 0
3137993 11
3137996 14
3138050 87
3138086 69
3138089 56
3138125 0
3138262 0
3138398 0
3138581 0
3139180 0
3139261 0
3139372 2
3139437 0
3139571 32
3139750 0
3139759 0
3139768 18
3140099 0
3140257 50
3140499 0
3140743 0
3140761 0
3140862 0
3140878 0
3141109 0
3141255 0
3141392 0
3141470 0
3141486 0
3142050 0
3142212 27
3142264 5
3142272 0
3142295 14
3142646 0
3142673 9
3142685 0
3142790 0
3142802 4
3142814 0
3142916 8
3143552 0
3143747 2
3144032 0
3144044 0
3144082 0
3144134 1
3144260 8
3144544 37
3144565 2
3144601 0
3144938 20
3144949 0
3144998 0
3145041 0
3145146 0
3145167 0
3145403 0
3145574 0
3145597 0
3145607 10
3145619 0
3145643 0
3145729 0
3145761 0
3145768 0
3145780 0
3145883 0
3145895 0
3145952 0
3145978 0
3145985 0
3146414 0
3146426 0
3146621 0
3146675 0
3146750 0
3146843 0
3146906 0
3146960 0
3146987 0
3147002 0
3147183 0
3147316 0
3147573 0
3147594 0
3147730 2
3147758 0
3147798 0
3147885 8
3147969 0
3148090 16
3148234 0
3148240 30
3148261 0
3148372 0
3148481 0
3148830 0
3149190 0
3149256 62
3149274 0
3149457 15
3149493 0
3149589 26
3149637 0
3149697 90
3149835 15
3149952 24
3150002 0
3150027 1
3150183 5
3150219 0
3150305 0
3150459 0
3150486 0
3150517 0
3150539 0
3150559 0
3150592 22
3150634 26
3150745 0
3150787 0
3150805 0
3150838 33
3150856 0
3150886 47
3150898 0
3151021 0
3151456 2
3151520 0
3151870 0
3151879 0
3152020 0
3152200 2
3152248 11
3152541 0
3152615 0
3152734 40
3152813 38
3153029 11
3153215 9
3153245 3
3153251 26
3153362 59
3153404 64
3153437 0
3153458 33
3153460 44
3153631 4
3154058 0
3154208 0
3154457 0
3154470 0
3154478 0
3154505 0
3154830 0
3154839 0
3154845 0
3154880 0
3154899 0
3155063 0
3155645 0
3155674 23
3155790 0
3155806 0
3155848 15
3155935 6
3155949 0
3156043 52
3156062 0
3156106 10
3156311 0
3156458 0
3156494 4
3156893 45
3157163 0
3157241 28
3157503 5
3157533 46
3157535 0
3157561 0
3157568 0
3157599 0
3157986 0
3158109 0
3158256 0
3158391 0
3158394 0
3158448 0
3158502 0
3158520 0
3158558 0
3158631 0
3159089 0
3159116 0
3159185 0
3159280 0
3159377 0
3159687 0
3159755 0
3159789 4
3159814 2
3159908 0
3160001 0
3160040 0
3160121 0
3160316 0
3160448 0
3160589 0
3160623 1
3160694 0
3160861 13
3160955 10
3161059 26
3161305 0
3161343 0
3161377 29
3161428 26
3161569 0
3161788 71
3161992 0
3162105 0
3162672 0
3162852 41
3162881 0
3163019 0
3163134 61
3163206 55
3163434 0
3163765 13
3164255 0
3164307 0
3164718 9
3164722 16
3165052 0
3165145 0
3165210 21
3165478 21
3165545 0
3165572 23
3165746 0
3165766 14
3165778 0
3165862 0
3165903 0
3165928 0
3166004 0
3166063 0
3166253 0
3166256 28
3166271 32
3166411 0
3166432 0
3166741 0
3166760 0
3166831 21
3166944 15
3167008 0
3167072 12
3167127 20
3167174 0
3167281 0
3167317 0
3167323 47
3167383 0
3167419 0
3167770 0
3167886 0
3168503 0
3168547 9
3168556 0
3168583 17
3168589 14
3168657 53
3168754 0
3168883 0
3168962 3
3169021 0
3169192 0
3169321 0
3169390 98
3169399 0
3169777 0
3169837 84
3169980 0
3170059 0
3170153 25
3170203 3
3170606 8
3170903 0
3170906 0
3171098 0
3171116 0
3171239 0
3171341 0
3171560 0
3171734 0
3171830 0
3171923 0
3171974 0
3172001 0
3172025 0
3172130 0
3172214 0
3172322 0
3172364 0
3172403 0
3172556 0
3172634 0
3172718 1
3172880 10
3172925 0
3173012 0
3173388 9
3173398 0
3173420 0
3173443 0
3173806 3
3173971 0
3174176 0
3174180 32
3174216 0
3174287 0
3174549 0
3174591 9
3174755 6
3175177 0
3175207 0
3175309 0
3175345 0
3175564 1
3175618 10
3175702 0
3175882 75
3175885 0
3175945 50
3175969 0
3176026 0
3176224 100
3176401 0
3176497 10
3176812 0
3176916 0
3176931 0
3177033 0
3177042 0
3177222 0
3177471 0
3177582 0
3177719 0
3177780 0
3177892 0
3177937 0
3178009 0
3178177 0
3178297 0
3178429 0
3178480 0
3178510 0
3178597 0
3179077 0
3179200 0
3179209 0
3179374 0
3179380 0
3179437 0
3179605 0
3179617 0
3179719 0
3179747 0
3179775 0
3179899 0
3179948 33
3179991 0
3180006 0
3180082 8
3180094 3
3180097 6
3180126 0
3180199 0
3180541 0
3180553 0
3180733 0
3180745 0
3180817 0
3180874 0
3180931 0
3180994 0
3181057 8
3181071 32
3181191 284
3181449 3
3181527 0
3181695 0
3181713 0
3181726 0
3181779 43
3181809 3
3181818 0
3181941 98
3181959 152
3182043 30
3182099 63
3182306 11
3182402 0
3182595 0
3182636 2
3182765 7
3182879 0
3183084 26
3183112 0
3183486 0
3183585 0
3183749 44
3183891 0
3183900 0
3184113 15
3184172 0
3184175 0
3184364 0
3184424 0
3184549 0
3184552 2
3184703 0
3184718 83
3185119 5
3185125 186
3185128 103
3185176 4
3185182 0
3185275 0
3185442 18
3185641 0
3185746 0
3185764 0
3185773 0
3185833 16
3185949 0
3186059 3
3186062 19
3186074 0
3186341 0
3186434 34
3186446 39
3186506 32
3186560 21
3186686 126
3186692 10
3186704 0
3186710 0
3186725 50
3186881 162
3186971 1
3187056 12
3187281 87
3187418 21
3187587 91
3187604 0
3188095 8
3188135 0
3188147 0
3188453 54
3188543 0
3188708 17
3188810 0
3189068 15
3189198 16
3189361 10
3189602 24
3189616 0
3189631 0
3189682 0
3189685 0
3189749 2
3189928 0
3189974 0
3190009 0
3190102 0
3190219 0
3190447 54
3190821 11
3190839 2
3191037 0
3191094 36
3191313 17
3191503 3
3191551 129
3191566 12
3191575 3
3192082 24
3192278 0
3192407 0
3192776 0
3193005 0
3193121 42
3193136 2
3193145 0
3193148 0
3193636 0
3194088 0
3194118 0
3194475 0
3194547 0
3194592 0
3194817 0
3194843 0
3194918 21
3194996 0
3195188 0
3195217 0
3195447 0
3195534 0
3196034 0
3196121 0
3196163 0
3196169 0
3196184 0
3196274 0
3196339 0
3196470 0
3196589 2
3196603 19
3196639 0
3196696 0
3196974 0
3197016 0
3197122 0
3197190 0
3197233 0
3197474 0
3197554 0
3197558 0
3197564 0
3197628 0
3197765 0
3197834 0
3197897 0
3197915 0
3198008 0
3198089 0
3198131 0
3198200 0
3198209 0
3198223 0
3198236 0
3198302 0
3198335 0
3198425 0
3198596 0
3198695 0
3198701 0
3198779 0
3198872 0
3198930 0
3199357 0
3199432 0
3199657 0
3199738 0
3199843 0
3199981 0
3200120 0
3200298 0
3200322 0
3200421 0
3200724 0
3200766 0
3200784 0
3200877 0
3201008 0
3201137 0
3201236 0
3201349 0
3201371 0
3201590 0
3201644 0
3201809 0
3201891 0
3202014 0
3202094 0
3202177 0
3202201 0
3202336 0
3202525 0
3202755 41
3203023 41
3203218 3
3203233 0
3203308 13
3203380 35
3203452 10
3203554 0
3203579 0
3203605 0
3203674 0
3203692 0
3203698 0
3203749 13
3204060 81
3204262 0
3204315 10
3204372 3
3204479 6
3204585 0
3204729 13
3204733 0
3204743 0
3204747 23
3204757 0
3204761 0
3204824 0
3204877 43
3204982 0
3205005 0
3205127 0
3205208 0
3205270 0
3205428 0
3205452 10
3205590 70
3205674 0
3205908 0
3206052 0
3206088 0
3206104 0
3206337 0
3206379 6
3206499 0
3206707 0
3206748 0
3206898 24
3207035 124
3207101 0
3207111 0
3207168 0
3207219 0
3207267 0
3207348 3
3207500 0
3207513 19
3207516 52
3207609 11
3207803 0
3207849 0
3207974 0
3207990 33
3208107 3
3208245 0
3208256 0
3208279 18
3208325 87
3208403 0
3208438 9
3208501 0
3208554 0
3208593 0
3208795 0
3208846 0
3208976 0
3209010 0
3209132 0
3209260 0
3209288 0
3209405 0
3209459 0
3209680 0
3209791 4
3209932 11
3209948 0
3210107 0
3210275 0
3210362 0
3210728 14
3210965 23
3211080 0
3211083 54
3211228 0
3211392 0
3211461 6
3211512 0
3211567 0
3211602 30
3211632 31
3211734 76
3211796 0
3211978 0
3212010 0
3212040 0
3212049 65
3212081 0
3212101 42
3212506 0
3212545 85
3212778 1
3212931 55
3212988 20
3213212 0
3213494 13
3213537 3
3213573 0
3213735 5
3213774 0
3214113 6
3214134 104
3214289 17
3214404 11
3214575 0
3214863 7
3214974 0
3215038 0
3215045 2
3215088 2
3215097 0
3215145 2
3215187 0
3215238 6
3215273 0
3215335 1
3215346 0
3215359 0
3215525 62
3215536 1
3215560 0
3215702 1
3215894 0
3215900 21
3216021 0
3216032 4
3216065 0
3216089 0
3216092 0
3216227 0
3216410 0
3216455 0
3216473 0
3216518 0
3216623 0
3216656 0
3216797 0
3216815 0
3216902 0
3217061 0
3217091 0
3217238 0
3217250 0
3217253 0
3217271 0
3217295 0
3217298 0
3217667 0
3217781 0
3217838 0
3217889 0
3218003 0
3218175 0
3218255 0
3218294 0
3218384 0
3218405 0
3218735 0
3218751 0
3218774 0
3218783 0
3218829 0
3218918 0
3218924 0
3218939 0
3219066 0
3219113 0
3219161 0
3219331 0
3219376 0
3219391 0
3219464 0
3219561 0
3219642 2
3219645 0
3219699 0
3219725 0
3219735 0
3219745 0
3219764 0
3219774 2
3219784 0
3219795 0
3219806 0
3219823 3
3219849 7
3219899 0
3219917 10
3219940 0
3220025 0
3220304 0
3220328 0
3221018 0
3221039 0
3221078 0
3221171 5
3221207 0
3221222 0
3221279 0
3221312 0
3221345 0
3221380 0
3221389 0
3221399 0
3221420 0
3221432 0
3221452 0
3221748 5
3221787 0
3221828 0
3221916 0
3221931 2
3222021 4
3222056 0
3222108 12
3222151 9
3222187 59
3222217 0
3222294 7
3222366 0
3222431 0
3222708 0
3222924 0
3222978 0
3223011 0
3223122 0
3223197 0
3223272 0
3223338 0
3223478 0
3223676 0
3224461 26
3224481 4
3224494 0
3224500 0
3224583 0
3224916 0
3225176 0
3225228 0
3225234 0
3225384 0
3225577 7
3225709 0
3226097 0
3226193 0
3226331 0
3226382 0
3226442 0
3226737 0
3226768 0
3226804 0
3226810 0
3226903 0
3227206 0
3227242 0
3227380 0
3227482 0
3227509 0
3227590 0
3227608 0
3227680 0
3227833 0
3227851 0
3227884 0
3227893 0
3227903 0
3228220 0
3228348 20
3228650 4
3228674 93
3228704 32
3228794 16
3229058 18
3229093 0
3229194 51
3229219 33
3229226 0
3229244 0
3229413 95
3229601 23
3229711 0
3229842 11
3229995 3
3230028 0
3230043 2
3230454 2
3230541 33
3230547 61
3230618 0
3230679 0
3230940 45
3230975 1
3231159 0
3231201 0
3231285 0
3231321 0
3231442 0
3231524 0
3231552 0
3231588 41
3231746 0
3232031 12
3232064 0
3232088 0
3232180 0
3232200 0
3232239 0
3232373 14
3232400 9
3232988 0
3233054 0
3233386 0
3233666 0
3233748 0
3233818 0
3233924 0
3234038 0
3234148 0
3234234 0
3234291 0
3234330 0
3234378 0
3234390 40
3234420 0
3234459 0
3234528 0
3234687 49
3234783 149
3234789 15
3234834 0
3234882 0
3234927 4
3234951 0
3235374 0
3235377 8
3235563 16
3235830 1
3235856 1
3235872 0
3236253 69
3236267 0
3236346 0
3236358 25
3236549 0
3236716 20
3236803 0
3237037 0
3237453 0
3237490 0
3237613 43
3237646 0
3237752 18
3237770 0
3237777 5
3237781 0
3237812 0
3237870 15
3237965 2
3238004 87
3238028 0
3238124 0
3238145 36
3238310 74
3238325 0
3238340 32
3238583 107
3238618 17
3238688 10
3238823 0
3239060 0
3239087 0
3239116 0
3239325 0
3239329 4
3239388 0
3239400 0
3239430 44
3239478 0
3239527 23
3239553 138
3239610 109
3239637 31
3239655 5
3239688 4
3239852 57
3239858 0
3239886 10
3239909 0
3240017 0
3240071 0
3240122 0
3240138 0
3240146 13
3240149 90
3240179 20
3240198 78
3240215 0
3240275 9
3240339 2
3240393 9
3240418 33
3240552 42
3240665 98
3240748 2
3240775 146
3240812 141
3240895 2
3240914 200
3240920 22
3241049 49
3241082 6
3241285 295
3241387 32
3241528 4
3241549 243
3241669 23
3241993 211
3242284 2
3242364 117
3242531 0
3242569 63
3242602 2
3242631 26
3242658 10
3242662 0
3242679 99
3243121 0
3243181 0
3243205 0
3243265 0
3243297 0
3243367 0
3243440 0
3243549 0
3243603 0
3243663 0
3243672 0
3243708 0
3243729 0
3243753 0
3243771 0
3243921 0
3243942 0
3243984 0
3244059 0
3244083 0
3244143 0
3244212 0
3244287 0
3244320 0
3244350 0
3244422 0
3244440 0
3244533 0
3244629 0
3244737 0
3244749 0
3244785 0
3244866 0
3244944 0
3244989 0
3245007 0
3245152 0
3245178 0
3245193 0
3245271 0
3245298 0
3245415 0
3245571 0
3245589 0
3245643 0
3245760 0
3246165 0
3246321 0
3246508 0
3246947 0
3246955 4
3246968 41
3247131 7
3247146 0
3247233 0
3247279 0
3247390 3
3247436 0
3247481 0
3247914 0
3247990 0
3248027 0
3248322 10
3248343 0
3248358 0
3248391 0
3248418 0
3248514 8
3248535 0
3248658 55
3248700 0
3248998 40
3249184 0
3249777 20
3250119 0
3250572 3
3250826 3
3251036 0
3251084 0
3251210 11
3251333 1
3251450 0
3251530 69
3251545 70
3251758 109
3251762 98
3251806 74
3251944 45
3251957 9
3251980 0
3252067 30
3252229 6
3252477 0
3252513 0
3252528 0
3252532 18
3252539 0
3252737 33
3252740 0
3252849 0
3252961 0
3253103 0
3253131 0
3253263 96
3253277 0
3253325 0
3253338 0
3253455 0
3253506 0
3253596 0
3253700 0
3253968 0
3254070 0
3254169 0
3254307 0
3254325 0
3254364 0
3254394 0
3254460 0
3254549 0
3254595 0
3254780 0
3254805 0
3254865 0
3255009 0
3255159 0
3255282 0
3255321 0
3255408 0
3255423 0
3255465 0
3255476 0
3255537 0
3255627 0
3255657 0
3255672 0
3255684 0
3255699 0
3255711 0
3255765 0
3255957 0
3256097 0
3256245 0
3256445 0
3256473 0
3256516 0
3256856 4
3257006 0
3257200 16
3257261 0
3257275 0
3257307 0
3257325 6
3257337 0
3257418 0
3257431 0
3257434 45
3257488 8
3257762 32
3257826 2
3258015 0
3258332 46
3258414 0
3258426 0
3258438 0
3258449 0
3258500 13
3258589 0
3258594 18
3258644 3
3258718 0
3258773 0
3258812 0
3258848 0
3258989 0
3259034 0
3259079 0
3259145 0
3259274 0
3259479 0
3259517 0
3259646 0
3259694 0
3259787 0
3259928 0
3259934 0
3260170 76
3260222 0
3260327 0
3260565 0
3260567 1
3260678 176
3260753 0
3260771 0
3260822 0
3260825 0
3260900 0
3261122 52
3261197 30
3261218 0
3261323 0
3261334 0
3261341 0
3261359 0
3261434 0
3261500 103
3261659 0
3261720 56
3261807 9
3261900 0
3261988 0
3262115 0
3262147 0
3262210 174
3262332 0
3262429 0
3262774 0
3262858 0
3262954 8
3262966 0
3263203 0
3263317 0
3263476 0
3263512 0
3263713 1
3263905 0
3263950 38
3264040 0
3264079 10
3264195 0
3264567 8
3264795 8
3264847 0
3264879 18
3264945 48
3264966 0
3264989 7
3265014 0
3265119 28
3265188 0
3265269 8
3265299 7
3265302 50
3265318 0
3265371 87
3265396 0
3265470 0
3265506 32
3265515 30
3265641 68
3265707 18
3265725 0
3265822 2
3265828 0
3265854 0
3265860 64
3265905 0
3265968 4
3265983 0
3266013 24
3266028 0
3266145 59
3266163 4
3266290 0
3266320 0
3266416 1
3266512 1
3266602 1
3266606 0
3266665 0
3266728 0
3266794 0
3266908 0
3267058 0
3267216 0
3267268 0
3267352 0
3267391 0
3267400 0
3267420 0
3267715 0
3267718 0
3267757 0
3267841 0
3267861 3
3267877 6
3267946 0
3267982 0
3267985 0
3268095 0
3268113 0
3268241 0
3268300 1
3268346 0
3268406 0
3268410 3
3268468 32
3268542 24
3268699 0
3268887 11
3268944 0
3269058 0
3269070 0
3269181 0
3269340 1
3269694 3
3269773 0
3269897 20
3270041 3
3270221 18
3270783 22
3271255 0
3271841 0
3272361 78
3272525 33
3272644 19
3272976 0
3273030 0
3273041 0
3273242 49
3273245 174
3273536 2
3273663 24
3273668 0
3273688 0
3273799 60
3274278 41
3274688 4
3274692 96
3274782 21
3274845 15
3274854 19
3275249 0
3275453 0
3275507 19
3275600 49
3275669 15
3275805 0
3275831 45
3275981 53
3276008 37
3276299 59
3276403 47
3276434 43
3276485 0
3276569 0
3276581 5
3276719 78
3276764 32
3276857 0
3276956 0
3276974 27
3277102 10
3277113 0
3277172 0
3277304 0
3277322 0
3277377 0
3277383 0
3277385 23
3277809 0
3277831 0
3277833 0
3277934 0
3278021 0
3278279 0
3278573 0
3278765 0
3278947 53
3279076 31
3279513 0
3279535 1
3279838 0
3279912 0
3279958 0
3279988 3
3279996 0
3280238 0
3280377 0
3280455 0
3280578 0
3280719 0
3280956 0
3281280 0
3281301 0
3281410 31
3281812 11
3282209 2
3282263 0
3282515 0
3282624 0
3282730 3
3282836 0
3282938 0
3282940 0
3282956 0
3283042 0
3283065 0
3283102 0
3283114 0
3283147 0
3283151 0
3283195 0
3283201 0
3283233 0
3283248 0
3283291 0
3283306 0
3283453 86
3283507 19
3283622 0
3283699 2
3283708 9
3283834 7
3283952 1
3283989 0
3284194 24
3284215 2
3284265 18
3284302 50
3284346 0
3284445 4
3284647 0
3284875 0
3284899 0
3285088 0
3285157 0
3285484 0
3285598 0
3285700 0
3285785 0
3285805 0
3285873 0
3285999 0
3286044 0
3286179 0
3286393 0
3286413 0
3286461 0
3286530 0
3286584 0
3286713 0
3286788 0
3286933 0
3287026 0
3287055 0
3287297 0
3287350 0
3287363 0
3287441 0
3287477 0
3287516 0
3287579 0
3287587 0
3287742 0
3287989 0
3288004 0
3288318 0
3288729 0
3288918 0
3289143 5
3289256 0
3289355 0
3289382 0
3289490 0
3289571 41
3289787 0
3289921 0
3290744 0
3290933 0
3291063 0
3291306 0
3291333 0
3291342 0
3291519 0
3291876 0
3292074 0
3292113 0
3292140 0
3292184 0
3292196 0
3292257 0
3292356 0
3292456 0
3292600 0
3292732 37
3292780 38
3292840 3
3293032 145
3293152 46
3293209 2
3293302 11
3293664 15
3293839 0
3294138 0
3294341 51
3294411 0
3294493 0
3294499 8
3294876 0
3294980 20
3294982 224
3295004 37
3295228 0
3295501 0
3295681 0
3295804 0
3295915 0
3295948 0
3295954 0
3296227 0
3296245 0
3296413 0
3296431 0
3296503 0
3296548 0
3296554 0
3296747 0
3296886 0
3296982 0
3296985 0
3297090 0
3297133 0
3297212 0
3297255 0
3297291 0
3297368 0
3297556 0
3297691 0
3297987 0
3298006 0
3298153 0
3298176 0
3298266 0
3298326 0
3298386 0
3298410 0
3298632 0
3298788 0
3298791 0
3299088 0
3299151 0
3299205 0
3299507 0
3299603 0
3299741 0
3299807 0
3299960 0
3300113 0
3300250 0
3300293 0
3300307 0
3300397 0
3300448 0
3300475 0
3300673 0
3300691 0
3300730 0
3300820 0
3300910 0
3300922 0
3301036 0
3301304 0
3301777 10
3301946 2
3301964 0
3302077 0
3302103 20
3302134 30
3302158 0
3302176 0
3302197 0
3302209 0
3302230 0
3302338 0
3302464 0
3302491 14
3302567 59
3302894 0
3302902 0
3302914 70
3302988 0
3303016 0
3303018 47
3303435 52
3303513 38
3303549 10
3303582 28
3303618 29
3303971 24
3304293 0
3304401 0
3304521 20
3304527 7
3304770 0
3305058 77
3305139 31
3305208 34
3305265 37
3305349 0
3305403 13
3305505 0
3305655 0
3305760 16
3305826 0
3305904 0
3305913 0
3305988 79
3306333 1
3306510 15
3306840 0
3306963 0
3307045 0
3307065 23
3307089 0
3307179 29
3307368 0
3307438 0
3307452 0
3307553 40
3307559 0
3307621 0
3307692 0
3308077 0
3308113 0
3308128 0
3308241 0
3308497 10
3308675 0
3308703 38
3308965 11
3309059 63
3309099 0
3309193 0
3309214 0
3309322 0
3309397 0
3310024 0
3310138 0
3310152 0
3310387 0
3310439 2
3310489 13
3310540 24
3310839 0
3310935 0
3310989 0
3311112 3
3311250 2
3311304 19
3311361 27
3311376 0
3311566 0
3311875 0
3311887 0
3311899 0
3311911 0
3311923 0
3311932 0
3311947 110
3311962 13
3311986 44
3312010 11
3312031 5
3312037 31
3312212 0
3312240 0
3312484 16
3312901 0
3312954 0
3313454 5
3313520 0
3314030 0
3314108 0
3314263 0
3314288 0
3314330 0
3314871 0
3314934 0
3314946 0
3315294 0
3315325 0
3315331 0
3315437 0
3315452 3
3315509 0
3315530 0
3315769 0
3315911 0
3316145 22
3316169 77
3316271 25
3316431 3
3316434 0
3316524 13
3316566 0
3316838 0
3316875 0
3316899 0
3316926 0
3317001 66
3317223 4
3317646 0
3317751 0
3317834 44
3317844 31
3317876 0
3317900 16
3317925 0
3317937 0
3317940 0
3317956 0
3317977 0
3317990 0
3318443 0
3318579 0
3318630 30
3318635 0
3318663 0
3318674 39
3318704 0
3318752 38
3318992 0
3319091 0
3319208 25
3319463 238
3319526 0
3319607 0
3319682 0
3319735 0
3319794 28
3319814 0
3319838 0
3319853 0
3319862 43
3319922 0
3320012 109
3320042 1
3320081 25
3320198 109
3320224 0
3320411 0
3320486 7
3320522 1
3320525 59
3320537 0
3320540 0
3320607 88
3320653 98
3320830 8
3320854 0
3321082 3
3321406 0
3321418 0
3321557 48
3321587 16
3321719 0
3321899 0
3322154 30
3322289 6
3322334 91
3322418 0
3322526 65
3323110 59
3323404 0
3323791 0
3323899 0
3323980 7
3324109 0
3324116 0
3324136 1
3324142 14
3324245 0
3324474 0
3324686 1
3324716 10
3325454 0
3325597 0
3325629 16
3325646 0
3325720 25
3325769 0
3325886 57
3325943 11
3326098 9
3326113 0
3326428 0
3326578 0
3326665 48
3326795 54
3326833 10
3326901 25
3327019 12
3327085 0
3327145 0
3327184 5
3327277 24
3327318 6
3327506 17
3327599 0
3327828 0
3328598 0
3328621 0
3328630 31
3328691 0
3328991 0
3329027 0
3329061 0
3329069 106
3329161 0
3329226 0
3329445 0
3329599 0
3329765 0
3329769 1
3329823 0
3329825 30
3329892 67
3329899 0
3330015 0
3330051 8
3330583 73
3330640 0
3330784 0
3330793 19
3330796 4
3330970 34
3331003 0
3331018 0
3331087 1234
3331099 38
3331122 31
3331126 0
3331174 57
3331186 0
3331236 0
3331291 28
3331338 0
3331387 0
3331408 0
3331486 6
3331534 0
3331564 0
3331636 0
3331753 0
3332038 9
3332068 0
3332182 4
3332270 5
3332300 12
3332598 0
3332610 0
3332617 1
3332625 0
3332793 0
3332895 0
3332970 25
3333180 4
3333198 30
3333312 32
3333372 7
3333456 0
3333749 0
3334052 0
3334196 12
3334334 9
3334344 0
3334413 0
3334583 21
3334686 91
3335001 89
3335079 0
3335105 0
3335352 46
3335409 25
3335529 14
3335614 11
3335643 0
3335840 6
3336242 0
3336305 20
3336368 89
3336382 0
3336445 0
3336595 0
3336816 26
3336894 81
3336987 0
3337005 71
3337026 0
3337036 0
3337047 0
3337953 0
3338134 0
3338205 0
3338247 0
3338749 2
3338773 0
3339184 0
3339337 0
3339454 0
3339544 0
3339580 4
3339618 15
3339698 0
3339715 0
3339744 124
3340210 63
3340267 61
3340270 12
3340288 0
3340395 0
3340514 22
3340522 0
3340603 1
3340681 0
3340945 0
3341431 3
3341491 31
3341497 378
3341623 0
3342365 0
3342461 79
3342631 0
3342647 0
3342888 10
3342936 0
3342950 11
3343198 0
3343369 9
3343384 65
3343386 0
3343411 6
3343453 0
3343627 0
3343681 67
3343720 0
3343912 10
3344014 3
3344188 47
3344296 8
3344308 0
3344329 0
3344380 0
3344656 0
3344662 0
3345133 0
3345219 0
3345292 0
3345546 0
3345582 0
3345639 0
3345686 0
3345711 0
3345726 0
3345838 0
3345905 0
3346062 0
3346065 4
3346083 0
3346183 0
3346246 82
3346256 0
3346285 0
3346350 0
3346372 0
3346446 0
3346574 0
3346650 5
3346677 18
3346716 0
3346725 0
3346916 0
3347043 0
3347058 19
3347127 38
3347136 0
3347226 0
3347379 20
3347621 0
3347633 4
3347708 6
3347749 0
3347777 10
3347792 0
3347861 0
3347935 0
3347987 5
3347999 0
3348092 0
3348155 24
3348179 4
3348293 0
3348299 0
3348347 0
3348368 0
3348419 0
3348449 13
3348578 0
3348647 0
3348755 32
3348824 0
3348943 0
3348988 61
3349009 0
3349012 47
3349027 0
3349492 4
3349531 29
3349591 87
3349675 23
3349693 7
3349735 0
3349953 5
3350112 0
3350133 5
3350220 16
3350313 0
3350364 0
3350417 0
3350463 45
3350550 16
3350553 50
3350625 7
3350882 0
3350915 0
3350924 0
3350987 0
3351137 13
3351235 0
3351239 6
3351254 0
3351322 19
3351847 0
3351881 0
3352075 0
3352084 0
3352117 0
3352355 0
3352372 0
3352726 0
3352819 3
3352867 8
3352977 0
3353067 0
3353214 2
3353283 0
3353345 22
3353528 0
3353694 0
3353751 0
3353773 5
3353850 0
3353880 0
3354071 0
3354333 0
3354508 0
3354626 0
3354651 82
3354683 0
3354689 30
3354779 0
3354840 0
3354853 0
3355031 0
3355085 0
3355103 2
3355208 0
3355236 0
3355268 0
3355308 0
3355448 0
3355512 0
3355610 20
3355654 0
3355678 0
3355718 0
3355730 50
3355820 0
3355868 70
3355934 14
3355970 3
3355991 0
3356159 0
3356390 0
3356412 0
3356424 134
3356441 0
3356450 79
3356590 0
3356828 0
3356873 0
3356890 0
3356977 0
3356990 0
3357008 100
3357014 49
3357056 44
3357304 10
3357467 29
3357540 0
3357560 0
3357562 0
3357569 0
3357719 0
3357878 0
3357911 0
3358177 0
3358196 0
3358527 0
3359017 0
3359050 25
3359216 2
3359429 0
3359464 0
3359593 0
3359638 0
3359833 0
3359857 0
3359959 0
3359968 0
3359995 54
3360209 0
3360223 6
3360448 0
3360496 116
3360562 33
3360680 18
3360694 0
3360711 71
3360774 0
3360832 0
3360843 0
3360960 72
3361014 11
3361047 7
3361260 34
3361311 0
3361341 0
3361362 45
3361401 81
3361476 0
3361503 15
3361531 0
3361578 0
3361761 4
3361776 32
3361782 64
3361824 0
3361913 0
3361926 0
3361971 0
3362202 88
3362229 53
3362241 16
3362285 31
3362372 56
3362401 24
3362463 0
3362520 101
3362543 17
3362630 0
3362710 0
3362816 0
3363188 8
3363278 2
3363377 29
3363491 35
3363650 0
3363692 10
3363819 0
3363896 62
3363951 193
3364052 0
3364101 0
3364110 24
3364138 9
3364276 10
3364358 0
3364578 0
3364593 9
3364672 0
3364818 0
3364875 36
3364966 0
3365223 37
3365367 0
3365376 13
3365496 1
3365615 0
3365774 25
3365798 0
3366259 0
3366347 0
3366353 0
3366359 0
3366365 0
3366698 0
3366847 0
3367054 38
3367072 0
3367180 25
3367214 0
3367234 0
3367476 19
3367563 0
3367613 3
3367680 0
3367734 1
3367851 0
3367898 0
3368034 28
3368115 0
3368127 58
3368175 5
3368197 0
3368301 0
3368326 0
3368341 138
3368401 8
3368482 0
3368650 64
3368656 1393
3368758 5
3368875 0
3368911 0
3369012 59
3369076 0
3369178 0
3369191 0
3369199 0
3369268 2
3369316 19
3369409 92
3369418 48
3369481 2
3369646 0
3369725 0
3369799 0
3369850 61
3369892 0
3369949 28
3370135 8
3370220 0
3370425 0
3370477 0
3370528 0
3370747 0
3370844 0
3371142 0
3371144 13
3371152 0
3371205 115
3371305 0
3371324 0
3372149 2
3372629 0
3372779 0
3372791 0
3372896 0
3372912 0
3372952 0
3373005 0
3373100 4
3373423 0
3373496 0
3373552 0
3373565 0
3373621 0
3373651 47
3373705 0
3373841 0
3373944 0
3373963 2
3373966 0
3374043 13
3374066 54
3374080 21
3374137 0
3374140 38
3374153 0
3374155 0
3374168 0
3374405 77
3374416 0
3374482 0
3374512 0
3374565 0
3374568 0
3374638 0
3374652 0
3374670 0
3374790 0
3374842 0
3375017 0
3375076 0
3375165 4
3375279 1
3375290 0
3375369 0
3375454 0
3375828 0
3375834 0
3375838 94
3375891 0
3375921 0
3375975 0
3376032 63
3376164 0
3376167 6
3376313 0
3376336 0
3376339 8
3376414 18
3376542 0
3376570 0
3376752 2
3376779 0
3376875 0
3376902 0
3376965 0
3377034 0
3377176 0
3377187 0
3377238 0
3377776 0
3378056 0
3378155 0
3378182 0
3378215 0
3378221 10
3378254 0
3378448 0
3378526 1
3378613 167
3378617 0
3378736 6
3378745 0
3378789 0
3378916 0
3379229 18
3379306 37
3379310 0
3379377 5
3379475 47
3379501 0
3379576 9
3379640 0
3379651 0
3379674 0
3379840 0
3379918 0
3379990 13
3380143 0
3380258 0
3380365 0
3380454 0
3380488 0
3380617 0
3380731 0
3380805 0
3380842 0
3380953 0
3381061 0
3381271 0
3381358 59
3381508 0
3381628 0
3381706 4
3381734 0
3381817 44
3381950 17
3381970 0
3382037 0
3382087 1
3382204 0
3382227 0
3382268 0
3382298 0
3382328 7
3382370 0
3382447 0
3382471 95
3382654 0
3382661 0
3382675 6
3382756 0
3382795 0
3382845 0
3382884 0
3382930 0
3383191 0
3383304 0
3383402 14
3383475 2
3383563 0
3383596 70
3383689 2
3383798 0
3383814 105
3383833 0
3384135 1
3384388 20
3384640 0
3384858 0
3384990 82
3385022 0
3385054 11
3385245 36
3385395 0
3385545 17
3385573 0
3385770 0
3385830 77
3386127 7
3386236 9
3386274 0
3386307 0
3386536 0
3387156 0
3387271 14
3387286 0
3387298 49
3387421 0
3387442 0
3387512 0
3387637 63
3387696 24
3387709 11
3387793 21
3387940 0
3388250 1
3388259 19
3388261 0
3388301 0
3388318 10
3388366 0
3388573 0
3388600 0
3388633 0
3388883 4
3388958 0
3389093 1
3389126 0
3389201 0
3389210 0
3389233 0
3389267 0
3389270 0
3389396 0
3389411 0
3389435 0
3389527 0
3389579 0
3389822 0
3389828 0
3389927 0
3390135 0
3390167 0
3390176 0
3390250 0
3390257 107
3390259 0
3390315 0
3390346 9
3390359 0
3390413 0
3390448 0
3390821 0
3390830 28
3390911 0
3391088 10
3391126 15
3391258 6
3391267 0
3391294 0
3391394 0
3391446 0
3391460 0
3391484 0
3391540 0
3391641 6
3391647 0
3391770 0
3392076 0
3392206 0
3392389 1
3392521 0
3392550 0
3392691 0
3392802 0
3392839 0
3392899 0
3393247 0
3393259 0
3393268 0
3393276 0
3393278 0
3393309 0
3393466 1
3393520 0
3393559 5
3393670 4
3393973 50
3394075 0
3394240 0
3394605 0
3394731 0
3394802 0
3394822 2
3394824 25
3394826 0
3394837 0
3394849 0
3394996 0
3395054 132
3395065 0
3395079 0
3395081 0
3395297 267
3395378 0
3395462 0
3395767 0
3395806 0
3395867 0
3396047 0
3396105 0
3396128 0
3396145 0
3396331 0
3396549 0
3396580 0
3396684 0
3396696 10
3396830 0
3396832 9
3396936 0
3396985 0
3397448 0
3397731 0
3397788 20
3397805 0
3397842 0
3397919 31
3398102 0
3398124 0
3398130 0
3398181 0
3398202 0
3398338 10
3398358 6
3398422 0
3398517 0
3398595 0
3398796 0
3398800 0
3398815 0
3398827 0
3398840 0
3398845 0
3398860 0
3398948 0
3399008 0
3399036 28
3399188 5
3399452 0
3399561 2
3399589 9
3399882 0
3399956 19
3400033 0
3400155 0
3400276 0
3400361 20
3400373 0
3400395 64
3400432 0
3400458 18
3400487 2
3400500 0
3400637 43
3400748 69
3400900 0
3400969 0
3400990 0
3401040 0
3401305 7
3401341 0
3401395 33
3401633 3
3401656 0
3401672 0
3401859 0
3401894 0
3401905 65
3401972 0
3402006 0
3402090 0
3402127 9
3402160 0
3402237 0
3402264 0
3402352 0
3402414 20
3402481 0
3402610 0
3402664 4
3402727 0
3402825 35
3402844 0
3402856 0
3403000 0
3403029 0
3403123 0
3403135 0
3403174 0
3403295 0
3403382 0
3403431 0
3403437 0
3403495 36
3403539 14
3403582 0
3403618 4
3403654 0
3403662 29
3403686 0
3403725 0
3403730 0
3403836 0
3404031 0
3404059 0
3404063 0
3404133 0
3404139 20
3404189 0
3404252 0
3404310 0
3404327 0
3404341 0
3404408 0
3404414 0
3404425 2
3404661 0
3404733 76
3404762 0
3404838 0
3404864 0
3404870 0
3404881 0
3405015 0
3405024 39
3405036 8
3405054 0
3405077 118
3405121 0
3405188 22
3405340 0
3405374 53
3405476 74
3405553 12
3405566 6
3405609 0
3405669 0
3405747 7
3405813 1
3405821 0
3405836 0
3405915 37
3405936 0
3406027 0
3406134 52
3406154 0
3406220 0
3406316 0
3406414 0
3406568 0
3406598 0
3406602 0
3406640 0
3406649 0
3406655 0
3406704 0
3406746 3
3406817 3
3406820 0
3406914 0
3406985 0
3406997 0
3407019 0
3407132 0
3407138 0
3407147 0
3407185 0
3407283 0
3407372 0
3407533 22
3407559 0
3407586 8
3407628 0
3407691 0
3407717 0
3407793 1
3407796 2
3407888 0
3407979 40
3407990 2
3408097 0
3408181 2
3408195 0
3408248 0
3408266 0
3408598 0
3408734 0
3408745 0
3408777 16
3408783 0
3408790 0
3408796 0
3408803 0
3408849 5
3408978 2
3409138 0
3409424 145
3409426 7
3409450 0
3409588 0
3409632 0
3409668 0
3409696 0
3409798 0
3409845 0
3409891 4
3409944 87
3410144 0
3410187 0
3410199 14
3410250 0
3410311 0
3410455 0
3410545 0
3410606 3
3410632 0
3410678 57
3410681 0
3410707 0
3410726 0
3410745 0
3410752 0
3410783 6
3410806 23
3410833 0
3410905 0
3410915 0
3410988 3
3411068 0
3411161 2
3411169 0
3411185 0
3411193 0
3411227 0
3411243 0
3411311 0
3411472 0
3411546 0
3411727 0
3411756 0
3411766 0
3411772 0
3411777 0
3411782 0
3411791 0
3411822 43
3411861 0
3411951 0
3411991 0
3412021 2
3412049 0
3412132 0
3412152 0
3412207 0
3412227 127
3412288 38
3412345 0
3412396 0
3412406 0
3412567 7
3412570 173
3412588 14
3412610 0
3412613 0
3412630 0
3412651 0
3412672 0
3412686 0
3412695 0
3412846 0
3412864 0
3412954 0
3413048 0
3413062 92
3413128 213
3413242 0
3413266 19
3413284 14
3413319 0
3413343 0
3413393 0
3413416 0
3413422 0
3413436 7
3413517 0
3413558 15
3413653 0
3413701 0
3413782 0
3413822 3
3413916 0
3413931 1
3413963 0
3414091 0
3414224 0
3414264 0
3414293 0
3414327 0
3414497 0
3414521 0
3414528 0
3414535 0
3414635 0
3414725 0
3414773 0
3414852 0
3414889 0
3414904 2
3414909 0
3414912 0
3415006 0
3415041 0
3415049 0
3415089 0
3415136 4
3415219 0
3415264 13
3415297 0
3415479 0
3415512 0
3415519 0
3415563 0
3415664 0
3415771 0
3415891 14
3415901 43
3415904 0
3415913 4
3415927 9
3415959 0
3415999 0
3416013 0
3416027 31
3416030 0
3416055 0
3416064 0
3416196 0
3416230 0
3416260 10
3416269 0
3416312 0
3416381 0
3416618 0
3416661 0
3416696 0
3416710 0
3416716 0
3416796 50
3416957 13
3416977 0
3417023 1
3417047 75
3417059 0
3417071 0
3417107 26
3417168 23
3417200 0
3417245 0
3417252 0
3417269 17
3417322 3
3417339 0
3417427 25
3417456 0
3417490 11
3417522 4
3417571 0
3417598 51
3417673 17
3417831 0
3418012 12
3418015 37
3418023 44
3418161 32
3418228 0
3418258 40
3418267 0
3418371 79
3418441 12
3418552 38
3418596 101
3418629 44
3418635 0
3418715 5
3418747 23
3418794 0
3418827 0
3418845 109
3418870 0
3418902 0
3418911 0
3418963 0
3418996 183
3419068 0
3419084 0
3419169 0
3419237 8
3419267 0
3419283 13
3419488 0
3419511 12
3419664 0
3419710 251
3419904 8
3419949 9
3420002 0
3420029 0
3420115 0
3420151 21
3420335 0
3420561 0
3420612 0
3420666 49
3420735 0
3420781 24
3420836 0
3420839 176
3420884 6
3420892 7
3420900 0
3420932 0
3420951 8
3421007 18
3421037 0
3421047 74
3421124 0
3421154 53
3421163 0
3421406 43
3421416 19
3421534 0
3421561 0
3421589 20
3421593 53
3421660 0
3421748 0
3421780 0
3421791 0
3421812 0
3422010 0
3422197 14
3422222 39
3422426 0
3422495 57
3422633 0
3422697 10
3422716 42
3422738 0
3422740 0
3422751 0
3422757 0
3422852 0
3422905 0
3423175 2
3423229 13
3423329 0
3423349 0
3423425 0
3423502 14
3423697 0
3423705 9
3423721 0
3423821 0
3423906 0
3423924 15
3423939 0
3424029 9
3424128 0
3424176 0
3424277 0
3424442 0
3424446 0
3424486 689
3424498 0
3424507 2
3424603 0
3424687 0
3424780 0
3424798 0
3424993 97
3425026 0
3425083 0
3425110 27
3425167 0
3425262 11
3425353 0
3425368 0
3425395 0
3425434 0
3425449 30
3425630 0
3425761 11
3425765 118
3426173 0
3426348 0
3426404 15
3426488 34
3426556 0
3426566 0
3426713 3
3426720 0
3426752 0
3426903 0
3426932 3
3427001 272
3427112 0
3427205 0
3427408 0
3427416 0
3427537 0
3427558 0
3427618 2
3427648 21
3427688 0
3427813 0
3427946 0
3427966 63
3428032 0
3428165 0
3428198 0
3428422 18
3428449 24
3428480 0
3428501 0
3428508 9
3428550 0
3428602 0
3428674 0
3428705 0
3428799 0
3428825 0
3428882 0
3428884 1
3429136 0
3429298 23
3429375 0
3429382 0
3429393 28
3429395 0
3429403 24
3429405 5
3429626 13
3429646 0
3429648 0
3429654 0
3429656 0
3429880 60
3429882 0
3429891 0
3429946 23
3430011 6
3430048 0
3430115 0
3430269 0
3430401 102
3430494 0
3430538 3
3430700 6
3430718 27
3430754 0
3430838 0
3430901 0
3431048 3
3431126 0
3431153 0
3431224 0
3431343 0
3431376 39
3431421 20
3431424 0
3431475 0
3431523 0
3431544 0
3431562 2
3431582 0
3431619 136
3431655 0
3431669 0
3431730 11
3431750 0
3431763 1
3431859 0
3431931 0
3431970 5
3432018 0
3432072 23
3432075 16
3432078 0
3432120 0
3432168 0
3432391 10
3432433 0
3432506 85
3432572 87
3432575 1
3432688 0
3432726 9
3432735 0
3432749 5
3432927 5
3433027 0
3433061 0
3433235 0
3433245 0
3433247 0
3433259 3
3433263 0
3433285 0
3433308 0
3433328 0
3433417 0
3433490 0
3433546 0
3433715 0
3433742 152
3433961 6
3434016 0
3434038 11
3434249 0
3434279 0
3434313 0
3434363 0
3434397 0
3434417 0
3434477 0
3434547 0
3434559 0
3434563 0
3434591 0
3434600 0
3434604 0
3434618 0
3434622 0
3434642 0
3434670 0
3434717 0
3434798 0
3434811 0
3434831 0
3434951 0
3435044 0
3435119 40
3435284 13
3435336 0
3435463 0
3435480 0
3435482 8791
3435560 0
3435586 0
3435875 0
3435990 3
3435992 72
3436245 0
3436262 32
3436401 0
3436424 4
3436511 0
3436516 0
3436525 0
3436563 7
3436577 0
3436579 122
3436617 0
3436664 0
3436687 0
3436742 0
3436759 0
3436810 4
3436888 0
3436927 0
3436950 28
3437138 0
3437151 0
3437257 22
3437344 29
3437375 0
3437535 0
3437642 0
3437703 0
3437722 0
3437761 0
3437773 0
3437822 57
3437848 0
3437865 0
3437932 0
3437951 0
3437987 53
3438097 7
3438397 0
3438651 0
3438687 0
3438696 0
3438714 0
3438769 4
3438782 0
3438919 0
3438951 2
3439020 0
3439182 3
3439281 24
3439341 0
3439386 0
3439536 0
3439565 0
3439935 0
3439990 0
3440026 0
3440249 0
3440389 0
3440417 4
3440543 0
3440576 0
3440682 0
3440745 0
3440829 36
3440831 0
3440888 0
3440896 0
3441182 0
3441211 7
3441517 0
3441541 20
3441659 0
3441663 23
3441837 28
3441959 0
3442034 297
3442119 0
3442499 9
3442678 0
3442694 0
3442853 312
3442896 0
3443079 0
3443110 0
3443117 0
3443200 5
3443424 0
3443427 0
3443453 11
3443461 0
3443635 0
3443662 0
3443679 17
3443698 11
3444064 30
3444074 0
3444092 7
3444229 18
3444337 129
3444376 31
3444577 23
3444620 0
3444627 0
3444649 28
3444655 0
3444763 15
3444927 27
3444978 19
3445059 0
3445107 71
3445181 0
3445224 9
3445242 0
3445284 0
3445367 0
3445377 0
3445380 0
3445404 0
3445491 0
3445518 0
3445530 14
3445536 80
3445566 18
3445568 0
3445707 0
3445899 0
3445904 24
3445908 9
3445937 0
3445944 0
3445951 0
3445970 9
3445975 0
3446195 0
3446215 0
3446229 0
3446327 0
3446411 38
3446486 0
3446567 41
3446585 6146
3446747 22
3446837 11
3446839 0
3447057 0
3447163 0
3447179 0
3447218 90
3447470 1
3447557 0
3447634 18
3447697 0
3447721 0
3447862 0
3447873 5
3447938 50
3448291 0
3448312 0
3448318 0
3448321 65
3448413 0
3448462 26
3448705 0
3448912 14
3448930 0
3448941 14
3448976 46
3449018 144
3449021 0
3449028 18
3449048 0
3449108 0
3449235 0
3449249 29
3449631 35
3449684 3
3449838 0
3449865 0
3449911 39
3449928 0
3449941 0
3449944 0
3449952 0
3450026 0
3450079 0
3450111 0
3450113 0
3450134 0
3450150 0
3450348 0
3450361 0
3450452 133
3450462 0
3450548 0
3450868 0
3451084 0
3451108 0
3451131 0
3451144 0
3451156 0
3451216 0
3451333 0
3451351 0
3451411 1
3451609 6
3451621 0
3451632 0
3451651 0
3451699 0
3451768 0
3451774 0
3451876 15
3451909 31
3451941 0
3451984 0
3452034 3
3452143 0
3452214 0
3452388 1
3452454 0
3452467 0
3452527 0
3452554 0
3452665 21
3452725 0
3452731 0
3452788 33
3452809 0
3452893 0
3452900 48
3452961 0
3452992 0
3453070 0
3453124 40
3453183 12
3453225 23
3453459 0
3453497 51
3453510 3
3453528 0
3453570 0
3453584 1
3453586 64
3453602 0
3453612 9
3453806 0
3453857 0
3453944 0
3454127 0
3454221 0
3454253 0
3454294 0
3454307 0
3454339 0
3454471 0
3454503 4
3454519 15
3454591 0
3454601 0
3454615 6
3454900 0
3454927 0
3454976 0
3455020 2
3455079 0
3455151 0
3455267 0
3455335 0
3455447 0
3455506 0
3455526 0
3455579 0
3455604 35
3455834 5
3455945 0
3455989 6
3455996 6
3456046 0
3456122 9
3456251 0
3456278 0
3456281 6
3456302 0
3456335 0
3456452 0
3456608 8
3456715 0
3456743 0
3456971 0
3456986 2
3456989 12
3457179 0
3457206 0
3457290 0
3457305 0
3457350 0
3457541 0
3457565 0
3457641 1
3458175 0
3458205 0
3458210 0
3458333 4
3458708 0
3458718 45
3458745 0
3458790 32
3458810 45
3458817 14
3459106 0
3459144 24
3459184 0
3459204 3
3459243 0
3459269 0
3459305 0
3459387 0
3459489 0
3459516 1
3459612 0
3459898 0
3459926 0
3459939 0
3459943 0
3459947 0
3459951 0
3459990 0
3459994 0
3459998 0
3460002 0
3460006 0
3460015 0
3460085 0
3460115 0
3460160 0
3460240 3
3460244 70
3460390 27
3460539 0
3460618 0
3460901 0
3460933 0
3461255 0
3461459 0
3461474 0
3461486 0
3461528 0
3461805 0
3461971 0
3462162 0
3462323 0
3462701 0
3462861 0
3462915 0
3462951 0
3463020 0
3463029 0
3463059 17
3463248 0
3463266 13
3463284 7
3463389 42
3463515 16
3463520 0
3463569 0
3463636 1
3463677 24
3463758 0
3463843 0
3463931 10
3464054 0
3464167 0
3464517 108
3464726 0
3465149 0
3465244 0
3465416 14
3465436 0
3465474 0
3465576 24
3465734 0
3465776 0
3465876 0
3465960 0
3465974 0
3466056 5
3466108 0
3466173 0
3466332 0
3466407 35
3466416 0
3466456 15
3466569 0
3466640 0
3466742 0
3466802 0
3466940 0
3467015 39
3467050 20
3467088 26
3467248 0
3467346 0
3467420 0
3467439 0
3467445 0
3467475 50
3467534 17
3467601 15
3467622 0
3467646 0
3467743 0
3467866 0
3467870 0
3467874 0
3467878 0
3467886 0
3468035 0
3468059 0
3468086 0
3468185 0
3468197 0
3468311 6
3468488 0
3468638 0
3468739 0
3468792 0
3468803 0
3468929 3
3468959 0
3469058 0
3469224 0
3469483 32
3469504 0
3469555 0
3469577 0
3469743 0
3469799 43
3469807 12
3469834 7
3469911 2
3470223 19
3470235 0
3470275 0
3470353 0
3470368 0
3470388 0
3470512 41
3470518 28
3470627 0
3470634 0
3470661 5
3470675 3
3470765 139
3470795 0
3470906 0
3470973 18
3471104 0
3471117 0
3471280 0
3471332 0
3471335 38
3471455 0
3471655 0
3471697 0
3471747 0
3471860 0
3471921 0
3471971 0
3472118 0
3472140 0
3472144 10
3472188 0
3472340 128
3472361 0
3472406 0
3472418 3
3472472 9
3472604 3
3472682 0
3472799 0
3472876 30
3472913 1
3472924 0
3473051 0
3473277 0
3473315 0
3473333 0
3473372 0
3473430 0
3473505 20
3473582 41
3473747 9
3473831 0
3474160 34
3474166 60
3474364 4
3474379 12
3474420 30
3474457 0
3474538 17
3474622 0
3474646 0
3474791 0
3474803 0
3474907 0
3475115 0
3475140 22
3475178 22
3475196 0
3475397 0
3475422 0
3475532 23
3475871 4
3476077 0
3476138 0
3476207 0
3476464 0
3476665 0
3476668 0
3476815 24
3476851 0
3476857 0
3476917 0
3476936 10
3477109 126
3477130 6
3477132 0
3477166 1
3477199 0
3477283 0
3477453 0
3477576 0
3477715 0
3477841 7
3477850 5
3477969 6
3478372 6
3478555 0
3478594 3
3478664 0
3478858 0
3478898 0
3478915 69
3479101 0
3479142 0
3479209 0
3479314 0
3479326 57
3479341 0
3479565 0
3479637 0
3479841 21
3479865 0
3479929 82
3479989 46
3480001 78
3480129 27
3480165 0
3480171 0
3480201 0
3480229 0
3480234 0
3480423 0
3480440 0
3480555 0
3480559 0
3480821 0
3480827 0
3480976 0
3481024 0
3481087 64
3481090 28
3481115 0
3481129 0
3481258 0
3481297 31
3481495 90
3481576 0
3481590 0
3481653 0
3481740 18
3481755 0
3481822 39
3481837 0
3481909 0
3482003 0
3482079 0
3482090 0
3482120 0
3482144 5
3482602 0
3482635 0
3482716 37
3482723 0
3482847 8
3482858 0
3483120 24
3483150 9
3483195 16
3483346 0
3483369 2
3483507 0
3483516 0
3483648 0
3483678 0
3483700 0
3483788 18
3483808 0
3483846 0
3483906 0
3484127 0
3484308 0
3484400 0
3484409 0
3484418 0
3484433 0
3484454 4
3484498 4
3484614 0
3484802 0
3484975 0
3485053 26
3485091 0
3485106 15
3485146 0
3485227 18
3485263 0
3485296 0
3485393 0
3485527 0
3485606 0
3485623 0
3485731 5
3485791 0
3485830 0
3485860 0
3485862 7
3485869 18
3485871 0
3485926 28
3485929 31
3485983 0
3486028 0
3486075 14
3486167 6
3486330 0
3486332 0
3486522 0
3486588 0
3486681 0
3486806 0
3487071 31
3487091 0
3487112 4
3487212 0
3487419 12
3487470 0
3487481 0
3487492 0
3487502 0
3487537 64
3487579 10
3487586 7
3488046 0
3488113 0
3488185 15
3488315 0
3488632 11
3488842 0
3488899 48
3488909 0
3488936 0
3488975 0
3489029 2
3489038 0
3489179 293
3489227 4
3489338 9
3489365 19
3489391 0
3489475 0
3489484 0
3489546 0
3489675 0
3489841 0
3490072 3
3490092 8
3490114 0
3490316 0
3490484 8
3490772 0
3490907 0
3491091 11
3491165 0
3491217 0
3491405 25
3491444 0
3491450 0
3491516 0
3491592 0
3491622 137
3491660 0
3491756 0
3492047 58
3492265 0
3492379 3
3492389 12
3492409 25
3492526 0
3492601 0
3492675 0
3492696 0
3492703 9
3492829 0
3492850 46
3492856 35
3492890 59
3493162 0
3493189 15
3493525 0
3493540 10
3493543 65
3493600 0
3493688 3
3493719 0
3493752 0
3493777 0
3493791 0
3493797 0
3493828 0
3493830 0
3493834 0
3493838 0
3493864 0
3494000 106
3494081 0
3494136 0
3494183 0
3494325 0
3494587 0
3494839 18
3494951 0
3494964 22
3495117 0
3495230 0
3495302 0
3495380 0
3495440 0
3495512 0
3495608 0
3495702 20
3495812 0
3495823 6
3495878 11
3496142 0
3496260 0
3496361 4
3496397 53
3496439 0
3496529 16
3496619 0
3496777 13
3497082 0
3497131 142
3497137 15
3497197 0
3497250 27
3497332 61
3497490 0
3497587 0
3497639 0
3497696 35
3497743 3
3497824 0
3497862 0
3497929 0
3498201 0
3498220 0
3498223 0
3498228 0
3498242 0
3498273 0
3498331 0
3498338 2
3498421 0
3498428 0
3498520 128
3498693 0
3498919 0
3498952 0
3499016 9
3499267 0
3499398 0
3499481 3
3499485 20
3499536 0
3499542 143
3499668 440
3499731 0
3499877 0
3499922 0
3499956 0
3499968 0
3499990 0
3500016 0
3500026 0
3500034 0
3500109 0
3500169 0
3500212 15
3500379 44
3500471 0
3500483 0
3500502 0
3500508 0
3500539 0
3500550 0
3500612 0
3500638 0
3500645 0
3500653 0
3500668 0
3500681 0
3500724 0
3500828 9921
3500837 0
3500852 27
3500912 3
3500918 0
3500970 0
3500999 0
3501018 0
3501029 0
3501089 0
3501098 33
3501100 0
3501104 9
3501327 0
3501337 0
3501380 41
3501554 77
3501686 0
3501761 23
3501968 0
3502097 0
3502196 0
3502405 58
3502445 0
3502501 15
3502514 10
3502532 32
3502793 0
3502931 101
3502961 69
3503040 86
3503060 49
3503149 2
3503336 197
3503495 2
3503603 46
3503684 77
3503732 59
3503801 47
3503811 3
3503927 0
3503982 0
3503994 42
3504035 48
3504138 29
3504312 5
3504376 0
3504393 0
3504432 28
3504533 0
3504561 0
3504586 0
3504783 14
3504792 0
3504882 25
3504890 0
3504914 37
3504947 0
3504962 0
3505026 0
3505047 0
3505129 0
3505228 0
3505304 3
3505383 0
3505504 0
3505540 0
3505542 0
3505605 0
3505710 0
3505719 0
3505747 1
3505752 0
3505766 2
3505942 0
3506153 13
3506198 48
3506318 0
3506419 0
3506430 0
3506449 0
3506545 4
3506658 0
3506741 13
3506810 0
3507036 5
3507165 0
3507175 0
3507214 0
3507232 0
3507339 35
3507459 0
3507566 13
3507717 0
3507783 0
3507790 0
3507906 25
3507909 123
3507921 6
3507975 0
3507984 0
3507988 32
3508080 0
3508200 1
3508212 36
3508219 10
3508233 0
3508296 3
3508299 4
3508370 0
3508394 0
3508412 37
3508440 62
3508458 24
3508506 0
3508567 0
3508611 5
3508746 46
3508764 0
3508805 0
3508810 0
3508825 39
3508886 21
3509098 0
3509118 0
3509196 29
3509220 26
3509367 0
3509414 0
3509491 49
3509545 0
3509660 28
3509850 5
3509887 0
3509925 9
3509939 55
3510087 0
3510245 34
3510255 0
3510287 0
3510404 0
3510407 47
3510419 29
3510497 14
3510699 51
3510836 29
3510933 0
3510951 63
3510957 0
3510987 96
3510990 0
3511021 0
3511077 0
3511227 0
3511466 35
3511476 70
3511512 0
3511631 0
3511784 0
3511988 0
3512000 5
3512083 6
3512238 0
3512315 59
3512341 0
3512393 0
3512441 0
3512475 56
3512494 0
3512742 0
3512889 7
3512892 0
3513063 0
3513159 0
3513306 0
3513308 0
3513612 19
3513711 0
3513814 0
3513846 0
3513891 0
3513971 86
3514073 0
3514182 0
3514201 0
3514223 0
3514237 0
3514263 0
3514379 0
3514397 0
3514491 0
3514643 0
3514964 0
3514976 0
3515040 0
3515048 6
3515076 6
3515085 0
3515149 0
3515183 0
3515213 0
3515318 0
3515417 0
3515434 0
3515442 0
3515668 0
3515758 0
3515768 0
3515792 0
3516031 0
3516079 0
3516153 0
3516158 0
3516403 0
3516433 0
3516479 0
3516494 0
3516725 0
3516772 16
3516775 187
3516837 0
3516908 0
3516944 0
3517026 0
3517085 0
3517254 0
3517270 41
3517272 0
3517312 0
3517339 0
3517402 0
3517516 16
3517735 5
3517766 0
3517796 52
3517823 0
3517832 0
3517847 0
3517856 0
3517932 0
3517948 57
3518168 0
3518214 0
3518222 0
3518350 0
3518566 0
3518632 5
3518651 5
3518776 0
3518960 12
3519062 55
3519088 31
3519109 101
3519337 13
3519354 4
3519450 0
3519507 0
3519603 0
3519624 0
3519753 7
3519939 33
3520056 0
3520228 0
3520234 0
3520253 0
3520258 2
3520278 0
3520447 8
3520458 14
3520500 0
3520602 0
3520622 0
3520794 0
3521009 3
3521022 21
3521052 157
3521149 20
3521239 0
3521295 0
3521325 0
3521466 0
3521598 105
3521687 0
3521709 0
3521816 0
3521822 5
3521878 0
3521900 0
3521991 0
3522032 63
3522041 22
3522126 0
3522238 0
3522474 8
3522525 0
3522586 0
3522644 71
3522690 8
3522714 2
3522720 0
3522767 31
3522990 58
3523058 23
3523166 0
3523360 0
3523387 0
3523425 198
3523464 38
3523564 0
3523566 0
3523635 0
3523781 23
3523789 0
3523998 0
3524034 19
3524172 0
3524187 25
3524232 0
3524285 0
3524349 17
3524450 0
3524637 0
3524718 0
3524721 0
3524727 0
3524733 0
3524750 0
3524816 9
3524983 0
3525106 0
3525128 0
3525340 0
3525412 8
3525667 44
3525767 0
3525830 0
3525877 0
3525988 14
3526108 0
3526151 0
3526362 0
3526513 0
3526515 1
3526535 0
3526648 0
3526788 0
3526823 21
3526833 0
3526871 0
3526943 0
3527102 62
3527194 9
3527224 0
3527334 0
3527390 6
3527483 0
3527492 0
3527512 0
3527537 1
3527663 2
3527831 0
3527867 0
3527894 1
3528119 18
3528218 3
3528224 0
3528377 0
3528446 6
3528485 0
3528653 13
3528884 8
3528992 5
3529046 0
3529235 0
3529337 0
3529427 23
3529452 0
3529471 0
3529567 3
3529607 0
3529720 0
3529739 30
3529826 62
3529835 32
3529859 0
3529895 28
3529994 6
3530042 52
3530186 0
3530207 76
3530232 0
3530267 0
3530350 120
3530435 0
3530457 34
3530556 4
3530621 0
3530771 24
3530788 0
3530912 0
3530951 8
3531053 0
3531094 0
3531225 0
3531251 0
3531316 0
3531346 83
3531603 16
3531667 0
3531844 21
3531946 5
3531958 0
3532290 15
3532417 0
3532729 0
3532780 71
3532798 16
3532927 0
3533125 0
3533191 17
3533224 0
3533356 0
3533479 0
3533521 13
3533656 23
3533724 0
3533938 6
3534076 0
3534085 0
3534091 0
3534223 31
3534259 0
3534393 22
3534436 3
3534463 105
3534481 0
3534576 25
3534606 0
3534757 0
3534767 0
3534774 0
3535512 72
3535608 4
3535653 10
3535674 0
3535704 21
3535935 12
3536451 0
3536514 6
3536573 0
3536625 57
3536902 131
3536986 0
3537055 0
3537063 0
3537088 0
3537192 0
3537576 1
3537626 0
3537680 0
3537864 0
3538010 0
3538325 0
3538341 0
3538350 0
3538440 0
3538643 0
3538689 0
3538770 3
3538836 53
3538940 24
3538953 0
3539019 0
3539070 0
3539115 0
3539241 0
3539352 74
3539498 22
3539597 0
3539618 0
3539774 0
3539788 0
3540024 0
3540254 0
3540329 0
3540372 0
3540617 0
3540753 0
3540936 0
3540969 0
3540972 0
3541034 0
3541138 4
3541167 0
3541206 9
3541340 56
3541404 0
3541452 0
3541583 14
3541718 0
3541871 9
3541896 0
3541923 0
3541943 17
3541957 0
3542001 11
3542073 70
3542124 20
3542127 96
3542154 0
3542258 57
3542268 0
3542451 7
3542555 0
3542714 0
3542721 20
3542750 15
3542771 0
3542779 0
3542800 0
3543033 0
3543099 8
3543123 0
3543226 0
3543243 0
3543385 0
3543495 23
3543573 5
3543610 0
3543621 14
3543756 0
3543974 0
3544044 0
3544158 9
3544215 107
3544266 0
3544434 0
3544515 0
3544596 0
3544671 0
3544746 0
3544756 4
3544762 0
3544793 0
3544821 0
3544888 0
3545094 0
3545169 15
3545190 91
3545202 1
3545385 11
3545394 3
3545412 0
3545457 38
3545466 6
3545517 1
3545538 21
3545661 8
3545749 0
3545799 0
3545842 0
3545869 0
3545908 15
3546195 0
3546203 3
3546311 0
3546324 0
3546384 0
3546468 80
3546587 1
3546714 0
3546827 0
3546912 0
3547025 28
3547136 21
3547184 13
3547200 0
3547214 28
3547943 0
3548151 0
3548401 0
3548412 0
3548429 0
3548441 28
3548654 0
3548782 2
3548866 0
3548999 122
3549005 3
3549220 24
3549257 0
3549526 0
3549532 0
3549712 15
3549790 0
3549971 0
3550017 0
3550023 0
3550158 21
3550182 24
3550185 0
3550200 0
3550362 0
3550395 16
3550446 0
3550521 92
3550639 0
3550688 0
3550839 34
3550841 0
3550848 0
3550871 4
3550919 44
3550934 9
3550982 1
3551027 0
3551063 0
3551073 0
3551213 0
3551261 1
3551315 0
3551435 0
3551477 0
3551481 119
3551492 0
3551726 0
3551852 0
3551966 0
3552235 0
3552313 0
3552403 0
3552513 0
3552555 11
3552666 9
3552694 0
3552709 0
3552853 0
3553097 0
3553150 0
3553203 0
3553400 0
3553454 392
3553559 9
3553916 0
3554011 58
3554039 0
3554098 62
3554160 0
3554302 40
3554386 36
3554509 90
3554566 41
3554735 0
3554776 0
3554917 6
3554943 0
3555055 103
3555082 0
3555262 23
3555376 4
3555508 27
3555568 0
3555610 5
3555625 0
3555709 5
3555793 7
3555901 0
3556003 0
3556035 0
3556099 17
3556249 0
3556312 0
3556381 0
3556418 6
3556481 0
3556633 0
3556669 2
3556702 34
3556781 0
3556947 33
3557139 16
3557275 0
3557312 36
3557472 9
3557531 38
3557609 10
3557861 39
3558001 76
3558120 0
3558171 0
3558180 1
3558301 6
3558310 0
3558325 119
3558475 3
3558478 0
3558572 0
3558687 0
3558768 0
3558771 28
3558780 40
3558792 0
3558861 0
3558879 0
3559002 8
3559035 29
3559092 37
3559105 0
3559222 3
3559242 0
3559246 1
3559251 0
3559254 0
3559262 27
3559267 16
3559306 14
3559322 55
3559603 2
3559612 39
3559645 26
3560187 92
3560190 38
3560307 147
3560319 85
3560330 8
3560418 75
3560532 0
3560619 0
3560694 0
3560718 0
3560760 123
3560763 88
3560856 30
3560891 15
3561079 0
3561096 0
3561108 138
3561123 69
3561156 1
3561405 8
3561509 0
3561615 90
3561621 2
3561933 41
3561977 0
3562134 50
3562185 32
3562294 23
3562413 37
3562586 46
3562792 0
3563008 30
3563029 0
3563095 101
3563140 0
3563203 70
3563212 26
3563388 1
3563545 0
3563576 2
3563625 42
3563635 26
3563791 0
3563798 0
3563809 7
3563851 0
3563870 0
3563900 0
3563998 0
3564008 4
3564042 0
3564052 69
3564080 0
3564106 0
3564120 64
3564267 10
3564314 0
3564393 0
3564420 50
3564493 0
3564708 0
3564821 0
3564875 0
3564920 0
3564966 64
3564981 11
3565090 0
3565098 0
3565227 11
3565500 35
3565509 12
3565518 0
3565683 39
3565726 54
3565756 31
3565864 8
3565870 21
3565895 31
3565899 96
3565952 0
3565975 2
3566011 0
3566040 32
3566336 96
3566420 80
3566491 0
3566586 62
3566679 0
3566808 1
3566904 0
3566976 0
3567067 0
3567133 35
3567196 0
3567235 0
3567238 52
3567269 0
3567651 0
3567687 11
3567695 0
3567748 0
3568082 0
3568442 1
3568455 3
3568550 0
3568576 0
3568814 16
3568827 4
3568945 0
3569391 38
3569462 0
3569570 0
3569727 17
3569796 21
3569877 31
3570271 0
3570458 1
3570479 54
3570629 2351
3570718 8
3571028 80
3571085 0
3571229 22
3571451 20
3571498 0
3571523 25
3571622 48
3571755 57
3571844 58
3571958 15
3572117 75
3572204 74
3572325 0
3572362 0
3572376 0
3572388 0
3572402 0
3572410 0
3572473 13
3572527 17
3572674 26
3572701 1
3572787 0
3572952 8
3572958 34
3572966 0
3572971 7
3572996 0
3573374 0
3573617 0
3573659 0
3573675 10
3573681 9
3573705 15
3573761 0
3573917 0
3573923 0
3573936 8
3573940 121
3573947 0
3573957 0
3574019 0
3574223 0
3574236 15
3574424 66
3574440 0
3574454 0
3574502 12
3574699 0
3574865 12
3574892 614
3575018 50
3575364 19
3575430 51
3575513 95
3575518 0
3575525 0
3575536 1
3575552 159
3575882 0
3575906 3
3576038 12
3576086 2
3576110 0
3576257 0
3576462 4
3576846 8
3576875 0
3576903 0
3576922 0
3577023 0
3577081 0
3577179 0
3577278 1
3577437 0
3577446 0
3577578 79
3577710 0
3577725 15
3577729 1
3577764 0
3577800 26
3577858 0
3577911 0
3578145 0
3578198 98
3578222 11
3578394 3
3578504 0
3578723 34
3578973 0
3579011 37
3579166 0
3579190 0
3579211 0
3579245 0
3579503 64
3579635 67
3579646 0
3579788 0
3579797 7
3580098 0
3580151 0
3580181 3
3580188 0
3580344 21
3580511 0
3580665 0
3580775 0
3580789 0
3580853 0
3580890 15
3580904 0
3581112 0
3581255 0
3581577 0
3581580 0
3581585 0
3581643 30
3581767 53
3581830 0
3581860 0
3582305 0
3582321 0
3582439 1
3582574 193
3582613 12
3582721 5
3582772 169
3582784 0
3582855 0
3582859 0
3582865 0
3582869 0
3582873 0
3583022 0
3583028 0
3583045 0
3583053 0
3583073 0
3583497 0
3583574 11
3583639 0
3583672 0
3583798 0
3583819 0
3583822 0
3583861 0
3583897 0
3583957 0
3584264 0
3584428 0
3584761 36
3584909 0
3585052 33
3585136 0
3585235 0
3585391 18
3585607 0
3585632 0
3585682 0
3586022 0
3586279 39
3586313 0
3586437 0
3586457 12
3586466 0
3586496 0
3586545 0
3586558 0
3586740 0
3587109 7
3587249 0
3587463 0
3587505 0
3587568 12
3587653 0
3587715 0
3587786 0
3587818 0
3587847 0
3587935 0
3587958 0
3587962 30
3587966 0
3588002 0
3588135 0
3588148 0
3588155 10
3588159 78
3588167 0
3588437 5
3588509 26
3588518 0
3588773 24
3589268 0
3589367 0
3589664 0
3589693 0
3589897 5
3590277 0
3590340 0
3590664 90
3590891 31
3590906 0
3590924 0
3590945 0
3590996 0
3591061 0
3591142 0
3591145 0
3591199 0
3591238 61
3591286 0
3591336 0
3591776 0
3591864 0
3591889 114
3591915 0
3591971 0
3592059 0
3592143 35
3592146 0
3592197 0
3592209 0
3592329 0
3592336 4
3592386 9
3592452 18
3592482 0
3592527 0
3592621 0
3592834 0
3593248 0
3593287 0
3593386 0
3593445 0
3594065 8
3594169 0
3594210 0
3594354 0
3594439 0
3594463 32
3594466 59
3594472 52
3594475 0
3594503 0
3594538 0
3594553 0
3594619 81
3594687 0
3594760 11
3594805 0
3594880 0
3594928 0
3594937 0
3595126 43
3595261 0
3595423 3
3595621 0
3595672 0
3595675 0
3595699 0
3595792 0
3595888 0
3595953 0
3596195 0
3596226 0
3596456 0
3596473 0
3596488 14
3596521 0
3596546 65
3596793 11
3596876 0
3596918 0
3596975 92
3597179 1
3597324 1
3597414 0
3597576 4
3597591 183
3597654 0
3597804 0
3597937 0
3597957 0
3598098 12
3598108 0
3598112 4
3598189 32
3598260 0
3598322 0
3598377 0
3598400 29
3598419 0
3598426 0
3598668 0
3598684 21
3598777 0
3598859 0
3598870 0
3598951 0
3599046 0
3599281 35
3599335 0
3599413 0
3599506 5
3599635 6
3599695 8
3600040 0
3600205 25
3600449 4
3600578 0
3600630 5
3600666 33
3600675 0
3600684 26
3600765 28
3600840 12
3601020 0
3601203 7
3601350 0
3601362 57
3601413 34
3601506 81
3601566 16
3601883 0
3601938 59
3602000 76
3602185 0
3602404 0
3602413 0
3602416 0
3602425 17
3602433 0
3602470 0
3602566 0
3602671 0
3602683 0
3602827 2
3602836 0
3602992 0
3603176 0
3603185 10
3603209 7
3603263 2
3603465 0
3603678 0
3603838 44
3603928 43
3603976 0
3604459 37
3604495 0
3604543 0
3604725 11
3604784 0
3604793 38
3605025 0
3605136 0
3605226 10
3605384 0
3605440 0
3605464 0
3605482 0
3605565 0
3605583 4
3605618 0
3605636 42
3605906 14
3606093 2
3606224 7
3606230 0
3606302 0
3606344 0
3606377 2
3606410 0
3606413 24
3606428 0
3606614 2
3606668 11
3606683 0
3606707 0
3606725 0
3606743 0
3606749 0
3606788 20
3606941 0
3607055 0
3607120 0
3607230 0
3607243 0
3607278 8
3607485 5
3607518 0
3607626 0
3607719 0
3607817 0
3608091 0
3608176 0
3608214 0
3608245 0
3608380 0
3608440 7
3608521 0
3608707 1
3608803 0
3608822 0
3608949 16
3609055 0
3609093 0
3609103 48
3609132 33
3609183 0
3609201 0
3609255 0
3609264 0
3609279 0
3609414 0
3609450 0
3609546 9
3609561 69
[truncated: 391,127 more chars]
