# Supplementary material for: A cell wall synthase accelerates plasma membrane partitioning in mycobacteria
Source: eLife. 2023 Sep 4;12:e81924. doi: 10.7554/eLife.81924 (PMC10547480; doi:10.7554/eLife.81924)
Supplement: Figure 2—source data 1. [file elife-81924-fig2-data1.zip › wig/ctrl3.wig]

# Generated by tpp from 3-1_S9_R1_5M.fastq and 3-1_S9_R2_5M.fastq
variableStep chrom=mc2_155_tamu
62 0
101 0
237 0
240 0
246 0
254 0
353 0
380 19
459 4
478 0
493 0
578 0
673 0
868 0
990 0
1215 0
1507 0
1654 0
1660 0
1720 7
1805 0
1985 0
2084 0
2181 84
2210 0
2240 0
2258 0
2270 0
2367 0
2417 0
2612 0
2756 0
2928 0
3026 0
3083 0
3140 0
3154 0
3269 0
3311 0
3333 7
3368 0
3548 0
4019 0
4318 0
4351 0
4442 0
4454 0
4471 89
4475 1
4491 0
4511 0
4521 0
4624 0
4687 0
4930 0
5020 0
5035 0
5038 0
5143 0
5347 0
5368 0
5479 0
5532 0
5581 0
5853 0
5877 0
5956 0
6126 0
6160 0
6295 0
6334 0
6408 2
6418 0
6570 0
6616 0
6656 0
6732 0
6741 0
6819 0
6828 0
6896 0
6900 0
6927 0
6969 0
7010 0
7035 0
7116 0
7190 0
7254 0
7272 0
7367 0
7380 0
7476 0
7644 0
7743 0
7785 0
8223 0
8250 0
8379 0
8394 0
8499 0
8514 0
8810 0
8814 0
8841 0
8868 0
8913 0
8973 0
9216 18
9226 33
9253 0
9517 8
9737 0
9763 1
9952 10
9981 0
10042 0
10067 0
10077 0
10079 0
10092 0
10108 0
10138 0
10291 8
10300 0
10312 0
10357 0
10393 0
10398 0
10423 23
10570 54
10577 0
10702 24
10846 13
10896 0
10963 0
11011 0
11029 0
11059 0
11128 0
11212 6
11256 0
11377 0
11427 55
11496 0
11596 0
11644 0
11946 0
12088 0
12203 0
12390 151
12597 0
12654 0
12657 14
12711 28
12723 5
12744 0
12781 0
12952 28
13023 8
13225 0
13246 0
13263 0
13270 62
13272 19
13309 16
13373 0
13437 0
13609 0
13841 5
13952 0
14045 0
14138 0
14164 0
14185 0
14332 0
14367 7
14386 0
14392 27
14404 0
14599 81
14794 47
14831 0
14974 0
15067 0
15147 0
15154 0
15163 1
15180 42
15206 0
15249 0
15252 0
15504 0
15571 0
15617 0
15658 0
15771 0
15866 0
15879 23
15895 53
15933 0
15945 62
15961 0
16015 0
16209 0
16335 0
16444 0
16624 0
16677 0
16870 0
17077 1
17229 0
17408 21
17531 0
17700 0
17804 0
17825 0
17849 3
17930 27
18179 26
18329 0
18372 11
18980 30
19016 53
19208 120
19362 0
19559 24
19805 0
19847 0
20012 4
20021 0
20063 0
20126 17
20141 1
20180 43
20210 0
20282 0
20477 0
20561 69
20825 24
21145 0
21368 0
21451 0
21556 0
21677 36
21830 0
21956 25
21971 14
22025 29
22355 0
22406 37
22442 2
22718 0
22829 0
22990 0
23407 0
23459 0
23716 0
23750 0
23897 0
23918 0
23932 0
23939 52
24110 0
24375 0
24521 14
24668 48
24698 0
24761 0
25179 0
25280 0
25484 0
25487 9
25520 64
25815 0
25836 0
25868 48
25931 0
26252 0
26588 0
26743 0
26918 0
27065 0
27241 0
27317 0
27326 86
27371 0
27392 0
27456 0
27584 0
27629 10
27690 0
27761 0
27770 0
27785 184
27866 0
27920 0
27950 0
27998 10
28019 0
28073 0
28112 0
28229 0
28313 11
28331 0
28748 2
29004 0
29228 0
29564 0
29670 0
29690 0
29753 3
30131 50
30170 8
30226 32
30277 0
30425 0
30503 0
30536 0
31187 0
31208 0
31241 0
31280 0
31451 0
31496 0
31639 0
31643 94
31829 60
31838 69
31928 0
32129 34
32180 61
32231 45
32273 84
32435 0
32465 0
32537 0
32585 0
32624 0
32735 0
32801 29
33423 0
33641 0
33704 0
34005 0
34196 0
34259 3
34358 0
34427 1
34618 0
34652 3
34667 0
34685 7
34748 0
34875 0
34981 67
35012 0
35075 0
35138 0
35229 0
35381 0
35449 0
35576 63
35642 62
35696 0
35735 0
35789 0
35850 10
35961 15
36053 6
36200 0
36221 0
36392 0
36419 3
36428 0
36683 0
36728 0
36854 0
36860 16
36869 0
36884 0
37019 158
37049 38
37115 0
37202 0
37313 104
37388 0
37856 0
37862 0
37982 0
38112 0
38228 15
38262 0
38282 33
38353 0
38822 0
38966 0
39209 0
39230 0
39398 0
39419 128
39533 269
39542 17
39629 0
39640 0
39767 0
39816 0
39962 6
40055 0
40070 45
40109 2767
40139 0
40208 0
40256 34
40391 7
40394 134
40431 44
40551 0
40792 0
40867 0
40959 1
40961 52
41030 0
41366 0
41402 0
41411 0
41621 0
41764 0
41788 0
41827 0
42031 0
42074 0
42158 0
42217 0
42265 0
42289 32
42409 101
42727 0
42731 0
42736 0
42747 0
42750 0
42856 0
42860 0
42865 0
42875 0
42925 30
43006 73
43019 0
43114 69
43214 37
43316 0
43476 0
43641 48
43719 0
43761 0
43783 0
43790 0
43977 27
44022 57
44073 0
44079 0
44184 0
44202 0
44238 0
44250 68
44400 66
44451 37
44499 0
44538 64
44750 0
44947 0
44958 6
45040 40
45128 7
45233 25
45354 47
45396 6
45483 0
45531 28
45698 0
45782 0
45805 23
45841 124
45844 81
45854 88
45857 0
46096 11
46188 0
46197 43
46207 0
46265 0
46279 0
46285 0
46297 0
46310 0
46385 0
46399 0
46474 0
46557 0
46704 5
46765 11
46770 91
46776 88
47333 122
47345 62
47352 17
47417 0
47426 177
47450 0
47513 0
47540 20
47551 0
47587 0
47617 0
47690 0
47962 0
48216 0
48372 0
48437 0
48487 0
49134 0
49305 0
49416 0
49473 1
49494 0
49548 0
49812 0
49827 0
49869 0
49935 0
50061 0
50098 1
50180 0
50317 0
50567 0
50726 0
50747 0
50801 0
51074 0
51113 0
51119 0
51279 0
51311 0
51528 17
51550 0
51577 0
51659 6
51664 676
51721 14
51724 6
51759 8
51773 2
52203 39
52314 13
52430 13
52572 0
52584 23
52605 1
52623 2
52635 0
52665 2
52713 13
52855 94
52875 0
52973 9
53000 7
53171 0
53336 0
53411 0
53483 0
53507 0
53756 0
53768 0
53828 0
53834 0
54041 0
54092 0
54104 23
54240 0
54748 0
54829 7
54832 15
54839 0
55084 0
55090 0
55255 0
55447 0
55729 0
55783 0
55843 0
55885 5
55916 0
55936 40
55949 11
55997 19
56195 26
56199 11
56242 19
56281 23
56323 0
56342 39
56357 119
56669 0
56726 0
56738 0
56750 0
56777 0
56789 0
56795 0
56819 0
56837 0
56855 0
56879 0
56894 0
56909 0
56924 0
56942 0
56960 0
56987 0
57017 0
57023 0
57038 0
57089 0
57110 0
57122 0
57149 0
57173 0
57188 0
57206 0
57224 0
57242 0
57260 0
57281 0
57305 0
57326 0
57359 0
57371 0
57374 0
57413 0
57423 0
57432 0
57584 2
57611 19
57654 0
57664 2
57674 6
57693 5
57697 0
57701 0
57862 0
57961 5
57973 0
57986 55
58123 0
58369 96
58398 9
58444 10
58453 0
58506 61
58655 0
58886 28
58928 0
59008 124
59012 9
59182 0
59243 0
59293 0
59326 46
59395 0
59516 107
59566 0
59759 130
59788 0
59826 0
59835 0
59860 0
59869 0
59878 0
59887 0
60031 0
60049 3
60066 0
60187 0
60220 0
60339 0
60479 0
60500 16
60524 52
60530 0
60561 0
60587 0
60632 0
60722 0
60842 17
61028 0
61061 7
61118 16
61193 0
61275 0
61361 0
61417 85
61680 0
61961 0
62009 0
62042 0
62129 1
62192 10
62205 0
62345 0
62414 0
62420 0
62600 6
62786 18
62885 25
62945 1
63017 0
63026 0
63140 0
63164 9
63543 23
63571 92
63709 0
63754 25
63775 23
63928 0
64366 9
64726 0
64778 0
64901 0
65193 0
65488 1
65512 295
65626 43
65926 0
65990 0
66054 0
66086 0
66093 0
66117 5
66150 0
66174 0
66217 9
66336 30
66426 1
66438 29
66453 102
66823 16
66891 35
66921 0
67164 55
67695 33
68010 0
68043 0
68067 33
68180 22
68182 0
68196 0
68228 27
68268 6
68354 0
68392 0
68503 21
68599 11
68611 38
68685 0
68706 54
68715 0
68752 35
68847 0
68898 0
69045 70
69279 7
69428 37
69497 69
69529 0
69561 0
69623 0
69744 19
69760 0
69774 0
69859 0
69948 0
69985 6
70144 6
70152 12
70165 0
70276 20
70541 15
70561 0
70581 3
70583 43
70595 0
70637 0
70655 27
70693 0
70720 0
70738 0
70768 16
70772 0
70815 0
70829 0
70837 0
70843 0
71151 0
71537 0
71630 0
71692 63
71708 10
71719 0
71726 0
71731 27
71814 68
71880 38
72226 35
72352 40
72379 17
72545 0
72742 47
72790 0
72804 0
72820 95
73273 61
73411 0
73579 52
73678 9
73756 0
73838 0
73855 0
74088 0
74132 0
74180 45
74184 206
74211 10
74260 71
74267 20
74294 0
74319 0
74332 0
74438 0
74442 0
74567 0
74591 8
74766 36
74962 8
75001 81
75184 111
75322 51
75591 0
75915 67
76109 0
76128 7
76133 20
76143 2
76246 129
76361 0
76470 0
76527 0
76756 0
76881 0
77071 0
77101 14
77260 1
77371 15
77415 83
77427 0
77643 0
77769 41
77904 0
77922 0
78013 55
78094 0
78177 23
78181 17
78199 0
78242 0
78265 34
78332 0
78346 5
78550 0
78667 0
78835 0
78930 0
78936 0
79039 57
79117 14
79234 0
79315 0
79477 0
79631 54
79639 0
79769 125
79800 7
79838 0
79904 10
79943 16
80026 0
80044 0
80060 0
80196 0
80225 29
80489 18
80561 63
80624 0
80816 0
80879 87
80882 18
80906 0
81177 0
81289 0
81397 8
81406 24
81469 0
81857 0
81961 13
82036 17
82138 93
82277 0
82393 1
82462 166
82536 0
82773 0
82816 0
82958 0
83038 0
83091 0
83107 106
83182 0
83197 28
83268 8
83301 0
83314 115
83392 16
83455 0
83586 0
83656 65
83689 37
83809 0
83833 0
83983 0
84046 6
84302 89
84304 74
84349 0
84406 40
84544 0
84907 0
85045 16
85096 6
85099 0
85218 8
85240 33
85297 0
85502 131
85538 64
85573 0
85605 44
85628 0
85897 155
86026 20
86071 62
86219 0
86875 0
86982 49
87010 25
87242 74
87343 32
87359 0
87480 0
87646 0
87721 28
87749 38
88228 11
88316 51
88361 3
88409 15
88613 0
88631 0
88679 14
88745 0
88748 29
88904 0
89036 5
89290 20
89497 0
89734 8
89810 0
89983 0
90075 0
90391 0
90508 95
90658 0
90688 0
90720 0
90734 79
90767 31
90771 72
90820 86
90830 45
90842 0
90902 0
90985 0
91055 69
91081 233
91085 266
91171 0
91216 91
91296 71
91336 0
91338 281
91358 86
91378 37
91464 13
91621 0
91669 0
91735 0
91752 7
91995 0
92009 0
92063 0
92152 3
92155 0
92170 0
92195 0
92261 0
92303 0
92313 0
92362 0
92400 0
92426 0
92441 0
92452 3
92456 0
92471 0
92490 0
92508 0
92530 0
92541 0
92555 0
92575 0
92605 4
92609 0
92615 0
92617 0
92812 0
92918 0
92924 26
92958 0
92970 42
92991 0
93118 0
93166 0
93207 0
93245 6
93249 0
93253 51
93396 72
93409 0
93415 0
93439 0
93442 7
93518 0
93577 0
93579 1
93583 0
93600 0
93616 0
93640 0
93681 0
93685 0
93733 0
93739 0
93750 0
93802 7
93819 51
93849 0
93898 94
93900 0
93915 44
94003 14
94131 2
94260 0
94336 10
94393 32
94458 0
94730 0
94742 60
94780 24
94935 28
95050 0
95118 0
95161 0
95198 0
95228 0
95239 109
95288 30
95374 19
95418 46
95440 21
95481 110
95493 0
95548 0
95664 6
95674 16
95743 233
95791 57
95872 30
95980 1
96139 358
96342 0
96398 20
96411 12
96429 47
96690 4
96828 131
96858 65
96937 34
96957 35
97046 7
97233 380
97392 1
97500 27
97581 54
97629 213
97698 28
97708 3
97824 0
97879 0
97891 78
97932 47
98026 29
98134 2
98293 409
98480 9
98569 38
98589 35
98668 57
98698 121
98836 2
99097 60
99115 5
99128 15
99184 0
99296 0
99364 0
99407 0
99444 0
99474 0
99485 108
99534 43
99620 6
99664 28
99674 32
99699 0
99730 13
99732 0
99770 0
99796 0
99815 1
99923 66
99994 22
100028 0
100132 0
100166 34
100228 0
100237 1
100259 35
100283 40
100402 0
100483 31
100592 48
101279 15
101357 29
101400 59
101423 0
101438 12
101442 187
101458 0
101486 120
101490 41
101583 36
101605 37
101622 5
101625 0
101658 0
101660 0
101748 0
101752 40
101833 0
101873 5
101888 0
101987 0
102072 11
102119 0
102127 76
102152 0
102160 140
102220 100
102339 0
102490 0
102583 0
102772 0
102791 47
102795 23
102808 0
102817 11
102831 0
102838 16
102894 0
102936 8
103038 52
103056 0
103080 337
103140 2
103260 0
103289 0
103424 35
103605 10
103609 84
103731 0
103743 0
103848 0
103863 62
103973 0
103989 0
103996 0
104133 5
104150 6
104407 0
104544 0
104594 0
104615 0
104729 83
104918 20
104927 0
104981 0
105188 4
105242 111
105266 80
105350 0
105458 0
105479 0
105521 0
105680 0
105799 0
105870 0
106025 0
106099 114
106204 63
106318 51
106350 0
106396 68
106516 4
106663 57
106714 19
106904 0
107122 4
107232 24
107322 51
107463 23
107497 0
107547 0
107565 81
107723 0
107729 12
107834 40
108004 185
108030 0
108302 66
108648 0
108680 20
108749 0
108851 0
108914 95
109107 0
109280 345
109321 0
109634 0
109654 0
109960 8
110020 0
110054 0
110392 30
110789 0
110982 4
111437 0
111507 14
111588 14
111646 0
111682 0
111720 8
111752 0
111982 49
112005 9
112130 0
112296 24
112345 241
112634 29
112950 0
113030 74
113113 0
113374 0
113394 0
113396 0
113402 33
113414 0
113427 0
113537 2
113636 27
113699 77
113906 44
114017 2
114104 152
114287 0
114341 41
114474 0
114521 0
114681 5
114701 9
114807 0
115157 0
115161 149
115698 0
115712 0
115877 0
115944 0
115968 764
116025 0
116063 0
116170 0
116380 0
116526 0
116604 22
116610 54
116726 2
116741 61
116762 0
116819 18
116852 274
117029 52
117050 3
117056 144
117091 46
117116 0
117141 0
117155 35
117195 2
117247 16
117269 72
117313 0
117319 0
117349 30
117375 0
117413 0
117479 15
117487 0
117490 12
117503 45
117787 0
117793 0
117845 98
117854 2
117983 0
117987 0
117996 0
118046 0
118263 15
118277 0
118284 24
118296 41
118322 0
118431 74
118479 0
118587 57
118655 0
118692 55
118782 23
118960 15
118975 13
119087 88
119213 138
119227 48
119246 112
119249 0
119318 0
119351 2
119381 28
119537 37
119605 0
119726 57
119894 50
120029 0
120105 87
120115 217
120207 10
120209 32
120311 5
120455 51
120584 58
120603 0
120620 3
120629 0
120737 124
120800 77
120896 72
120917 0
121112 60
121131 0
121150 0
121166 0
121265 9
121391 0
121481 31
121484 41
122003 0
122081 0
122092 0
122176 129
122269 0
122364 0
122711 1
123023 37
123138 71
123158 0
123274 77
123569 24
123720 21
123769 0
123784 8
123915 2
123951 2
124269 72
124284 18
124548 9
124757 68
125390 76
125636 0
125765 19
125774 36
125831 61
125877 11
125900 0
126029 24
126032 10
126044 46
126290 0
126368 15
126644 84
126695 20
126767 214
126829 52
126980 15
127037 0
127107 14
127159 0
127162 0
127166 0
127269 0
127548 26
127845 0
128023 7
128034 0
128266 0
128374 0
128620 8
128662 0
128753 0
128798 0
128884 0
128905 93
128942 5
129071 0
129136 15
129157 0
129199 15
129574 0
129649 51
129913 0
129986 59
130052 4
130095 16
130109 31
130131 0
130162 0
130238 0
130343 54
130499 0
130535 77
130810 0
130838 0
130867 27
131060 4
131072 23
131129 96
131210 0
131249 0
131390 37
131454 16
131484 0
131540 4
131574 23
131654 0
131681 0
131774 0
131813 67
131866 0
131918 0
132054 0
132068 11
132206 79
132335 14
132494 18
132503 69
132590 2
132688 26
132825 0
133020 11
133146 0
133173 23
133254 9
133347 314
133356 553
133446 34
133747 0
133815 0
134035 0
134118 15
134172 2
134233 75
134388 4661
134391 3
134727 37
134772 4
134982 167
135006 115
135030 35
135081 39
135297 0
135394 0
135564 0
135608 86
135621 0
135698 0
135783 0
135813 253
135815 169
135875 10
135885 9
135903 8
136071 25
136083 28
136353 46
136536 47
136563 62
136671 64
136710 149
136855 0
136861 0
136966 0
137132 0
137195 0
137204 0
137225 155
137372 97
137615 0
137690 0
137760 0
137807 20
137815 0
137927 0
137996 24
138128 166
138260 0
138377 0
138653 14
138809 16
138897 5
139164 99
139415 10
139675 0
139730 0
139826 2
139886 0
139961 0
139975 0
140006 0
140126 0
140477 0
140485 3
140503 2
140524 0
140638 39
140713 413
140758 21
140839 3
140851 79
140860 66
140923 0
141097 7
141127 30
141150 0
141158 0
141172 0
141176 0
141198 0
141200 0
141211 0
141226 0
141586 0
141699 98
141702 32
141729 7
141740 19
141752 29
141767 43
141830 13
141860 17
141895 18
141913 53
141953 18
142049 0
142109 9
142115 25
142118 26
142142 17
142151 152
142223 54
142283 4
142301 55
142337 98
142364 133
142415 114
142448 41
142472 0
142732 85
142924 0
142960 34
143113 0
143310 0
143344 102
143398 0
143419 0
143429 0
143451 0
143466 0
143473 0
143479 0
143541 0
143557 0
143619 5
143654 54
143678 126
143933 0
143954 418
143984 15
144029 70
144111 0
144257 7
144314 0
144404 14
144494 3
144619 0
144685 0
144991 79
145006 59
145045 0
145126 17
145219 0
145235 0
145264 79
145267 0
145279 0
145501 0
145723 6
145757 405
145897 0
146028 0
146149 91
146272 9
146332 67
146489 0
146580 0
146590 24
146768 0
146868 0
147028 0
147397 0
147433 2
147538 0
147614 6
147922 25
148081 7
148147 0
148177 0
148296 0
148346 0
148357 0
148369 0
148371 0
148561 75
149001 0
149428 5
149624 61
149627 36
149732 0
149810 159
149882 24
149960 0
149968 2
150058 0
150106 0
150184 0
150187 0
150431 33
150508 84
150599 0
150617 12
151137 6
151183 0
151217 47
151251 192
151305 57
151593 8
151726 0
151734 0
151812 147
152013 0
152400 0
152427 0
152514 17
152571 155
152662 17
152754 1
152939 3
152954 6
152994 0
153014 0
153017 0
153027 0
153129 0
153403 166
153633 163
153635 0
153660 32
153759 0
153826 72
153900 97
153906 74
154057 0
154390 0
154441 40
154498 0
154519 40
154528 61
154618 12
154627 3
154683 156
154735 0
154768 4
154829 68
155078 0
155144 35
155395 33
155447 48
155566 0
155603 1
155657 0
155690 0
155738 0
155783 9
155789 42
155885 0
155921 0
155960 77
156006 0
156115 0
156295 0
156319 0
156799 0
156907 5
156928 0
157014 3
157061 0
157152 24
157155 0
157205 0
157272 9
157328 0
157425 0
157434 64
157935 0
158181 3
158253 0
158274 0
158601 41
158724 8
158742 0
158775 5
158799 0
158904 0
158985 37
159054 0
159537 0
159684 0
159714 1
159750 14
159810 0
159843 0
160119 0
160297 16
160378 0
160436 2
160715 0
160771 0
161159 0
161237 0
161523 72
161559 121
161598 39
161619 0
161694 0
161703 45
161799 23
162273 8
162446 0
162477 0
162524 27
162528 91
162581 0
162594 33
162621 0
162824 73
162852 89
162882 57
162927 41
162947 0
163050 77
163151 11
163331 0
163355 0
163455 61
163468 0
163496 0
163538 105
163753 30
163977 0
164007 0
164113 0
164206 0
164266 88
164329 11
164574 0
164736 0
164760 8
164793 19
165314 0
165446 0
165515 0
165596 2
165668 0
165742 0
165788 0
165842 0
165851 0
165938 0
166294 0
166347 0
166477 89
166609 16
166748 0
166767 0
166840 192
166866 11
166990 0
167074 62
167101 14679
167179 0
167187 0
167384 0
167767 12
167848 3
168382 0
168386 0
168398 0
168435 0
168463 0
168503 15
168505 74
168534 0
168543 20
168600 70
168798 0
168807 0
168843 0
169156 0
169272 69
169320 0
169360 0
169371 0
169433 0
169494 0
169560 102
169608 0
169635 1
169677 0
169692 0
169800 0
169910 5
169916 0
169938 0
169996 0
170010 0
170013 14
170157 30
170244 45
170250 46
170253 20
170292 0
170626 0
170838 0
170856 0
170898 34
171013 0
171017 0
171021 0
171031 0
171040 0
171049 0
171061 0
171070 0
171092 91
171348 0
171407 7
171598 11
171629 0
171668 12
171896 0
171909 0
172038 0
172307 95
172325 0
172357 3
172406 0
172426 0
172606 0
172801 0
172873 0
172954 0
172984 48
173351 0
173371 0
173488 0
173721 0
173816 11
173908 0
173926 1
174249 60
174375 0
174529 0
174675 0
174765 0
174793 0
174836 0
174930 0
174983 0
175082 0
175188 0
175435 0
175448 0
175453 0
175464 0
175475 0
175502 9
175529 0
175536 0
175538 6
175593 0
175657 130
175761 0
175791 0
175875 0
175899 0
175986 0
176084 0
176241 0
176565 0
176639 15
176722 38
176831 0
176905 0
177050 0
177263 0
177976 0
178273 0
178306 0
178530 25
178557 0
178570 0
178577 0
178584 0
178651 232
178705 17
178907 0
178997 0
179113 0
179125 0
179163 0
179314 8
179607 57
179618 0
179680 0
179688 0
179700 0
179754 0
179822 19
179833 0
179896 0
180106 0
180157 0
180164 0
180241 18
180424 2
180478 24
180931 0
181048 0
181125 0
181150 0
181195 0
181264 14
181294 0
181451 0
181528 2
181586 0
181605 0
181695 16
181935 39
182039 1
182093 80
182131 0
182187 3
182199 0
182208 18
182319 63
182325 95
182357 0
182403 3
182484 0
182724 0
182778 0
182806 0
183087 0
183266 28
183309 24
183386 10
183475 0
183510 0
183560 0
183731 12
184025 11
184031 7
184046 0
184172 108
184225 0
184346 9
184469 0
184535 0
184571 4
184989 0
185102 0
185281 17
185380 0
185386 40
185434 24
185695 11
185747 0
185821 0
186007 35
186091 0
186526 0
186553 0
186556 48
186733 0
186982 0
187092 0
187138 0
187150 13
187411 4
187437 0
187600 0
187615 0
187622 0
187681 16
187853 0
187946 0
187998 0
188084 3
188133 0
188270 0
188351 0
188410 0
188595 0
188637 0
188667 0
188723 0
188742 0
188918 0
188928 0
188976 102
189038 43
189303 0
189336 0
189372 2
189606 0
189612 0
189620 23
189704 15
189711 13
189734 0
189769 26
189781 0
189789 0
189794 0
189806 0
189829 0
189862 0
189900 0
189910 0
189919 0
189926 0
189964 0
190165 16
190201 120
190270 133
190343 173
190738 143
190804 225
190853 12
190988 61
190991 1
191004 11
191201 16
191357 2
191435 27
191437 0
191449 7
191464 33
191531 0
191559 0
191583 0
191596 0
191653 0
191660 0
191746 0
191905 15
191936 0
191974 71
191986 58
192016 33
192124 39
192133 24
192555 0
192577 105
192595 117
192631 0
192682 0
192689 77
192715 71
192717 32
192760 0
192784 0
192799 75
192991 1
193090 27
193123 44
193208 0
193215 0
193232 0
193281 0
193283 0
193290 0
193419 19
193536 298
193568 0
193596 0
193601 0
193628 0
193646 18
193677 20
193769 0
193915 115
194101 128
194130 57
194134 113
194152 116
194290 4
194413 0
194518 6
194524 28
194923 28
195009 0
195025 0
195032 0
195087 5
195205 0
195215 25
195238 0
195331 11
195337 8
195343 0
195565 0
195591 0
195610 29
195621 0
195694 0
195704 0
195727 0
195748 74
195778 0
196018 75
196204 1
196279 5
196309 0
196335 21
196339 29
196351 62
196383 0
196420 0
196432 0
196625 254
196629 104
196735 0
196825 32
196843 32
196888 15
196940 15
197179 0
197200 12
197524 0
197663 0
197718 0
197961 0
197999 0
198029 0
198049 2
198153 0
198183 0
198185 14
198189 19
198215 11
198232 0
198241 0
198506 0
198664 0
198732 0
198897 40
199018 366
199061 73
199120 0
199151 0
199324 0
199336 23
199498 0
199753 0
200152 53
200254 0
200462 0
200615 16
200681 76
200853 0
200937 88
200999 0
201140 0
201334 3
201420 0
201481 0
201550 0
201572 0
201655 23
201657 0
201683 47
201868 0
201886 0
201898 0
201937 0
202153 0
202311 0
202426 0
202537 16
202539 0
202700 0
202898 0
203041 0
203088 0
203586 0
203632 0
203644 27
203852 16
203859 0
204010 0
204166 0
204178 0
204183 0
204190 0
204202 0
204275 0
204461 12
204617 0
204693 9
204731 29
204740 0
204806 12
204809 117
204825 0
204920 0
204956 0
205085 12
205100 88
205170 146
205321 0
205342 42
205519 0
205618 0
205699 0
205708 0
205734 7
205737 6
205794 0
205900 41
206068 0
206103 306
206107 0
206140 0
206170 0
206239 8
206278 0
206296 55
206329 0
206352 47
206733 0
206766 0
206778 0
206931 0
206975 0
207330 1
207333 0
207387 0
207468 0
207533 0
207665 14
207772 0
207831 0
207891 20
207929 0
208116 0
208188 0
208303 30
208564 0
208583 0
208732 0
208917 2
209047 0
209088 0
209154 44
209196 22
209397 63
209454 16
209457 51
209499 45
209709 84
209715 144
209970 0
210100 0
210207 18
210222 66
210234 0
210322 0
210330 0
210471 100
210555 0
210567 0
210609 0
210628 40
210633 0
210770 0
210795 0
210909 32
211089 43
211137 23
211140 61
211260 0
211384 0
211637 88
211679 79
211914 107
211918 19
211920 74
211927 31
211961 9
211991 101
212065 12
212081 0
212083 18
212569 27
212584 47
212617 68
212632 0
212668 0
212737 0
212878 0
212923 65
212964 8
213016 45
213160 0
213226 0
213416 0
213467 0
213470 118
213484 37
213493 12
213545 7
213687 0
213759 0
213869 0
214049 0
214381 81
214393 58
214495 13
214501 19
214528 37
214764 0
214789 0
214843 69
215173 91
215216 0
215227 69
215233 24
215275 0
215286 43
215422 24
215428 13
215455 8
215500 0
215542 5
215562 68
215644 32
215707 467
215733 0
215751 35
216011 12
216127 0
216788 0
216807 0
216815 0
216819 0
216835 0
216841 0
216872 0
217115 8
217125 11
217192 0
217244 42
217479 32
217491 0
217767 11
218025 60
218262 41
218311 13
218349 0
218484 58
218675 0
218803 47
218869 33
218890 0
219082 0
219140 0
219193 0
219205 0
219410 0
219445 0
219468 229
219471 85
219499 0
219570 0
219666 46
219744 0
219756 0
219792 52
219798 0
219873 5
220011 33
220128 0
220215 169
220239 5
220302 84
220338 43
220351 0
220575 212
220614 0
220617 2
220842 0
220938 0
220954 0
220988 2
221088 0
221154 6
221176 0
221190 0
221203 0
221269 0
221313 0
221335 0
221425 0
221438 114
221498 0
221531 12
221632 1
221639 25
221696 0
221728 0
221803 2
221820 0
222076 29
222144 20
222238 15
222292 0
222380 6
222584 0
222624 0
222680 8
222935 0
222962 180
222966 21
223133 0
223283 0
223467 0
223727 0
223935 0
223983 0
224220 6
224338 19
224462 22
224612 0
224623 0
224683 0
224722 0
224767 22
224783 0
224829 0
224836 3
224862 0
224876 0
224896 0
224916 0
224941 0
224970 0
224987 28
224989 0
225002 0
225012 0
225024 0
225033 0
225081 0
225089 0
225113 0
225177 0
225203 0
225222 0
225305 0
225379 0
225854 14
225916 0
226255 0
226303 11
226402 0
226561 0
226642 0
226729 0
226780 59
226783 34
226825 29
226927 0
226969 19
227319 0
227363 0
227373 0
227502 0
227553 0
227710 42
227861 17
227890 0
227923 57
227961 0
228128 145
228208 3
228499 160
228823 12
228943 193
228964 7
229105 77
229207 323
229410 5
229443 14
229572 23
229578 217
229597 0
229680 123
229717 171
229744 1
229827 89
229940 81
230074 46
230121 19
230149 0
230165 0
230215 0
230372 19
230507 0
230822 11
230847 0
231068 0
231089 39
231365 38
231408 0
231447 0
231579 0
232024 0
232253 5
232341 1
232372 4
232412 1
232456 119
232483 3
232691 0
232705 31
232715 0
232761 0
232805 0
232842 24
233222 8
233303 60
233321 133
233417 90
233503 0
233549 47
233576 0
233681 0
234114 0
234317 29
234326 0
234458 0
234704 0
234794 49
234824 9
234860 0
234887 47
234899 10
235031 19
235166 76
235311 0
235339 0
235356 0
235570 0
235636 0
235639 1
235648 0
235735 0
235738 7
235753 2
235791 0
235872 35
235965 0
236123 0
236272 12
236293 39
236317 17
236369 0
236461 3
236491 11
236575 0
236600 87
236606 0
236635 92
236764 0
236798 0
236833 0
236923 0
236977 10
236986 0
237065 0
237145 1
237152 0
237160 0
237164 14
237178 0
237182 0
237204 0
237245 0
237257 0
237426 0
237512 137
237519 0
237605 2
237743 60
237827 7
237947 0
238000 25
238190 0
238272 0
238439 10
238538 79
238856 110
238901 51
238988 0
239054 12
239365 48
239420 123
239627 0
239677 27
239851 0
239956 31
240037 32
240089 21
240121 11
240143 0
240147 58
240293 0
240299 0
240398 0
240411 27
240489 0
240510 0
240540 10
240897 0
240963 0
241188 4
241236 85
241282 0
241317 29
241323 1
241353 30
241690 13
241750 0
241918 7
241932 0
241969 0
242068 0
242078 24
242200 82
242368 35
242371 14
242476 0
242609 13
242626 28
242638 6
242668 0
242875 0
242915 3
242942 94
243104 25
243218 0
243341 51
243395 0
243414 27
243469 3
243478 0
243496 0
243541 0
243568 111
243613 172
243799 45
243898 11
244174 18
244232 26
244471 2
244512 64
244578 0
244611 0
244614 0
244631 0
244643 0
244735 29
244848 59
245011 0
245115 46
245148 30
245151 0
245253 0
245272 0
245410 191
245488 42
245524 0
245596 60
245617 11
246002 7
246052 6
246094 1
246115 164
246166 0
246193 35
246275 12
246333 69
246347 25
246417 10
246474 32
246495 10
246540 51
246578 15
246714 0
246726 0
246738 0
246787 0
246900 0
247110 0
247122 0
247331 0
247523 0
247559 13
247589 0
247634 25
247733 0
248073 39
248108 1
248202 0
248445 118
248520 144
248526 0
248565 3
248590 0
248607 3
248799 0
248856 0
248987 0
249122 0
249200 0
249353 0
249413 0
249443 0
249475 17
249571 57
249657 0
249717 2
249888 37
250327 17
250469 20
250697 288
250748 24
250949 0
251225 0
251243 9
251261 0
251267 28
251477 46
251726 9
251759 0
251774 42
251786 0
252026 104
252119 384
252122 36
252164 0
252172 0
252188 0
252260 37
252263 0
252350 0
252464 111
252563 66
252575 46
252692 121
252695 148
252913 9
252965 86
253231 209
253264 92
253273 87
253392 3
253465 0
253593 32
253595 20
253605 0
253632 0
253829 55
253832 0
253891 0
254221 0
254255 0
254307 10
254395 0
254429 0
254558 0
254640 0
254672 0
254792 0
255112 0
255179 63
255185 60
255237 26
255291 0
255303 0
255461 5
255563 0
255575 0
255800 0
256034 27
256104 126
256184 5
256372 0
256511 0
256850 9
256986 11
257012 0
257034 0
257202 0
257333 15
257396 0
257417 0
257438 0
257444 18
257522 26
257574 0
257619 65
257643 0
257821 0
257914 0
257940 0
258648 129
258825 15
259047 0
259181 0
259298 172
259336 0
259349 0
259355 34
259400 0
259421 182
259441 0
259464 0
259490 85
259692 0
259746 5
259889 21
260038 0
260137 36
260233 0
260491 72
260627 0
260746 44
260821 0
261103 0
261160 0
261280 0
261289 0
261315 145
261332 118
261434 115
261698 143
261833 391
261923 14
262034 0
262160 166
262163 113
262208 74
262238 30
262382 16
262439 47
262478 9
262491 26
262616 29
262811 2
262922 56
263009 0
263075 55
263162 65
263165 12
263255 4
263267 21
263276 0
263309 0
263330 0
263423 0
263495 43
263594 21
263726 45
263849 244
263954 54
263990 0
264029 51
264077 0
264110 12
264266 77
264362 75
264410 6
264594 6
264688 3
264790 0
264937 0
265009 78
265293 15
265500 0
265796 6
265891 0
265924 0
265945 0
265964 1
265968 0
265996 0
266010 0
266055 29
266126 6
266156 0
266191 30
266209 15
266824 0
266884 8
267176 59
267322 0
267451 0
267489 7
267583 1
267623 43
267633 11
267636 1
267921 21
267966 284
267975 0
267996 10
268011 0
268390 49
268444 161
268521 0
268539 104
268657 0
268933 0
268969 9
269056 4
269221 21
269233 0
269299 17
269352 0
269394 0
269404 0
269566 0
269737 0
269788 8
269878 0
270018 56
270101 64
270258 67
270261 10
270295 0
270369 39
271035 27
271107 14
271233 19
271914 19
272052 191
272196 3
272277 80
272466 73
272515 0
272592 1
272703 0
272859 0
272995 0
273022 56
273036 0
273065 0
273090 0
273103 0
273129 161
273158 11
273233 11
273464 28
273554 210
273866 0
273950 5
273958 14
273966 0
273980 0
274075 0
274100 12
274200 15
274287 0
274392 2
274605 0
274751 13
275006 24
275051 61
275117 48
275208 0
275491 0
275593 0
276857 0
276869 66
276886 15
277024 0
277181 73
277190 0
277232 0
277343 0
277349 85
277379 0
277395 0
277409 0
277693 8
277763 5
277871 16
278063 0
278206 179
278338 0
278383 0
278573 0
278730 28
278781 0
278797 0
278860 0
278863 31
279100 35
279166 78
279173 0
279223 0
279228 0
279266 0
279308 0
279573 0
279773 13
279880 0
279924 0
279951 0
280072 15
280372 0
280383 3
280984 0
281263 0
281316 0
281410 0
281440 0
281487 0
281559 0
282064 0
282132 0
282145 0
282474 0
282606 0
282654 0
282667 0
282972 0
283242 0
283293 0
283318 0
283335 0
283383 0
283395 0
283425 0
283433 0
283536 0
283584 0
283634 0
283661 0
283671 36
283782 18
283892 0
283931 0
284021 56
284023 2
284222 1
284280 17
284306 0
284382 12
284646 2
284780 8
285026 67
285054 16
285064 0
285088 4
285664 0
285878 0
286079 1
286489 3
286594 0
286718 0
286759 0
286912 0
287005 11
287030 47
287576 0
287620 0
287637 265
287647 0
287716 188
287730 0
287737 0
287754 0
287791 32
287848 0
287939 18
288014 82
288152 50
288182 46
288257 24
288413 289
288464 0
288497 0
288593 265
288731 30
288971 85
289217 29
289232 16
289408 55
289631 0
289654 27
289658 83
289689 29
289693 29
289821 0
289833 32
289845 65
289860 50
290214 0
290305 0
290424 0
290460 7
290620 5
290673 0
290733 0
290901 12
290904 197
290946 56
291090 0
291159 0
291282 0
291303 0
291308 0
291489 0
291591 8
291594 9
291771 0
291843 0
291861 16
291867 12
291918 0
292104 26
292167 0
292191 0
292459 0
292566 0
292783 0
293014 58
293151 0
293199 0
293355 0
293441 0
293611 0
293816 0
293825 0
293874 33
293894 17
293924 5
294047 6
294050 206
294263 36
294275 0
294314 20
294380 43
294644 0
294723 0
294770 52
295010 15
295181 0
295229 0
295301 0
295338 0
295472 0
295605 76
295888 0
295906 0
296366 0
296744 0
296773 0
296951 0
297034 0
297160 0
297221 0
297287 42
297314 34
297379 0
297400 0
297414 0
297760 0
297830 0
297947 12
297981 0
298343 0
298426 0
298539 7
298814 0
298935 5
299040 0
299250 0
299282 0
299302 87
299356 0
299374 0
299380 7
299509 0
299785 0
299827 0
299864 71
299880 0
300109 6
300245 4
300322 0
300423 0
300628 0
300688 0
300714 0
300890 0
301048 32
301128 6
301302 31
301402 0
301441 0
301447 0
301596 38
301716 0
301778 0
301810 0
301880 0
301898 0
301961 3
302006 8
302177 0
302262 1
302303 0
302438 0
302566 0
302634 0
302775 0
302796 132
302870 0
302916 0
302944 0
303003 0
303029 0
303140 12
303171 28
303266 0
303299 0
303311 0
303325 0
303360 18
303400 39
303437 0
303499 0
303634 0
303652 0
303742 51
304037 0
304171 0
304204 0
304339 0
304417 0
304423 8
304531 0
304552 0
304981 143
305035 0
305092 0
305229 0
305272 0
305340 0
305513 8
305546 5
305568 0
305676 0
305685 0
305707 0
305715 0
305754 12
305770 0
305804 0
306044 56
306090 0
306098 0
306114 0
306547 0
306863 0
306980 44
307067 0
307111 0
307204 0
307232 0
307292 0
307451 0
307498 37
307563 11
307618 0
307678 0
307686 0
307759 0
308227 53
308473 0
308719 53
308824 26
308839 0
308842 0
309001 0
309010 0
309215 0
309261 0
309357 0
309405 19
309567 10
309684 33
309729 0
309756 0
309933 0
310182 0
310242 63
310368 0
310374 58
310396 4
310403 0
310424 0
310434 0
310483 0
310492 0
310494 0
310498 0
310540 0
310552 0
310560 0
310586 0
310609 0
310749 0
310791 0
310833 0
310839 0
310871 0
310902 0
310931 0
311037 18
311280 0
311358 0
311472 0
311562 0
311568 0
311646 0
311721 0
311733 0
311808 0
311895 4
311904 0
312021 0
312048 0
312072 0
312096 4
312125 0
312510 0
312599 0
312630 0
312698 0
312729 15
312903 0
312927 0
313011 63
313203 4
313263 6
313269 0
313289 0
313323 16
313373 61
313627 0
313709 0
313719 0
313730 0
313772 0
313796 14
313930 0
313938 0
313973 12
313985 0
314170 0
314279 0
314324 16
314554 0
314699 0
314806 57
314820 16
314833 24
314891 3
314940 0
314979 2
315021 20
315081 0
315099 0
315102 0
315111 0
315231 26
315284 23
315311 20
315698 0
315708 0
315726 0
315756 0
316061 0
316142 0
316262 0
316298 45
316436 0
316447 0
316475 0
316535 0
316555 0
316628 0
316736 17
316808 0
316824 0
316839 0
317080 0
317183 0
317185 3
317284 0
317326 7
317500 0
317504 0
317513 0
317518 0
317527 0
317532 0
317535 0
317541 0
317643 28
317674 34
317854 0
317914 0
317973 0
318091 0
318420 0
318531 0
318555 0
318815 0
318855 0
318870 0
318872 0
318882 0
319012 0
319431 0
319668 0
319671 0
319809 0
319848 53
319854 0
319926 12
319982 0
320015 3
320067 39
320125 0
320135 0
320256 0
320310 5
320531 14
320549 0
320664 0
320675 0
320729 0
320938 0
320966 3
320975 0
321221 0
321355 0
321357 0
321359 0
321422 0
321635 0
321749 97
321820 0
321890 7
321986 0
322226 0
322294 0
322448 0
322592 0
322646 0
322692 0
322802 0
322871 0
322943 8
323144 0
323185 0
323195 0
323228 0
323237 0
323369 0
323411 0
323501 0
323562 0
323675 0
323784 22
323835 0
323847 0
323886 0
323970 0
324043 0
324112 0
324130 0
324250 0
324265 0
324295 0
324301 2
324310 6
324322 0
324380 0
324472 15
324478 0
324625 0
324628 0
324688 0
324715 24
324904 0
325090 0
325171 0
325228 0
325308 0
325471 0
325511 0
325555 0
325609 0
325786 0
325893 0
326064 0
326269 0
326280 0
326466 0
326548 0
326564 0
326646 0
326907 0
326968 61
326970 0
327136 0
327143 0
327193 0
327601 0
327679 0
327753 0
327808 0
327948 0
328093 0
328151 0
328181 0
328193 0
328291 0
328378 0
328492 0
328551 0
328582 10
328678 0
328808 0
328923 0
329037 33
329100 0
329139 0
329184 0
329304 0
329442 0
329511 0
329541 14
329556 0
329562 5
329571 0
329656 1
329811 0
329853 5
329895 0
329919 0
329952 0
329985 0
330105 0
330174 0
330189 0
330360 0
330441 0
330468 0
330498 0
330544 0
330621 4
330640 0
330647 0
330654 0
330702 0
330897 56
330924 0
330957 0
330960 11
330975 0
330987 0
331110 0
331290 0
331347 0
331416 0
331455 0
331482 0
331530 0
331572 0
331650 0
331746 0
332180 0
332389 0
332689 7
332707 0
332791 0
333091 0
333202 7
333280 0
333422 33
333572 0
333614 2
334102 0
334187 0
334262 0
334391 0
334538 0
334605 0
334628 2
334637 0
334646 0
334880 0
334934 0
335063 0
335084 0
335150 0
335225 0
335280 0
335285 0
335335 0
335393 0
335466 0
335562 0
335733 0
335868 18
335898 19
336051 103
336060 9
336156 0
336648 48
336722 51
336739 7
336993 0
337466 82
337504 0
337517 72
337526 3
337667 53
337682 0
337697 0
337814 0
337896 0
337902 0
337945 0
337958 18
338020 25
338203 21
338209 52
338233 13
338368 34
338458 0
338527 4
338581 0
338653 33
338879 13
338990 0
339337 0
339344 0
339362 0
339600 0
339608 0
339680 18
339707 0
339821 0
339824 70
339848 0
339920 0
339971 43
340004 63
340126 0
340208 52
340334 0
340412 0
340424 4
340460 0
340511 0
340544 0
340559 33
340616 42
340637 19
340850 65
340973 0
341465 21
341516 12
341546 67
341907 46
341952 0
342008 0
342042 0
342129 0
342165 0
342195 0
342246 0
342468 0
342475 0
342504 0
342615 0
342726 28
342736 5
342845 0
342866 0
342911 0
342974 0
342983 0
343020 0
343180 0
343235 0
343584 0
343682 0
343878 0
343904 0
344061 4
344142 26
344190 39
344249 0
344290 0
344453 0
344560 68
344619 0
344724 33
344951 2
345221 2
345236 0
345368 18
345554 12
345707 1
345734 0
346014 0
346118 3
346157 75
346310 12
346465 0
346600 11
346636 0
346852 17
346948 0
346987 3
347173 36
347176 59
347223 17
347317 23
347503 17
347569 0
347695 0
347776 1
347795 19
347881 44
347906 13
347921 0
347936 0
347966 11
347977 6
347994 29
347998 92
348002 0
348015 0
348019 82
348402 0
348589 0
348670 0
348679 0
348761 0
349063 0
349085 0
349099 74
349237 1
349562 0
349680 0
349778 0
349827 0
349895 0
350342 0
350463 0
350511 0
350745 0
350784 0
350825 0
350835 0
350967 0
351197 0
351230 0
351233 0
351239 0
351308 0
351401 0
351413 0
351449 0
351473 0
351509 0
351554 0
351587 0
351980 0
352047 0
352126 3
352135 2
352139 163
352152 29
352165 1
352510 0
352546 0
352639 0
352705 0
352915 0
353007 0
353170 0
353305 0
353353 2
353517 78
353694 0
353745 81
353769 0
353826 0
353832 31
353865 182
354015 0
354123 30
354144 0
354699 0
354729 0
354886 0
355003 0
355057 9
355183 1
355213 0
355561 2
355567 1
355622 0
355633 24
355871 0
356009 113
356266 0
356408 0
356560 0
356572 0
356590 0
356608 0
356728 24
356881 21
356962 0
357045 0
357199 93
357427 0
357549 0
357730 0
358014 0
358486 0
358518 4
358680 0
358763 3
358766 18
358784 0
358820 0
358838 0
358881 42
358905 0
358980 0
359040 30
359077 0
359122 0
359153 0
359237 56
359264 35
359276 18
359333 0
359358 0
359447 2
359682 0
359690 29
359780 50
359820 0
359847 0
359853 0
360023 0
360146 0
360197 124
360209 23
360300 0
360353 0
360377 127
360431 0
360618 0
360672 0
360701 3
360793 0
360877 0
360924 0
360961 0
361057 44
361279 0
361297 4
361338 7
361606 116
361663 0
361702 0
361768 0
361771 85
361822 18
362037 93
362047 0
362230 12
362287 53
362299 329
362302 28
362518 50
362581 32
362656 31
362677 58
362872 15
362938 14
362956 0
362962 73
363279 0
363286 0
363346 0
363355 26
363391 0
363670 12
363694 134
363824 0
363854 0
363857 0
363971 0
364305 0
364351 0
364432 7
364453 0
364525 20
364570 3
364681 0
364696 51
364747 26
364941 0
364976 0
364980 0
365125 0
365149 0
365325 0
365512 10
365757 34
365772 26
365851 2
366169 0
366244 0
366254 0
366258 91
366304 12
366343 5
366676 0
366953 17
367017 10
367280 0
367344 1
367389 13
367524 4
367601 0
367680 0
367725 8
367871 0
367892 11
368026 0
368055 0
368058 0
368184 0
368187 0
368202 0
368238 0
368558 0
368581 0
368648 0
368806 0
368857 0
369100 57
369157 0
369206 0
369238 0
369243 0
369256 0
369265 0
369330 29
369405 20
369569 0
369627 0
369634 93
369638 0
369690 1
369791 0
369840 24
369861 0
369999 0
370110 12
370215 0
370303 0
370416 0
370527 0
370548 0
370754 0
370758 94
370787 0
370807 0
371009 0
371018 0
371075 9
371141 0
371609 0
371708 0
371759 55
371924 0
372050 99
372080 0
372126 0
372139 0
372224 0
372398 0
372431 0
372537 129
372548 0
372578 0
372774 0
372898 16
372951 0
373028 50
373127 0
373570 0
373656 47
374085 37
374474 0
374543 0
374606 0
374891 0
375020 0
375092 13
375125 0
375231 60
375236 45
375257 0
375337 0
375383 43
375527 0
375644 18
375656 0
375668 0
375710 15
376145 0
376271 0
376283 20
376479 0
376502 0
376643 0
376664 5
376667 0
376814 16
376976 19
377018 46
377147 16
377212 7
377214 0
377225 0
377300 101
377336 16
377390 0
377678 13
377710 0
377720 0
377783 0
377790 0
377945 0
377969 50
378101 0
378113 24
378124 10
378161 0
378176 0
378223 9
378293 6
378487 3
378582 0
378640 7
378829 0
378852 0
379160 36
379226 0
379436 0
379454 48
379535 0
379593 0
379616 0
379769 0
379841 0
380197 78
380201 35
380303 0
380310 0
380405 0
380449 5
380532 0
380561 0
380591 0
380594 39
380600 51
380699 0
380717 5
380735 0
380747 0
380834 0
380861 55
380876 28
380912 54
380995 16
381045 60
381102 0
381125 0
381179 0
381343 0
381377 12
381443 0
381568 0
381623 31
381793 27
381814 0
381818 0
381821 2
381845 0
381855 0
381873 0
381876 0
381884 0
381988 6
382022 22
382179 10
382219 0
382245 10
382247 0
382457 0
382543 9
382701 7
382887 0
382945 4
382987 0
383119 0
383268 11
383304 0
383320 0
383371 0
383428 0
383449 11
383458 0
383548 651
383551 105
383557 0
383665 2
383828 0
384040 20
384055 0
384343 0
384553 0
384565 23
384682 11
384688 0
384782 0
384868 3
384905 26
384949 0
384967 0
384982 67
385186 15
385278 72
385439 0
385455 5
385479 0
385582 238
386004 40
386012 0
386040 0
386067 0
386076 0
386088 0
386139 51
386250 3
386306 0
386315 0
386376 0
386445 0
386497 0
386576 0
386583 0
386680 0
386761 0
386809 0
386866 0
387021 0
387050 5
387101 45
387103 0
387105 53
387251 0
387329 0
387335 0
387443 27
387447 0
387613 0
387823 0
388118 0
388367 144
388402 11
388537 12
388660 15
388706 5
389608 0
389697 60
389742 0
389807 0
389880 0
389910 0
389946 0
390016 6
390055 0
390094 0
390115 0
390201 0
390262 25
390433 0
390443 0
390778 11
390822 11
390885 5
390909 0
390982 0
391009 33
391017 0
391056 0
391083 29
391147 0
391297 0
391318 21
391342 15
391516 0
391708 0
391734 0
391823 0
391886 0
391928 4
392016 0
392025 76
392135 85
392183 0
392241 13
392265 0
392279 0
392351 0
392608 15
392634 0
392642 0
392695 0
392725 0
392758 1
392800 71
392863 0
392935 0
393084 41
393252 11
393327 132
393342 0
393429 12
393554 0
393603 0
393681 47
393693 10
393829 0
393837 0
393879 0
393925 0
393955 0
393995 0
394077 7
394680 0
394702 8
394809 0
395085 118
395337 168
395613 0
395820 30
395931 25
396045 65
396138 0
396177 31
396180 61
396399 0
396447 0
396528 0
396843 3
396847 0
396893 0
396930 0
397046 0
397070 0
397385 0
397419 0
397777 0
398163 0
398279 0
398627 0
398984 0
399050 0
399077 0
399095 0
399155 0
399347 0
399422 0
399586 0
399596 0
400051 0
400187 0
400967 0
400973 0
401172 0
401187 0
401327 0
401355 0
401435 5
401480 17
401702 0
401920 11
402067 39
402079 7
402220 225
402275 23
402322 23
402346 0
402376 47
402418 0
402640 0
402701 43
402793 0
402808 20
402873 20
402931 2
402955 0
403228 33
403289 0
403427 0
403525 11
403683 0
403796 0
403845 0
403859 12
403935 0
403958 13
404018 12
404024 3
404027 3
404165 10
404201 5
404302 0
404501 0
404548 16
404558 0
404816 0
405910 0
405961 0
406023 0
406051 52
406066 0
406165 5
406266 0
406293 0
406396 0
406399 0
406459 0
406471 0
406531 3
406558 29
406672 5
406698 25
406920 10
407169 0
407187 0
407229 0
407274 0
407311 36
407362 5
407374 4
407578 139
407698 15
407800 0
407890 0
408064 0
408080 0
408382 0
408402 33
408411 39
408473 0
408478 13
408628 0
408760 0
408829 0
408838 7
409129 27
409195 0
409228 2
409264 14
409810 5
409979 0
410011 0
410133 4
410181 0
410256 0
410274 0
410294 0
410325 0
410719 0
410764 0
410861 0
410944 2
410998 3
411043 0
411127 0
411130 5
411190 0
411247 0
411262 0
411508 0
411571 0
411808 0
411937 0
412045 0
412102 16
412396 14
412522 0
412594 0
412687 5
412966 0
412985 0
413113 0
413179 7
413199 2
413227 10
413373 0
413503 4
413544 0
413605 4
413650 13
413905 12
414065 26
414098 0
414155 4
414356 0
414614 0
414719 0
414767 0
414912 0
414999 0
415209 0
415396 0
415615 0
415725 0
415803 0
415980 0
416085 0
416178 0
416298 2
416301 401
416312 0
416321 1
416331 2
416344 6
416347 53
416431 0
416602 32
416689 49
416983 0
417031 0
417220 8
417253 47
417292 11
417299 0
417349 58
417415 7
417710 24
417734 33
417742 31
417794 35
417856 0
417867 6
417879 0
417950 48
418035 0
418146 57
418265 38
418283 18
418481 20
418895 0
419093 0
419130 0
419155 0
419246 12
419258 7
419461 34
419558 15330
419570 0
419666 0
420108 0
420173 0
420197 29
420221 0
420242 29
420263 0
420275 0
420374 54
420683 0
420790 0
420905 183
420920 64
420956 15
420998 16
421019 0
421023 62
421256 0
421273 5
421332 0
421493 0
421688 0
421832 63
421856 0
421876 0
421952 0
422027 25
422142 0
422191 10
422284 0
422375 0
422445 0
422455 0
422874 0
422888 0
422939 151
423070 0
423091 0
423153 0
423243 0
423258 51
423261 0
423309 46
423328 3
423408 0
423479 0
423522 25
423570 24
423576 81
423621 15
423687 1
423708 165
423752 0
423860 2
423952 44
424109 0
424115 73
424164 0
424459 71
424555 8
424558 89
424670 0
424836 25
424846 0
424910 69
425067 0
425086 26
425168 0
425182 0
425193 0
425215 0
425237 0
425315 6
425329 0
425450 1
425458 0
425504 8
425546 4
425577 3
425620 46
425834 0
425874 26
425921 0
426058 49
426061 0
426178 6
426336 5
426403 4
426517 12
426536 0
426558 8
426565 11
426589 0
426631 44
426634 5
426727 4
426744 4
426762 0
426882 0
426941 3
426956 0
426964 16
426976 4
426991 6
427107 59
427354 14
427486 38
427492 0
427510 18
427533 14
427804 16
427929 6
428159 0
428284 21
428321 0
428630 16
428641 1
428652 37
428840 9
428977 2
428980 0
428993 0
429097 45
429120 0
429208 21
429230 15
429233 0
429255 0
429322 18
429484 9
429508 0
429550 1
429553 50
429562 30
429646 0
429883 24
429895 27
429910 0
430094 0
430103 0
430134 0
430270 16
430331 14
430402 0
430408 0
430426 36
430428 32
430573 16
430618 1
430880 0
430921 7
430972 40
431125 1
431200 0
431210 3
431280 0
431373 0
431515 17
431664 91
431690 79
431706 0
431713 4
431857 52
431869 51
431951 0
432029 31
432169 0
432172 113
432178 63
432202 0
432210 33
432223 0
432232 10
432259 0
432268 0
432431 0
432490 0
432517 0
432574 0
432580 0
432598 0
432636 0
432673 0
432697 0
432705 0
432763 0
432868 0
432991 0
432994 0
433012 0
433064 0
433108 0
433153 0
433183 0
433193 0
433209 518
433362 0
433388 0
433438 0
433447 0
433460 0
433493 0
433536 10
433542 0
433569 0
433589 0
433625 44
433674 0
433760 2
433793 0
433803 310
433822 0
433953 0
433988 34
433991 93
433996 75
434058 87
434067 36
434083 0
434093 7
434170 117
434222 0
434267 0
434386 0
434534 96
434685 10
434722 0
434762 0
434904 13
434912 241
434914 28
434945 0
435055 0
435068 0
435090 0
435144 0
435298 0
435377 0
435397 0
435419 0
435545 0
435638 0
435668 0
435728 0
435742 0
435744 0
435788 0
435834 0
435879 0
436038 1
436067 1
436092 112
436127 0
436160 42
436256 21
436288 0
436294 36
436373 0
436400 0
436410 2
436438 35
436450 10
436531 124
436585 18
436605 0
436735 80
436768 362
436795 99
436807 128
436873 53
436945 0
436956 26
437024 29
437038 0
437044 79
437068 0
437070 9
437121 10
437226 11
437246 0
437272 0
437312 0
437325 16
437342 0
437358 0
437643 21
437715 149
437802 0
437910 0
437943 39
437985 12
438024 0
438071 0
438153 0
438218 0
438288 0
438317 0
438321 0
438486 0
438519 0
438595 0
438750 0
438813 0
438874 0
439062 0
439217 0
439271 0
439290 0
439409 5
439464 48
439488 47
439528 6
439546 0
439659 0
439677 66
439718 44
439773 0
439826 0
439869 52
439881 0
439903 0
439911 71
439914 2
439952 51
439967 8
439997 0
440000 37
440090 15
440094 0
440183 16
440192 0
440244 0
440268 0
440276 15
440357 0
440387 3
440412 0
440415 1
440453 3
440462 55
440464 145
440468 1
440687 0
440850 8
440920 0
440953 2
441022 0
441061 45
441151 0
441173 62
441181 0
441214 67
441250 42
441309 0
441319 0
441484 2
441532 66
441590 697
441649 0
441682 94
441720 0
441795 0
441903 0
441941 0
441970 0
442023 0
442171 0
442319 0
442335 0
442566 0
442604 0
442660 0
442671 0
442679 0
442785 0
442799 0
442871 0
442920 0
442979 0
443007 0
443029 7
443066 258
443113 53
443135 6
443235 0
443241 0
443286 17
443292 0
443317 7
443349 0
443364 0
443407 25
443445 81
443475 287
443477 1
443531 9
443551 13
443628 0
443671 66
443685 0
443694 0
443715 0
443797 0
443804 0
443839 28
443883 1
443904 19
443934 0
443943 120
444065 43
444067 0
444135 0
444208 0
444329 30
444438 0
444478 0
444540 0
444564 0
444868 0
444884 0
444899 0
444920 0
444937 0
444997 0
445014 0
445026 0
445078 0
445184 27
445190 11
445217 47
445246 2
445279 77
445317 0
445484 149
445564 0
445855 153
446179 16
446299 165
446320 3
446461 73
446563 358
446766 4
446799 15
446928 12
446934 230
446953 0
447036 116
447073 169
447100 2
447183 87
447296 48
447430 12
447455 13
447468 0
447478 0
447483 9
447486 11
447494 0
447503 0
447506 15
447546 0
447588 98
447593 143
447604 4
447792 0
447813 0
447877 0
447897 7
447921 0
448133 19
448149 255
448157 83
448289 96
448314 331
448367 439
448369 84
448381 0
448387 0
448406 0
448448 44
448466 0
448484 0
448559 1
448561 313
448633 42
448643 0
449006 106
449173 44
449280 0
449357 155
449452 4
449504 193
449526 0
449631 9
449705 752
449714 138
450107 1
450213 5
450263 228
450293 100
450365 101
450413 0
450452 0
450563 469
450626 347
450716 0
450737 0
450782 331
451668 32
451850 0
451973 15
451988 0
452017 0
452042 0
452238 0
452344 0
452412 0
452510 137
452871 0
452897 20
452930 0
453313 0
453434 0
453443 2
453512 110
453521 0
453727 0
453848 0
453933 0
453995 5
454030 0
454113 0
454196 0
454205 76
454216 0
454255 0
454340 0
454487 0
454514 0
454637 66
454799 20
454829 0
454901 5
454949 52
454988 17
455099 11
455162 145
455252 0
455270 7
455315 224
455567 0
455694 0
455859 0
456043 1
456134 69
456269 0
456383 0
456518 43
456533 0
456587 0
457028 15
457136 13
457196 16
457331 0
457412 81
457440 0
457445 0
457723 0
457862 0
457864 203
457870 0
457944 5
457952 0
457961 0
458030 23
458039 0
458082 0
458093 0
458154 0
458176 0
458267 60
458274 0
458395 0
458542 401
458609 0
458653 0
458743 163
458752 594
459151 3
459175 252
459307 151
459337 0
459409 18
459457 1
459496 0
459607 143
459642 0
459670 63
459702 0
459760 0
459781 0
459826 7
459839 183
460316 0
460569 44
460654 171
460843 0
460903 16
461026 9
461041 30
461095 23
461351 0
461449 0
461523 0
461539 25
461707 0
461829 200
461838 0
461855 0
461926 59
461959 0
462071 0
462087 0
462097 0
462242 0
462463 16
462472 0
462541 0
462550 0
462593 0
462604 47
462877 48
462928 37
463024 0
463046 0
463180 0
463225 167
463234 23
463501 0
463633 0
463657 19
463718 0
463789 92
463819 126
463891 24
463939 0
463978 0
464089 78
464100 0
464152 54
464242 0
464260 0
464675 4
464683 5
464810 0
464971 0
465157 0
465169 0
465277 0
465361 0
465502 0
465547 46
465574 0
465835 224
465868 3
465900 4
465963 17
466065 0
466147 3
466149 18
466317 2
466398 124
466427 45
466431 10
466565 21
466780 107
466816 55
466834 0
466912 17
466999 40
467092 28
467215 0
467447 0
467458 41
467520 12
467570 0
467608 27
467619 1043
467730 12
467751 54
467905 11
468006 21
468090 10
468221 0
468237 48
468282 2
468308 0
468445 15
468568 1
468703 0
468739 0
468865 8
468943 1
468973 44
468988 9
469045 0
469168 18
469174 43
469198 0
469315 0
469333 0
469364 14
469864 24
469897 204
469903 89
470063 0
470244 18
470269 0
470316 0
470325 0
470330 19
470340 51
470354 82
470356 0
470366 0
470505 4
470733 10
470826 0
470835 0
471015 2
471024 24
471036 13
471442 0
471537 103
471662 4
471689 0
471886 0
472247 6
472352 0
472520 64
472637 0
472685 0
472796 6
472810 0
472916 0
473123 21
473129 73
473423 0
473519 0
473585 145
474290 0
474441 0
474464 0
474506 0
474899 0
475004 0
475064 5
475094 0
475148 5
475265 0
475337 0
475438 0
475559 0
475655 0
475811 1
475988 0
476249 0
476399 0
476483 0
476921 0
476967 0
476990 0
477200 5
477521 0
477584 0
477728 3
477761 0
477958 0
477974 0
478166 0
478328 0
478577 0
478877 89
478973 0
479021 0
479093 51
479453 74
479484 0
479669 9
479921 0
479993 9
480127 102
480215 0
480276 0
480293 0
480448 0
480467 0
480491 0
480644 0
480746 35
480831 0
480914 0
481148 0
481208 5
481287 0
481378 0
481631 0
481680 0
481841 9
482069 0
482117 62
482135 1
482157 29
482165 17
482296 0
482313 4
482341 18
482446 0
482480 0
482519 6
482589 82
482663 0
482683 794
482715 0
482745 144
482798 2
482951 23
482974 0
483039 0
483086 54
483243 0
483383 53
483451 0
483589 0
483734 0
483737 0
483814 0
483908 0
483911 0
484052 0
484067 0
484073 46
484088 47
484092 0
484100 0
484169 0
484191 0
484216 29
484235 6
484259 0
484276 236
484281 4
484535 5
484889 32
484970 0
485051 1
485075 0
485105 0
485368 0
485456 26
485462 33
485510 0
485558 85
485909 0
486527 56
486557 72
486716 69
486719 41
486812 0
486839 34
486882 32
486953 0
486978 5
487007 0
487026 47
487306 87
487310 279
487320 52
487381 118
487446 0
487564 0
487587 14
487633 0
487815 0
487866 0
487875 12
488019 14
488346 0
488412 0
488487 1
488601 10
488663 0
488724 47
488775 0
488786 0
489063 0
489118 0
489134 1
489322 76
489358 32
489367 232
489424 0
489474 0
489529 0
489655 4
489700 3
489787 21
489817 5
489826 132
489844 4
490060 93
490114 125
490129 0
490186 0
490239 49
490276 108
490317 30
490330 0
490410 20
490455 34
490572 8
491008 0
491022 12
491182 77
491311 0
491413 20
491611 0
491678 17
491806 0
491866 85
491897 2
491974 86
491983 20
492046 0
492067 20
492468 52
492626 0
492753 15
492759 22
492801 0
492880 2
492982 5
493201 0
493261 6
493519 27
493576 18
493580 0
493631 0
493634 1
493790 0
493940 0
494051 45
494159 48
494316 0
494330 16
494402 149
494462 14
494609 0
494636 67
494822 2
494924 45
494927 22
495011 0
495119 11
495185 25
495357 0
495470 0
495497 4
495630 0
495720 0
495795 2
495888 0
495921 0
495930 0
495978 0
496035 20
496038 41
496050 65
496053 0
496056 30
496188 0
496203 16
496209 40
496224 0
496257 108
496322 0
496459 0
496507 0
496550 0
496666 89
496786 0
496801 0
496924 0
496963 118
497295 0
497480 0
498086 0
498102 76
498130 13
498334 131
498442 0
498484 7
498501 61
498510 0
498523 12
498589 0
498604 114
498937 0
499001 0
499161 0
499203 15
499359 0
499599 0
499847 0
499870 0
499876 0
499901 0
499981 0
499995 0
500038 0
500078 0
500118 0
500187 0
500206 0
500223 0
500368 0
500496 57
500622 0
500666 0
500702 0
500750 0
500805 72
500916 50
501100 53
501210 3
501420 5
501431 3
501442 0
501523 0
501575 0
501599 3
501633 0
501647 0
501749 17
501779 32
501830 12
501951 2
502063 0
502158 0
502316 0
502355 0
502376 0
502553 0
502625 0
502846 0
503159 10
503246 16
503357 0
503411 0
503459 0
503579 0
503660 0
503684 13
503834 3
503976 0
504006 0
504039 0
504088 0
504101 0
504343 19
504465 14
504502 0
504543 50
504584 28
504615 1
504711 3
504746 0
504814 0
504826 0
504830 0
504859 0
504919 0
504923 0
504946 0
504966 2
505011 0
505084 59
505236 0
505281 15
505294 0
505327 0
505380 0
505457 14
505570 8
505596 0
505611 8
505755 20
505778 41
506105 2
506135 30
506258 51
506331 5
506393 17
506412 0
506428 28
506597 0
506675 12
506903 0
506961 8
506975 48
507045 55
507056 4
507070 0
507117 15
507297 0
507383 67
507505 0
507551 0
507726 0
507813 53
508124 3
508259 2
508670 15
508695 0
508761 92
508794 59
508845 36
509010 22
509029 0
509067 97
509217 1
509376 0
509398 10
509466 105
509508 0
509526 8
509646 15
509721 0
509844 24
509919 53
510024 113
510114 17
510125 21
510205 0
510396 77
510441 32
510534 1
510559 84
510576 69
510855 0
510901 0
510918 26
510988 0
511102 12
511115 19
511173 0
511360 0
511414 0
511586 47
511777 0
511903 5
511977 1
512008 0
512131 0
512236 0
512383 66
512449 0
512459 8
512463 1
512472 0
512503 0
512529 138
512568 0
512594 95
512607 32
512628 34
512844 5
512883 158
512904 51
512988 67
513018 158
513138 11
513141 104
513200 3
513270 2
513552 5
513771 45
513911 15
514182 0
514413 0
514536 25
514776 10
515118 117
515247 0
515430 37
515574 1
515710 0
515736 0
515834 0
515943 14
516041 14
516107 0
516144 24
516173 98
516213 0
516387 115
516468 105
516531 0
516552 0
516681 14
516840 53
516848 5
516874 0
516894 0
516948 0
517105 0
517231 0
517264 0
517345 0
517348 14
517360 230
517402 0
517411 0
517489 45
517519 0
517608 0
517666 35
517819 44
517858 0
517894 19
517913 39
517976 63
518108 0
518455 0
518521 0
518717 60
518723 18
518816 0
518934 42
519145 9
519223 0
519268 0
519326 0
519361 81
519405 0
519571 0
519574 57
519637 91
519691 0
519730 0
519847 34
519997 0
520192 0
520375 13
520393 0
520511 59
520522 17
520580 0
520653 92
520683 14
520728 3
520770 0
520791 0
520812 10
520818 84
520881 15
520905 80
520923 16
520948 0
521080 0
521106 0
521322 0
521436 6
521496 37
521571 49
521700 58
521851 0
521913 3
521988 0
522039 40
522381 58
522426 0
522428 0
522444 0
522452 0
522464 0
522524 0
522584 33
522614 16
522647 33
522656 38
522677 30
522776 0
522939 37
523108 8
523451 0
523577 1
523649 13
524000 0
524075 109
524092 0
524249 0
524737 0
524744 49
524797 27
524806 0
524813 0
524921 0
524963 0
524991 0
525059 30
525117 0
525327 44
525518 15
525585 0
525594 0
525619 1
526108 0
526172 4
526371 0
526466 6
526564 0
526610 22
526905 1
526939 0
527036 17
527138 38
527354 2
527415 4
527438 0
527601 0
527607 12
527643 0
527662 48
527673 0
527684 16
527691 0
527811 0
528046 1
528174 0
528497 8
528548 7
528560 137
528767 0
528917 37
529124 103
529136 0
529155 54
529341 0
529411 0
529610 38
529613 8
529703 0
529748 3
529763 0
529871 0
529922 11
529949 6
529964 0
529973 1
529999 76
530092 0
530401 8
530683 0
530866 3
531031 0
531427 1
531693 0
531757 18
531862 0
531970 52
532006 11
532039 2
532060 10
532072 6
532151 25
532273 0
532360 0
532433 0
532484 144
532514 20
532598 0
532703 35
532872 4
533363 0
533744 0
534176 71
534228 0
534290 0
534294 0
534330 7
534342 8
534351 14
534391 62
534458 33
534601 0
534656 0
535305 0
535421 14
535570 0
535609 0
535686 0
535688 9
535952 21
535967 10
536009 0
536166 76
536330 5
536334 21
536509 0
536534 0
536665 0
536762 0
536864 74
536987 5
537271 0
537342 40
537360 123
537387 0
537519 30
537657 15
537699 11
537849 0
537865 0
537966 0
538042 31
538047 51
538111 0
538120 30
538154 112
538183 0
538282 8
538321 43
538525 74
538544 0
538696 0
538725 0
538764 3
538833 0
538836 7
538953 56
538998 0
539038 0
539178 3
539188 0
539292 0
539340 33
539364 0
539406 67
539409 81
539418 0
539502 0
539739 5
539751 0
539919 0
539939 0
540126 2
540254 18
540258 157
540264 0
540282 39
540377 0
540543 1
540576 10
540701 3
540788 0
540801 16
541056 82
541484 40
541595 0
541655 18
541703 3
541814 17
542042 15
542096 7
542163 0
542215 49
542687 105
542740 0
542807 0
542833 65
542885 53
542905 0
542913 11
542954 0
542983 4
543003 0
543192 0
543288 104
543300 0
543381 23
543507 4
543606 75
543639 2
543648 41
543717 13
543738 0
543853 93
543873 63
544111 8
544237 0
544278 0
544496 45
544517 0
544523 0
544532 0
544536 0
544543 0
544553 0
544557 0
544575 0
544585 0
544597 0
544637 65
544659 2
544670 74
544781 9
544824 4
545078 129
545081 92
545156 2
545390 30
545405 0
545423 0
545438 9
545468 37
545669 0
545852 0
546063 0
546065 74
546368 16
546372 0
546391 0
546414 0
546425 0
546473 0
546708 0
547167 7
547272 0
547347 0
547363 0
547484 14
547492 0
547539 113
547554 0
547587 0
547644 0
547679 0
547773 0
547799 0
547806 0
547817 78
547830 28
547851 0
547923 0
547971 0
547993 21
548388 37
548514 3
548616 17
548655 0
548700 0
548710 0
548784 2
548791 0
548827 64
548916 3
548931 39
548971 89
549054 0
549072 0
549149 0
549236 125
549380 41
549425 91
549467 24
549587 28
549833 0
549869 0
549899 0
549919 5
549958 0
550018 0
550020 0
550033 0
550037 12
550041 0
550050 0
550068 0
550079 0
550107 0
550109 0
550111 31
550126 0
550158 0
550175 0
550214 0
550243 0
550374 51
550425 8
550554 0
550563 0
550780 10
550812 0
550864 149
551145 0
551169 0
551181 5
551256 0
551279 5
551382 0
551412 0
551421 13
551443 19
551489 0
551558 0
552087 12
552391 2
552691 0
552739 0
552762 0
552801 2
552819 0
552928 9
553229 10
553514 0
553556 5
553624 0
553723 0
553925 0
553943 0
553974 47
553991 12
554047 136
554056 58
554159 0
554435 34
554531 0
554539 7
554590 0
554644 0
554674 19
554707 0
554758 0
554864 77
554910 0
554981 0
554998 1
555036 0
555091 75
555094 75
555112 14
555172 0
555188 0
555271 12
555298 0
555319 0
555321 6
555544 0
555572 0
555577 0
555589 0
555619 0
555646 0
555676 41
555737 0
555744 8
555789 0
555807 0
555954 31
555969 0
555984 46
556093 0
556149 0
556230 47
556233 0
556285 150
556407 7
556482 26
556491 0
556560 105
556640 3
556793 0
556839 0
556872 0
557196 0
557250 0
557591 0
557618 0
557639 23
557720 0
557723 0
557751 29
557960 0
557993 0
557999 14
558032 8
558050 50
558227 0
558267 147
558397 0
558677 32
558684 0
558701 0
558712 0
558721 0
558723 0
558732 0
558878 0
558910 31
558935 35
559043 0
559133 8
559175 0
559218 0
559283 0
559339 0
559426 0
559601 15
559829 22
559832 184
559844 0
559955 180
560009 0
560032 0
560067 0
560139 0
560174 13
560315 0
560349 0
560398 0
560409 53
560563 0
560614 0
560783 0
560943 22
561111 46
561309 0
561497 0
561730 7
561767 0
561893 0
561909 9
561924 0
562011 0
562152 27
562189 15
562230 0
562246 0
562437 0
562454 14
562473 0
562531 0
562608 7
562657 52
562708 0
562717 0
562764 0
562878 0
562908 0
562911 10
562928 0
563055 0
563097 1
563294 4
563533 86
563536 0
563629 0
563878 0
564070 0
564093 0
564155 0
564183 0
564205 0
564349 0
564465 0
564514 26
564610 0
564652 35
564699 0
564778 36
564802 0
564963 0
565042 0
565133 103
565189 0
565251 0
565290 7
565467 2
565527 0
565601 0
565615 24
565655 53
565687 25
565777 0
565886 0
565927 37
565948 522
566010 0
566029 0
566095 0
566134 0
566203 0
566269 0
566332 0
566425 10
566719 0
566740 0
566748 13
566752 57
566904 16
567076 0
567247 0
567351 0
567412 0
567468 0
567486 68
567529 5
567543 0
567557 0
567621 0
567732 8
567771 12
567833 0
567940 55
567944 26
568011 0
568027 0
568048 0
568061 0
568076 35
568169 0
568181 9
568196 0
568322 8
568526 50
568537 0
568603 0
568611 0
568620 0
568622 0
568728 0
568747 0
568779 0
569021 0
569228 15
569246 0
569264 107
569507 16
569548 0
569561 0
569564 1464
569576 0
569603 0
569690 0
569721 0
569807 7
569895 12
569912 48
569976 0
569993 0
570251 79
570259 10
570408 0
570432 0
570510 0
570551 0
570715 0
570767 0
570776 0
570843 0
570985 0
571016 0
571023 0
571047 0
571181 0
571283 0
571293 0
571330 0
571380 0
571516 13
571563 0
571594 6
571678 0
571711 0
571731 0
571735 16
571739 52
571765 0
571828 0
571889 55
571922 0
571958 24
572012 58
572252 0
572279 24
572315 0
572395 0
572456 0
572836 0
572873 0
573088 0
573201 0
573310 7
573470 0
573700 10
574156 0
574447 0
574518 0
574875 4
574992 0
575297 33
575324 0
575379 0
575393 0
575633 0
575849 0
575870 53
575920 0
575939 0
576167 0
576281 0
576332 0
576514 0
576608 0
576695 0
576764 0
576785 0
576950 23
577235 30
577482 84
577774 0
577801 0
577876 0
577973 14
577997 187
578003 183
578066 62
578096 12
578201 0
578359 0
578372 8
578462 0
578492 79
578597 54
578690 0
579043 0
579100 51
579152 1
579195 0
579377 0
579501 24
579588 0
580098 0
580188 48
580212 0
580297 28
580358 0
580762 0
580870 0
580903 5
580957 0
580975 0
581081 0
581166 30
581499 6
581580 0
581711 0
581739 4
581742 14
581745 0
581748 0
581754 0
581916 20
581943 0
582072 0
582141 0
582291 0
582381 8
582441 0
582490 0
582999 0
583034 37
583103 0
583228 0
583269 52
583329 94
583357 0
583370 106
583393 0
583403 0
583473 10
583527 0
583636 20
583689 0
583710 0
583767 20
583813 0
583998 48
584119 0
584614 0
584660 0
584737 14
584774 0
584828 0
584840 21
584855 0
584858 0
584927 0
584966 0
585110 0
585242 0
585482 26
585563 0
585608 0
585644 0
585653 0
585671 0
585755 0
585898 6
585904 4
585970 0
585979 56
586027 0
586055 0
586096 0
586246 0
586496 0
586621 21072
586719 0
586902 13
586938 0
587010 0
587055 19
587109 0
587145 9
587451 7
587627 0
587667 16
587777 51
587846 0
587855 0
587972 0
588161 0
588260 12
588486 0
588503 0
588509 16
588574 0
588659 0
588683 0
588725 0
589447 18
589582 0
589604 0
589636 0
589733 37
589850 0
589852 1
589858 0
589990 31
590021 6
590036 0
590180 46
590199 0
590315 0
590387 0
590468 0
590660 0
590672 1
590675 24
590714 0
590720 81
590738 0
590741 0
590846 10
590907 0
590927 0
591297 10
591435 0
591664 0
591710 0
591748 16
591820 1161
591838 24
591850 0
592000 0
592018 0
592045 0
592146 0
592239 0
592242 0
592354 0
592362 0
592431 0
592524 0
592555 0
592596 0
592903 0
592914 5
592989 4
593037 0
593193 0
593259 0
593265 0
593283 0
593370 6
593445 0
593664 36
593949 0
593970 0
594021 86
594124 0
594326 0
594352 0
594395 0
594523 0
594527 2
594557 0
594611 15
594653 0
594668 0
594734 0
594754 0
594786 0
594800 65
594815 0
594818 0
594851 3
594863 73
594867 124
594914 30
594947 0
595013 0
595048 0
595396 0
595444 0
595452 0
595562 0
595607 0
595646 0
595654 0
595718 67
595817 0
595898 0
595927 0
596009 0
596035 0
596057 136
596189 7
596294 0
596603 0
596723 0
596757 0
596941 0
596998 75
597085 0
597100 0
597166 35
597203 0
597244 0
597298 21
597469 6
597517 95
597520 4
597559 0
597577 0
597637 13
597731 0
597897 0
598005 0
598434 0
598533 15
598626 0
598652 5
598868 0
598877 1
598895 0
598910 0
599043 87
599183 103
599282 233
599560 0
599601 0
599648 3
599692 2
599709 109
599782 0
599794 48
599834 7
599858 56
599897 0
599912 0
599922 0
599924 14
599965 0
599969 0
599980 0
599991 0
600324 20
600378 0
600426 53
600711 17
600728 16
600735 61
600798 0
600819 0
600894 12
600936 0
600993 21
601041 0
601098 50
601189 7
601197 48
601621 0
601689 86
601751 38
601815 10
601830 0
601892 0
601929 111
601981 0
602119 10
602233 0
602281 41
602317 11
602434 0
602497 0
602631 0
602747 0
602781 0
602828 0
602851 5
602854 10
603086 0
603186 118
603279 0
603407 0
603438 13
603958 0
604028 0
604036 0
604090 40
604096 18
604267 65
604360 1
604371 0
604384 3
604586 52
604624 0
604782 0
604794 0
604802 29
604913 0
604970 0
604999 0
605050 0
605161 0
605163 0
605176 75
605314 0
605479 3
605488 0
605720 0
605730 0
605772 0
606077 0
606212 6
606266 0
606458 0
606622 50
606699 0
606718 0
606847 7
606877 0
607023 0
607222 3
607240 4
607419 0
607503 0
607601 0
607647 0
607938 18
608124 11
608172 32
608220 0
608262 0
608356 0
608409 318
608412 0
608457 0
608463 5
608600 14
608829 67
608855 22
608925 10
609009 0
609525 7
609636 38
609990 0
610006 0
610073 24
610291 0
610323 22
610377 3
610467 0
610632 20
610647 0
610824 0
611003 19
611039 0
611076 0
611265 0
611310 0
611649 19
611668 0
611677 0
611693 19
611726 0
611761 0
611824 16
611832 5
611835 0
611844 0
611850 0
611855 0
611866 0
611916 0
611947 0
611985 0
612096 0
612108 0
612150 63
612348 23
612360 0
612366 0
612663 0
613038 39
613198 0
613360 14
613462 21
613630 55
613714 29
613780 24
613852 0
613876 0
614081 31
614090 14
614105 19
614183 0
614245 11
614532 1
614540 0
614665 0
614719 20
614731 50
614734 276
614815 0
614852 22
615019 6
615073 31
615262 1
615289 0
615496 0
615571 0
615625 0
615661 0
615679 2
615817 0
615825 0
615993 0
616172 3
616238 0
616413 0
616456 21
616497 0
616504 0
616672 53
616891 91
617097 7
617114 49
617134 0
617205 64
617235 90
617337 196
617367 158
617402 8
617511 3
617517 3
617526 144
617775 16
617936 34
617978 41
618079 0
618086 0
618091 0
618094 0
618098 0
618106 0
618114 0
618527 8
618681 77
618823 90
618835 219
618837 4
618857 0
618871 0
618891 36
618944 39
618962 23
618996 654
619000 23
619119 49
619224 89
619242 4
619287 50
619305 106
619425 21
619679 0
619684 0
619691 0
619752 129
620022 18
620079 9
620129 0
620183 0
620332 152
620408 26
620528 51
620741 0
620755 0
620802 57
620939 41
620968 71
621116 0
621317 0
621346 0
621355 0
621670 0
621680 0
621740 0
621765 0
621978 0
622028 0
622043 0
622149 0
622167 0
622199 14
622322 0
622337 11
622454 0
622975 0
623010 8
623067 64
623185 0
623573 0
623581 42
623622 0
623672 0
623721 9
623745 0
623776 26
623814 46
623816 131
623855 0
624035 19
624077 0
624083 63
624245 80
624267 0
624290 12
624432 0
624484 33
624491 0
624496 35
624542 0
624684 0
624714 12
624724 18
625207 13
625211 0
625231 23
625243 99
625316 0
625432 29
625603 75
625628 2
625733 4
625894 46
625930 0
625987 28
626059 7
626185 6
626272 1
626663 93
626683 0
626688 0
626692 0
626708 201
626990 0
627053 21
627254 0
627436 0
627551 19
627745 3
627817 3
627841 0
628018 0
628126 0
628270 13
628324 144
628327 0
628333 0
628449 0
628806 32
628955 11
628972 0
629094 18
629287 4
629321 0
629352 0
629398 18
629449 0
629608 0
629650 0
629884 66
629913 12
630063 0
630194 0
630263 0
630269 0
630362 0
630377 0
630386 0
630410 0
630422 0
630449 0
630473 63
630506 0
630554 0
630605 15
630626 0
630882 7
631079 0
631307 0
631342 0
631354 0
631481 0
631775 0
631933 0
632002 1804
632011 0
632164 0
632199 0
632388 0
632445 16
632701 0
632724 0
632748 0
632868 63
632872 12
632966 53
633179 12
633188 38
633494 32
633593 0
633824 51
634020 48
634032 0
634052 63
634131 0
634169 20
634175 64
634378 0
634712 0
634837 0
634860 0
634874 0
634888 9027
634915 0
635016 33
635107 95
635113 61
635163 15
635192 0
635214 0
635226 23
635274 42
635354 68
635527 0
635559 25
635628 0
635645 0
635793 46
635880 0
636057 6
636180 0
636270 0
636356 0
636413 32
636591 21
636594 151
636708 83
636741 8
637061 0
637104 21
637137 92
637164 61
637295 13
637497 0
637562 0
637707 256
637766 52
637805 7
637817 0
637899 0
638109 15
638322 0
638565 1
638574 251
638733 74
638910 0
638959 48
639079 0
639723 0
640234 82
640331 34
640344 32
640380 18
640743 0
640752 0
640781 0
640821 0
640881 0
641040 10
641172 0
641236 0
641376 0
641415 20
641458 19
641465 0
641699 0
641843 0
641909 9
641948 15
641980 0
641993 49
642023 0
642140 41
642361 0
642701 3
642775 0
642811 0
643289 0
643340 31
643459 11
643595 0
643647 10
643921 0
643996 0
644053 38
644078 0
644328 0
644440 0
644447 0
644475 0
644509 6
644539 38
644636 0
644776 0
644780 3
644816 5
644986 0
644996 8
645008 0
645085 0
645095 0
645167 4
645251 60
645320 21
645359 0
645380 2
645425 0
645569 0
645617 19
645641 0
645854 0
645860 0
645873 552
645986 0
646168 24
646179 0
646240 0
646288 0
646400 0
646488 0
646556 0
646649 23
646778 61
646826 0
646844 0
646883 0
646892 0
646928 54
647096 5
647122 10
647258 72
647291 24
647294 24
647522 0
647528 0
647630 0
647654 0
647673 0
647681 43
647683 20
647842 14
647869 0
647880 86
647921 33
647924 3
648010 10
648032 0
648064 0
648217 0
648235 0
648292 0
648310 0
648376 5
648565 47
648568 0
648592 0
648694 0
648706 0
648750 0
648835 0
648841 0
648859 0
648862 0
649059 0
649070 0
649135 6
649177 0
649318 0
649320 0
649329 0
649333 0
649335 0
649343 0
649396 70
649409 7
649431 0
649464 0
649482 0
649486 0
649490 0
649499 0
649726 0
649735 4
649768 0
649960 29
650174 0
650274 75
650277 0
650394 7
650505 62
650596 0
650619 0
650781 0
650805 0
650847 75
650850 24
650916 5
650943 0
651051 1
651180 0
651192 0
651207 0
651567 0
651699 0
651705 0
651915 21
652017 0
652229 0
652242 0
652269 0
652408 0
652497 0
652779 10
652925 0
653006 52
653117 0
653198 0
653228 14
653285 16
653528 0
653594 0
653882 39
653915 0
654108 0
654134 0
654302 0
654317 0
654518 0
654638 0
654745 0
654776 22
654779 63
654806 0
655036 0
655049 42
655145 4
655178 0
655247 34
655286 0
655482 11
655719 2
655731 0
655923 3
655926 0
656010 0
656073 93
656079 2
656227 0
656444 0
656570 4
656879 0
656899 0
657377 1
657611 0
657639 0
657643 2
657659 58
657667 0
657822 25
657993 0
658002 35
658119 6
658158 14
658209 42
658245 0
658263 0
658644 63
658926 0
659036 15
659270 11
659363 0
659490 0
659634 25
659921 10
660266 0
660281 0
660366 0
660461 0
660501 0
660518 11
660548 5
660623 0
660817 0
660828 0
660855 30
660879 46
660981 0
660987 0
660992 0
661005 0
661038 0
661277 47
661316 186
661388 0
661406 0
661757 64
661811 12
661952 0
662345 0
662591 0
662706 52
662796 18
662916 0
662956 15
663029 0
663042 22
663075 11
663092 0
663102 0
663163 0
663198 0
663285 47
663354 48
663396 0
663537 0
663658 3
663838 191
663844 135
663859 851
663898 15
663970 57
664312 24
664366 0
664447 30
664465 0
664495 99
664608 0
664627 35
664663 0
664726 21
664873 0
665139 0
665157 44
665220 12
665355 0
665418 0
665457 25
665481 24
665507 0
665514 0
665658 15
665940 2
666012 0
666027 0
666164 5
666291 0
666329 30
666374 0
666475 0
666604 0
666716 0
666767 0
667049 0
667061 4
667070 0
667073 21
667160 35
667202 7
667250 15
667289 0
667483 0
667536 0
667560 0
667745 62
667793 0
667896 0
667909 0
667949 0
667979 0
667982 0
668199 2
668363 1
668450 0
668495 0
668561 0
668603 0
668681 2
668966 13
668970 0
669134 0
669275 31
669519 16
669608 0
669628 0
669649 119
669673 0
669972 0
670002 0
670430 0
670473 0
670743 0
671199 0
671262 0
671294 0
671655 0
671702 0
671783 0
671795 0
671819 0
671956 11
671978 0
672144 0
672684 0
673056 33
673144 54
673162 0
673165 0
673219 54
673248 0
673302 0
673405 1
673556 0
673565 0
673586 0
673633 93
673773 0
673968 0
674165 67
674309 32
674313 9
674342 2
674594 4
674663 0
674666 9
674746 30
674786 50
674810 7
674828 0
674900 0
674925 0
674975 0
675299 0
675452 0
675479 83
675738 3
675749 7
675808 0
675899 13
675902 35
675944 0
676034 23
676067 9
676130 0
676160 2
676451 10
676556 254
676568 18
677156 81
677165 0
677348 0
677408 0
677432 90
677636 11
677640 45
677660 23
677704 0
677716 0
677763 0
677794 916
677814 164
677817 52
677846 0
677942 0
678138 0
678183 0
678273 0
678402 0
678525 14
678585 211
678737 71
678821 126
678866 0
678993 0
679101 30
679108 0
679240 46
679243 55
679253 10
679261 1
679285 0
679305 0
679384 10
679453 0
679483 0
679564 21
679787 0
679975 22
680501 0
680581 0
680584 32
680618 0
680720 0
680869 0
681120 79
681220 1
681337 0
681448 12
681592 24
681621 0
681644 0
681668 0
681699 0
681777 0
681801 49
682191 0
682328 0
682533 0
682730 5
682808 17
682985 0
683162 0
683321 0
683411 0
683597 136
683609 0
683633 0
683681 2
683684 1
683808 0
683821 4
683833 0
683908 0
684008 0
684018 0
684046 0
684115 0
684145 19
684256 15
684259 0
684265 14
684324 50
684480 0
684636 0
684689 0
684879 7
684964 20
684978 11
684993 32
685137 0
685194 0
685365 13
685440 1
685620 2
686147 0
686273 0
686304 0
686321 40
686457 0
686681 15
686684 0
686724 0
686835 10
686843 0
686886 0
686922 0
686987 13
686990 37
687227 3
687275 38
687323 14
687368 36
687741 47
687881 0
687921 13
687933 0
687981 6
688110 62
688221 1
688272 0
688509 0
688788 18
688887 0
688995 0
689001 0
689098 0
689176 0
689255 0
689307 17
689471 0
689712 78
689754 60
689760 8
689898 0
689954 0
689984 0
690020 60
690170 0
690248 24
690329 28
690356 20
690404 196
690473 35
690554 73
690605 34
690611 0
690913 0
690931 17
690952 0
691043 19
691172 0
691184 14
691256 1
691289 61
691475 0
691728 53
691789 107
691861 0
691866 0
691870 65
691876 23
691891 0
691896 0
691902 86
691906 0
691945 157
692264 28
692279 0
692324 0
692339 0
692588 52
692791 33
693089 0
693236 60
693347 0
693428 13
693595 0
693647 0
693850 0
694102 50
694663 15
694687 9
694690 26
694721 0
694809 0
694843 0
695053 0
695121 3
695134 0
695307 5
695507 0
695574 0
695631 0
695640 0
696121 0
696162 0
696375 0
696537 0
696693 3
696725 0
696752 152
696840 0
697044 0
697143 19
697161 0
697232 0
697260 0
697326 0
697372 0
697413 0
697428 8
697605 0
697761 35
697887 11
697899 0
697976 0
698055 0
698067 0
698100 42
698190 0
698442 0
698514 0
698754 0
698779 1
698865 0
698883 0
699291 0
699309 0
699551 1
699584 0
699620 0
699729 0
699810 13
699831 0
699906 0
700035 0
700077 13
700269 16
700413 0
700737 0
700911 0
700923 0
700932 8
701191 10
701476 0
701509 5
701517 19
701573 79
701579 6
701618 0
701701 0
701708 0
701762 0
701866 0
701930 0
701960 0
702437 0
702528 0
702633 0
702737 30
703461 0
703688 0
703822 19
703912 0
703960 0
704056 103
704220 0
704513 0
704557 0
704823 0
704843 0
705014 33
705200 5
705212 0
705484 0
705521 8
705530 1
705566 0
705722 0
705838 20
705850 0
706141 0
706480 0
706484 0
706643 12
706661 0
706951 0
706967 0
706973 27
707027 78
707042 0
707054 0
707093 30
707375 0
707584 67
707648 0
707668 0
707800 15
707894 0
708327 0
708379 8
708382 0
708406 10
708634 5
708811 0
709067 0
709096 0
709249 24
709297 0
709312 0
709339 2
709409 0
709447 17
709555 0
709561 0
709583 0
709612 0
709732 0
709816 44
709918 18
709981 59
710005 0
710081 0
710098 71
710170 0
710218 12
710303 27
710306 10
710319 0
710349 0
710396 0
710879 0
710933 0
710937 0
710983 0
711035 0
711071 0
711192 0
711228 0
711357 33
711363 0
711468 0
711721 0
711741 16
711876 0
711972 0
712006 0
712030 0
712074 0
712152 32
712164 0
712344 0
712449 0
712461 0
712467 0
712512 11
712527 0
712671 0
712740 0
712878 76
712923 0
712962 0
712977 20
713067 0
713076 0
713155 0
713208 0
713256 0
713374 0
713382 0
713394 0
713538 0
713547 17
713574 46
713636 0
713649 457
713682 0
713865 5
713934 8
714042 90
714086 92
714153 430
714174 0
714300 73
714346 86
714462 2
714675 0
714714 0
714742 44
714758 0
714785 10
714872 0
715019 213
715070 33
715109 63
715118 18
715184 0
715247 1056
715539 0
715607 4
715692 0
715721 0
715990 0
716198 0
716231 54
716240 3
716242 22
716258 0
716277 13
716283 0
716429 0
716466 0
716600 5
716654 150
716741 0
716868 0
716918 0
716931 0
716993 6
717005 0
717047 0
717059 40
717119 20
717215 130
717272 0
717344 22
717350 9
717373 29
717418 0
717682 3
717689 0
717930 0
717954 0
717972 0
718113 0
718149 211
718194 0
718247 0
718262 0
718542 37
718584 56
718590 3
718632 0
718674 18
718785 41
718810 0
718902 3
718971 0
719156 0
719162 0
719177 0
719391 17
719555 0
719572 0
719819 0
719925 0
720266 0
720393 0
720420 0
720435 0
720447 6
720483 4
720562 0
720597 28
720644 0
720839 0
720963 74
721035 0
721047 5
721059 0
721077 0
721101 0
721299 0
721369 0
721390 0
721432 69
721464 1
721495 131
721666 0
721675 63
721793 0
721813 0
722355 0
722373 0
722418 78
722629 2
722652 0
722784 23
723103 28
723143 32
723149 31
723197 58
723254 0
723363 0
723428 16
723476 0
723517 0
723527 0
723559 0
723563 10
723605 0
723645 77
723710 0
723821 0
723866 132
724067 0
724193 163
724205 14
724249 65
724429 103
724457 179
724466 94
724557 0
724643 82
724712 3
724733 114
724784 105
724835 2
725009 96
725065 16
725122 133
725179 0
725206 79
725227 0
725452 14
725515 99
725518 54
725528 0
725632 0
725650 24
725660 0
725737 0
725800 53
725803 71
726204 12
726265 1
726340 16
726379 0
726409 216
726496 60
726514 234
726523 32
726550 0
726571 26
726641 78
726765 0
726773 17
726853 0
726870 31
726873 81
726877 0
726917 0
727021 0
727094 0
727104 26
727363 7
727453 42
727507 12
727574 0
727581 28
727599 0
727715 0
727818 54
727872 28
727887 1149
727961 0
727980 215
728139 0
728271 97
728286 0
728297 0
728361 0
728430 82
728478 0
728624 107
728702 0
728768 47
728946 0
729047 0
729271 0
729327 0
729449 0
729548 0
729614 0
730033 8
730176 0
730216 0
730528 0
730588 6
730603 4
730788 84
730878 0
731030 0
731444 10
731546 0
731555 0
731633 0
731699 0
731768 0
731993 0
732030 6
732032 0
732076 0
732088 0
732090 0
732126 18
732129 34
732215 17
732393 49
732395 13
732588 0
732630 2
732768 108
732810 0
732851 10
732885 21
732918 0
732932 0
732986 1
733015 0
733175 0
733273 0
733475 0
733503 0
733560 53
733563 40
733583 2
733593 14
733602 25
733638 0
733659 31
733703 4
733849 50
734013 0
734116 0
734149 0
734526 0
734628 0
734682 11
735235 5
735295 0
735586 1
735635 0
735644 0
735661 16
735676 0
735807 0
735839 0
735920 54
736011 0
736028 2
736085 1
736295 10
736322 2
736357 0
736375 0
736391 0
736564 0
736567 0
736589 0
736592 0
736597 0
737003 24
737095 0
737120 32
737183 0
737294 0
737405 0
737556 0
737880 16
737947 2
738041 0
738084 21
738114 28
738237 1
738304 0
738345 10
738378 0
738390 13
738585 20
738597 2
738636 0
738675 0
738776 0
738861 0
738876 0
739122 0
739190 0
739219 0
739230 0
739305 0
739346 0
739387 0
739445 0
739490 0
739631 0
739679 0
739804 0
739985 0
740084 1
740212 1
740215 0
740362 0
740518 0
740536 2
740545 40
740551 0
740658 0
740692 2
740764 4
740767 0
740818 2
740848 0
740881 0
740905 2
740980 71
741197 0
741212 0
741305 0
741452 0
741488 0
741560 0
741663 0
741679 0
741731 0
741755 0
741821 0
741830 0
741842 3
741860 0
741908 0
741965 0
741977 0
741986 0
742064 51
742103 0
742112 0
742118 27
742332 0
742392 0
742439 0
742461 0
742505 18
742519 4
742730 0
742745 30
742766 3
742787 0
743033 0
743131 0
743285 1
743336 62
743440 0
743501 0
743588 0
743726 0
743999 0
744030 0
744186 9
744240 0
744488 0
744501 65
744600 0
744621 127
744695 0
744867 8
745231 0
745585 1
745645 0
745648 7
745838 0
745853 0
745864 0
745932 47
745983 54
746103 0
746163 0
746187 0
746190 39
746226 0
746250 6
746568 0
746586 42
746660 13
746720 16
746852 0
747216 0
747240 0
747300 0
747318 66
747396 0
747405 0
747416 0
747429 9
747545 0
747755 0
747763 0
747810 0
748031 0
748181 0
748190 0
748264 0
748423 0
748510 0
748690 0
748781 0
748799 0
749063 0
749138 0
749234 43
749635 0
749670 0
749843 0
749905 0
749992 0
749995 0
750085 0
750367 0
750397 0
750415 18
750571 0
750625 0
750845 0
750863 0
750913 33
750924 20
750959 0
750993 0
751080 8
751121 0
751284 0
751359 17
751410 0
751518 4
751815 14
751890 55
751953 987
752133 17
752386 6
752463 0
752466 0
752579 0
752609 0
752731 0
752738 0
752907 0
753320 0
753338 0
753635 83
753644 9
753858 2
753908 22
753991 114
754051 0
754174 0
754191 0
754284 32
754438 0
754443 22
754576 33
754696 0
754717 0
754723 118
754774 0
754795 0
754942 4
755047 0
755059 16
755075 29
755086 133
755125 0
755409 39
755736 77
755871 39
755874 0
755927 28
755990 29
756401 2
756499 2
756616 0
756629 0
756840 55
756853 10
756898 9
756952 0
757014 58
757039 0
757110 6
757117 23
757138 0
757247 0
757570 0
757768 9
757854 62
757888 0
757893 0
757907 0
757916 23
758039 0
758063 21
758393 0
758417 0
758449 0
758678 110
758762 5
758886 0
759071 85
759155 0
759209 8
759218 0
759384 19
759449 5
759521 0
759617 12
759623 0
759780 0
760037 9
760073 77
760099 44
760112 53
760123 24
760133 0
760187 2
760340 0
760682 0
760709 0
760821 0
760861 57
760863 0
760871 5
760884 0
760896 4
760941 18
760956 0
760989 87
761071 0
761314 0
761415 0
761763 0
761802 0
761974 0
762225 12
762336 7
762351 86
762747 0
762794 0
762801 3
762819 3
762821 79
762830 0
762858 0
762969 0
763038 0
763107 0
763392 580
763899 56
763950 55
764130 22
764175 24
764195 0
764316 144
764702 57
764780 0
764831 0
765006 0
765513 0
765679 0
765731 0
765933 0
766284 0
766485 134
766692 0
766756 15
766834 13
766868 0
766900 141
767015 72
767258 2
767300 0
767384 0
767416 0
767434 62
767468 0
767476 0
767615 0
767716 469
767812 35
767953 17
768039 27
768178 0
768274 0
768373 48
768424 0
768480 6
768676 6
768709 0
769074 0
769101 0
769344 0
769353 0
769422 0
769521 0
769704 6
769767 0
769823 0
769982 12
770203 76
770312 0
770424 0
770540 0
770558 26
770747 11
770897 156
770909 0
771028 0
771107 0
771113 33
771122 15
771410 2
771587 0
771596 0
771605 5
771782 0
771812 0
772070 0
772085 0
772120 0
772166 0
772181 0
772256 0
772373 0
772378 0
772424 0
772514 0
772559 0
772610 0
772750 0
772769 0
772854 0
772952 0
772992 0
773084 0
773285 49
773342 0
773369 0
773419 87
773442 2
774525 0
774626 0
774665 0
774767 1
774788 0
775043 0
775073 0
775109 0
775250 0
775547 0
775659 0
775679 0
775713 0
775754 0
775994 0
776045 2
776108 0
776276 0
776288 0
776577 0
776586 0
776596 0
776601 63
776611 0
776621 0
776631 24
776645 129
776672 0
776686 8
777000 0
777582 78
777597 2
778188 0
778410 0
778644 0
778821 0
779303 0
779744 65
779870 49
779900 101
779966 0
779981 9
780269 0
780431 0
780537 0
780570 0
780629 0
780656 15
780872 0
781005 0
781076 0
781141 35
781212 1
781249 0
781266 0
781281 0
781338 0
781400 0
781455 0
781587 0
781759 0
781829 0
781868 0
781959 0
782006 0
782017 0
782025 0
782107 8
782984 9
783068 46
783086 33
783107 17
783215 77
783329 57
783335 38
783350 15
783677 0
784055 0
784255 0
784447 0
784524 0
784614 7
784622 33
784814 0
784916 62
785063 0
785155 0
785950 0
786123 53
786137 0
786224 0
786242 59
786656 17
787316 105
787328 28
787363 0
787514 0
787646 0
787689 0
787715 16
787721 4
788136 2
788192 0
788397 0
788913 0
788937 9
788982 0
789286 0
789356 0
789570 0
789904 22
789970 0
790015 0
790024 0
790036 19
790048 43
790060 3
790084 14
790105 0
790108 8
790136 2
790323 0
790400 0
790411 0
790597 20
790600 23
790643 27
790704 24
790878 13
791097 69
791217 65
791322 0
791445 0
791472 18
791517 15
791521 132
791572 0
791574 55
791581 0
792028 19
792195 81
792283 14
792339 0
792380 0
792389 0
792463 3
792581 48
792887 6
793338 56
793383 52
793386 24
793398 17
793535 0
793934 135
793962 0
794067 0
794106 118
794208 0
794238 0
794276 0
794299 0
794351 0
794439 0
794846 3
794968 26
795002 0
795075 0
795081 0
795113 0
795320 0
795474 0
795524 0
795537 0
795569 47
795571 5
795575 153
795781 30
795942 0
796002 17
796568 95
796590 20
796598 18
796607 0
796708 0
796750 0
796752 1
796756 0
796790 0
797028 0
797088 0
797133 0
797235 0
797541 0
797726 0
797884 0
797894 0
798015 0
798077 0
798324 0
798479 2
798525 0
798830 0
798839 0
799093 0
799130 0
799243 0
799286 0
799300 0
799313 92
799363 0
799417 0
799524 0
799537 0
799977 0
800146 0
800372 0
800440 0
800498 6
800528 0
800589 0
800643 0
800856 0
800958 13
800964 26
800974 32
801066 16
801120 11
801279 0
801306 8
801312 1
801358 0
801372 0
801485 0
801560 0
801593 18
801609 0
801644 0
801662 1
801674 52
801824 66
801851 0
802247 0
802478 0
802508 3
802661 0
802707 0
803013 0
803306 0
803361 0
803438 0
803469 0
803490 0
803505 0
803516 0
803526 0
803537 0
803545 0
803549 0
803589 0
803623 0
803765 47
803998 0
804008 11
804143 40
804148 10
804168 11
804255 0
804288 0
804296 0
804381 55
804449 6
804563 0
804609 29
804623 0
804641 0
804731 0
804749 32
804782 32
804803 0
804896 0
804924 0
804962 0
804980 0
805078 0
805147 14
805294 0
805341 0
805384 0
805627 0
805702 0
805711 0
805759 1
805789 0
805981 0
806066 0
806141 5
806173 0
806398 0
806426 0
806503 0
806559 0
806661 0
806754 31
806969 0
806988 49
806997 0
807003 19
807269 0
807291 2
807324 0
807363 0
807447 3
807544 0
807680 0
807752 0
807782 3
807851 0
807973 6
808145 0
808187 0
808202 0
808286 0
808412 0
808436 4
808457 0
808631 5
808732 0
808846 0
809022 0
809104 37
809431 0
809479 0
809482 21
809571 8
809667 0
809778 0
809818 0
809856 0
809938 0
810001 15
810124 19
810235 4
810321 0
810337 21
810415 0
810457 0
810636 0
810673 0
810698 0
810756 0
810799 0
810849 0
810875 0
810899 104
810912 55
810975 0
811017 0
811025 0
811087 0
811149 0
811196 0
811220 54
811355 0
811364 0
811374 0
811412 3
811423 0
811458 0
811538 0
811554 38
811710 15
811781 49
811867 0
811977 0
812167 17
812262 0
812289 47
812292 23
812388 0
812408 0
812422 0
812438 0
812446 0
812570 0
812619 0
812646 3
812670 14
812702 0
812747 0
812792 0
812820 2
812891 0
812900 0
812931 24
812964 0
813015 20
813039 0
813078 18
813081 56
813123 10
813183 0
813306 10
813371 15
813399 0
813416 0
813469 0
813539 32
813545 17
813549 152
813679 29
813688 7
813838 0
814066 0
814096 37
814109 2
814128 69
814158 60
814183 0
814319 30
814372 6
814433 0
814447 0
814595 0
814653 0
814675 0
814708 46
814870 17
814879 0
814913 0
814934 29
815051 0
815300 3
815592 250
815771 21
815906 0
816104 17
816123 29
816125 27
816230 0
816368 0
816406 0
816428 0
816472 0
816521 6
816737 51
816791 5
816932 66
816971 0
817136 0
817217 1
817352 0
817373 3
817423 12
817493 0
817500 95
817540 0
817565 0
817601 43
817626 0
817958 132
818117 6
818135 0
818217 0
818236 36
818278 0
818396 4
818603 0
818612 10
818717 0
818786 0
818904 4
819155 0
819286 0
819481 0
819560 0
819608 0
819617 0
819662 0
819823 0
820049 40
820195 0
820264 0
820461 0
820494 48
820590 22
820599 18
820632 17
820752 66
820800 0
820944 76
821094 41
821241 20
821352 24
821441 0
821483 0
821516 1
821633 21
821822 68
821885 0
821924 0
821954 0
821972 0
821975 0
822065 278
822095 0
822105 0
822134 2
822251 0
822314 0
822443 115
822497 25
822699 83
822834 43
822921 0
823086 43
823137 7
823170 0
823177 0
823201 0
823216 0
823226 68
823299 0
823307 0
823371 0
823377 0
823635 0
823954 0
824073 5
824093 0
824109 42
824187 0
824202 5
824344 0
824425 26
824565 83
824805 20
824895 30
825012 0
825103 0
825174 17
825342 27
825348 0
825387 0
825540 15
825582 0
825675 57
825743 20
825774 46
825907 0
825937 12
825958 0
825964 0
826156 0
826493 4
826583 0
826609 13
826633 0
826768 38
826771 17
826975 0
827095 6
827101 53
827281 0
827662 0
827953 0
828025 12
828055 0
828184 0
828322 0
828340 0
828513 0
828574 0
828902 0
828983 0
829050 0
829255 0
829517 0
829536 9
829545 23
829735 29
829786 0
829905 0
830092 25
830146 13
830227 0
830320 3
830443 0
830704 21
830716 0
830724 11
830786 0
830912 28
830951 0
831088 0
831236 23
831311 0
831560 0
831650 63
831716 0
832059 0
832066 0
832251 46
832308 10
832512 3
832551 0
832731 22
832851 0
832938 0
832947 0
833046 23
833157 38
833193 4
833211 7
833232 0
833262 125
833295 19
833328 0
833394 0
833418 29
833433 0
833472 31
833626 0
833790 0
834042 0
834063 44
834069 0
834078 24
834285 41
834444 0
834525 0
834631 0
834760 0
834964 0
834972 0
835098 72
835351 9
835384 0
835472 0
835504 51
835534 0
835546 76
835618 0
835630 0
835772 0
835873 0
835888 0
835931 0
836782 7
836843 0
837033 5
837172 6
837186 0
837452 0
837530 0
837585 0
837597 32
837756 0
837832 0
837957 4
837996 0
838036 0
838065 146
838102 11
838137 0
838233 0
838302 0
838422 0
838488 0
838535 0
838585 0
838704 0
838759 0
838769 0
838799 19
838823 33
838891 13
839122 0
839179 81
839407 153
839470 0
839509 47
839668 3
839707 47
839749 1
839797 134
839812 19
839902 0
840101 34
840155 71
840164 219
840758 45
840766 0
840779 0
840796 35
840842 9
840986 17
840992 0
841007 0
841151 27
841217 0
841314 0
841392 0
841582 0
841661 1
841663 5
841810 0
842132 0
842134 0
842150 0
842348 5
842444 0
842498 94
842592 0
842651 0
842708 0
842759 0
842792 5
842924 0
843140 0
843221 20
843245 66
843362 101
843497 0
843566 0
843583 0
843838 3
843882 0
844048 5
844164 4
844174 0
844204 24
844216 0
844272 0
844286 0
844310 0
844318 0
844431 0
844546 0
844617 0
844630 0
844747 0
844924 0
845026 0
845086 0
845170 0
845200 0
845260 0
845332 0
845410 0
845443 0
845562 0
845742 0
845895 35
845951 0
846003 0
846360 1
846383 0
846405 0
846993 73
847092 0
847130 0
847324 0
847449 87
847459 0
847590 0
847636 0
847885 0
847930 0
848107 63
848490 0
848606 0
848687 0
848820 39
848920 0
848944 78
849106 13
849188 0
849498 0
849635 12
849684 0
849688 0
849705 0
849889 1
850143 0
850179 0
850256 27
850268 165
850285 0
850332 2
850460 1
850550 38
850619 14
850742 32
850916 39
851006 60
851106 0
851146 6
851233 0
851249 0
851361 11
851383 141
851393 31
851417 27
851541 44
851692 0
851915 39
852014 39
852236 0
852626 65
852776 246
852855 93
853211 0
853229 0
853310 0
853370 15
853376 0
853456 0
853480 159
853491 0
853621 6
853786 11
853882 1
854017 41
854032 27
854038 0
854089 39
854095 0
854104 0
854120 0
854435 0
854539 182
854608 7
854719 10
854788 0
854815 0
855150 0
855310 0
855322 0
855325 15
855490 0
855520 0
855586 0
855593 24
855644 0
855926 0
855974 32
855989 0
856106 31
856277 0
856394 0
856401 0
856465 0
856788 21
856917 17
856923 57
857013 0
857043 0
857154 6
857229 80
857247 0
857271 0
857469 91
857472 145
857493 0
857568 6
857674 53
857757 2
857792 1
857794 5
857901 26
857913 0
857921 0
858093 0
858159 0
858171 25
858213 25
858228 0
858238 10
858425 48
858434 0
858605 0
858866 0
858986 0
859028 0
859070 17
859139 0
859154 13
859187 0
859445 3
859447 26
859505 0
859771 0
859786 0
860032 0
860233 0
860272 24
860287 70
860439 34
860523 17
860542 42
860554 8
860582 7
860587 52
860658 35
860806 0
860854 68
860917 0
860960 0
861025 22
861028 28
861052 45
861082 3
861115 25
861172 32
861268 41
861463 26
861846 20
861852 0
861999 23
862020 0
862208 12
862481 104
862529 6
862601 226
862700 34
862835 0
862853 0
862936 0
862943 261
863358 1
863380 0
863413 12
863548 0
864037 0
864093 0
864161 0
864178 0
864241 12
864298 3
864407 0
864461 76
864465 0
864471 0
864504 0
864573 0
864597 0
864797 20
864812 0
864854 0
864896 31
864902 53
864965 0
865100 14
865370 39
865435 0
865448 35
865652 9
865658 77
865665 0
865690 0
865736 0
865811 21
865823 5
865898 60
865985 137
865994 0
866066 77
866138 0
866224 0
866276 0
866305 0
866351 0
866363 29
866429 2
866441 64
866531 81
866555 0
866606 19
866660 0
866699 0
866710 0
866798 4
866927 0
867167 0
867347 18
867464 87
867581 21
867617 52
867646 0
867746 0
867762 21
867791 0
867815 0
867869 0
867920 0
868169 57
868520 0
868697 11
868707 0
868872 0
868934 0
869003 35
869166 0
869174 0
869291 12
869311 0
869399 0
869510 41
869520 0
869669 0
869704 0
869899 21
870085 4
870130 0
870157 28
870231 0
870264 0
870355 0
870502 0
870511 7
870532 0
870544 0
870790 0
870899 0
871068 93
871104 0
871146 0
871159 0
871683 12
871695 0
871832 0
871866 0
871932 84
872026 0
872074 0
872417 0
872503 3
872623 0
872977 0
873181 0
873190 6
873232 0
873292 5
873343 0
873358 8
873364 0
873370 0
873457 20
873481 0
873511 7
873577 3
873592 0
873637 0
873781 3
873826 2
873874 0
874105 0
874165 0
874261 0
874317 0
874371 0
874380 0
874467 0
874506 19
874758 51
874878 0
875378 0
875609 4
875627 12
875723 20
875762 28
875765 36
876128 19
876188 0
876219 0
876251 4
876362 0
876443 14
876722 27
876747 0
876749 26
876760 0
876816 44
876820 12
876835 6
876842 44
877088 0
877165 131
877304 17
877590 0
877744 0
877965 0
878028 0
878046 50
878109 0
878155 88
878164 343
878548 0
878742 0
878791 0
878843 0
878888 0
878978 0
879260 0
879308 0
879363 0
879519 0
879743 0
879907 0
880063 0
880069 0
880126 0
880219 0
880270 0
880393 0
880585 0
880854 5
880922 0
881084 0
881388 3
881467 25
881753 45
881783 0
881926 0
881932 10
882028 23
882250 87
882418 33
882454 4
882490 48
882556 63
882598 0
882610 10
882666 3
882686 15
882819 15
882852 0
883122 0
883422 34
883425 33
883437 102
883516 12
883556 23
883617 0
883656 16
883676 4
883702 0
883775 7
883808 86
883864 19
883880 48
883937 17
883973 0
883981 16
884144 8
884172 0
884218 1
884315 0
884366 0
884468 59
884479 0
884585 0
884613 0
884675 0
884677 0
884741 21
884793 0
884874 32
884909 0
884927 7
884954 164
884966 14
884978 26
884996 0
885005 254
885024 129
885076 54
885090 15
885130 0
885182 0
885376 0
885382 0
885432 0
885467 0
885485 0
885495 20
885632 9
885743 17
885748 42
885757 0
885775 11
885805 0
885809 0
885821 0
885833 60
885843 13
885854 0
885869 0
885946 0
886206 49
886236 0
886245 0
886360 0
886427 0
886533 0
886547 0
886560 8
886633 10
886659 8
886685 1
886689 52
886710 7
886736 12
886870 56
886983 81
887066 1
887093 182
887130 115
887213 0
887232 195
887238 20
887367 15
887400 7
887603 341
887705 76
887846 2
887867 170
887987 22
888311 147
888602 0
888682 162
888849 0
888887 59
888920 1
888949 40
889059 0
889063 50
889093 0
889457 15
889767 0
889821 0
889940 5
889952 0
890238 0
890398 0
890447 23
890476 0
890498 0
890602 56
890648 0
890669 18
890686 16
890779 0
890913 0
890931 6
890947 0
891000 0
891067 0
891141 0
891579 106
891639 7
891684 9
891723 0
891732 0
891797 0
891819 0
891876 0
891999 0
892016 0
892086 0
892117 0
892373 0
892391 0
892524 0
892530 0
892604 12
892720 0
892760 0
892763 640
893105 49
893113 38
893150 0
893189 10
893198 2
893339 0
893401 41
893462 38
893549 0
893631 146
893666 0
893676 0
893682 0
893700 0
893741 5
893758 0
893786 0
893803 0
893863 0
893887 11
894083 0
894163 8
894370 0
894463 0
894857 0
894894 0
895107 0
895131 0
895258 1
895262 22
895323 0
895325 0
895347 0
895478 0
895667 0
895802 0
895838 1
896048 0
896141 0
896174 0
896297 6
896357 0
896444 0
896548 54
896656 0
896671 8
896710 60
896989 0
897334 20
897383 0
897553 0
897586 66
897622 65
897643 28
897790 16
897793 0
897968 0
898150 10
898246 0
898438 1
898504 57
898576 17
898609 0
898615 152
898636 62
898675 0
898853 0
899008 0
899080 0
899101 0
899122 56
899164 33
899176 0
899327 0
899332 0
899384 39
899436 30
899513 0
899573 0
899582 0
899590 15
899594 22
899768 0
899786 56
900089 0
900137 0
900197 0
900203 7
900335 0
900377 0
900380 52
900563 0
900629 0
900636 0
900659 19
900668 0
900755 5
900930 0
901020 0
901023 23
901095 0
901185 0
901224 49
901245 8
901257 19
901278 53
901500 5
901503 4
901542 11
901641 12
901680 78
901803 10
901893 0
902124 1
902148 11
902211 0
902217 33
902253 0
902265 0
902413 0
902422 0
902429 0
902460 0
902506 0
902722 18
902926 78
902956 0
903097 16
903100 14
903160 0
903178 34
903199 20
903238 0
903649 0
903664 0
903822 40
904126 13
904336 65
904351 0
904363 0
904432 0
904612 0
904627 50
904687 0
904699 0
904716 0
904777 0
904780 19
904880 0
904887 0
905102 0
905162 0
905181 0
905249 8
905385 0
905411 0
905447 0
905516 0
905525 0
905896 0
906181 0
906216 0
906364 17
906373 0
906732 0
906763 0
906775 0
906783 0
906817 0
907189 0
907360 0
907402 11
907612 0
907884 0
907949 0
908070 0
908169 0
908208 0
908301 1
908364 0
908412 0
909145 0
909196 5
909215 2
909285 0
909290 0
909298 19
909303 0
909385 0
909433 5
909568 6
909655 125
909658 0
909778 0
909802 0
909817 0
909862 0
910110 0
910135 0
910168 28
910179 0
910305 0
910317 25
910552 0
910596 0
910610 0
910708 0
910726 0
911316 0
911351 0
911355 20
911664 0
911730 3
911796 0
911835 0
912057 0
912096 0
912228 0
912270 0
912324 0
912765 0
912783 0
912873 0
912883 0
912964 0
912984 0
912995 0
913011 0
913087 0
913139 0
913141 0
913143 0
913147 0
913152 0
913367 58
913440 0
913502 30
913526 151
913580 58
913598 126
913902 74
913922 0
914027 4
914042 0
914291 18
914323 101
914327 96
914480 2
914795 57
914993 0
915057 0
915103 0
915401 0
915766 77
915805 12
915889 0
916000 0
916302 2
916316 0
916353 0
916377 0
916385 0
916579 147
916588 89
916594 27
916742 0
916837 0
916843 16
916879 20
916890 0
917035 14
917047 0
917213 0
917266 60
917289 0
917301 0
917329 24
917336 0
917404 0
917673 42
917802 0
917870 34
917916 52
918045 61
918122 0
918139 0
918161 20
918203 10
918266 0
918440 0
918632 0
918971 0
919130 0
919154 0
919351 0
919430 0
919540 0
919588 0
919639 20
919661 0
919718 0
919753 0
919816 0
919865 0
919922 0
919925 0
920063 39
920101 0
920139 0
920579 0
921204 0
921637 0
921763 0
921823 0
921998 23
922165 0
922309 41
922327 52
922409 10
922411 27
922700 0
922760 0
922889 0
922931 0
922982 0
922997 6
923129 5
923181 0
923216 0
923222 0
923288 0
923456 14
923471 0
923579 0
923603 55
923617 0
923816 0
923915 113
923948 21
923951 44
924115 1
924271 0
924334 0
924517 0
924559 0
924658 0
924667 0
924688 6
924692 0
924730 0
924786 0
924811 7000
924866 8
924925 0
924950 0
924968 0
924992 0
925015 0
925057 0
925357 0
925363 0
925502 0
925546 0
925564 0
925579 0
925596 0
925687 2
925690 0
925710 89
925771 66
925859 44
925861 128
925881 5
925914 0
925986 32
926036 29
926046 5
926057 0
926086 28
926088 48
926123 0
926147 0
926166 39
926168 12
926215 24
926234 0
926245 0
926255 0
926361 0
926406 0
926451 0
926472 0
926544 0
926658 1
926691 0
926761 0
926853 0
926869 0
926961 22
927037 0
927041 20
927078 0
927089 0
927123 0
927206 0
927286 0
927299 0
927303 20
927309 0
927385 41
927409 0
927422 0
927593 0
927967 89
927971 0
928130 0
928242 53
928290 16
928472 21
928712 155
928865 86
928982 85
929264 67
929267 155
929321 30
929483 26
929546 46
929699 49
929756 168
929879 95
929903 17
929952 0
929969 12
930125 187
930133 106
930445 45
930454 0
930482 0
930581 0
930682 7
930730 104
930843 23
930964 0
931035 0
931053 1
931134 4
931260 0
931455 9
931458 56
931515 14
931722 0
931802 0
931998 53
932145 22
932175 139
932352 137
932397 46
932748 0
932862 6
932898 9
932998 0
933054 61
933168 34
933219 77
933336 42
933348 38
933497 0
933656 51
933658 364
933662 148
933670 78
933674 21
933698 8
933716 0
933725 0
933900 0
933951 0
934242 0
934266 64
934492 0
934514 0
934629 0
934839 0
934875 16
934897 0
935074 0
935089 115
935134 3
935228 0
935338 44
935858 0
935938 0
936191 0
936208 8
936324 1
936649 0
936830 212
936858 20
936993 11
937028 47
937081 0
937153 19
937157 121
937167 1
937206 13
937501 0
937955 0
938056 6
938101 0
938225 31
938323 3
938464 0
938479 203
938515 34
938590 17
938713 3
938827 0
938929 100
938995 56
939009 0
939157 0
939175 0
939292 0
939345 0
939439 0
939535 59
939668 13
939674 0
939690 4
939707 0
939709 0
939714 0
939725 0
939727 0
939738 0
939741 0
939745 0
939879 0
940233 0
940306 0
940310 68
940650 0
940758 0
940932 0
941002 0
941092 15
941421 0
942388 0
942394 0
942672 72
942951 36
943165 0
943195 0
943201 0
943453 0
943465 0
943531 0
943582 0
943935 0
943956 0
943971 0
944245 0
944563 22
944588 0
944708 0
944715 0
945008 68
945176 17
945456 0
945501 0
945614 0
945768 0
945790 0
945916 3
945919 0
946015 0
946132 0
946168 0
946186 0
946381 0
946423 0
946612 0
946715 9
946762 0
946993 0
947044 221
947116 2
947356 0
947377 0
947493 35
947808 15
947865 0
948024 0
948073 0
948117 76
948663 0
948727 0
948790 0
948807 0
948919 37
949033 0
949120 0
949195 0
949222 14
949315 54
949429 81
949615 3
949933 0
950026 0
950284 0
950368 0
950455 0
950689 0
950740 0
950746 0
950794 0
950837 0
950872 0
950950 0
951001 0
951022 0
951200 0
951229 0
951253 0
951351 49
951559 39
951563 0
951574 0
951616 0
951969 1
952290 0
952474 0
952629 49
952926 84
953343 18
953470 28
953590 0
953644 77
953664 0
953778 62
953877 0
953883 6
953914 0
954255 0
954612 16
954699 61
954792 0
954900 61
955563 0
955647 14
955894 0
955929 0
955944 0
956020 2
956031 138
956034 30
956054 0
956134 4
956154 49
956166 24
956194 0
956229 0
956284 0
956413 0
956531 0
956675 0
956846 0
957052 0
957132 0
957134 0
957138 6
957150 0
957189 0
957370 0
957406 0
957569 0
957575 40
957605 0
957614 0
957710 0
957725 0
957850 0
957893 0
958073 0
958148 0
958250 29
958406 0
958728 0
958768 0
958775 0
958795 0
958890 0
958897 0
959113 0
959212 0
959274 0
959305 154
959392 1
959518 0
959632 0
959922 0
960143 67
960147 26
960176 0
960187 0
960235 0
960353 0
960449 0
960480 149
960509 1
960576 0
960581 44
960588 0
960668 54
960801 0
960866 0
961347 0
961370 0
961377 0
961384 0
961474 0
961711 42
961765 19
961783 10
961846 0
961879 20
962173 22
962254 10
962287 0
962356 0
962403 0
962412 36
962416 752
962481 0
962532 16
962608 0
962747 0
962774 55
962798 0
963138 0
963174 0
963202 59
963216 0
963364 0
963462 0
963618 0
963721 0
963729 0
963852 0
963888 5
964083 9
964119 0
964137 14
964511 0
964666 0
964697 8
964699 0
964798 10
964879 0
964909 0
965002 15
965113 25
965230 0
965300 0
965389 0
965424 0
965546 0
965559 0
965617 0
965733 0
965984 0
966110 0
966129 0
966141 0
966189 0
966612 0
966984 0
967222 10
967240 64
967380 14
967392 0
967404 13
967965 0
968209 12
968506 13
968530 0
968542 82
968602 7
968611 1
968720 0
968768 1
968960 0
968993 0
969074 17
969134 0
969206 0
969257 9
969349 0
969374 8
969383 0
969617 0
969704 0
969878 8
969905 0
969953 0
970163 28
970201 872
970370 20
970495 46
970522 0
970558 0
970681 0
970741 0
970753 13
970826 2
970892 12
971066 0
971112 0
971138 18
971359 136
971498 0
971692 0
972214 0
972268 4
972439 0
972547 0
972661 13
972739 0
972784 0
972827 28
972830 11
972860 0
973020 0
973182 0
973242 15
973245 116
973275 99
973404 0
973568 0
973628 0
973721 0
973742 0
973880 57
973932 0
973992 0
973997 0
974041 9
974049 0
974120 0
974206 0
974323 32
974326 75
974413 73
974455 0
974653 33
974857 147
974861 12
974875 43
974941 8
975067 68
975199 240
975445 39
975448 155
975532 46
975591 0
975598 41
975609 38
975681 13
975702 18
975807 13
975966 0
976020 6
976156 0
976249 26
976282 0
976363 0
976369 23
976396 39
976606 0
976618 0
976672 712
976705 62
976915 0
977007 0
977023 32
977034 0
977044 0
977133 16
977229 0
977273 0
977404 0
977417 2
977755 0
977776 37
977817 0
977834 0
978033 0
978043 8
978066 0
978090 35
978111 1734
978141 0
978173 0
978222 65
978306 45
978481 0
978488 0
978510 0
978519 0
978557 0
978597 0
978603 77
978691 35
978749 0
978777 0
978877 32
978881 6
978995 24
979007 0
979097 0
979109 0
979115 33
979142 0
979145 0
979181 15
979394 0
979439 0
979466 0
979490 0
979520 0
979532 0
979541 0
979910 0
979947 117
980057 56
980151 15
980384 0
980422 1
980531 31
980582 12
980714 58
980753 0
980933 28
980948 0
980969 0
981083 0
981168 0
981176 0
981192 9
981278 109
981311 0
981605 13
981620 159
981632 52
981767 0
981770 35
981857 0
981965 0
982055 29
982146 0
982230 0
982256 1
982315 0
982358 2
982561 19
982606 16
982622 0
982654 25
982706 0
982847 45
982916 0
983365 38
983375 0
983529 13
983554 31
983638 0
983997 0
984209 0
984412 0
984484 83
984487 0
984490 0
984592 0
984619 0
984628 77
984673 0
984769 0
984889 0
984940 0
984969 0
985018 0
985051 0
985057 31
985063 42
985102 0
985115 0
985219 0
985258 0
985263 0
985456 0
985489 25
985528 0
985648 0
985663 20
985675 36
985699 0
985756 47
985816 0
986011 0
986119 0
986182 2
986188 9
986209 6
986216 0
986402 0
986416 0
986506 0
986554 0
986830 23
986896 0
987046 63
987202 58
987514 16
987598 1161
987601 894
987697 23
987733 34
987778 0
987826 10
987835 14
987862 31
987913 0
987943 19
988005 2
988135 0
988399 39
988469 0
988559 7
988568 10
988577 2
988658 0
988913 0
989243 89
989255 280
989306 7
989366 86
989406 38
989517 63
989574 0
989612 0
989634 0
989666 0
989763 0
989862 0
990009 0
990090 0
990105 0
990192 0
990239 0
990354 0
990414 0
990422 0
990441 0
990552 0
990636 0
990735 0
990945 0
991091 0
991140 0
991181 69
991187 0
991254 0
991488 48
991578 0
991723 0
991768 25
991821 23
991829 0
991971 0
992040 0
992082 90
992133 0
992148 0
992313 41
992325 0
992352 0
992388 0
992415 8
992511 84
992595 0
992606 68
992751 32
992766 0
992772 6
992829 8
992874 0
993120 12
993225 26
993232 18
993256 0
993699 0
993828 187
993918 13
993927 0
993942 101
994015 0
994054 0
994194 0
994619 64
994664 0
994718 58
994739 25
994745 70
994855 0
994897 36
994910 56
994973 0
994979 0
994987 0
995008 0
995018 0
995033 0
995044 0
995068 0
995119 0
995142 0
995170 5
995187 17
995296 4
995473 73
995524 26
995542 56
995701 66
996031 0
996040 0
996142 50
996274 37
996295 1
996301 0
996325 0
996370 26
996409 0
996520 64
996648 117
996725 13
997223 16
997341 0
997403 53
997475 186
997477 268
997481 106
997499 0
997542 3
997607 215
997641 0
997681 88
997684 10
997705 12
997710 27
997756 62
997768 0
997771 21
997915 0
997944 0
997963 121
998098 0
998122 83
998353 60
998434 0
998443 18
998452 190
998521 0
998543 0
998586 14
998642 0
998712 0
998759 0
998836 0
998969 0
999058 0
999077 0
999217 0
999251 0
999306 0
999334 5
999338 14
999362 0
999380 63
999441 0
999486 2
999530 39
999546 0
999660 2
999732 4
999744 45
999786 60
999795 24
999924 0
999950 0
999987 0
1000053 6
1000098 0
1000224 11
1000534 0
1000555 33
1000783 0
1000816 0
1000951 4
1000957 21
1001060 92
1001150 32
1001164 2
1001177 0
1001180 0
1001329 0
1001361 0
1001465 43
1001584 0
1002398 0
1002551 0
1002585 0
1002589 0
1002605 0
1002618 0
1002625 0
1002642 0
1002650 0
1002756 0
1002800 1
1002893 6
1003001 135
1003084 0
1003122 58
1003468 2
1003492 3
1003582 68
1003873 59
1003902 0
1003940 49
1003956 45
1003981 10
1003989 1
1004021 37
1004060 0
1004062 0
1004183 0
1004238 0
1004337 14
1004391 0
1004784 20
1004881 0
1005171 0
1005485 0
1005496 0
1005904 0
1006024 0
1006041 0
1006327 9
1006570 8
1006594 73
1006717 131
1006741 57
1006840 0
1006858 0
1007135 0
1007179 38
1007614 0
1007824 0
1007923 99
1007960 44
1008087 0
1008128 27
1008371 0
1008395 109
1008486 0
1008494 88
1008806 0
1008847 0
1008924 36
1008972 60
1009003 0
1009016 0
1009022 0
1009429 0
1009482 0
1009528 0
1009621 0
1009864 0
1009933 0
1010114 0
1010119 38
1010159 0
1010323 3
1010351 21
1010491 0
1010503 170
1010680 13
1010797 17
1010839 32
1010866 0
1010995 0
1011058 116
1011070 26
1011094 0
1011238 116
1011256 92
1011269 0
1011301 11
1011372 0
1011484 0
1011497 3
1011641 0
1011800 0
1011818 0
1011907 7
1012257 90
1012269 137
1012279 28
1012806 0
1012956 15
1013034 0
1013208 4
1013214 17
1013235 0
1013390 2
1013574 9
1013639 0
1013709 1
1013766 65
1013786 0
1013831 17
1013887 8
1014115 0
1014118 0
1014139 3
1014636 0
1014694 0
1014727 0
1014985 0
1015006 0
1015073 49
1015131 60
1015293 0
1015326 51
1015338 4
1015365 26
1015432 0
1015575 0
1015776 0
1015884 0
1015929 0
1015965 0
1016004 0
1016028 0
1016094 0
1016097 0
1016184 0
1016250 0
1016295 0
1016358 23
1016468 0
1016480 0
1016564 0
1016595 0
1016699 0
1016795 0
1017008 3
1017368 0
1017437 0
1017713 0
1017828 0
1018054 0
1018069 0
1018255 0
1018324 0
1018418 0
1018432 0
1018474 0
1018539 0
1018579 0
1018618 15
1018672 5
1018717 26
1018918 5
1018928 0
1018951 0
1018969 0
1019212 6
1019285 3
1019339 17
1019363 39
1019382 58
1019744 0
1019964 11
1020093 3
1020105 29
1020118 0
1020208 3
1020211 13
1020344 2
1020355 0
1020362 3
1020393 0
1020416 0
1020495 0
1020787 2
1020883 0
1020897 0
1021036 0
1021126 0
1021456 0
1021511 50
1021559 0
1021637 112
1021692 87
1021799 6
1021982 26
1022012 3399
1022283 8
1022407 84
1022875 45
1023001 44
1023160 0
1023311 0
1023326 0
1023374 0
1023457 0
1023506 0
1023509 0
1023728 0
1024029 5
1024036 0
1024046 0
1024069 0
1024088 2
1024106 36
1024119 216
1024195 29
1024301 173
1024397 0
1024421 0
1024531 0
1024548 0
1024553 34
1024575 83
1024579 0
1024598 38
1024625 9
1024631 68
1024694 12
1024698 22
1024718 8
1024868 4
1025063 10
1025157 25
1025192 0
1025294 0
1025393 0
1025535 90
1025636 0
1025666 25
1025675 2
1025692 0
1025720 9
1025759 94
1025805 0
1025855 70
1025858 91
1025908 0
1025935 6
1026022 0
1026179 0
1026581 0
1026680 0
1026731 419
1026836 52
1026917 95
1027200 0
1027473 0
1027482 0
1027488 0
1027534 0
1027576 0
1027668 0
1027837 0
1028023 0
1028125 0
1028254 0
1028265 0
1028278 0
1028287 0
1028525 4
1028551 0
1028559 0
1028755 0
1028803 10
1028848 0
1028924 24
1028933 161
1028935 85
1028946 104
1028950 48
1028983 17
1029023 0
1029132 0
1029175 0
1029243 0
1029268 0
1029274 0
1029283 0
1029382 0
1029817 0
1030027 0
1030258 0
1030337 0
1030353 0
1030363 0
1030413 0
1030425 0
1030609 0
1030658 0
1030773 0
1030808 0
1030820 0
1030824 0
1030842 0
1031034 0
1031226 0
1031931 0
1032066 0
1032435 0
1032816 0
1032933 0
1033251 10
1033336 0
1033700 0
1033741 0
1033788 0
1033923 0
1033950 0
1034004 0
1034103 0
1034107 0
1034157 0
1034175 0
1034249 0
1034283 0
1034423 0
1034549 0
1034654 0
1034702 12
1034752 22
1034858 0
1035251 12
1035335 0
1035341 29
1035497 75
1035586 0
1035607 0
1035814 3
1035826 0
1035975 0
1035982 0
1035993 0
1036078 38
1036237 159
1036302 0
1036320 1
1036336 0
1036360 321
1036363 38
1036399 16
1036453 113
1036474 0
1036483 0
1036516 49
1036534 95
1036585 2
1036597 69
1036762 51
1036837 1
1036846 12
1036861 131
1036925 0
1036991 14
1037108 28
1037216 1
1037330 0
1037436 0
1037500 0
1037536 52
1037644 41
1037770 0
1037796 173
1038013 260
1038028 124
1038079 63
1038145 0
1038220 14
1038316 40
1038349 0
1038379 0
1038387 0
1038420 41
1038440 0
1038478 0
1038488 0
1038498 0
1038540 0
1038567 0
1038579 10
1038740 0
1038769 0
1038801 3
1038822 0
1038900 54
1038906 75
1039104 0
1039138 224
1039192 0
1039240 67
1039525 77
1039651 0
1039727 5
1039891 0
1039948 0
1040022 0
1040099 16
1040294 30
1040351 0
1040495 18
1041188 0
1041467 48
1041578 12
1041710 56
1042007 24
1042016 38
1042225 0
1042255 0
1042525 0
1042642 0
1042852 0
1042978 0
1043001 0
1043059 0
1043129 0
1043269 0
1043514 0
1043532 0
1043604 0
1043814 0
1044039 0
1044218 0
1044503 0
1044545 0
1044829 0
1044838 0
1045279 0
1045307 0
1045453 0
1045528 0
1045719 0
1045806 0
1045810 0
1046049 0
1046133 0
1046283 0
1046328 0
1046370 0
1046418 0
1046436 0
1046565 0
1046700 0
1047011 0
1047050 0
1047151 0
1047166 0
1047182 0
1047257 0
1047410 0
1047418 0
1047488 0
1047557 0
1047626 0
1047665 0
1047851 0
1047935 0
1047986 0
1047995 0
1048121 0
1048177 0
1048242 0
1048568 86
1048643 39
1048742 0
1048949 75
1048967 5
1049051 0
1049084 161
1049094 84
1049557 34
1049564 0
1049684 5
1049716 78
1049720 99
1049749 0
1049751 41
1049764 0
1049825 0
1049856 0
1049873 0
1050136 21
1050253 0
1050646 0
1050736 0
1050766 5
1051057 61
1051104 0
1051111 0
1051140 0
1051170 0
1051185 0
1051216 0
1051391 0
1051403 0
1051421 0
1051457 0
1051756 0
1051792 6
1051795 0
1052278 19
1052371 0
1052441 0
1052498 0
1052581 0
1052805 0
1052839 0
1052884 1
1053035 0
1053114 9
1053169 0
1053234 0
1053254 0
1053271 0
1053416 0
1053586 136
1053641 0
1053819 0
1053827 16
1054026 182
1054029 28
1054248 0
1054257 7
1054593 26
1054623 5
1054685 0
1054925 0
1055015 0
1055102 0
1055234 2
1055417 0
1055423 0
1055426 0
1055435 0
1055522 2
1055552 0
1055573 25
1055583 0
1055700 0
1055771 0
1055870 0
1055885 3
1055927 0
1055930 8
1055972 0
1056035 0
1056107 0
1056176 0
1056339 0
1056494 7
1056602 6
1056818 0
1056937 30
1057258 1
1057443 0
1057637 33
1057650 0
1057654 46
1057729 0
1057753 0
1057762 27
1057798 6
1057843 60
1057888 0
1057963 25
1057981 167
1058035 162
1058050 155
1058056 3
1058200 82
1058236 109
1058242 133
1058299 0
1058466 85
1058545 0
1058599 255
1058617 15
1058845 18
1058851 156
1058899 38
1058917 8
1058923 22
1058932 0
1059086 20
1059223 3
1059550 0
1059569 0
1059727 0
1059746 0
1059896 3
1059901 172
1059907 0
1059916 0
1059921 0
1059927 0
1059957 78
1059996 78
1060005 81
1060062 0
1060230 0
1060242 0
1060309 0
1060340 0
1060576 0
1060730 0
1060796 0
1060802 0
1060823 0
1061027 0
1061149 0
1061166 0
1061219 0
1061243 0
1061252 0
1061287 0
1061574 34
1061622 0
1061730 0
1061880 1
1061922 0
1062072 0
1062111 0
1062578 25
1062674 5
1062692 17
1062842 4
1062872 28
1062923 0
1062935 0
1062965 0
1063229 0
1063404 0
1063443 0
1063537 4
1063600 0
1063690 15
1063858 9
1064211 0
1064419 55
1064497 1
1064717 0
1065180 0
1065299 0
1065583 0
1065731 0
1065940 14
1066021 0
1066030 0
1066180 0
1066251 0
1066268 0
1066330 0
1066340 20
1066404 2
1066425 0
1066436 4
1066532 0
1066757 0
1066847 0
1066913 0
1067674 0
1068108 0
1068471 0
1068506 0
1068589 72
1068678 0
1068711 0
1068723 0
1069044 0
1069135 1
1069263 0
1069359 0
1069481 0
1069697 0
1069748 9
1069802 2
1069804 3
1069857 0
1070175 0
1070211 16
1070232 3
1070385 11
1070438 0
1070520 0
1070606 0
1070847 0
1071090 8
1071176 0
1071231 34
1071239 7
1071288 0
1071340 0
1071620 0
1071851 14
1071947 0
1072091 130
1072140 0
1072150 0
1072168 0
1072307 16
1072441 45
1072554 75
1072637 1
1072664 158
1072701 122
1072784 0
1072803 231
1072809 23
1072938 18
1072971 8
1073174 360
1073276 61
1073417 3
1073438 164
1073558 17
1073882 151
1074173 0
1074253 159
1074420 0
1074458 86
1074491 3
1074520 30
1074552 2
1074641 17
1074701 59
1074728 16
1074748 131
1074751 15
1074762 0
1074775 0
1074892 23
1074912 0
1074954 0
1075489 39
1075510 0
1075582 0
1075612 7
1075985 0
1076039 11
1076078 0
1076201 13
1076216 14
1076328 25
1076505 0
1076516 0
1076558 63
1076615 48
1076758 42
1076792 0
1076908 0
1077058 1
1077067 7
1077424 34
1077476 0
1077538 24
1077578 362
1077607 64
1077610 14
1077926 0
1077980 0
1078196 11
1078225 0
1078352 0
1078358 13
1078370 7
1078397 12
1078496 0
1078631 28
1078721 43
1078826 103
1079006 24
1079207 5
1079285 37
1079336 112
1079417 11
1079495 7
1079501 0
1079525 0
1079750 16
1079760 51
1079780 48
1079853 0
1079903 0
1079926 1
1080105 40
1080111 2
1080126 22
1080261 3
1080567 18
1080580 0
1080592 7
1080701 24
1080803 0
1081070 0
1081305 0
1081328 0
1081355 34
1081385 0
1081634 0
1081691 15
1081949 0
1082078 0
1082252 33
1082405 0
1082564 19
1082618 40
1082628 42
1082648 0
1082657 29
1082717 9
1082835 0
1082978 62
1082982 48
1083004 0
1083045 51
1083097 0
1083172 50
1083441 0
1083682 0
1083748 0
1083769 0
1083985 0
1084168 0
1084252 0
1084292 100
1084469 0
1084871 29
1085033 111
1085114 0
1085213 28
1085367 22
1085383 122
1085445 41
1085454 0
1085649 0
1085983 83
1086110 12
1086229 15
1086328 26
1086385 21
1086445 0
1086761 209
1086765 175
1086836 1
1086861 4
1086877 27
1086900 14
1086906 1542
1087058 8
1087064 17
1087140 77
1087176 91
1087206 0
1087248 40
1087266 0
1087362 0
1087415 55
1087517 54
1087538 40
1087580 35
1087685 12
1087724 41
1087730 9
1087750 0
1087841 1
1087879 27
1087909 52
1087963 112
1088026 53
1088044 2
1088047 45
1088071 7
1088110 35
1088155 545
1088158 103
1088167 28
1088190 0
1088197 4
1088563 0
1088605 0
1088632 1493
1088752 3081
1088767 5
1088785 0
1088824 45
1088827 63
1088920 9
1088926 223
1089049 33
1089262 6
1089283 110
1089286 26
1089322 45
1089328 45
1089415 115
1089442 3537
1089504 0
1089568 210
1089613 116
1089694 86
1089697 0
1089709 11
1089733 71
1089736 21
1089748 21
1089760 0
1089781 51
1089877 86
1089907 132
1089910 57
1090012 0
1090080 17
1090115 21
1090138 29
1090232 74
1090490 88
1090562 0
1090568 0
1090607 45
1090671 12
1090790 0
1090887 46
1090960 0
1091042 24
1091146 22
1091283 0
1091370 0
1091379 0
1091391 4
1091583 2
1091601 0
1091713 0
1091752 0
1091872 27
1092117 49
1092339 0
1092360 0
1092396 62
1092446 0
1092582 24
1092622 0
1092807 0
1092816 65
1092870 17
1092954 10
1092963 7
1092987 0
1093062 0
1093092 14
1093242 6
1093346 0
1093409 0
1093433 308
1093475 0
1093482 7
1093484 0
1093520 0
1093553 0
1093580 11
1093630 0
1093910 145
1093926 0
1093942 11
1094044 53
1094107 4
1094212 38
1094242 12
1094347 1
1094389 42
1094454 0
1094511 0
1094598 11
1094616 0
1094709 0
1094772 16
1094814 18
1094851 0
1094995 0
1095014 0
1095019 0
1095040 12
1095042 2
1095152 0
1095279 22
1095316 0
1095464 47
1095485 0
1095587 14
1095764 0
1095827 50
1095914 0
1095971 7
1096044 4
1096083 1
1096159 5
1096179 19
1096194 0
1096230 2
1096539 5
1096551 24
1096602 0
1096641 633
1096707 0
1096716 19
1096755 9
1096788 46
1096874 23
1097028 3144
1097067 36
1097217 14
1097264 41
1097267 36
1097357 12
1097369 1
1097374 28
1097461 64
1097576 24
1097717 63
1097748 4
1097956 29
1098116 1
1098196 0
1098203 0
1098393 17
1098429 99
1098498 118
1098522 56
1098624 53
1098758 0
1098843 20
1098918 12
1098957 43
1099035 23
1099076 44
1099092 0
1099131 48
1099134 0
1099248 6
1099278 122
1099284 65
1099461 7
1099605 7
1099659 4
1099731 6
1099770 7
1099816 147
1099872 0
1099975 39
1100035 98
1100191 39
1100203 92
1100254 20
1100492 30
1100501 23
1100887 1686
1100995 76
1100998 0
1101061 27
1101073 6
1101085 29
1101163 0
1101166 92
1101175 14
1101181 49
1101235 9679
1101241 59
1101262 4
1101280 9
1101295 23
1101340 0
1101373 43
1101484 11
1101532 48
1101591 0
1101598 0
1101617 0
1101775 5
1101781 32
1101963 13903
1101976 27
1101991 0
1102121 8
1102153 4
1102247 0
1102417 0
1102633 20
1102669 35
1102941 13
1102984 10
1103023 31
1103181 0
1103187 3
1103205 20
1103241 0
1103288 5
1103424 0
1103713 0
1103973 78
1103976 9
1103991 16
1104131 0
1104174 4
1104222 0
1104276 0
1104303 0
1104330 0
1104354 0
1104393 60
1104405 0
1104413 5
1104502 0
1104564 0
1104600 14
1104604 9
1104613 0
1104695 0
1104709 0
1104784 0
1104796 0
1104868 0
1105096 0
1105159 2
1105168 14
1105246 0
1105390 0
1105558 155
1105573 22
1105591 0
1105651 11
1105726 0
1105867 0
1105876 19
1105880 4
1105951 9
1105966 0
1106121 0
1106183 8
1106215 0
1106245 8
1106260 103
1106464 0
1106557 17
1106560 0
1106734 25
1106806 469
1106836 6
1106878 40
1106908 7
1106992 60
1107058 0
1107208 0
1107221 50
1107239 28
1107256 0
1107271 0
1107348 22
1107357 0
1107416 0
1107461 671
1107485 0
1107665 16
1107701 62
1107896 39
1107953 0
1108189 0
1108382 27
1108701 9
1108784 0
1108794 13
1108887 53
1108899 53
1108933 11
1108940 30
1108949 0
1108956 2
1108987 0
1109042 70
1109067 52
1109112 184
1109171 2
1109262 139
1109442 25
1109715 31
1109784 93
1109859 74
1109874 21
1109928 242
1109996 0
1110156 78
1110180 57
1110213 17
1110225 34
1110363 0
1110372 19
1110483 0
1110519 0
1110587 0
1110621 2
1110753 61
1110784 0
1111161 2
1111212 6
1111281 28
1111489 0
1111566 94
1111569 5
1111638 39
1111759 17
1111893 23
1111992 0
1111995 0
1112113 5
1112386 52
1112416 252
1112526 14
1112599 25
1113123 11
1113203 0
1113249 4
1113269 0
1113378 0
1113444 3
1113612 24
1113765 1
1113853 0
1113859 0
1113871 0
1113886 0
1113920 0
1113922 39
1113928 0
1113959 45
1113971 40
1114117 0
1114218 2
1114370 26
1114374 1
1114426 48
1114488 0
1114588 0
1114677 0
1114704 39
1114932 41
1114936 0
1115064 5
1115094 3
1115109 8
1115169 5
1115511 26
1115749 27
1115917 48
1116058 37
1116067 34
1116322 31
1116340 2
1116480 16
1116546 0
1116699 0
1116820 25
1116945 67
1117104 21
1117219 6
1117243 2
1117267 0
1117288 7
1117345 0
1117531 5
1117616 52
1117681 0
1118062 30
1118133 3
1118631 5
1118664 1
1118932 4
1118955 0
1119000 15
1119063 0
1119115 0
1119121 0
1119154 11
1119169 0
1119246 36
1119278 0
1119475 28
1119495 7
1119507 87
1119525 29
1119552 2
1119586 0
1119618 56
1119645 39
1119741 21
1119756 42
1119915 0
1120118 215
1120202 151
1120457 168
1120460 24
1120463 34
1120578 0
1120637 65
1120646 0
1120706 40
1120805 20
1120955 15
1121174 40
1121225 45
1121228 62
1121246 30
1121276 30
1121403 12
1121500 14
1121540 17
1121564 3
1121577 57
1121584 156
1121588 696
1121624 0
1121723 0
1121756 81
1121809 3
1121924 7
1122095 73
1122173 53
1122278 20
1122579 12
1122638 196
1122782 10
1122814 23
1122878 71
1122902 8
1123007 0
1123076 0
1123103 2
1123249 9
1123261 0
1123483 115
1123531 144
1123611 0
1123858 84
1123915 0
1123999 27
1124041 13
1124059 7
1124071 45
1124226 74
1124304 10
1124319 41
1124564 102
1124566 91
1124742 0
1124754 8
1125363 0
1125378 0
1125449 0
1125485 0
1125523 16
1125657 36
1125770 90
1125853 1
1125880 195
1125917 123
1126000 0
1126019 214
1126025 28
1126154 13
1126187 7
1126390 347
1126492 71
1126633 4
1126654 175
1126774 18
1127098 155
1127389 0
1127469 140
1127636 0
1127674 64
1127707 3
1127736 27
1127979 56
1128036 11
1128051 0
1128114 0
1128164 0
1128170 0
1128182 12
1128265 0
1128301 49
1128303 0
1128376 0
1128406 9
1128409 18
1128434 0
1128613 0
1128721 0
1128888 41
1128925 13
1129444 0
1129528 0
1129561 0
1129565 0
1129607 0
1129720 0
1129746 0
1129897 0
1130163 0
1130297 0
1130439 0
1130530 173
1130532 7
1130538 49
1130540 38
1130560 91
1130714 6
1130801 31
1131277 18
1131511 43
1131633 0
1131877 21
1132045 72
1132176 0
1132376 0
1132403 11
1132455 5
1132628 3
1132649 103
1132814 39
1132898 0
1132919 0
1132955 1
1132976 21
1133030 12
1133431 46
1133957 35
1134098 59
1134326 0
1134494 0
1134508 160
1134616 74
1134655 0
1134759 0
1134897 53
1134930 194
1134954 168
1135260 0
1135365 20
1135419 0
1135494 0
1135617 2
1135758 24
1135794 1
1136124 0
1136192 0
1136345 16
1136528 0
1136675 0
1136738 0
1136802 6
1137067 97
1137253 11
1137410 43
1137421 0
1137603 0
1137660 0
1137759 0
1137822 0
1138086 38
1138191 71
1138311 0
1138320 27
1138479 24
1138514 0
1138524 0
1138535 0
1138696 13
1138792 0
1138849 17
1138954 0
1139020 0
1139053 0
1139125 0
1139305 0
1139410 0
1139643 68
1139646 42
1139733 0
1139853 1
1139856 13
1140256 0
1140290 0
1140318 9
1140405 17
1140411 28
1140417 0
1140495 0
1140618 0
1140699 0
1140759 0
1141005 0
1141011 0
1141146 0
1141251 0
1141351 17
1141371 0
1141384 1
1141407 0
1141635 0
1141711 38
1141967 0
1141983 178
1142124 16
1142149 0
1142187 3
1142406 3
1142440 0
1142515 0
1142547 0
1142583 0
1142637 2
1142688 0
1142878 0
1142894 0
1142920 0
1142945 0
1142986 0
1143141 0
1143255 0
1143367 0
1143483 0
1143510 0
1143555 14
1143582 61
1143678 0
1143714 1
1143807 0
1143861 0
1144023 0
1144176 13
1144377 0
1144476 0
1144572 0
1144611 6
1144686 0
1144695 0
1144746 0
1144800 0
1144806 0
1144815 0
1144890 20
1144968 24
1145004 5
1145031 2
1145079 24
1145100 3
1145127 49
1145148 0
1145175 0
1145250 0
1145361 0
1145424 0
1145562 0
1145588 0
1145697 0
1145724 7
1145812 0
1145853 60
1146559 0
1146669 0
1146712 0
1146900 35
1146948 0
1146969 0
1147062 0
1147071 0
1147087 28
1147242 20
1147255 0
1147353 41
1147494 0
1147562 0
1147579 0
1147593 0
1147604 0
1147618 0
1147722 0
1147861 0
1148008 0
1148030 0
1148099 25
1148138 0
1148318 49
1148417 0
1148435 0
1148523 0
1148564 5
1148600 19
1148627 35
1148753 0
1148774 0
1148966 0
1149007 0
1149041 0
1149050 1856
1149101 9
1149104 0
1149248 0
1149263 0
1149299 0
1149367 0
1149543 0
1149714 3
1149774 0
1149839 10
1149843 9
1149981 119
1150092 0
1150158 0
1150277 0
1150502 0
1150610 0
1150697 0
1150847 114
1150865 0
1150898 14
1150919 0
1150974 0
1150988 0
1151123 3
1151558 0
1151683 0
1151847 4
1151943 0
1151980 11
1152377 0
1152458 0
1152551 0
1152560 0
1152601 0
1152909 0
1153162 0
1153177 0
1153297 46
1153303 0
1153618 0
1153702 2
1153881 9
1153939 45
1153954 0
1154065 0
1154210 0
1154424 0
1154563 0
1154752 0
1154797 6
1154811 0
1154848 0
1154887 3
1154938 0
1155060 0
1155121 14
1155235 0
1155291 0
1155337 9
1155340 4
1155496 0
1155508 0
1155589 0
1155754 0
1155895 0
1155918 0
1156070 4
1156139 0
1156367 0
1156529 0
1156762 0
1156883 0
1157023 0
1157246 0
1157531 0
1157579 30
1157772 4
1157780 20
1157868 0
1157916 0
1157955 0
1158017 0
1158306 0
1158321 0
1158558 2
1158657 8
1158957 18
1159104 0
1159282 132
1159393 0
1159483 0
1159644 0
1159814 33
1160365 53
1160644 44
1160707 1
1160750 13
1160788 93
1160844 66
1160898 0
1160901 65
1161022 0
1161159 0
1161198 0
1161218 0
1161378 3
1161537 0
1161617 0
1161641 0
1162037 0
1162124 10
1162280 0
1162313 31
1162316 0
1162388 2
1162391 5
1162451 0
1162510 55
1162707 26
1162727 55
1162787 0
1162964 62
1163012 0
1163123 0
1163295 0
1163360 0
1163368 0
1163396 0
1163448 0
1163466 0
1163823 5
1163939 0
1164056 0
1164149 7
1164272 33
1164409 15
1164448 0
1164476 0
1164520 0
1164616 31
1164668 0
1164709 0
1164721 0
1164730 1
1164979 5
1165060 0
1165183 0
1165228 78
1165279 0
1165453 4
1165489 0
1165598 0
1165798 60
1165987 0
1166080 0
1166218 24
1166350 0
1166413 34
1166449 63
1166452 12
1166521 0
1166659 0
1166956 0
1167058 0
1167249 0
1167300 0
1167376 0
1167582 0
1167829 0
1167859 0
1168083 3
1168108 0
1168150 0
1168211 9
1168253 0
1168279 2
1168283 0
1168291 0
1168331 7
1168437 0
1168607 0
1168626 8
1168634 0
1168639 15
1168752 0
1169079 10
1169216 0
1169224 0
1169293 49
1169305 0
1169338 0
1169360 0
1169624 0
1169716 0
1169830 30
1169848 0
1169910 0
1170006 43
1170431 0
1170471 0
1170681 0
1170831 0
1170861 0
1170900 0
1170936 6
1171123 0
1171422 13
1171601 0
1171635 90
1171660 0
1171674 44
1171742 0
1171765 0
1172230 0
1172335 28
1172457 0
1172464 0
1172497 0
1172558 0
1172646 0
1172751 0
1172793 0
1172841 0
1173037 0
1173366 0
1173508 0
1173757 0
1173966 0
1173978 0
1174166 0
1174391 0
1174415 0
1174448 9
1174457 0
1174608 5
1174683 53
1174725 79
1174968 0
1175007 15
1175037 19
1175058 0
1175133 0
1175255 0
1175296 0
1175323 0
1175678 0
1175762 0
1175889 0
1175977 0
1176167 0
1176386 0
1176458 40
1176481 0
1176497 15
1176658 33
1176701 18
1176765 0
1176851 54
1176908 0
1176965 0
1176994 28
1177193 0
1177700 5
1177880 0
1177888 0
1177938 0
1178148 9
1178214 0
1178222 31
1178276 0
1178462 38
1178527 0
1178570 0
1178649 0
1178814 2
1178967 12
1178995 0
1179153 0
1179273 14
1179350 0
1179412 85
1179428 13
1179529 0
1179611 0
1179685 0
1179822 0
1180019 0
1180028 0
1180085 0
1180091 0
1180229 15
1180449 59
1180491 0
1180505 0
1180565 51
1180646 0
1180655 7
1180690 0
1180796 0
1180808 0
1180870 0
1181027 26
1181084 28
1181099 0
1181206 0
1181298 0
1181312 0
1181480 0
1181559 23
1181563 49
1181588 0
1181734 0
1181743 0
1181756 0
1181771 54
1181776 0
1181833 0
1181848 0
1182144 0
1182194 7
1182261 0
1182432 0
1182549 6
1182595 0
1182605 0
1182649 0
1182794 0
1182891 0
1182901 0
1182960 0
1182991 8
1183054 0
1183056 5
1183095 5
1183132 0
1183317 0
1183346 7
1183395 5
1183483 0
1183596 0
1183602 73
1183646 0
1183659 0
1183722 0
1183746 0
1183758 0
1183833 0
1183845 0
1183853 0
1184070 0
1184195 2
1184255 28
1184374 0
1184390 0
1184462 1
1184553 0
1184678 22
1184707 0
1184777 0
1184781 0
1185028 0
1185097 0
1185100 7
1185137 31
1185181 0
1185189 0
1185298 26
1185334 0
1185424 15
1185613 5
1185638 4
1185757 0
1185777 0
1186077 0
1186247 0
1186254 0
1186308 75
1186414 0
1186439 4
1186470 0
1186493 0
1186651 0
1186805 0
1186811 0
1187087 32
1187201 0
1187438 0
1187525 0
1187532 0
1187550 0
1187553 0
1187568 65
1187640 5
1187661 0
1187727 0
1187730 0
1187763 0
1187867 22
1187887 0
1188122 32
1188164 0
1188194 0
1188444 35
1188471 0
1188634 0
1188648 19
1188658 0
1188685 0
1188754 2
1188823 0
1188832 9
1188909 11
1189057 0
1189078 3
1189391 0
1189471 0
1189491 0
1189503 0
1189532 0
1189566 0
1189606 0
1189669 0
1189762 0
1189821 0
1189835 0
1190593 31
1190710 3
1190801 0
1190824 0
1190869 11
1190950 0
1191005 9
1191109 10
1191113 5
1191178 0
1191192 0
1191209 0
1191425 4
1191862 0
1191879 0
1191922 0
1191967 0
1192098 17
1192567 26
1192591 7
1192684 10
1192702 39
1192735 484
1192919 6
1192977 8
1192986 0
1193036 4
1193092 0
1193161 1
1193169 0
1193239 0
1193416 0
1193802 13
1193838 0
1193898 3
1194066 45
1194069 83
1194174 0
1194182 0
1194258 0
1194279 59
1194301 60
1194502 0
1194815 68
1194832 0
1194910 0
1195109 0
1195205 0
1195349 0
1195364 0
1195586 0
1195733 0
1195811 0
1195864 28
1195875 15
1195902 0
1196062 38
1196068 35
1196143 0
1196197 239
1196268 19
1196341 10
1196439 0
1196539 0
1196800 6
1196803 20
1196969 15
1197011 13
1197022 0
1197224 0
1197247 0
1197265 0
1197381 0
1197392 0
1197429 0
1197450 0
1197462 0
1197530 22
1197639 0
1197768 0
1197780 0
1197838 0
1197843 0
1197976 0
1198000 0
1198024 0
1198078 0
1198095 14
1198228 15
1198458 74
1198518 0
1198533 14
1198545 0
1198554 108
1198626 0
1198656 0
1198668 56
1198674 91
1198683 35
1198731 55
1198854 34
1199028 0
1199043 6
1199087 0
1199097 0
1199246 0
1199311 0
1199439 0
1199511 10
1199544 0
1199550 0
1199598 0
1199647 0
1199667 35
1200009 16
1200170 105
1200174 163
1200180 0
1200338 0
1200525 9
1200543 7
1200591 60
1200660 0
1200788 9
1201005 0
1201020 60
1201041 0
1201043 0
1201049 0
1201109 140
1201273 39
1201314 0
1201337 0
1201467 0
1201497 10
1201588 21
1201763 11
1201835 0
1202117 0
1202141 68
1202195 32
1202199 8
1202282 8
1202551 7
1202573 7
1202713 0
1202719 22
1202745 6
1202783 1
1202789 0
1202927 9
1202941 0
1202950 0
1203004 0
1203008 27
1203061 0
1203068 0
1203079 0
1203084 5
1203086 0
1203153 0
1203167 0
1203179 0
1203217 0
1203239 0
1203260 0
1203381 0
1203456 0
1203897 0
1204137 75
1204186 0
1204295 0
1204315 0
1204386 0
1204447 0
1204648 0
1204699 0
1204723 17
1204777 0
1204786 0
1204822 0
1204876 0
1204879 6
1204888 11
1205165 0
1205169 47
1205231 0
1205294 0
1205321 0
1206050 0
1206056 20
1206080 0
1206167 0
1206321 0
1206492 0
1206703 6
1206713 0
1206745 17
1206919 0
1206943 3
1207057 0
1207090 0
1207402 0
1207543 1
1207555 12
1207724 0
1207814 0
1207816 55
1207823 0
1208021 0
1208096 0
1208321 0
1208699 21
1208765 0
1208800 3
1208832 0
1208863 0
1208935 0
1209049 0
1209200 0
1209336 0
1209631 0
1209859 0
1209972 0
1210080 1
1210734 0
1210914 0
1211092 0
1211159 0
1211222 0
1211267 0
1211352 0
1211471 7
1211532 0
1211864 0
1211984 0
1212023 0
1212095 0
1212104 0
1212116 16
1212170 39
1212176 0
1212311 0
1212329 0
1212365 0
1212378 8
1212617 0
1212745 0
1212838 58
1213206 0
1213211 0
1213314 0
1213389 0
1213440 0
1213473 0
1213632 0
1213657 0
1213671 0
1213683 0
1213722 0
1213734 0
1213857 0
1213887 0
1213905 0
1213953 0
1214005 0
1214026 0
1214036 0
1214044 0
1214056 0
1214167 0
1214253 0
1214426 0
1214460 0
1214492 0
1214513 7
1214567 22
1214615 0
1214639 19
1214686 0
1214702 0
1214779 0
1214818 0
1214951 40
1214984 0
1215048 0
1215191 0
1215287 157
1215335 0
1215398 0
1215450 0
1215482 6
1215493 7
1215597 0
1215617 37
1215623 0
1215830 0
1215908 6
1215941 0
1215971 0
1216010 0
1216061 73
1216097 2
1216176 0
1216303 0
1216402 9
1216413 1
1216425 38
1216438 0
1216495 0
1216543 0
1216771 0
1216786 16
1216824 0
1217092 49
1217152 0
1217221 25
1217224 6
1217233 0
1217243 17
1217287 0
1217595 32
1217631 0
1217806 0
1217871 0
1217943 0
1217982 0
1218033 5
1218054 0
1218065 0
1218147 0
1218640 6
1218678 2
1218764 0
1218980 0
1219041 0
1219067 0
1219233 66
1219757 12
1219823 0
1219939 12
1220161 0
1220336 18
1220647 0
1220899 39
1221076 0
1221136 37
1221548 0
1221734 0
1221918 0
1221988 0
1222090 0
1222274 0
1222393 0
1222429 0
1222474 0
1222618 0
1222639 13
1222725 0
1222834 0
1222920 0
1222974 0
1222977 0
1223006 0
1223136 0
1223157 0
1223166 0
1223472 0
1223481 0
1223655 0
1223781 0
1223802 0
1223817 7
1223890 0
1224021 0
1224128 0
1224227 0
1224266 0
1224473 0
1224550 0
1224662 0
1224701 0
1224857 0
1224893 0
1224999 0
1225128 0
1225359 0
1225404 0
1225825 19
1225837 0
1225942 0
1225972 0
1226120 0
1226171 0
1226215 0
1226269 56
1226347 0
1226351 9
1226416 0
1226423 56
1226530 0
1226707 0
1226778 0
1226785 0
1226812 0
1226824 0
1226893 4
1226919 0
1227152 66
1227227 26
1227330 71
1227357 0
1227635 0
1227704 0
1227794 0
1227808 11
1228018 80
1228229 4
1228334 0
1228343 0
1228356 0
1228364 0
1228437 0
1228450 0
1228457 0
1228638 1
1228761 0
1228857 9
1228953 43
1228995 3
1229094 0
1229245 0
1229274 0
1229327 0
1229466 0
1229538 0
1229772 0
1229781 16
1229850 54
1229919 0
1230063 18
1230070 0
1230080 0
1230158 15
1230192 0
1230299 32
1230305 16
1230588 18
1230995 46
1230998 0
1231059 0
1231133 0
1231211 38
1231248 0
1231268 4
1231298 0
1231332 1
1231418 10
1231595 0
1231645 0
1231709 0
1231843 0
1231903 12
1231910 13
1232006 74
1232449 0
1232650 0
1232665 0
1232746 27
1232793 0
1232869 0
1232924 12
1232988 1
1233066 2
1233144 49
1233174 4
1233201 0
1233303 9
1233345 0
1233390 0
1233504 0
1233660 8
1233680 0
1233786 0
1233810 0
1234082 45
1234085 0
1234385 0
1234393 0
1234395 0
1234401 0
1234577 11
1234817 39
1234862 0
1234948 0
1234990 0
1234992 0
1235000 0
1235009 0
1235047 16
1235168 40
1235269 32
1235337 0
1235378 56
1235397 14
1235422 0
1235457 0
1235481 0
1235642 0
1235666 0
1235705 5
1235915 0
1235927 1
1235954 0
1236005 0
1236011 0
1236038 0
1236060 0
1236080 0
1236086 0
1236092 0
1236179 0
1236185 0
1236254 0
1236263 7
1236377 0
1236413 0
1236859 0
1236975 0
1237020 40
1237023 0
1237101 0
1237149 0
1237182 0
1237200 0
1237239 0
1237242 0
1237355 0
1237377 0
1237458 0
1237506 4
1237692 0
1237701 5
1237713 12
1237812 0
1237839 0
1237899 0
1238028 16
1238093 0
1238113 0
1238383 0
1238406 0
1238506 17
1238564 0
1238599 0
1238603 0
1238613 10
1238701 3
1238866 0
1238919 0
1238983 0
1239226 0
1239349 0
1239379 0
1239628 0
1239827 0
1240058 5
1240088 16
1240121 0
1240179 72
1240304 0
1240490 9
1240529 24
1240637 0
1240676 0
1240715 0
1240913 0
1240989 1
1241030 0
1241200 0
1241282 0
1241422 0
1241503 0
1241742 28
1241797 0
1242218 0
1242307 0
1242408 0
1242533 0
1242564 0
1242804 16
1242837 0
1242840 0
1242861 9
1242909 0
1242939 0
1242995 0
1243023 68
1243085 0
1243195 0
1243281 11
1243397 0
1243810 0
1243843 9
1244006 0
1244156 0
1244170 0
1244291 0
1244362 0
1244390 0
1244411 0
1244729 0
1244788 0
1244993 0
1245235 0
1245487 0
1245922 0
1246087 0
1246240 30
1246650 4
1246703 55
1246819 0
1246843 0
1246920 51
1246932 0
1246963 62
1247232 1
1247235 135
1247319 0
1247338 0
1247534 0
1247594 7
1247773 8
1247946 0
1248106 0
1248137 0
1248164 0
1248259 21
1248301 0
1248376 76
1248432 0
1248451 0
1248508 0
1248656 0
1248667 38
1248669 0
1248707 0
1248780 29
1248886 36
1248914 0
1248979 67
1249085 71
1249163 5
1249190 0
1249462 33
1249471 34
1249480 0
1249570 55
1249573 24
1249593 0
1249672 22
1249709 0
1249786 0
1249883 10
1249890 22
1249894 1
1249949 0
1250092 13
1250206 3
1250240 0
1250303 0
1250376 0
1250393 0
1250491 0
1250820 0
1250895 36
1250957 0
1251096 86
1251102 12
1251116 0
1251136 0
1251245 0
1251296 44
1251300 211
1251325 7
1251370 13
1251434 0
1251552 87
1251754 6
1251773 487
1251862 31
1251913 0
1252027 0
1252063 9
1252090 84
1252120 135
1252196 19
1252624 0
1252801 3266
1252864 15
1252900 21
1253591 0
1253614 69
1253674 0
1253760 95
1253824 0
1253856 25
1253940 56
1253954 0
1253972 0
1254044 5
1254302 0
1254364 0
1254485 21
1254554 0
1254569 0
1254635 0
1254833 62
1254842 25
1254890 10
1254929 0
1255007 0
1255046 18
1255220 0
1255247 40
1255355 0
1255652 0
1255723 0
1255727 0
1255743 0
1255768 0
1255812 0
1255857 0
1255935 30
1255978 0
1255991 50
1256091 0
1256157 7
1256334 0
1256388 59
1256409 21
1256647 0
1256697 0
1256742 0
1256940 0
1257023 0
1257035 0
1257090 13
1257126 12
1257321 28
1257450 0
1257492 12
1257539 0
1257645 0
1257734 0
1257973 0
1258017 0
1258078 0
1258081 2
1258141 1
1258159 0
1258303 16
1258312 10
1258447 0
1258543 0
1258558 30
1258579 5
1258681 8
1258987 2
1259184 18
1259238 0
1259246 0
1259269 0
1259313 0
1259322 19
1259358 0
1259370 0
1259400 24
1259463 11
1259676 10
1259707 11
1259745 164
1259748 15
1259791 0
1259997 0
1260043 0
1260054 53
1260084 2
1260099 12
1260219 1
1260629 0
1260633 2
1260714 0
1260723 0
1260733 0
1260744 18
1260972 68
1261065 36
1261086 56
1261122 0
1261281 0
1261473 0
1261554 0
1261593 0
1261759 0
1261780 0
1261869 0
1261887 0
1261897 0
1261926 113
1261965 8
1262050 54
1262120 0
1262150 0
1262247 0
1262433 4
1262542 0
1262748 7
1262769 0
1262938 3
1262971 43
1262998 40
1263055 0
1263208 0
1263320 0
1263722 5
1263784 0
1263833 15
1263865 0
1263880 0
1263939 0
1264423 2
1264444 0
1264506 0
1264603 0
1264712 0
1264950 0
1265002 20
1265047 0
1265350 165
1265519 53
1265559 12
1265577 0
1265603 0
1265618 92
1265624 0
1265668 0
1266035 0
1266123 0
1266264 0
1266333 31
1266360 20
1266596 0
1266838 0
1266986 13
1267102 0
1267289 16
1267385 11
1267394 0
1267649 0
1267715 0
1267884 10
1267898 0
1268102 15
1268588 2
1268669 15
1268678 8
1268753 0
1268919 0
1268938 0
1268945 0
1269058 0
1269091 0
1269109 137
1269139 8
1269184 108
1269193 50
1269361 268
1269556 19
1269637 83
1269691 63
1269712 11
1269739 0
1269877 12
1270134 0
1270252 0
1270468 89
1270555 3
1270786 0
1270867 0
1270942 0
1270950 17
1271334 0
1271349 0
1271436 0
1271588 0
1271655 0
1271740 0
1271765 0
1271979 0
1271987 0
1272043 10
1272051 0
1272078 21
1272100 17
1272110 0
1272203 6
1272415 38
1272547 20
1272604 46
1272826 6
1272994 26
1273183 0
1273354 0
1273360 0
1273423 0
1273438 24
1273498 0
1273507 0
1273516 0
1273597 20
1273661 0
1273705 87
1273765 26
1273828 0
1273852 0
1273993 0
1274035 0
1274179 0
1274182 4
1274194 13
1274245 31
1274269 0
1274349 8
1274385 9
1274394 16
1274403 0
1274484 19
1274580 0
1274730 891
1274739 0
1274922 0
1274983 0
1275069 0
1275081 0
1275132 0
1275250 0
1275264 0
1275275 6
1275280 46
1275297 0
1275434 0
1275633 7
1275639 15
1275729 0
1275780 0
1275800 17
1275867 0
1275887 0
1275911 22
1275941 0
1275960 16
1276013 0
1276061 0
1276257 165
1276473 0
1276482 47
1276808 0
1276854 1
1276908 0
1276962 0
1276977 0
1277037 0
1277257 0
1277295 0
1277465 0
1277479 0
1277490 0
1277712 146
1277858 17
1277924 1
1278009 178
1278351 0
1278574 0
1278706 0
1278810 0
1278836 69
1278870 0
1278955 0
1278994 0
1279074 0
1279132 0
1279142 3
1279209 0
1279264 6
1279273 21
1279282 0
1279414 0
1279612 29
1279714 6
1279732 0
1279777 0
1279841 1
1279853 15
1279910 0
1280201 4
1280273 0
1280312 52
1280417 0
1280477 0
1280510 1
1280654 0
1280687 81
1280768 0
1280776 12
1280817 0
1280870 0
1280872 1
1280955 0
1280971 7
1281023 0
1281082 0
1281214 0
1281226 0
1281391 4
1281394 5
1281417 8
1281487 28
1281664 28
1281739 49
1281826 32
1281838 0
1281865 23
1281909 0
1281937 0
1281959 0
1282189 0
1282218 0
1282263 0
1282475 8
1282578 19
1282628 0
1282699 0
1282747 77
1282865 1
1283221 6
1283485 39
1283578 0
1283624 14
1283644 0
1284265 0
1284272 0
1284278 0
1284425 0
1284560 0
1284623 0
1284674 0
1284706 0
1284776 0
1284884 0
1285004 0
1285032 0
1285362 6
1285380 0
1285404 0
1285581 0
1285674 0
1285739 0
1285874 0
1286012 41
1286030 67
1286054 33
1286177 18
1286204 25
1286339 0
1286516 0
1286571 0
1286585 7
1286630 0
1286738 34
1286798 0
1286992 11
1286996 6
1287061 0
1287139 70
1287370 6
1287448 0
1287635 0
1287721 0
1287776 0
1288250 3
1288350 0
1288513 0
1288521 0
1288618 35
1288636 0
1288792 0
1288812 0
1288951 0
1288963 0
1288993 0
1289116 0
1289245 0
1289287 26
1289296 0
1289337 0
1289365 32
1289368 1
1289437 5
1289444 0
1289550 59
1289565 58
1289673 0
1289703 16
1289748 8
1289757 14
1289853 49
1289988 0
1290072 5
1290093 91
1290291 31
1290343 80
1290382 0
1290503 112
1290505 99
1290589 0
1290636 0
1290732 2038
1290800 59
1290804 22
1290885 0
1291011 135
1291017 73
1291169 36
1291213 39
1291216 0
1291379 100
1291451 80
1291516 0
1291570 0
1291753 13
1292197 0
1292239 0
1292257 0
1292293 11
1292371 0
1292451 1
1292483 0
1292503 17
1292517 65
1292524 51
1292741 0
1292842 100
1292860 0
1292868 50
1292871 0
1292918 0
1293066 134
1293072 45
1293224 69
1293387 0
1293413 0
1293557 63
1293560 27
1293628 10
1293646 0
1293673 0
1293686 0
1293699 0
1293752 0
1293871 0
1293915 0
1293922 0
1293953 0
1293975 0
1293995 0
1294008 15
1294040 0
1294049 0
1294118 14
1294208 0
1294221 0
1294238 0
1294241 0
1294250 0
1294266 0
1294315 0
1294324 0
1294327 0
1294344 0
1294381 0
1294408 0
1294414 0
1294469 0
1294496 0
1294520 0
1294571 0
1294681 0
1294746 15
1294830 48
1294841 0
1295081 0
1295165 3
1295516 42
1295552 0
1295782 0
1295798 4
1295992 19
1296065 59
1296170 4
1296395 0
1296413 19
1296461 0
1296491 3
1296560 0
1296677 0
1296791 20
1296803 0
1296883 144
1296903 0
1296916 0
1296928 88
1296936 0
1296943 0
1296955 0
1296967 3
1296997 45
1297062 0
1297134 0
1297483 0
1297743 0
1297827 0
1297859 0
1297872 0
1297882 42
1297916 0
1297958 0
1298090 0
1298124 0
1298192 0
1298273 0
1298291 0
1298324 8
1298345 39
1298351 26
1298357 24
1298438 0
1298485 0
1298501 37
1298557 0
1298603 4
1298627 2
1298713 0
1298738 16
1299149 2
1299242 51
1299280 0
1299343 0
1299586 0
1299642 0
1299676 0
1299694 0
1299799 33
1299934 0
1300045 0
1300147 2
1300284 0
1300419 0
1300443 12
1300522 0
1300692 0
1300726 0
1300861 1
1300900 0
1300974 30
1300984 0
1301142 0
1301201 2
1301255 0
1301575 9
1301824 0
1301852 0
1301877 0
1301912 0
1301927 0
1301958 0
1301962 0
1301990 0
1302010 9
1302016 0
1302158 0
1302263 0
1302353 0
1302385 0
1302389 0
1302428 0
1302456 8
1302692 0
1302716 19
1302908 6
1302914 4
1302995 9
1303058 15
1303062 0
1303085 0
1303096 0
1303105 0
1303222 18
1303277 0
1303364 0
1303400 0
1303436 0
1303472 0
1303788 2
1303791 0
1304243 0
1304246 16
1304261 6
1304276 0
1304598 0
1304758 0
1305082 0
1305169 8
1305464 0
1305641 0
1305694 0
1305765 28
1305866 0
1306412 0
1306472 0
1306568 3
1306658 137
1306796 18
1307133 0
1307294 0
1307336 0
1307412 11
1307519 21
1307793 0
1307799 0
1307839 0
1307845 41
1307877 0
1307927 40
1307948 34
1307957 0
1307966 0
1307974 0
1307994 8
1307997 0
1308010 0
1308019 2
1308056 53
1308058 99
1308143 39
1308167 0
1308194 0
1308243 14
1308277 0
1308287 12
1308322 0
1308329 0
1308381 71
1308399 0
1308420 28
1308441 0
1308461 35
1308464 0
1308497 0
1308500 37
1308525 4
1308548 24
1308624 0
1308657 0
1308669 0
1308679 0
1308689 0
1308705 0
1308731 0
1308738 0
1308742 0
1308752 0
1308756 1
1308814 0
1308825 0
1308861 0
1308866 0
1308893 52
1308897 0
1308903 12
1308939 0
1308969 43
1308991 0
1309045 0
1309072 21
1309101 0
1309125 0
1309143 34
1309157 0
1309202 10
1309212 0
1309249 0
1309271 0
1309301 12
1309371 0
1309405 0
1309423 0
1309428 0
1309441 0
1309449 0
1309474 0
1309527 26
1309532 0
1309548 0
1309550 0
1309568 0
1309586 0
1309593 0
1309602 0
1309635 0
1309715 0
1309725 0
1309749 0
1309752 0
1309786 0
1309793 0
1309797 36
1309801 0
1309815 0
1309839 0
1309850 0
1309866 0
1309882 0
1309895 50
1309899 0
1309944 0
1310001 0
1310030 0
1310064 0
1310108 0
1310115 0
1310123 0
1310130 0
1310146 0
1310161 0
1310182 0
1310212 4
1310236 14
1310298 6
1310371 84
1310494 21
1310524 2
1310851 39
1310874 29
1311018 10
1311033 0
1311059 8
1311172 17
1311249 0
1311302 0
1311335 0
1311348 12
1311393 0
1311545 115
1311618 0
1311663 3
1311691 0
1311727 0
1311739 0
1311753 0
1311784 0
1311856 0
1311870 0
1311905 0
1311907 0
1311911 0
1311927 0
1311966 0
1311999 0
1312024 0
1312029 0
1312057 17
1312078 0
1312081 0
1312102 0
1312115 0
1312128 0
1312149 0
1312183 0
1312202 0
1312209 0
1312226 0
1312230 0
1312294 0
1312305 0
1312322 0
1312361 0
1312374 18
1312390 0
1312409 0
1312414 0
1312440 52
1312471 0
1312489 65
1312492 0
1312645 0
1312654 0
1312672 0
1312704 0
1312722 0
1312737 0
1312802 0
1312827 0
1312837 0
1312840 0
1312864 0
1312902 0
1312942 0
1312972 144
1313001 0
1313006 0
1313047 0
1313079 0
1313086 0
1313105 0
1313115 0
1313127 0
1313151 0
1313228 0
1313275 0
1313281 0
1313311 7
1313364 100
1313375 15
1313471 0
1313583 35
1313587 0
1313590 0
1313628 4
1313650 0
1313729 0
1313766 0
1313783 0
1313808 0
1313867 8
1313917 86
1313924 9
1313926 0
1313963 42
1314011 0
1314015 0
1314077 0
1314091 0
1314144 0
1314180 0
1314184 0
1314187 0
1314191 0
1314202 0
1314208 0
1314225 0
1314233 0
1314259 0
1314325 31
1314343 0
1314370 9
1314421 0
1314543 2
1314549 0
1314568 0
1314577 8
1314588 0
1314606 0
1314631 40
1314728 11
1314759 12
1314819 0
1314836 230
1314843 0
1314852 179
1314905 98
1314992 0
1315097 13
1315118 56
1315165 26
1315227 11
1315269 0
1315511 18
1315521 0
1315541 1
1315584 0
1315629 1
1315676 8
1315800 0
1315874 14
1315886 0
1315907 0
1315957 152
1315959 0
1316002 89
1316008 13
1316016 0
1316044 0
1316062 0
1316148 0
1316198 0
1316231 1
1316235 96
1316343 9
1316350 0
1316354 64
1316394 125
1316404 1
1316438 83
1316474 0
1316516 0
1316542 0
1316626 26
1316686 0
1316833 0
1316885 78
1317015 30
1317050 0
1317115 120
1317259 15
1317289 76
1317339 0
1317364 0
1317377 0
1317395 0
1317414 13
1317462 9
1317465 11
1317500 19
1317572 92
1317652 0
1317681 27
1317779 0
1317813 5
1317845 0
1317908 13
1317914 210
1317990 86
1318063 0
1318149 101
1318153 2386
1318164 122
1318177 7
1318184 29
1318205 0
1318229 4
1318252 0
1318365 0
1318413 0
1318439 5
1318442 396
1318476 41
1318485 10583
1318508 278
1318578 181
1318668 0
1318781 113
1318834 0
1318916 0
1318937 0
1318954 0
1318963 0
1319140 0
1319170 27
1319176 47
1319195 67
1319251 10
1319314 0
1319343 0
1319544 1
1319554 0
1319575 0
1319577 18
1319617 0
1319639 0
1319683 73
1319745 10
1319784 0
1319797 2
1319832 15
1319877 0
1319949 0
1319993 3
1320007 32
1320109 8
1320239 0
1320306 9
1320308 8254
1320336 0
1320375 0
1320381 90
1320437 8
1320465 0
1320552 574
1320564 22
1320603 10
1320611 145
1320629 2
1320714 220
1320717 52
1320744 0
1320756 32
1320824 0
1320882 18
1320903 25
1321001 0
1321018 9
1321086 2
1321116 0
1321124 0
1321131 0
1321181 41
1321193 66
1321282 0
1321356 318
1321364 19
1321389 62
1321473 23
1321487 79
1321491 41
1321584 29
1321719 0
1321742 0
1321775 0
1321779 9
1321816 0
1321826 0
1321848 0
1322005 0
1322014 0
1322024 56
1322028 16
1322114 282
1322171 247
1322173 89
1322215 0
1322223 54
1322225 158
1322244 0
1322273 0
1322308 21
1322366 1
1322411 0
1322418 0
1322422 179
1322531 19
1322541 0
1322570 0
1322659 0
1322704 9
1322755 0
1322768 0
1322794 0
1322804 0
1322847 0
1323003 0
1323034 102
1323072 16
1323111 18
1323278 0
1323423 16
1323603 5
1323607 38
1323620 76
1323703 0
1323839 41
1323988 9
1324052 19
1324077 110
1324083 26
1324115 0
1324137 45
1324192 0
1324202 0
1324287 16
1324441 4
1324481 41
1324536 0
1324547 0
1324562 0
1324565 0
1324593 0
1324602 0
1324607 0
1324665 0
1324667 0
1324677 0
1324702 0
1324730 10
1324733 87
1324764 0
1324790 110
1324798 29
1324821 0
1324832 0
1324837 128
1324842 44
1324855 7
1324914 0
1324917 0
1324949 8
1325014 79
1325114 0
1325118 0
1325232 8
1325278 17
1325430 0
1325547 10
1325584 0
1325605 0
1325629 6
1325866 0
1325894 0
1325954 0
1325965 0
1326049 35
1326077 0
1326081 0
1326505 0
1326527 0
1326549 0
1326585 0
1326607 69
1326611 88
1326689 0
1326707 0
1326730 0
1326789 14
1326909 8
1326973 0
1327010 35
1327106 0
1327142 135
1327145 0
1327232 0
1327250 0
1327259 49
1327297 163
1327361 0
1327427 0
1327441 0
1327510 0
1327523 0
1327548 14
1327650 0
1327687 0
1327721 0
1327737 32
1327784 0
1327823 1
1327892 0
1327920 6
1328025 0
1328132 0
1328495 23
1328588 0
1328666 0
1328746 0
1328843 0
1329008 7
1329077 0
1329131 4
1329164 1
1329476 0
1329500 18
1329527 77
1329572 20
1329677 87
1329719 81
1330427 0
1330472 0
1330659 0
1330691 9
1331132 22
1331321 0
1331404 0
1331557 0
1331650 4
1331823 0
1332137 40
1332224 0
1332269 160
1332272 0
1332370 8
1332526 0
1332752 161
1332824 64
1333049 0
1333134 0
1333157 37
1333282 0
1333601 0
1333625 0
1333819 0
1333828 0
1333870 0
1333916 0
1333954 0
1333988 0
1333997 0
1334004 0
1334021 0
1334049 0
1334061 0
1334067 2
1334111 0
1334134 0
1334142 0
1334154 5
1334188 0
1334194 28
1334198 32
1334222 2
1334258 0
1334267 9
1334307 0
1334345 0
1334352 32
1334400 5
1334422 9
1334432 0
1334479 9
1334491 0
1334700 105
1334702 8
1334741 50
1334796 32
1334891 0
1334949 66
1334988 67
1335003 12
1335046 2
1335101 0
1335113 0
1335131 10
1335138 0
1335240 8
1335250 0
1335317 0
1335354 0
1335367 0
1335370 1
1335424 0
1335649 0
1335659 0
1335673 0
1335766 0
1335817 16
1335862 52
1335868 0
1335895 0
1335928 0
1335961 69
1335991 78
1336006 0
1336045 0
1336068 0
1336123 0
1336148 26
1336183 17
1336193 0
1336235 4
1336265 0
1336328 95
1336341 2
1336405 0
1336447 0
1336462 0
1336468 46
1336471 1
1336517 0
1336527 0
1336569 0
1336655 0
1336675 0
1336713 0
1336756 0
1336765 0
1336815 14
1336820 0
1336880 0
1336922 0
1336940 0
1336965 0
1337012 0
1337069 0
1337075 0
1337085 15
1337155 0
1337290 16
1337323 0
1337332 0
1337352 149
1337533 0
1337594 57
1337654 11
1337694 8
1337731 4
1337801 0
1337865 0
1337905 8
1337914 1
1338007 26
1338018 12
1338028 0
1338071 35
1338130 25
1338152 0
1338177 0
1338227 0
1338301 0
1338361 0
1338385 0
1338444 0
1338526 0
1338541 28
1338579 1
1338631 29
1338668 0
1338777 0
1338782 21
1338898 0
1338939 0
1338941 121
1339086 0
1339189 0
1339342 61
1339353 140
1339375 17
1339389 77
1339513 18
1339711 32
1339810 0
1339822 0
1339837 52
1339847 50
1339880 35
1339956 20
1340016 7
1340120 0
1340127 0
1340247 46
1340261 25
1340273 0
1340344 6
1340357 67
1340408 14
1340485 116
1340492 11
1340542 7
1340591 32
1340633 3
1340665 0
1340677 0
1340753 0
1340784 0
1340834 0
1340849 17
1340878 1
1340938 0
1340963 123
1340967 15
1341016 0
1341041 3
1341167 0
1341207 0
1341360 22
1341378 21
1341400 0
1341445 47
1341449 32
1341475 0
1341540 159
1341577 0
1341583 58
1341640 11
1341670 10
1341676 0
1341687 1
1341709 0
1341774 0
1341780 86
1341870 17
1341901 84
1341929 111
1341936 61
1342126 38
1342204 178
1342241 19
1342316 0
1342358 54
1342426 48
1342444 3
1342554 38
1342600 2
1342648 76
1342701 0
1342707 4
1342741 0
1342775 36
1342824 26
1342886 7
1342918 0
1342957 33
1342979 0
1343008 0
1343132 60
1343164 0
1343207 0
1343318 0
1343366 213
1343372 102
1343433 9
1343518 0
1343540 11
1343558 2
1343680 0
1343831 2
1343893 0
1343917 18
1343921 0
1344115 0
1344146 15
1344157 2
1344353 23
1344357 70
1344398 0
1344549 4
1344578 0
1344654 0
1344707 1
1344779 0
1344836 51
1344875 0
1344931 0
1344948 0
1345144 0
1345209 0
1345218 4
1345268 10
1345387 0
1345464 66
1345549 0
1345600 0
1345652 2
1345672 0
1345746 0
1345847 0
1345864 117
1345872 0
1345887 3
1345973 114
1346049 0
1346076 26
1346210 49
1346323 77
1346406 0
1346433 177
1346470 122
1346553 0
1346572 249
1346578 22
1346707 9
1346740 6
1346943 327
1347045 68
1347186 1
1347207 167
1347327 19
1347651 167
1347942 1
1348022 149
1348189 0
1348227 53
1348260 0
1348289 41
1348314 0
1348326 5
1348334 0
1348337 137
1348345 4
1348371 44
1348375 0
1348382 80
1348412 0
1348471 90
1348568 16
1348617 23
1348659 0
1348784 26
1348810 111
1348832 0
1348856 0
1348970 0
1349039 0
1349207 0
1349234 0
1349269 0
1349282 8
1349421 0
1349492 28
1349495 112
1349676 0
1349689 0
1349714 56
1349744 56
1349874 3
1349929 0
1350057 10
1350065 54
1350113 0
1350240 0
1350319 0
1350388 0
1350510 0
1350566 182
1350590 8
1350608 170
1350615 10
1350629 4
1350670 17
1350674 38
1350699 16
1350753 0
1350781 0
1350804 18
1350879 6
1351099 0
1351133 0
1351152 0
1351183 0
1351204 0
1351256 0
1351266 0
1351276 0
1351296 8
1351306 0
1351327 0
1351365 63
1351389 79
1351431 80
1351737 69
1351878 0
1352040 71
1352047 2
1352194 0
1352200 0
1352240 45
1352331 0
1352344 6
1352369 4
1352494 0
1352508 841
1352524 0
1352550 34
1352592 99
1352698 1
1352745 0
1352767 69
1352901 0
1352915 0
1352946 0
1352952 53
1353078 0
1353097 16
1353152 0
1353239 35
1353292 21
1353306 8
1353445 223
1353547 0
1353723 42
1353740 10
1353749 158
1353791 0
1353881 115
1353890 11
1353907 0
1353932 40
1353962 4
1353986 39
1353994 56
1354035 22
1354204 37
1354235 8
1354277 0
1354403 0
1354505 11
1354516 0
1354568 0
1354589 42
1354668 5
1354715 0
1354739 7
1354981 0
1355156 0
1355227 6
1355321 35
1355325 18
1355371 0
1355398 0
1355446 37
1355482 32
1355574 0
1355655 3
1355684 25
1355696 0
1355828 5
1355894 0
1355927 0
1356086 0
1356470 0
1356531 19
1356553 0
1356561 0
1356706 0
1356855 0
1356984 2
1356998 0
1357024 0
1357036 0
1357201 0
1357240 2
1357395 0
1357546 0
1357755 0
1357843 0
1357855 0
1357863 0
1357871 0
1357879 11
1357889 0
1357911 0
1357944 7
1358295 23
1358346 0
1358510 28
1358562 0
1358594 0
1358633 0
1358684 4
1358729 18
1358738 19
1358762 18
1358766 97
1358768 10
1358794 0
1358813 0
1358859 0
1358936 0
1359002 0
1359274 0
1359278 8
1359311 0
1359357 0
1359461 0
1359485 0
1359551 0
1359562 0
1359638 0
1359666 0
1359696 44
1359870 132
1359990 37
1360011 0
1360117 6
1360123 0
1360189 0
1360201 15
1360212 0
1360216 0
1360321 0
1360397 96
1360415 0
1360515 5
1360607 0
1360764 0
1360836 0
1360968 0
1361008 0
1361397 24
1361477 0
1361595 0
1361753 0
1361760 0
1361842 0
1361902 0
1362015 0
1362060 0
1362062 0
1362187 0
1362266 0
1362269 7
1362305 0
1362379 83
1362421 0
1362448 66
1362472 0
1362481 23
1362505 1
1362640 3
1362856 23
1362949 0
1363207 0
1363297 124
1363315 0
1363381 0
1363426 0
1363570 44
1363627 0
1363636 0
1363650 0
1363674 0
1363697 0
1363730 0
1363787 0
1363810 0
1363849 0
1363956 3
1364036 0
1364101 12
1364380 2
1364479 0
1364550 15
1364638 0
1364755 24
1364808 0
1364880 4
1364989 19
1365167 0
1365196 12
1365204 7
1365309 0
1365321 0
1365327 0
1365333 0
1365336 0
1365345 42
1365549 1
1365618 18
1365663 105
1365678 34
1365749 0
1365802 7
1365940 0
1365965 4
1365990 0
1365997 0
1366015 0
1366177 17
1366210 0
1366231 11
1366264 29
1366279 0
1366306 50
1366336 56
1366547 0
1366558 0
1366756 34
1366850 0
1367092 86
1367117 0
1367162 60
1367179 231
1367302 0
1367368 0
1367493 0
1367604 23
1367610 18
1367682 61
1367714 0
1367937 291
1367985 0
1368013 56
1368061 0
1368073 0
1368085 61
1368229 23
1368277 59
1368292 0
1368361 24
1368457 0
1368589 30
1368847 0
1368956 0
1368977 0
1369441 0
1369465 17
1369549 6
1369618 103
1369720 47
1370078 0
1370329 0
1370419 0
1370458 0
1370479 34
1370637 0
1370737 108
1370857 0
1370920 0
1371002 22
1371028 0
1371076 0
1371086 0
1371103 9
1371202 0
1371283 4
1371325 55
1371358 48
1371468 0
1371603 0
1371681 41
1371879 0
1372000 29
1372051 0
1372149 27
1372254 0
1372265 0
1372271 0
1372394 3
1372437 0
1372474 0
1372533 13
1372544 0
1372546 0
1372565 0
1372567 0
1372584 79
1372626 65
1372636 86
1372764 36
1372805 0
1372836 0
1372926 81
1372942 0
1373077 0
1373086 0
1373119 31
1373137 13
1373280 3
1373292 0
1373411 0
1373693 0
1373938 37
1374073 0
1374124 1
1374227 0
1374283 0
1374305 17
1374365 11
1374431 0
1374974 0
1375122 0
1375237 7
1375304 0
1375352 27
1375465 8
1375647 23
1375688 0
1375714 0
1375754 0
1375771 0
1375781 0
1375795 0
1375826 0
1375862 0
1376141 30
1376334 0
1376387 0
1376540 38
1376543 0
1376555 10
1376576 0
1376606 0
1376615 67
1376618 5
1376834 0
1376845 19
1376975 0
1377086 51
1377098 0
1377173 0
1377204 0
1377221 0
1377275 8
1377365 0
1377431 85
1377637 12
1377661 0
1377716 0
1377831 0
1377860 0
1377992 0
1378007 0
1378318 0
1378583 0
1378789 0
1378810 0
1378858 0
1379107 101
1379146 0
1379440 2
1379476 32
1379572 14
1379712 3
1379766 0
1380057 0
1380069 5
1380114 46
1380228 219
1380298 0
1380324 26
1380351 0
1380377 0
1380501 130
1380513 29
1380516 5
1380718 0
1380830 0
1380852 0
1380894 0
1381259 0
1381278 0
1381320 0
1381323 16
1381507 30
1381542 0
1381830 22
1382022 0
1382048 16
1382064 0
1382234 0
1382316 0
1382335 0
1382364 5
1382556 5
1382604 0
1382619 21
1382638 0
1382661 35
1382718 33
1383120 0
1383252 0
1383376 0
1383426 0
1383585 0
1383621 0
1383660 9
1383717 0
1383852 0
1384004 0
1384116 15
1384305 0
1384410 23
1384482 0
1384508 0
1384614 0
1384728 0
1384947 0
1384949 0
1385396 0
1385668 29
1385763 0
1385961 0
1386040 0
1386059 0
1386101 27
1386127 0
1386154 23
1386255 0
1386394 0
1386400 0
1386601 0
1386709 0
1386868 20
1386979 10
1387112 0
1387264 0
1387507 32
1387723 0
1387873 0
1388058 0
1388273 0
1388291 0
1388297 0
1388463 63
1388593 0
1388624 0
1388644 0
1388667 0
1388674 0
1388716 0
1388749 0
1388758 0
1388773 0
1388804 0
1388837 0
1388969 0
1388975 15
1389011 0
1389086 0
1389115 0
1389272 0
1389368 6
1389470 0
1389524 0
1389587 0
1389762 0
1389894 11
1389957 0
1389993 0
1390062 0
1390123 0
1390446 12
1390541 0
1390750 0
1390888 0
1390982 0
1391054 0
1391074 0
1391168 0
1391276 0
1391291 0
1391366 0
1391430 50
1391646 0
1391717 29
1391744 0
1391801 0
1391816 0
1391828 3
1392057 0
1392287 0
1392353 15
1392382 0
1392416 106
1392427 0
1392445 10
1392469 0
1392488 0
1392563 0
1392770 0
1392878 0
1392911 0
1392965 35
1393040 11
1393091 6
1393098 0
1393160 0
1393454 16
1393580 1
1393599 41
1393617 0
1393636 11
1393653 0
1393663 24
1393665 35
1393698 2
1393712 4
1393737 0
1393756 65
1393780 9
1393884 0
1393905 27
1393929 5
1394103 0
1394116 12171
1394441 20
1394465 0
1394531 0
1394620 0
1394726 0
1394785 0
1394796 0
1394857 0
1394899 0
1394989 0
1395007 0
1395019 0
1395031 0
1395107 0
1395160 3
1395164 16
1395214 0
1395245 0
1395257 15
1395275 22
1395279 0
1395337 0
1395655 4
1395708 0
1395895 5
1395901 27
1395921 0
1396000 7
1396055 4
1396190 0
1396222 0
1396306 22
1396331 0
1396371 0
1396426 67
1396468 1
1396546 12
1396648 0
1396713 4
1396747 5
1396755 0
1396846 0
1396921 0
1396957 0
1397272 0
1397351 0
1397489 10
1397498 7
1397570 0
1397622 1
1397657 0
1397666 0
1397678 0
1397684 16
1397807 42
1397813 25
1397957 0
1398038 0
1398068 0
1398119 0
1398146 0
1398155 75
1398203 0
1398248 14
1398284 36
1398380 0
1398383 0
1398429 0
1398467 0
1398590 0
1398683 0
1398779 37
1398843 0
1399085 0
1399151 0
1399427 1
1399475 0
1399523 0
1399684 2
1399687 20
1399726 38
1399737 0
1399786 0
1399822 10
1399879 0
1399928 0
1399951 9
1400083 0
1400134 10
1400179 0
1400188 0
1400686 43
1400854 0
1400903 0
1401022 0
1401079 0
1401163 0
1401166 0
1401197 0
1401238 37
1401322 0
1401370 37
1401403 0
1401436 0
1401448 0
1401466 0
1401483 0
1401486 0
1401741 0
1401785 25
1401792 0
1401837 0
1401854 0
1401933 0
1402132 0
1402186 0
1402217 0
1402279 0
1402290 53
1402311 12
1402314 18
1402338 0
1402381 10
1402383 0
1402419 0
1402474 0
1402569 28
1402745 53
1402765 20
1402916 12
1402943 9
1402951 8
1402966 5
1402981 43
1403062 18
1403168 0
1403239 46
1403297 14
1403366 68
1403383 0
1403468 0
1403834 0
1403847 0
1403922 14
1404001 0
1404070 2
1404081 47
1404202 5
1404298 0
1404304 6
1404355 82
1404359 62
1404459 0
1404892 0
1405426 0
1405591 0
1405639 124
1405690 0
1405894 25
1406064 0
1406071 7
1406196 0
1406229 9
1406597 14
1406663 0
1406685 3
1406700 37
1406736 53
1406798 7
1407034 10
1407052 0
1407148 0
1407646 0
1407743 0
1407906 0
1407986 0
1408074 0
1408117 0
1408273 0
1408291 22
1408308 0
1408414 0
1408435 0
1408789 78
1408819 0
1408825 0
1408954 0
1409042 3
1409068 50
1409119 0
1409209 91
1409234 0
1409241 0
1409265 105
1409337 112
1409364 37
1409463 0
1409689 10
1409733 9
1409835 1430
1409883 5
1410112 27
1410135 18
1410153 0
1410168 0
1410234 24
1410361 15
1410576 55
1410606 10
1410762 29
1410816 13
1410840 1
1410916 0
1410988 0
1411000 6
1411014 71
1411071 0
1411117 1
1411143 0
1411155 0
1411173 157
1411187 57
1411364 0
1411492 1
1411634 0
1411742 0
1411761 0
1411823 0
1412051 0
1412241 0
1412373 58
1412465 4
1412528 0
1412688 0
1412810 17
1412817 0
1412841 0
1412941 38
1412954 266
1413038 0
1413048 0
1413060 0
1413268 0
1413616 0
1413649 0
1413661 0
1413775 11
1413856 0
1414006 0
1414021 0
1414132 0
1414249 0
1414270 13
1414288 0
1414300 0
1414354 0
1414459 0
1414654 0
1414898 37
1414925 0
1414957 0
1415035 0
1415483 17
1415519 19
1415795 8
1415892 1
1415950 0
1416001 0
1416019 9
1416304 0
1416457 27
1416511 14
1416520 9
1416523 1
1416592 0
1416746 116
1417027 14
1417132 2
1417209 0
1417211 0
1417222 0
1417236 532
1417247 38
1417271 0
1417278 46
1417282 69
1417446 35
1417565 0
1417630 7500
1417763 153
1417850 0
1417881 0
1417897 0
1417964 7
1417982 29
1418055 0
1418470 0
1418482 81
1418563 129
1418578 46
1418623 0
1418776 48
1418779 178
1418818 36
1418845 0
1418932 2
1419037 85
1419085 4
1419115 0
1419133 9
1419163 34
1419259 25
1419366 40
1419405 234
1419517 135
1419519 261
1419547 2
1419554 0
1419721 0
1419748 26
1419908 0
1419917 0
1419925 0
1420031 0
1420077 0
1420093 0
1420100 0
1420140 0
1420172 0
1420182 0
1420184 0
1420205 0
1420253 0
1420272 0
1420310 15
1420349 0
1420435 28
1420452 0
1420464 5
1420494 0
1420564 0
1420771 14
1420786 0
1420822 43
1421393 0
1421609 0
1421797 0
1421809 7
1421913 0
1422218 36
1422228 145
1422261 0
1422285 0
1422306 0
1422327 0
1422369 0
1422420 65
1422480 0
1422531 0
1422561 25
1422668 0
1423035 0
1423299 0
1423353 0
1423482 0
1423506 0
1423756 0
1423962 10
1424013 0
1424439 83
1424469 21
1424667 0
1424832 0
1424877 13
1425078 0
1425395 0
1425403 0
1425521 0
1425596 14
1425644 0
1425767 0
1425833 0
1425920 2
1426181 24
1426517 0
1426535 4
1427174 0
1427440 101
1427442 150
1427507 46
1427680 1
1427732 0
1427988 0
1428037 0
1428160 1
1428182 0
1428221 0
1428245 11
1428613 16
1429219 0
1429345 0
1429370 0
1429586 35
1429729 63
1430030 5
1430133 53
1430288 50
1430313 0
1430324 0
1430334 0
1430341 11
1430345 79
1430347 12
1430407 52
1430437 65
1430513 77
1430729 0
1431056 0
1431124 80
1431155 85
1431187 0
1431270 0
1431366 0
1431372 50
1431375 0
1431451 8
1431543 0
1431546 3
1431648 49
1431702 11
1431714 130
1431759 0
1431777 0
1431885 0
1431900 0
1432010 2
1432027 0
1432029 0
1432137 0
1432216 43
1432237 25
1432614 2
1432628 43
1432708 81
1432723 13
1432876 248
1432927 0
1432954 0
1433009 0
1433095 40
1433121 0
1433143 0
1433151 0
1433161 0
1433216 0
1433236 0
1433358 0
1433364 46
1433412 0
1433427 0
1433677 0
1433880 78
1433931 88
1434006 10
1434060 0
1434095 16
1434120 0
1434150 0
1434161 0
1434164 0
1434531 18
1434549 0
1434669 3
1434761 0
1434885 0
1434968 0
1435109 1
1435142 0
1435241 78
1435292 0
1435664 119
1435754 26
1435871 0
1435944 0
1435953 0
1435986 0
1435990 0
1436000 0
1436028 0
1436057 0
1436098 0
1436111 0
1436124 0
1436140 0
1436176 0
1436225 0
1436233 21
1436280 5
1436379 0
1436425 0
1436431 0
1436443 12
1436503 15
1436509 28
1436584 0
1436701 42
1436713 31
1436768 57
1436806 33
1436942 0
1437059 0
1437101 0
1437281 0
1437292 0
1437332 0
1437374 0
1437569 1
1437707 4
1437822 31
1437825 0
1437846 1
1437982 0
1438059 0
1438109 5
1438126 0
1438332 0
1438399 0
1438449 0
1438465 0
1438525 0
1438863 0
1438878 0
1438887 0
1438947 0
1439037 0
1439433 0
1439448 0
1439487 0
1439632 0
1439689 0
1439929 7
1440018 0
1440057 0
1440206 0
1440374 0
1440561 0
1440618 0
1440875 8
1440928 0
1441082 0
1441166 53
1441239 0
1441439 339
1441460 56
1441573 0
1441717 0
1441760 0
1441772 0
1441965 25
1442016 0
1442027 25
1442118 25
1442151 0
1442477 24
1442481 338
1442484 0
1442557 0
1442703 7
1442760 0
1442836 0
1442884 0
1442905 55
1442914 0
1442923 3
1443004 104
1443235 9
1443259 0
1443394 44
1443442 20
1443589 15
1443601 10
1443631 0
1443652 0
1443673 0
1443689 0
1443695 0
1443697 0
1443745 19
1443750 4
1443798 0
1443824 0
1443845 4
1443869 0
1443889 12
1443920 0
1443922 9
1443958 0
1443967 148
1443976 232
1444057 35
1444278 0
1444312 7
1444495 0
1444642 0
1444654 0
1444705 55
1444737 38
1444845 5
1444855 0
1444890 0
1445202 0
1445205 6
1445217 24
1445262 0
1445559 19
1445578 0
1445719 0
1445796 13
1445978 2
1446035 0
1446047 0
1446098 0
1446140 0
1446386 0
1446575 0
1446854 0
1447067 0
1447269 0
1447407 63
1447701 52
1447788 0
1447791 0
1447830 0
1447872 0
1447908 0
1447998 0
1448127 24
1448154 35
1448266 0
1448277 15
1448383 0
1448393 0
1448404 0
1448422 1
1448429 50
1448593 4
1448599 50
1448641 0
1448926 45
1449039 0
1449123 44
1449375 0
1449387 0
1449444 0
1449558 0
1449640 0
1449688 0
1449701 0
1449834 12
1449901 37
1449916 0
1450030 0
1450093 40
1450202 0
1450204 0
1450221 0
1450397 0
1450433 0
1450733 0
1450778 49
1450808 0
1450820 0
1450928 6
1450958 0
1450964 23
1450977 0
1450982 0
1451026 0
1451084 0
1451105 15
1451473 57
1451506 33
1451638 0
1451653 23
1451802 0
1451809 54
1451849 27
1452006 0
1452093 0
1452148 0
1452177 37
1452242 0
1452256 0
1452263 27
1452575 0
1452620 12
1452665 0
1452860 0
1452881 0
1452914 0
1453016 0
1453043 0
1453055 0
1453136 0
1453285 0
1453439 8
1453454 0
1453477 47
1453514 5
1453583 0
1453637 0
1453754 34
1453775 12
1453871 0
1453913 33
1453961 45
1454240 0
1454309 0
1454414 0
1454423 0
1454522 0
1454582 25
1454828 0
1454872 0
1454958 0
1455005 0
1455113 0
1455225 25
1455234 0
1455527 0
1455838 0
1455911 0
1456010 0
1456019 22
1456073 0
1456244 0
1456270 26
1456298 0
1456697 0
1456839 0
1457077 0
1457275 12
1457316 0
1457323 10
1457539 6
1457771 0
1457996 0
1458137 45
1458337 54
1458427 0
1458549 0
1458657 0
1458760 0
1458823 0
1459003 0
1459204 0
1459240 0
1459252 0
1459271 0
1459666 0
1459734 86
1459757 0
1459784 0
1459796 0
1459835 6
1459841 0
1459978 0
1460087 32
1460153 23
1460245 0
1460290 0
1460383 1
1460390 45
1460590 0
1460605 0
1460728 0
1460894 17
1461080 0
1461174 118
1461446 0
1461490 0
1461508 0
1461517 0
1461529 0
1461629 0
1461670 0
1461691 0
1461700 0
1461998 0
1462169 0
1462288 0
1462445 0
1462529 0
1462553 0
1462643 0
1463051 0
1463120 0
1463159 0
1463201 0
1463345 0
1463494 0
1463500 0
1463582 0
1463621 0
1463804 0
1464227 0
1464388 0
1464503 0
1464674 0
1464692 0
1464698 0
1464758 0
1464790 0
1464848 0
1464860 0
1464920 0
1464961 0
1465148 0
1465175 0
1465211 0
1465218 0
1465286 0
1465319 0
1465394 0
1465406 0
1465529 0
1465559 0
1465601 0
1465613 0
1465934 0
1465955 0
1465964 0
1466243 0
1466470 0
1466483 0
1466969 0
1466972 0
1467008 0
1467047 0
1467251 0
1467374 0
1467488 0
1467568 0
1467587 0
1467637 0
1467755 0
1467781 0
1467824 0
1468078 0
1468145 0
1468198 0
1468231 0
1468249 0
1468445 0
1468640 0
1468843 0
1468999 0
1469005 0
1469015 0
1469063 0
1469078 0
1469090 0
1469093 0
1469144 1
1469150 0
1469159 0
1469165 0
1469172 0
1469233 0
1469237 12
1469334 0
1469343 0
1469791 0
1470084 0
1470148 30
1470202 3
1470212 6
1470312 7
1470345 0
1470378 6
1470391 0
1470406 0
1470441 0
1470457 0
1470700 8
1470718 0
1470763 0
1470796 9
1471135 0
1471222 1
1471402 11
1471424 0
1471515 0
1471815 42
1471836 0
1472029 0
1472241 0
1472278 0
1472463 0
1472728 0
1473160 27
1473236 20
1473506 0
1473632 0
1473795 24
1473891 0
1473897 0
1473932 0
1473969 0
1474197 0
1474242 11
1474277 0
1474347 6
1474516 48
1474558 40
1474761 0
1474804 0
1474987 6
1475002 0
1475368 11
1475399 0
1475522 0
1475828 0
1475909 0
1476286 0
1476294 0
1476377 1
1476999 0
1477159 16
1477354 6
1477858 0
1477951 0
1478106 0
1478306 0
1478866 0
1478987 9
1479114 0
1479236 0
1479265 0
1479313 0
1479464 3
1479467 0
1479527 3
1479551 0
1479977 0
1479980 0
1480025 0
1480046 0
1480136 0
1480184 40
1480286 104
1480495 26
1480527 1
1480633 0
1480648 0
1480689 0
1480716 0
1480724 20
1481076 0
1481265 0
1481457 0
1481560 7
1481629 0
1481660 0
1481668 0
1481676 0
1481681 0
1481685 0
1481782 0
1481815 0
1481896 0
1481955 34
1481994 56
1482195 79
1482467 0
1482539 0
1482656 28
1482668 12
1482767 0
1482881 0
1482971 0
1483043 0
1483067 0
1483109 0
1483112 13
1483205 0
1483296 43
1483445 0
1483448 8
1483457 23
1483472 0
1483505 4
1483709 0
1483754 34
1483964 69
1483970 14
1483988 2
1484180 0
1484282 0
1484483 2
1484507 0
1484534 15
1484762 39
1485147 5
1485178 83
1485318 39
1485333 0
1485534 25
1485909 8
1485992 17
1486122 16
1486158 0
1486209 137
1486211 105
1486263 77
1486308 17
1486476 198
1486500 6
1486596 38
1486914 0
1486953 0
1486983 24
1486998 13
1487095 45
1487429 66
1487445 9
1487449 0
1487457 54
1487486 18
1487508 111
1487585 0
1487662 11
1487686 0
1487802 58
1487896 0
1487945 76
1488187 3
1488328 55
1488448 0
1488601 0
1488718 16
1488721 0
1488727 0
1488751 0
1488764 10
1488840 137
1489008 0
1489035 31
1489047 0
1489077 10
1489194 120
1489242 71
1489269 41
1489398 11
1489593 0
1489682 0
1489764 43
1489929 2
1489995 0
1490025 0
1490084 0
1490226 0
1490518 24
1490704 0
1490743 0
1490821 0
1490902 21
1490977 0
1491002 0
1491607 0
1491766 0
1491782 0
1491911 0
1492084 0
1492355 0
1492452 0
1492549 0
1492579 0
1492653 0
1492660 0
1492831 0
1492921 4
1493023 0
1493088 0
1493100 0
1493113 0
1493124 0
1493179 0
1493274 22
1493323 17
1493386 0
1493401 23
1493416 0
1493656 1
1493869 0
1493916 0
1494078 0
1494139 0
1494376 63
1494394 5
1494425 0
1494547 0
1494625 0
1494709 0
1494916 0
1495042 0
1495162 0
1495174 0
1495185 0
1495245 0
1495437 60
1495704 35
1495722 0
1495728 4
1495825 0
1496051 60
1496169 0
1496312 0
1496318 1
1496396 150
1496417 46
1496762 0
1497043 10
1497166 134
1497330 0
1497401 89
1497592 33
1497632 0
1497727 0
1497736 6
1497760 0
1497805 0
1497886 30
1497984 4
1498027 97
1498057 1
1498100 14
1498149 0
1498188 0
1498267 0
1498277 0
1498310 0
1498424 0
1498508 0
1498595 0
1498661 0
1498685 0
1498738 0
1498816 0
1498914 0
1498939 0
1499146 0
1499158 0
1499204 77
1499248 0
1499330 0
1499333 0
1499348 0
1499416 0
1499612 0
1499626 0
1499669 0
1499822 0
1499870 0
1499927 0
1500002 0
1500071 0
1500221 0
1500233 0
1500365 0
1500686 0
1500725 0
1500815 0
1500860 0
1500902 0
1500920 0
1500962 0
1501094 0
1501211 0
1501253 0
1501274 0
1501331 0
1501387 0
1501515 0
1501608 0
1501636 0
1501657 0
1501690 0
1501816 0
1502356 0
1502407 0
1502422 0
1502574 0
1502616 0
1502716 0
1502808 0
1502820 0
1502845 0
1502955 16
1503021 0
1503603 46
1503781 143
1503816 51
1503825 13
1504020 23
1504092 0
1504188 0
1504239 76
1504503 33
1504557 0
1504596 101
1504768 0
1504778 13
1504825 12
1504851 61
1504880 1
1504913 44
1504951 0
1505118 128
1505198 2
1505489 132
1505813 9
1505933 152
1505954 2
1506095 66
1506197 307
1506400 10
1506433 9
1506562 19
1506568 226
1506587 0
1506670 121
1506707 170
1506734 0
1506817 94
1506930 49
1507064 10
1507090 4
1507153 42
1507504 0
1507585 19
1507653 0
1507804 0
1507888 0
1507910 16
1507924 0
1507928 0
1507939 37
1507947 0
1508126 0
1508317 77
1508320 1
1508347 0
1508353 0
1508506 0
1508578 0
1508999 0
1509132 0
1509186 27
1509190 27
1509363 0
1509414 0
1509420 0
1509719 0
1509743 16
1509803 0
1509849 0
1509897 108
1509911 0
1510064 61
1510151 0
1510169 0
1510250 0
1510284 0
1510383 0
1510602 28
1510620 0
1510653 0
1510710 1678
1510728 0
1510770 0
1510791 0
1510887 0
1510967 0
1510986 0
1510995 0
1511172 2
1511310 0
1511363 0
1511402 0
1511432 0
1511434 13
1511459 0
1511531 21
1511549 66
1511646 0
1511668 0
1511819 12
1511971 0
1511978 6
1512050 0
1512094 0
1512195 0
1512198 0
1512210 13
1512221 6
1512267 28
1512297 0
1512406 7
1512769 0
1512832 0
1512862 0
1512919 8
1512928 29
1512955 0
1513099 0
1513133 0
1513154 0
1513179 0
1513195 0
1513440 36
1513551 0
1513596 0
1513860 0
1513869 0
1514007 0
1514149 0
1514200 4
1514263 1294
1514311 0
1514428 0
1514581 71
1514764 0
1515141 0
1515181 11
1515223 8
1515280 13
1515286 0
1515292 3
1515334 0
1515432 0
1515488 43
1515600 35
1515619 0
1516078 11
1516339 2
1516684 0
1516705 0
1516774 10
1516789 0
1517058 60
1517094 0
1517142 0
1517145 11
1517193 0
1517391 0
1517421 0
1517478 38
1517541 5
1517625 2
1517661 0
1517781 0
1517824 0
1517826 0
1517834 0
1517836 0
1517883 0
1517950 24
1518088 95
1518349 0
1518388 10
1518490 0
1518535 2
1518610 0
1518709 0
1518796 17
1519145 0
1519363 0
1519381 0
1519468 6
1519471 0
1519611 0
1519649 0
1519668 0
1519713 0
1519760 0
1519882 0
1519920 7
1519956 0
1519965 0
1520018 0
1520044 0
1520160 0
1520247 0
1520271 1
1520316 0
1520351 0
1520436 0
1520501 31
1520580 0
1520679 0
1520718 0
1520779 0
1520969 0
1520998 3
1521001 0
1521074 0
1521088 0
1521109 0
1521230 0
1521383 34
1521389 63
1521413 0
1521462 0
1521994 22
1522133 46
1522383 0
1522470 0
1522486 0
1522500 0
1522515 0
1522552 0
1522587 5
1522722 32
1522725 0
1522921 0
1522923 0
1522956 37
1523055 70
1523068 8
1523178 19
1523313 0
1523356 0
1523468 13
1523588 52
1523648 0
1523738 28
1523936 0
1524035 0
1524185 42
1524637 0
1524870 0
1524876 0
1524952 0
1525240 0
1525481 62
1525567 5
1525635 8
1525733 0
1525850 13
1525889 0
1525944 1
1526114 2
1526195 0
1526227 0
1526254 0
1526294 13
1526373 286
1526379 0
1526383 57
1526400 0
1526425 0
1526428 0
1526542 0
1526885 0
1526997 0
1527057 0
1527229 0
1527301 48
1527433 0
1527505 0
1527546 0
1527622 86
1527657 0
1527775 0
1527955 13
1528027 0
1528193 0
1528228 47
1528318 12
1528514 0
1528528 0
1528642 59
1528762 0
1528880 0
1529005 0
1529158 0
1529222 0
1529333 0
1529672 0
1529718 0
1529910 0
1530009 0
1530044 0
1530067 0
1530087 0
1530108 66
1530355 0
1530753 0
1530807 0
1530942 0
1530982 0
1531049 0
1531060 0
1531071 0
1531251 0
1531453 53
1531509 0
1531647 0
1531718 0
1531877 0
1531967 0
1531976 0
1532203 33
1532210 4
1532213 0
1532327 0
1532347 0
1532384 0
1532477 6
1532549 0
1532819 0
1532881 0
1532900 0
1533002 0
1533016 0
1533072 0
1533231 0
1533321 154
1533448 1
1533564 107
1533567 4
1533594 0
1533681 177
1533831 11
1533840 0
1533903 34
1534170 4
1534173 70
1534191 8
1534254 583
1534294 0
1534309 2092
1534357 0
1534371 0
1534375 4
1534381 82
1534438 0
1534633 26
1534885 30
1534939 9
1535005 28
1535236 0
1535326 0
1535479 0
1535515 0
1535572 0
1535587 0
1535608 0
1535669 0
1535683 0
1535689 0
1535779 0
1535851 0
1535914 13
1536201 4
1536227 25
1536284 0
1536314 0
1536392 14
1536401 0
1536474 7
1536565 68
1536772 9
1536822 12
1536850 0
1536906 28
1536962 0
1536992 0
1536999 0
1537025 0
1537162 0
1537243 0
1537258 16
1537265 0
1537276 4
1537322 0
1537378 0
1537430 0
1537457 0
1537589 0
1537611 0
1537719 0
1537725 0
1537744 0
1537765 0
1537888 0
1537936 0
1538257 0
1538454 0
1538550 0
1538814 0
1538868 0
1538917 0
1538966 0
1538990 0
1539127 0
1539206 0
1539224 0
1539248 0
1539361 0
1539416 0
1539482 0
1539521 0
1539542 0
1539649 0
1539733 0
1539746 0
1539760 0
1539946 0
1540067 0
1540083 0
1540099 0
1540414 0
1540612 0
1540758 0
1540828 0
1540896 0
1540911 0
1540920 0
1541027 0
1541231 0
1541331 0
1541379 0
1541388 0
1541436 0
1541537 0
1541552 0
1541612 0
1541655 0
1541753 0
1541780 0
1541812 0
1541905 0
1541917 0
1541981 0
1542090 0
1542219 0
1542247 0
1542307 0
1542329 0
1542333 0
1542368 0
1542384 0
1542437 0
1542453 0
1542515 0
1542603 0
1542637 10
1542742 0
1542790 0
1542856 71
1543084 135
1543220 0
1543250 0
1543292 0
1543338 0
1543505 79
1543562 0
1543747 7
1543843 0
1543855 0
1543903 11
1544011 0
1544027 0
1544452 0
1544677 0
1544854 17
1544985 0
1545108 0
1545164 0
1545173 0
1545198 0
1545253 0
1545289 0
1545388 0
1545421 0
1545581 0
1545585 0
1545848 0
1545970 0
1546023 0
1546185 18
1546348 197
1546578 0
1546627 28
1546636 15
1546732 0
1546765 0
1546780 156
1546825 0
1546912 10
1546972 0
1546996 0
1547005 0
1547083 0
1547215 0
1547240 0
1547248 14
1547365 0
1547425 19
1547434 0
1547470 18
1547488 36
1547575 52
1547608 0
1547734 0
1547947 15
1548007 1
1548031 15
1548037 34
1548040 37
1548211 59
1548217 10
1548298 0
1548475 0
1548544 10
1548622 0
1548694 0
1548799 0
1548838 0
1549021 0
1549039 0
1549087 0
1549129 0
1549198 0
1549435 5
1549447 0
1550194 0
1550212 0
1550295 10
1550563 5
1550683 24
1550833 46
1551012 0
1551075 1
1551142 25
1551144 0
1551331 0
1551341 0
1551351 22
1551423 0
1551538 29
1551604 0
1551610 0
1551774 0
1551821 0
1551849 11
1552021 0
1552139 5
1552143 0
1552448 1
1552473 0
1553133 19
1553259 16
1553322 0
1553364 0
1553424 0
1553511 33
1553550 0
1553578 0
1554213 0
1554432 0
1554658 0
1554666 0
1554730 0
1554733 0
1554763 0
1554910 2
1555140 10
1555333 0
1555385 0
1555522 14
1555528 13
1555549 12
1555564 67
1555621 13
1555742 0
1555756 42
1555837 94
1555870 0
1555945 0
1556035 0
1556050 0
1556056 0
1556059 98
1556172 0
1556254 7
1556368 0
1556401 0
1556431 0
1556610 0
1556868 0
1557124 0
1557300 47
1557327 28
1557462 0
1557549 0
1558049 0
1558085 0
1558112 0
1558226 0
1558712 0
1558919 19
1559051 4
1559111 9
1559132 0
1559239 11
1559275 0
1559290 0
1559428 0
1559605 0
1559787 0
1559795 0
1559816 16
1560030 38
1560129 0
1560249 0
1560280 0
1560675 10
1560787 0
1560834 28
1561153 0
1561186 40
1561226 25
1561369 27
1561578 26
1561802 137
1561805 0
1561809 0
1561880 0
1561912 0
1561925 0
1562042 0
1562174 0
1562315 0
1562396 0
1562570 0
1562640 0
1562677 0
1562719 0
1562985 0
1563037 0
1563201 0
1563262 0
1563301 0
1563385 0
1563413 0
1563448 0
1563546 0
1563618 0
1563630 0
1563681 0
1563747 0
1563873 0
1563889 0
1563893 0
1563907 0
1564148 0
1564181 0
1564226 0
1564370 0
1564391 0
1564432 0
1564436 0
1564447 0
1564784 0
1564790 0
1564980 0
1565075 0
1565097 0
1565255 0
1565336 0
1565517 0
1565551 0
1565665 0
1565688 0
1565811 0
1565926 0
1566096 0
1566165 2
1566337 0
1566386 16
1566404 1
1566470 58
1566604 33
1566977 347
1567076 0
1567155 2
1567248 0
1567304 0
1567673 0
1567691 7
1567694 0
1567835 0
1567871 44
1568063 0
1568150 0
1568449 0
1568495 0
1568498 77
1568717 0
1568921 0
1569016 0
1569089 0
1569136 0
1569161 24
1569180 0
1569200 0
1569236 89
1569249 0
1569284 287
1569288 0
1569408 17
1569482 0
1569489 76
1569491 88
1569497 0
1569509 16
1569591 1
1569643 0
1569713 0
1569745 27
1569791 0
1569821 8
1570004 0
1570037 0
1570109 0
1570166 13
1570181 74
1570193 6
1570430 0
1570434 0
1570514 0
1570533 0
1570543 0
1570604 38
1570607 14
1570727 20
1570847 0
1570924 0
1571050 0
1571059 0
1571197 9
1571240 15
1571251 58
1571305 0
1571463 64
1571517 0
1571577 0
1571607 0
1571787 13
1571973 0
1572006 0
1572078 6
1572202 0
1572383 0
1572443 6
1572494 0
1572524 24
1572540 0
1572701 39
1572920 0
1572964 0
1573004 0
1573136 0
1573268 0
1573355 0
1573415 0
1573445 0
1573544 2
1573563 0
1573625 66
1573811 18
1573844 30
1574060 40
1574189 0
1574207 30
1574315 38
1574537 0
1574756 0
1574965 0
1575113 249
1575126 60
1575159 0
1575162 0
1575166 0
1575173 2
1575175 0
1575195 14
1575312 0
1575320 1
1575525 0
1575533 0
1575572 0
1575629 0
1575701 0
1575766 0
1575803 0
1575812 0
1576042 0
1576187 0
1576217 0
1576235 0
1576298 0
1576382 0
1576409 0
1576421 0
1576448 0
1576454 0
1576525 0
1576553 0
1576562 0
1576598 0
1576659 0
1576753 37
1576757 5
1576815 0
1576927 0
1577029 0
1577203 0
1577233 0
1577236 0
1577267 0
1577362 64
1577549 37
1577605 25
1577739 0
1577867 55
1577885 57
1577915 218
1577963 17
1578134 43
1578197 0
1578224 115
1578281 7
1578311 0
1578424 0
1578484 0
1578577 0
1578612 27
1578656 25
1578659 39
1578702 0
1578734 237
1578832 0
1578853 52
1578892 21
1579264 0
1579300 1
1579643 0
1579660 7
1579772 0
1579853 0
1580075 0
1580143 0
1580365 0
1580380 0
1580582 0
1580606 45
1580733 0
1580768 0
1580812 0
1580921 0
1580992 0
1581059 0
1581134 0
1581146 10
1581152 30
1581285 0
1581531 0
1581558 0
1581576 2
1581609 0
1581645 16
1581741 19
1581783 0
1581825 27
1581909 60
1581924 0
1582032 0
1582130 0
1582160 30
1582163 56
1582367 17
1582477 0
1582664 0
1582673 0
1582742 49
1582814 18
1583200 0
1583210 0
1583260 0
1583309 0
1583431 0
1583488 12
1583656 13
1583752 2
1583779 0
1583875 14
1583965 11
1583995 4
1584061 0
1584172 0
1584360 0
1584901 0
1584983 0
1585069 0
1585103 0
1585321 0
1585651 61
1586001 59
1586064 37
1586233 0
1586337 7
1586373 24
1586388 9
1586667 61
1586729 0
1586783 73
1586826 29
1586977 0
1587328 8
1587493 69
1587661 0
1587727 0
1588046 0
1588309 0
1588550 0
1588660 0
1588694 0
1588706 0
1588712 11
1588769 16
1588946 0
1588964 10
1589037 0
1589240 33
1589294 21
1589369 86
1589435 29
1589573 7
1589654 0
1589732 0
1589744 7
1589825 29
1589900 832
1590014 0
1590050 0
1590101 0
1590152 0
1590254 0
1590299 0
1590440 0
1590537 0
1590560 2
1590566 3
1590860 0
1590870 0
1591012 22
1591057 21
1591082 0
1591296 0
1591318 0
1591326 0
1591331 0
1591334 0
1591357 6
1591401 0
1591406 0
1591416 0
1591422 0
1591425 0
1591669 8
1592116 45
1592185 0
1592266 9
1592425 4
1592469 12
1592581 19
1592608 0
1592777 2
1593087 1
1593252 0
1593276 0
1593315 7
1593327 85
1593447 169
1593454 60
1593495 0
1593510 0
1593520 0
1593549 0
1593678 31
1593697 0
1593719 0
1593742 0
1593772 26
1593846 27
1593848 0
1593918 0
1593979 78
1594118 0
1594155 61
1594269 0
1594323 3
1594365 0
1594404 0
1594416 0
1594525 0
1594537 0
1594586 0
1594632 0
1594678 0
1594713 41
1594775 4
1594778 12
1594817 0
1594865 0
1594896 0
1594928 3
1594946 0
1595243 15
1595554 33
1595674 0
1595758 3
1595906 0
1595914 27
1595944 0
1596002 0
1596025 0
1596037 0
1596094 0
1596192 0
1596294 0
1596315 5
1596318 0
1596465 0
1596501 0
1596517 0
1596644 0
1596747 0
1596801 39
1596822 176
1596979 0
1597108 0
1597294 0
1597516 1
1597805 0
1597815 0
1597878 0
1597887 191
1597983 0
1598004 0
1598178 715
1598188 1
1598238 21
1598241 43
1598391 151
1598395 0
1598441 0
1598465 0
1598556 0
1598847 0
1598877 19
1599066 0
1599189 0
1599318 5
1599372 0
1599636 18
1599842 0
1599872 0
1599935 0
1599959 0
1599965 0
1600001 11
1600017 0
1600031 8
1600053 0
1600070 0
1600078 0
1600334 11
1600364 5
1600571 0
1601065 0
1601439 9
1601460 0
1601481 35
1601490 0
1601509 0
1601550 0
1601634 0
1601648 0
1601757 8
1602192 0
1602372 0
1602401 0
1602564 0
1602582 0
1602642 0
1602759 0
1602992 0
1603046 0
1603139 0
1603262 0
1603358 0
1603427 0
1603436 0
1603475 0
1603529 0
1603547 0
1603598 0
1603664 0
1603859 0
1603960 0
1603980 43
1604171 0
1604227 53
1604245 0
1604383 220
1604494 41
1604512 25
1604524 0
1604743 0
1604806 0
1604953 29
1605017 0
1605104 25
1605122 5
1605260 0
1605350 3
1605371 32
1605401 3
1605620 0
1605680 50
1605760 3
1605952 4
1606085 0
1606187 0
1606228 0
1606236 39
1606354 0
1606378 0
1606462 67
1606591 12
1607059 39
1607083 37
1607104 10
1607191 33
1607328 5
1607356 104
1607371 14
1607773 42
1607776 191
1607887 113
1607935 26
1607938 72
1608010 0
1608208 36
1608295 75
1608346 49
1608520 49
1608598 16
1608658 0
1608697 45
1608751 47
1608784 0
1608838 0
1608934 0
1608946 2
1608953 26
1609056 94
1609083 0
1609110 18
1609151 0
1609475 17
1609506 7
1609539 0
1609593 13
1610180 3
1610645 69
1610657 38
1610745 0
1610767 0
1610810 1
1610950 230
1610954 146
1610999 3
1611239 66
1611387 4
1611390 5
1611452 0
1611577 0
1611607 0
1611740 0
1611788 0
1611815 0
1611821 0
1611847 4
1611871 0
1612049 0
1612102 1
1612123 0
1612191 23
1612203 0
1612272 0
1612278 0
1612292 0
1612386 0
1612470 0
1612584 0
1612786 0
1613006 0
1613028 0
1613043 0
1613045 0
1613124 0
1613169 0
1613211 0
1613241 0
1613244 0
1613325 0
1613421 0
1613436 0
1613628 0
1613637 2
1613689 0
1613702 0
1613722 0
1613825 0
1614017 0
1614167 0
1614233 0
1614257 0
1614512 0
1614592 0
1614698 0
1614737 0
1614761 0
1614782 0
1614819 0
1614826 0
1614845 0
1614997 0
1615117 0
1615138 0
1615456 88
1615532 0
1615579 0
1615727 0
1615874 0
1615880 0
1615901 0
1616024 0
1616087 1
1616099 0
1616276 0
1616351 0
1616405 15
1616510 0
1616675 0
1616720 105
1616777 20
1616789 0
1617044 0
1617054 0
1617093 18
1617107 44
1617158 72
1617196 0
1617239 0
1617285 0
1617404 6
1617503 61
1617515 13
1617527 50
1617588 0
1617639 0
1617787 208
1617790 75
1617818 14
1617872 83
1618127 0
1618226 7
1618238 13
1618250 15
1618320 0
1618505 0
1618515 0
1618669 20
1618817 5
1618988 0
1619039 23
1619228 43
1619276 85
1619279 13
1619315 0
1619562 6
1619587 16
1619613 0
1619637 0
1619716 0
1619771 62
1620188 0
1620318 0
1620408 74
1620516 0
1620587 15
1620672 0
1620693 106
1620711 0
1620803 0
1621255 0
1621319 0
1621335 0
1621472 0
1621582 21
1621661 0
1621888 0
1621970 0
1622284 0
1622384 45
1622564 0
1622696 0
1622745 0
1623029 4
1623055 0
1623248 5
1623307 0
1623439 0
1623553 10
1623905 31
1623939 0
1623941 0
1623959 0
1624041 0
1624355 0
1624396 0
1624513 0
1624647 0
1624654 0
1624708 0
1624939 0
1625029 0
1625083 0
1625092 0
1625410 0
1625575 0
1625625 0
1625794 0
1625928 0
1626008 4
1626045 0
1626283 0
1626487 0
1626583 0
1626643 0
1626821 0
1627045 4
1627222 0
1627264 0
1627308 0
1627366 8
1627409 8
1627688 4
1627915 0
1627963 0
1628009 6
1628095 14
1628113 0
1628345 0
1628485 0
1628684 3
1628825 0
1629077 6
1629154 0
1629297 0
1629378 0
1629418 0
1629516 0
1629560 0
1629562 0
1629946 0
1629967 32
1630084 0
1630255 0
1630295 0
1630688 7
1631066 0
1631445 0
1631507 106
1631694 20
1631795 17
1631801 0
1631870 56
1632126 0
1632461 0
1632871 70
1632889 0
1632976 31
1632978 0
1633297 0
1633355 39
1633403 0
1633412 157
1633451 77
1633727 0
1633793 4
1633943 7
1634099 1
1634192 0
1634411 0
1634495 0
1634498 63
1634594 23
1634630 65
1634675 0
1634723 1
1634732 7
1634759 50
1634810 0
1634840 0
1634906 0
1634960 0
1635013 0
1635270 0
1635466 7
1635487 0
1635717 23
1635864 0
1636015 1
1636150 0
1636165 10
1636232 0
1636240 20
1636324 0
1636564 22
1636636 0
1636684 0
1636717 6
1637296 0
1637419 36
1637440 0
1637509 0
1637596 14
1637854 0
1637872 0
1638037 0
1638085 23
1638334 0
1638355 0
1638653 0
1638834 0
1638864 0
1639048 44
1639072 0
1639876 0
1640161 0
1640462 0
1640595 0
1640795 0
1640812 0
1640830 0
1640909 4
1641008 0
1641030 0
1641325 0
1641358 0
1641421 0
1641545 14
1641588 3
1641614 62
1641632 63
1641710 31
1641773 0
1641842 0
1641884 21
1641932 27
1642139 0
1642400 62
1642445 40
1642451 4
1642487 15
1642634 51
1642697 0
1642829 26
1642841 51
1642924 0
1642951 13
1643066 0
1643116 0
1643545 0
1643572 0
1643782 38
1643878 0
1643944 35
1643950 0
1644037 38
1644154 0
1644347 0
1644585 0
1644891 7
1644975 0
1645104 0
1645185 0
1645188 0
1645248 0
1645299 0
1645365 21
1645405 0
1645942 16
1645966 48
1645977 76
1645984 0
1646033 108
1646039 22
1646058 21
1646071 74
1646173 0
1646300 0
1646313 0
1646317 0
1646353 0
1646530 0
1646545 0
1646680 0
1646919 0
1646997 0
1647153 0
1647173 0
1647186 0
1647254 0
1647280 4
1647314 0
1647487 0
1647542 38
1648022 13
1648101 0
1648154 0
1648158 53
1648455 0
1648470 0
1648628 0
1648674 0
1648776 0
1649033 0
1649127 0
1649535 0
1649575 9
1649645 0
1649671 0
1649829 1
1649849 0
1649891 0
1649963 0
1650026 0
1650296 0
1650469 0
1650510 23
1650547 0
1651282 0
1651299 5
1651415 0
1651440 0
1651564 0
1651680 0
1651743 35
1651865 0
1652142 0
1652188 0
1652199 0
1652282 30
1652527 0
1652541 0
1652556 0
1652658 0
1652836 0
1652845 0
1652902 13
1652908 9
1653017 0
1653065 0
1653223 0
1653230 0
1653281 0
1653311 11
1653317 6
1653368 0
1653440 0
1653515 0
1653537 0
1653554 0
1653736 0
1653831 0
1653845 0
1654105 0
1654139 0
1654172 0
1654190 17
1654310 0
1654364 8
1654370 105
1654379 52
1654394 0
1654403 0
1654484 0
1654499 0
1654501 0
1654504 0
1654525 0
1654821 0
1654881 0
1654884 0
1654935 4
1655288 0
1655328 0
1655359 0
1655408 0
1655433 0
1655458 0
1655505 14
1655566 0
1655599 0
1655605 0
1655626 0
1655662 0
1655802 0
1655827 0
1655895 0
1655909 0
1655989 0
1655992 0
1656157 23
1656205 0
1656259 9
1656289 12
1656373 0
1656407 0
1656409 0
1656558 0
1656677 1
1656769 12
1657128 3
1657200 0
1657241 3
1657311 0
1657465 3083
1657478 0
1657497 0
1657501 0
1657554 0
1657563 0
1657577 0
1657908 0
1658169 0
1658234 0
1658271 0
1658277 0
1658436 0
1658460 0
1658520 0
1658602 0
1658691 0
1658760 0
1658802 0
1658826 0
1658952 0
1658997 0
1659207 0
1659315 0
1659363 0
1659382 0
1659459 0
1659471 0
1659546 0
1659618 50
1659660 23
1659845 17
1659892 0
1660239 4
1660377 0
1660534 0
1660614 22
1660656 0
1660838 30
1660939 0
1661078 102
1661126 0
1661181 0
1661306 56
1661451 0
1661558 0
1661608 0
1661819 0
1662032 0
1662057 0
1662076 0
1662221 0
1662233 0
1662239 0
1662293 0
1662458 19
1662537 0
1662707 0
1662732 0
1662810 7
1662861 0
1662864 72
1662945 48
1662964 21
1663240 0
1663524 52
1663566 0
1663629 38
1663662 0
1664028 18
1664206 0
1664233 74
1664327 0
1664402 0
1664543 0
1664795 0
1664816 18
1664840 39
1664918 40
1665110 0
1665122 0
1665194 26
1665263 19
1665266 85
1665296 0
1665434 0
1665491 40
1665662 0
1665713 0
1665867 0
1666173 0
1666320 0
1666344 0
1666431 0
1666542 0
1666599 0
1666614 0
1666634 0
1666735 0
1666821 0
1666863 0
1666997 0
1667210 6
1667258 2
1667353 0
1667393 0
1667513 0
1667780 14
1667889 1
1667955 0
1668163 18
1668225 15
1668673 0
1668803 0
1668815 20
1668867 3
1668942 14
1668956 1
1669025 0
1669093 0
1669216 19
1669252 0
1669288 0
1669294 0
1669375 37
1669438 0
1669480 0
1669483 0
1669507 30
1669839 0
1669866 0
1669908 4
1670012 3
1670043 0
1670076 0
1670172 11
1670214 1
1670609 0
1670615 0
1670888 4
1670924 26
1670967 14
1671008 0
1671032 0
1671045 1
1671047 0
1671055 0
1671134 0
1671169 0
1671173 0
1671400 0
1671409 0
1671430 0
1671445 0
1671490 0
1671550 0
1671556 6
1671575 53
1671768 0
1672125 28
1672176 14
1672926 29
1673320 10
1673401 0
1673499 1
1673502 43
1673595 0
1673610 0
1673613 16
1673669 0
1673695 3
1673808 0
1673861 24
1674032 0
1674115 0
1674142 1
1674243 2
1674255 5
1674264 67
1674303 0
1674495 0
1674690 0
1674780 0
1674849 25
1674855 23
1674897 8
1674975 0
1675050 21
1675149 12
1675209 101
1675428 2
1675455 22
1675508 0
1675636 0
1675658 14
1675707 21
1675742 0
1675919 6
1675925 38
1676294 2
1676318 0
1676339 0
1676392 3
1676465 8
1676523 0
1676986 0
1677049 0
1677063 0
1677372 17
1678052 0
1678196 0
1678202 0
1678226 0
1678237 4
1678241 0
1678284 2
1678286 0
1678322 0
1678377 0
1678472 28
1678648 55
1678668 25
1678819 11
1678846 11
1678854 8
1678869 1
1678884 31
1678965 16
1679071 0
1679142 42
1679200 9
1679269 56
1679286 0
1679371 0
1679737 0
1679750 0
1679825 20
1679904 0
1679934 0
1679938 0
1679950 26
1679974 0
1680014 63
1680029 0
1680109 11
1680124 0
1680131 0
1680134 0
1680213 0
1680225 0
1680261 1
1680325 33
1680626 47
1680657 0
1680668 9
1680707 0
1680725 58
1680884 0
1680903 23
1680909 0
1681019 0
1681067 35
1681397 13
1681400 40
1681805 0
1681838 0
1681958 0
1682057 0
1682130 0
1682210 0
1682459 13
1682783 12
1682860 22
1682909 0
1682914 5
1682935 33
1682939 0
1682943 0
1682964 0
1683044 6
1683126 0
1683139 0
1683223 0
1683403 33
1683623 0
1683642 0
1683649 0
1683677 0
1683749 12
1683946 0
1684072 18
1684085 0
1684098 0
1684123 0
1684142 0
1684187 1
1684205 69
1684236 0
1684239 47
1684253 0
1684267 0
1684282 0
1684304 0
1684337 0
1684347 0
1684385 4
1684408 0
1684473 0
1684506 0
1684538 0
1684570 15
1684597 0
1684940 8
1684978 0
1685059 0
1685109 38
1685116 8
1685167 6
1685231 35
1685238 0
1685273 82
1685404 0
1685486 0
1685503 0
1685539 0
1685546 63
1685972 15
1686188 1
1686215 11
1686526 13
1686667 12
1686726 0
1686961 0
1687051 0
1687104 0
1687155 0
1687167 0
1687182 6
1687203 7
1687281 0
1687353 0
1687452 30
1687481 5
1687518 6
1687597 0
1687603 0
1687683 0
1688059 0
1688061 0
1688699 0
1688735 0
1688861 0
1688915 0
1688930 0
1689059 0
1689176 0
1689179 42
1689258 27
1689296 0
1689342 0
1689361 0
1689845 0
1689873 0
1689884 6
1689972 0
1689996 5
1690296 2
1690331 3
1690358 0
1690365 6
1690379 0
1690387 0
1690397 0
1690404 18
1690427 33
1690496 0
1690601 21
1690679 42
1690694 70
1690772 0
1690952 40
1691021 15
1691051 39
1691173 44
1691230 0
1691342 0
1691435 0
1691648 60
1691681 0
1691879 0
1691891 0
1691897 0
1692047 0
1692149 6
1692181 83
1692185 95
1692467 23
1692798 0
1692801 7
1692866 0
1692895 0
1692902 0
1692908 0
1692919 7
1692968 0
1693022 0
1693041 0
1693081 0
1693122 0
1693177 9
1693278 10
1693284 27
1693312 0
1693381 0
1693435 0
1693483 0
1693792 0
1693846 0
1693885 0
1693888 11
1693894 1
1693909 0
1694128 0
1694259 0
1694362 0
1694437 0
1694498 0
1694699 6
1694804 3
1694846 0
1695206 0
1695226 0
1695287 0
1695294 0
1695531 0
1695537 50
1695630 26
1695633 0
1695729 0
1695741 0
1695765 0
1695846 0
1695915 0
1696001 88
1696014 0
1696158 0
1696221 46
1696362 9
1696416 0
1696569 0
1696608 0
1696680 2
1696689 5
1696758 0
1697016 0
1697169 0
1697256 0
1697277 0
1697313 50
1697438 41
1697460 0
1697879 0
1698071 0
1698080 41
1698143 2238
1698334 0
1698347 0
1698411 19
1698462 0
1698474 0
1698516 0
1698609 0
1698678 0
1698930 0
1699422 0
1699709 0
1699799 0
1699803 0
1699875 0
1700002 5
1700057 0
1700095 0
1700338 111
1700538 0
1700674 0
1700681 0
1700728 0
1700752 0
1700762 0
1700770 0
1700780 0
1700811 11
1700953 0
1701008 0
1701167 0
1701209 40
1701215 0
1701414 0
1701446 0
1701473 0
1701476 5
1701616 0
1701620 5
1701867 0
1701918 36
1701945 37
1702035 5
1702314 0
1702317 0
1702618 4
1703274 0
1703419 0
1703438 0
1703541 3
1703603 54
1703878 7
1704334 0
1704835 0
1704937 16
1705090 0
1705135 5
1705147 0
1705174 0
1705330 0
1705351 0
1705447 34
1705573 0
1705594 0
1705932 0
1705980 0
1706038 0
1706328 0
1706361 0
1706484 190
1706550 35
1706757 0
1706824 0
1706875 20
1706939 0
1707023 0
1707074 0
1707662 6
1707830 1
1707899 0
1707929 0
1708013 0
1708022 0
1708097 72
1708124 0
1708337 0
1708443 0
1708470 0
1708480 0
1708500 25
1708510 0
1708548 0
1708786 0
1708980 0
1708985 8
1709122 0
1709183 0
1709201 0
1709298 0
1709328 0
1709831 0
1709934 0
1709951 0
1710295 0
1710543 0
1710579 0
1710798 0
1711029 0
1711431 0
1711492 0
1711510 0
1711525 55
1711777 0
1711810 15
1712116 8
1712317 0
1712521 9
1712597 0
1712631 0
1712817 0
1712826 14
1712868 42
1713117 1
1713126 0
1713237 18
1713261 6
1713330 0
1713633 7
1713654 0
1713671 0
1713894 41
1713916 0
1714089 0
1714092 5
1714155 65
1714169 62
1714221 30
1714407 0
1714574 0
1714633 0
1714642 0
1714651 0
1714659 0
1714686 0
1714725 0
1714825 26
1714883 0
1714984 0
1715015 0
1715499 0
1715908 13
1716007 78
1716013 0
1716085 0
1716172 27
1716319 102
1716601 0
1716631 8
1716666 4
1716826 0
1716875 15
1716922 0
1716949 0
1716997 6
1717000 0
1717023 19
1717030 0
1717182 0
1717198 11
1717251 0
1717307 0
1717422 0
1717470 0
1717533 0
1717728 0
1717860 4
1718034 20
1718037 0
1718185 9
1718226 0
1718245 0
1718279 29
1718299 0
1718364 0
1718503 0
1718634 0
1718708 0
1718820 0
1718916 0
1718979 0
1719123 0
1719129 0
1719367 0
1719421 13
1719427 18
1719430 1
1719592 0
1719836 0
1720202 0
1720390 9
1720399 10
1720483 0
1720494 19
1720559 44
1720604 114
1720793 34
1720847 17
1720982 233
1721141 80
1721202 0
1721379 0
1721387 0
1721396 7
1721526 3
1721593 0
1721596 61
1721698 2
1721947 17
1722016 0
1722214 0
1722325 0
1722475 0
1722520 0
1722547 11
1722646 9
1722796 0
1722862 0
1722992 0
1723429 0
1723459 0
1723513 0
1723606 0
1723741 17
1723747 29
1723756 0
1723768 0
1723798 0
1724155 0
1724233 0
1724329 0
1724395 3
1724431 9
1724614 3
1724668 0
1724743 0
1724818 0
1725271 0
1725283 0
1725484 0
1726358 0
1726371 0
1726407 0
1726606 0
1726683 0
1726845 0
1727016 0
1727076 72
1727405 0
1727535 1
1727621 28
1727642 0
1727954 53
1727984 90
1728116 0
1728253 98
1728269 0
1728314 100
1728389 0
1728492 0
1728498 0
1728552 25
1728563 0
1728589 38
1728642 0
1728658 0
1728689 0
1728723 45
1728786 30
1728800 388
1728803 68
1729029 0
1729104 155
1729139 0
1729332 91
1729980 37
1730222 0
1730340 88
1730445 0
1730598 6
1730626 0
1730718 128
1730762 69
1730832 0
1731291 0
1731449 53
1731589 21
1731731 0
1731953 0
1731989 0
1732070 0
1732198 14
1732206 31
1732327 60
1732333 26
1732381 44
1732431 24
1732435 1
1732492 13
1732513 0
1732670 9
1732750 107
1732973 0
1733053 24
1733099 0
1733101 0
1733125 0
1733477 0
1733555 0
1733631 0
1733667 0
1733815 20
1734099 0
1734215 0
1734271 0
1734295 0
1734456 0
1734535 4
1734682 1
1734838 0
1735138 2
1735202 0
1735222 0
1735279 0
1735870 0
1735906 0
1735930 0
1735954 5
1735978 0
1736002 0
1736032 41
1736056 20
1736204 0
1736232 17
1736266 67
1736417 0
1736434 0
1736484 0
1736490 2
1736534 0
1736551 13
1736577 20
1736589 72
1736593 92
1736717 0
1736813 0
1736843 0
1736924 45
1736927 10
1736948 0
1737078 33
1737281 35
1737317 0
1737341 0
1737371 2
1737524 0
1737602 0
1737662 0
1737746 0
1737905 53
1738115 63
1738222 0
1738316 0
1738384 0
1738419 16
1738477 9
1738549 0
1738588 0
1738600 58
1738849 9
1739041 37
1739104 58
1739206 35
1739212 5
1739252 0
1739298 3
1739535 42
1739547 0
1739553 0
1739655 62
1739943 21
1740182 0
1740276 46
1740324 10
1740466 0
1740557 0
1740691 0
1740826 0
1741497 0
1741598 0
1741650 4
1741686 23
1741755 25
1741864 0
1742179 2
1742322 8
1742393 0
1742529 0
1742599 0
1742657 0
1742682 68
1742845 13
1742860 0
1742875 16
1742988 37
1743001 0
1743157 0
1743214 13
1743251 0
1743308 53
1743397 17
1743498 27
1743546 7
1743600 1
1743652 0
1743698 0
1743771 51
1743929 0
1743972 0
1744017 0
1744182 0
1744341 0
1744518 0
1744647 0
1744746 0
1744858 36
1744891 153
1744999 0
1745044 0
1745509 37
1745530 0
1745670 0
1745732 0
1745745 0
1745783 0
1745868 0
1745910 0
1745919 0
1745934 0
1746012 0
1746078 0
1747011 0
1747091 0
1747118 6
1747298 0
1747337 0
1747442 0
1747499 0
1747636 2
1747712 5
1747727 24
1747739 0
1747904 3
1747967 0
1747982 6
1748085 5
1748149 0
1748177 0
1748417 0
1748504 0
1748513 16
1748582 0
1748618 2
1748637 1
1748873 0
1748888 0
1748936 0
1749020 0
1749104 0
1749236 7
1749266 0
1749290 0
1749383 0
1749461 0
1749650 0
1749716 3
1749818 0
1749925 0
1750076 0
1750142 2
1750208 0
1750295 0
1750513 0
1750547 0
1750706 0
1750709 0
1750712 0
1750784 0
1750857 0
1750889 0
1751137 4
1751221 66
1751323 22
1751471 3
1751569 0
1751602 91
1751715 0
1751723 0
1751732 0
1751768 0
1751774 0
1752150 0
1752429 20
1752489 26
1752555 0
1752629 0
1752738 0
1752834 0
1753020 0
1753053 0
1753197 0
1753425 0
1753440 0
1753603 0
1753605 0
1753615 0
1753624 0
1753638 0
1753754 14
1753778 0
1753796 5
1754199 23
1754202 38
1754247 16
1754408 0
1754480 0
1754835 0
1754877 0
1755092 0
1755137 0
1755148 0
1755197 11
1755368 0
1755861 0
1756145 0
1756257 0
1756386 4
1756416 0
1756452 0
1756482 20
1756530 0
1756536 0
1756554 4
1756713 7
1756749 0
1757051 0
1757084 0
1757124 0
1757259 0
1757364 0
1757407 54
1757452 20
1757536 0
1757647 5
1757692 5
1757821 3
1757902 0
1757947 0
1757989 0
1758028 5
1758061 5
1758175 0
1758205 0
1758223 0
1758331 1
1758388 4
1758517 6
1758631 13
1758776 0
1758807 0
1758817 0
1758831 0
1758851 0
1758863 0
1758887 0
1758963 0
1759170 0
1759262 0
1759346 0
1759393 0
1759404 0
1759428 0
1759453 14
1759551 0
1759756 17
1759830 0
1759902 13
1760334 26
1760430 4
1760532 23
1760577 14
1760664 0
1760700 3
1760829 18
1760844 57
1760925 0
1760980 0
1761018 0
1761094 0
1761112 49
1761262 16
1761265 10
1761412 0
1761727 0
1761787 139
1761817 0
1761967 63
1762164 40
1762410 30
1762496 104
1762532 0
1762631 0
1762679 14
1762931 0
1762937 95
1763007 102
1763106 0
1763163 0
1763344 0
1763362 0
1763419 0
1763503 0
1763725 0
1763737 0
1763904 0
1763921 0
1763928 0
1763949 0
1763973 0
1763986 0
1764015 0
1764036 0
1764060 0
1764177 0
1764213 0
1764426 0
1764540 0
1764615 0
1764630 0
1764669 0
1764744 0
1764750 0
1764849 0
1765050 0
1765128 0
1765191 0
1765236 0
1765278 0
1765452 0
1765555 0
1765566 0
1765659 0
1765690 0
1765697 0
1765719 11
1765723 0
1765804 0
1765912 0
1765930 0
1766023 0
1766035 0
1766182 0
1766188 0
1766256 0
1766370 0
1766391 0
1766467 0
1766511 0
1766552 0
1766566 0
1766621 0
1766647 0
1766659 0
1766674 69
1766681 0
1766697 2
1766712 0
1766718 0
1766722 0
1766728 0
1766853 0
1766862 0
1766943 0
1766950 41
1767186 0
1767237 0
1767247 0
1767263 0
1767274 0
1767356 87
1767779 40
1767968 12
1768445 20
1768747 315
1768778 63
1768825 0
1768890 12
1768971 0
1769076 1
1769328 0
1769361 34
1769736 0
1769841 6
1769913 105
1769928 0
1769954 0
1769961 0
1770007 0
1770028 0
1770063 0
1770117 0
1770392 0
1770427 0
1770463 0
1770484 38
1770530 12
1770592 0
1770640 0
1770655 65
1770665 0
1770733 69
1770789 0
1770897 109
1770901 19
1771053 0
1771144 20
1771157 0
1771421 11
1771581 4
1771747 0
1771872 0
1771919 2
1771929 42
1772098 0
1772189 0
1772244 22
1772247 43
1772261 0
1772293 0
1772329 0
1772486 33
1772603 0
1772614 5
1772642 0
1772762 49
1772790 0
1772924 0
1772954 0
1772961 0
1773064 0
1773227 0
1773299 0
1773361 0
1773392 2
1773490 2
1773529 3
1773748 0
1773904 0
1774048 0
1774269 0
1774284 0
1774302 54
1774451 12
1774455 10
1774515 0
1774610 3
1774619 5
1774652 4
1774724 28
1774767 0
1774805 0
1774958 29
1774988 0
1775016 0
1775079 0
1775231 0
1775270 0
1775375 0
1775416 0
1775468 0
1775585 0
1775597 5
1775728 0
1775908 8
1775919 0
1775975 5
1776034 0
1776038 0
1776105 0
1776183 0
1776227 0
1776231 0
1776255 3
1776264 107
1776303 28
1776324 1
1776543 0
1776578 0
1776720 31
1776765 16
1776774 0
1776786 9
1776925 0
1776972 0
1777101 12
1777316 0
1777484 58
1777546 0
1777554 99
1777591 0
1777657 0
1777765 0
1777853 0
1777867 32
1777933 29
1777978 0
1778056 0
1778071 42
1778623 1
1778833 2
1778897 7
1778905 0
1779352 0
1779401 0
1779415 13
1779660 0
1780190 11
1780198 0
1780234 0
1780466 0
1780493 67
1780675 0
1780777 0
1781245 0
1781353 0
1781389 0
1781462 0
1781668 0
1781863 0
1781887 0
1781890 31
1782163 161
1782253 58
1782635 0
1782772 0
1782820 9
1782946 0
1782986 0
1783039 0
1783078 0
1783364 0
1783446 0
1783496 31
1783547 0
1783802 0
1783822 20
1784098 61
1784116 33
1784823 0
1784833 31
1785091 19
1785291 0
1785305 0
1785462 0
1785594 10
1785618 0
1785624 0
1785881 0
1786166 0
1786504 0
1786566 0
1786609 0
1786642 0
1786720 12
1786758 0
1786780 1
1786852 0
1786954 0
1787008 65
1787285 23
1787308 0
1787353 0
1787367 0
1787428 3
1787455 0
1787596 39
1787872 0
1787883 0
1787902 6
1788015 0
1788228 5
1788465 0
1788643 0
1788873 0
1788928 0
1789030 0
1789036 0
1789213 0
1789567 0
1789708 3
1790190 5
1790632 0
1790641 48
1790643 0
1790651 0
1790673 0
1790698 0
1790712 0
1790726 0
1790951 0
1791191 0
1791279 0
1791305 1
1791476 0
1791644 3
1791671 0
1791744 0
1791845 0
1791977 8
1792058 0
1792080 0
1792103 54
1792173 0
1792264 39
1792639 0
1792775 4
1793147 0
1793216 0
1793288 0
1793450 0
1793456 0
1793467 0
1793567 0
1793790 0
1793827 0
1793913 0
1793979 5
1794294 1
1794372 0
1794494 0
1794637 10
1794661 0
1794721 0
1794817 0
1794884 0
1794888 8
1794925 8
1794971 0
1795172 24
1795190 0
1795200 0
1795225 8
1795388 0
1795445 33
1795484 0
1795757 44
1795793 0
1795946 40
1796069 0
1796464 0
1796698 55
1797049 0
1797298 44
1797430 59
1797586 0
1797621 1608
1797736 0
1797772 0
1797776 0
1797789 0
1797800 0
1797813 67
1797846 54
1797860 21
1797878 23
1798014 0
1798093 0
1798111 0
1798261 0
1798297 0
1798300 0
1798345 0
1798435 24
1798471 0
1798591 30
1798627 0
1798675 0
1798867 0
1798897 0
1798933 0
1798960 0
1798963 3
1798996 0
1799145 0
1799160 0
1799268 0
1799411 0
1799925 0
1799934 6
1800015 0
1800296 0
1800315 0
1800324 8
1800356 0
1800417 3
1800489 0
1800510 0
1800624 4
1800756 0
1800967 0
1801023 9
1801116 8
1801203 0
1801296 0
1801347 0
1801355 0
1801389 0
1801664 17
1801746 10
1801770 0
1802043 0
1802478 0
1802653 0
1802815 0
1802890 0
1803198 0
1803214 0
1803268 0
1803349 0
1803500 0
1803591 0
1803753 0
1803819 3
1803891 17
1803927 46
1803990 0
1803996 46
1804002 33
1804043 0
1804065 25
1804118 0
1804128 0
1804326 0
1804380 0
1804591 0
1804721 27
1804781 0
1804931 0
1805220 0
1805308 0
1805421 0
1805480 0
1805583 2
1805956 0
1806291 0
1806448 0
1806502 0
1806772 0
1806794 1
1806859 15
1806952 11
1806986 0
1807139 0
1807289 29
1807643 0
1807712 0
1807861 0
1808225 0
1808252 0
1808327 16
1808355 0
1808390 0
1808403 0
1808545 0
1808638 0
1808701 0
1808725 0
1808896 6
1808989 0
1809061 27
1809124 0
1809151 9
1809178 0
1809511 0
1809772 0
1809904 0
1810000 0
1810084 0
1810096 0
1810105 0
1810261 0
1810290 0
1810377 20
1810476 32
1810482 0
1810530 0
1810860 0
1810872 0
1810964 0
1811312 0
1811534 0
1811564 0
1811598 0
1811606 6
1811618 0
1811909 0
1811915 0
1812088 0
1812386 0
1812410 14
1812420 16
1812494 0
1812511 0
1812536 0
1812554 72
1812624 0
1812667 0
1812746 0
1812772 0
1812800 0
1812967 0
1813062 6
1813065 9
1813152 0
1813161 0
1813250 0
1813410 31
1813434 4
1813618 8
1813686 0
1813748 0
1813756 0
1813782 0
1813958 0
1813996 0
1814003 0
1814212 0
1814282 12
1814294 12
1814319 26
1814501 18
1814523 0
1814589 0
1814591 2
1814603 25
1814741 0
1814853 8
1814942 0
1814992 0
1815038 0
1815045 0
1815110 0
1815138 0
1815141 0
1815159 23
1815231 0
1815261 0
1815274 0
1815303 5
1815345 31
1815385 27
1815403 0
1815421 0
1815437 0
1815460 0
1815478 0
1815521 44
1815561 0
1815576 0
1815628 4
1815688 0
1815725 37
1815747 50
1815762 0
1815859 0
1815969 0
1816159 13
1816254 0
1816281 50
1816284 22
1816380 0
1816400 0
1816414 0
1816430 0
1816438 0
1816562 0
1816611 0
1816638 1
1816662 12
1816694 0
1816739 0
1816784 0
1816812 0
1816883 0
1816892 0
1816923 17
1816956 0
1817007 16
1817031 0
1817070 20
1817073 41
1817115 5
1817173 0
1817303 10
1817387 0
1817566 0
1817595 0
1817599 82
1817644 0
1817647 54
1817688 0
1817885 305
1817937 0
1817949 0
1818207 0
1818249 0
1818265 0
1818297 26
1818300 0
1818381 15
1818492 8
1818567 0
1818576 16
1818623 0
1818629 15
1818738 32
1818822 0
1818902 7
1818911 2
1818945 0
1818947 13
1818958 0
1819109 0
1819140 0
1819203 28
1819207 30
1819381 44
1819395 16
1819417 84
1819438 44
1819518 0
1819578 10
1819698 165
1819715 0
1819944 72
1819968 17
1820073 69
1820118 5
1820121 92
1820130 13
1820157 42
1820235 63
1820347 10
1820364 7
1820394 14
1820469 31
1820526 37
1820635 2
1820700 17
1820755 11
1820763 0
1820832 25
1820836 0
1820899 88
1820924 4
1821029 9
1821243 64
1821359 0
1821404 0
1821533 4
1821545 0
1821620 23
1821623 10
1821694 31
1821722 3
1821950 24
1821977 8
1822093 0
1822114 0
1822154 6
1822265 3
1822349 13
1822382 4
1822400 6
1822412 0
1822417 0
1822448 17
1822538 26
1822574 0
1822631 27
1822703 11
1822829 16
1822916 2
1823307 80
1823327 0
1823332 0
1823336 0
1823352 171
1823442 14
1823449 0
1823498 0
1823507 0
1823537 0
1823592 9
1823607 0
1823637 65
1823673 27
1823730 0
1823750 37
1823753 0
1823949 84
1823953 78
1823970 0
1823989 0
1824092 4
1824102 0
1824167 0
1824194 0
1824246 0
1824299 6
1824338 4
1824381 63
1824390 0
1824394 9
1824443 1
1824481 36
1824590 3
1824679 36
1824690 0
1824805 10
1824811 17
1824848 9
1824865 0
1824920 0
1824934 13
1825007 5
1825095 0
1825165 0
1825285 149
1825291 40
1825447 35
1825461 18
1825621 0
1825684 10
1825809 21
1825826 89
1825866 32
1825941 28
1825992 0
1825999 82
1826183 0
1826214 0
1826240 16
1826480 7
1826822 0
1826965 0
1827090 0
1827135 0
1827186 0
1827228 60
1827363 5
1827537 0
1827546 0
1827559 0
1827569 98
1827586 8
1827603 0
1827640 72
1827811 17
1827897 0
1828123 18
1828198 11
1828489 0
1828530 3
1828534 77
1828606 59
1828945 2
1829060 0
1829276 6
1829319 0
1829457 3
1829481 0
1829595 11
1829598 25
1829658 0
1830042 0
1830108 67
1830222 7
1830231 55
1830336 0
1830378 0
1830393 0
1830420 0
1830501 33
1830522 0
1830594 8
1830693 22
1830805 0
1831008 20
1831028 263
1831034 0
1831085 0
1831283 0
1831322 4
1831445 96
1831472 0
1831559 6
1831878 0
1832166 75
1832201 0
1832251 0
1832327 120
1832337 97
1832374 10
1832378 0
1832398 0
1832438 0
1832492 7
1832513 0
1832620 13
1832650 0
1832802 21
1832853 22
1832934 0
1833168 44
1833226 0
1833350 0
1833372 0
1833427 0
1833509 59
1833626 0
1833881 20
1833930 0
1833987 2
1834007 18
1834252 0
1834434 6
1834471 0
1834490 0
1834652 0
1834661 15
1834686 0
1834740 13
1834850 66
1835036 0
1835114 20
1835132 31
1835303 0
1835330 0
1835364 0
1835390 0
1835481 0
1835483 0
1835698 0
1835826 45
1835850 0
1835860 9
1835956 8
1836051 0
1836121 0
1836211 83
1836226 33
1836262 0
1836304 11
1836307 0
1836325 0
1836355 0
1836478 91
1836655 51
1836720 0
1836817 0
1836829 37
1836933 200
1836957 0
1836997 0
1837031 33
1837076 30
1837106 0
1837144 0
1837175 42
1837208 0
1837325 28
1837385 0
1837525 66
1837793 7
1837795 0
1837813 0
1837832 4
1838000 0
1838011 25
1838153 0
1838261 0
1838326 0
1838365 0
1838389 0
1838426 1
1838507 0
1838563 41
1838567 0
1838630 0
1838681 0
1838730 0
1838737 0
1838743 0
1838750 0
1838861 21
1839074 26
1839221 0
1839470 0
1839566 0
1839672 19
1839693 0
1839710 2
1839787 5
1840001 0
1840049 0
1840207 0
1840211 0
1840224 0
1840412 0
1840435 27
1840453 0
1840605 0
1840665 0
1840708 0
1840711 10
1840729 0
1840761 0
1840839 0
1840938 0
1840995 8
1841094 0
1841144 0
1841203 0
1841272 0
1841347 18
1841424 0
1841458 0
1841644 18
1841746 29
1841749 1589
1841761 0
1841971 0
1842014 21
1842028 0
1842043 0
1842234 0
1842315 0
1842393 0
1842426 7
1842498 0
1842591 3
1842645 38
1842681 0
1842702 25
1842756 0
1842855 0
1842942 7
1842954 25
1843059 23
1843077 57
1843137 0
1843195 0
1843245 0
1843253 0
1843287 0
1843349 0
1843365 3
1843708 0
1843756 35
1843867 0
1843894 0
1844230 3
1844349 80
1844418 0
1844451 4
1844577 51
1844668 35
1844752 0
1844791 0
1844934 0
1844959 2
1845053 21
1845102 5
1845177 15
1845348 0
1845480 0
1845502 0
1845732 0
1845833 0
1846169 0
1846211 0
1846244 13
1846310 0
1846358 5
1846550 0
1846748 0
1846946 0
1847096 0
1847333 0
1847415 0
1847471 2
1847780 40
1847798 21
1847912 17
1847966 0
1848049 0
1848245 0
1848256 0
1848305 0
1848382 0
1848440 0
1848686 0
1848712 0
1848746 0
1848748 61
1848845 0
1848887 12
1849993 37
1850114 100
1850357 7
1850598 953
1850601 0
1850652 20
1850694 31
1850696 30
1850731 0
1850776 11
1850865 28
1850905 0
1851034 41
1851067 53
1851149 0
1851253 7
1851256 81
1851513 0
1851577 15
1851676 13
1851685 0
1851703 0
1851799 1
1851856 16
1851907 101
1852012 1
1852030 12
1852036 0
1852042 2
1852105 36
1852124 51
1852163 38
1852193 75
1852214 21
1852225 0
1852264 0
1852439 19
1852493 0
1852550 0
1852600 23
1852691 33
1852950 0
1852962 0
1852978 4
1853020 14
1853050 29
1853284 29
1853296 31
1853371 4
1853470 0
1853542 0
1854109 17
1854584 10
1854619 2
1854803 0
1854959 27
1855053 15
1855070 5
1855078 66
1855085 60
1855094 0
1855125 0
1855137 0
1855461 187
1855683 0
1855764 43
1856022 2
1856253 0
1856847 0
1856858 34
1857091 38
1857133 0
1857222 0
1857534 51
1857554 0
1857611 11
1857983 18
1858197 2
1858251 5
1858277 35
1858304 0
1858436 0
1858445 0
1858457 0
1858486 12
1858735 0
1858765 0
1858818 0
1858831 0
1858876 0
1859134 0
1859168 0
1859191 9
1859204 0
1859286 0
1859327 0
1859346 32
1859404 0
1859432 0
1859520 1
1859631 31
1860006 20
1860131 30
1860175 0
1860489 0
1860678 13
1860687 11
1860765 0
1860774 0
1860858 10
1860879 25
1860921 8
1861016 0
1861110 1
1861122 4
1861131 11
1861247 2
1861294 0
1861303 0
1861336 0
1861493 0
1861738 67
1861756 75
1861780 0
1861802 329
1861924 129
1862121 0
1862204 0
1862422 0
1862859 0
1862892 22
1862898 0
1862947 7
1862983 0
1863017 38
1863120 0
1863348 0
1863611 0
1863674 0
1863708 0
1863716 0
1863803 25
1863874 0
1863881 3
1863978 0
1864043 0
1864066 0
1864097 0
1864265 0
1864466 43
1864509 0
1864551 0
1864609 0
1864616 0
1864679 0
1865049 34
1865067 36
1865167 113
1865353 0
1865574 0
1865619 0
1865757 0
1865794 49
1865845 16
1865881 363
1865920 0
1866067 0
1866119 0
1866213 0
1866361 14
1866397 44
1866400 35
1866406 111
1866444 0
1866600 0
1866650 0
1866891 23
1866960 0
1867155 2
1867306 0
1867373 0
1867468 26
1867481 20
1867484 103
1867517 76
1867556 29
1867688 128
1867724 0
1867799 56
1867823 13
1867907 0
1868049 0
1868078 0
1868195 149
1868249 0
1868319 130
1868335 0
1868502 9
1868514 0
1868543 0
1868599 36
1868778 0
1868805 49
1868941 17
1868973 0
1869051 4
1869136 52
1869154 0
1869162 0
1869220 0
1869246 1
1869270 33
1869376 0
1869389 0
1869438 0
1869444 26
1869575 0
1869600 51
1869693 0
1869714 0
1869856 0
1869876 0
1870066 0
1870303 8
1870356 0
1870456 47
1870626 26
1870753 177
1870799 32
1870814 18
1870929 0
1870942 0
1870975 0
1871034 7
1871040 0
1871078 1
1871080 0
1871109 0
1871123 6
1871280 0
1871370 11
1871445 10
1871584 17
1871683 8
1871686 14
1871713 93
1871759 2
1871873 30
1871933 0
1872103 0
1872406 0
1872422 0
1872657 0
1872750 36
1872871 0
1872882 0
1872910 0
1872937 0
1872982 0
1873126 24
1873132 24
1873156 0
1873369 13
1873580 10
1873789 0
1873812 0
1873877 0
1874102 0
1874228 0
1874355 0
1874542 0
1874580 8
1874761 0
1875206 11
1875230 0
1875239 0
1875268 0
1875288 15
1875305 0
1875317 25
1875480 22
1875790 0
1875805 45
1875955 113
1875965 0
1876054 26
1876084 44
1876106 6
1876303 0
1876357 0
1876592 35
1876652 71
1876660 167
1876762 27
1876766 3
1876856 22
1877006 19
1877178 0
1877254 22
1877278 0
1877629 17
1877664 79
1877710 0
1877840 0
1877886 0
1877925 0
1877993 5
1878020 0
1878034 0
1878096 9
1878131 715
1878262 20
1878279 34
1878339 0
1878358 5
1878366 9
1878449 2
1878516 27
1878518 64
1878655 0
1878729 4
1878779 0
1878807 0
1878869 70
1879035 125
1879050 0
1879234 9
1879249 0
1879270 39
1879278 37
1879335 6
1879676 0
1879989 26
1880089 0
1880129 0
1880213 23
1880313 0
1880383 0
1880471 0
1880492 0
1880503 14
1880594 110
1880698 97
1880760 0
1880857 0
1880890 0
1880911 0
1881114 0
1881230 0
1881294 0
1881499 0
1881520 42
1881685 0
1881745 24
1882141 0
1882423 0
1882482 0
1882560 0
1882626 0
1882686 0
1882826 0
1883191 1
1883298 0
1883311 14
1883371 0
1883375 0
1883410 33
1883447 0
1884395 0
1884416 0
1884419 0
1884582 0
1884617 0
1884720 0
1884822 0
1884977 0
1885043 0
1885127 0
1885264 0
1885277 0
1885285 0
1885299 12
1885337 0
1885347 0
1885539 0
1885589 0
1885706 53
1885734 38
1885845 102
1885910 0
1886129 27
1886207 17
1886243 19
1886360 0
1886390 11
1886495 0
1886621 3
1886651 43
1886723 28
1886798 21
1886853 7
1886897 3
1886948 24
1886987 0
1887109 15
1887121 0
1887460 0
1887657 69
1887838 0
1887887 0
1888125 40
1888260 0
1888589 0
1888628 0
1888649 0
1888673 0
1888748 0
1888850 0
1888862 0
1888910 0
1888916 0
1888952 0
1888965 0
1889159 0
1889225 0
1889321 0
1889339 0
1889357 0
1889378 0
1889411 0
1889421 0
1889570 0
1889660 0
1889777 0
1889855 0
1890126 0
1890151 0
1890163 0
1890174 0
1890276 0
1890288 84
1890290 110
1890415 0
1890436 0
1890521 48
1890550 17
1890597 0
1890653 0
1890657 0
1890688 0
1890691 67
1890701 11
1890944 0
1890980 7
1891070 0
1891315 0
1891328 0
1891358 0
1891381 0
1891476 0
1891725 38
1891793 0
1891955 53
1891967 6
1892027 0
1892117 78
1892208 5
1892246 0
1892349 0
1892386 42
1892422 70
1892550 0
1892565 0
1892626 0
1892645 16
1892657 0
1892735 55
1892753 0
1892879 0
1893061 0
1893179 0
1893218 31
1893335 38
1893482 0
1893551 0
1893680 0
1893761 0
1893859 0
1893895 0
1893904 2
1893936 9
1893938 6
1894157 0
1894439 0
1894502 0
1894886 0
1895002 0
1895027 0
1895199 0
1895341 0
1895698 68
1895735 0
1895899 9
1895921 0
1896014 14
1896020 0
1896030 0
1896250 0
1896439 10
1896480 21
1896555 19
1896568 0
1896709 0
1896759 0
1896862 0
1896888 0
1896933 0
1896970 11
1897032 11
1897050 0
1897102 0
1897104 21
1897159 9
1897225 0
1897249 0
1897384 0
1897877 0
1898127 0
1898421 0
1898458 0
1898678 2
1898757 22
1898760 0
1898944 0
1899022 0
1899179 0
1899292 0
1899736 0
1899817 0
1900009 7
1900172 0
1900244 0
1900357 0
1900383 0
1900427 0
1900594 0
1900596 0
1900720 0
1900724 0
1900753 0
1900789 0
1900846 0
1900870 0
1900972 0
1901120 0
1901170 0
1901274 0
1901288 0
1901295 0
1901346 0
1901472 0
1901495 0
1901514 0
1901700 0
1901793 0
1901904 0
1901913 0
1901970 0
1901997 0
1902056 0
1902060 0
1902081 0
1902106 0
1902377 0
1902440 0
1902728 0
1902830 0
1902851 0
1902960 0
1903259 0
1903351 0
1903506 0
1903777 0
1903876 0
1904080 0
1904134 3
1904632 7
1905290 3
1905432 2
1905600 0
1905616 0
1905633 0
1905792 0
1905814 0
1905876 0
1905960 23
1906019 76
1906160 0
1906249 0
1906284 0
1906295 0
1906381 0
1906389 0
1906411 0
1906438 0
1906445 0
1906470 0
1906491 0
1906742 0
1906771 0
1906826 26
1906832 67
1906870 0
1906918 0
1906953 0
1907058 85
1907199 0
1907209 38
1907291 0
1907345 57
1907408 0
1907463 0
1907490 0
1907904 5
1907933 26
1907970 0
1908013 0
1908235 0
1908301 0
1908381 0
1908392 0
1908437 0
1908448 0
1908589 0
1908910 0
1908944 0
1908970 0
1908973 0
1909078 0
1909087 0
1909159 0
1909788 0
1909878 6
1910207 0
1910312 0
1910322 0
1910356 0
1910413 0
1910445 0
1910466 0
1910483 0
1910503 0
1910520 0
1910685 0
1910848 0
1910977 0
1911103 0
1911169 0
1911241 0
1911268 0
1911439 0
1911847 0
1911940 29
1911952 0
1912045 0
1912138 0
1912210 0
1912234 0
1912478 0
1912498 12
1912765 233
1912959 0
1913005 20
1913111 9
1913130 0
1913179 70
1913185 3
1913197 0
1913220 0
1913335 0
1913417 0
1913459 0
1913471 0
1913570 77
1913742 7
1913771 49
1913789 13
1913894 5
1913903 0
1914047 102
1914086 0
1914304 0
1914342 0
1914602 0
1914611 97
1914715 38
1914730 0
1914751 0
1914774 0
1914776 0
1914796 0
1914884 0
1915013 138
1915103 99
1915106 10
1915112 0
1915121 133
1915127 52
1915142 0
1915166 0
1915355 33
1915367 60
1915589 53
1915631 72
1915682 5
1915694 1
1915730 24
1915793 2
1915841 0
1915889 0
1915913 14
1915964 4
1916027 0
1916059 0
1916080 0
1916086 0
1916229 0
1916265 0
1916499 33
1916545 0
1916680 0
1916719 0
1916791 29
1917034 11
1917090 4
1917112 0
1917120 0
1917133 41
1917168 0
1917283 0
1917325 0
1917421 0
1917661 0
1917766 0
1917937 0
1918021 0
1918105 0
1918579 0
1918594 0
1918690 0
1918717 0
1918732 0
1918738 0
1918752 0
1918879 0
1918890 0
1918933 0
1919047 29
1919255 0
1919292 0
1919357 17
1919506 0
1919551 0
1919680 38
1919806 91
1919835 0
1919969 0
1920025 0
1920088 27
1920194 0
1920280 23
1920450 21
1920454 0
1920511 0
1920652 0
1920757 8
1920883 0
1920934 0
1920937 2
1921137 0
1921194 8
1921266 0
1921343 0
1921416 0
1921473 0
1921494 0
1921705 0
1921879 0
1921920 0
1921956 57
1922034 0
1922069 0
1922081 0
1922234 0
1922426 4
1922555 0
1922588 0
1922598 0
1922624 0
1922753 0
1922792 16
1922885 0
1922934 3
1922991 0
1923003 14
1923051 23
1923141 3
1923225 0
1923537 0
1923579 0
1923612 0
1923657 0
1923681 1
1923738 0
1923780 0
1923957 8
1924068 25
1924077 0
1924098 24
1924185 11
1924242 10
1924263 40
1924284 0
1924356 0
1924368 0
1924401 304
1924435 0
1924620 21
1924684 0
1924706 0
1924743 10
1924917 44
1924929 5
1925061 34
1925173 13
1925211 0
1925248 0
1925259 12
1925655 0
1925954 0
1926242 0
1926315 48
1926537 0
1926720 0
1927098 0
1927140 32
1927275 0
1927307 0
1927406 0
1927767 0
1927824 0
1928183 17
1928276 6
1928529 0
1928558 0
1928583 33
1928598 9
1928656 0
1928756 0
1928808 0
1928853 0
1929021 5
1929064 0
1929080 0
1929336 46
1929567 0
1929621 0
1929637 0
1929679 8
1929735 1
1930015 0
1930036 84
1930091 0
1930209 27
1930301 0
1930522 0
1930567 0
1930577 1
1930672 10
1930768 21
1930867 30
1930929 0
1931151 95
1931238 0
1931275 39
1931341 56
1931504 0
1931519 0
1931579 0
1931651 53
1931716 0
1931766 0
1931789 141
1931871 0
1932079 0
1932106 0
1932148 24
1932234 0
1932379 22
1932591 0
1932781 0
1932846 10
1932864 0
1932936 0
1932966 0
1933000 8
1933038 10
1933081 11
1933122 431
1933124 0
1933134 0
1933140 0
1933254 0
1933293 0
1933343 0
1933373 0
1933443 15
1933898 0
1933910 0
1934016 0
1934056 60
1934087 0
1934159 0
1934240 0
1934279 12
1934300 42
1934399 22
1934411 2
1934593 0
1934619 0
1934635 53
1934647 17
1934656 0
1934856 12
1934865 0
1934869 0
1934936 0
1935008 8
1935095 0
1935262 0
1935482 0
1935737 0
1935791 0
1935806 0
1935877 0
1935897 29
1936090 0
1936154 0
1936261 0
1936537 0
1936636 0
1936645 5
1936726 0
1936765 0
1936822 0
1936963 0
1937033 4
1937142 22
1937207 0
1937250 0
1937286 0
1937298 0
1937370 0
1937413 0
1937459 3
1937515 32
1937569 10
1937615 0
1937749 0
1937811 0
1937853 18
1937859 21
1938112 22
1938149 0
1938157 0
1938175 0
1938182 0
1938343 0
1938400 11
1938408 0
1938502 12
1938508 17
1938572 50
1938637 2
1938746 39
1938803 24
1938878 13
1938908 10
1938925 7
1939037 66
1939115 16
1939124 2
1939142 5
1939151 69
1939154 13
1939199 76
1939304 20
1939328 60
1939557 0
1939574 158
1939694 8
1939754 0
1939834 47
1939855 81
1939877 28
1939891 29
1940065 33
1940069 46
1940116 0
1940213 20
1940231 0
1940387 0
1940443 14
1940456 8
1940474 35
1940735 3
1940873 128
1940903 70
1940982 36
1941002 34
1941091 11
1941278 404
1941437 0
1941545 29
1941626 52
1941674 224
1941743 21
1941753 2
1941869 0
1941924 0
1941936 82
1941977 30
1942110 47
1942114 12
1942161 1
1942258 29
1942276 0
1942445 0
1942447 0
1942454 0
1942760 0
1942846 0
1942900 30
1943202 0
1943220 5
1943350 0
1943384 0
1943394 12
1943446 12
1943482 0
1943494 0
1943558 0
1943574 0
1943580 0
1943583 0
1943593 0
1943717 0
1943763 0
1943791 0
1943799 0
1943811 0
1943897 0
1943915 0
1943954 48
1943956 9
1943981 4
1943984 17
1944009 0
1944016 0
1944039 115
1944126 83
1944152 43
1944165 0
1944224 0
1944353 0
1944363 0
1944438 0
1944528 39
1944531 15
1944611 1
1944631 0
1944672 0
1944697 0
1944716 0
1944758 0
1944776 0
1944791 13
1944871 0
1944915 0
1944919 81
1944953 50
1944977 0
1944980 64
1945067 53
1945121 0
1945138 0
1945145 22
1945196 0
1945242 28
1945311 9
1945323 2
1945329 62
1945479 0
1945551 0
1945577 27
1945735 0
1945769 0
1945817 0
1945841 0
1945871 0
1946070 5
1946236 0
1946381 0
1946454 0
1946521 0
1946685 0
1946847 0
1946998 0
1947100 0
1947256 0
1947481 0
1947727 21
1947766 0
1947778 0
1947787 0
1947825 13
1947937 0
1948053 0
1948079 0
1948189 0
1948217 9
1948313 0
1948359 0
1948447 0
1948471 0
1948513 26
1948541 0
1948555 27
1948741 0
1948811 0
1948848 0
1949019 0
1949316 0
1949426 51
1949522 0
1949685 0
1949724 0
1949757 7
1949782 0
1949883 0
1949923 0
1949958 0
1950030 0
1950054 0
1950075 0
1950261 0
1950303 0
1950388 0
1950399 14
1950422 0
1950756 0
1950971 0
1951005 0
1951119 0
1951232 3
1951367 0
1951373 0
1951601 0
1951696 0
1951702 0
1951789 0
1952082 0
1952167 0
1953259 0
1953363 0
1953372 0
1953381 0
1953426 0
1953597 0
1953711 0
1954182 0
1954268 0
1954305 0
1954361 0
1954413 0
1954503 0
1954609 0
1954821 0
1955179 0
1955368 0
1955387 0
1955404 38
1955450 0
1955468 0
1955611 4
1955756 1
1955804 62
1955930 33
1956005 0
1956098 5
1956188 13
1956260 9
1956281 0
1956469 50
1956484 70
1956487 4
1956537 0
1956607 0
1956877 0
1956928 0
1957036 0
1957054 0
1957084 0
1957234 0
1957282 0
1957369 0
1957399 0
1957450 0
1957519 0
1957612 0
1957624 0
1957687 0
1957756 0
1957839 0
1957864 0
1957921 0
1958004 0
1958095 0
1958182 0
1958217 0
1958278 0
1958461 0
1958497 0
1958578 0
1958605 0
1958656 0
1958770 0
1958881 0
1958893 0
1958950 0
1958965 0
1958978 0
1959244 13
1959400 0
1959487 14
1959498 0
1959517 0
1959558 0
1959782 3
1959850 0
1960065 0
1960147 37
1960177 86
1960225 10
1960276 0
1960354 36
1960468 182
1960507 17
1960876 0
1960897 0
1961023 8
1961320 51
1961350 697
1961404 5
1961419 6
1961504 22
1961514 0
1961518 0
1961596 0
1961606 0
1961632 0
1961669 0
1961707 2
1961727 6
1961937 49
1962174 54
1962201 0
1962210 8
1962575 216
1962600 53
1962687 0
1962918 0
1963242 0
1963437 0
1963456 35
1963458 111
1963563 0
1963779 10
1963905 0
1963947 0
1963965 19
1963975 0
1963980 0
1963985 0
1963990 0
1964039 0
1964139 0
1964265 0
1964280 0
1964328 0
1964685 0
1964984 0
1965147 0
1965154 60
1965164 0
1965169 0
1965179 0
1965184 0
1965189 0
1965194 0
1965198 0
1965227 0
1965266 0
1965281 0
1965308 0
1965342 0
1965612 0
1965648 0
1965711 0
1965814 0
1965864 0
1966053 0
1966149 0
1966215 4
1966227 0
1966254 0
1966473 20
1966477 18
1966518 0
1966633 33
1966761 0
1966776 0
1967138 0
1967141 0
1967255 0
1967497 0
1967708 0
1967792 16
1967920 0
1968066 0
1968075 0
1968578 0
1968700 0
1969085 0
1969123 0
1969256 0
1969305 0
1969551 0
1969595 0
1970480 0
1970482 0
1970655 5
1970907 0
1970970 12
1971380 1
1972040 0
1972046 0
1972060 0
1972256 18
1972490 0
1972518 0
1972689 0
1972699 0
1972749 0
1972802 0
1972852 0
1973590 0
1973640 0
1973671 0
1973683 0
1973712 0
1973749 0
1973845 0
1973860 0
1974034 0
1974145 5
1974164 0
1974370 25
1974470 0
1974539 3
1974652 0
1974683 30
1975029 4
1975145 13
1975262 33
1975430 23
1975452 0
1975456 0
1975467 0
1975473 0
1975477 0
1975481 0
1975488 0
1975498 0
1975514 0
1975576 0
1975712 0
1975832 3
1975913 0
1976057 0
1976690 0
1976891 0
1976896 0
1976941 29
1977244 11
1977280 0
1977419 0
1977762 7
1977795 43
1977939 0
1978382 0
1978493 0
1978565 37
1979059 86
1979176 0
1979203 0
1979561 7
1979627 8
1979645 0
1979665 16
1979669 63
1979819 98
1979843 4
1979889 0
1979915 0
1979942 3
1980041 0
1980176 0
1980257 0
1980320 26
1980701 0
1980810 0
1980866 0
1980980 0
1982142 0
1982250 18
1982466 71
1982715 0
1982901 104
1982921 0
1983042 4
1983174 65
1983247 1
1983522 0
1983525 21
1984008 0
1984050 25
1984098 0
1984300 0
1984335 0
1984923 13
1984950 0
1985099 0
1985112 0
1985157 0
1985203 0
1985268 0
1985658 0
1986161 0
1986215 0
1986300 0
1986366 0
1986386 0
1986506 0
1986545 1
1986608 12
1986683 45
1986710 0
1986725 3
1986900 22
1987038 0
1987216 0
1987230 0
1987530 4
1987540 0
1987748 0
1987815 0
1987881 24
1987910 0
1988047 13
1988056 24
1988059 0
1988120 0
1988144 6
1988204 28
1988264 0
1988382 0
1988426 22
1988460 0
1988480 0
1988560 0
1988579 0
1989185 0
1989227 0
1989257 2
1989293 0
1989323 0
1989449 0
1989511 0
1989745 0
1989884 0
1989962 18
1989983 39
1990012 0
1990018 23
1990051 0
1990142 0
1990325 34
1990403 26
1990445 0
1990547 14
1990637 0
1990679 28
1990694 0
1990775 0
1990931 0
1990940 117
1990964 0
1991030 6
1991045 0
1991048 0
1991066 0
1991075 3
1991240 31
1991243 45
1991312 5
1991330 0
1991369 0
1991384 0
1991499 0
1991517 0
1991730 8
1991787 0
1991862 15
1991874 0
1992027 0
1992120 0
1992147 0
1992192 0
1992198 55
1992336 0
1992399 0
1992600 7
1992612 6
1992651 7
1992732 1
1992870 0
1992901 0
1992907 0
1992924 0
1992950 0
1992965 3
1993042 0
1993062 0
1993120 0
1993165 17
1993391 27
1993603 0
1993644 0
1993960 6
1993986 0
1993988 0
1994106 0
1994148 5
1994316 12
1994403 0
1994446 0
1994508 25
1994735 4
1995030 0
1995059 0
1995211 14
1995300 58
1995309 12
1995450 31
1995453 66
1995612 0
1995714 0
1995840 4
1995945 0
1996069 1
1996129 5
1996207 28
1996251 0
1996272 0
1996458 27
1996626 0
1996692 0
1996774 49
1996841 19
1996871 0
1996889 0
1996919 242
1996929 0
1996960 9
1997017 25
1997020 69
1997154 115
1997180 0
1997229 0
1997280 0
1997301 503
1997313 0
1997343 0
1997502 36
1997505 35
1997529 10
1997870 0
1997935 0
1997956 38
1997990 3
1998079 8
1998099 22
1998113 32
1998165 0
1998610 0
1998804 0
1998925 0
1999090 0
1999625 0
1999990 0
2000041 0
2000076 0
2000113 8
2000128 0
2000142 5
2000152 5
2000424 0
2000431 0
2000475 0
2000542 0
2000553 15
2000573 0
2000586 0
2000608 36
2000611 47
2000619 14
2000639 4
2000650 0
2000698 54
2000748 28
2000973 56
2001105 9
2001255 0
2001499 0
2001641 13
2001653 0
2001699 9
2001771 106
2001915 27
2001945 24
2002020 9
2002152 0
2002157 0
2002236 0
2002401 0
2002512 0
2002563 0
2002569 0
2002581 0
2002625 0
2002848 0
2002862 13
2002889 0
2002896 9
2003028 21
2003070 12
2003124 12
2003220 4
2003310 0
2003485 0
2003593 0
2003663 0
2004078 0
2004119 0
2004312 0
2004654 0
2004754 0
2004889 20
2004898 0
2005229 56
2005232 0
2005259 0
2005397 0
2005531 70
2005771 127
2005825 6
2005936 0
2006014 18
2006121 0
2006176 0
2006373 0
2006745 0
2006892 0
2006979 12
2006985 0
2007159 12
2007234 0
2007411 14
2007594 0
2007609 8
2007615 0
2007654 19
2007794 0
2007816 5
2008305 0
2008326 1
2008464 4
2008491 8
2008625 0
2008776 0
2008782 0
2008948 0
2009112 0
2009127 0
2009199 8
2009313 7
2009485 0
2009498 3
2009574 0
2009644 0
2009675 31
2009705 0
2009720 26
2009736 1
2009778 21
2009893 0
2009914 0
2010064 0
2010085 9
2010136 38
2010138 0
2010166 28
2010355 10
2010497 0
2010701 72
2010749 20
2011097 0
2011121 3
2011163 0
2011172 11
2011181 3
2011193 32
2011208 1
2011220 0
2011226 0
2011244 13
2011298 3
2011307 0
2011327 0
2011363 13
2011382 11
2011436 7
2011440 5
2011451 0
2011565 12
2011605 8
2011796 1
2011871 52
2011973 0
2012132 5
2012156 0
2012235 0
2012297 0
2012327 0
2012340 0
2012387 0
2012460 0
2012472 0
2012545 1
2012599 87
2012602 59
2012781 3
2012808 38
2012955 2
2012970 3
2013012 0
2013267 2
2013477 18
2013504 14
2013516 18
2013590 0
2013600 4
2013609 55
2013645 0
2013795 0
2013908 26
2013920 4
2013976 0
2014029 0
2014140 0
2014359 0
2014401 0
2014433 0
2014440 0
2014458 0
2014521 0
2014533 0
2014686 0
2014707 0
2014767 0
2015007 0
2015136 80
2015139 2
2015166 0
2015242 0
2015338 9
2015383 0
2015403 9
2015485 5
2015745 2
2015802 0
2015950 0
2016002 0
2016030 45
2016041 33
2016111 13
2016126 0
2016327 5
2016634 0
2016787 87
2017150 0
2017204 4
2017238 27
2017272 50
2017346 26
2017593 0
2017902 0
2018175 0
2018241 0
2018868 0
2019006 0
2019879 1
2019894 0
2020170 1
2020236 0
2020449 20
2020475 0
2020793 0
2020833 0
2020895 8
2021072 0
2021297 0
2021405 2
2021462 0
2021690 0
2022095 4
2022110 0
2022327 0
2022344 0
2022614 0
2022701 4
2022838 0
2023176 0
2023238 0
2023547 0
2023610 0
2023756 9
2024009 0
2024107 0
2024215 0
2024444 0
2024476 0
2024491 0
2024539 0
2024576 1
2024782 8
2024795 41
2024801 1
2024956 30
2025027 0
2025038 0
2025163 0
2025202 1
2025220 0
2025280 0
2025283 0
2025313 0
2025331 0
2025502 0
2025870 0
2026087 4
2026142 0
2026184 0
2026240 7
2026369 34
2026376 0
2026800 9
2026884 74
2027066 0
2027222 0
2027267 0
2027288 111
2027313 88
2027319 102
2027333 11
2027349 31
2027373 0
2027419 0
2027455 10
2027467 0
2027514 0
2027775 0
2027889 34
2028107 1
2028424 26
2028477 41
2028561 9
2029279 0
2029285 0
2029490 0
2029602 0
2029661 0
2029727 0
2029736 0
2029856 0
2029880 0
2029976 0
2030003 0
2030063 0
2030192 0
2030285 0
2030312 0
2030807 0
2031131 10
2031239 45
2031293 0
2031317 0
2031324 0
2031345 0
2031352 0
2031386 1
2031414 31
2031472 18
2031642 2
2031646 0
2032075 0
2032211 0
2032395 0
2032427 14
2032460 0
2032553 1
2032883 0
2032925 0
2033066 0
2033270 0
2033282 0
2033427 0
2033503 79
2033557 0
2033636 0
2033806 21
2034041 0
2034141 0
2034388 0
2034467 0
2035655 3
2035893 7
2035905 2
2035927 0
2035997 0
2036307 0
2036385 0
2036409 0
2036577 3
2036643 11
2036649 12
2037062 32
2037070 0
2037140 6
2037179 5
2037252 57
2037285 0
2037387 0
2037409 0
2037444 0
2037482 0
2037534 2
2037578 0
2037615 0
2037636 5
2037654 0
2037705 10
2037719 0
2037816 0
2037831 0
2037882 10
2037901 0
2038104 0
2038118 0
2038140 0
2038167 0
2038176 6
2038305 11
2038308 6
2038338 0
2038368 0
2038446 14
2038527 0
2038611 0
2038647 0
2038686 0
2038692 2
2038719 11
2038725 0
2038911 0
2038956 0
2038974 2
2038980 1
2039067 3
2039103 0
2039124 0
2039232 0
2039277 0
2039373 0
2039376 3
2039472 0
2039502 4
2039573 0
2039682 0
2039697 0
2039733 0
2039763 0
2039781 0
2039867 0
2040087 8
2040129 0
2040144 26
2040243 0
2040288 0
2040528 0
2040702 0
2040766 91
2041057 13
2041090 0
2041183 47
2041229 0
2041243 0
2041447 61
2041471 4
2041502 0
2041549 0
2041606 11
2041723 11
2041810 0
2041930 0
2042008 0
2042075 5
2042295 0
2042357 0
2042381 0
2042453 6
2042509 4
2042556 0
2042568 0
2042585 30
2042603 0
2042789 18
2042873 0
2042876 0
2043218 0
2043254 19
2043556 10
2043752 47
2043854 13
2043903 0
2044065 0
2044101 0
2044109 0
2044209 0
2044364 1
2044634 0
2044742 0
2044964 65
2045078 0
2045274 0
2045313 0
2045396 1
2045663 5
2045678 0
2045851 0
2045886 0
2046235 0
2046307 2
2046331 0
2046568 0
2046781 10
2046896 0
2046955 5
2047043 19
2047051 0
2047205 0
2047432 0
2047495 0
2047598 0
2047606 0
2047636 0
2047652 0
2047688 0
2047691 0
2047898 0
2047904 0
2047917 14
2047950 0
2048000 0
2048026 0
2048300 12
2048354 39
2048546 0
2048550 1
2048601 0
2048619 0
2048624 0
2048635 0
2048649 0
2048669 6
2048719 0
2048803 18
2048852 26
2048858 5
2049066 14
2049138 0
2049178 3
2049206 32
2049212 0
2049357 0
2049510 0
2049537 0
2049631 32
2049649 53
2049711 0
2049910 0
2050152 0
2050180 138
2050240 24
2050351 6
2050479 6
2050482 4
2050499 0
2050536 0
2050592 46
2050598 0
2050837 81
2050983 23
2051055 42
2051169 0
2051322 0
2051445 0
2051475 0
2051482 0
2051491 0
2051545 0
2051570 0
2051836 0
2051887 0
2051908 8
2052115 50
2052199 37
2052205 7
2052397 13
2052582 0
2052593 53
2052681 0
2052713 0
2052757 23
2052810 0
2052869 2
2052923 139
2052959 0
2053193 0
2053205 37
2053256 0
2053328 0
2053409 0
2053472 18
2053538 0
2053595 0
2053631 0
2053658 0
2053667 86
2053670 0
2053679 0
2053700 0
2053763 51
2053811 0
2053865 22
2053877 0
2053907 83
2053922 0
2053964 0
2053970 0
2054057 15
2054075 0
2054108 0
2054213 0
2054302 0
2054375 0
2054464 0
2054640 0
2054673 1
2054690 0
2054715 0
2054800 10
2054916 4
2055015 0
2055090 0
2055139 32
2055222 0
2055225 0
2055255 0
2055423 0
2055504 11
2055537 0
2055665 0
2055671 90
2055704 17
2055726 0
2055767 0
2055794 0
2055875 20
2055944 0
2056225 0
2056361 23
2056400 0
2056418 31
2056795 0
2056843 0
2056915 24
2056981 0
2057008 0
2057029 0
2057050 0
2057071 44
2057161 0
2057167 0
2057206 0
2057215 99
2057221 5
2057224 33
2057266 19
2057311 9
2057380 66
2057392 0
2057404 0
2057473 0
2057506 14
2057536 0
2057562 0
2057656 0
2057693 0
2057743 0
2057791 0
2057821 0
2057860 5
2057935 0
2057995 0
2058030 0
2058086 0
2058092 16
2058267 0
2058298 0
2058316 30
2058393 26
2058496 0
2058602 0
2058634 0
2058706 0
2058762 0
2058854 7
2059007 12
2059193 0
2059202 0
2059295 0
2059616 0
2059631 0
2059709 0
2059775 0
2060317 30
2060474 47
2060486 0
2061045 0
2061127 0
2061291 10
2061329 0
2061527 118
2061540 0
2061568 0
2061603 0
2061711 2
2061907 0
2061916 0
2062051 0
2062105 16
2062162 16
2062209 0
2062211 43
2062265 0
2062291 6
2062374 3
2062498 25
2062522 0
2062561 26
2062753 4
2062885 4
2062913 0
2062936 0
2062963 0
2063003 70
2063032 53
2063054 0
2063114 0
2063217 0
2063328 0
2063367 24
2063464 0
2063605 0
2063635 0
2063670 0
2063729 0
2063775 0
2063895 56
2064084 16
2064110 0
2064198 0
2064276 0
2064315 12
2064333 0
2064357 0
2064387 0
2064466 0
2064521 0
2064653 0
2064684 0
2064702 0
2064906 0
2064909 12
2064951 0
2064993 0
2065354 0
2065431 0
2065573 0
2065849 0
2065876 0
2066215 16
2066291 0
2066303 10
2066545 0
2066551 10
2066560 0
2066646 0
2066776 0
2066842 0
2067028 0
2067079 9
2067148 0
2067220 0
2067253 84
2067364 12
2067430 0
2067475 0
2067708 0
2067776 0
2067974 0
2067996 0
2068245 0
2068292 0
2068422 0
2068520 8
2068542 36
2068609 0
2068648 0
2068669 0
2068677 0
2068712 0
2068715 0
2068721 0
2068825 0
2068920 13
2068986 0
2069044 0
2069106 0
2069121 0
2069124 69
2069280 30
2069361 27
2069391 0
2069450 0
2069490 4
2069574 0
2069717 0
2070088 0
2070115 0
2070148 0
2070169 0
2070295 0
2070313 0
2070328 0
2070400 1
2070406 37
2070412 5
2070562 13
2070564 0
2070897 0
2071130 0
2071220 6
2071325 0
2071376 31
2071412 0
2071627 0
2071634 0
2071640 0
2071787 0
2071816 3
2071820 27
2072041 0
2072130 0
2072217 0
2072286 0
2072302 0
2072358 0
2072448 0
2072550 3
2072553 0
2072577 0
2072669 0
2072731 0
2072760 8
2072813 0
2072829 33
2072922 2
2073159 0
2073213 0
2073231 29
2073252 10
2073302 0
2073308 0
2073313 0
2073320 0
2073322 0
2073417 0
2073443 0
2073481 0
2073509 0
2073539 48
2073659 13
2073773 14
2073930 29
2073944 0
2074127 17
2074214 0
2074341 0
2074358 0
2074364 0
2074376 0
2074391 0
2074657 0
2074687 0
2074927 0
2074974 0
2075032 27
2075062 0
2075212 0
2075577 0
2075669 0
2075688 59
2075829 0
2076108 0
2076258 0
2076270 0
2076330 44
2076427 0
2076516 77
2076533 0
2076576 0
2076877 0
2076931 0
2076976 1
2077102 0
2077382 0
2077384 2
2077398 15
2077401 16
2077512 26
2077703 3
2077733 41
2077736 1
2078024 385
2078036 59
2078057 55
2078099 0
2078270 7
2078363 0
2078384 0
2078393 0
2078486 0
2078490 0
2078722 11
2078929 12
2079187 32
2079357 0
2079466 28
2079574 0
2079598 5
2079773 0
2079892 0
2079961 0
2079991 0
2080081 0
2080173 1
2080289 8
2080392 0
2080479 0
2080512 38
2080533 43
2080632 0
2080755 83
2080845 0
2080904 0
2080920 10
2080923 0
2080955 7
2080977 0
2081169 0
2081339 0
2081478 1
2081504 4
2081514 0
2081543 0
2081551 0
2081567 0
2081638 0
2081692 0
2081710 4
2081806 13
2081834 0
2081920 0
2082040 142
2082058 0
2082134 0
2082153 22
2082171 0
2082285 50
2082294 0
2082399 49
2082504 1
2082655 0
2082744 0
2082747 0
2082872 39
2082912 10
2083046 45
2083159 91
2083242 1
2083269 181
2083306 127
2083389 0
2083408 227
2083414 21
2083543 19
2083576 4
2083779 349
2083881 66
2084022 2
2084043 161
2084163 16
2084487 156
2084778 0
2084858 154
2085025 0
2085063 56
2085096 1
2085125 64
2085185 54
2085225 0
2085246 0
2085285 0
2085352 18
2085486 2
2085703 15
2085743 23
2085752 0
2085888 14
2086225 0
2086262 6
2086482 0
2086614 7
2086660 0
2086722 0
2086788 0
2086820 0
2086885 1
2087053 0
2087128 7
2087161 8
2087185 5192
2087416 0
2087428 0
2087554 0
2087827 0
2087856 0
2087912 0
2087970 9
2088066 0
2088090 9
2088525 2
2088651 0
2088830 0
2088865 0
2088899 0
2088997 0
2089032 36
2089078 0
2089243 0
2089439 0
2089459 0
2089685 0
2089770 25
2089815 0
2089835 0
2089854 0
2089860 10
2090013 50
2090065 0
2090122 27
2090211 1
2090229 0
2090461 0
2090622 0
2090776 0
2090845 0
2090851 0
2090893 0
2090980 9
2091162 18
2091164 0
2091168 0
2091336 0
2091570 0
2091588 0
2091828 0
2091869 0
2092055 0
2092061 17
2092152 0
2092218 0
2092257 0
2092314 0
2092341 7
2092359 0
2092620 0
2092761 0
2092862 0
2092970 0
2093122 0
2093340 3
2093604 28
2093641 0
2093686 0
2093939 0
2094072 0
2094479 0
2094671 0
2094797 0
2094816 0
2094824 0
2094830 13
2094952 0
2095259 0
2095291 0
2095369 0
2096131 0
2096302 0
2096378 0
2096883 0
2097159 0
2097197 0
2097234 0
2097273 0
2097339 0
2097507 21
2097663 0
2097888 0
2097894 0
2097914 50
2097926 0
2097951 0
2098149 17
2098242 61
2098320 0
2098422 0
2098428 0
2098499 0
2098704 0
2098728 0
2098771 5
2098774 0
2098813 0
2098848 20
2098910 4
2099087 33
2099251 0
2099287 7
2099320 21
2099476 13
2099515 0
2099518 40
2099572 44
2099765 3
2099806 0
2099815 31
2099854 10
2100103 0
2100253 0
2100367 55
2100433 0
2100496 0
2100544 0
2100556 0
2100559 0
2100567 0
2100594 0
2100609 0
2100618 0
2100757 0
2100841 0
2100871 20
2101044 0
2101056 0
2101065 0
2101076 0
2101123 0
2101153 49
2101248 0
2101443 0
2101943 0
2102256 44
2102620 0
2102681 0
2102707 0
2102755 0
2102773 0
2102786 0
2102810 0
2102913 0
2103068 0
2103296 11
2103305 9
2103365 0
2103419 0
2103428 0
2103605 6
2103638 11
2103865 0
2104156 38
2104790 0
2105033 0
2105194 0
2105204 45
2105378 0
2105433 0
2105537 0
2105591 0
2105647 54
2105855 0
2105861 0
2106038 0
2106041 17
2106197 0
2106353 0
2106493 12
2106538 4
2106547 0
2106556 46
2106682 9
2106730 89
2106766 30
2106879 0
2106944 0
2107098 0
2107210 0
2107425 0
2107494 18
2107542 2
2107750 0
2107842 0
2107884 0
2107976 0
2108120 0
2108441 0
2108582 0
2108798 0
2108924 0
2108934 0
2108949 0
2108957 0
2108961 0
2108973 0
2109129 15
2109180 9
2109192 0
2109279 0
2109517 0
2109576 10
2109811 0
2109825 39
2109920 0
2110195 0
2110231 0
2110282 0
2110444 0
2110528 0
2110639 0
2110714 0
2111121 0
2111252 0
2111374 0
2111380 16
2111511 0
2111634 0
2111771 0
2111946 0
2112211 0
2112732 0
2112776 6
2112793 0
2112806 0
2112873 0
2112951 0
2112966 0
2113017 0
2113143 0
2113395 0
2113788 0
2113835 0
2113916 0
2113996 0
2114144 0
2114153 12
2114201 0
2114483 0
2114585 18
2114609 18
2114747 0
2114795 23
2114957 0
2115051 0
2115105 511
2115470 17
2115478 26
2115518 0
2115536 35
2115651 0
2115663 38
2115773 42
2115791 0
2115984 0
2115992 0
2116060 0
2116071 0
2116098 0
2116129 0
2116180 0
2116213 45
2116267 0
2116275 0
2116309 0
2116315 0
2116369 8
2116393 3
2116504 0
2116537 0
2116540 2
2116546 0
2116558 0
2116747 0
2116855 0
2116864 49
2116942 0
2116972 880
2117221 1
2117272 0
2117338 0
2117356 0
2117368 0
2117428 29
2117453 0
2117497 0
2117656 0
2117865 0
2118115 0
2118186 0
2118363 0
2118399 0
2118425 0
2118470 0
2118537 0
2118579 6
2118624 0
2118663 0
2118780 0
2118795 0
2118860 21
2119040 0
2119106 0
2119125 0
2119182 0
2119226 0
2119370 42
2119706 0
2119786 15
2119823 0
2119826 0
2119880 0
2119892 0
2119945 0
2120016 2
2120115 0
2120121 39
2120166 0
2120340 0
2120481 0
2120537 0
2120671 5
2120673 0
2120731 0
2120780 26
2120835 0
2120897 17
2121138 0
2121143 0
2121158 0
2121273 0
2121333 26
2121587 7
2121718 0
2121779 0
2121797 55
2121826 1
2121890 0
2121905 0
2121933 28
2121942 12
2121948 0
2122035 10
2122075 0
2122086 0
2122176 40
2122413 0
2122635 20
2122647 0
2122776 12
2122902 27
2122953 34
2122974 0
2123070 0
2123109 0
2123165 3
2123240 0
2123246 0
2123261 0
2123336 8
2123345 6
2123474 17
2123486 0
2123561 0
2123621 0
2123639 0
2123654 31
2123762 0
2124044 0
2124053 0
2124140 110
2124335 0
2124494 0
2124512 0
2124604 0
2124658 22
2124687 0
2124696 0
2124787 0
2124880 43
2124958 0
2125018 0
2125036 0
2125078 0
2125214 0
2125710 0
2126038 0
2126114 0
2126258 0
2126300 3
2126399 30
2126434 0
2126643 0
2126801 0
2126808 14
2127035 0
2127081 0
2127217 0
2127310 0
2127367 35
2127466 0
2127481 1
2127490 0
2127499 24
2127501 29
2127586 0
2127667 0
2127691 0
2127735 0
2127783 0
2127963 3
2127969 0
2128081 0
2128131 0
2128236 0
2128248 0
2128329 0
2128452 49
2128536 0
2128663 0
2128695 20
2128713 44
2128752 0
2128812 0
2129027 0
2129238 0
2129325 0
2129464 0
2129502 0
2129593 0
2129608 16
2129659 0
2129791 0
2129881 4
2129952 0
2129962 17
2130013 0
2130058 0
2130091 0
2130288 0
2130358 0
2130406 0
2130469 0
2130502 0
2130574 0
2130706 0
2130726 0
2130754 0
2130929 46
2130999 0
2131170 0
2131242 0
2131251 0
2131521 0
2131534 0
2131662 0
2131694 0
2131716 0
2131827 0
2131863 0
2132025 0
2132355 0
2132388 0
2132400 60
2132451 0
2132490 9
2132502 27
2132804 0
2132816 0
2132830 0
2133106 0
2133112 2
2133255 0
2133423 0
2133517 0
2133663 0
2133711 17
2133759 5
2133806 0
2133939 0
2133947 11
2133950 14
2133999 0
2134073 0
2134145 7
2134157 0
2134169 0
2134187 1
2134223 0
2134292 0
2134319 0
2134352 0
2134425 0
2134476 0
2134701 0
2134737 0
2134890 8
2134929 10
2135019 40
2135106 0
2135148 34
2135193 0
2135232 0
2135390 0
2135394 0
2136101 5
2136431 9
2136890 0
2137013 22
2137019 0
2137184 0
2137364 0
2137421 0
2137540 0
2137564 28
2138049 0
2138070 2
2138093 0
2138121 12
2138199 10
2138349 0
2138367 5
2138415 0
2138485 0
2138520 0
2138622 0
2138647 0
2138664 39
2138700 0
2138820 0
2138891 0
2138916 1
2138985 0
2138997 0
2139032 0
2139057 3
2139087 0
2139157 0
2139192 0
2139366 0
2139384 0
2139692 0
2139725 4
2139757 30
2139881 0
2139905 0
2139914 28
2139995 0
2140055 0
2140112 0
2140367 0
2140379 0
2140448 18
2140465 0
2140697 8
2140706 8
2140745 3
2140754 0
2140763 0
2140836 28
2140856 0
2140889 5
2141009 2
2141081 24
2141240 0
2141270 0
2141315 28
2141348 9
2141355 0
2141568 63
2141581 3
2141623 0
2141636 1
2141650 0
2141743 6
2141776 0
2141785 0
2141869 0
2141905 11
2141964 14
2142022 0
2142052 0
2142103 0
2142112 0
2142163 0
2142210 0
2142323 0
2142459 17
2142504 0
2142579 0
2142777 0
2142833 31
2142866 74
2142872 84
2142956 0
2143007 59
2143010 0
2143021 0
2143057 0
2143079 0
2143141 0
2143190 28
2143200 0
2143216 0
2143239 0
2143251 0
2143286 0
2143289 0
2143299 0
2143326 0
2143385 0
2143667 0
2143748 0
2143782 0
2143793 5
2143957 0
2143963 0
2144157 0
2144445 6
2144555 0
2144595 32
2144893 0
2144904 0
2145037 0
2145169 0
2145229 0
2145388 3
2145498 0
2145510 0
2145840 0
2145968 0
2146058 8
2146160 0
2146252 0
2146522 0
2146529 0
2146918 0
2146936 0
2146966 44
2147032 0
2147098 0
2147101 0
2147209 0
2147233 0
2147404 3
2147857 0
2147980 1
2148092 0
2148101 30
2148410 1
2148548 0
2148554 0
2148736 4
2148845 0
2148956 0
2149109 0
2149309 4
2149316 18
2149675 0
2149746 0
2149964 0
2150098 0
2150115 1
2150167 5
2150257 0
2150395 0
2150431 0
2150485 0
2150672 6
2150931 0
2150934 0
2151105 26
2151192 0
2151375 12
2151399 1
2151429 0
2151633 1
2151687 0
2151789 0
2151837 0
2151909 0
2151945 0
2151975 0
2151987 0
2152002 0
2152041 10
2152239 0
2152275 0
2152293 0
2152356 35
2152428 45
2152500 73
2152545 0
2152723 84
2152740 65
2152761 0
2152998 0
2153022 0
2153119 0
2153131 22
2153157 0
2153210 0
2153216 0
2153220 0
2153306 72
2153342 77
2153393 0
2153555 0
2153582 63
2153732 0
2153871 0
2154264 4
2154297 17
2154378 114
2154423 0
2154570 0
2154676 0
2154735 44
2154940 18
2154950 0
2155012 19
2155046 0
2155052 4
2155073 0
2155078 0
2155085 0
2155088 0
2155149 0
2155201 0
2155244 0
2155303 13
2155361 38
2155488 166
2155490 0
2155501 0
2155518 21
2155666 14
2155747 25
2155873 24
2155885 0
2155921 0
2156050 45
2156071 2
2156158 29
2156272 3
2156280 0
2156374 118
2156440 0
2156494 1
2156502 0
2156548 0
2156564 12
2156603 0
2156617 10
2156849 18
2157018 10
2157041 0
2157251 0
2157260 0
2157290 23
2157366 0
2157383 0
2157446 104
2157573 0
2157652 0
2157784 0
2157925 0
2158000 133
2158047 9
2158390 18
2158753 0
2158774 17
2158908 26
2158956 0
2158986 0
2159223 4
2159235 1
2159310 0
2159553 0
2159658 0
2159670 31
2159763 0
2159892 21
2160111 0
2160147 0
2160269 0
2160347 0
2160352 0
2160362 0
2160367 0
2160380 0
2160627 0
2160645 0
2160726 0
2160872 0
2161216 20
2161438 0
2161501 0
2161588 0
2161606 0
2161716 3
2161926 0
2162019 0
2162226 0
2162604 0
2162694 13
2162709 0
2162981 30
2162988 0
2162998 15
2163007 0
2163084 3
2163096 16
2163156 0
2163256 0
2163413 0
2163530 0
2163617 0
2163644 0
2163671 0
2163728 0
2163893 0
2164120 0
2164136 0
2164151 0
2164181 0
2164206 0
2164274 0
2164345 33
2164464 0
2164597 0
2164713 0
2164827 79
2165293 0
2165372 10
2165441 95
2165762 0
2165793 0
2165840 0
2165932 0
2165968 0
2166482 0
2166497 0
2166653 0
2166743 0
2166806 0
2166836 0
2166853 0
2167088 0
2167099 0
2167142 0
2167224 0
2167262 0
2167292 0
2167307 0
2167310 0
2167364 0
2167382 4
2167386 0
2167390 2
2167394 54
2167473 0
2167491 0
2167620 0
2167749 0
2167973 0
2168010 0
2168075 5
2168152 52
2168202 0
2168339 59
2168341 23
2168436 0
2168591 1
2168851 0
2169008 29
2169137 0
2169158 0
2169189 72
2169221 0
2169343 0
2169363 0
2169389 0
2169404 0
2169462 0
2169563 0
2169571 0
2169609 0
2169644 26
2169705 0
2169711 5
2169785 21
2169806 0
2169870 6
2169894 0
2169912 27
2170094 6
2170098 1
2170178 0
2170405 8
2170539 0
2170704 0
2170788 525
2170824 20
2170907 51
2170922 3
2171034 4
2171082 17
2171128 0
2171143 0
2171171 0
2171182 0
2171225 19
2171381 7
2171449 12
2171461 44
2171572 0
2171656 0
2171830 81
2171842 46
2171911 0
2171929 0
2171941 0
2171953 0
2171977 0
2171989 0
2172010 12
2172049 0
2172070 72
2172091 0
2172162 9
2172455 0
2172471 59
2172533 0
2172584 0
2172593 0
2172618 9
2172685 6
2172689 31
2172719 11
2173046 0
2173089 10
2173131 88
2173292 0
2173335 0
2173422 0
2173449 0
2173464 0
2173506 4
2173594 0
2173619 2
2173794 0
2173875 0
2173880 7
2173995 0
2174061 0
2174063 122
2174071 0
2174106 8
2174172 0
2174200 0
2174252 21
2174255 32
2174327 0
2174342 0
2174579 0
2174591 44
2174660 0
2174690 0
2174910 0
2174940 15
2174982 25
2175036 0
2175054 0
2175060 0
2175076 0
2175265 4
2175301 0
2175382 0
2175481 0
2175589 0
2175730 0
2175754 0
2175784 0
2175877 19
2175880 54
2175901 0
2176100 0
2176204 0
2176243 62
2176307 0
2176321 20
2176486 97
2176603 26
2176711 0
2176900 11
2176918 0
2176945 0
2177065 0
2177278 0
2177317 0
2177347 0
2177465 0
2177478 3
2177518 0
2177527 44
2177554 75
2177649 37
2177746 30
2177902 9
2177969 0
2178076 11
2178099 0
2178407 0
2178609 0
2178940 0
2178942 0
2179068 0
2179086 0
2179094 0
2179110 28
2179139 0
2179428 0
2179451 0
2179592 9
2179598 4
2179688 8
2179690 0
2179743 0
2179749 16
2179751 0
2179791 16
2179803 0
2179872 0
2179891 0
2179901 0
2179973 0
2180059 0
2180084 0
2180117 0
2180315 0
2180371 0
2180384 0
2180396 0
2180412 0
2180707 0
2180893 0
2180925 6
2181168 24
2181170 0
2181313 0
2181333 25
2181370 0
2181419 0
2181469 0
2181499 0
2181651 0
2181669 111
2181773 3
2181778 0
2181835 21
2181849 0
2181906 0
2182008 0
2182044 0
2182056 1
2182323 22
2182656 17
2182689 0
2182749 0
2182812 0
2182923 0
2183031 0
2183050 18
2183052 0
2183104 0
2183143 5
2183164 1
2183775 10
2183781 0
2183811 0
2183863 0
2184009 0
2184066 27
2184114 15
2184127 0
2184165 20
2184228 0
2184234 0
2184245 0
2184273 0
2184275 0
2184318 0
2184324 8
2184417 0
2184426 26
2184438 3
2184450 24
2184543 0
2184558 30
2184590 0
2184600 43
2184627 0
2184660 0
2184679 0
2184815 0
2184821 0
2184861 0
2184914 0
2184971 0
2185060 0
2185100 17
2185106 26
2185257 0
2185302 15
2185375 0
2185381 0
2185401 0
2185407 0
2185704 60
2185779 0
2185791 0
2185947 0
2185974 0
2186227 0
2186301 0
2186313 16
2186331 8
2186376 0
2186516 0
2186530 0
2186545 0
2186599 0
2186626 0
2186722 0
2186737 2
2186797 0
2186848 0
2187169 0
2187286 0
2187298 39
2187400 10
2187678 0
2187971 46
2188091 41
2188487 5
2188567 55
2188569 0
2188899 3
2189163 0
2189181 0
2189196 0
2189213 0
2189242 0
2189257 0
2189304 66
2189310 143
2189316 47
2189328 0
2189414 53
2189446 59
2189534 56
2189639 0
2189708 0
2189789 0
2189917 0
2190093 0
2190106 0
2190114 14
2190364 0
2190451 0
2190578 0
2190592 0
2190607 40
2190678 0
2190774 59
2190848 37
2190862 0
2191124 0
2191279 38
2191282 0
2191351 0
2191411 0
2191456 0
2191630 0
2191720 0
2191729 0
2191744 102
2191801 0
2191876 0
2191882 0
2191963 0
2191971 0
2191987 0
2192027 0
2192044 0
2192134 14
2192313 0
2192513 0
2192564 24
2192778 7
2192913 0
2193066 0
2193219 0
2193240 0
2193294 0
2193327 0
2193385 10
2193435 0
2193828 4
2193831 0
2193843 0
2194230 0
2194409 0
2194453 4
2194604 1
2194624 0
2194711 0
2194767 0
2195118 0
2195132 13
2195330 0
2195342 0
2195501 11
2195738 0
2195772 0
2195861 0
2196416 0
2196596 120
2196744 0
2196794 0
2196872 0
2196894 9
2197320 0
2197715 0
2198115 29
2198360 4
2198421 2
2198474 0
2198532 0
2198569 0
2198885 0
2199108 0
2199275 17
2199414 0
2199661 22
2200309 0
2200313 0
2200604 0
2200811 0
2200965 7
2201031 0
2201040 39
2201204 1
2201206 0
2201532 0
2201742 0
2201988 0
2201996 0
2202164 14
2202199 0
2202249 0
2202286 15
2202348 0
2202444 0
2202651 0
2202672 0
2202692 0
2202716 0
2202722 0
2202953 0
2202992 0
2203217 9
2203465 0
2203586 0
2203613 4
2203802 9
2203852 0
2203987 0
2204008 0
2204029 33
2204213 0
2204219 0
2204237 0
2204376 0
2204463 16
2204493 0
2204520 0
2204565 6
2204577 0
2204610 0
2204625 0
2204853 9
2204898 0
2204905 0
2204909 1
2204976 0
2205043 15
2205219 70
2205249 0
2205258 0
2205375 0
2205504 0
2205567 0
2205795 0
2205806 26
2205923 0
2206077 0
2206350 0
2206620 0
2206763 0
2206820 0
2207054 0
2207198 0
2207216 0
2207372 0
2207630 0
2207664 0
2207898 0
2208258 9
2208271 0
2208276 0
2208281 0
2208287 0
2208309 0
2208318 4
2208483 5
2209011 2
2209207 13
2209211 138
2209281 7
2209341 34
2209359 45
2209517 43
2209628 0
2209684 0
2209816 0
2209930 1
2209972 26
2210132 133
2210143 0
2210278 39
2210281 3
2210413 0
2210551 10
2210674 43
2210812 0
2210818 0
2210830 17
2210926 11
2211088 0
2211172 32
2211193 11
2211199 15
2211499 0
2211520 20
2211535 41
2211745 86
2211754 0
2211822 53
2211939 0
2211969 0
2212095 8
2212155 55
2212368 67
2212494 0
2212665 0
2212947 2
2212973 0
2213115 0
2213136 0
2213164 0
2213178 0
2213224 0
2213241 0
2213333 0
2213416 36
2213461 49
2213485 0
2213536 0
2213646 47
2213674 10
2213697 0
2213801 0
2213917 0
2213938 399
2214023 14
2214187 115
2214293 0
2214625 7
2214670 0
2214709 6
2214754 0
2214764 0
2214772 0
2214782 0
2214893 0
2214916 28
2214959 0
2215012 81
2215026 1
2215032 7
2215040 0
2215094 0
2215173 0
2215224 10
2215392 0
2215431 37
2215488 11
2215588 0
2215602 0
2215752 0
2215800 2
2215834 2
2215843 1
2215898 0
2215904 4
2215915 25
2215947 76
2216006 0
2216135 0
2216230 62
2216242 0
2216246 197
2216295 0
2216305 81
2216401 0
2216516 0
2216534 52
2216581 0
2216600 0
2216738 0
2216830 0
2216870 0
2217011 0
2217044 0
2217094 0
2217274 0
2217290 0
2217305 0
2217326 6
2217332 0
2217462 0
2217570 0
2217646 0
2217726 0
2217811 0
2217820 39
2217897 0
2218162 6
2218372 20
2218456 0
2218605 0
2219077 7
2219136 0
2219281 1
2219356 0
2219455 3
2219458 11
2219482 27
2219535 0
2219626 16
2219822 6
2219920 0
2219935 0
2219950 0
2219956 0
2219968 0
2219983 0
2220028 0
2220276 0
2220336 0
2220346 38
2220349 42
2220380 0
2220415 0
2220456 0
2220460 36
2220713 0
2220778 0
2221012 30
2221107 0
2221140 0
2221143 19
2221185 38
2221493 0
2221617 0
2221647 19
2221674 26
2221749 57
2221833 28
2221940 26
2222104 48
2222114 0
2222166 9
2222180 0
2222222 0
2222262 0
2222318 4
2222347 0
2222407 8
2222433 22
2222462 0
2222479 0
2222500 0
2222511 0
2222531 0
2222568 0
2222581 0
2222590 0
2222593 0
2222600 0
2222611 0
2222627 0
2222658 0
2222660 0
2222674 0
2222678 0
2222716 12
2222860 0
2223096 0
2223137 0
2223143 0
2223149 0
2223252 0
2223260 4
2223340 4
2223351 48
2223381 12
2223432 72
2223725 0
2223773 0
2224097 0
2224143 0
2224188 0
2224295 0
2224313 0
2224342 0
2224391 0
2224420 15
2224517 1
2224583 0
2224589 0
2224610 0
2224641 0
2224666 91
2224677 9
2224683 103
2224704 0
2224725 0
2224745 0
2224843 0
2224854 67
2224857 40
2224878 2
2224977 0
2225039 61
2225093 0
2225116 0
2225128 0
2225203 3
2225239 13
2225258 0
2225265 4
2225382 16
2225452 0
2225593 0
2225650 0
2225689 0
2225770 4
2225779 0
2225878 0
2226154 0
2226261 0
2226325 0
2226518 28
2226538 0
2226609 0
2226624 0
2226678 0
2226933 0
2227153 0
2227320 0
2227407 9
2227479 0
2227546 0
2227550 0
2227559 11
2227837 26
2227989 16
2228040 16
2228109 0
2228142 0
2228189 8
2228192 15
2228213 0
2228257 30
2228259 13
2228289 0
2228393 0
2228582 0
2228776 60
2228840 0
2228879 0
2228901 0
2228951 0
2229039 0
2229041 0
2229076 0
2229080 0
2229084 0
2229086 0
2229094 0
2229104 0
2229226 0
2229334 4
2229532 0
2229577 14
2229715 11
2229778 14
2229823 0
2229865 0
2229934 0
2229937 8
2229973 0
2229987 0
2230180 0
2230300 8
2230306 0
2230495 0
2230738 31
2230755 0
2230831 0
2230873 11
2230927 0
2230942 1
2231035 0
2231048 0
2231127 8
2231195 7
2231292 0
2231301 0
2231340 40
2231491 0
2231673 0
2231751 0
2231846 17
2231864 0
2232101 0
2232179 2
2232192 0
2232205 0
2232212 0
2232497 0
2232526 16
2232635 52
2232644 3
2232719 0
2232812 0
2232848 62
2232916 9
2232920 4
2233067 0
2233295 0
2233597 4
2233669 5
2233708 7
2234143 0
2234179 0
2234252 0
2234287 0
2234297 0
2234480 11
2234585 0
2234664 0
2234688 0
2234715 9
2235021 11
2235063 0
2235103 0
2235229 0
2235259 0
2235292 0
2235478 0
2235568 0
2235634 0
2235664 0
2235733 0
2235736 32
2235784 0
2235832 0
2235937 82
2235943 15
2235964 0
2236090 0
2236158 0
2236195 0
2236219 0
2236439 7
2236492 2
2236693 0
2236754 0
2236834 7
2236911 0
2236984 0
2237062 87
2237068 238
2237170 5
2237182 0
2237374 0
2237413 36
2237491 5
2237520 0
2237563 0
2237579 0
2237587 43
2237666 0
2237677 16
2237781 0
2237805 0
2237815 15
2237848 111
2237944 0
2237953 0
2237963 0
2237989 0
2238111 0
2238306 25
2238588 1
2238642 50
2238645 0
2238659 0
2238819 0
2238840 50
2238883 130
2239029 79
2239179 43
2239531 12
2239610 101
2239767 0
2240149 7
2240191 0
2240236 0
2240319 20
2240421 0
2240490 0
2240623 0
2240675 0
2240770 0
2240867 0
2240961 5
2241125 11
2241302 0
2241309 0
2241317 0
2241326 0
2241352 3
2241479 0
2241524 10
2241575 0
2241590 0
2241616 0
2241641 5
2241696 8
2241788 0
2242270 0
2242291 0
2242519 0
2242546 0
2242735 174
2242760 0
2243106 0
2243143 0
2243158 0
2243176 16
2243221 0
2243260 0
2243306 1
2243332 0
2243537 0
2243963 0
2243975 0
2244038 0
2244149 0
2244170 0
2244179 0
2244191 0
2244194 0
2244242 15
2244260 0
2244301 38
2244380 27
2244431 0
2244491 0
2244614 0
2244927 0
2244988 0
2245031 0
2245071 0
2245163 0
2245418 0
2245435 0
2245592 0
2245733 0
2245784 0
2245790 9
2245804 0
2245917 0
2246231 0
2246364 0
2246776 1
2246788 0
2246896 0
2246905 0
2247141 30
2247145 0
2247214 0
2247507 0
2247542 0
2247585 0
2247734 0
2247765 0
2247848 27
2247945 0
2248053 0
2248293 0
2248563 0
2248579 0
2248682 0
2248738 0
2248807 16
2248825 0
2249041 8
2249631 27
2249671 3
2249749 0
2249856 47
2249886 0
2249931 12
2249944 25
2250005 0
2250011 0
2250186 0
2250193 0
2250220 0
2250240 0
2250266 84
2250294 5
2250318 0
2250335 5
2250365 50
2250371 26
2250498 0
2250580 5
2250886 0
2251039 0
2251058 0
2251141 87
2251159 0
2251189 48
2251204 0
2251246 5
2251393 0
2251480 37
2251749 0
2251786 71
2251795 31
2251801 8
2252182 220
2252211 0
2252365 6
2252367 1
2252456 21
2252539 10
2252707 20
2252866 30
2252887 2
2252908 15
2253229 45
2253271 0
2253352 33
2253376 11
2253520 0
2253532 24
2253712 0
2253790 0
2253822 0
2254057 6
2254309 0
2254510 0
2254636 0
2254771 0
2254885 0
2254908 0
2255121 0
2255159 28
2255175 0
2255204 1
2255358 0
2255568 0
2255645 0
2255676 0
2255775 0
2255910 88
2256162 2
2256280 30
2256343 0
2256455 0
2256705 0
2256892 0
2257037 20
2257051 0
2257069 0
2257135 0
2257276 0
2257324 0
2257570 0
2257717 0
2257738 0
2257801 0
2257990 12
2258130 1
2258139 0
2258313 0
2258629 0
2258647 0
2258667 0
2258775 12
2258835 10
2258838 63
2259032 0
2259177 0
2259255 62
2259296 0
2259498 0
2259507 31
2259608 2
2259681 156
2259841 11
2259855 0
2259927 0
2259974 0
2260064 0
2260097 0
2260338 0
2260474 8
2260478 34
2260859 0
2261064 0
2261117 0
2261127 0
2261174 0
2261192 0
2261214 0
2261310 0
2261511 0
2261532 0
2261922 0
2261961 0
2262150 175
2262447 0
2262456 76
2262483 0
2262594 0
2262660 0
2262802 0
2262953 0
2262987 5
2263009 0
2263086 0
2263100 0
2263226 0
2263571 0
2263583 0
2263753 0
2263780 3
2263945 0
2264331 0
2264607 0
2264643 0
2264880 0
2265000 0
2265213 0
2265303 0
2265339 0
2265379 0
2265621 263
2265726 0
2265738 0
2265765 0
2265825 8
2265879 0
2265891 0
2265915 0
2266003 0
2266029 0
2266277 4
2266451 0
2266574 0
2266584 0
2266607 0
2266732 0
2266790 16
2267060 0
2267296 0
2267642 0
2267921 13
2267928 96
2267930 14
2267937 72
2267939 4
2268076 12
2268139 92
2268298 1
2268391 0
2268681 0
2268805 0
2268874 65
2268896 0
2268916 0
2268937 0
2268967 9
2268973 14
2269000 0
2269028 6
2269159 16
2269267 0
2269456 0
2269512 0
2269654 3
2269987 0
2270127 1
2270154 0
2270196 0
2270259 0
2270394 3
2270580 39
2270707 0
2270913 7
2270961 0
2271072 14
2271186 18
2271323 32
2271337 0
2271343 0
2271347 0
2271403 0
2271426 0
2271975 0
2272023 0
2272032 0
2272074 0
2272293 0
2272365 0
2272515 3
2272557 238
2272575 2
2272587 9
2272680 0
2272734 10
2272928 12
2272962 20
2272987 0
2273190 8
2273193 0
2273253 0
2273439 25
2273474 9
2273553 0
2273763 10
2273847 6
2273895 0
2273945 5
2273955 0
2274080 11
2274102 0
2274132 0
2274192 0
2274208 0
2274226 0
2274232 0
2274236 0
2274246 0
2274253 0
2274321 1
2274357 0
2274431 0
2274438 0
2274445 55
2274598 8
2274604 20
2274701 67
2274723 0
2274790 0
2274961 0
2274973 9
2274975 0
2275226 0
2275284 0
2275526 0
2275591 0
2275730 0
2276159 30
2276293 0
2276337 0
2276358 0
2276432 0
2276509 0
2276591 0
2276702 0
2276735 0
2276945 0
2276954 10
2277295 0
2277336 0
2277421 44
2277490 0
2277580 17
2277646 27
2277844 0
2277909 0
2277948 1
2277974 0
2278027 0
2278195 0
2278219 29
2278906 0
2278980 0
2279221 10
2279224 59
2279396 0
2279479 51
2279541 0
2279581 0
2279613 0
2279628 0
2279691 75
2279744 26
2279925 0
2280001 0
2280022 0
2280054 0
2280078 13
2280230 2
2280256 0
2280262 0
2280273 5
2280294 0
2280307 0
2280363 0
2280372 0
2280382 0
2280391 4
2280401 0
2280465 0
2280467 0
2280474 0
2280480 0
2280503 0
2280721 0
2280740 3
2281168 16
2281261 3
2281360 0
2281411 11
2281665 0
2281852 0
2281885 42
2281891 0
2282082 0
2282186 0
2282293 0
2282305 15
2282380 0
2282400 0
2282449 73
2282485 116
2282497 0
2282710 3
2282869 13
2282914 32
2282986 0
2283160 59
2283172 0
2283238 10
2283349 0
2283364 2
2283469 31
2283475 0
2283478 0
2283552 0
2283582 83
2283768 0
2283837 0
2283931 20
2284164 0
2284173 61
2284193 33
2284371 0
2284528 6
2284545 0
2284659 5
2284744 0
2284860 0
2285050 46
2285223 0
2285484 0
2285511 0
2285539 14
2285541 6
2285548 0
2285604 353
2285778 0
2285874 0
2286031 0
2286326 0
2286342 0
2286417 0
2286628 0
2286648 0
2286653 0
2286655 0
2286662 0
2287175 40
2287235 0
2287409 0
2287452 0
2287507 0
2287584 0
2287627 0
2287701 0
2287828 29
2287860 1
2287972 0
2287986 0
2288211 0
2288406 0
2288517 0
2288602 0
2288674 0
2288807 0
2288873 0
2288903 13
2288981 0
2289140 35
2289261 0
2289332 0
2289371 0
2289515 0
2289686 37
2289746 0
2289752 0
2289764 0
2289866 0
2289965 0
2289980 0
2290247 0
2290361 0
2290379 0
2290524 0
2290547 0
2290616 0
2290622 0
2290630 0
2290915 0
2290944 0
2290969 0
2290987 0
2291041 0
2291086 0
2291140 0
2291154 0
2291299 0
2291539 0
2291571 0
2291587 2
2291734 12
2291856 0
2291873 4
2292044 40
2292140 11
2292176 0
2292313 0
2292482 76
2292485 0
2292529 34
2292631 63
2292651 10
2292665 0
2292684 19
2292818 36
2292946 0
2293317 0
2293335 19
2293514 0
2293575 0
2293614 0
2293668 0
2293682 0
2293703 26
2293789 0
2293815 0
2293881 6
2293906 0
2294156 0
2294201 19
2294246 0
2294253 36
2294369 55
2294375 109
2294378 22
2294414 0
2294571 0
2294742 0
2294894 7
2294957 0
2294984 0
2295096 1
2295490 0
2295512 0
2295544 0
2295592 40
2295640 0
2295643 0
2295686 0
2295782 0
2295827 0
2295844 0
2295853 21
2296071 0
2296162 11
2296414 0
2296666 0
2296859 48
2296969 0
2297102 17
2297108 0
2297189 0
2297192 0
2297207 0
2297220 0
2297326 5
2297411 0
2297759 0
2297845 0
2297900 113
2297956 0
2298065 0
2298152 0
2298336 1
2298360 0
2298750 0
2298810 0
2299191 0
2299763 0
2299793 0
2299932 0
2300120 0
2300243 0
2300456 0
2300486 37
2300725 40
2300756 0
2301010 12
2301022 37
2301034 0
2301148 1
2301244 0
2301259 5
2301291 0
2301524 0
2302061 0
2302111 0
2302123 0
2302128 0
2302141 0
2302144 0
2302151 0
2302158 12
2302214 0
2302269 0
2302322 0
2302326 41
2302428 0
2302469 0
2302502 0
2302573 0
2302598 0
2302607 0
2302651 9
2302709 0
2303018 0
2303105 0
2303129 21
2303144 0
2303280 0
2303286 0
2303294 0
2303301 0
2303306 0
2303494 0
2303518 0
2303628 0
2304063 0
2304106 0
2304307 16
2304406 0
2304493 8
2304648 0
2304789 0
2304840 0
2304878 0
2304911 0
2305050 8
2305125 0
2305131 0
2305322 0
2305365 0
2305415 0
2305433 0
2305439 0
2305512 0
2305517 0
2305524 0
2305526 0
2305529 0
2305596 0
2305774 0
2305883 0
2306027 0
2306410 0
2306828 28
2306987 0
2307104 0
2307166 0
2307228 0
2307234 0
2307238 0
2307240 0
2307245 0
2307249 0
2307281 0
2307330 0
2307420 0
2307507 18
2307744 0
2307900 0
2307963 0
2308110 0
2308154 0
2308181 0
2308184 24
2308271 0
2308433 0
2308621 0
2308841 0
2308870 7
2309024 0
2309033 0
2309078 0
2309084 0
2309135 0
2309138 0
2309187 0
2309290 0
2309375 0
2309397 0
2309615 0
2309672 17
2309675 0
2309678 0
2309735 0
2309829 0
2309975 47
2310132 0
2310227 0
2310266 38
2310551 0
2310662 0
2310962 0
2311108 0
2311132 12
2311354 0
2311393 0
2311414 0
2311417 0
2311426 0
2311592 0
2311615 0
2311681 2
2311790 0
2311801 0
2311807 1
2311874 0
2311895 0
2311934 0
2311965 0
2311974 0
2312361 1
2312558 0
2312577 0
2312810 0
2312912 0
2313102 0
2313318 72
2313394 0
2313438 7
2313576 0
2313579 0
2313606 19
2313822 0
2313999 7
2314005 11
2314032 0
2314101 24
2314128 0
2314153 0
2314252 0
2314282 0
2314327 0
2314468 78
2314678 181
2315029 0
2315275 0
2315293 0
2315335 2908
2315523 0
2315853 0
2315907 0
2315916 0
2315949 0
2315967 0
2316036 70
2316051 3
2316192 0
2316231 0
2316249 0
2316336 7
2316434 0
2316614 0
2316757 0
2316759 0
2316768 0
2316775 0
2316780 0
2317119 0
2317156 0
2317183 0
2317297 0
2317338 0
2317528 0
2317732 0
2317780 0
2317909 0
2317931 0
2318119 7
2318149 18
2318173 0
2318548 0
2318564 0
2318652 0
2318822 0
2318861 0
2319146 0
2319175 0
2319459 0
2319709 0
2319748 0
2319752 6
2319785 0
2320066 0
2320236 0
2320255 0
2320348 0
2320470 8
2320473 0
2320500 0
2320532 0
2320551 0
2320742 0
2320762 0
2320912 0
2321015 0
2321140 0
2321197 0
2321203 0
2321570 0
2321578 1
2321675 0
2321736 0
2321823 0
2321847 0
2321892 0
2321935 0
2322000 0
2322039 1
2322051 7
2322104 0
2322150 2
2322351 0
2322420 0
2322501 0
2322519 0
2322530 44
2322566 0
2322585 0
2322606 0
2322609 0
2322614 0
2322621 0
2322626 0
2322628 0
2322632 0
2322640 0
2322688 0
2322708 1
2322721 0
2322744 0
2322904 0
2322992 0
2323128 0
2323310 46
2323356 0
2323513 0
2323536 0
2323586 29
2323682 0
2323901 0
2323928 0
2323961 0
2324105 0
2324151 0
2324311 0
2324377 0
2324653 32
2324710 0
2324725 0
2325359 0
2325379 0
2325388 12
2325451 0
2325568 18
2325604 0
2325625 0
2325631 0
2325688 0
2325709 0
2325793 0
2325832 0
2326028 0
2326076 0
2326188 0
2326429 0
2326590 0
2326597 0
2326628 12
2326630 3
2326672 0
2326681 0
2326801 19
2327038 0
2327125 0
2327134 21
2327137 0
2327221 0
2327242 0
2327260 0
2327302 0
2327311 134
2327458 0
2327482 44
2327512 0
2327603 0
2327615 0
2327620 0
2327627 0
2327704 0
2327730 0
2327749 0
2327770 0
2327775 0
2327777 0
2327787 0
2327847 7
2327971 20
2328071 0
2328133 0
2328150 0
2328162 0
2328266 0
2328389 0
2328498 0
2328510 0
2328636 0
2328717 0
2328927 0
2328946 0
2329009 0
2329014 0
2329021 0
2329026 0
2329222 0
2329285 32
2329498 0
2329540 0
2329591 0
2329663 20
2329756 0
2329774 62
2329861 0
2330041 0
2330199 21
2330202 39
2330493 11
2330509 0
2330610 0
2330730 21
2330898 0
2330910 0
2331129 0
2331195 0
2331210 0
2331465 0
2331468 0
2331630 0
2331808 0
2332044 0
2332191 0
2332222 0
2332254 12
2332489 9
2333172 110
2333178 71
2333469 0
2333498 0
2333504 20
2333681 0
2333782 0
2333950 0
2334109 0
2334141 0
2334176 0
2334262 0
2334316 0
2334329 0
2334386 0
2334459 10
2334478 54
2334676 0
2334771 0
2334841 0
2335000 30
2335094 28
2335141 27
2335177 0
2335224 0
2335249 0
2335379 0
2335465 0
2335482 0
2335499 0
2335655 0
2335670 0
2335974 32
2336208 0
2336427 0
2336496 0
2336580 0
2336598 0
2336682 0
2336703 0
2336901 0
2336991 0
2337099 0
2337242 0
2337525 13
2337615 19
2337639 0
2337648 0
2337931 0
2337945 5
2338035 0
2338074 0
2338284 0
2338387 0
2338402 0
2338414 0
2338419 0
2338682 0
2338764 13
2338859 0
2338869 0
2338941 0
2339020 13
2339094 0
2339141 0
2339256 13
2339274 0
2339515 44
2339623 0
2339704 0
2339731 0
2339835 0
2340022 0
2340031 21
2340124 40
2340181 0
2340295 8
2340298 0
2340510 14
2340541 0
2340631 0
2340669 0
2340790 0
2340870 0
2340927 26
2340936 0
2340966 81
2341292 1
2341313 0
2341736 0
2341916 8
2341976 3
2342051 0
2342306 3
2342360 8
2342522 19
2342750 1
2342810 0
2342909 17
2342993 0
2343014 18
2343166 0
2343175 80
2343195 0
2343197 21
2343252 0
2343477 0
2343726 48
2343792 0
2343795 35
2343813 23
2343888 0
2344188 17
2344239 2
2344377 7
2344522 0
2344531 0
2344542 0
2344558 0
2344617 16
2344656 0
2344670 0
2344680 13
2345249 0
2345307 0
2345396 0
2345561 0
2345969 0
2345991 69
2346045 0
2346261 8
2346330 0
2346574 29
2346586 0
2346685 13
2346691 27
2346727 5
2346745 31
2346775 30
2346790 10
2346832 0
2347054 23
2347084 0
2347111 25
2347132 31
2347150 0
2347168 18
2347240 0
2347291 0
2347372 22
2347396 0
2347421 10
2347516 84
2347579 28
2347582 47
2347633 78
2347651 0
2347741 49
2347902 25
2347915 0
2347998 11
2348007 0
2348191 0
2348447 14
2348510 0
2348710 0
2348721 0
2348769 126
2348864 0
2348972 5
2348992 122
2349111 22
2349179 0
2349347 2
2349655 0
2349821 0
2349902 115
2350052 10
2350103 2
2350180 70
2350226 8
2351029 0
2351094 0
2351125 0
2351235 0
2351394 0
2351766 0
2352069 0
2352108 0
2352144 0
2352336 0
2352650 0
2352680 0
2352720 0
2352848 0
2353088 0
2353257 0
2353293 0
2353377 74
2353461 0
2353497 0
2353935 0
2354029 0
2354414 0
2354424 4
2354460 0
2354477 0
2354569 0
2354655 0
2354676 0
2354719 29
2354825 0
2354854 0
2354961 0
2354963 23
2354985 0
2355045 0
2355069 0
2355459 0
2355549 0
2355839 0
2355879 0
2355945 0
2356071 0
2356086 0
2356342 0
2356413 0
2356550 0
2356845 0
2356937 12
2356964 10
2357095 0
2357434 0
2357698 15
2357805 0
2357827 6
2357959 0
2358151 0
2358154 0
2358369 0
2358410 0
2358868 0
2359272 0
2359329 0
2359371 0
2359440 1
2359692 8
2359774 0
2360094 0
2360116 0
2360336 0
2360934 26
2361087 0
2361297 0
2361360 2
2361366 22
2361396 0
2361570 0
2361681 8
2361712 0
2361771 8
2362023 0
2362515 0
2362541 39
2362590 0
2362610 0
2362615 0
2362620 0
2362650 0
2363133 0
2363328 5
2363418 13
2363543 5
2363593 0
2363810 1
2363858 3
2364064 0
2364200 6
2364254 22
2364308 0
2364320 0
2364491 0
2364563 10
2364650 0
2364746 0
2364971 9
2365127 0
2365167 2
2365211 0
2365683 0
2365827 26
2365961 36
2366074 90
2366157 1
2366184 162
2366221 111
2366304 0
2366323 231
2366329 19
2366458 15
2366491 7
2366694 338
2366796 74
2366937 4
2366958 147
2367078 26
2367402 152
2367693 2
2367773 136
2367940 0
2367978 70
2368011 1
2368040 32
2368072 0
2368161 11
2368221 58
2368248 16
2368268 134
2368271 12
2368282 0
2368295 0
2368412 23
2368432 0
2368474 0
2369009 56
2369030 0
2369102 0
2369132 7
2369505 0
2369559 10
2369598 0
2369721 10
2369736 15
2369848 25
2370025 0
2370036 0
2370078 69
2370135 39
2370278 46
2370312 0
2370428 0
2370578 1
2370587 13
2370944 40
2370996 0
2371058 29
2371098 322
2371127 66
2371130 14
2371446 0
2371500 0
2371716 7
2371745 0
2371872 0
2371878 8
2371890 10
2371917 11
2372016 0
2372151 27
2372241 32
2372346 86
2372526 24
2372727 8
2372805 38
2372856 118
2372937 10
2373015 12
2373021 0
2373045 0
2373270 19
2373280 44
2373300 42
2373373 0
2373423 0
2373446 3
2373625 62
2373631 3
2373646 15
2373781 6
2374087 15
2374100 0
2374112 13
2374221 14
2374323 0
2374590 0
2374825 0
2374848 0
2374875 40
2374905 0
2375154 0
2375211 16
2375469 0
2375598 0
2375772 26
2375925 0
2376084 16
2376138 58
2376148 34
2376168 0
2376177 28
2376237 9
2376355 0
2376498 60
2376502 57
2376524 0
2376565 49
2376617 0
2376692 36
2376961 0
2377202 0
2377268 0
2377289 0
2377505 0
2377688 0
2377772 0
2377812 84
2377989 0
2378391 33
2378553 122
2378634 0
2378733 32
2378887 21
2378903 112
2378965 37
2378974 0
2379169 0
2379503 76
2379630 12
2379749 14
2379848 20
2379905 18
2379965 0
2380281 208
2380285 169
2380356 2
2380381 3
2380397 27
2380420 17
2380426 1525
2380578 7
2380584 13
2380660 68
2380696 86
2380726 0
2380768 36
2380786 0
2380882 0
2380935 57
2381037 58
2381058 35
2381100 36
2381205 18
2381244 48
2381250 8
2381270 0
2381361 2
2381399 31
2381429 48
2381483 120
2381546 53
2381564 2
2381567 38
2381591 7
2381630 34
2381675 537
2381678 105
2381687 30
2381710 0
2381717 3
2382083 0
2382125 3
2382152 1542
2382272 3112
2382287 2
2382305 0
2382344 36
2382347 78
2382440 7
2382446 218
2382569 34
2382782 8
2382803 104
2382806 22
2382842 32
2382848 52
2382935 130
2382962 3605
2383024 0
2383088 196
2383133 138
2383214 87
2383217 0
2383229 10
2383253 80
2383256 15
2383268 22
2383280 0
2383301 69
2383397 99
2383427 140
2383430 47
2383532 0
2383600 24
2383635 17
2383658 39
2383752 78
2384010 90
2384082 0
2384088 0
2384127 55
2384191 11
2384310 0
2384407 44
2384480 0
2384562 25
2384666 27
2384803 0
2384890 0
2384899 0
2384911 9
2385103 5
2385121 0
2385233 0
2385272 0
2385392 25
2385637 47
2385859 0
2385880 0
2385916 59
2385966 0
2386102 19
2386142 0
2386327 0
2386336 52
2386390 10
2386474 10
2386483 3
2386507 0
2386582 0
2386612 15
2386762 6
2386866 0
2386929 0
2386953 317
2386995 0
2387002 6
2387004 0
2387040 0
2387073 0
2387100 13
2387150 0
2387430 141
2387446 0
2387462 9
2387564 62
2387627 6
2387732 51
2387762 13
2387867 1
2387909 52
2387974 0
2388031 0
2388118 14
2388136 0
2388229 0
2388292 8
2388334 22
2388371 0
2388515 0
2388534 0
2388539 0
2388560 12
2388562 5
2388672 0
2388799 23
2388836 0
2388984 54
2389005 0
2389107 10
2389284 0
2389347 57
2389434 0
2389491 4
2389564 6
2389603 0
2389679 9
2389699 16
2389714 0
2389750 1
2390059 2
2390071 24
2390122 0
2390161 617
2390227 0
2390236 19
2390275 8
2390308 38
2390394 18
2390548 3139
2390587 38
2390737 15
2390784 48
2390787 34
2390877 15
2390889 2
2390894 20
2390981 67
2391096 14
2391237 84
2391268 5
2391476 30
2391636 1
2391716 0
2391723 0
2391913 16
2391949 110
2392018 84
2392042 56
2392144 51
2392278 0
2392363 18
2392438 13
2392477 46
2392555 22
2392596 46
2392612 0
2392651 40
2392654 0
2392768 8
2392798 129
2392804 56
2392981 10
2393125 9
2393179 4
2393251 10
2393290 10
2393336 151
2393392 0
2393495 30
2393555 87
2393711 44
2393723 90
2393774 10
2394012 37
2394021 25
2394407 1705
2394515 93
2394518 0
2394581 26
2394593 0
2394605 31
2394683 0
2394686 102
2394695 16
2394701 44
2394755 9769
2394761 66
2394782 7
2394800 20
2394815 25
2394860 0
2394893 45
2395004 14
2395052 54
2395111 1
2395118 0
2395137 0
2395295 5
2395301 32
2395483 14106
2395496 23
2395511 0
2395641 9
2395673 3
2395767 0
2395937 0
2396153 23
2396189 33
2396461 16
2396504 7
2396543 22
2396701 0
2396707 4
2396725 16
2396761 0
2396808 8
2396944 0
2397233 0
2397493 67
2397496 14
2397511 12
2397651 0
2397694 2
2397742 0
2397796 0
2397823 0
2397850 0
2397874 0
2397913 48
2397925 0
2397933 2
2398022 0
2398084 0
2398120 12
2398124 5
2398133 0
2398215 0
2398229 0
2398304 0
2398316 0
2398388 0
2398616 0
2398679 1
2398688 14
2398766 0
2398910 0
2399078 154
2399093 16
2399111 0
2399171 9
2399246 0
2399387 0
2399396 24
2399400 5
2399471 8
2399486 0
2399641 0
2399703 4
2399735 0
2399765 8
2399780 103
2399984 0
2400077 22
2400080 0
2400254 25
2400326 468
2400356 2
2400398 44
2400428 3
2400512 67
2400578 0
2400728 0
2400741 59
2400759 29
2400776 0
2400791 0
2400868 21
2400877 0
2400936 0
2400981 627
2401005 0
2401185 11
2401221 53
2401416 50
2401473 0
2401709 0
2401902 30
2402221 8
2402304 0
2402314 11
2402407 58
2402419 50
2402453 21
2402460 23
2402469 0
2402476 1
2402507 0
2402562 58
2402587 54
2402632 187
2402691 0
2402782 118
2402962 34
2403235 28
2403304 108
2403379 71
2403394 34
2403448 239
2403516 0
2403676 79
2403700 60
2403733 14
2403745 33
2403883 0
2403892 16
2404003 0
2404039 0
2404107 0
2404141 0
2404273 70
2404304 0
2404681 4
2404732 4
2404801 28
2405009 0
2405086 89
2405089 4
2405158 39
2405279 14
2405413 37
2405512 0
2405515 0
2405633 5
2405906 43
2405936 231
2406046 11
2406119 32
2406643 8
2406723 0
2406769 2
2406789 0
2406898 0
2406964 1
2407132 28
2407285 1
2407373 0
2407379 0
2407391 0
2407406 0
2407440 0
2407442 41
2407448 0
2407479 40
2407491 47
2407637 0
2407738 6
2407890 33
2407894 1
2407946 40
2408008 0
2408108 0
2408197 0
2408224 26
2408452 45
2408456 0
2408584 4
2408614 4
2408629 5
2408689 5
2409031 22
2409269 26
2409437 62
2409578 40
2409587 34
2409842 32
2409860 5
2410000 16
2410066 0
2410219 0
2410340 30
2410465 78
2410624 19
2410739 5
2410763 6
2410787 0
2410808 6
2410865 0
2411051 6
2411136 46
2411201 0
2411582 24
2411653 3
2412151 11
2412184 0
2412452 3
2412475 0
2412520 14
2412583 0
2412635 0
2412641 0
2412674 20
2412689 0
2412766 35
2412798 0
2412995 37
2413015 8
2413027 82
2413045 39
2413072 3
2413106 0
2413138 51
2413165 31
2413261 17
2413276 42
2413435 0
2413638 205
2413722 154
2413977 166
2413980 35
2413983 28
2414098 0
2414157 65
2414166 0
2414226 47
2414325 15
2414475 21
2414694 36
2414745 52
2414748 74
2414766 32
2414796 27
2414923 12
2415020 10
2415060 17
2415084 4
2415097 66
2415104 126
2415108 698
2415144 0
2415243 0
2415276 98
2415329 2
2415444 5
2415615 74
2415693 44
2415798 31
2416099 21
2416158 198
2416302 11
2416334 20
2416398 70
2416422 9
2416527 0
2416596 0
2416623 6
2416769 11
2416781 0
2417003 119
2417051 148
2417131 0
2417378 81
2417435 0
2417519 20
2417561 21
2417579 7
2417591 50
2417746 60
2417824 10
2417839 42
2418084 77
2418086 88
2418262 0
2418274 8
2418883 0
2418898 0
2418969 0
2419005 0
2419043 14
2419177 48
2419290 89
2419373 2
2419400 174
2419437 123
2419520 2
2419539 221
2419545 25
2419674 14
2419707 7
2419910 353
2420012 65
2420153 5
2420174 176
2420294 19
2420618 169
2420909 1
2420989 115
2421156 0
2421194 57
2421227 0
2421256 14
2421466 0
2421492 73
2421519 0
2421873 0
2421892 0
2422110 0
2422138 0
2422253 0
2422374 90
2422463 0
2422519 0
2422817 0
2422835 8
2422927 0
2423021 1
2423030 0
2423072 56
2423094 0
2423148 0
2423163 0
2423520 7
2423955 0
2424027 98
2424313 0
2424425 1
2424482 19
2424545 0
2424890 0
2424923 2
2424974 6
2425130 10
2425258 0
2425304 0
2425370 73
2425373 12
2425412 0
2425463 0
2425536 0
2425754 22
2425795 0
2425879 34
2425914 0
2425963 0
2426019 0
2426106 5
2426118 0
2426180 0
2426192 0
2426214 69
2426280 10
2426311 0
2426453 0
2426522 0
2426528 0
2426660 0
2426689 0
2426825 30
2426852 0
2426921 0
2427071 5
2427086 0
2427185 0
2427607 0
2427673 3
2427925 3
2427936 0
2428045 0
2428147 9
2428162 0
2428198 0
2428242 28
2428372 0
2428405 0
2428510 3
2428627 0
2428637 0
2428847 23
2428860 12
2428893 0
2428911 42
2428927 11
2429002 0
2429266 0
2429429 0
2429491 0
2429509 1
2430140 20
2430441 0
2430450 0
2430969 0
2431041 4
2431059 0
2431077 0
2431104 0
2431227 0
2431251 1
2431522 0
2431599 4
2431704 3
2431725 4
2431811 0
2431849 1
2431917 0
2432348 0
2432384 0
2432435 0
2432498 0
2432525 7
2432572 0
2432592 0
2432632 28
2432671 29
2432691 5
2432722 0
2432750 0
2432760 0
2432770 7
2432789 32
2433250 0
2433601 0
2433625 0
2433683 0
2433705 0
2433869 0
2433899 4
2433914 0
2434018 0
2434409 0
2434412 0
2434466 0
2434510 0
2434805 62
2435086 29
2435134 0
2435464 20
2435705 55
2435837 0
2436128 0
2436172 0
2436200 20
2436295 56
2436361 14
2436414 7
2436498 0
2436549 39
2436603 0
2436648 18
2436783 8
2436801 11
2436915 37
2436930 0
2437014 0
2437119 15
2437367 0
2437775 0
2438038 0
2438052 24
2438080 4
2438311 0
2438642 0
2439462 7
2439466 0
2439522 0
2439572 0
2439636 1
2439696 20
2439878 0
2440014 0
2440269 3
2440341 0
2440359 0
2440530 0
2440552 0
2441367 0
2441454 20
2441643 0
2441652 13
2441685 3
2441781 0
2442003 0
2442108 0
2442162 4
2442168 22
2442282 8
2442409 0
2442423 0
2442804 0
2443001 0
2443088 7
2443169 0
2443214 43
2443303 14
2443364 0
2443426 0
2443552 0
2443555 0
2443858 0
2444179 0
2444218 0
2444243 0
2444305 0
2444428 0
2444434 0
2444515 0
2444860 0
2445415 0
2445448 0
2445541 0
2445587 14
2445591 5
2445603 0
2445648 0
2446146 0
2446263 27
2446360 8
2446369 0
2446985 0
2447090 0
2447171 0
2447261 0
2447279 0
2447504 0
2447615 0
2447618 0
2447786 0
2447804 0
2447807 0
2447816 0
2447819 0
2447873 0
2447960 0
2448098 0
2448116 0
2448171 0
2448179 12
2448285 0
2448743 0
2448911 0
2449044 34
2449107 6
2449200 0
2449279 37
2449345 0
2449457 0
2449579 0
2449585 0
2449606 0
2449621 0
2449648 0
2449707 0
2449789 0
2449876 0
2450056 0
2450137 0
2450176 0
2450182 0
2450913 16
2450937 46
2451101 19
2451114 0
2451210 106
2451327 0
2451336 97
2451474 0
2451511 0
2451534 0
2451556 32
2451586 0
2452002 0
2452279 0
2452314 0
2452320 0
2452341 0
2452750 12
2452822 7
2452843 51
2452847 0
2452873 0
2452923 0
2453002 1
2453038 0
2453101 4
2453137 0
2453353 30
2453371 22
2453458 2
2453542 0
2453599 0
2453746 0
2453765 24
2453928 0
2454022 0
2454106 0
2454173 0
2454196 11
2454246 0
2454259 13
2454282 0
2454285 8
2454329 1
2454359 0
2454446 12
2454640 0
2454668 0
2454749 0
2455115 0
2455196 0
2455339 0
2455619 0
2455643 0
2455655 0
2455736 0
2455787 0
2456030 0
2456042 0
2456251 0
2456395 0
2456782 0
2456825 0
2456900 0
2456914 0
2456921 0
2456930 0
2456977 0
2457034 0
2457463 0
2457600 0
2457616 0
2457634 0
2457679 0
2457706 0
2457739 0
2457855 0
2458045 0
2458162 73
2458198 0
2458243 5
2458306 6
2458474 0
2458618 0
2458621 19
2458666 25
2458816 49
2458990 0
2459015 3
2459017 0
2459138 0
2459235 0
2459255 0
2459292 4
2459538 89
2459775 0
2459781 0
2459785 0
2459802 0
2459826 0
2459859 0
2460303 0
2460342 8
2460368 0
2460390 0
2460515 16
2460524 0
2460610 2
2460617 213
2460621 8
2460628 84
2460635 0
2460652 1
2460654 2
2460667 2
2460695 0
2460701 0
2461186 0
2461195 0
2461227 0
2461450 0
2462056 0
2462376 0
2462397 0
2462416 0
2462451 0
2462577 0
2462655 0
2462871 0
2462892 0
2463014 0
2463282 19
2463459 0
2463735 0
2463942 0
2464001 0
2464356 8
2464538 0
2464639 0
2464645 0
2464685 70
2464771 0
2464784 0
2464858 0
2464870 0
2465044 20
2465071 0
2465092 0
2465125 9
2465299 6
2465407 34
2465416 0
2465617 1279
2465641 0
2465758 3
2465882 29
2465902 49
2466086 0
2466093 0
2466303 0
2466659 0
2466764 0
2466839 0
2466911 0
2466920 0
2466947 0
2466989 0
2466998 0
2467061 0
2467070 0
2467253 0
2467352 0
2467514 0
2467706 0
2467724 0
2467773 0
2467838 0
2468153 0
2468173 0
2468253 0
2468260 0
2468296 0
2468312 0
2468344 0
2468367 0
2468389 0
2468403 0
2468411 0
2468435 0
2468462 0
2468553 0
2468756 0
2468916 0
2469045 2
2469089 0
2469299 2
2469334 0
2469354 0
2469357 0
2469367 0
2469377 0
2469431 12
2469575 0
2470106 0
2470331 0
2470472 0
2470492 0
2470680 0
2470893 0
2470910 0
2471020 0
2471194 0
2471253 0
2471407 0
2471442 0
2471444 0
2471451 0
2471482 0
2471565 3
2471629 0
2471681 0
2471693 0
2471758 0
2471795 0
2471852 0
2471915 0
2471996 0
2472357 0
2472421 5
2472445 0
2472655 4
2472754 8
2472853 7
2472894 0
2472921 0
2472936 0
2472955 0
2472993 0
2473054 14
2473087 2
2473216 22
2473728 0
2473786 0
2473806 0
2473956 0
2473974 0
2474052 0
2474076 33
2474100 0
2474175 29
2474334 7
2474418 7
2474550 0
2475075 0
2475312 31
2475441 7
2475621 0
2475646 0
2475825 0
2475889 312
2475965 6
2476362 0
2476445 0
2476518 47
2476887 0
2476899 0
2476954 5
2477051 0
2477262 8
2477293 0
2477357 0
2477370 0
2477389 0
2477479 10
2477518 0
2477599 0
2477683 0
2477686 0
2477701 0
2477713 0
2477792 0
2477998 0
2478108 12
2478199 0
2478573 0
2478620 0
2478629 0
2478683 0
2478694 0
2478995 0
2479046 0
2479081 0
2479094 0
2479335 0
2479445 0
2479463 0
2479661 0
2479687 0
2479694 0
2479869 0
2479890 0
2479900 0
2480356 76
2480362 36
2480485 7
2480500 8
2480544 9
2480584 18
2480623 63
2480649 0
2480703 0
2480879 0
2480976 0
2481063 0
2481173 0
2481218 0
2481286 0
2481316 0
2481358 0
2481730 58
2481867 0
2481951 0
2482044 2
2482169 1
2482425 0
2482556 0
2482708 9
2482754 0
2482995 0
2483013 0
2483036 0
2483087 0
2483103 0
2483185 2
2483908 0
2483966 0
2484016 42
2484118 0
2484421 3
2484485 0
2484568 6
2484865 9
2485017 0
2485029 1
2485163 0
2485182 0
2485302 0
2485464 0
2485500 0
2485665 0
2485710 0
2485906 0
2485944 0
2486078 0
2486249 0
2486340 0
2486490 8
2486592 0
2487081 0
2487153 0
2487227 0
2487353 6
2487467 36
2487524 28
2487605 0
2487629 0
2487767 0
2487800 0
2487887 0
2487977 0
2488031 0
2488041 0
2488235 0
2488298 66
2488357 15
2488440 74
2488445 0
2488509 0
2488515 0
2488596 9
2488791 0
2489031 19
2489066 0
2489074 76
2489329 42
2489350 0
2489428 205
2489539 187
2489575 57
2489587 0
2489677 77
2489740 15
2489767 0
2489919 0
2490053 0
2490073 40
2490076 31
2490088 0
2490097 309
2490100 67
2490435 33
2490447 15
2490501 55
2490595 0
2490600 0
2490627 0
2490715 51
2490905 0
2491023 13
2491123 0
2491158 36
2491200 28
2491225 13
2491302 9
2491350 0
2491359 0
2491506 0
2491563 5
2491605 30
2491737 0
2491907 0
2491917 0
2491956 0
2492049 0
2492169 0
2492265 0
2492268 0
2492304 0
2492331 0
2492385 0
2492424 0
2492508 0
2492586 0
2492822 0
2492990 0
2493062 0
2493086 0
2493130 0
2493269 1
2493301 28
2493314 0
2493320 0
2493388 16
2493418 0
2493424 34
2493469 23
2493505 27
2493562 0
2493571 0
2493624 5
2493669 0
2493916 28
2494126 0
2494405 0
2494673 33
2494720 0
2494774 0
2494984 0
2495041 36
2495158 0
2495167 0
2495217 0
2495326 0
2495362 0
2495374 28
2495377 18
2495554 0
2495671 0
2495716 0
2495740 27
2495785 1
2495881 14
2496013 15
2496253 0
2496292 0
2496304 0
2496764 0
2496855 0
2497028 0
2497068 0
2497221 0
2497271 0
2497298 0
2497573 0
2497648 0
2497772 0
2497779 10
2498420 11
2498496 0
2498511 0
2498518 4
2498525 0
2498548 0
2498950 0
2499016 0
2499163 0
2499268 2
2499327 0
2499340 0
2499351 0
2499560 0
2499658 10
2499664 0
2499777 0
2500047 0
2500053 0
2500137 0
2500347 0
2500497 0
2500569 0
2500629 0
2500842 59
2501193 0
2501343 141
2501370 0
2501394 45
2501472 4
2501627 4
2501800 81
2502001 0
2502016 0
2502022 0
2502037 0
2502052 0
2502067 0
2502082 0
2502097 12
2502112 0
2502130 0
2502136 0
2502151 29
2502166 0
2502202 0
2502223 0
2502232 0
2502304 31
2502334 9
2502344 0
2502400 0
2502420 0
2502426 24
2502455 1
2502471 0
2502624 7
2502675 0
2503142 0
2503157 0
2503162 0
2503245 0
2503453 0
2503504 0
2503566 0
2503899 2
2504746 0
2505310 35
2505676 0
2505979 0
2506027 0
2506192 35
2506300 0
2506531 12
2506672 0
2506835 0
2506868 0
2506906 0
2506972 0
2506974 0
2508304 0
2508367 0
2508423 0
2508553 0
2508559 0
2508596 0
2508660 53
2508688 9
2508737 0
2508741 148
2508745 3
2508756 0
2508806 0
2509041 8
2509208 0
2509484 0
2509599 0
2509611 0
2509707 0
2509765 5
2509850 0
2509881 0
2509928 21
2509940 0
2510034 0
2510054 0
2510064 0
2510079 0
2510265 1
2510327 0
2510331 0
2510517 0
2510622 0
2510700 0
2511045 20
2511255 20
2511258 6
2511278 0
2511900 0
2512482 0
2512776 14
2513081 0
2513388 0
2513410 0
2513512 10
2513515 57
2513730 0
2513848 17
2513935 10
2513998 23
2514094 18
2514188 18
2514211 31
2514301 0
2514360 0
2514376 0
2514454 0
2514590 8
2514721 0
2514834 0
2514892 0
2515181 0
2515337 0
2515431 0
2516021 0
2516412 198
2516771 0
2517155 56
2517164 2
2517188 4
2517200 0
2517313 0
2517488 0
2517573 26
2517588 0
2517615 0
2517633 54
2517684 0
2517708 0
2517738 0
2517762 0
2517825 0
2518062 0
2518200 25
2518209 0
2518412 0
2518421 0
2518453 0
2518459 0
2518542 0
2518572 13
2518677 5
2519013 17
2519017 19
2519160 35
2519349 12
2519372 0
2519449 0
2519512 16
2519521 0
2519538 0
2519551 17
2519602 0
2519641 78
2519743 15
2519932 0
2520014 0
2520026 0
2520082 0
2520148 0
2520202 0
2520671 0
2520750 0
2520931 0
2520974 0
2521081 0
2521247 0
2521328 0
2521345 0
2521356 0
2521479 0
2521653 0
2521728 0
2521863 1
2522197 15
2522230 3
2522316 0
2522347 8
2522350 0
2522428 0
2522854 0
2523023 0
2523034 0
2523041 0
2523058 2
2523062 0
2523182 0
2523203 0
2523213 0
2523226 0
2523250 0
2523323 0
2523437 0
2523471 0
2523567 0
2523570 0
2523675 5
2523880 0
2523883 0
2523913 0
2524000 0
2524069 0
2524252 0
2524291 0
2524305 0
2524341 0
2524482 0
2524524 0
2524555 46
2524640 0
2524725 0
2524823 0
2524835 42
2524943 0
2524947 28
2525102 0
2525126 41
2525186 0
2525192 6
2525295 13
2525332 0
2525441 25
2525487 56
2525514 18
2525523 0
2525550 0
2525577 79
2525628 0
2525670 15
2525766 0
2525784 0
2525871 0
2525943 21
2526099 0
2526312 37
2526336 0
2526384 0
2526505 19
2526562 0
2526721 103
2526856 22
2527111 0
2527117 0
2527189 0
2527315 0
2527411 5
2527417 5
2527423 30
2527579 5
2527735 8
2527759 0
2528006 4
2528045 0
2528081 0
2528184 0
2528363 0
2528475 2
2528670 0
2528736 0
2528861 0
2529279 0
2529771 0
2529960 10
2530158 0
2530167 0
2530189 32
2530264 117
2530266 62
2530304 45
2530314 0
2530669 0
2530963 29
2530969 22
2531269 105
2531401 49
2531452 0
2531488 0
2531602 0
2531605 25
2531730 0
2531852 20
2531939 5
2532218 0
2532236 0
2532245 0
2532350 0
2532365 0
2532407 0
2532509 0
2532542 0
2532668 0
2532707 11
2532731 0
2532749 5
2532814 0
2532974 29
2533308 0
2533546 0
2533594 0
2533648 41
2533807 0
2533923 0
2533990 0
2534045 2
2534059 0
2534130 0
2534170 0
2534372 0
2534418 0
2534531 0
2534543 0
2534548 0
2534819 141
2534828 78
2534846 0
2535125 0
2535137 0
2535276 2
2535376 34
2535508 0
2535563 28
2535589 0
2535870 0
2535990 0
2536014 0
2536044 0
2536092 4
2536240 0
2536278 0
2536384 0
2536423 0
2536433 0
2536438 0
2536523 14
2536550 0
2536880 10
2536892 0
2536922 52
2536996 0
2537139 0
2537231 18
2537237 0
2537240 0
2537317 0
2537590 0
2537767 1
2537769 57
2537788 0
2537907 0
2538022 20
2538472 19
2538646 0
2538754 0
2538799 0
2538816 657
2538831 0
2538848 0
2538890 0
2539213 0
2539236 0
2539450 0
2539694 0
2539700 4
2539992 0
2540007 54
2540031 0
2540154 0
2540215 0
2540232 37
2540265 0
2540322 0
2540334 0
2540340 14
2540373 0
2540669 0
2540733 0
2540834 0
2540943 0
2540954 0
2541140 6
2541155 0
2541586 6
2541631 0
2541670 0
2541832 4
2541857 0
2541935 0
2542045 0
2542196 0
2542294 0
2542301 0
2542360 0
2542451 0
2542489 0
2542507 0
2542531 0
2542546 0
2542624 0
2542636 0
2542651 0
2542799 0
2542819 33
2542984 0
2543194 0
2543305 0
2543347 0
2543464 0
2543510 8
2543555 0
2543595 0
2543643 0
2543868 0
2543885 0
2544039 0
2544088 0
2544102 0
2544129 4
2544150 0
2544357 0
2544447 3
2544572 0
2544904 0
2544926 0
2544977 32
2544981 12
2544996 0
2545008 0
2545260 16
2545506 6
2545545 7
2545675 18
2545770 3
2546090 0
2546101 0
2546262 0
2546424 0
2546505 0
2546535 0
2546616 0
2546738 0
2546843 0
2547102 0
2547186 0
2547351 4
2547396 43
2547419 80
2547704 0
2547785 0
2547803 10
2548127 0
2548220 0
2548244 141
2548280 0
2548382 0
2548394 0
2548399 20
2548505 0
2548709 0
2548760 0
2548895 0
2548904 12
2548973 0
2549006 0
2549012 0
2549174 0
2549195 0
2549246 0
2549285 7
2549534 0
2549666 11
2549691 0
2549776 0
2549840 0
2549879 3
2550017 0
2550098 0
2550203 0
2550343 0
2550383 3
2550542 0
2550650 0
2550737 0
2550776 0
2551126 0
2551144 0
2551453 74
2551468 6
2551527 0
2551757 8
2551826 7
2551835 12
2551847 56
2551853 8
2551979 0
2551985 7
2552129 1
2552336 2
2552468 0
2552699 2
2552861 0
2552914 0
2552931 0
2553215 0
2553242 31
2553359 91
2553392 2
2553485 3
2553677 0
2553683 0
2553734 0
2553742 0
2553911 22
2553989 50
2554094 0
2554218 4
2554225 0
2554381 0
2554750 0
2554852 7
2554936 14
2554941 32
2555059 52
2555107 0
2555198 0
2555588 0
2555682 0
2555689 0
2555731 0
2555899 0
2556119 0
2556184 0
2556211 0
2556269 0
2556289 48
2556325 0
2556364 22
2556391 8
2556799 13
2557016 0
2557160 0
2557241 0
2557330 0
2557345 23
2557387 10
2557438 0
2557503 0
2557551 21
2557686 0
2557796 1
2557850 3
2558094 30
2558112 0
2558198 0
2558252 0
2558324 0
2558348 0
2558540 0
2558594 0
2558740 24
2558775 0
2558789 0
2558795 0
2558802 0
2558812 0
2558879 8
2559179 0
2559191 0
2559302 0
2559329 26
2559359 0
2559503 0
2559551 0
2559587 3
2559901 0
2560001 0
2560013 0
2560057 9
2560136 0
2560390 0
2560408 26
2560438 10
2560636 0
2560638 0
2560653 0
2560700 5
2560796 0
2560854 0
2560903 0
2561164 0
2561240 0
2561525 0
2561709 0
2561821 0
2561885 86
2562245 0
2562253 0
2562260 65
2562281 0
2562414 0
2562479 2
2562505 36
2562507 27
2562708 0
2562900 0
2562927 0
2563090 0
2563167 1
2563187 0
2563221 30
2563423 0
2563736 0
2563786 26
2563855 0
2563994 7
2564048 0
2564054 0
2564120 0
2564285 0
2564352 0
2564429 0
2564513 4
2564528 0
2564765 0
2564805 0
2564874 0
2564971 0
2565047 9
2565050 0
2565113 0
2565154 0
2565173 0
2565185 12
2565189 32
2565280 0
2565286 0
2565478 0
2565490 0
2565499 0
2565550 0
2565584 0
2565636 8
2565688 0
2565770 16
2565800 0
2565921 0
2566024 0
2566159 0
2566231 0
2566422 25
2566464 0
2566722 0
2566831 0
2566893 17
2566903 0
2566936 0
2567004 0
2567021 0
2567201 63
2567264 0
2567687 0
2567698 2
2567876 14
2567921 0
2568125 0
2568128 8
2568374 0
2568383 0
2568455 6
2568467 0
2568566 0
2568791 0
2568869 48
2568876 0
2568931 0
2568972 38
2569096 4
2569149 37
2569158 77
2569164 0
2569176 31
2569380 0
2569458 0
2569488 0
2569671 0
2569776 0
2569833 28
2569848 8
2569860 5
2570054 0
2570097 0
2570160 0
2570181 41
2570271 32
2570274 88
2570394 9
2570865 17
2571024 0
2571117 0
2571192 0
2571269 4
2571537 47
2571622 0
2571642 12
2571663 0
2571766 0
2571772 16
2571792 0
2572164 14
2572208 0
2572221 0
2572498 38
2572799 0
2572938 0
2573030 0
2573070 0
2573085 0
2573240 0
2573265 30
2573273 26
2573512 0
2573651 22
2573764 139
2574013 0
2574363 0
2574671 0
2574720 0
2574795 0
2574812 0
2574826 0
2574907 0
2574928 0
2575492 0
2575525 0
2575551 0
2575733 34
2576035 0
2576089 0
2576164 0
2576272 36
2576379 3
2576431 0
2576487 0
2576527 0
2576710 0
2576737 0
2577001 0
2577055 0
2577434 0
2577490 0
2577664 0
2577694 0
2578110 0
2578204 0
2578269 0
2578273 9
2578339 0
2578363 0
2578496 0
2578507 0
2578819 22
2578976 3
2579138 0
2579411 0
2579525 0
2579586 0
2579627 0
2579657 17
2579837 0
2579843 104
2579877 0
2579970 0
2580017 0
2580128 0
2580260 0
2580322 0
2580455 0
2580734 0
2580821 18
2580839 0
2580953 22
2581070 3
2581088 0
2581100 29
2581174 0
2581187 0
2581339 0
2581423 37
2581531 0
2581693 0
2581765 6
2581876 0
2581966 0
2581995 0
2582140 0
2582365 2
2582935 14
2583004 0
2583066 0
2583129 0
2583405 0
2583432 0
2583438 0
2583521 0
2583609 3
2583627 0
2583810 0
2583828 0
2583862 0
2583990 0
2584071 0
2584134 0
2584236 0
2584242 0
2584374 0
2584491 0
2584571 0
2584589 0
2584599 0
2584709 0
2584715 0
2584772 0
2584939 20
2585270 0
2585399 0
2585786 0
2585934 0
2585984 0
2585993 39
2586014 13
2586173 0
2586206 0
2586308 0
2586415 0
2586433 0
2586443 0
2586599 0
2586719 0
2586898 0
2587042 0
2587069 0
2587144 0
2587175 0
2587266 0
2587378 0
2587402 0
2587417 0
2587462 21
2587729 0
2587985 1
2588208 0
2588360 0
2588558 28
2588702 0
2588813 0
2588828 7
2588936 0
2588981 0
2589053 0
2589203 0
2589296 0
2589390 0
2589689 0
2589709 0
2589713 0
2589727 0
2589779 0
2589908 0
2590127 0
2590285 0
2590378 0
2590444 0
2590468 0
2590503 0
2590701 0
2590708 0
2590882 0
2590912 0
2590981 0
2591185 0
2591307 0
2591430 0
2591466 44
2591506 0
2591537 0
2591650 0
2591805 61
2591809 68
2592028 4
2592045 0
2592208 0
2592259 0
2592328 0
2592338 40
2592365 0
2592382 20
2592394 0
2592574 0
2592721 0
2592793 0
2592849 0
2592940 1067
2592963 0
2592987 18
2593022 0
2593214 0
2593263 0
2593272 0
2593343 0
2593446 70
2593485 0
2593645 0
2593826 0
2593925 0
2594147 0
2594185 9
2594362 0
2594416 0
2594856 0
2594915 0
2594988 10
2595014 0
2595179 0
2595409 0
2595445 0
2595746 0
2595808 12
2595883 0
2595957 0
2595970 0
2596033 0
2596044 0
2596061 0
2596134 0
2596375 2
2596493 0
2596531 39
2596559 11
2596561 13
2596621 0
2596651 36
2596736 0
2596779 28
2596893 67
2597010 20
2597061 4
2597217 0
2597242 0
2597370 0
2597424 0
2597524 0
2597538 0
2597547 24
2597562 0
2597607 0
2597661 13
2597690 0
2597776 27
2597822 4
2597837 0
2597891 0
2597985 30
2597987 0
2598045 0
2598150 0
2598366 40
2598476 0
2598546 35
2598642 0
2598707 0
2598715 0
2598759 0
2598910 0
2598925 0
2598951 0
2599024 0
2599321 0
2599328 1
2599827 19
2599954 0
2600096 55
2600128 8
2600267 0
2600300 0
2600399 9
2600426 5
2600438 34
2600566 4
2600804 43
2600990 14
2601304 3
2601422 0
2601432 0
2601440 0
2601489 0
2601510 0
2601520 0
2601724 6
2601769 0
2602129 4
2602355 1
2602534 7
2602635 2
2602752 9
2602782 0
2602836 13
2602875 0
2602971 0
2603045 0
2603136 0
2603166 0
2603253 0
2603266 0
2603312 0
2603320 8
2603356 0
2603537 85
2603549 0
2603591 8
2603853 0
2603881 0
2603966 0
2604086 0
2604169 41
2604408 0
2604429 0
2604487 0
2604634 79
2604727 0
2605007 0
2605030 34
2605038 0
2605175 0
2605215 0
2605340 0
2605370 0
2605385 0
2605496 0
2605675 0
2605817 0
2606057 0
2606080 0
2606084 0
2606100 0
2606489 0
2606513 0
2606567 0
2606645 0
2606777 0
2606951 16
2607039 0
2607049 0
2607214 9
2607262 0
2607284 0
2607365 0
2607394 10
2607442 0
2607508 2
2607670 50
2607745 1
2607766 0
2607982 4
2608105 0
2608174 33
2608246 18
2608417 25
2608451 903
2608482 0
2608519 0
2608556 0
2608576 20
2608656 0
2608928 10
2609046 26
2609070 0
2609252 3
2609321 0
2609372 0
2609588 185
2609630 0
2609634 0
2609719 0
2609766 0
2609772 0
2609839 0
2610029 0
2610111 0
2610719 53
2610782 0
2611148 0
2611252 3
2611411 5
2611462 0
2611663 0
2611786 0
2611804 0
2611828 0
2611860 11
2611904 1
2611912 19
2612071 8
2612083 0
2612154 0
2612221 0
2612254 3
2612258 0
2612328 0
2612335 22
2612347 0
2612440 9
2612443 0
2612471 0
2612542 11
2612641 0
2612708 0
2612752 7
2612773 8
2612839 0
2612889 3
2612911 44
2612966 0
2613032 0
2613143 0
2613167 0
2613239 0
2613365 0
2613368 8
2613386 0
2613452 0
2613560 0
2613755 0
2613788 11
2613821 0
2613938 0
2614000 0
2614016 0
2614115 53
2614121 0
2614136 0
2614142 0
2614253 0
2614288 0
2614325 0
2614454 0
2614508 0
2614565 0
2614610 39
2614628 0
2614643 68
2614649 0
2614682 0
2614730 23
2614790 4
2614914 7
2614927 0
2614948 4
2614952 0
2614997 0
2614999 11
2615003 0
2615066 0
2615079 0
2615101 0
2615141 0
2615150 0
2615190 0
2615207 13
2615265 0
2615297 0
2615467 0
2616112 0
2616194 0
2616200 0
2616211 0
2616502 61
2616508 149
2616541 34
2616702 0
2616930 0
2617161 0
2617380 30
2617423 0
2617595 10
2617719 30
2617788 0
2617800 30
2617830 0
2617867 0
2617906 15
2617935 3
2617989 0
2618017 0
2618042 0
2618097 0
2618116 8
2618184 0
2618364 0
2618469 52
2618558 0
2618635 0
2618723 0
2618738 0
2618773 0
2618785 0
2618868 0
2618883 0
2618951 0
2619012 0
2619064 0
2619196 1
2619333 0
2619343 0
2619547 0
2619741 21
2619987 0
2620013 0
2620034 0
2620073 17
2620142 0
2620150 0
2620253 0
2620274 20
2620276 2
2620499 0
2620556 11
2620580 0
2620595 35
2620598 7
2620601 35
2620664 4
2620682 0
2620688 0
2620722 0
2620731 0
2620790 0
2620808 38
2620990 0
2621036 7
2621234 0
2621334 962
2621336 0
2621353 0
2621581 0
2621766 31
2621779 14
2621931 0
2622124 0
2622178 3
2622187 0
2622400 0
2622636 0
2622648 3
2622671 0
2622689 7
2622756 22
2622876 52
2622948 0
2622999 0
2623317 0
2623332 0
2623341 11
2623443 29
2623502 0
2623612 0
2623641 10
2624076 0
2624308 24
2624360 2
2624370 0
2624385 0
2624387 0
2624430 0
2624577 16
2624715 14
2624787 25
2624829 30
2624922 22
2625187 0
2625261 0
2625263 0
2625443 0
2625465 0
2625530 0
2625582 0
2625657 0
2625908 0
2626136 0
2626139 0
2626214 0
2626505 0
2626642 0
2626955 0
2627033 0
2627102 0
2627355 0
2627609 63
2627613 150
2627747 0
2627796 4
2627846 0
2627936 0
2628048 0
2628237 0
2628249 10
2628358 0
2628388 0
2628406 0
2628434 11
2628450 0
2629012 21
2629075 0
2629346 13
2629494 17
2629497 25
2629549 0
2629686 0
2629810 0
2629926 19
2630119 0
2630169 62
2630172 0
2630208 4
2630261 0
2630816 0
2630836 0
2631041 0
2631454 48
2631532 0
2631538 0
2631602 5
2631614 0
2632225 72
2632229 5
2632232 17
2632390 0
2632445 0
2632478 0
2632480 0
2632484 16
2632486 0
2632491 0
2632493 0
2632506 0
2632528 0
2632606 0
2632841 0
2633113 0
2633117 8
2633132 0
2633387 0
2633536 0
2633578 29
2633683 15
2633710 0
2633743 0
2633760 0
2634061 0
2634064 10
2634106 0
2634112 11
2634181 0
2634322 0
2634349 0
2634384 0
2634419 0
2634473 0
2634564 0
2634619 0
2634679 10
2634733 0
2634808 0
2634857 17
2635013 0
2635031 0
2635060 0
2635250 6
2635516 0
2635610 12
2635612 15
2635730 0
2635896 3
2636051 0
2636060 37
2636081 0
2636231 0
2636276 0
2636366 0
2636369 0
2636548 0
2636556 0
2636567 0
2636900 0
2636952 0
2636993 0
2637044 0
2637104 23
2637269 0
2637506 10
2637514 0
2637538 0
2637649 31
2637805 0
2637817 3
2637913 0
2637961 22
2638150 0
2638176 0
2638288 46
2638294 24
2638312 0
2638375 2
2638439 0
2638441 1
2638591 11
2638711 30
2638957 8
2639112 24
2639118 10
2639127 6
2639308 0
2639314 0
2639328 0
2639408 0
2639495 0
2639499 83
2639635 23
2639861 3
2640368 57
2640539 20
2640647 0
2640698 0
2640707 0
2640731 0
2640790 0
2640928 17
2641034 2
2641105 0
2641448 0
2641700 0
2641781 12
2641900 0
2641949 0
2642320 0
2642421 42
2642429 0
2642577 0
2642589 0
2642670 0
2642733 0
2642831 6
2642905 0
2642912 0
2642919 0
2642931 0
2642964 0
2643012 0
2643312 0
2643555 0
2643978 0
2644224 0
2644233 0
2644256 0
2644550 0
2644811 25
2645243 10
2645246 3
2645372 0
2645639 0
2645813 0
2645906 3
2645942 0
2646161 0
2646167 0
2646238 14
2646241 0
2646259 0
2646328 0
2646388 14
2646445 0
2646514 0
2646556 0
2646568 0
2646664 17
2646688 0
2646714 0
2646769 0
2646811 0
2646984 0
2647026 0
2647029 0
2647050 0
2647059 0
2647204 0
2647260 1
2647398 0
2647542 0
2647551 25
2647626 26
2647953 0
2647999 0
2648191 0
2648209 2
2648411 0
2648524 0
2648665 0
2648896 26
2648923 0
2649052 15
2649083 0
2649255 0
2649261 1
2649288 0
2649477 0
2649608 0
2649639 2
2649769 0
2649794 0
2649921 0
2649969 0
2650078 0
2650400 0
2650816 0
2650852 0
2650858 0
2650921 3
2651162 0
2651189 0
2651196 0
2651254 0
2651305 0
2651359 0
2651444 0
2651677 4
2651692 133
2651761 0
2651767 0
2651812 30
2651875 0
2651900 15
2651920 0
2652013 5
2652057 0
2652106 0
2652392 0
2652428 0
2652530 0
2652554 0
2652870 0
2653015 0
2653255 0
2653279 0
2653330 1
2653342 0
2653627 8
2653630 17
2653657 8
2653849 0
2653900 28
2653936 0
2654339 0
2654440 7
2654503 12
2654579 0
2654636 9
2654981 0
2655102 0
2655205 0
2655215 121
2655272 0
2655377 54
2655446 91
2655457 86
2655473 0
2655604 0
2655811 52
2655824 0
2655840 59
2655856 3
2655943 0
2656113 4
2656203 127
2656334 56
2656397 21
2656460 0
2656577 2
2656673 4
2656712 0
2656915 2
2656966 9
2656984 17
2656993 89
2657009 38
2657050 50
2657170 35
2657185 0
2657248 0
2657265 0
2657311 30
2657416 0
2657579 0
2657769 2
2658144 0
2658249 43
2658341 0
2658650 27
2658665 30
2658693 0
2658747 0
2658831 102
2658888 10
2659084 0
2659114 0
2659236 27
2659266 22
2659401 0
2659614 0
2659659 0
2659677 0
2659769 20
2659881 0
2659887 0
2659934 27
2659938 80
2660081 0
2660257 58
2660366 0
2660438 0
2660449 0
2660535 0
2660991 0
2661239 0
2661267 0
2661389 0
2661403 0
2661599 0
2661665 14
2661752 0
2661761 10
2661842 3
2661858 0
2662229 7
2662248 0
2662535 11
2662598 11
2662622 2
2662649 0
2662703 7
2662742 0
2663028 0
2663199 0
2663328 0
2663355 0
2663595 0
2663881 8
2663961 0
2664146 0
2664364 0
2664378 13
2664410 40
2664485 0
2664707 24
2664719 0
2664743 29
2664808 0
2664878 14
2664966 0
2665070 0
2665258 0
2665291 0
2665395 0
2665400 0
2665412 0
2665419 0
2665426 0
2665573 1
2665579 17
2665816 0
2665837 24
2665863 0
2666134 0
2666172 51
2666453 0
2666480 0
2666486 0
2666522 0
2666699 0
2666705 0
2667266 0
2667392 0
2667515 0
2667533 0
2667682 0
2667893 0
2667947 0
2667995 37
2668041 0
2668459 0
2668641 29
2668664 0
2668747 0
2668902 0
2669010 0
2669060 0
2669151 0
2669163 0
2669175 0
2669242 0
2669413 0
2669434 0
2669452 3
2669566 0
2669731 0
2669749 0
2669821 5
2669905 0
2670103 0
2670292 0
2670330 0
2670681 0
2670814 0
2671179 0
2671257 16
2671567 9
2671640 0
2671771 0
2671795 25
2671832 0
2671896 0
2671981 17
2672080 59
2672140 0
2672204 0
2672257 0
2672386 18
2672388 11
2672614 0
2672800 0
2672992 0
2673148 13
2673319 0
2673361 0
2673402 0
2673569 0
2673695 18
2674037 0
2674043 0
2674129 0
2674142 34
2674294 21
2675104 9
2675215 0
2675263 34
2675461 32
2675536 19
2675638 1
2675707 75
2676138 0
2676165 0
2676204 0
2676516 0
2676576 6
2676630 0
2676639 0
2676717 38
2676855 11
2677113 21
2677230 32
2677335 0
2677348 0
2677455 0
2677500 0
2677536 3080
2677542 109
2677649 0
2677729 10
2677789 4
2677870 11
2677874 1
2677894 0
2677975 0
2677981 0
2677986 0
2678017 0
2678138 0
2678307 67
2678349 0
2678376 0
2678619 0
2678646 12
2678658 0
2678733 177
2678790 0
2678829 4
2678892 0
2678912 19
2679060 0
2679081 0
2679222 0
2679258 0
2679309 1
2679417 14
2679426 0
2679541 35
2679601 19
2679630 0
2679742 0
2680033 22
2680216 0
2680518 0
2680790 0
2680992 0
2681061 0
2681184 28
2681376 0
2681484 0
2681581 0
2681689 0
2681984 27
2682095 45
2682149 0
2682386 38
2682401 0
2682413 0
2682420 19
2682660 0
2682684 0
2682897 0
2682983 0
2683500 0
2683569 0
2683626 12
2683641 0
2683719 2
2683939 0
2683967 0
2684038 22
2684080 0
2684089 0
2684335 0
2684422 2
2684452 0
2684548 1
2684587 0
2684635 31
2684674 0
2684772 0
2684778 0
2684791 0
2685009 0
2685037 8
2685117 0
2685654 0
2685736 0
2685819 0
2686113 0
2686409 0
2686615 0
2686795 23
2686830 0
2686994 0
2687079 16
2687131 0
2687657 16
2687707 0
2687747 0
2687754 0
2687770 0
2687805 14
2688050 0
2688124 0
2688159 0
2688171 0
2688433 0
2688556 0
2688697 3
2688728 0
2688745 11
2688841 0
2688848 1
2688939 0
2689089 0
2689204 0
2689243 0
2689363 3
2689534 3
2689619 2
2689687 0
2689816 97
2689837 19
2689861 0
2690034 23
2690583 1
2690739 0
2690813 0
2690914 6
2690984 0
2690999 0
2691206 11
2691260 0
2691625 8
2691662 16
2691698 102
2691770 0
2691815 16
2691845 0
2691876 0
2691941 0
2691983 0
2692073 0
2692127 34
2692147 101
2692188 0
2692218 0
2692358 13
2692524 16
2692542 0
2692566 0
2692788 56
2692818 22
2692857 0
2692935 12
2692989 16
2692996 19
2692998 48
2693138 12
2693184 10
2693207 0
2693245 25
2693325 0
2693338 0
2693413 0
2693444 0
2693634 0
2693743 0
2693796 0
2693817 0
2693832 0
2694200 0
2694297 0
2694513 0
2694658 0
2694789 0
2694920 0
2695024 0
2695078 0
2695206 0
2695294 0
2695321 14
2695336 1
2695455 2
2695755 32
2696128 0
2696171 0
2696198 0
2696489 0
2696588 0
2696871 1
2696952 5
2697256 0
2697321 7
2697377 3
2697431 0
2697729 11
2697750 94
2697948 3
2697962 8
2697976 46
2697990 0
2698074 0
2698136 0
2698214 0
2698799 0
2698828 0
2699021 22
2699105 0
2699288 0
2699416 53
2699443 0
2699659 0
2700088 0
2700202 0
2700272 0
2700315 0
2700374 0
2700486 0
2700634 0
2700645 4
2700656 0
2700669 0
2700892 11
2700896 65
2701131 0
2701267 0
2701334 12
2701591 0
2701612 0
2701759 24
2701789 13
2701827 0
2702059 7
2702065 4
2702128 0
2702226 0
2702522 0
2702624 65
2702852 18
2702880 11
2702959 5
2702984 0
2703037 0
2703069 0
2703096 0
2703216 0
2703243 0
2703278 0
2703288 0
2703342 0
2703351 0
2703375 0
2703393 0
2703459 0
2703498 0
2703501 0
2703519 0
2703552 0
2703663 0
2703741 0
2704020 0
2704059 0
2704281 0
2704350 0
2704752 0
2704934 0
2704980 0
2705121 0
2705127 122
2705249 13
2705297 0
2705726 6
2705793 0
2705893 0
2705902 0
2706056 0
2706212 0
2706405 0
2706441 0
2706607 0
2706817 0
2706976 0
2707003 0
2707285 0
2707340 0
2707537 0
2707560 0
2707577 0
2707662 1
2707704 0
2707735 0
2707869 0
2707888 0
2707925 2
2707936 41
2707983 0
2707987 0
2708039 0
2708049 0
2708060 0
2708105 0
2708247 0
2708826 0
2708830 0
2709004 0
2709226 0
2709292 0
2709454 0
2709480 0
2709724 0
2709745 0
2709985 0
2710272 0
2710305 0
2710477 0
2710480 0
2710492 0
2710546 0
2710650 0
2710756 0
2710780 0
2710816 0
2710839 0
2710914 0
2710995 0
2710998 0
2711037 0
2711259 0
2711294 0
2711456 0
2711649 0
2711756 0
2711852 0
2712065 0
2712281 0
2712312 0
2712468 29
2712582 0
2712612 0
2712873 2
2712924 41
2713604 0
2713907 0
2714455 46
2714472 0
2714542 0
2714726 0
2714880 0
2714902 0
2714928 0
2715213 0
2715249 0
2715570 0
2715594 0
2715603 0
2715765 5
2716071 0
2716074 3
2716095 0
2716101 0
2716150 16
2716261 4
2716445 0
2716483 0
2716781 17
2716808 1
2716904 0
2716958 74
2717161 0
2717180 0
2717246 0
2717393 0
2717631 20
2717770 0
2717783 0
2717892 0
2718096 0
2718180 21
2718278 0
2718412 0
2718519 0
2718544 33
2718587 0
2718727 0
2718785 0
2718857 0
2718928 0
2718959 4
2719043 0
2719094 0
2719148 50
2719167 22
2719241 0
2719268 0
2719509 0
2719544 20
2719580 11
2719639 0
2719801 0
2719888 0
2719909 0
2719953 0
2720113 0
2720209 0
2720221 48
2720302 0
2720455 0
2720476 0
2720545 12
2720659 22
2720662 20
2720665 29
2720986 0
2721237 0
2721348 0
2721456 0
2721573 10
2721660 0
2721866 0
2722004 47
2722052 0
2722107 30
2722259 0
2722286 22
2722310 2
2722343 32
2722535 0
2722601 14
2722636 0
2722640 0
2722667 0
2722811 12
2722952 0
2723099 18
2723436 0
2723458 0
2723549 41
2723569 0
2723646 2
2724181 25
2724253 0
2724711 6
2724749 93
2724786 0
2724846 4
2725164 0
2725596 0
2725749 0
2725764 33
2725806 7
2725857 0
2725974 62
2726005 9
2726021 43
2726040 249
2726043 9
2726118 0
2726145 1
2726217 0
2726280 0
2726316 0
2726331 0
2726628 15
2726664 0
2726692 0
2726709 0
2726753 0
2726770 5
2726823 0
2726840 1
2726928 26
2726957 0
2726991 13
2727023 7
2727072 0
2727099 33
2727174 21
2727332 0
2727513 9
2727516 28
2727524 61
2727662 36
2727729 0
2727759 21
2727768 0
2727872 42
2727942 27
2728053 29
2728097 48
2728130 50
2728136 0
2728216 2
2728248 5
2728364 0
2728544 0
2728550 2
2728658 0
2728664 0
2728769 0
2728904 0
2728961 997
2728982 0
2729015 0
2729051 0
2729074 0
2729081 0
2729117 45
2729129 0
2729223 0
2729281 0
2729377 0
2729567 0
2729683 0
2729695 0
2730108 0
2730134 0
2730294 4
2730441 35
2730443 0
2730512 0
2730528 0
2730548 0
2730585 40
2730686 0
2730699 0
2730795 0
2730808 0
2730860 0
2730929 0
2731284 0
2731310 9
2731416 0
2731568 0
2731592 2
2731697 10
2732177 0
2732202 0
2732216 0
2732615 18
2732672 0
2732729 5
2732804 0
2733098 0
2733182 3
2733248 0
2733258 0
2733459 0
2733696 0
2733795 6
2733863 9
2733942 0
2733994 8
2734004 0
2734032 23
2734060 39
2734065 0
2734267 0
2734388 0
2734583 0
2734730 0
2734757 0
2734823 0
2734916 0
2735048 0
2735066 30
2735160 0
2735194 0
2735214 0
2735356 1
2735383 0
2735430 59
2735613 161
2735670 26
2735673 59
2735781 0
2735883 0
2735889 91
2735993 33
2736046 34
2736131 0
2736159 0
2736186 0
2736260 0
2736270 0
2736293 0
2736395 0
2736500 0
2736674 0
2737055 0
2737073 0
2737088 0
2737214 0
2737484 0
2737496 0
2737511 0
2737625 0
2737805 0
2738030 0
2738163 0
2738652 15
2738661 11
2738859 11
2738862 74
2739080 0
2739138 0
2739462 34
2739471 16
2739514 0
2739516 35
2739708 12
2739807 0
2739869 0
2739887 0
2739968 0
2740047 80
2740073 0
2740128 0
2740617 0
2740640 0
2740647 0
2740834 5
2740990 0
2741062 0
2741293 0
2741407 108
2741491 23
2741509 16
2741599 0
2741668 0
2741704 59
2741908 20
2741969 0
2741981 0
2742012 10
2742032 0
2742165 2
2742198 2
2742263 9
2742367 0
2742398 23
2742571 0
2742595 0
2743101 8
2743314 0
2743320 0
2743331 72
2743341 0
2743367 0
2743378 0
2743521 0
2743612 8
2743634 9
2743737 0
2743762 0
2743790 0
2743835 10
2743868 7
2743947 0
2744098 0
2744225 0
2744367 61
2744399 6
2744538 0
2744571 0
2744670 6
2744697 0
2744709 15
2744837 9
2745075 38
2745261 8
2745596 0
2745621 43
2745677 0
2745693 0
2745703 7
2745781 0
2745791 0
2745929 33
2745943 0
2745963 0
2746204 0
2746319 0
2746608 0
2746666 0
2746759 8
2747062 21
2747080 23
2747086 23
2747136 23
2747319 0
2747349 3
2747388 127
2747391 9
2747424 0
2747431 0
2747458 18
2747568 0
2747756 0
2747872 56
2748013 41
2748079 13
2748085 113
2748130 0
2748151 0
2748191 0
2748469 9
2748615 22
2748753 25
2748892 22
2748930 10
2748991 55
2749018 3
2749090 3
2749135 0
2749237 7
2749344 0
2749387 0
2749438 1
2749573 0
2749576 35
2749600 88
2749778 0
2749797 13
2749827 0
2749886 0
2749923 0
2749986 0
2750097 0
2750274 0
2750307 0
2750358 0
2750442 0
2750496 0
2750538 0
2750544 0
2750568 0
2750605 0
2750637 2
2750845 0
2750923 0
2751060 0
2751091 0
2751138 3
2751201 37
2751257 29
2751308 0
2751398 0
2751450 19
2751560 0
2751674 0
2751683 38
2751770 0
2751849 3
2751891 84
2751894 28
2751933 0
2751957 33
2752008 0
2752041 24
2752072 0
2752081 0
2752152 11
2752190 0
2752240 0
2752329 4
2752441 0
2752579 36
2752591 1
2752593 0
2752659 0
2752681 24
2752863 17
2752888 11
2752900 10
2752970 0
2753179 0
2753186 0
2753224 5
2753400 0
2753426 0
2753434 0
2753496 0
2753564 30
2753638 0
2753683 0
2753728 0
2753760 7
2753784 2
2753811 0
2753860 0
2753984 0
2753992 0
2754008 0
2754022 0
2754042 0
2754138 23
2754141 52
2754168 0
2754263 11
2754453 0
2754563 0
2754994 0
2755018 25
2755177 0
2755348 0
2755357 1
2755519 164
2755899 1
2755905 2
2756038 0
2756066 0
2756195 369
2756223 0
2756234 0
2756271 0
2756293 0
2756453 77
2756483 0
2756552 0
2756621 15
2756864 6
2756996 10
2757092 0
2757206 0
2757221 13
2757251 1
2757254 8
2757258 30
2757530 0
2757656 3
2757704 0
2757731 7
2758547 11
2758571 18
2758634 0
2758682 0
2758724 12
2758735 0
2758757 0
2758811 5036
2758859 0
2759254 0
2759338 2
2759362 11
2759427 0
2759575 0
2759695 4
2759749 89
2759902 0
2759925 0
2759936 0
2759942 0
2759952 16
2760097 38
2760241 114
2760404 0
2760424 0
2760597 0
2760772 41
2760809 0
2760913 0
2760961 0
2761024 0
2761084 0
2761105 0
2761210 0
2761348 0
2761548 0
2761584 0
2761615 0
2761671 0
2761829 0
2761907 0
2761910 0
2761988 0
2762132 0
2762135 0
2762462 0
2762540 0
2762898 4
2763303 2
2763516 0
2763600 0
2763624 0
2763707 3
2764104 0
2764138 2
2764227 7
2764233 32
2764468 0
2764663 46
2764885 7
2764905 17
2764927 0
2765290 0
2765429 0
2765438 48
2765660 0
2765777 133
2765797 10
2765826 0
2765857 0
2765863 51
2765871 0
2765877 0
2765927 0
2765945 0
2766729 0
2766741 0
2766747 0
2766759 0
2766774 0
2766819 0
2766822 0
2766927 0
2767068 0
2767227 0
2767293 0
2767340 0
2767538 0
2767644 0
2767740 0
2767839 0
2767848 0
2767854 0
2768582 12
2768630 0
2768666 0
2768687 1
2768902 0
2768966 0
2769008 0
2769138 0
2769157 9
2769186 0
2769245 0
2769385 0
2769640 0
2769724 0
2769809 30
2769917 24
2770264 0
2770326 4
2770471 19
2770547 96
2770823 53
2770859 3
2770971 0
2771007 0
2771232 0
2771529 0
2771778 0
2771842 16
2772102 0
2772133 0
2772436 0
2772444 0
2772549 0
2772683 39
2772695 20
2772857 2
2773001 0
2773007 27
2773016 20
2773120 0
2773129 0
2773333 68
2773360 16
2773488 2
2773512 0
2773526 66
2773844 22
2773885 33
2774220 0
2774599 0
2774654 21
2774689 0
2774926 0
2774975 0
2775059 0
2775113 0
2775207 4
2775210 0
2775268 0
2775393 0
2775402 0
2775524 0
2775537 3
2775645 3
2775656 0
2775666 57
2775930 0
2776152 3
2776260 0
2776363 0
2776590 0
2776616 1
2776624 86
2776656 25
2776798 0
2776899 0
2776916 15
2776965 0
2777053 6
2777104 6
2777143 0
2777315 0
2777399 14
2777413 0
2777685 25
2777845 83
2777872 21
2777920 4
2777923 1
2778001 14
2778143 0
2778307 21
2778391 0
2778572 0
2778682 0
2778704 0
2778934 0
2778978 0
2779221 0
2779617 0
2779683 0
2779729 28
2779732 0
2779800 0
2779975 0
2780055 74
2780132 0
2780647 0
2780949 0
2780957 0
2781123 0
2781279 0
2781342 0
2781417 0
2781444 0
2781462 0
2781499 0
2781555 0
2781813 3
2781832 0
2781848 0
2781898 0
2781915 0
2781969 0
2782099 0
2782141 0
2782174 12
2782244 0
2782372 0
2782489 73
2782507 10
2782581 0
2782603 0
2782858 2
2782932 0
2783076 0
2783113 0
2783121 0
2783290 0
2783350 0
2783559 0
2783679 31
2783716 0
2784000 0
2784300 0
2784373 0
2784400 0
2784539 41
2784556 0
2784573 0
2784682 0
2784710 35
2784716 0
2784725 0
2785027 0
2785184 0
2785226 0
2785931 0
2785937 0
2785946 0
2785955 0
2786074 0
2786296 0
2786323 0
2786476 0
2786487 0
2786709 0
2786775 11
2786958 0
2787072 0
2787093 0
2787129 0
2787509 0
2787518 0
2787887 1
2787952 0
2788055 0
2788292 42
2788415 0
2788433 1
2788472 0
2788481 0
2788661 28
2788673 0
2788802 5
2788922 18
2789048 0
2789051 0
2789088 0
2789177 0
2789255 0
2789273 35
2789330 18
2789351 6
2789399 0
2789483 7
2789537 0
2789672 42
2789732 5
2789750 0
2789849 0
2789918 0
2790128 0
2790162 0
2790239 0
2790366 0
2790452 0
2790479 0
2790482 0
2790584 59
2790593 4
2790655 0
2790689 0
2790720 0
2790746 9
2790846 0
2790863 2
2790913 0
2791182 0
2791270 0
2791320 2
2791395 0
2791428 0
2791480 0
2791488 15
2791542 0
2792385 0
2792436 40
2792523 0
2792566 8
2792608 2
2792825 0
2792845 3
2792896 0
2792939 0
2793268 0
2793284 0
2793313 0
2793349 0
2793422 0
2793509 0
2793616 0
2793776 0
2793816 0
2793959 0
2794140 0
2794158 3
2794209 0
2794270 143
2794456 43
2794465 0
2794519 0
2794560 0
2794717 0
2794777 0
2794786 0
2794795 14
2794978 19
2795118 36
2795188 0
2795418 27
2795529 0
2795685 14
2795775 4
2795826 4
2795837 0
2796024 0
2796084 0
2796159 2
2796168 41
2796192 0
2796286 0
2796324 1
2796372 1
2796465 0
2796486 48
2796558 11
2796712 0
2797042 0
2797419 0
2797509 0
2797556 0
2797572 22
2797580 18
2797673 58
2797688 52
2797751 0
2797771 9
2797809 0
2797835 0
2798096 0
2798273 0
2798510 3
2798681 3
2798753 0
2799327 0
2799541 0
2799760 65
2800465 0
2800636 4
2800799 0
2800852 0
2801108 30
2801121 27
2801188 0
2801225 0
2801321 8
2801889 37
2802007 0
2802156 0
2802366 0
2802498 0
2802639 0
2802801 0
2802816 0
2802828 0
2802965 0
2803076 0
2803157 0
2803220 0
2803565 0
2803646 0
2803752 0
2803980 0
2803989 0
2804052 0
2804470 0
2804565 0
2804637 0
2804653 0
2804680 66
2804684 27
2804691 4
2804805 0
2804973 48
2805195 184
2805441 0
2805753 2
2805954 0
2806028 0
2806080 0
2806312 17
2806375 0
2806423 0
2806773 0
2806788 0
2806926 15
2807022 19
2807028 9
2807070 6
2807085 6
2807133 0
2807160 29
2807230 0
2807400 0
2807460 0
2807565 51
2807622 35
2807646 24
2807680 0
2807700 9
2807815 0
2808103 7
2808355 0
2808397 0
2808427 18
2808622 8
2808712 0
2808733 1
2808859 0
2808955 6
2808976 0
2808987 1
2808997 0
2809138 0
2809378 23
2809396 17
2809456 9
2809628 0
2809774 20
2809795 0
2809870 9
2809882 0
2809900 65
2810198 0
2810209 0
2810276 3
2810328 25
2810331 72
2810381 48
2810417 0
2810443 0
2810655 0
2810730 2
2810757 3
2810988 20
2811195 6
2811252 5
2811303 0
2811438 0
2811864 34
2811876 49
2811900 0
2811912 0
2811924 0
2811981 0
2812011 0
2812053 7
2812122 0
2812278 68
2812425 13
2812437 15
2812579 0
2812758 0
2812791 24
2812815 19
2812879 0
2812969 0
2813246 0
2813280 0
2813386 0
2813479 0
2813597 0
2813645 5
2813648 0
2813663 0
2813789 0
2813799 199
2813801 124
2813829 0
2813852 0
2813854 0
2813874 0
2813977 0
2814211 12
2814491 0
2814517 0
2814563 59
2814768 0
2814914 15
2814976 0
2814997 0
2815066 49
2815088 0
2815214 47
2815331 57
2815352 0
2815400 7
2815460 2
2815526 2
2815587 88
2815633 1
2815646 37
2815787 26
2815807 0
2815923 0
2815936 16
2816143 19
2816249 0
2816473 2
2816572 2
2816587 7
2816758 0
2816802 7
2816811 0
2816933 160
2817071 20
2817143 25
2817239 0
2817257 24
2817587 0
2817611 0
2817662 0
2817742 0
2817842 58
2817866 0
2817951 40
2817963 30
2818067 34
2818077 0
2818208 0
2818449 0
2818477 59
2818636 8
2818822 0
2818938 60
2818998 24
2819019 0
2819043 9
2819172 4
2819211 0
2819232 0
2819277 30
2819298 36
2819355 30
2819427 57
2819547 37
2819775 1
2819925 101
2820126 3
2820138 189
2820168 5
2820333 0
2820363 54
2820551 0
2820661 1
2820845 0
2820945 56
2820993 0
2821039 15
2821236 9
2821353 11
2821500 0
2821531 0
2821771 0
2822071 0
2822256 0
2822271 0
2822284 0
2822337 0
2822541 8
2822733 6
2822905 0
2823081 0
2823108 0
2823189 0
2823333 5
2823365 15
2823414 5
2823525 44
2823572 6
2823622 0
2823771 0
2823894 27
2823948 0
2823952 42
2823981 0
2824066 79
2824072 18
2824097 0
2824137 57
2824143 90
2824228 0
2824360 13
2824378 60
2824381 31
2824622 64
2824628 1
2824655 81
2824757 0
2824802 22
2824805 0
2824811 72
2824916 20
2824931 1
2825201 3
2825239 0
2825353 0
2825391 30
2825566 0
2825690 4
2825696 64
2825741 0
2825797 1
2825940 12
2825963 0
2825995 0
2826080 14
2826115 0
2826122 0
2826280 32
2826290 0
2826332 0
2826493 0
2826502 0
2826592 0
2826832 0
2826935 0
2826977 0
2827042 0
2827057 0
2827069 0
2827150 0
2827306 0
2827387 0
2827838 0
2827894 0
2827910 0
2827956 0
2827975 0
2827987 0
2827997 0
2828004 0
2828027 26
2828045 0
2828234 0
2828320 19
2828662 4
2828995 152
2829068 6
2829414 0
2829421 0
2829429 2
2829507 0
2829621 3
2829750 8
2829753 4
2829901 4
2829914 0
2830168 50
2830470 0
2830483 86
2830561 11
2830612 0
2830637 1
2830676 58
2830696 14
2830721 0
2830728 184
2831094 0
2831166 0
2831303 0
2831367 0
2831481 0
2831530 0
2831631 0
2831687 0
2831701 0
2831799 0
2832019 0
2832305 0
2832470 0
2832738 0
2832895 0
2832957 6
2832977 46
2833053 5
2833325 0
2833386 0
2833470 0
2833476 13
2833617 0
2833681 0
2833694 0
2833708 0
2833948 0
2833963 0
2834018 0
2834030 0
2834096 31
2834158 7
2834180 0
2834338 3
2834362 56
2834395 21
2834412 0
2834446 19
2834578 25
2834662 60
2834785 0
2835572 0
2835617 0
2835822 0
2835842 0
2835866 0
2835988 0
2836014 0
2836156 0
2836198 0
2836224 0
2836257 2
2836362 0
2836406 1
2836457 0
2836520 0
2836541 0
2836562 0
2836631 0
2836689 0
2836802 0
2836856 0
2836860 2
2837026 0
2837177 0
2837243 0
2837342 0
2837471 2
2837673 0
2837729 0
2837811 0
2837855 0
2837987 0
2838017 0
2838077 0
2838163 0
2838338 0
2838349 0
2838580 70
2838700 0
2838895 0
2838982 0
2839042 16
2839193 0
2839360 0
2839375 0
2839492 4
2839514 0
2839885 27
2839992 123
2840191 16
2840383 70
2840433 0
2840521 71
2840524 98
2840573 5
2840580 44
2840584 10
2840649 30
2840661 13
2840666 1
2840835 0
2841071 0
2841482 6
2841579 1
2841585 0
2841651 6
2841827 10
2841884 18
2842077 2
2842115 0
2842175 32
2842196 0
2842211 9
2842278 0
2842442 0
2842514 0
2842580 0
2842751 0
2842811 0
2842877 0
2842958 0
2843072 0
2843381 0
2843506 0
2844137 0
2844165 4
2844216 31
2844225 5
2844246 0
2844303 0
2844414 0
2844420 0
2844561 0
2844621 0
2844852 18
2844960 0
2845720 34
2845834 19
2845981 4
2846167 63
2846182 0
2846228 0
2846351 0
2846370 0
2846380 0
2846541 0
2846688 19
2846789 9
2846829 215
2846835 6
2846888 0
2846963 0
2846999 0
2847063 0
2847077 0
2847105 0
2847186 0
2847335 0
2847531 0
2847726 0
2847735 0
2848184 0
2848403 0
2848604 0
2848637 0
2848677 0
2848790 0
2849192 0
2849330 0
2849405 0
2849489 0
2849495 0
2849538 0
2849664 0
2849745 0
2849880 0
2849892 0
2849910 0
2849919 0
2849982 0
2850030 0
2850189 9
2850193 0
2850406 10
2850427 77
2850454 15
2850532 0
2850541 0
2850568 0
2850634 0
2850658 0
2850728 0
2850859 0
2850886 12
2851015 23
2851141 0
2851150 0
2851192 0
2851207 0
2851273 0
2851357 0
2851360 0
2851450 0
2851453 0
2851459 0
2851537 0
2851540 0
2851573 0
2851594 0
2851693 0
2851710 0
2851942 0
2851966 0
2852005 0
2852011 0
2852035 0
2852074 0
2852080 0
2852113 0
2852152 0
2852179 0
2852200 0
2852344 35
2852383 88
2852419 18
2852436 0
2852452 0
2852686 0
2852763 0
2853172 6
2853280 0
2853409 3
2853661 33
2853841 0
2853962 8
2853980 0
2853992 18
2854001 15
2854007 3
2854065 0
2854478 0
2854661 0
2854667 2
2854784 0
2854913 0
2855051 0
2855102 8
2855105 27
2855183 0
2855213 8
2855438 0
2855579 0
2855684 0
2855774 3
2855857 13
2855926 1
2856061 5
2856148 0
2856208 0
2856376 0
2856467 0
2856479 50
2856566 2
2856578 0
2856620 0
2856926 6
2857120 18
2857374 270
2857378 55
2857396 2
2857555 16
2858156 0
2858239 0
2858286 0
2858408 28
2858537 5
2858600 2
2858630 0
2859239 1712
2859292 0
2859828 9
2860092 0
2860313 14
2860339 170
2860349 0
2860392 5
2860848 21
2861112 0
2861463 0
2861556 1
2861601 4
2861653 0
2861992 0
2862022 0
2862068 21
2862175 0
2862328 0
2862382 0
2862516 28
2862556 0
2862757 15
2863274 0
2863292 0
2863487 0
2863545 0
2863614 0
2863790 0
2863862 2
2863879 0
2863898 0
2863909 24
2863913 28
2863933 0
2864004 0
2864102 0
2864289 0
2864355 3
2864529 2
2864799 0
2865030 6
2865105 0
2865126 7
2865242 0
2865393 0
2865435 0
2865536 0
2865675 3
2865684 56
2865728 0
2865771 0
2865958 0
2866114 0
2866119 5
2866126 0
2866218 0
2866236 10
2866407 0
2866419 33
2866616 0
2866635 61
2866648 0
2866695 45
2866785 0
2866829 0
2866928 0
2867016 72
2867237 0
2867389 0
2867401 35
2867497 44
2867605 0
2867641 0
2867761 84
2867987 14
2868005 0
2868038 0
2868101 0
2868226 16
2868318 0
2868398 17
2868777 0
2868937 0
2868939 46
2868958 0
2869034 0
2869070 0
2869267 0
2869299 2
2869311 0
2869332 23
2869486 7
2869547 39
2869572 1
2869677 2
2869838 60
2869874 0
2869931 37
2870003 8
2870129 8
2870216 2
2870607 126
2870627 0
2870632 0
2870636 0
2870652 226
2870734 0
2870749 0
2870791 0
2871153 4
2871561 0
2871747 0
2871817 7
2871872 0
2871906 0
2871914 0
2872226 6
2872229 0
2872445 17
2872481 0
2872534 0
2872747 0
2872750 10
2872763 0
2872799 37
2872840 0
2873055 0
2873081 27
2873251 0
2873303 5
2873392 11
2873679 0
2873686 0
2874092 0
2874146 11
2874198 28
2874293 43
2874375 0
2874448 0
2874629 0
2874654 0
2874660 0
2874781 0
2874814 0
2874832 0
2874892 0
2874958 0
2875006 0
2875033 0
2875075 0
2875090 0
2875172 0
2875181 0
2875263 0
2875288 0
2875411 24
2875414 0
2875525 0
2875545 0
2875561 20
2875582 1
2875609 0
2875716 0
2875843 13
2876134 33
2876149 44
2876163 0
2876182 0
2876328 4
2876349 53
2876666 0
2876692 0
2876751 0
2876944 30
2877225 0
2877266 8
2877454 0
2877547 47
2877580 39
2877633 0
2877734 0
2877758 0
2877928 0
2877989 0
2877993 0
2878023 0
2878076 0
2878293 1
2878452 0
2878479 0
2878506 1
2878527 0
2878632 0
2878779 0
2878877 0
2879095 7
2879130 0
2879235 0
2879249 0
2879258 16
2879261 14
2879326 4
2879523 0
2879649 0
2879703 0
2879770 0
2879858 0
2879912 0
2880013 24
2880156 0
2880202 0
2880243 8
2880253 0
2880326 0
2880336 103
2880359 16
2880402 0
2880441 0
2880448 0
2880456 0
2880463 0
2880538 64
2880577 0
2880621 0
2880673 0
2880725 0
2880769 11
2880778 0
2880786 47
2880841 33
2880872 0
2880877 0
2880889 2
2880907 7
2880940 18
2881024 1
2881135 8
2881175 0
2881196 0
2881312 9
2881339 25
2881567 2
2881595 25
2881666 16
2881669 21
2881744 0
2881756 3
2881885 0
2881930 0
2882046 59
2882175 53
2882193 7
2882215 78
2882277 0
2882280 67
2882354 0
2882358 0
2882364 0
2882373 0
2882381 0
2882475 33
2882484 0
2882523 0
2882581 0
2882600 3
2882741 25
2882772 23
2882786 0
2882826 0
2882871 0
2882960 12
2883096 5
2883134 0
2883214 0
2883269 0
2883319 0
2883325 0
2883360 0
2883393 4
2883400 0
2883426 0
2883439 8
2883487 14
2883507 0
2883543 0
2883583 0
2883638 0
2883640 0
2883728 0
2883739 0
2883746 0
2883758 0
2883779 59
2883781 0
2883797 0
2883860 0
2883888 3
2883999 0
2884036 0
2884092 0
2884098 3
2884108 0
2884131 0
2884144 0
2884147 0
2884196 0
2884229 33
2884247 7
2884260 0
2884279 1
2884305 0
2884313 0
2884326 0
2884372 0
2884374 6
2884411 0
2884447 0
2884456 0
2884458 39
2884491 16
2884503 0
2884506 0
2884516 0
2884593 0
2884596 0
2884647 0
2884674 0
2884686 0
2884690 7
2884710 4
2884785 0
2884827 0
2884912 0
2884920 0
2884963 0
2885086 0
2885108 22
2885149 80
2885161 0
2885216 0
2885332 3
2885342 17
2885411 237
2885459 55
2885540 24
2885648 0
2885807 350
2886010 0
2886066 26
2886079 16
2886097 40
2886358 5
2886496 113
2886526 54
2886605 38
2886625 41
2886714 5
2886901 401
2887060 1
2887168 21
2887249 59
2887297 227
2887366 28
2887376 2
2887492 0
2887547 0
2887559 80
2887600 74
2887694 17
2887802 2
2887961 382
2888148 8
2888237 24
2888257 40
2888336 55
2888366 123
2888504 3
2888765 29
2888783 7
2888796 21
2888852 0
2888903 0
2888914 87
2889003 0
2889112 10
2889141 0
2889196 0
2889199 0
2889325 0
2889329 0
2889347 0
2889389 0
2889407 0
2889443 0
2889548 0
2889558 0
2889641 0
2889653 0
2889669 0
2889679 0
2889703 0
2889707 16
2889719 0
2889753 17
2889778 0
2889788 0
2889816 1
2889836 0
2889838 0
2889843 3
2889853 0
2889882 0
2889983 0
2889992 0
2890001 0
2890066 0
2890129 0
2890141 0
2890144 0
2890175 0
2890188 40
2890190 0
2890201 5
2890251 8
2890326 0
2890348 4
2890378 0
2890407 16
2890477 47
2890516 0
2890537 0
2890568 0
2890595 25
2890624 0
2890657 47
2890695 0
2890862 161
2890942 2
2891233 146
2891557 14
2891677 166
2891698 4
2891839 70
2891941 332
2892144 9
2892177 14
2892306 24
2892312 229
2892331 0
2892414 127
2892451 191
2892478 2
2892561 71
2892674 51
2892808 14
2892833 0
2892845 5
2892873 0
2892890 20
2892952 3
2893025 51
2893148 24
2893178 2
2893505 50
2893528 31
2893672 10
2893687 0
2893713 6
2893826 10
2893903 0
2893956 0
2893989 0
2894002 21
2894047 0
2894199 60
2894272 0
2894317 3
2894339 0
2894364 0
2894408 1
2894411 16
2894425 1
2894477 3
2894619 0
2894725 1
2894878 0
2894912 13
2895015 82
2895138 0
2895147 12
2895197 0
2895319 0
2895323 0
2895363 0
2895419 0
2895593 0
2895605 0
2895655 0
2895689 0
2895845 0
2896058 0
2896087 0
2896208 0
2896267 0
2896286 0
2896361 0
2896400 10
2896588 0
2896733 43
2896763 58
2896766 88
2896840 7
2896895 13
2896931 0
2897150 0
2897227 0
2897274 6
2897307 0
2897318 29
2897555 2
2897591 0
2897818 10
2897882 0
2897938 0
2897996 0
2898011 0
2898028 0
2898086 0
2898119 0
2898131 21
2898176 23
2898224 0
2898257 0
2898290 132
2898500 2
2898506 37
2898889 0
2899007 0
2899130 0
2899251 0
2899282 45
2899415 0
2899481 10
2899605 109
2899607 25
2899616 25
2899922 0
2900039 2
2900257 0
2900354 0
2900564 0
2900579 0
2900705 5
2900805 0
2901014 0
2901665 0
2901711 0
2901774 35
2901822 0
2901903 0
2902194 24
2902278 7
2902342 0
2902389 0
2902401 43
2902533 5
2902617 1
2902861 0
2902902 0
2903138 0
2903190 0
2903301 60
2903316 0
2903334 16
2903589 4
2903610 24
2903619 9
2903748 0
2903821 0
2903830 0
2903851 0
2903881 0
2903926 0
2904094 0
2904231 0
2904272 0
2904649 0
2904720 0
2904742 0
2904988 0
2905082 0
2905298 2
2905452 0
2905482 0
2905509 0
2905540 0
2905629 33
2905683 3
2905719 0
2905797 0
2905800 0
2906001 1
2906094 0
2906124 0
2906130 0
2906223 0
2906289 0
2906390 0
2906597 0
2906692 11
2906723 6
2906972 0
2906980 0
2907044 0
2907379 0
2907395 0
2907520 0
2908109 0
2908270 10
2908327 10
2908336 0
2908477 0
2908582 0
2908760 67
2909041 0
2909103 0
2909796 30
2909805 37
2909820 0
2909826 0
2909865 0
2909988 0
2910038 5
2910275 20
2910477 0
2910539 0
2910608 0
2910890 0
2910932 0
2910983 0
2911094 0
2911160 0
2911298 0
2911346 0
2911373 14
2911418 5
2911686 0
2911698 0
2911728 0
2911748 0
2911764 0
2911805 0
2911848 0
2911903 1
2911922 0
2912018 0
2912090 0
2912144 60
2912280 0
2912342 0
2912402 5
2912443 0
2912593 0
2912780 0
2912984 0
2913026 0
2913038 0
2913238 0
2913302 0
2913541 0
2913570 62
2913958 13
2914003 14
2914105 0
2914144 0
2914212 0
2914236 0
2914323 0
2914353 0
2914356 0
2914404 0
2914422 0
2914437 0
2914466 0
2914509 0
2914542 0
2914566 0
2914575 0
2914628 0
2914724 7
2914742 8
2914790 28
2915075 0
2915087 61
2915257 29
2915470 0
2915528 0
2915626 16
2916263 0
2916305 0
2916316 0
2916333 0
2916369 0
2916526 0
2916576 0
2916595 0
2916616 0
2916699 0
2916741 0
2916873 3
2916965 0
2917074 1
2917125 0
2917203 8
2917212 0
2917302 17
2917419 0
2917452 0
2917739 0
2918108 0
2918318 0
2918432 0
2918438 0
2918561 0
2918612 0
2918758 0
2918782 1
2918831 0
2918959 0
2918983 0
2919550 0
2919577 0
2919598 0
2919705 22
2919819 18
2920095 0
2920395 0
2920569 0
2920608 3
2920611 0
2920614 0
2920668 0
2920868 0
2920928 0
2921093 0
2921114 0
2921696 0
2921705 5
2921840 1
2921876 0
2921900 2
2921930 0
2922000 0
2922008 0
2922074 0
2922116 0
2922183 0
2922240 0
2922290 0
2922323 0
2922393 0
2922512 0
2922629 0
2922652 18
2922726 0
2923117 44
2923129 0
2923135 12
2923294 0
2923303 24
2923500 0
2923575 0
2923596 0
2923740 11
2923776 0
2924256 1010
2924298 25
2924319 34
2924472 0
2924628 0
2924700 0
2924799 0
2924820 0
2924951 40
2925137 51
2925158 0
2925215 0
2925266 0
2925314 30
2925409 0
2925418 20
2925434 0
2925443 5
2925476 0
2925533 0
2925647 0
2925791 0
2925803 0
2925860 9
2925989 0
2926042 20
2926081 50
2926084 0
2926117 10
2926132 0
2926348 0
2926365 0
2926489 0
2926522 0
2926564 0
2926802 5
2926856 0
2927235 24
2927280 0
2927371 0
2927383 0
2927406 0
2927467 0
2927536 0
2927539 0
2927870 9
2927942 22
2928028 696
2928062 0
2928115 11
2928199 0
2928347 14
2928481 8
2928488 0
2928523 0
2928631 0
2928688 0
2928844 0
2928913 12
2928925 0
2928985 0
2929210 0
2929284 11
2929498 0
2929546 0
2929569 0
2929579 24
2929582 54
2929633 0
2929663 0
2929714 26
2929871 10
2929873 0
2930035 0
2930068 0
2930179 0
2930221 0
2930236 10
2930248 36
2930326 14
2930485 7
2930554 0
2930587 0
2930590 22
2930698 0
2930704 18
2930825 36
2930870 0
2930912 14
2930985 0
2931017 0
2931077 0
2931080 0
2931089 0
2931242 0
2931293 17
2931305 0
2931389 1
2931490 0
2931567 0
2931808 0
2931818 1
2931854 0
2931928 0
2931956 0
2932103 0
2932112 0
2932238 0
2932554 0
2932600 0
2932723 0
2932805 0
2932919 0
2933087 18
2933156 15
2933219 0
2933222 7
2933297 0
2933300 0
2933333 0
2933339 0
2933381 0
2933414 0
2933582 10
2933600 0
2933612 12
2933955 0
2934034 0
2934482 0
2934704 0
2934721 0
2934740 0
2934819 0
2934842 0
2934938 0
2934959 0
2934977 0
2935016 2
2935046 0
2935175 0
2935187 0
2935205 10
2935211 0
2935214 0
2935235 0
2935241 0
2935424 0
2935643 0
2935844 0
2935888 0
2935904 0
2935982 0
2935995 8
2936081 0
2936165 0
2936201 0
2936294 0
2936336 0
2936411 0
2936517 1
2936541 0
2936979 0
2937042 0
2937198 9
2937213 2
2937246 7
2937270 0
2937285 35
2937297 0
2937474 84
2937751 0
2937772 0
2937776 0
2937784 0
2937832 0
2937913 0
2937928 0
2937976 58
2938060 0
2938222 0
2938252 0
2938270 0
2938417 0
2938487 9
2938681 0
2938746 16
2938767 0
2939049 9
2939223 0
2939283 0
2939442 0
2939464 0
2939702 84
2939708 0
2939792 0
2939906 13
2939960 21
2939966 0
2940021 0
2940213 0
2940241 0
2940797 0
2941797 0
2941910 0
2942033 0
2942052 0
2942136 0
2942536 0
2942755 10
2942876 0
2943083 0
2943134 0
2943161 0
2943260 0
2943395 1
2943398 0
2943551 23
2943593 0
2944016 0
2944025 0
2944058 0
2944439 63
2944457 0
2944473 67
2944503 26
2944568 0
2944610 0
2944655 38
2944751 0
2945003 0
2945075 0
2945144 25
2945174 0
2945183 0
2945300 0
2945404 0
2945645 0
2945961 11
2946060 21
2946063 0
2946132 0
2946318 0
2946396 0
2946399 0
2946483 5
2946498 0
2946567 3
2946609 0
2946675 14
2946741 0
2946774 11
2946966 8
2947050 0
2947291 0
2947334 0
2947371 25
2947461 0
2947560 0
2947738 0
2947854 0
2947936 9
2947948 0
2947981 1
2947984 15
2948023 5
2948026 5
2948044 0
2948053 0
2948224 0
2948644 8135
2948710 0
2948743 1
2948746 4
2948860 21
2948872 0
2948959 0
2949016 2
2949070 13
2949148 2
2949214 75
2949217 11
2949438 29
2949651 5
2949705 5
2949742 0
2949819 0
2949828 0
2949855 102
2950017 19
2950095 0
2950331 0
2950535 0
2950577 0
2950986 0
2951092 0
2951104 0
2951118 0
2951161 29
2951195 2
2951463 0
2951679 0
2951796 14
2951847 1
2951914 0
2952075 0
2952177 0
2952183 18
2952195 35
2952263 7
2952465 0
2952574 0
2952588 0
2952605 0
2952633 0
2952726 5
2952759 12
2952771 0
2952798 11
2952822 0
2952858 14
2953071 0
2953215 0
2953757 0
2953817 8
2953882 0
2953896 8
2954069 4
2954151 0
2954158 18
2954241 0
2954320 0
2954323 16
2954326 0
2954335 0
2954341 0
2954344 0
2954350 0
2954356 0
2954363 0
2954365 0
2954396 0
2954410 0
2954472 2
2954540 84
2954570 20
2954613 0
2954639 5
2954848 0
2954875 0
2954918 0
2955275 0
2955319 0
2955374 0
2955474 6
2955531 0
2955690 55
2955762 12517
2955771 33
2955822 0
2955881 0
2955912 0
2955984 0
2955992 0
2956074 6
2956215 20
2956254 0
2956320 11
2956332 3
2956544 0
2956567 0
2956610 11593
2956666 0
2956814 0
2957040 0
2957053 6
2957096 0
2957255 0
2957328 0
2957447 0
2957516 0
2957582 0
2957679 0
2957771 25
2957835 0
2957853 0
2957911 52
2957989 8
2957992 55
2958001 0
2958037 15
2958043 10
2958091 0
2958118 23
2958337 0
2958349 7
2958460 6
2958484 1
2958547 0
2958748 0
2958840 0
2958846 0
2958853 6
2958935 0
2958955 9
2959081 0
2959228 3
2959327 18
2959350 0
2959393 0
2959429 0
2959459 0
2959516 0
2959580 0
2959826 0
2959937 0
2960000 0
2960027 0
2960512 0
2960547 0
2960623 2
2960631 0
2960661 0
2960829 5
2960844 0
2961044 0
2961165 0
2961242 0
2961259 0
2961439 21
2961488 0
2961534 2
2961646 0
2961674 0
2961692 0
2961694 0
2961753 0
2961915 26
2962019 0
2962121 0
2962228 0
2962295 6
2962352 9
2962370 0
2962372 0
2962383 0
2962390 0
2962416 4
2962508 11
2962826 0
2962930 0
2962936 0
2962976 0
2963107 0
2963293 0
2963359 0
2963596 0
2963636 0
2963755 23
2964025 21
2964115 66
2964475 0
2964598 0
2964655 0
2964864 0
2964919 0
2965032 0
2965120 11
2965124 2
2965169 11
2965194 90
2965256 0
2965267 0
2965409 0
2965481 0
2965663 0
2965701 0
2965749 0
2965843 0
2965849 3
2965858 0
2965865 4
2965873 23
2965905 16
2966047 0
2966148 0
2966165 26
2966215 0
2966303 7
2966354 9
2966393 0
2966565 0
2966649 15
2966663 0
2966935 38
2967095 33
2967122 62
2967170 3
2967173 1
2967251 6
2967341 0
2967431 0
2967539 0
2967596 0
2967659 0
2967700 2
2967778 52
2967782 0
2967792 0
2967899 0
2967903 0
2968010 0
2968038 0
2968100 0
2968226 0
2968289 12
2968297 53
2968309 18
2968321 0
2968384 0
2968554 0
2968617 0
2968772 0
2968779 0
2968869 0
2968881 0
2968890 0
2968896 0
2968902 0
2969170 0
2969202 0
2969259 0
2969307 0
2969311 0
2969334 0
2969400 0
2969719 3
2969751 0
2969868 0
2969889 14
2970070 0
2970141 0
2970396 0
2970552 6
2970660 0
2970759 0
2970933 0
2971001 0
2971232 9
2971397 0
2971439 10
2971653 0
2971759 0
2971878 1918
2971891 43
2971996 0
2972068 4
2972333 0
2972353 5
2972407 0
2972434 0
2972482 0
2972497 0
2972551 0
2972586 2
2972593 15
2972686 0
2972698 383
2972704 0
2972773 4
2972860 81
2972913 0
2972917 0
2972923 0
2972955 0
2972963 0
2972995 0
2973014 1
2973666 0
2973680 4
2973717 0
2973753 0
2973757 0
2973761 0
2973936 0
2973939 11
2973954 0
2974041 21
2974182 3
2974353 0
2974394 0
2974473 0
2974632 10
2974653 0
2974661 0
2974684 3
2974779 0
2974905 0
2974923 45
2974956 0
2975055 10
2975073 0
2975157 0
2975275 0
2975322 4
2975409 0
2975421 0
2975658 0
2975800 0
2976063 0
2976117 19
2976174 0
2976192 24
2976495 10
2976506 0
2976701 0
2976807 0
2976857 0
2976937 0
2977021 0
2977026 0
2977094 0
2977296 0
2977460 0
2977653 4
2977678 0
2977789 7
2977798 0
2977840 0
2977918 0
2978023 0
2978188 0
2978209 16
2978257 18
2978266 16
2978393 10
2978412 0
2978557 0
2979000 0
2979051 8
2979429 63
2979486 0
2979701 2
2979735 14
2979913 0
2979941 9
2980004 0
2980013 21
2980049 58
2980238 4
2980307 42
2980385 78
2980481 32
2980535 18
2980619 1
2980730 62
2980741 0
2981048 0
2981173 12021
2981177 68
2981252 0
2981378 27
2981481 0
2981580 5
2981730 0
2981887 0
2981922 0
2982003 4
2982574 0
2982637 0
2982988 0
2983084 12
2983107 0
2983386 0
2983426 0
2983488 0
2983783 0
2984054 63
2984076 71
2984155 0
2984195 9
2984199 15
2984255 24
2984258 0
2984322 0
2984394 7
2984498 0
2984914 0
2984984 0
2985247 21
2985357 0
2985407 0
2985505 15
2985541 0
2985562 0
2985941 0
2985950 5
2986103 26
2986163 0
2986266 0
2986322 0
2986461 0
2986484 0
2986519 0
2986616 28
2986642 0
2986719 15
2986956 0
2987043 142
2987061 0
2987176 0
2987271 0
2987337 0
2987622 3
2987694 11
2987736 7
2987793 90
2987943 20
2988057 3
2988081 0
2988270 0
2988564 0
2988736 0
2988746 48
2988869 0
2989037 3
2989240 0
2989633 1
2989743 0
2989891 0
2989903 0
2990017 0
2990050 0
2990260 6
2990489 32
2990516 0
2990631 8
2990789 0
2990855 0
2990930 0
2991027 0
2991060 2
2991088 32
2991238 0
2991256 0
2991448 42
2991454 1
2991478 91
2991572 0
2991727 8
2992138 27
2992276 32
2992372 0
2992495 0
2992615 3
2992741 10
2992756 0
2992803 0
2992941 0
2993004 0
2993067 0
2993166 0
2993277 0
2993343 0
2993383 0
2993388 0
2993403 0
2993416 0
2993465 0
2993751 0
2993754 0
2993859 0
2993904 0
2993979 0
2994057 0
2994096 0
2994138 0
2994274 0
2994324 0
2994335 0
2994354 0
2994396 0
2994423 0
2994465 0
2994504 0
2994507 0
2994567 0
2994609 0
2994615 0
2994684 0
2994756 0
2994771 0
2994774 0
2994807 0
2994912 0
2995017 0
2995113 0
2995160 0
2995188 0
2995583 10
2995709 0
2995727 0
2995733 0
2995763 0
2995857 0
2996074 0
2996119 0
2996140 0
2996503 0
2996676 0
2996823 0
2996898 0
2996957 0
2997009 0
2997018 0
2997192 0
2997240 0
2997258 0
2997522 0
2997606 0
2997693 0
2997712 0
2997835 0
2997871 0
2998096 0
2998237 0
2998276 0
2998483 0
2998664 0
2998693 0
2998726 0
2998765 0
2998920 0
2998959 0
2999037 0
2999322 0
2999398 24
2999655 1
2999724 6
2999793 0
2999800 0
2999857 0
2999916 0
2999924 0
2999927 0
2999945 0
2999958 0
2999975 0
3000102 0
3000304 5
3000340 82
3000553 93
3000583 0
3000778 19
3000837 0
3000889 1
3000949 16
3001081 0
3001120 21
3001471 26
3001603 9
3001669 0
3001714 81
3001977 0
3002328 0
3002466 32
3002504 0
3002645 0
3002658 0
3002772 0
3002781 0
3002907 0
3003086 0
3003093 0
3003213 0
3003264 13
3003271 0
3003474 8
3003526 21
3003547 127
3003598 96
3003683 0
3003729 0
3003926 5
3004060 0
3004095 0
3004297 12
3004423 0
3004525 0
3005191 0
3005293 1
3005389 0
3005457 0
3005555 0
3005694 33
3005701 0
3006105 0
3006209 0
3006276 0
3006415 0
3006486 0
3006806 0
3006817 20
3006858 17
3006916 0
3006931 40
3007013 0
3007193 0
3007227 26
3007258 70
3007356 0
3007374 2
3007416 0
3007521 5
3007632 21
3007680 0
3007749 0
3007857 0
3007872 13
3007935 0
3007972 0
3008159 16
3008171 2
3008389 12
3008408 37
3008555 5
3008651 1
3008798 0
3008836 63
3008855 0
3008884 24
3009181 0
3009256 0
3009337 0
3009367 0
3009373 13
3009538 0
3009922 0
3009952 0
3010165 0
3010186 0
3010225 0
3010227 27
3010616 0
3010756 0
3010768 0
3010798 0
3010804 0
3010810 9
3010816 24
3010834 16
3010984 10
3011041 79
3011529 14
3011537 21
3011580 0
3011597 147
3011609 0
3011809 0
3011815 0
3011844 0
3012051 0
3012216 0
3012400 0
3012532 0
3012774 0
3012789 19
3013104 27
3013110 10
3013164 3
3013305 18
3013467 12
3013605 0
3013632 5
3013761 0
3013815 8
3013854 0
3013905 22
3014030 0
3014061 15
3014083 8
3014119 3
3014122 2
3014191 0
3014366 0
3014431 10
3014564 0
3014651 2
3014699 0
3014883 0
3015210 0
3015260 0
3015422 0
3015456 0
3015512 0
3015533 0
3015586 0
3015600 50
3015618 1
3015705 0
3015801 0
3016053 3
3016086 10
3016215 129
3016305 4
3016329 0
3016356 37
3016383 0
3016479 0
3016518 5
3016602 17
3016710 0
3016722 0
3016824 0
3016830 0
3016908 0
3017058 0
3017199 0
3017364 48
3017403 0
3017676 148
3017700 0
3017737 0
3017805 0
3017925 7
3017946 9
3017952 38
3017963 0
3018057 0
3018105 10
3018108 4
3018153 3
3018156 0
3018204 0
3018225 0
3018255 8
3018321 0
3018510 0
3018618 0
3018780 5
3018819 3
3018858 0
3018990 0
3019142 0
3019188 3
3019293 7
3019395 0
3019558 0
3019578 0
3019585 0
3019615 0
3019618 0
3019628 0
3019632 0
3019739 0
3019747 0
3019750 0
3019756 0
3019914 0
3020048 70
3020065 0
3020491 23
3020543 0
3020580 9
3020650 85
3020661 127
3020691 0
3020758 0
3020930 0
3020964 0
3021051 1
3021093 0
3021288 52
3021294 68
3021421 0
3021438 3
3021703 34
3022102 0
3022120 17
3022156 0
3022207 0
3022363 39
3022372 11
3022518 26
3022543 0
3022623 0
3022738 6
3022759 46
3022934 28
3022977 0
3023001 0
3023182 42
3023247 5
3023311 19
3023352 110
3023434 0
3023470 0
3023474 0
3023700 0
3023746 0
3024031 0
3024322 0
3024400 0
3024607 0
3024730 0
3024742 0
3024745 0
3024802 0
3024829 0
3024838 0
3024858 0
3024879 0
3025042 0
3025144 0
3025258 0
3025382 0
3025430 0
3025853 0
3025868 0
3025877 0
3025937 0
3026009 0
3026255 0
3026267 0
3026512 0
3026531 0
3026579 0
3026656 1
3026683 2
3026758 15
3026842 0
3026866 0
3026965 0
3027049 4
3027055 0
3027247 0
3027445 9
3027730 0
3027931 13
3027970 0
3028096 3
3028135 8
3028514 0
3028526 8
3028734 5
3028761 0
3028934 59
3029043 9
3029079 9
3029133 8
3029238 28
3029516 0
3029577 0
3029628 12
3029712 2
3029724 27
3029814 1
3029874 23
3029892 0
3029901 13
3029991 0
3030015 2
3030153 0
3030243 0
3030277 0
3030573 0
3030594 0
3031161 0
3031170 0
3031528 0
3031570 0
3031756 15
3031819 0
3031885 2
3031916 1
3032200 0
3032245 0
3032359 26
3032392 8
3032595 0
3032601 23
3032646 70
3033054 0
3033173 0
3033290 31
3033313 10
3033321 67
3033387 12
3033503 0
3033512 0
3033544 12
3033561 0
3033703 0
3034045 0
3034146 0
3034149 0
3034200 0
3034227 0
3034294 0
3034422 0
3034563 0
3034590 22
3034614 0
3034740 0
3034809 0
3035273 0
3035426 19
3035449 0
3035582 0
3035594 11
3035627 0
3035699 0
3035705 0
3035785 0
3035795 0
3035879 0
3035995 0
3035999 11
3036016 0
3036139 0
3036217 0
3036325 10
3036658 8
3036820 6
3036928 0
3037028 0
3037438 0
3037574 66
3037578 21
3037613 0
3037625 0
3037691 0
3037761 0
3038200 0
3038209 0
3038233 6
3038240 0
3038354 0
3038407 0
3038419 0
3038485 15
3038647 0
3038842 0
3038884 0
3038965 15
3038994 0
3039061 0
3039235 5
3039262 0
3039331 0
3039370 0
3039385 0
3039403 0
3039496 0
3039682 0
3039751 35
3039850 0
3040024 0
3040048 0
3040081 0
3040090 0
3040102 0
3040285 5
3040312 0
3040381 0
3040420 0
3040435 0
3040453 0
3040549 0
3040729 0
3041229 14
3041400 17
3041415 55
3041672 0
3041707 3
3041782 0
3041785 0
3041912 0
3041984 0
3042074 0
3042194 0
3042215 0
3042239 0
3042401 0
3042593 0
3042617 0
3042653 0
3042656 0
3042709 0
3042728 0
3042950 0
3043007 0
3043136 0
3043223 21
3043306 0
3043348 0
3043405 0
3043449 25
3043491 0
3043655 0
3043746 0
3043749 0
3044115 0
3044322 0
3044333 9
3044393 0
3044529 0
3044859 0
3044926 0
3045085 0
3045095 0
3045156 0
3045177 61
3045340 16
3045509 0
3045559 9
3045589 0
3045646 0
3045655 4
3045712 19
3045859 0
3045881 0
3045973 0
3046072 8
3046142 0
3046289 0
3046395 0
3046660 0
3046899 21
3047019 0
3047028 0
3047164 0
3047170 0
3047199 2
3047234 0
3047246 0
3047288 0
3047462 0
3047474 6
3047531 31
3047576 0
3047579 6
3047622 0
3047696 0
3047813 19
3047852 0
3047891 20
3047909 0
3047939 0
3047984 0
3048017 0
3048029 88
3048032 66
3048417 0
3048540 0
3048573 9
3048587 0
3048619 0
3048687 27
3048698 3
3048711 0
3048832 13
3048856 11
3048871 61
3048874 26
3048907 0
3048922 0
3048928 121
3049111 0
3049183 0
3049201 0
3049285 0
3049323 25
3049470 0
3049533 0
3049607 16
3049644 28
3049664 0
3049770 0
3049833 33
3049911 0
3050161 5
3050177 0
3050267 0
3050339 49
3050441 25
3050485 42
3050519 1
3050531 0
3050543 0
3050551 0
3050903 9
3050907 7
3050956 3
3051101 0
3051248 0
3051344 0
3051365 0
3051508 0
3051527 0
3051591 0
3051617 0
3051685 0
3051719 0
3051748 0
3051758 0
3052017 0
3052087 0
3052177 0
3052184 0
3052186 22
3052402 0
3052498 0
3052539 0
3053093 0
3053153 0
3053216 0
3053301 15
3053352 0
3053451 0
3053478 3
3053807 0
3053818 0
3054078 0
3054252 0
3054279 0
3054297 6
3054384 0
3054546 11
3054576 0
3054723 0
3054783 9
3054795 0
3054870 142
3054945 0
3054972 12
3055022 0
3055044 0
3055150 0
3055243 0
3055245 0
3055305 0
3055415 0
3055488 1
3055587 7
3055809 0
3055833 0
3055998 7
3056028 8
3056617 0
3056644 0
3056671 3
3056809 0
3056830 32
3056872 15
3057018 0
3057109 0
3057268 0
3057280 0
3057295 5
3057299 31
3057310 0
3057489 0
3057493 0
3057501 0
3057503 0
3057507 0
3057509 0
3057521 0
3057556 0
3057651 46
3057972 0
3058218 0
3058260 6
3058620 0
3058761 0
3058935 0
3059008 0
3059596 0
3059851 23
3059884 0
3059911 0
3059950 0
3060231 95
3060265 0
3060321 19
3060456 0
3060663 4
3060825 0
3060891 11
3061097 0
3061359 3
3061578 4
3061638 0
3061729 0
3061848 30
3061857 0
3061891 0
3061967 0
3061988 0
3062088 0
3062109 0
3062211 0
3062304 17
3062320 24
3062334 17
3062388 0
3062442 13
3062502 8
3062592 0
3062601 0
3062712 6
3062783 1
3062907 0
3062943 44
3062946 14
3063135 0
3063289 8
3063344 0
3063355 0
3063379 0
3063910 0
3064159 0
3064776 0
3064791 0
3064839 0
3064889 0
3064986 0
3065025 4
3065142 1
3065146 23
3065194 0
3065278 10
3065308 13
3065347 0
3065467 0
3065576 0
3065845 0
3065875 0
3066103 9
3066328 0
3066331 19
3066335 0
3066481 0
3066535 0
3066601 0
3066655 0
3066679 26
3066727 0
3066733 51
3066913 13
3067207 0
3067276 1
3067288 0
3067325 0
3067379 0
3067467 0
3067577 3
3067598 1
3067721 32
3067768 0
3067793 9
3067817 1
3067898 0
3068103 0
3068199 0
3068278 16
3068389 0
3068629 0
3068653 102
3068707 0
3069118 0
3069289 14
3069337 0
3069424 0
3069451 0
3069538 95
3069547 30
3069661 25
3069760 43
3069763 43
3069784 0
3069799 0
3069946 0
3070264 0
3070281 1
3070290 0
3070304 0
3070363 36
3070400 0
3070772 0
3070778 0
3070964 0
3071027 0
3071030 0
3071048 0
3071183 0
3071216 0
3071294 0
3071333 0
3071435 0
3071825 0
3071872 0
3071972 0
3072216 1
3072279 43
3072438 0
3072477 0
3072561 15
3072609 0
3072648 39
3072699 0
3072866 10
3073025 0
3073087 0
3073118 0
3073193 10
3073270 0
3073669 0
3073683 0
3073929 0
3073948 3
3073960 29
3074066 0
3074077 69
3074168 0
3074176 163
3074180 46
3074206 0
3074407 0
3074409 0
3074503 4
3074506 10
3074671 15
3074882 0
3074955 4
3074970 10
3074976 0
3075135 0
3075150 0
3075201 0
3075431 0
3075707 0
3075975 0
3075999 0
3076032 0
3076090 0
3076142 0
3076149 0
3076355 0
3076423 0
3076440 0
3076495 0
3076500 0
3076839 0
3076964 0
3077044 8
3077612 0
3077670 0
3077955 0
3078295 58
3078343 0
3078469 11
3078559 0
3078591 0
3078613 10
3078790 11
3078827 0
3078835 0
3078843 29
3078901 0
3079022 0
3079143 0
3079215 0
3079247 7
3079358 0
3079562 0
3079838 0
3079886 0
3079916 0
3079946 0
3080096 0
3080276 0
3080304 0
3080331 0
3080337 10
3080340 79
3080394 0
3080421 0
3080496 0
3080559 10
3080573 0
3080598 0
3080615 0
3080640 22
3080692 0
3080850 0
3081120 0
3081159 0
3081162 6
3081261 0
3081382 0
3081453 0
3081496 0
3081612 0
3081687 31
3081708 5
3081717 0
3081744 12
3081829 1
3081865 0
3081928 0
3082183 3
3082310 0
3082354 2
3082366 0
3082600 0
3082705 3
3083004 0
3083076 0
3083079 0
3083082 0
3083088 0
3083098 0
3083111 0
3083113 0
3083119 0
3083269 11
3083272 7
3083383 1
3083416 18
3083536 0
3083637 0
3083850 0
3083877 8
3084079 4
3084093 24
3084108 38
3084117 11
3084140 14
3084142 0
3084244 0
3084406 23
3084409 0
3084626 0
3084826 17
3084842 3
3084965 1
3085056 0
3085087 24
3085171 0
3085236 0
3085342 0
3085366 61
3085399 0
3085546 0
3085684 539
3085777 33
3085781 0
3085946 0
3085975 19
3086201 0
3086224 0
3086263 5
3086576 0
3086651 0
3086857 3
3086962 0
3087085 0
3087244 0
3087271 49
3087346 7
3087390 0
3087493 21
3087673 0
3087895 0
3087955 0
3088033 0
3088144 0
3088174 1
3088344 39
3088366 3
3088451 0
3088482 9
3088545 0
3088686 56
3088860 0
3088926 0
3089061 0
3089109 0
3089256 0
3089388 0
3089586 0
3089597 0
3089769 0
3089825 4
3089859 0
3089886 13
3089950 0
3090084 0
3090138 0
3090147 0
3090153 0
3090303 0
3090468 3
3090702 0
3090789 14
3091028 0
3091106 4
3091130 2
3091136 0
3091160 5
3091268 0
3091286 0
3091370 0
3091493 0
3091562 9
3091577 0
3091703 0
3091715 0
3091853 43
3091880 0
3091913 1
3091930 0
3091944 0
3091964 0
3092148 5
3092169 0
3092373 0
3092511 0
3092553 99
3092556 28
3092562 1
3092634 0
3092658 0
3092706 65
3092754 0
3092931 0
3093062 1
3093113 7
3093179 11
3093204 0
3093525 49
3093606 35
3094023 0
3094052 13
3094274 25
3094823 0
3094847 0
3094910 3
3095210 11
3095246 0
3095252 0
3095291 0
3095321 6
3095324 2
3095345 0
3095535 2
3095840 18
3095860 0
3095975 0
3096141 0
3096144 0
3096219 0
3096297 0
3096456 74
3096478 13
3096508 26
3096635 16
3096861 1
3097120 5
3097125 32
3097139 0
3097388 0
3097474 0
3097532 0
3097598 0
3097634 0
3097724 0
3097772 0
3097775 0
3097793 0
3097832 0
3097971 0
3097991 0
3098051 0
3098084 0
3098165 0
3098279 0
3098456 0
3098609 0
3098709 0
3098777 0
3098824 0
3099074 0
3099132 0
3099167 0
3099242 0
3099392 0
3099877 0
3099892 0
3099938 1
3100157 0
3100303 0
3100341 0
3100668 0
3100705 0
3100833 0
3101241 0
3101292 0
3101370 3
3101421 0
3101490 0
3101583 2
3101631 0
3101694 0
3101788 0
3101818 0
3102131 0
3102307 0
3102352 0
3102442 0
3102514 1
3102598 0
3102727 11
3102991 0
3103015 0
3103188 0
3103407 0
3103425 0
3103581 0
3103899 0
3103958 0
3104208 0
3104274 0
3104552 0
3104642 0
3104675 0
3104968 0
3105027 0
3105266 0
3105714 0
3105756 0
3105894 0
3105927 0
3106041 0
3106382 14
3106394 0
3106556 0
3106624 42
3106672 17
3106699 7
3106706 0
3106725 0
3106748 0
3106813 21
3106877 0
3106897 0
3107401 0
3107464 0
3107572 0
3107658 11
3107701 56
3107823 0
3107865 0
3107872 0
3107974 0
3108041 0
3108095 0
3108101 0
3108245 0
3108422 0
3108597 0
3109036 0
3109047 0
3109083 0
3109110 0
3109129 0
3109171 44
3109322 0
3109741 6
3109801 5
3109863 0
3110047 0
3110425 0
3110551 2
3110716 0
3110737 26
3110839 14
3110998 0
3111100 22
3111109 8
3111679 0
3111760 0
3111768 0
3111853 6
3111910 0
3111946 37
3112077 11
3112128 0
3112173 35
3112206 0
3112216 0
3112248 0
3112269 0
3112341 0
3112366 0
3112395 0
3112470 0
3112581 0
3112674 15
3112683 0
3112731 0
3112752 1
3112896 0
3112923 61
3113181 0
3113187 15
3113271 0
3113329 0
3113347 0
3113455 0
3113503 0
3113635 0
3113752 5
3113863 6
3113921 24
3114019 27
3114112 0
3114148 46
3114542 27
3114843 838
3114915 20
3115012 7
3115032 0
3115050 30
3115081 0
3115206 0
3115261 11
3115275 0
3115302 19
3115360 0
3115473 5
3115573 0
3115583 0
3115688 13
3115808 0
3116053 0
3116533 0
3116632 0
3116644 0
3116852 27
3116904 0
3117072 0
3117120 0
3117372 0
3117638 0
3117681 0
3118180 0
3118312 0
3118373 7
3118816 0
3118843 0
3118846 0
3118945 0
3119212 0
3119518 0
3119740 0
3119779 0
3119963 0
3120016 0
3120112 0
3120127 0
3120280 0
3120496 0
3120580 0
3120595 0
3120730 0
3120937 0
3121006 0
3121098 0
3121249 0
3121414 0
3121564 0
3121570 0
3121579 0
3121690 0
3121780 0
3121801 0
3121840 0
3122050 0
3122061 0
3122104 0
3122128 0
3122148 0
3122161 0
3122185 0
3122296 0
3122334 0
3122464 0
3122488 0
3122520 0
3122827 0
3122976 0
3123004 0
3123091 0
3123121 0
3123480 0
3123594 0
3123654 0
3123673 0
3123940 0
3123965 0
3124098 5
3124167 7
3124262 3
3124775 6
3125018 0
3125026 0
3125094 12
3125117 1
3125134 0
3125157 0
3125208 0
3125559 0
3125707 0
3125767 0
3125909 0
3126152 0
3126262 0
3126340 0
3126365 0
3126431 0
3126446 0
3126479 0
3126482 0
3126512 0
3126611 0
3126683 0
3126799 0
3127184 0
3127225 0
3127286 0
3127690 0
3127831 0
3127874 0
3127886 17
3127980 7
3127984 0
3128037 0
3128051 0
3128203 0
3128251 0
3128425 0
3128527 0
3128566 0
3128725 0
3128818 0
3128893 0
3128965 0
3129118 0
3129136 0
3129280 0
3129326 0
3129357 0
3129376 8
3129400 7
3129670 22
3129712 0
3129766 0
3130294 0
3130492 14
3130500 58
3130920 0
3130935 3
3131010 0
3131192 0
3131381 48
3131429 4
3131447 0
3131477 0
3131516 0
3131537 0
3131774 23
3131792 0
3131840 0
3132058 0
3132133 0
3132142 0
3132211 0
3132259 0
3132343 1
3132442 0
3132462 0
3132628 0
3132652 0
3132712 39
3132799 0
3132954 8
3133015 0
3133072 0
3133100 9
3133480 0
3133628 0
3133645 0
3133753 0
3133797 0
3134007 0
3134136 0
3134391 0
3134535 0
3134604 0
3134724 0
3134844 0
3135007 0
3135112 0
3135174 0
3135313 0
3135421 0
3135583 0
3135646 0
3135700 0
3135894 0
3135990 0
3136077 0
3136149 8
3136176 0
3136269 0
3136371 0
3136515 42
3136650 0
3137081 0
3137274 5
3137283 0
3137334 4
3137354 0
3137376 0
3137455 0
3137467 0
3137475 0
3137639 0
3137689 0
3137906 0
3137993 20
3137996 6
3138050 82
3138086 41
3138089 77
3138125 0
3138262 0
3138398 0
3138581 0
3139180 0
3139261 0
3139372 1
3139437 0
3139571 13
3139750 0
3139759 0
3139768 3
3140099 0
3140257 20
3140499 0
3140743 0
3140761 0
3140862 0
3140878 0
3141109 0
3141255 0
3141392 0
3141470 0
3141486 0
3142050 0
3142212 8
3142264 2
3142272 0
3142295 14
3142646 0
3142673 17
3142685 0
3142790 0
3142802 6
3142814 0
3142916 2
3143552 2
3143747 8
3144032 0
3144044 0
3144082 0
3144134 1
3144260 2
3144544 19
3144565 2
3144601 0
3144938 23
3144949 0
3144998 0
3145041 0
3145146 0
3145167 0
3145403 0
3145574 0
3145597 0
3145607 11
3145619 0
3145643 0
3145729 0
3145761 0
3145768 0
3145780 0
3145883 0
3145895 0
3145952 0
3145978 0
3145985 0
3146414 0
3146426 0
3146621 0
3146675 0
3146750 0
3146843 0
3146906 0
3146960 0
3146987 0
3147002 0
3147183 0
3147316 0
3147573 0
3147594 0
3147730 0
3147758 0
3147798 0
3147885 2
3147969 0
3148090 19
3148234 0
3148240 41
3148261 0
3148372 0
3148481 0
3148830 0
3149190 0
3149256 72
3149274 0
3149457 15
3149493 0
3149589 16
3149637 0
3149697 39
3149835 3
3149952 21
3150002 0
3150027 2
3150183 5
3150219 0
3150305 0
3150459 0
3150486 0
3150517 0
3150539 0
3150559 0
3150592 48
3150634 16
3150745 0
3150787 0
3150805 0
3150838 17
3150856 8
3150886 18
3150898 0
3151021 0
3151456 0
3151520 0
3151870 0
3151879 0
3152020 0
3152200 5
3152248 1
3152541 0
3152615 0
3152734 42
3152813 28
3153029 5
3153215 18
3153245 5
3153251 19
3153362 24
3153404 82
3153437 0
3153458 18
3153460 29
3153631 0
3154058 0
3154208 0
3154457 0
3154470 0
3154478 0
3154505 0
3154830 0
3154839 0
3154845 0
3154880 0
3154899 0
3155063 0
3155645 0
3155674 8
3155790 0
3155806 0
3155848 14
3155935 9
3155949 0
3156043 41
3156062 0
3156106 14
3156311 0
3156458 0
3156494 0
3156893 29
3157163 0
3157241 13
3157503 1
3157533 270
3157535 0
3157561 0
3157568 0
3157599 0
3157986 0
3158109 0
3158256 0
3158391 0
3158394 0
3158448 0
3158502 0
3158520 0
3158558 0
3158631 0
3159089 0
3159116 0
3159185 0
3159280 0
3159377 0
3159687 0
3159755 0
3159789 1
3159814 0
3159908 0
3160001 0
3160040 0
3160121 0
3160316 0
3160448 0
3160589 0
3160623 1
3160694 0
3160861 116
3160955 13
3161059 86
3161305 0
3161343 0
3161377 38
3161428 6
3161569 2
3161788 28
3161992 0
3162105 0
3162672 0
3162852 53
3162881 0
3163019 0
3163134 18
3163206 37
3163434 0
3163765 19
3164255 0
3164307 0
3164718 10
3164722 24
3165052 0
3165145 0
3165210 7
3165478 14
3165545 0
3165572 68
3165746 0
3165766 13
3165778 0
3165862 0
3165903 0
3165928 0
3166004 0
3166063 0
3166253 0
3166256 23
3166271 40
3166411 0
3166432 0
3166741 0
3166760 0
3166831 6
3166944 12
3167008 0
3167072 10
3167127 7
3167174 0
3167281 0
3167317 4
3167323 36
3167383 1
3167419 0
3167770 0
3167886 0
3168503 0
3168547 4
3168556 0
3168583 12
3168589 3
3168657 26
3168754 0
3168883 0
3168962 0
3169021 0
3169192 0
3169321 0
3169390 67
3169399 0
3169777 6
3169837 79
3169980 0
3170059 0
3170153 4
3170203 8
3170606 5
3170903 0
3170906 0
3171098 0
3171116 0
3171239 0
3171341 0
3171560 0
3171734 1
3171830 0
3171923 0
3171974 0
3172001 0
3172025 0
3172130 0
3172214 0
3172322 0
3172364 0
3172403 0
3172556 0
3172634 0
3172718 0
3172880 7
3172925 0
3173012 0
3173388 2
3173398 0
3173420 0
3173443 0
3173806 0
3173971 0
3174176 0
3174180 9
3174216 0
3174287 0
3174549 3
3174591 8
3174755 0
3175177 0
3175207 0
3175309 0
3175345 0
3175564 4
3175618 11
3175702 6
3175882 46
3175885 0
3175945 56
3175969 0
3176026 0
3176224 2
3176401 0
3176497 0
3176812 0
3176916 0
3176931 0
3177033 0
3177042 0
3177222 0
3177471 0
3177582 0
3177719 0
3177780 0
3177892 0
3177937 0
3178009 0
3178177 0
3178297 0
3178429 0
3178480 0
3178510 0
3178597 0
3179077 0
3179200 0
3179209 0
3179374 0
3179380 0
3179437 0
3179605 0
3179617 0
3179719 0
3179747 0
3179775 0
3179899 0
3179948 38
3179991 0
3180006 0
3180082 4
3180094 6
3180097 6
3180126 0
3180199 0
3180541 0
3180553 0
3180733 0
3180745 0
3180817 0
3180874 0
3180931 0
3180994 0
3181057 2
3181071 16
3181191 49
3181449 10
3181527 0
3181695 0
3181713 0
3181726 0
3181779 19
3181809 14
3181818 0
3181941 44
3181959 11
3182043 15
3182099 91
3182306 2
3182402 0
3182595 0
3182636 5
3182765 1
3182879 0
3183084 0
3183112 0
3183486 0
3183585 0
3183749 6
3183891 0
3183900 0
3184113 12
3184172 0
3184175 4
3184364 0
3184424 0
3184549 0
3184552 6
3184703 0
3184718 33
3185119 5
3185125 114
3185128 95
3185176 1
3185182 0
3185275 1
3185442 3
3185641 0
3185746 0
3185764 0
3185773 0
3185833 33
3185949 0
3186059 2
3186062 15
3186074 0
3186341 0
3186434 19
3186446 200
3186506 18
3186560 22
3186686 128
3186692 8
3186704 0
3186710 0
3186725 7
3186881 82
3186971 6
3187056 8
3187281 31
3187418 19
3187587 90
3187604 0
3188095 201
3188135 0
3188147 0
3188453 50
3188543 0
3188708 48
3188810 0
3189068 8
3189198 16
3189361 2
3189602 17
3189616 0
3189631 0
3189682 0
3189685 0
3189749 10
3189928 0
3189974 0
3190009 0
3190102 19
3190219 0
3190447 26
3190821 1
3190839 1
3191037 0
3191094 9
3191313 14
3191503 1
3191551 100
3191566 8
3191575 5
3192082 17
3192278 0
3192407 0
3192776 0
3193005 0
3193121 28
3193136 8
3193145 0
3193148 0
3193636 0
3194088 0
3194118 0
3194475 0
3194547 0
3194592 0
3194817 0
3194843 0
3194918 314
3194996 0
3195188 0
3195217 0
3195447 0
3195534 0
3196034 0
3196121 0
3196163 0
3196169 0
3196184 0
3196274 0
3196339 0
3196470 0
3196589 0
3196603 18
3196639 0
3196696 0
3196974 0
3197016 0
3197122 0
3197190 0
3197233 0
3197474 0
3197554 0
3197558 0
3197564 0
3197628 0
3197765 0
3197834 0
3197897 0
3197915 0
3198008 0
3198089 0
3198131 0
3198200 0
3198209 0
3198223 0
3198236 0
3198302 0
3198335 0
3198425 0
3198596 0
3198695 0
3198701 0
3198779 0
3198872 0
3198930 0
3199357 0
3199432 0
3199657 0
3199738 0
3199843 0
3199981 0
3200120 0
3200298 0
3200322 0
3200421 0
3200724 0
3200766 0
3200784 0
3200877 0
3201008 0
3201137 0
3201236 0
3201349 0
3201371 0
3201590 0
3201644 0
3201809 0
3201891 0
3202014 0
3202094 0
3202177 0
3202201 0
3202336 0
3202525 0
3202755 39
3203023 79
3203218 2
3203233 0
3203308 18
3203380 24
3203452 8
3203554 0
3203579 0
3203605 0
3203674 0
3203692 0
3203698 0
3203749 20
3204060 61
3204262 0
3204315 2
3204372 3
3204479 13
3204585 0
3204729 12
3204733 0
3204743 0
3204747 22
3204757 0
3204761 0
3204824 0
3204877 27
3204982 0
3205005 0
3205127 0
3205208 0
3205270 0
3205428 0
3205452 11
3205590 52
3205674 0
3205908 0
3206052 0
3206088 0
3206104 0
3206337 0
3206379 1
3206499 0
3206707 0
3206748 0
3206898 134
3207035 40
3207101 0
3207111 0
3207168 0
3207219 0
3207267 0
3207348 3
3207500 0
3207513 17
3207516 56
3207609 19
3207803 0
3207849 0
3207974 0
3207990 21
3208107 0
3208245 0
3208256 0
3208279 8
3208325 46
3208403 0
3208438 9
3208501 0
3208554 0
3208593 0
3208795 0
3208846 0
3208976 0
3209010 2
3209132 0
3209260 0
3209288 0
3209405 0
3209459 0
3209680 0
3209791 1
3209932 6
3209948 0
3210107 0
3210275 0
3210362 0
3210728 9
3210965 12
3211080 0
3211083 15
3211228 0
3211392 0
3211461 0
3211512 0
3211567 0
3211602 30
3211632 24
3211734 55
3211796 0
3211978 0
3212010 0
3212040 0
3212049 58
3212081 0
3212101 30
3212506 0
3212545 49
3212778 5
3212931 192
3212988 22
3213212 0
3213494 6
3213537 12
3213573 0
3213735 1
3213774 0
3214113 4
3214134 83
3214289 23
3214404 19
3214575 0
3214863 16
3214974 0
3215038 0
3215045 4
3215088 0
3215097 0
3215145 21
3215187 0
3215238 3
3215273 0
3215335 9
3215346 0
3215359 0
3215525 92
3215536 2
3215560 0
3215702 3
3215894 0
3215900 27
3216021 0
3216032 5
3216065 0
3216089 0
3216092 0
3216227 0
3216410 0
3216455 0
3216473 0
3216518 0
3216623 0
3216656 0
3216797 0
3216815 0
3216902 0
3217061 0
3217091 0
3217238 0
3217250 0
3217253 0
3217271 0
3217295 0
3217298 0
3217667 0
3217781 0
3217838 0
3217889 0
3218003 0
3218175 0
3218255 0
3218294 0
3218384 0
3218405 0
3218735 0
3218751 0
3218774 0
3218783 0
3218829 0
3218918 0
3218924 0
3218939 0
3219066 0
3219113 0
3219161 0
3219331 0
3219376 0
3219391 0
3219464 0
3219561 0
3219642 0
3219645 0
3219699 0
3219725 0
3219735 0
3219745 0
3219764 0
3219774 0
3219784 0
3219795 0
3219806 0
3219823 12
3219849 7
3219899 0
3219917 4
3219940 0
3220025 0
3220304 0
3220328 0
3221018 0
3221039 0
3221078 0
3221171 1
3221207 0
3221222 0
3221279 0
3221312 0
3221345 0
3221380 0
3221389 0
3221399 0
3221420 0
3221432 0
3221452 0
3221748 7
3221787 1
3221828 0
3221916 0
3221931 12
3222021 0
3222056 0
3222108 2
3222151 7
3222187 63
3222217 0
3222294 4
3222366 0
3222431 0
3222708 0
3222924 0
3222978 0
3223011 0
3223122 0
3223197 0
3223272 0
3223338 0
3223478 0
3223676 0
3224461 17
3224481 7
3224494 0
3224500 0
3224583 0
3224916 0
3225176 0
3225228 0
3225234 0
3225384 0
3225577 12
3225709 0
3226097 0
3226193 0
3226331 0
3226382 0
3226442 0
3226737 0
3226768 0
3226804 0
3226810 0
3226903 0
3227206 0
3227242 0
3227380 0
3227482 0
3227509 0
3227590 0
3227608 0
3227680 0
3227833 0
3227851 0
3227884 0
3227893 0
3227903 0
3228220 0
3228348 10
3228650 4
3228674 61
3228704 19
3228794 8
3229058 31
3229093 0
3229194 59
3229219 21
3229226 0
3229244 0
3229413 100
3229601 3
3229711 0
3229842 8
3229995 0
3230028 0
3230043 1
3230454 0
3230541 21
3230547 30
3230618 0
3230679 0
3230940 48
3230975 0
3231159 0
3231201 0
3231285 0
3231321 0
3231442 0
3231524 0
3231552 0
3231588 35
3231746 0
3232031 28
3232064 0
3232088 0
3232180 0
3232200 0
3232239 0
3232373 3
3232400 15
3232988 0
3233054 0
3233386 0
3233666 0
3233748 0
3233818 0
3233924 0
3234038 0
3234148 0
3234234 0
3234291 0
3234330 0
3234378 0
3234390 36
3234420 0
3234459 3
3234528 0
3234687 38
3234783 329
3234789 6
3234834 0
3234882 0
3234927 1
3234951 0
3235374 2
3235377 16
3235563 18
3235830 0
3235856 3
3235872 0
3236253 69
3236267 0
3236346 0
3236358 36
3236549 0
3236716 12
3236803 0
3237037 0
3237453 0
3237490 0
3237613 34
3237646 0
3237752 21
3237770 0
3237777 4
3237781 0
3237812 0
3237870 22
3237965 8
3238004 56
3238028 0
3238124 0
3238145 25
3238310 49
3238325 0
3238340 30
3238583 62
3238618 20
3238688 13
3238823 0
3239060 0
3239087 0
3239116 0
3239325 0
3239329 13
3239388 0
3239400 2
3239430 58
3239478 0
3239527 9
3239553 84
3239610 108
3239637 40
3239655 5
3239688 1
3239852 22
3239858 0
3239886 13
3239909 0
3240017 0
3240071 0
3240122 0
3240138 0
3240146 16
3240149 297
3240179 0
3240198 43
3240215 0
3240275 9
3240339 1
3240393 7
3240418 17
3240552 54
3240665 72
3240748 2
3240775 169
3240812 101
3240895 1
3240914 202
3240920 16
3241049 11
3241082 9
3241285 312
3241387 80
3241528 1
3241549 151
3241669 17
3241993 162
3242284 0
3242364 153
3242531 0
3242569 56
3242602 6
3242631 24
3242658 16
3242662 0
3242679 86
3243121 0
3243181 0
3243205 1
3243265 0
3243297 0
3243367 0
3243440 0
3243549 0
3243603 0
3243663 0
3243672 0
3243708 0
3243729 0
3243753 0
3243771 0
3243921 0
3243942 0
3243984 0
3244059 0
3244083 0
3244143 0
3244212 0
3244287 0
3244320 0
3244350 0
3244422 0
3244440 0
3244533 0
3244629 0
3244737 0
3244749 0
3244785 0
3244866 0
3244944 0
3244989 0
3245007 0
3245152 0
3245178 0
3245193 0
3245271 0
3245298 0
3245415 0
3245571 0
3245589 0
3245643 0
3245760 0
3246165 0
3246321 0
3246508 0
3246947 0
3246955 7
3246968 62
3247131 12
3247146 0
3247233 0
3247279 0
3247390 10
3247436 0
3247481 0
3247914 0
3247990 0
3248027 0
3248322 16
3248343 0
3248358 0
3248391 0
3248418 0
3248514 15
3248535 0
3248658 55
3248700 0
3248998 21
3249184 0
3249777 24
3250119 0
3250572 7
3250826 0
3251036 0
3251084 0
3251210 0
3251333 0
3251450 0
3251530 32
3251545 25
3251758 118
3251762 86
3251806 59
3251944 65
3251957 5
3251980 0
3252067 35
3252229 6
3252477 0
3252513 0
3252528 0
3252532 41
3252539 0
3252737 83
3252740 0
3252849 0
3252961 0
3253103 0
3253131 0
3253263 22
3253277 0
3253325 0
3253338 0
3253455 0
3253506 0
3253596 0
3253700 0
3253968 0
3254070 0
3254169 0
3254307 0
3254325 0
3254364 0
3254394 0
3254460 0
3254549 0
3254595 0
3254780 0
3254805 0
3254865 0
3255009 0
3255159 0
3255282 0
3255321 0
3255408 0
3255423 0
3255465 0
3255476 0
3255537 0
3255627 0
3255657 0
3255672 0
3255684 0
3255699 0
3255711 0
3255765 0
3255957 0
3256097 0
3256245 0
3256445 0
3256473 0
3256516 0
3256856 5
3257006 0
3257200 8
3257261 0
3257275 0
3257307 0
3257325 0
3257337 0
3257418 0
3257431 0
3257434 26
3257488 0
3257762 15
3257826 9
3258015 0
3258332 30
3258414 0
3258426 0
3258438 0
3258449 0
3258500 5
3258589 0
3258594 9
3258644 1
3258718 0
3258773 0
3258812 0
3258848 0
3258989 0
3259034 0
3259079 0
3259145 0
3259274 0
3259479 0
3259517 0
3259646 0
3259694 0
3259787 0
3259928 0
3259934 0
3260170 57
3260222 0
3260327 0
3260565 0
3260567 2
3260678 22
3260753 0
3260771 0
3260822 0
3260825 0
3260900 0
3261122 17
3261197 153
3261218 0
3261323 0
3261334 0
3261341 0
3261359 0
3261434 0
3261500 81
3261659 0
3261720 20
3261807 7
3261900 0
3261988 0
3262115 0
3262147 0
3262210 23
3262332 0
3262429 0
3262774 0
3262858 0
3262954 5
3262966 0
3263203 0
3263317 0
3263476 0
3263512 0
3263713 5
3263905 0
3263950 5121
3264040 0
3264079 17
3264195 0
3264567 10
3264795 2
3264847 0
3264879 4
3264945 16
3264966 0
3264989 8
3265014 0
3265119 13
3265188 0
3265269 4
3265299 6
3265302 17
3265318 0
3265371 48
3265396 0
3265470 0
3265506 20
3265515 26
3265641 64
3265707 3
3265725 0
3265822 4
3265828 0
3265854 0
3265860 33
3265905 0
3265968 0
3265983 0
3266013 30
3266028 0
3266145 60
3266163 4
3266290 0
3266320 3
3266416 0
3266512 0
3266602 0
3266606 0
3266665 0
3266728 0
3266794 0
3266908 0
3267058 0
3267216 0
3267268 0
3267352 0
3267391 0
3267400 0
3267420 0
3267715 0
3267718 0
3267757 0
3267841 0
3267861 1
3267877 0
3267946 0
3267982 0
3267985 0
3268095 0
3268113 0
3268241 0
3268300 0
3268346 0
3268406 3
3268410 0
3268468 13
3268542 45
3268699 0
3268887 27
3268944 0
3269058 0
3269070 0
3269181 0
3269340 1
3269694 1
3269773 0
3269897 9
3270041 2
3270221 32
3270783 12
3271255 0
3271841 0
3272361 30
3272525 17
3272644 20
3272976 0
3273030 0
3273041 0
3273242 37
3273245 58
3273536 1
3273663 3
3273668 0
3273688 0
3273799 28
3274278 29
3274688 6
3274692 63
3274782 8
3274845 8
3274854 14
3275249 9
3275453 0
3275507 9
3275600 18
3275669 18
3275805 0
3275831 18
3275981 49
3276008 30
3276299 33
3276403 73
3276434 178
3276485 0
3276569 0
3276581 1
3276719 57
3276764 35
3276857 0
3276956 0
3276974 8
3277102 5
3277113 0
3277172 0
3277304 0
3277322 0
3277377 0
3277383 0
3277385 1
3277809 0
3277831 0
3277833 0
3277934 0
3278021 0
3278279 0
3278573 0
3278765 0
3278947 10
3279076 18
3279513 0
3279535 9
3279838 0
3279912 0
3279958 0
3279988 2
3279996 0
3280238 0
3280377 0
3280455 0
3280578 0
3280719 0
3280956 0
3281280 0
3281301 0
3281410 46
3281812 27
3282209 3
3282263 0
3282515 0
3282624 0
3282730 5
3282836 0
3282938 0
3282940 0
3282956 0
3283042 0
3283065 0
3283102 0
3283114 0
3283147 0
3283151 0
3283195 0
3283201 0
3283233 0
3283248 0
3283291 0
3283306 0
3283453 108
3283507 11
3283622 0
3283699 1
3283708 6
3283834 2
3283952 2
3283989 0
3284194 37
3284215 88
3284265 25
3284302 44
3284346 0
3284445 0
3284647 0
3284875 0
3284899 0
3285088 0
3285157 0
3285484 0
3285598 0
3285700 0
3285785 0
3285805 0
3285873 0
3285999 0
3286044 0
3286179 0
3286393 0
3286413 0
3286461 0
3286530 0
3286584 0
3286713 0
3286788 0
3286933 0
3287026 0
3287055 0
3287297 0
3287350 0
3287363 0
3287441 0
3287477 0
3287516 0
3287579 0
3287587 0
3287742 0
3287989 0
3288004 0
3288318 0
3288729 0
3288918 0
3289143 0
3289256 0
3289355 0
3289382 0
3289490 0
3289571 36
3289787 0
3289921 0
3290744 0
3290933 0
3291063 0
3291306 0
3291333 0
3291342 0
3291519 0
3291876 0
3292074 0
3292113 0
3292140 0
3292184 0
3292196 0
3292257 0
3292356 0
3292456 0
3292600 0
3292732 19
3292780 25
3292840 4
3293032 56
3293152 34
3293209 15
3293302 14
3293664 3
3293839 0
3294138 0
3294341 31
3294411 0
3294493 0
3294499 4
3294876 0
3294980 14
3294982 22
3295004 30
3295228 0
3295501 0
3295681 0
3295804 0
3295915 0
3295948 0
3295954 0
3296227 0
3296245 0
3296413 0
3296431 0
3296503 0
3296548 0
3296554 0
3296747 0
3296886 0
3296982 0
3296985 0
3297090 0
3297133 0
3297212 0
3297255 0
3297291 0
3297368 0
3297556 0
3297691 0
3297987 0
3298006 0
3298153 0
3298176 0
3298266 0
3298326 0
3298386 0
3298410 0
3298632 0
3298788 0
3298791 0
3299088 0
3299151 0
3299205 0
3299507 0
3299603 0
3299741 0
3299807 0
3299960 0
3300113 0
3300250 0
3300293 0
3300307 0
3300397 2
3300448 0
3300475 0
3300673 0
3300691 0
3300730 0
3300820 0
3300910 0
3300922 0
3301036 0
3301304 0
3301777 11
3301946 4
3301964 0
3302077 0
3302103 8
3302134 6
3302158 0
3302176 0
3302197 0
3302209 0
3302230 0
3302338 0
3302464 0
3302491 11
3302567 46
3302894 0
3302902 0
3302914 47
3302988 0
3303016 0
3303018 5
3303435 37
3303513 37
3303549 14
3303582 52
3303618 20
3303971 18
3304293 0
3304401 0
3304521 18
3304527 2
3304770 0
3305058 27
3305139 17
3305208 14
3305265 35
3305349 0
3305403 3
3305505 0
3305655 0
3305760 16
3305826 0
3305904 0
3305913 0
3305988 62
3306333 2
3306510 29
3306840 0
3306963 0
3307045 0
3307065 11
3307089 0
3307179 36
3307368 0
3307438 0
3307452 0
3307553 32
3307559 0
3307621 0
3307692 0
3308077 0
3308113 0
3308128 0
3308241 0
3308497 1
3308675 0
3308703 36
3308965 7
3309059 25
3309099 0
3309193 0
3309214 0
3309322 0
3309397 0
3310024 0
3310138 0
3310152 0
3310387 0
3310439 3
3310489 4
3310540 21
3310839 1
3310935 0
3310989 0
3311112 3
3311250 7
3311304 18
3311361 22
3311376 0
3311566 0
3311875 0
3311887 0
3311899 0
3311911 0
3311923 0
3311932 0
3311947 64
3311962 9
3311986 38
3312010 7
3312031 2
3312037 6
3312212 0
3312240 0
3312484 1
3312901 0
3312954 0
3313454 1
3313520 0
3314030 0
3314108 0
3314263 0
3314288 0
3314330 0
3314871 0
3314934 0
3314946 0
3315294 0
3315325 0
3315331 0
3315437 0
3315452 1
3315509 0
3315530 0
3315769 0
3315911 0
3316145 3
3316169 63
3316271 10
3316431 9
3316434 0
3316524 19
3316566 0
3316838 0
3316875 0
3316899 0
3316926 0
3317001 44
3317223 11
3317646 0
3317751 0
3317834 4
3317844 21
3317876 0
3317900 19
3317925 0
3317937 0
3317940 0
3317956 0
3317977 0
3317990 0
3318443 0
3318579 0
3318630 25
3318635 0
3318663 0
3318674 23
3318704 0
3318752 24
3318992 0
3319091 0
3319208 5
3319463 87
3319526 0
3319607 0
3319682 0
3319735 0
3319794 20
3319814 0
3319838 0
3319853 0
3319862 25
3319922 0
3320012 79
3320042 4
3320081 28
3320198 61
3320224 0
3320411 0
3320486 1
3320522 6
3320525 45
3320537 0
3320540 0
3320607 18
3320653 15
3320830 19
3320854 0
3321082 0
3321406 0
3321418 0
3321557 8
3321587 51
3321719 0
3321899 0
3322154 5
3322289 8
3322334 107
3322418 0
3322526 31
3323110 52
3323404 0
3323791 0
3323899 0
3323980 0
3324109 0
3324116 10
3324136 0
3324142 0
3324245 0
3324474 5
3324686 4
3324716 5
3325454 0
3325597 0
3325629 3
3325646 0
3325720 637
3325769 0
3325886 35
3325943 5
3326098 10
3326113 0
3326428 3
3326578 2
3326665 36
3326795 51
3326833 5
3326901 16
3327019 21
3327085 0
3327145 0
3327184 235
3327277 7
3327318 10
3327506 1
3327599 10
3327828 0
3328598 0
3328621 0
3328630 16
3328691 0
3328991 0
3329027 0
3329061 0
3329069 52
3329161 0
3329226 0
3329445 0
3329599 0
3329765 0
3329769 4
3329823 0
3329825 15
3329892 61
3329899 0
3330015 0
3330051 2
3330583 32
3330640 0
3330784 0
3330793 23
3330796 12
3330970 14
3331003 0
3331018 0
3331087 39
3331099 22
3331122 41
3331126 0
3331174 23
3331186 5
3331236 0
3331291 16
3331338 0
3331387 0
3331408 0
3331486 2
3331534 0
3331564 0
3331636 0
3331753 0
3332038 5
3332068 0
3332182 19
3332270 0
3332300 4
3332598 0
3332610 0
3332617 1
3332625 0
3332793 0
3332895 0
3332970 27
3333180 4
3333198 10
3333312 13
3333372 0
3333456 0
3333749 0
3334052 3
3334196 9
3334334 9
3334344 0
3334413 0
3334583 21
3334686 51
3335001 31
3335079 0
3335105 0
3335352 20
3335409 13
3335529 4
3335614 21
3335643 0
3335840 6
3336242 0
3336305 12
3336368 61
3336382 0
3336445 0
3336595 0
3336816 22
3336894 33
3336987 0
3337005 31
3337026 0
3337036 0
3337047 0
3337953 0
3338134 0
3338205 0
3338247 0
3338749 8
3338773 0
3339184 0
3339337 0
3339454 0
3339544 0
3339580 3
3339618 20
3339698 0
3339715 0
3339744 130
3340210 28
3340267 91
3340270 10
3340288 0
3340395 0
3340514 21
3340522 0
3340603 12
3340681 0
3340945 0
3341431 0
3341491 29
3341497 18
3341623 0
3342365 0
3342461 61
3342631 0
3342647 0
3342888 6
3342936 0
3342950 7
3343198 0
3343369 10
3343384 27
3343386 0
3343411 3
3343453 0
3343627 0
3343681 55
3343720 0
3343912 15
3344014 41
3344188 27
3344296 6
3344308 0
3344329 0
3344380 0
3344656 0
3344662 0
3345133 0
3345219 0
3345292 0
3345546 0
3345582 0
3345639 3
3345686 0
3345711 0
3345726 0
3345838 0
3345905 0
3346062 0
3346065 4
3346083 0
3346183 0
3346246 64
3346256 0
3346285 0
3346350 0
3346372 0
3346446 0
3346574 0
3346650 0
3346677 18
3346716 0
3346725 0
3346916 0
3347043 0
3347058 27
3347127 4
3347136 0
3347226 0
3347379 12
3347621 0
3347633 2
3347708 7
3347749 0
3347777 18
3347792 0
3347861 0
3347935 0
3347987 8
3347999 0
3348092 0
3348155 16
3348179 5
3348293 0
3348299 0
3348347 0
3348368 0
3348419 0
3348449 12
3348578 0
3348647 0
3348755 32
3348824 0
3348943 0
3348988 44
3349009 0
3349012 22
3349027 0
3349492 7
3349531 27
3349591 71
3349675 31
3349693 17
3349735 0
3349953 5
3350112 0
3350133 0
3350220 13
3350313 0
3350364 0
3350417 0
3350463 393
3350550 17
3350553 15
3350625 7
3350882 0
3350915 0
3350924 0
3350987 0
3351137 26
3351235 2
3351239 9
3351254 0
3351322 18
3351847 4
3351881 0
3352075 0
3352084 0
3352117 0
3352355 0
3352372 0
3352726 18
3352819 3
3352867 1
3352977 0
3353067 0
3353214 5
3353283 0
3353345 24
3353528 0
3353694 0
3353751 0
3353773 11
3353850 0
3353880 0
3354071 0
3354333 0
3354508 0
3354626 0
3354651 29
3354683 0
3354689 10
3354779 0
3354840 0
3354853 0
3355031 0
3355085 0
3355103 0
3355208 0
3355236 0
3355268 0
3355308 0
3355448 0
3355512 0
3355610 24
3355654 0
3355678 0
3355718 0
3355730 45
3355820 0
3355868 65
3355934 14
3355970 8
3355991 0
3356159 0
3356390 0
3356412 0
3356424 85
3356441 0
3356450 63
3356590 0
3356828 0
3356873 0
3356890 0
3356977 0
3356990 0
3357008 75
3357014 18
3357056 54
3357304 5
3357467 8
3357540 0
3357560 0
3357562 0
3357569 0
3357719 0
3357878 0
3357911 0
3358177 0
3358196 0
3358527 0
3359017 2
3359050 5
3359216 4
3359429 0
3359464 0
3359593 0
3359638 0
3359833 0
3359857 0
3359959 0
3359968 0
3359995 36
3360209 0
3360223 0
3360448 0
3360496 84
3360562 23
3360680 12
3360694 0
3360711 37
3360774 0
3360832 0
3360843 0
3360960 102
3361014 0
3361047 34
3361260 32
3361311 0
3361341 0
3361362 15
3361401 55
3361476 0
3361503 12
3361531 0
3361578 0
3361761 8
3361776 20
3361782 741
3361824 0
3361913 0
3361926 0
3361971 0
3362202 94
3362229 47
3362241 4
3362285 23
3362372 22
3362401 18
3362463 0
3362520 79
3362543 5
3362630 0
3362710 0
3362816 0
3363188 22
3363278 1
3363377 22
3363491 10
3363650 0
3363692 2
3363819 0
3363896 73
3363951 144
3364052 0
3364101 0
3364110 13
3364138 6
3364276 2
3364358 0
3364578 0
3364593 10
3364672 0
3364818 0
3364875 30
3364966 4
3365223 53
3365367 0
3365376 23
3365496 10
3365615 0
3365774 5
3365798 0
3366259 0
3366347 0
3366353 0
3366359 0
3366365 0
3366698 0
3366847 0
3367054 43
3367072 0
3367180 23
3367214 0
3367234 0
3367476 0
3367563 0
3367613 0
3367680 0
3367734 0
3367851 0
3367898 0
3368034 34
3368115 0
3368127 47
3368175 10
3368197 0
3368301 0
3368326 0
3368341 65
3368401 4
3368482 0
3368650 44
3368656 92
3368758 1
3368875 0
3368911 0
3369012 14
3369076 0
3369178 0
3369191 0
3369199 0
3369268 3
3369316 8
3369409 98
3369418 8
3369481 5
3369646 1
3369725 0
3369799 0
3369850 36
3369892 0
3369949 17
3370135 10
3370220 0
3370425 0
3370477 0
3370528 0
3370747 0
3370844 0
3371142 0
3371144 0
3371152 0
3371205 23
3371305 0
3371324 0
3372149 6
3372629 0
3372779 0
3372791 0
3372896 0
3372912 0
3372952 0
3373005 0
3373100 8
3373423 0
3373496 0
3373552 0
3373565 0
3373621 0
3373651 51
3373705 0
3373841 0
3373944 0
3373963 0
3373966 0
3374043 6
3374066 82
3374080 10
3374137 0
3374140 14
3374153 0
3374155 0
3374168 0
3374405 27
3374416 0
3374482 0
3374512 0
3374565 0
3374568 0
3374638 0
3374652 0
3374670 0
3374790 0
3374842 0
3375017 0
3375076 0
3375165 10
3375279 6
3375290 0
3375369 0
3375454 0
3375828 0
3375834 0
3375838 59
3375891 0
3375921 0
3375975 0
3376032 60
3376164 0
3376167 11
3376313 2
3376336 0
3376339 30
3376414 24
3376542 0
3376570 0
3376752 0
3376779 0
3376875 0
3376902 0
3376965 0
3377034 0
3377176 0
3377187 0
3377238 0
3377776 0
3378056 0
3378155 0
3378182 0
3378215 0
3378221 8
3378254 0
3378448 0
3378526 10
3378613 118
3378617 0
3378736 6
3378745 0
3378789 0
3378916 0
3379229 18
3379306 26
3379310 0
3379377 7
3379475 46
3379501 0
3379576 4
3379640 4
3379651 0
3379674 0
3379840 0
3379918 0
3379990 21
3380143 0
3380258 0
3380365 0
3380454 0
3380488 0
3380617 0
3380731 0
3380805 0
3380842 0
3380953 0
3381061 0
3381271 0
3381358 38
3381508 0
3381628 0
3381706 4
3381734 0
3381817 41
3381950 17
3381970 0
3382037 0
3382087 17
3382204 0
3382227 0
3382268 0
3382298 0
3382328 5
3382370 0
3382447 0
3382471 28
3382654 0
3382661 0
3382675 8
3382756 0
3382795 0
3382845 0
3382884 0
3382930 0
3383191 0
3383304 0
3383402 1
3383475 7
3383563 0
3383596 54
3383689 7
3383798 0
3383814 43
3383833 0
3384135 1
3384388 29
3384640 0
3384858 0
3384990 21
3385022 0
3385054 15
3385245 78
3385395 0
3385545 9
3385573 0
3385770 0
3385830 91
3386127 2
3386236 8
3386274 0
3386307 0
3386536 0
3387156 0
3387271 23
3387286 0
3387298 28
3387421 0
3387442 0
3387512 0
3387637 26
3387696 32
3387709 0
3387793 4
3387940 0
3388250 2
3388259 17
3388261 0
3388301 0
3388318 3
3388366 0
3388573 0
3388600 0
3388633 0
3388883 14
3388958 5
3389093 3
3389126 0
3389201 0
3389210 0
3389233 0
3389267 0
3389270 0
3389396 0
3389411 0
3389435 0
3389527 0
3389579 0
3389822 0
3389828 0
3389927 0
3390135 0
3390167 0
3390176 0
3390250 0
3390257 13
3390259 2
3390315 0
3390346 14
3390359 0
3390413 0
3390448 0
3390821 0
3390830 33
3390911 0
3391088 6
3391126 2
3391258 4
3391267 0
3391294 0
3391394 0
3391446 0
3391460 0
3391484 0
3391540 0
3391641 1
3391647 0
3391770 0
3392076 0
3392206 0
3392389 4
3392521 0
3392550 0
3392691 0
3392802 0
3392839 0
3392899 0
3393247 0
3393259 0
3393268 0
3393276 0
3393278 0
3393309 0
3393466 0
3393520 0
3393559 0
3393670 1
3393973 43
3394075 0
3394240 0
3394605 0
3394731 0
3394802 0
3394822 8
3394824 8
3394826 0
3394837 0
3394849 0
3394996 0
3395054 65
3395065 0
3395079 0
3395081 0
3395297 89
3395378 0
3395462 0
3395767 0
3395806 0
3395867 0
3396047 0
3396105 0
3396128 0
3396145 0
3396331 0
3396549 0
3396580 0
3396684 0
3396696 16
3396830 0
3396832 0
3396936 0
3396985 0
3397448 0
3397731 0
3397788 32
3397805 0
3397842 0
3397919 12
3398102 0
3398124 0
3398130 0
3398181 0
3398202 0
3398338 28
3398358 1
3398422 0
3398517 0
3398595 0
3398796 0
3398800 0
3398815 0
3398827 0
3398840 0
3398845 0
3398860 0
3398948 0
3399008 0
3399036 46
3399188 9
3399452 0
3399561 7
3399589 11
3399882 0
3399956 1
3400033 0
3400155 0
3400276 0
3400361 6
3400373 0
3400395 506
3400432 0
3400458 12
3400487 0
3400500 0
3400637 40
3400748 55
3400900 0
3400969 0
3400990 0
3401040 1
3401305 4
3401341 0
3401395 22
3401633 1
3401656 0
3401672 0
3401859 0
3401894 0
3401905 45
3401972 11
3402006 0
3402090 0
3402127 7
3402160 0
3402237 0
3402264 0
3402352 0
3402414 12
3402481 0
3402610 0
3402664 12
3402727 0
3402825 32
3402844 0
3402856 0
3403000 0
3403029 0
3403123 0
3403135 0
3403174 0
3403295 0
3403382 10
3403431 0
3403437 0
3403495 12
3403539 8
3403582 0
3403618 2
3403654 0
3403662 45
3403686 0
3403725 0
3403730 0
3403836 0
3404031 0
3404059 0
3404063 0
3404133 0
3404139 4
3404189 0
3404252 0
3404310 0
3404327 0
3404341 0
3404408 0
3404414 0
3404425 6
3404661 0
3404733 69
3404762 0
3404838 0
3404864 0
3404870 0
3404881 0
3405015 0
3405024 11
3405036 17
3405054 0
3405077 90
3405121 5
3405188 37
3405340 0
3405374 93
3405476 37
3405553 12
3405566 0
3405609 0
3405669 0
3405747 9
3405813 0
3405821 0
3405836 0
3405915 44
3405936 0
3406027 0
3406134 24
3406154 0
3406220 0
3406316 0
3406414 0
3406568 0
3406598 1
3406602 0
3406640 0
3406649 0
3406655 0
3406704 0
3406746 7
3406817 0
3406820 0
3406914 0
3406985 0
3406997 0
3407019 0
3407132 0
3407138 0
3407147 0
3407185 0
3407283 0
3407372 0
3407533 5
3407559 0
3407586 2
3407628 0
3407691 0
3407717 0
3407793 1
3407796 15
3407888 0
3407979 18
3407990 8
3408097 0
3408181 2
3408195 0
3408248 0
3408266 0
3408598 0
3408734 0
3408745 0
3408777 2
3408783 0
3408790 0
3408796 0
3408803 0
3408849 13
3408978 4
3409138 0
3409424 12
3409426 14
3409450 0
3409588 0
3409632 0
3409668 0
3409696 0
3409798 3
3409845 0
3409891 16
3409944 62
3410144 0
3410187 0
3410199 12
3410250 0
3410311 0
3410455 0
3410545 1
3410606 13
3410632 0
3410678 48
3410681 0
3410707 0
3410726 0
3410745 0
3410752 0
3410783 5
3410806 10
3410833 0
3410905 0
3410915 0
3410988 1
3411068 0
3411161 6
3411169 0
3411185 0
3411193 0
3411227 0
3411243 0
3411311 0
3411472 0
3411546 0
3411727 0
3411756 0
3411766 0
3411772 0
3411777 0
3411782 0
3411791 0
3411822 2564
3411861 0
3411951 0
3411991 0
3412021 7
3412049 0
3412132 0
3412152 0
3412207 0
3412227 56
3412288 21
3412345 0
3412396 0
3412406 0
3412567 10
3412570 140
3412588 11
3412610 0
3412613 0
3412630 0
3412651 0
3412672 0
3412686 0
3412695 0
3412846 0
3412864 0
3412954 0
3413048 0
3413062 65
3413128 77
3413242 0
3413266 47
3413284 5
3413319 0
3413343 0
3413393 0
3413416 0
3413422 0
3413436 16
3413517 0
3413558 326
3413653 0
3413701 0
3413782 0
3413822 10
3413916 0
3413931 0
3413963 0
3414091 0
3414224 0
3414264 0
3414293 0
3414327 0
3414497 0
3414521 0
3414528 0
3414535 0
3414635 0
3414725 0
3414773 0
3414852 0
3414889 0
3414904 0
3414909 0
3414912 0
3415006 0
3415041 0
3415049 0
3415089 0
3415136 7
3415219 0
3415264 8
3415297 0
3415479 0
3415512 0
3415519 0
3415563 0
3415664 0
3415771 0
3415891 10
3415901 36
3415904 0
3415913 4
3415927 10
3415959 0
3415999 0
3416013 0
3416027 30
3416030 0
3416055 0
3416064 0
3416196 0
3416230 0
3416260 2
3416269 0
3416312 0
3416381 0
3416618 0
3416661 0
3416696 0
3416710 0
3416716 0
3416796 24
3416957 3
3416977 0
3417023 7
3417047 7
3417059 0
3417071 0
3417107 22
3417168 88
3417200 0
3417245 0
3417252 0
3417269 12
3417322 0
3417339 2
3417427 31
3417456 0
3417490 12
3417522 4
3417571 0
3417598 30
3417673 22
3417831 0
3418012 8
3418015 25
3418023 53
3418161 46
3418228 0
3418258 20
3418267 0
3418371 47
3418441 30
3418552 36
3418596 39
3418629 38
3418635 0
3418715 4
3418747 11
3418794 0
3418827 5
3418845 25
3418870 0
3418902 0
3418911 0
3418963 0
3418996 45
3419068 0
3419084 0
3419169 0
3419237 14
3419267 0
3419283 14
3419488 0
3419511 33
3419664 0
3419710 33
3419904 1
3419949 533
3420002 0
3420029 0
3420115 0
3420151 28
3420335 0
3420561 0
3420612 0
3420666 19
3420735 0
3420781 10
3420836 0
3420839 93
3420884 16
3420892 1
3420900 0
3420932 0
3420951 13
3421007 2
3421037 0
3421047 25
3421124 0
3421154 41
3421163 0
3421406 44
3421416 33
3421534 0
3421561 0
3421589 31
3421593 203
3421660 0
3421748 0
3421780 0
3421791 0
3421812 0
3422010 0
3422197 17
3422222 66
3422426 0
3422495 42
3422633 0
3422697 6
3422716 39
3422738 0
3422740 0
3422751 0
3422757 0
3422852 0
3422905 0
3423175 4
3423229 4
3423329 0
3423349 0
3423425 0
3423502 15
3423697 0
3423705 18
3423721 0
3423821 0
3423906 0
3423924 5
3423939 0
3424029 3
3424128 0
3424176 0
3424277 0
3424442 5
3424446 0
3424486 13
3424498 0
3424507 0
3424603 0
3424687 0
3424780 0
3424798 0
3424993 18
3425026 0
3425083 0
3425110 33
3425167 0
3425262 31
3425353 0
3425368 0
3425395 0
3425434 2
3425449 14
3425630 0
3425761 250
3425765 124
3426173 0
3426348 2
3426404 1
3426488 46
3426556 0
3426566 0
3426713 2
3426720 0
3426752 0
3426903 0
3426932 7
3427001 21
3427112 0
3427205 0
3427408 0
3427416 0
3427537 0
3427558 0
3427618 4
3427648 22
3427688 0
3427813 0
3427946 0
3427966 23
3428032 0
3428165 0
3428198 0
3428422 2
3428449 24
3428480 0
3428501 0
3428508 1
3428550 0
3428602 0
3428674 0
3428705 0
3428799 0
3428825 0
3428882 0
3428884 8
3429136 0
3429298 23
3429375 0
3429382 0
3429393 19
3429395 0
3429403 20
3429405 6
3429626 2
3429646 0
3429648 0
3429654 1
3429656 0
3429880 56
3429882 0
3429891 0
3429946 26
3430011 1
3430048 0
3430115 0
3430269 2
3430401 50
3430494 0
3430538 3
3430700 0
3430718 15
3430754 0
3430838 0
3430901 0
3431048 38
3431126 0
3431153 0
3431224 0
3431343 0
3431376 17
3431421 6
3431424 0
3431475 0
3431523 0
3431544 0
3431562 0
3431582 0
3431619 131
3431655 0
3431669 0
3431730 9
3431750 0
3431763 0
3431859 0
3431931 0
3431970 9
3432018 0
3432072 15
3432075 12
3432078 0
3432120 0
3432168 0
3432391 0
3432433 0
3432506 190
3432572 57
3432575 2
3432688 0
3432726 15
3432735 0
3432749 10
3432927 3
3433027 0
3433061 0
3433235 0
3433245 0
3433247 0
3433259 6
3433263 0
3433285 0
3433308 0
3433328 0
3433417 0
3433490 0
3433546 0
3433715 0
3433742 62
3433961 22
3434016 0
3434038 16
3434249 0
3434279 0
3434313 0
3434363 0
3434397 0
3434417 0
3434477 0
3434547 0
3434559 0
3434563 0
3434591 0
3434600 0
3434604 0
3434618 0
3434622 0
3434642 0
3434670 0
3434717 0
3434798 0
3434811 0
3434831 0
3434951 0
3435044 0
3435119 22
3435284 19
3435336 0
3435463 0
3435480 0
3435482 44
3435560 0
3435586 0
3435875 0
3435990 1
3435992 45
3436245 0
3436262 8
3436401 0
3436424 2
3436511 0
3436516 0
3436525 0
3436563 14
3436577 0
3436579 95
3436617 0
3436664 0
3436687 0
3436742 0
3436759 0
3436810 2
3436888 0
3436927 0
3436950 2
3437138 0
3437151 0
3437257 0
3437344 23
3437375 0
3437535 0
3437642 0
3437703 0
3437722 0
3437761 0
3437773 0
3437822 34
3437848 0
3437865 0
3437932 0
3437951 0
3437987 31
3438097 11
3438397 0
3438651 0
3438687 0
3438696 0
3438714 0
3438769 8
3438782 0
3438919 0
3438951 4
3439020 0
3439182 0
3439281 41
3439341 0
3439386 0
3439536 0
3439565 0
3439935 0
3439990 0
3440026 0
3440249 0
3440389 0
3440417 17
3440543 0
3440576 0
3440682 0
3440745 0
3440829 11
3440831 0
3440888 0
3440896 0
3441182 0
3441211 197
3441517 0
3441541 49
3441659 0
3441663 11
3441837 31
3441959 0
3442034 62
3442119 0
3442499 11
3442678 0
3442694 0
3442853 163
3442896 0
3443079 0
3443110 0
3443117 0
3443200 6
3443424 0
3443427 0
3443453 6
3443461 0
3443635 0
3443662 0
3443679 5
3443698 14
3444064 31
3444074 0
3444092 3
3444229 20
3444337 106
3444376 20
3444577 8
3444620 0
3444627 0
3444649 20
3444655 0
3444763 38
3444927 41
3444978 30
3445059 0
3445107 61
3445181 0
3445224 14
3445242 0
3445284 0
3445367 0
3445377 0
3445380 0
3445404 0
3445491 0
3445518 0
3445530 12
3445536 37
3445566 18
3445568 0
3445707 0
3445899 0
3445904 16
3445908 29
3445937 0
3445944 0
3445951 0
3445970 14
3445975 0
3446195 0
3446215 0
3446229 0
3446327 0
3446411 29
3446486 0
3446567 15
3446585 174
3446747 27
3446837 11
3446839 0
3447057 0
3447163 0
3447179 0
3447218 78
3447470 4
3447557 0
3447634 16
3447697 0
3447721 0
3447862 0
3447873 3
3447938 28
3448291 0
3448312 0
3448318 0
3448321 31
3448413 0
3448462 13
3448705 0
3448912 4
3448930 0
3448941 11
3448976 21
3449018 111
3449021 0
3449028 9
3449048 4
3449108 0
3449235 0
3449249 31
3449631 31
3449684 0
3449838 0
3449865 1
3449911 36
3449928 0
3449941 0
3449944 0
3449952 0
3450026 0
3450079 19
3450111 0
3450113 0
3450134 0
3450150 0
3450348 0
3450361 0
3450452 18
3450462 0
3450548 0
3450868 0
3451084 0
3451108 0
3451131 0
3451144 0
3451156 0
3451216 0
3451333 0
3451351 0
3451411 0
3451609 13
3451621 0
3451632 0
3451651 0
3451699 0
3451768 0
3451774 0
3451876 21
3451909 3
3451941 0
3451984 0
3452034 5
3452143 0
3452214 0
3452388 4
3452454 0
3452467 0
3452527 0
3452554 2
3452665 267
3452725 0
3452731 0
3452788 93
3452809 0
3452893 0
3452900 29
3452961 0
3452992 0
3453070 0
3453124 13
3453183 14
3453225 7
3453459 0
3453497 22
3453510 11
3453528 8
3453570 0
3453584 0
3453586 33
3453602 0
3453612 28
3453806 0
3453857 0
3453944 0
3454127 0
3454221 0
3454253 0
3454294 0
3454307 0
3454339 0
3454471 0
3454503 8
3454519 16
3454591 0
3454601 0
3454615 19
3454900 0
3454927 0
3454976 0
3455020 0
3455079 0
3455151 0
3455267 0
3455335 0
3455447 0
3455506 0
3455526 0
3455579 0
3455604 46
3455834 4
3455945 0
3455989 22
3455996 5
3456046 0
3456122 13
3456251 0
3456278 0
3456281 1
3456302 0
3456335 0
3456452 0
3456608 10
3456715 0
3456743 0
3456971 0
3456986 4
3456989 13
3457179 0
3457206 0
3457290 0
3457305 0
3457350 0
3457541 0
3457565 0
3457641 0
3458175 0
3458205 0
3458210 0
3458333 9
3458708 0
3458718 28
3458745 0
3458790 21
3458810 127
3458817 18
3459106 0
3459144 16
3459184 0
3459204 9
3459243 0
3459269 0
3459305 0
3459387 0
3459489 0
3459516 0
3459612 0
3459898 0
3459926 0
3459939 0
3459943 0
3459947 0
3459951 0
3459990 0
3459994 0
3459998 0
3460002 0
3460006 0
3460015 0
3460085 0
3460115 0
3460160 0
3460240 9
3460244 53
3460390 6
3460539 0
3460618 0
3460901 0
3460933 0
3461255 0
3461459 0
3461474 0
3461486 0
3461528 0
3461805 0
3461971 0
3462162 0
3462323 0
3462701 0
3462861 0
3462915 0
3462951 0
3463020 0
3463029 0
3463059 27
3463248 0
3463266 24
3463284 5
3463389 26
3463515 8
3463520 0
3463569 0
3463636 1
3463677 31
3463758 0
3463843 0
3463931 3
3464054 0
3464167 0
3464517 144
3464726 0
3465149 0
3465244 3
3465416 4
3465436 0
3465474 0
3465576 16
3465734 0
3465776 0
3465876 0
3465960 0
3465974 0
3466056 1
3466108 0
3466173 0
3466332 0
3466407 7
3466416 0
3466456 21
3466569 0
3466640 0
3466742 0
3466802 0
3466940 0
3467015 11
3467050 8
3467088 8
3467248 0
3467346 0
3467420 0
3467439 0
3467445 0
3467475 17
3467534 157
3467601 8
3467622 0
3467646 0
3467743 0
3467866 0
3467870 0
3467874 0
3467878 0
3467886 0
3468035 0
3468059 0
3468086 0
3468185 0
3468197 0
3468311 5
3468488 0
3468638 0
3468739 0
3468792 0
3468803 0
3468929 8
3468959 0
3469058 0
3469224 0
3469483 16
3469504 0
3469555 0
3469577 0
3469743 0
3469799 12
3469807 4
3469834 18
3469911 7
3470223 3
3470235 0
3470275 0
3470353 0
3470368 0
3470388 0
3470512 6
3470518 32
3470627 0
3470634 0
3470661 10
3470675 5
3470765 99
3470795 0
3470906 0
3470973 3
3471104 0
3471117 0
3471280 0
3471332 9
3471335 47
3471455 0
3471655 0
3471697 0
3471747 0
3471860 1
3471921 0
3471971 0
3472118 0
3472140 0
3472144 2
3472188 0
3472340 62
3472361 0
3472406 0
3472418 1
3472472 0
3472604 10
3472682 0
3472799 0
3472876 22
3472913 1
3472924 0
3473051 0
3473277 0
3473315 0
3473333 0
3473372 0
3473430 0
3473505 13
3473582 39
3473747 0
3473831 0
3474160 7
3474166 40
3474364 7
3474379 8
3474420 4
3474457 0
3474538 20
3474622 0
3474646 0
3474791 0
3474803 0
3474907 0
3475115 0
3475140 15
3475178 16
3475196 0
3475397 0
3475422 0
3475532 15
3475871 7
3476077 0
3476138 0
3476207 0
3476464 3
3476665 0
3476668 0
3476815 7
3476851 0
3476857 0
3476917 0
3476936 4
3477109 119
3477130 314
3477132 0
3477166 1
3477199 0
3477283 0
3477453 0
3477576 6
3477715 3
3477841 7
3477850 0
3477969 6
3478372 4
3478555 0
3478594 1
3478664 0
3478858 0
3478898 0
3478915 48
3479101 0
3479142 0
3479209 0
3479314 0
3479326 31
3479341 0
3479565 0
3479637 0
3479841 12
3479865 0
3479929 8
3479989 30
3480001 66
3480129 21
3480165 0
3480171 0
3480201 0
3480229 0
3480234 0
3480423 0
3480440 0
3480555 0
3480559 0
3480821 1
3480827 0
3480976 0
3481024 6
3481087 22
3481090 17
3481115 0
3481129 2
3481258 0
3481297 53
3481495 7
3481576 0
3481590 0
3481653 0
3481740 7
3481755 0
3481822 51
3481837 0
3481909 0
3482003 0
3482079 0
3482090 0
3482120 0
3482144 9
3482602 0
3482635 0
3482716 34
3482723 0
3482847 17
3482858 0
3483120 0
3483150 6
3483195 20
3483346 0
3483369 0
3483507 0
3483516 0
3483648 0
3483678 0
3483700 0
3483788 8
3483808 0
3483846 0
3483906 0
3484127 0
3484308 0
3484400 0
3484409 0
3484418 0
3484433 0
3484454 45
3484498 0
3484614 0
3484802 0
3484975 0
3485053 13
3485091 0
3485106 6
3485146 0
3485227 10
3485263 0
3485296 0
3485393 0
3485527 0
3485606 0
3485623 0
3485731 19
3485791 0
3485830 0
3485860 0
3485862 5
3485869 12
3485871 0
3485926 34
3485929 21
3485983 0
3486028 0
3486075 14
3486167 0
3486330 0
3486332 0
3486522 0
3486588 0
3486681 0
3486806 0
3487071 0
3487091 0
3487112 2
3487212 0
3487419 8
3487470 0
3487481 0
3487492 0
3487502 0
3487537 45
3487579 2
3487586 4
3488046 0
3488113 0
3488185 22
3488315 0
3488632 17
3488842 0
3488899 45
3488909 0
3488936 0
3488975 0
3489029 2
3489038 0
3489179 136
3489227 7
3489338 10
3489365 19
3489391 0
3489475 0
3489484 0
3489546 0
3489675 0
3489841 0
3490072 7
3490092 3
3490114 0
3490316 0
3490484 2
3490772 0
3490907 0
3491091 16
3491165 0
3491217 0
3491405 5
3491444 0
3491450 0
3491516 0
3491592 0
3491622 93
3491660 0
3491756 0
3492047 27
3492265 0
3492379 2
3492389 1
3492409 42
3492526 0
3492601 0
3492675 0
3492696 0
3492703 8
3492829 0
3492850 40
3492856 62
3492890 62
3493162 0
3493189 7
3493525 0
3493540 19
3493543 52
3493600 0
3493688 8
3493719 0
3493752 0
3493777 0
3493791 0
3493797 0
3493828 0
3493830 0
3493834 0
3493838 0
3493864 0
3494000 62
3494081 0
3494136 0
3494183 0
3494325 0
3494587 0
3494839 10
3494951 0
3494964 8
3495117 0
3495230 0
3495302 0
3495380 0
3495440 0
3495512 0
3495608 0
3495702 9
3495812 0
3495823 4
3495878 0
3496142 0
3496260 0
3496361 8
3496397 24
3496439 0
3496529 2
3496619 0
3496777 11
3497082 0
3497131 30
3497137 19
3497197 0
3497250 14
3497332 59
3497490 0
3497587 0
3497639 0
3497696 12
3497743 6
3497824 0
3497862 0
3497929 0
3498201 0
3498220 0
3498223 0
3498228 0
3498242 0
3498273 0
3498331 0
3498338 4
3498421 0
3498428 0
3498520 48
3498693 0
3498919 0
3498952 0
3499016 0
3499267 0
3499398 0
3499481 1
3499485 13
3499536 0
3499542 97
3499668 152
3499731 0
3499877 0
3499922 0
3499956 0
3499968 0
3499990 0
3500016 0
3500026 0
3500034 0
3500109 0
3500169 0
3500212 8
3500379 21
3500471 0
3500483 0
3500502 0
3500508 0
3500539 0
3500550 0
3500612 0
3500638 0
3500645 0
3500653 0
3500668 0
3500681 0
3500724 0
3500828 34
3500837 0
3500852 58
3500912 2
3500918 0
3500970 0
3500999 0
3501018 0
3501029 0
3501089 0
3501098 28
3501100 6
3501104 2
3501327 0
3501337 0
3501380 43
3501554 36
3501686 6
3501761 23
3501968 0
3502097 0
3502196 0
3502405 32
3502445 0
3502501 13
3502514 6
3502532 38
3502793 3
3502931 139
3502961 82
3503040 33
3503060 40
3503149 13
3503336 402
3503495 1
3503603 33
3503684 50
3503732 212
3503801 22
3503811 2
3503927 0
3503982 0
3503994 58
3504035 21
3504138 5
3504312 7
3504376 1
3504393 0
3504432 53
3504533 0
3504561 0
3504586 0
3504783 17
3504792 0
3504882 41
3504890 0
3504914 13
3504947 0
3504962 0
3505026 0
3505047 0
3505129 0
3505228 0
3505304 0
3505383 5
3505504 0
3505540 0
3505542 0
3505605 0
3505710 0
3505719 0
3505747 1
3505752 0
3505766 4
3505942 0
3506153 27
3506198 57
3506318 0
3506419 0
3506430 0
3506449 0
3506545 5
3506658 0
3506741 13
3506810 0
3507036 4
3507165 0
3507175 0
3507214 0
3507232 0
3507339 21
3507459 0
3507566 7
3507717 0
3507783 0
3507790 0
3507906 24
3507909 44
3507921 5
3507975 0
3507984 0
3507988 16
3508080 0
3508200 1
3508212 20
3508219 1
3508233 0
3508296 8
3508299 0
3508370 0
3508394 0
3508412 28
3508440 32
3508458 22
3508506 0
3508567 0
3508611 23
3508746 51
3508764 0
3508805 0
3508810 0
3508825 51
3508886 20
3509098 0
3509118 0
3509196 18
3509220 15
3509367 0
3509414 0
3509491 22
3509545 0
3509660 7
3509850 3
3509887 0
3509925 21
3509939 22
3510087 0
3510245 24
3510255 0
3510287 0
3510404 0
3510407 54
3510419 32
3510497 8
3510699 35
3510836 25
3510933 0
3510951 41
3510957 0
3510987 90
3510990 0
3511021 0
3511077 0
3511227 3
3511466 11
3511476 31
3511512 0
3511631 0
3511784 0
3511988 0
3512000 0
3512083 0
3512238 0
3512315 42
3512341 0
3512393 0
3512441 0
3512475 86
3512494 0
3512742 0
3512889 4
3512892 1
3513063 0
3513159 16
3513306 0
3513308 0
3513612 16
3513711 0
3513814 0
3513846 0
3513891 0
3513971 70
3514073 0
3514182 0
3514201 0
3514223 0
3514237 0
3514263 0
3514379 0
3514397 0
3514491 0
3514643 7
3514964 0
3514976 0
3515040 0
3515048 0
3515076 0
3515085 0
3515149 0
3515183 0
3515213 0
3515318 0
3515417 0
3515434 0
3515442 0
3515668 0
3515758 0
3515768 0
3515792 0
3516031 0
3516079 0
3516153 0
3516158 0
3516403 0
3516433 0
3516479 0
3516494 0
3516725 0
3516772 5
3516775 182
3516837 0
3516908 0
3516944 0
3517026 0
3517085 0
3517254 0
3517270 21
3517272 0
3517312 0
3517339 0
3517402 0
3517516 43
3517735 2
3517766 0
3517796 19
3517823 0
3517832 0
3517847 0
3517856 0
3517932 0
3517948 24
3518168 0
3518214 0
3518222 0
3518350 0
3518566 0
3518632 7
3518651 7
3518776 0
3518960 6
3519062 53
3519088 18
3519109 78
3519337 13
3519354 3
3519450 0
3519507 0
3519603 0
3519624 0
3519753 11
3519939 11
3520056 0
3520228 0
3520234 0
3520253 0
3520258 3
3520278 0
3520447 1
3520458 2
3520500 0
3520602 0
3520622 2
3520794 0
3521009 8
3521022 12
3521052 518
3521149 26
3521239 0
3521295 0
3521325 0
3521466 0
3521598 35
3521687 1
3521709 0
3521816 0
3521822 0
3521878 0
3521900 0
3521991 0
3522032 39
3522041 23
3522126 0
3522238 0
3522474 13
3522525 0
3522586 0
3522644 53
3522690 7
3522714 3
3522720 0
3522767 60
3522990 15
3523058 10
3523166 0
3523360 0
3523387 0
3523425 32
3523464 24
3523564 0
3523566 0
3523635 0
3523781 37
3523789 0
3523998 0
3524034 21
3524172 0
3524187 45
3524232 0
3524285 0
3524349 4
3524450 0
3524637 0
3524718 0
3524721 0
3524727 0
3524733 0
3524750 0
3524816 16
3524983 0
3525106 0
3525128 0
3525340 0
3525412 6
3525667 42
3525767 0
3525830 0
3525877 0
3525988 6
3526108 0
3526151 0
3526362 0
3526513 0
3526515 0
3526535 0
3526648 0
3526788 0
3526823 21
3526833 0
3526871 0
3526943 0
3527102 74
3527194 5
3527224 0
3527334 0
3527390 2
3527483 0
3527492 0
3527512 0
3527537 6
3527663 2
3527831 1
3527867 0
3527894 0
3528119 65
3528218 0
3528224 0
3528377 0
3528446 4
3528485 0
3528653 16
3528884 3
3528992 7
3529046 0
3529235 0
3529337 0
3529427 2
3529452 0
3529471 0
3529567 1
3529607 0
3529720 0
3529739 13
3529826 16
3529835 8
3529859 0
3529895 10
3529994 4
3530042 55
3530186 0
3530207 39
3530232 0
3530267 0
3530350 61
3530435 0
3530457 37
3530556 0
3530621 0
3530771 24
3530788 0
3530912 0
3530951 25
3531053 0
3531094 0
3531225 0
3531251 0
3531316 0
3531346 18
3531603 9
3531667 0
3531844 1
3531946 2
3531958 0
3532290 25
3532417 0
3532729 0
3532780 14
3532798 22
3532927 0
3533125 0
3533191 23
3533224 0
3533356 0
3533479 0
3533521 8
3533656 29
3533724 0
3533938 9
3534076 0
3534085 0
3534091 0
3534223 15
3534259 0
3534393 6
3534436 12
3534463 69
3534481 0
3534576 24
3534606 0
3534757 0
3534767 0
3534774 0
3535512 41
3535608 6
3535653 9
3535674 0
3535704 44
3535935 20
3536451 0
3536514 6
3536573 0
3536625 65
3536902 4
3536986 0
3537055 0
3537063 0
3537088 0
3537192 0
3537576 2
3537626 0
3537680 0
3537864 0
3538010 0
3538325 0
3538341 0
3538350 0
3538440 0
3538643 0
3538689 0
3538770 0
3538836 12
3538940 17
3538953 0
3539019 0
3539070 0
3539115 0
3539241 0
3539352 79
3539498 4
3539597 6
3539618 0
3539774 0
3539788 0
3540024 0
3540254 0
3540329 0
3540372 0
3540617 0
3540753 0
3540936 0
3540969 0
3540972 0
3541034 0
3541138 11
3541167 0
3541206 11
3541340 28
3541404 0
3541452 0
3541583 16
3541718 0
3541871 6
3541896 0
3541923 0
3541943 13
3541957 0
3542001 15
3542073 48
3542124 92
3542127 55
3542154 0
3542258 41
3542268 0
3542451 0
3542555 0
3542714 0
3542721 10
3542750 32
3542771 0
3542779 0
3542800 0
3543033 0
3543099 8
3543123 0
3543226 0
3543243 0
3543385 0
3543495 11
3543573 2
3543610 0
3543621 19
3543756 0
3543974 0
3544044 0
3544158 6
3544215 55
3544266 0
3544434 0
3544515 0
3544596 0
3544671 0
3544746 0
3544756 0
3544762 2
3544793 0
3544821 0
3544888 0
3545094 0
3545169 23
3545190 170
3545202 8
3545385 7
3545394 3
3545412 0
3545457 17
3545466 14
3545517 5
3545538 4
3545661 2
3545749 0
3545799 0
3545842 0
3545869 0
3545908 13
3546195 0
3546203 27
3546311 0
3546324 0
3546384 0
3546468 63
3546587 0
3546714 0
3546827 0
3546912 0
3547025 35
3547136 30
3547184 2
3547200 0
3547214 21
3547943 0
3548151 0
3548401 0
3548412 0
3548429 0
3548441 55
3548654 0
3548782 0
3548866 0
3548999 66
3549005 6
3549220 399
3549257 0
3549526 0
3549532 0
3549712 11
3549790 0
3549971 0
3550017 0
3550023 0
3550158 2
3550182 2
3550185 0
3550200 0
3550362 0
3550395 27
3550446 0
3550521 33
3550639 0
3550688 0
3550839 2
3550841 0
3550848 0
3550871 6
3550919 17
3550934 25
3550982 1
3551027 0
3551063 0
3551073 0
3551213 0
3551261 1
3551315 0
3551435 0
3551477 0
3551481 0
3551492 0
3551726 0
3551852 0
3551966 0
3552235 0
3552313 0
3552403 0
3552513 0
3552555 23
3552666 15
3552694 0
3552709 0
3552853 3
3553097 0
3553150 0
3553203 0
3553400 0
3553454 146
3553559 13
3553916 0
3554011 52
3554039 0
3554098 23
3554160 0
3554302 40
3554386 2
3554509 21
3554566 20
3554735 0
3554776 0
3554917 6
3554943 0
3555055 49
3555082 0
3555262 8
3555376 15
3555508 13
3555568 0
3555610 79
3555625 0
3555709 9
3555793 4
3555901 1
3556003 0
3556035 0
3556099 14
3556249 0
3556312 0
3556381 0
3556418 3
3556481 0
3556633 0
3556669 335
3556702 17
3556781 0
3556947 20
3557139 39
3557275 0
3557312 45
3557472 8
3557531 16
3557609 18
3557861 38
3558001 46
3558120 0
3558171 0
3558180 3
3558301 11
3558310 13
3558325 62
3558475 27
3558478 1
3558572 0
3558687 0
3558768 3
3558771 22
3558780 29
3558792 0
3558861 0
3558879 0
3559002 2
3559035 27
3559092 34
3559105 0
3559222 0
3559242 0
3559246 3
3559251 0
3559254 0
3559262 4
3559267 7
3559306 1
3559322 44
3559603 1
3559612 6
3559645 27
3560187 84
3560190 34
3560307 125
3560319 89
3560330 32
3560418 16
3560532 0
3560619 0
3560694 2
3560718 0
3560760 97
3560763 140
3560856 11
3560891 0
3561079 0
3561096 0
3561108 153
3561123 86
3561156 2
3561405 2
3561509 0
3561615 228
3561621 18
3561933 57
3561977 0
3562134 37
3562185 22
3562294 30
3562413 37
3562586 32
3562792 0
3563008 12
3563029 0
3563095 94
3563140 0
3563203 86
3563212 14
3563388 2
3563545 0
3563576 6
3563625 23
3563635 13
3563791 0
3563798 0
3563809 8
3563851 0
3563870 0
3563900 0
3563998 0
3564008 1
3564042 0
3564052 88
3564080 0
3564106 0
3564120 77
3564267 10
3564314 0
3564393 0
3564420 312
3564493 0
3564708 0
3564821 0
3564875 0
3564920 0
3564966 48
3564981 12
3565090 0
3565098 0
3565227 4
3565500 13
3565509 3
3565518 0
3565683 3
3565726 40
3565756 38
3565864 7
3565870 1
3565895 20
3565899 72
3565952 0
3565975 0
3566011 0
3566040 26
3566336 102
3566420 27
3566491 0
3566586 23
3566679 0
3566808 0
3566904 0
3566976 0
3567067 0
3567133 8
3567196 0
3567235 0
3567238 44
3567269 0
3567651 2
3567687 1
3567695 0
3567748 0
3568082 0
3568442 2
3568455 4
3568550 0
3568576 0
3568814 16
3568827 34
3568945 0
3569391 10
3569462 1
3569570 0
3569727 10
3569796 6
3569877 6
3570271 0
3570458 5
3570479 42
3570629 52
3570718 0
3571028 75
3571085 0
3571229 3
3571451 10
3571498 0
3571523 11
3571622 25
3571755 32
3571844 32
3571958 2
3572117 40
3572204 77
3572325 0
3572362 0
3572376 0
3572388 0
3572402 0
3572410 0
3572473 9
3572527 19
3572674 50
3572701 0
3572787 0
3572952 3
3572958 26
3572966 0
3572971 20
3572996 0
3573374 0
3573617 0
3573659 0
3573675 1
3573681 5
3573705 13
3573761 0
3573917 0
3573923 0
3573936 2
3573940 57
3573947 0
3573957 0
3574019 0
3574223 0
3574236 3
3574424 41
3574440 0
3574454 0
3574502 10
3574699 0
3574865 13
3574892 47
3575018 38
3575364 40
3575430 95
3575513 41
3575518 0
3575525 0
3575536 0
3575552 102
3575882 0
3575906 0
3576038 11
3576086 5
3576110 0
3576257 0
3576462 31
3576846 1
3576875 0
3576903 0
3576922 0
3577023 0
3577081 0
3577179 0
3577278 1
3577437 0
3577446 0
3577578 14
3577710 0
3577725 3
3577729 0
3577764 0
3577800 30
3577858 0
3577911 0
3578145 0
3578198 86
3578222 3
3578394 24
3578504 0
3578723 21
3578973 0
3579011 6
3579166 0
3579190 0
3579211 0
3579245 0
3579503 33
3579635 40
3579646 0
3579788 0
3579797 6
3580098 0
3580151 0
3580181 0
3580188 0
3580344 11
3580511 0
3580665 0
3580775 0
3580789 0
3580853 0
3580890 24
3580904 0
3581112 0
3581255 0
3581577 0
3581580 0
3581585 0
3581643 13
3581767 18
3581830 0
3581860 0
3582305 0
3582321 0
3582439 1
3582574 123
3582613 14
3582721 5
3582772 79
3582784 0
3582855 0
3582859 0
3582865 0
3582869 0
3582873 0
3583022 0
3583028 0
3583045 0
3583053 0
3583073 0
3583497 0
3583574 13
3583639 0
3583672 0
3583798 0
3583819 0
3583822 0
3583861 0
3583897 0
3583957 0
3584264 0
3584428 0
3584761 29
3584909 0
3585052 16
3585136 0
3585235 0
3585391 13
3585607 0
3585632 0
3585682 0
3586022 0
3586279 36
3586313 0
3586437 0
3586457 5
3586466 0
3586496 0
3586545 0
3586558 0
3586740 0
3587109 17
3587249 0
3587463 0
3587505 0
3587568 9
3587653 0
3587715 0
3587786 0
3587818 0
3587847 0
3587935 0
3587958 0
3587962 22
3587966 0
3588002 7
3588135 0
3588148 0
3588155 2
3588159 39
3588167 0
3588437 4
3588509 11
3588518 0
3588773 43
3589268 0
3589367 0
3589664 0
3589693 0
3589897 0
3590277 0
3590340 0
3590664 37
3590891 32
3590906 0
3590924 0
3590945 0
3590996 0
3591061 0
3591142 0
3591145 0
3591199 0
3591238 56
3591286 0
3591336 0
3591776 0
3591864 0
3591889 59
3591915 0
3591971 0
3592059 0
3592143 45
3592146 0
3592197 0
3592209 0
3592329 0
3592336 3
3592386 4
3592452 18
3592482 0
3592527 0
3592621 0
3592834 0
3593248 0
3593287 0
3593386 0
3593445 0
3594065 5
3594169 0
3594210 0
3594354 0
3594439 0
3594463 48
3594466 66
3594472 47
3594475 0
3594503 0
3594538 0
3594553 0
3594619 64
3594687 0
3594760 10
3594805 0
3594880 0
3594928 0
3594937 0
3595126 27
3595261 0
3595423 5
3595621 0
3595672 0
3595675 0
3595699 0
3595792 0
3595888 0
3595953 0
3596195 0
3596226 0
3596456 0
3596473 0
3596488 28
3596521 0
3596546 17
3596793 0
3596876 0
3596918 0
3596975 46
3597179 22
3597324 0
3597414 0
3597576 1
3597591 122
3597654 0
3597804 0
3597937 0
3597957 0
3598098 5
3598108 0
3598112 4
3598189 18
3598260 0
3598322 0
3598377 0
3598400 4
3598419 0
3598426 0
3598668 0
3598684 91
3598777 0
3598859 0
3598870 0
3598951 0
3599046 0
3599281 24
3599335 0
3599413 0
3599506 3
3599635 0
3599695 14
3600040 0
3600205 12
3600449 19
3600578 0
3600630 2
3600666 22
3600675 0
3600684 50
3600765 3
3600840 3
3601020 0
3601203 3
3601350 0
3601362 36
3601413 15
3601506 89
3601566 44
3601883 0
3601938 25
3602000 45
3602185 0
3602404 0
3602413 0
3602416 0
3602425 23
3602433 0
3602470 0
3602566 0
3602671 0
3602683 0
3602827 4
3602836 0
3602992 0
3603176 0
3603185 6
3603209 3
3603263 0
3603465 0
3603678 0
3603838 48
3603928 29
3603976 0
3604459 13
3604495 0
3604543 0
3604725 13
3604784 0
3604793 26
3605025 1
3605136 0
3605226 6
3605384 0
3605440 0
3605464 0
3605482 6
3605565 0
3605583 7
3605618 0
3605636 21
3605906 7
3606093 80
3606224 2
3606230 0
3606302 0
3606344 2
3606377 4
3606410 4
3606413 45
3606428 0
3606614 0
3606668 8
3606683 0
3606707 0
3606725 0
3606743 0
3606749 0
3606788 30
3606941 0
3607055 0
3607120 0
3607230 0
3607243 0
3607278 0
3607485 0
3607518 0
3607626 0
3607719 0
3607817 0
3608091 0
3608176 0
3608214 0
3608245 0
3608380 0
3608440 10
3608521 0
3608707 6
3608803 0
3608822 0
3608949 13
3609055 0
3609093 0
3609103 36
3609132 51
3609183 0
3609201 0
3609255 0
3609264 0
3609279 0
3609414 0
3609450 0
3609546 24
3609561 11
3609600 0
3609630 26
3609886 0
3610407 12
3610447 0
3610464 0
3610687 0
3610765 0
3611113 0
3611305 0
3611398 0
3611424 0
3611476 0
3611756 0
3611818 0
3611983 0
3612106 0
3612197 0
3612226 20
3612243 0
3612293 0
3612299 0
3612343 0
3612446 0
3612527 25
3612540 0
3612661 0
3612836 0
3612978 0
3613007 0
3613059 22
3613126 0
3613143 7
3613202 0
3613229 0
3613284 13
3613295 0
3613350 0
3613367 41
3613396 30
3613564 0
3613609 0
3613711 0
3613864 0
3613954 2
3614047 0
3614053 0
3614217 0
3614305 0
3614385 0
3614389 0
3614438 0
3614440 73
3614608 0
3614632 0
3614641 0
3614771 0
3614813 56
3614982 0
3615128 0
3615140 51
3615305 10
3615395 0
3615434 0
3615455 0
3615461 0
3615484 0
3615504 0
3615608 111
3615647 0
3615701 0
3615721 17
3615875 27
3615883 0
3615902 5
3615905 31
3615911 0
3615954 7
3615978 0
3615995 0
3616019 0
3616022 0
3616058 0
3616070 0
3616118 32
3616142 0
3616181 0
3616190 9
3616290 0
3616331 0
3616360 0
3616400 22
3616412 36
3616436 33
3616503 0
3616532 0
3616556 0
3616577 18
3616647 14
3616704 0
3616905 0
3617100 17
3617136 18
3617330 0
3617490 0
3617497 7
3617653 0
3617683 0
3617748 52
3617772 0
3617817 0
3617877 12
3617926 0
3617955 0
3618033 0
3618039 8
3618078 42
3618185 0
3618377 41
3618540 27
3618671 0
3618702 0
3618756 0
3618795 124
3618900 36
3618920 0
3618930 5
3619005 0
3619194 0
3619203 20
3619305 0
3619329 27
3619360 0
[truncated: 388,383 more chars]
