# Supplementary material for: A cell wall synthase accelerates plasma membrane partitioning in mycobacteria
Source: eLife. 2023 Sep 4;12:e81924. doi: 10.7554/eLife.81924 (PMC10547480; doi:10.7554/eLife.81924)
Supplement: Figure 2—source data 1. [file elife-81924-fig2-data1.zip › wig/DB1.wig]

# Generated by tpp from 1-3_S3_R1_5M.fastq and 1-3_S3_R2_5M.fastq
variableStep chrom=mc2_155_tamu
62 0
101 0
237 0
240 0
246 0
254 0
353 0
380 12
459 2
478 0
493 0
578 0
673 0
868 0
990 0
1215 0
1507 0
1654 0
1660 0
1720 23
1805 0
1985 0
2084 0
2181 81
2210 0
2240 0
2258 0
2270 0
2367 0
2417 0
2612 0
2756 0
2928 0
3026 0
3083 0
3140 0
3154 0
3269 0
3311 0
3333 4
3368 0
3548 0
4019 0
4318 0
4351 0
4442 0
4454 0
4471 121
4475 0
4491 0
4511 0
4521 0
4624 0
4687 0
4930 0
5020 0
5035 0
5038 0
5143 0
5347 0
5368 0
5479 0
5532 0
5581 1
5853 0
5877 0
5956 0
6126 0
6160 0
6295 0
6334 0
6408 1
6418 0
6570 0
6616 0
6656 0
6732 0
6741 0
6819 0
6828 0
6896 0
6900 0
6927 0
6969 0
7010 0
7035 0
7116 0
7190 0
7254 0
7272 0
7367 0
7380 0
7476 0
7644 0
7743 0
7785 0
8223 0
8250 0
8379 0
8394 0
8499 0
8514 0
8810 0
8814 0
8841 0
8868 0
8913 0
8973 0
9216 73
9226 98
9253 0
9517 10
9737 0
9763 17
9952 12
9981 0
10042 0
10067 0
10077 0
10079 0
10092 0
10108 0
10138 0
10291 9
10300 0
10312 0
10357 0
10393 0
10398 0
10423 61
10570 83
10577 1
10702 39
10846 7
10896 0
10963 0
11011 0
11029 0
11059 0
11128 0
11212 15
11256 0
11377 0
11427 77
11496 0
11596 0
11644 0
11946 0
12088 0
12203 0
12390 124
12597 0
12654 0
12657 23
12711 33
12723 0
12744 0
12781 0
12952 69
13023 12
13225 0
13246 0
13263 0
13270 4329
13272 20
13309 29
13373 0
13437 0
13609 0
13841 13
13952 0
14045 0
14138 0
14164 0
14185 0
14332 5
14367 7
14386 0
14392 22
14404 0
14599 86
14794 40
14831 0
14974 0
15067 0
15147 0
15154 0
15163 4
15180 24
15206 0
15249 0
15252 0
15504 0
15571 0
15617 0
15658 0
15771 0
15866 0
15879 33
15895 62
15933 0
15945 57
15961 0
16015 0
16209 0
16335 0
16444 0
16624 0
16677 0
16870 0
17077 5
17229 0
17408 34
17531 0
17700 0
17804 0
17825 0
17849 8
17930 29
18179 20
18329 0
18372 8
18980 40
19016 91
19208 170
19362 0
19559 42
19805 0
19847 0
20012 6
20021 0
20063 0
20126 9
20141 1
20180 90
20210 0
20282 0
20477 0
20561 60
20825 42
21145 0
21368 0
21451 0
21556 0
21677 44
21830 0
21956 79
21971 14
22025 33
22355 0
22406 66
22442 7
22718 0
22829 0
22990 0
23407 0
23459 0
23716 0
23750 0
23897 0
23918 0
23932 0
23939 54
24110 0
24375 0
24521 12
24668 25
24698 0
24761 0
25179 0
25280 0
25484 0
25487 13
25520 136
25815 0
25836 0
25868 12
25931 0
26252 0
26588 0
26743 0
26918 0
27065 0
27241 0
27317 0
27326 107
27371 0
27392 2
27456 0
27584 0
27629 22
27690 0
27761 0
27770 5
27785 27
27866 0
27920 0
27950 0
27998 16
28019 0
28073 0
28112 0
28229 0
28313 31
28331 0
28748 6
29004 0
29228 0
29564 0
29670 0
29690 0
29753 14
30131 69
30170 30
30226 30
30277 0
30425 0
30503 0
30536 0
31187 0
31208 0
31241 0
31280 0
31451 0
31496 0
31639 0
31643 334
31829 62
31838 84
31928 0
32129 47
32180 59
32231 36
32273 69
32435 8
32465 0
32537 0
32585 0
32624 0
32735 0
32801 32
33423 0
33641 0
33704 0
34005 0
34196 0
34259 15
34358 0
34427 1
34618 0
34652 3
34667 0
34685 7
34748 0
34875 0
34981 106
35012 0
35075 0
35138 0
35229 0
35381 0
35449 0
35576 116
35642 83
35696 0
35735 0
35789 0
35850 37
35961 33
36053 3
36200 0
36221 0
36392 0
36419 0
36428 0
36683 0
36728 6
36854 0
36860 23
36869 0
36884 0
37019 45
37049 17
37115 1
37202 0
37313 133
37388 0
37856 0
37862 0
37982 0
38112 0
38228 5
38262 0
38282 27
38353 0
38822 0
38966 0
39209 0
39230 0
39398 0
39419 16
39533 9
39542 99
39629 0
39640 0
39767 0
39816 0
39962 8
40055 0
40070 39
40109 4
40139 0
40208 0
40256 70
40391 3
40394 95
40431 83
40551 0
40792 0
40867 0
40959 0
40961 37
41030 0
41366 0
41402 0
41411 0
41621 0
41764 0
41788 0
41827 0
42031 0
42074 0
42158 0
42217 0
42265 0
42289 62
42409 107
42727 0
42731 0
42736 0
42747 0
42750 0
42856 0
42860 0
42865 0
42875 0
42925 32
43006 137
43019 0
43114 63
43214 40
43316 0
43476 0
43641 219
43719 0
43761 0
43783 0
43790 0
43977 54
44022 83
44073 0
44079 0
44184 0
44202 0
44238 0
44250 103
44400 170
44451 19
44499 0
44538 89
44750 0
44947 0
44958 22
45040 72
45128 20
45233 15
45354 54
45396 25
45483 0
45531 12
45698 0
45782 0
45805 22
45841 196
45844 71
45854 109
45857 0
46096 16
46188 0
46197 48
46207 0
46265 0
46279 0
46285 0
46297 0
46310 0
46385 0
46399 0
46474 0
46557 0
46704 10
46765 7
46770 81
46776 113
47333 275
47345 67
47352 28
47417 0
47426 252
47450 0
47513 0
47540 12
47551 0
47587 0
47617 0
47690 0
47962 0
48216 0
48372 0
48437 0
48487 0
49134 0
49305 0
49416 0
49473 0
49494 0
49548 0
49812 0
49827 0
49869 0
49935 0
50061 0
50098 5
50180 0
50317 0
50567 0
50726 0
50747 0
50801 0
51074 0
51113 0
51119 0
51279 0
51311 0
51528 26
51550 1
51577 0
51659 1
51664 1
51721 15
51724 2
51759 24
51773 8
52203 56
52314 26
52430 12
52572 0
52584 53
52605 10
52623 9
52635 0
52665 4
52713 27
52855 59
52875 0
52973 11
53000 24
53171 0
53336 0
53411 0
53483 0
53507 0
53756 0
53768 0
53828 0
53834 0
54041 0
54092 0
54104 60
54240 0
54748 0
54829 19
54832 34
54839 7
55084 0
55090 0
55255 0
55447 0
55729 0
55783 0
55843 0
55885 2
55916 0
55936 64
55949 13
55997 41
56195 51
56199 5
56242 18
56281 15
56323 0
56342 37
56357 65
56669 0
56726 0
56738 0
56750 0
56777 0
56789 0
56795 0
56819 0
56837 0
56855 0
56879 0
56894 0
56909 0
56924 0
56942 0
56960 0
56987 0
57017 0
57023 0
57038 0
57089 0
57110 0
57122 0
57149 0
57173 0
57188 0
57206 0
57224 0
57242 0
57260 0
57281 0
57305 0
57326 0
57359 0
57371 0
57374 0
57413 0
57423 0
57432 0
57584 2
57611 34
57654 0
57664 4
57674 16
57693 6
57697 18
57701 0
57862 0
57961 17
57973 0
57986 96
58123 0
58369 18
58398 11
58444 23
58453 0
58506 66
58655 0
58886 14
58928 0
59008 140
59012 3
59182 0
59243 0
59293 0
59326 87
59395 0
59516 108
59566 0
59759 87
59788 0
59826 0
59835 0
59860 0
59869 0
59878 0
59887 0
60031 2
60049 2
60066 0
60187 3
60220 0
60339 0
60479 0
60500 20
60524 86
60530 0
60561 0
60587 0
60632 0
60722 0
60842 35
61028 0
61061 2
61118 26
61193 0
61275 0
61361 0
61417 180
61680 0
61961 0
62009 0
62042 0
62129 2
62192 9
62205 0
62345 0
62414 0
62420 0
62600 4
62786 15
62885 46
62945 19
63017 0
63026 0
63140 0
63164 56
63543 55
63571 101
63709 1
63754 65
63775 18
63928 0
64366 10
64726 1
64778 0
64901 0
65193 0
65488 29
65512 3059
65626 98
65926 0
65990 0
66054 0
66086 0
66093 0
66117 11
66150 0
66174 0
66217 15
66336 101
66426 4
66438 45
66453 316
66823 31
66891 33
66921 0
67164 59
67695 63
68010 0
68043 0
68067 74
68180 37
68182 0
68196 0
68228 67
68268 8
68354 0
68392 0
68503 58
68599 14
68611 37
68685 0
68706 61
68715 0
68752 59
68847 0
68898 0
69045 98
69279 18
69428 76
69497 64
69529 0
69561 0
69623 0
69744 48
69760 0
69774 0
69859 0
69948 0
69985 10
70144 8
70152 8
70165 0
70276 16
70541 72
70561 0
70581 12
70583 35
70595 0
70637 0
70655 11
70693 0
70720 0
70738 0
70768 6
70772 0
70815 0
70829 0
70837 0
70843 0
71151 0
71537 0
71630 0
71692 85
71708 0
71719 0
71726 0
71731 32
71814 86
71880 23
72226 25
72352 19
72379 12
72545 0
72742 55
72790 7
72804 0
72820 180
73273 71
73411 0
73579 45
73678 5
73756 0
73838 0
73855 0
74088 0
74132 7
74180 33
74184 43
74211 26
74260 74
74267 19
74294 0
74319 0
74332 0
74438 0
74442 0
74567 0
74591 38
74766 49
74962 18
75001 141
75184 172
75322 37
75591 0
75915 46
76109 0
76128 5
76133 18
76143 11
76246 92
76361 0
76470 0
76527 0
76756 5
76881 0
77071 0
77101 3
77260 3
77371 44
77415 150
77427 0
77643 0
77769 57
77904 0
77922 0
78013 44
78094 0
78177 24
78181 0
78199 0
78242 0
78265 48
78332 0
78346 2
78550 0
78667 0
78835 0
78930 0
78936 0
79039 6
79117 10
79234 0
79315 0
79477 0
79631 75
79639 0
79769 126
79800 23
79838 0
79904 21
79943 13
80026 0
80044 0
80060 0
80196 0
80225 9
80489 14
80561 39
80624 0
80816 0
80879 115
80882 48
80906 0
81177 0
81289 0
81397 2
81406 59
81469 0
81857 0
81961 11
82036 23
82138 168
82277 0
82393 7
82462 110
82536 0
82773 0
82816 0
82958 1
83038 0
83091 0
83107 118
83182 0
83197 43
83268 1
83301 0
83314 169
83392 20
83455 7
83586 0
83656 85
83689 25
83809 0
83833 0
83983 0
84046 0
84302 262
84304 111
84349 0
84406 59
84544 0
84907 5
85045 16
85096 12
85099 0
85218 12
85240 45
85297 0
85502 187
85538 161
85573 0
85605 2656
85628 0
85897 20
86026 48
86071 30
86219 0
86875 0
86982 66
87010 15
87242 165
87343 62
87359 0
87480 0
87646 0
87721 45
87749 58
88228 18
88316 56
88361 10
88409 35
88613 0
88631 0
88679 11
88745 1
88748 37
88904 0
89036 26
89290 11
89497 0
89734 58
89810 0
89983 0
90075 0
90391 0
90508 125
90658 0
90688 0
90720 0
90734 3081
90767 34
90771 89
90820 401
90830 101
90842 0
90902 0
90985 0
91055 993
91081 184
91085 181
91171 7
91216 183
91296 83
91336 0
91338 23
91358 65
91378 7
91464 38
91621 0
91669 5
91735 0
91752 0
91995 0
92009 0
92063 0
92152 0
92155 0
92170 0
92195 0
92261 0
92303 0
92313 0
92362 0
92400 0
92426 0
92441 0
92452 2
92456 0
92471 0
92490 0
92508 0
92530 0
92541 0
92555 0
92575 0
92605 0
92609 0
92615 0
92617 0
92812 0
92918 0
92924 9
92958 8
92970 0
92991 0
93118 0
93166 0
93207 0
93245 1
93249 0
93253 31
93396 67
93409 0
93415 0
93439 0
93442 6
93518 0
93577 0
93579 2
93583 0
93600 0
93616 0
93640 0
93681 0
93685 0
93733 0
93739 0
93750 0
93802 10
93819 118
93849 0
93898 124
93900 0
93915 21
94003 91
94131 5
94260 0
94336 4
94393 21
94458 0
94730 0
94742 85
94780 23
94935 43
95050 0
95118 0
95161 0
95198 0
95228 0
95239 94
95288 26
95374 27
95418 61
95440 26
95481 105
95493 0
95548 0
95664 3
95674 13
95743 49
95791 63
95872 44
95980 3
96139 149
96342 0
96398 16
96411 16
96429 41
96690 5
96828 96
96858 43
96937 48
96957 764
97046 3
97233 134
97392 1
97500 45
97581 63
97629 50
97698 24
97708 4
97824 0
97879 0
97891 100
97932 62
98026 24
98134 7
98293 122
98480 4
98569 775
98589 50
98668 45
98698 96
98836 6
99097 56
99115 7
99128 9
99184 0
99296 0
99364 0
99407 0
99444 0
99474 0
99485 74
99534 59
99620 23
99664 40
99674 73
99699 0
99730 8
99732 0
99770 0
99796 0
99815 10
99923 216
99994 17
100028 0
100132 0
100166 74
100228 0
100237 7
100259 33
100283 52
100402 0
100483 19
100592 42
101279 37
101357 44
101400 58
101423 0
101438 16
101442 341
101458 0
101486 95
101490 82
101583 34
101605 61
101622 20
101625 0
101658 0
101660 0
101748 0
101752 32
101833 0
101873 9
101888 0
101987 5
102072 3
102119 0
102127 135
102152 0
102160 132
102220 539
102339 0
102490 0
102583 0
102772 0
102791 48
102795 23
102808 0
102817 5
102831 0
102838 21
102894 0
102936 7
103038 114
103056 0
103080 172
103140 0
103260 0
103289 0
103424 63
103605 30
103609 104
103731 0
103743 0
103848 0
103863 79
103973 0
103989 0
103996 0
104133 7
104150 24
104407 0
104544 0
104594 0
104615 0
104729 94
104918 18
104927 0
104981 0
105188 14
105242 63
105266 97
105350 0
105458 0
105479 0
105521 0
105680 0
105799 0
105870 0
106025 0
106099 76
106204 84
106318 41
106350 0
106396 65
106516 5
106663 88
106714 13
106904 0
107122 10
107232 29
107322 18
107463 20
107497 0
107547 0
107565 107
107723 0
107729 21
107834 53
108004 205
108030 0
108302 27
108648 0
108680 10
108749 0
108851 0
108914 110
109107 0
109280 136
109321 0
109634 0
109654 0
109960 3
110020 0
110054 0
110392 87
110789 0
110982 8
111437 0
111507 18
111588 24
111646 0
111682 0
111720 56
111752 0
111982 55
112005 18
112130 0
112296 20
112345 152
112634 90
112950 0
113030 98
113113 0
113374 0
113394 0
113396 0
113402 11
113414 0
113427 0
113537 2
113636 41
113699 83
113906 42
114017 1
114104 173
114287 0
114341 69
114474 0
114521 0
114681 12
114701 15
114807 0
115157 0
115161 164
115698 0
115712 0
115877 0
115944 0
115968 38
116025 0
116063 0
116170 0
116380 0
116526 0
116604 25
116610 76
116726 1
116741 76
116762 0
116819 28
116852 891
117029 20
117050 4
117056 37
117091 19
117116 0
117141 0
117155 42
117195 3
117247 0
117269 61
117313 0
117319 0
117349 15
117375 0
117413 0
117479 15
117487 0
117490 11
117503 49
117787 0
117793 0
117845 53
117854 1
117983 0
117987 0
117996 0
118046 0
118263 19
118277 0
118284 18
118296 34
118322 0
118431 18
118479 6
118587 57
118655 0
118692 35
118782 34
118960 26
118975 1
119087 93
119213 177
119227 60
119246 62
119249 0
119318 0
119351 5
119381 37
119537 34
119605 0
119726 51
119894 55
120029 0
120105 70
120115 2
120207 15
120209 62
120311 2
120455 72
120584 68
120603 0
120620 13
120629 13
120737 165
120800 182
120896 67
120917 0
121112 53
121131 0
121150 0
121166 0
121265 11
121391 0
121481 58
121484 37
122003 0
122081 0
122092 0
122176 91
122269 0
122364 0
122711 3
123023 26
123138 49
123158 0
123274 121
123569 28
123720 58
123769 0
123784 11
123915 21
123951 38
124269 119
124284 35
124548 29
124757 86
125390 256
125636 0
125765 34
125774 23
125831 75
125877 22
125900 0
126029 21
126032 12
126044 27
126290 0
126368 12
126644 13
126695 20
126767 170
126829 157
126980 31
127037 0
127107 9
127159 0
127162 0
127166 0
127269 0
127548 42
127845 0
128023 5
128034 0
128266 0
128374 0
128620 3
128662 0
128753 0
128798 0
128884 0
128905 142
128942 3
129071 0
129136 24
129157 0
129199 12
129574 0
129649 62
129913 0
129986 6
130052 1
130095 3
130109 0
130131 0
130162 0
130238 0
130343 3
130499 0
130535 2
130810 0
130838 0
130867 0
131060 1
131072 1
131129 8
131210 0
131249 0
131390 5
131454 2
131484 0
131540 0
131574 30
131654 0
131681 0
131774 0
131813 23
131866 0
131918 0
132054 0
132068 11
132206 106
132335 22
132494 12
132503 25
132590 7
132688 30
132825 0
133020 35
133146 0
133173 28
133254 25
133347 399
133356 595
133446 35
133747 0
133815 0
134035 0
134118 39
134172 0
134233 40
134388 109
134391 8
134727 132
134772 17
134982 178
135006 129
135030 27
135081 59
135297 0
135394 0
135564 14
135608 68
135621 0
135698 0
135783 0
135813 310
135815 155
135875 8
135885 10
135903 4
136071 48
136083 40
136353 46
136536 37
136563 118
136671 47
136710 45
136855 0
136861 0
136966 0
137132 0
137195 0
137204 0
137225 259
137372 94
137615 0
137690 0
137760 0
137807 11
137815 0
137927 0
137996 6
138128 178
138260 0
138377 0
138653 19
138809 40
138897 47
139164 159
139415 3
139675 0
139730 0
139826 1
139886 0
139961 0
139975 0
140006 0
140126 0
140477 0
140485 1
140503 1
140524 0
140638 69
140713 120
140758 33
140839 6
140851 112
140860 95
140923 3
141097 153
141127 32
141150 0
141158 0
141172 0
141176 0
141198 0
141200 0
141211 0
141226 0
141586 0
141699 132
141702 42
141729 27
141740 21
141752 32
141767 20
141830 15
141860 15
141895 41
141913 49
141953 5
142049 0
142109 15
142115 47
142118 54
142142 20
142151 86
142223 66
142283 0
142301 80
142337 19
142364 96
142415 66
142448 40
142472 0
142732 85
142924 0
142960 41
143113 0
143310 0
143344 1205
143398 0
143419 0
143429 0
143451 0
143466 0
143473 0
143479 0
143541 0
143557 0
143619 9
143654 95
143678 206
143933 0
143954 43
143984 8
144029 77
144111 0
144257 15
144314 0
144404 7
144494 19
144619 0
144685 0
144991 117
145006 37
145045 0
145126 17
145219 0
145235 0
145264 89
145267 0
145279 0
145501 0
145723 8
145757 31
145897 0
146028 0
146149 72
146272 24
146332 61
146489 0
146580 0
146590 10
146768 0
146868 0
147028 0
147397 0
147433 15
147538 0
147614 4
147922 25
148081 7
148147 0
148177 0
148296 0
148346 0
148357 0
148369 0
148371 0
148561 80
149001 0
149428 6
149624 84
149627 24
149732 0
149810 276
149882 18
149960 0
149968 7
150058 0
150106 0
150184 0
150187 0
150431 31
150508 90
150599 0
150617 8
151137 35
151183 0
151217 68
151251 155
151305 63
151593 21
151726 8
151734 0
151812 127
152013 0
152400 0
152427 0
152514 28
152571 515
152662 38
152754 1
152939 18
152954 16
152994 0
153014 0
153017 0
153027 0
153129 0
153403 86
153633 134
153635 0
153660 25
153759 0
153826 107
153900 57
153906 111
154057 0
154390 6
154441 65
154498 0
154519 34
154528 117
154618 11
154627 3
154683 166
154735 0
154768 13
154829 120
155078 0
155144 35
155395 3
155447 81
155566 0
155603 3
155657 0
155690 0
155738 2
155783 2
155789 75
155885 0
155921 0
155960 87
156006 0
156115 0
156295 0
156319 0
156799 0
156907 12
156928 1
157014 9
157061 0
157152 17
157155 0
157205 0
157272 8
157328 0
157425 0
157434 77
157935 0
158181 0
158253 0
158274 0
158601 69
158724 9
158742 0
158775 3
158799 0
158904 0
158985 11
159054 0
159537 0
159684 0
159714 0
159750 19
159810 0
159843 0
160119 0
160297 12
160378 0
160436 10
160715 0
160771 0
161159 0
161237 0
161523 68
161559 128
161598 40
161619 0
161694 7
161703 52
161799 17
162273 25
162446 0
162477 0
162524 32
162528 111
162581 0
162594 57
162621 0
162824 115
162852 106
162882 65
162927 25
162947 1
163050 58
163151 25
163331 0
163355 0
163455 54
163468 0
163496 0
163538 55
163753 21
163977 0
164007 0
164113 0
164206 0
164266 84
164329 13
164574 0
164736 0
164760 8
164793 16
165314 0
165446 0
165515 0
165596 3
165668 0
165742 0
165788 0
165842 0
165851 0
165938 0
166294 0
166347 0
166477 152
166609 18
166748 0
166767 0
166840 85
166866 21
166990 0
167074 52
167101 16
167179 0
167187 0
167384 0
167767 22
167848 42
168382 0
168386 0
168398 0
168435 0
168463 0
168503 44
168505 98
168534 0
168543 26
168600 81
168798 0
168807 0
168843 0
169156 6
169272 72
169320 0
169360 0
169371 0
169433 0
169494 0
169560 129
169608 0
169635 10
169677 0
169692 0
169800 0
169910 6
169916 0
169938 0
169996 0
170010 0
170013 31
170157 57
170244 41
170250 36
170253 31
170292 0
170626 0
170838 0
170856 0
170898 45
171013 0
171017 0
171021 0
171031 0
171040 0
171049 0
171061 0
171070 0
171092 337
171348 0
171407 6
171598 26
171629 0
171668 12
171896 0
171909 0
172038 0
172307 116
172325 0
172357 8
172406 0
172426 0
172606 0
172801 0
172873 0
172954 0
172984 38
173351 0
173371 0
173488 0
173721 0
173816 4
173908 0
173926 10
174249 64
174375 0
174529 0
174675 0
174765 0
174793 0
174836 0
174930 0
174983 0
175082 0
175188 0
175435 0
175448 0
175453 0
175464 0
175475 0
175502 10
175529 0
175536 0
175538 1
175593 0
175657 143
175761 0
175791 0
175875 0
175899 0
175986 0
176084 0
176241 0
176565 0
176639 24
176722 38
176831 0
176905 0
177050 0
177263 0
177976 0
178273 0
178306 0
178530 109
178557 0
178570 0
178577 0
178584 0
178651 53
178705 5
178907 0
178997 0
179113 0
179125 0
179163 0
179314 1
179607 92
179618 0
179680 0
179688 0
179700 0
179754 0
179822 25
179833 5
179896 0
180106 0
180157 0
180164 0
180241 22
180424 6
180478 31
180931 0
181048 0
181125 0
181150 0
181195 0
181264 21
181294 0
181451 0
181528 9
181586 0
181605 0
181695 20
181935 50
182039 5
182093 101
182131 0
182187 0
182199 0
182208 18
182319 75
182325 109
182357 0
182403 4
182484 0
182724 0
182778 0
182806 0
183087 0
183266 35
183309 5
183386 29
183475 0
183510 0
183560 0
183731 9
184025 16
184031 16
184046 0
184172 166
184225 0
184346 11
184469 0
184535 0
184571 6
184989 0
185102 0
185281 35
185380 0
185386 55
185434 15
185695 17
185747 0
185821 0
186007 64
186091 1
186526 0
186553 0
186556 68
186733 0
186982 0
187092 0
187138 0
187150 12
187411 2
187437 0
187600 0
187615 0
187622 0
187681 3
187853 0
187946 0
187998 0
188084 5
188133 0
188270 0
188351 0
188410 0
188595 0
188637 0
188667 0
188723 0
188742 0
188918 0
188928 0
188976 142
189038 67
189303 0
189336 8
189372 211
189606 0
189612 0
189620 37
189704 17
189711 11
189734 0
189769 29
189781 0
189789 0
189794 0
189806 0
189829 0
189862 0
189900 0
189910 0
189919 0
189926 0
189964 0
190165 9
190201 142
190270 120
190343 76
190738 163
190804 342
190853 14
190988 45
190991 1
191004 10
191201 20
191357 2
191435 11
191437 2
191449 5
191464 18
191531 0
191559 0
191583 0
191596 0
191653 0
191660 0
191746 0
191905 16
191936 0
191974 83
191986 122
192016 66
192124 56
192133 55
192555 0
192577 106
192595 299
192631 0
192682 0
192689 143
192715 45
192717 49
192760 0
192784 0
192799 110
192991 49
193090 27
193123 46
193208 0
193215 0
193232 0
193281 0
193283 0
193290 0
193419 19
193536 232
193568 0
193596 0
193601 0
193628 0
193646 12
193677 40
193769 1
193915 70
194101 74
194130 19
194134 91
194152 89
194290 14
194413 0
194518 7
194524 52
194923 15
195009 0
195025 9
195032 0
195087 1
195205 0
195215 33
195238 0
195331 19
195337 20
195343 0
195565 0
195591 0
195610 38
195621 0
195694 0
195704 0
195727 0
195748 66
195778 0
196018 127
196204 1
196279 3
196309 0
196335 22
196339 11
196351 43
196383 0
196420 0
196432 0
196625 268
196629 142
196735 0
196825 27
196843 54
196888 11
196940 17
197179 0
197200 27
197524 0
197663 0
197718 0
197961 0
197999 0
198029 0
198049 6
198153 0
198183 0
198185 15
198189 18
198215 30
198232 0
198241 0
198506 0
198664 0
198732 0
198897 67
199018 46
199061 80
199120 0
199151 0
199324 0
199336 54
199498 0
199753 8
200152 50
200254 0
200462 0
200615 33
200681 145
200853 0
200937 103
200999 0
201140 0
201334 2
201420 0
201481 0
201550 0
201572 0
201655 41
201657 0
201683 14
201868 0
201886 0
201898 0
201937 0
202153 0
202311 0
202426 0
202537 16
202539 0
202700 0
202898 0
203041 0
203088 0
203586 0
203632 0
203644 55
203852 15
203859 0
204010 0
204166 0
204178 0
204183 0
204190 0
204202 0
204275 0
204461 9
204617 0
204693 0
204731 39
204740 0
204806 4
204809 110
204825 0
204920 0
204956 0
205085 50
205100 45
205170 76
205321 0
205342 22
205519 0
205618 0
205699 0
205708 0
205734 6
205737 13
205794 0
205900 39
206068 0
206103 361
206107 0
206140 0
206170 0
206239 9
206278 0
206296 23
206329 0
206352 68
206733 0
206766 0
206778 0
206931 0
206975 0
207330 6
207333 0
207387 0
207468 0
207533 0
207665 19
207772 0
207831 0
207891 31
207929 0
208116 0
208188 0
208303 37
208564 0
208583 0
208732 0
208917 1
209047 0
209088 0
209154 33
209196 29
209397 45
209454 26
209457 76
209499 43
209709 113
209715 195
209970 0
210100 0
210207 19
210222 70
210234 0
210322 0
210330 0
210471 73
210555 0
210567 0
210609 0
210628 36
210633 0
210770 0
210795 0
210909 71
211089 45
211137 24
211140 42
211260 0
211384 0
211637 164
211679 190
211914 82
211918 43
211920 122
211927 37
211961 18
211991 7767
212065 4
212081 0
212083 31
212569 23
212584 73
212617 63
212632 0
212668 0
212737 0
212878 0
212923 91
212964 16
213016 47
213160 0
213226 0
213416 0
213467 0
213470 111
213484 91
213493 35
213545 5
213687 0
213759 0
213869 3
214049 0
214381 139
214393 122
214495 20
214501 16
214528 96
214764 0
214789 0
214843 135
215173 108
215216 0
215227 135
215233 85
215275 0
215286 75
215422 53
215428 15
215455 28
215500 0
215542 22
215562 97
215644 78
215707 26
215733 0
215751 27
216011 18
216127 0
216788 0
216807 0
216815 0
216819 0
216835 0
216841 0
216872 0
217115 9
217125 41
217192 0
217244 73
217479 44
217491 0
217767 32
218025 84
218262 70
218311 16
218349 0
218484 69
218675 0
218803 95
218869 106
218890 0
219082 0
219140 0
219193 0
219205 0
219410 0
219445 0
219468 274
219471 118
219499 0
219570 0
219666 51
219744 0
219756 0
219792 47
219798 0
219873 5
220011 59
220128 0
220215 253
220239 26
220302 87
220338 33
220351 0
220575 9716
220614 0
220617 16
220842 8
220938 1
220954 0
220988 1
221088 0
221154 7
221176 0
221190 0
221203 0
221269 0
221313 0
221335 0
221425 0
221438 108
221498 0
221531 44
221632 1
221639 59
221696 0
221728 0
221803 27
221820 0
222076 46
222144 21
222238 20
222292 0
222380 14
222584 0
222624 0
222680 23
222935 0
222962 142
222966 28
223133 0
223283 0
223467 0
223727 0
223935 0
223983 0
224220 17
224338 12
224462 116
224612 0
224623 0
224683 0
224722 0
224767 21
224783 0
224829 0
224836 5
224862 0
224876 0
224896 0
224916 0
224941 0
224970 0
224987 89
224989 0
225002 0
225012 0
225024 0
225033 0
225081 0
225089 0
225113 0
225177 0
225203 0
225222 0
225305 0
225379 0
225854 37
225916 0
226255 0
226303 31
226402 0
226561 0
226642 0
226729 2
226780 137
226783 72
226825 25
226927 0
226969 15
227319 0
227363 0
227373 0
227502 0
227553 0
227710 66
227861 33
227890 0
227923 90
227961 0
228128 213
228208 2
228499 408
228823 16
228943 175
228964 3
229105 29
229207 3414
229410 7
229443 16
229572 58
229578 81
229597 1
229680 766
229717 106
229744 0
229827 92
229940 84
230074 61
230121 22
230149 0
230165 0
230215 0
230372 20
230507 0
230822 36
230847 0
231068 0
231089 69
231365 47
231408 0
231447 0
231579 0
232024 1
232253 11
232341 5
232372 4
232412 2
232456 34
232483 0
232691 0
232705 74
232715 0
232761 0
232805 0
232842 36
233222 7
233303 98
233321 15
233417 78
233503 0
233549 52
233576 0
233681 0
234114 0
234317 45
234326 0
234458 0
234704 3
234794 114
234824 20
234860 0
234887 75
234899 3
235031 16
235166 98
235311 0
235339 0
235356 0
235570 0
235636 0
235639 11
235648 0
235735 0
235738 16
235753 1
235791 0
235872 19
235965 0
236123 0
236272 16
236293 60
236317 24
236369 0
236461 3
236491 42
236575 0
236600 60
236606 0
236635 105
236764 0
236798 0
236833 0
236923 0
236977 2
236986 0
237065 0
237145 10
237152 0
237160 0
237164 21
237178 0
237182 0
237204 0
237245 0
237257 0
237426 0
237512 136
237519 0
237605 3
237743 98
237827 8
237947 0
238000 82
238190 0
238272 0
238439 24
238538 125
238856 93
238901 80
238988 0
239054 7
239365 63
239420 132
239627 0
239677 26
239851 0
239956 17
240037 23
240089 27
240121 33
240143 0
240147 91
240293 2
240299 0
240398 0
240411 21
240489 0
240510 0
240540 15
240897 0
240963 0
241188 0
241236 88
241282 0
241317 16
241323 16
241353 47
241690 24
241750 0
241918 21
241932 0
241969 0
242068 0
242078 22
242200 144
242368 635
242371 15
242476 0
242609 322
242626 89
242638 13
242668 0
242875 0
242915 8
242942 128
243104 4
243218 1
243341 90
243395 0
243414 25
243469 8
243478 0
243496 0
243541 0
243568 19
243613 241
243799 73
243898 40
244174 28
244232 16
244471 8
244512 90
244578 0
244611 0
244614 0
244631 0
244643 0
244735 51
244848 136
245011 0
245115 117
245148 17
245151 0
245253 0
245272 0
245410 365
245488 28
245524 0
245596 83
245617 26
246002 5
246052 39
246094 0
246115 288
246166 0
246193 53
246275 18
246333 59
246347 51
246417 27
246474 30
246495 60
246540 29
246578 17
246714 0
246726 0
246738 0
246787 0
246900 0
247110 0
247122 0
247331 0
247523 0
247559 19
247589 0
247634 0
247733 0
248073 46
248108 1
248202 0
248445 143
248520 167
248526 0
248565 2
248590 0
248607 107
248799 0
248856 0
248987 0
249122 0
249200 0
249353 0
249413 0
249443 0
249475 17
249571 48
249657 0
249717 1
249888 79
250327 20
250469 34
250697 295
250748 27
250949 0
251225 0
251243 8
251261 0
251267 8
251477 92
251726 16
251759 0
251774 11
251786 0
252026 66
252119 428
252122 50
252164 0
252172 0
252188 0
252260 40
252263 0
252350 0
252464 81
252563 92
252575 51
252692 121
252695 208
252913 7
252965 107
253231 219
253264 103
253273 122
253392 15
253465 0
253593 19
253595 6
253605 0
253632 4
253829 52
253832 0
253891 0
254221 0
254255 0
254307 25
254395 0
254429 0
254558 0
254640 0
254672 0
254792 0
255112 0
255179 128
255185 41
255237 24
255291 0
255303 0
255461 21
255563 0
255575 0
255800 0
256034 5
256104 174
256184 11
256372 0
256511 0
256850 60
256986 11
257012 0
257034 0
257202 0
257333 8
257396 0
257417 0
257438 0
257444 15
257522 76
257574 0
257619 50
257643 0
257821 0
257914 0
257940 0
258648 128
258825 9
259047 0
259181 0
259298 197
259336 0
259349 0
259355 22
259400 0
259421 65
259441 0
259464 0
259490 54
259692 0
259746 4
259889 33
260038 0
260137 33
260233 0
260491 141
260627 0
260746 48
260821 0
261103 0
261160 0
261280 0
261289 0
261315 177
261332 196
261434 122
261698 197
261833 453
261923 10
262034 0
262160 190
262163 3586
262208 46
262238 56
262382 41
262439 111
262478 9
262491 28
262616 57
262811 10
262922 148
263009 3
263075 71
263162 95
263165 32
263255 9
263267 43
263276 0
263309 0
263330 0
263423 0
263495 276
263594 35
263726 69
263849 144
263954 127
263990 0
264029 120
264077 0
264110 25
264266 147
264362 133
264410 12
264594 5
264688 1
264790 0
264937 0
265009 50
265293 26
265500 0
265796 6
265891 10
265924 0
265945 0
265964 13
265968 0
265996 0
266010 0
266055 15
266126 4
266156 4
266191 46
266209 8
266824 0
266884 10
267176 58
267322 0
267451 0
267489 5
267583 5
267623 94
267633 17
267636 5
267921 40
267966 262
267975 0
267996 36
268011 0
268390 51
268444 141
268521 0
268539 130
268657 0
268933 0
268969 9
269056 6
269221 36
269233 0
269299 10
269352 0
269394 0
269404 0
269566 0
269737 0
269788 13
269878 0
270018 68
270101 51
270258 85
270261 8
270295 0
270369 61
271035 25
271107 0
271233 26
271914 11
272052 150
272196 7
272277 102
272466 17
272515 0
272592 11
272703 0
272859 18
272995 0
273022 100
273036 0
273065 0
273090 0
273103 0
273129 210
273158 23
273233 3
273464 29
273554 464
273866 0
273950 17
273958 0
273966 0
273980 0
274075 0
274100 15
274200 15
274287 0
274392 6
274605 0
274751 11
275006 15
275051 61
275117 39
275208 1
275491 0
275593 0
276857 0
276869 121
276886 48
277024 0
277181 75
277190 0
277232 0
277343 0
277349 109
277379 0
277395 0
277409 0
277693 23
277763 5
277871 33
278063 0
278206 36
278338 0
278383 0
278573 0
278730 23
278781 0
278797 0
278860 0
278863 35
279100 159
279166 692
279173 0
279223 22
279228 0
279266 0
279308 0
279573 0
279773 15
279880 0
279924 0
279951 0
280072 1
280372 0
280383 8
280984 0
281263 0
281316 0
281410 0
281440 0
281487 0
281559 0
282064 0
282132 0
282145 0
282474 0
282606 0
282654 0
282667 0
282972 0
283242 0
283293 0
283318 0
283335 0
283383 0
283395 0
283425 0
283433 0
283536 0
283584 0
283634 0
283661 0
283671 20
283782 9
283892 0
283931 0
284021 81
284023 13
284222 12
284280 31
284306 0
284382 38
284646 23
284780 3
285026 77
285054 28
285064 0
285088 9
285664 0
285878 0
286079 9
286489 2
286594 0
286718 0
286759 0
286912 0
287005 9
287030 57
287576 0
287620 0
287637 305
287647 0
287716 258
287730 0
287737 0
287754 0
287791 23
287848 0
287939 15
288014 99
288152 54
288182 35
288257 57
288413 367
288464 0
288497 13
288593 310
288731 31
288971 120
289217 35
289232 10
289408 173
289631 0
289654 19
289658 105
289689 41
289693 83
289821 0
289833 41
289845 145
289860 190
290214 0
290305 0
290424 0
290460 1
290620 7
290673 0
290733 6
290901 19
290904 51
290946 58
291090 0
291159 0
291282 0
291303 0
291308 0
291489 0
291591 15
291594 13
291771 0
291843 0
291861 45
291867 11
291918 0
292104 55
292167 0
292191 0
292459 0
292566 3
292783 0
293014 63
293151 0
293199 0
293355 0
293441 0
293611 0
293816 0
293825 0
293874 31
293894 72
293924 10
294047 12
294050 118
294263 25
294275 0
294314 15
294380 102
294644 0
294723 3
294770 56
295010 15
295181 0
295229 0
295301 0
295338 0
295472 0
295605 82
295888 0
295906 0
296366 1
296744 0
296773 0
296951 0
297034 0
297160 0
297221 0
297287 79
297314 28
297379 0
297400 0
297414 0
297760 0
297830 0
297947 16
297981 0
298343 0
298426 0
298539 11
298814 0
298935 2
299040 0
299250 0
299282 0
299302 131
299356 0
299374 0
299380 21
299509 0
299785 0
299827 0
299864 69
299880 0
300109 4
300245 60
300322 0
300423 0
300628 0
300688 0
300714 0
300890 0
301048 18
301128 1
301302 49
301402 0
301441 0
301447 0
301596 53
301716 0
301778 0
301810 0
301880 0
301898 0
301961 6
302006 1
302177 0
302262 3
302303 0
302438 0
302566 0
302634 0
302775 0
302796 197
302870 0
302916 4
302944 0
303003 4
303029 0
303140 53
303171 83
303266 0
303299 0
303311 0
303325 0
303360 17
303400 875
303437 0
303499 0
303634 0
303652 0
303742 19
304037 0
304171 0
304204 0
304339 0
304417 0
304423 2
304531 0
304552 0
304981 96
305035 0
305092 0
305229 0
305272 0
305340 0
305513 30
305546 19
305568 0
305676 0
305685 0
305707 0
305715 0
305754 12
305770 0
305804 0
306044 87
306090 0
306098 0
306114 0
306547 0
306863 0
306980 63
307067 0
307111 0
307204 0
307232 0
307292 0
307451 0
307498 17
307563 15
307618 0
307678 0
307686 0
307759 0
308227 66
308473 0
308719 92
308824 16
308839 0
308842 0
309001 0
309010 1
309215 0
309261 0
309357 0
309405 50
309567 20
309684 46
309729 0
309756 0
309933 0
310182 0
310242 82
310368 0
310374 58
310396 0
310403 0
310424 0
310434 0
310483 0
310492 0
310494 0
310498 0
310540 0
310552 0
310560 0
310586 0
310609 0
310749 0
310791 0
310833 0
310839 0
310871 0
310902 0
310931 0
311037 66
311280 0
311358 0
311472 0
311562 0
311568 0
311646 0
311721 0
311733 0
311808 0
311895 18
311904 0
312021 0
312048 0
312072 0
312096 5
312125 0
312510 0
312599 0
312630 0
312698 0
312729 5
312903 0
312927 0
313011 161
313203 1
313263 3
313269 0
313289 0
313323 79
313373 94
313627 0
313709 0
313719 0
313730 0
313772 0
313796 26
313930 0
313938 0
313973 19
313985 0
314170 0
314279 0
314324 18
314554 0
314699 0
314806 101
314820 42
314833 21
314891 7
314940 0
314979 6
315021 54
315081 0
315099 0
315102 0
315111 0
315231 9
315284 30
315311 39
315698 0
315708 0
315726 0
315756 0
316061 0
316142 29
316262 0
316298 42
316436 0
316447 0
316475 0
316535 0
316555 0
316628 0
316736 41
316808 0
316824 0
316839 0
317080 0
317183 0
317185 4
317284 0
317326 28
317500 0
317504 0
317513 0
317518 0
317527 0
317532 0
317535 0
317541 0
317643 6
317674 56
317854 0
317914 0
317973 0
318091 0
318420 0
318531 0
318555 0
318815 0
318855 0
318870 0
318872 0
318882 0
319012 0
319431 0
319668 0
319671 0
319809 0
319848 87
319854 0
319926 10
319982 0
320015 8
320067 58
320125 0
320135 0
320256 0
320310 1
320531 27
320549 0
320664 0
320675 0
320729 0
320938 0
320966 5
320975 0
321221 0
321355 0
321357 0
321359 0
321422 0
321635 0
321749 155
321820 0
321890 12
321986 0
322226 0
322294 0
322448 0
322592 0
322646 0
322692 0
322802 0
322871 0
322943 9
323144 0
323185 0
323195 0
323228 0
323237 0
323369 0
323411 0
323501 0
323562 0
323675 0
323784 21
323835 0
323847 0
323886 0
323970 0
324043 0
324112 2
324130 0
324250 0
324265 0
324295 0
324301 10
324310 9
324322 0
324380 0
324472 49
324478 0
324625 0
324628 0
324688 0
324715 6
324904 0
325090 0
325171 0
325228 0
325308 0
325471 0
325511 0
325555 0
325609 0
325786 0
325893 0
326064 1
326269 0
326280 0
326466 0
326548 0
326564 0
326646 0
326907 0
326968 37
326970 0
327136 0
327143 0
327193 3
327601 0
327679 0
327753 0
327808 0
327948 0
328093 0
328151 0
328181 0
328193 7
328291 0
328378 0
328492 0
328551 0
328582 5
328678 0
328808 0
328923 0
329037 32
329100 0
329139 0
329184 0
329304 0
329442 0
329511 2
329541 3
329556 0
329562 5
329571 0
329656 14
329811 0
329853 8
329895 0
329919 0
329952 2
329985 0
330105 0
330174 0
330189 0
330360 0
330441 0
330468 0
330498 0
330544 0
330621 4
330640 0
330647 0
330654 0
330702 0
330897 74
330924 0
330957 0
330960 0
330975 0
330987 0
331110 0
331290 0
331347 0
331416 0
331455 0
331482 0
331530 0
331572 0
331650 0
331746 1
332180 0
332389 0
332689 19
332707 0
332791 0
333091 0
333202 7
333280 0
333422 78
333572 0
333614 5
334102 0
334187 0
334262 0
334391 0
334538 0
334605 0
334628 2
334637 0
334646 0
334880 0
334934 0
335063 0
335084 0
335150 0
335225 0
335280 0
335285 0
335335 0
335393 0
335466 0
335562 0
335733 0
335868 10
335898 15
336051 85
336060 6
336156 0
336648 85
336722 30
336739 9
336993 0
337466 122
337504 0
337517 118
337526 10
337667 87
337682 0
337697 0
337814 0
337896 0
337902 0
337945 0
337958 20
338020 39
338203 55
338209 79
338233 23
338368 127
338458 0
338527 18
338581 0
338653 7
338879 21
338990 0
339337 0
339344 0
339362 0
339600 0
339608 0
339680 2
339707 0
339821 0
339824 24
339848 0
339920 0
339971 41
340004 91
340126 0
340208 66
340334 0
340412 0
340424 2
340460 0
340511 0
340544 3
340559 78
340616 41
340637 22
340850 85
340973 0
341465 18
341516 9
341546 111
341907 61
341952 0
342008 0
342042 0
342129 0
342165 0
342195 0
342246 0
342468 0
342475 0
342504 0
342615 0
342726 42
342736 32
342845 0
342866 0
342911 0
342974 0
342983 0
343020 0
343180 0
343235 0
343584 0
343682 0
343878 0
343904 0
344061 3
344142 23
344190 60
344249 0
344290 0
344453 0
344560 57
344619 0
344724 9
344951 3
345221 9
345236 0
345368 11
345554 6
345707 0
345734 0
346014 0
346118 5
346157 48
346310 7
346465 0
346600 16
346636 0
346852 47
346948 0
346987 20
347173 54
347176 71
347223 8
347317 69
347503 10
347569 0
347695 0
347776 1
347795 32
347881 67
347906 16
347921 0
347936 0
347966 43
347977 22
347994 26
347998 85
348002 0
348015 0
348019 53
348402 0
348589 0
348670 0
348679 0
348761 0
349063 0
349085 0
349099 45
349237 9
349562 0
349680 0
349778 0
349827 0
349895 0
350342 0
350463 0
350511 0
350745 0
350784 0
350825 0
350835 0
350967 0
351197 0
351230 0
351233 0
351239 0
351308 0
351401 0
351413 0
351449 0
351473 0
351509 0
351554 0
351587 0
351980 0
352047 0
352126 0
352135 1
352139 583
352152 152
352165 3
352510 0
352546 0
352639 0
352705 0
352915 0
353007 0
353170 0
353305 0
353353 7
353517 83
353694 0
353745 70
353769 0
353826 0
353832 40
353865 264
354015 0
354123 27
354144 0
354699 0
354729 0
354886 0
355003 0
355057 10
355183 2
355213 0
355561 0
355567 3
355622 0
355633 25
355871 0
356009 99
356266 0
356408 0
356560 0
356572 0
356590 1
356608 0
356728 27
356881 11
356962 0
357045 0
357199 53
357427 0
357549 0
357730 0
358014 0
358486 0
358518 9
358680 0
358763 3
358766 32
358784 0
358820 0
358838 0
358881 42
358905 0
358980 0
359040 42
359077 1
359122 7
359153 0
359237 68
359264 34
359276 45
359333 0
359358 0
359447 1
359682 0
359690 17
359780 57
359820 0
359847 0
359853 0
360023 0
360146 0
360197 269
360209 50
360300 0
360353 0
360377 233
360431 0
360618 0
360672 0
360701 26
360793 2
360877 0
360924 0
360961 0
361057 76
361279 0
361297 5
361338 9
361606 204
361663 0
361702 0
361768 0
361771 88
361822 37
362037 190
362047 0
362230 15
362287 63
362299 488
362302 14
362518 88
362581 32
362656 91
362677 60
362872 64
362938 16
362956 0
362962 139
363279 0
363286 0
363346 0
363355 74
363391 0
363670 18
363694 126
363824 0
363854 0
363857 0
363971 0
364305 0
364351 0
364432 21
364453 0
364525 22
364570 3
364681 0
364696 106
364747 29
364941 0
364976 0
364980 0
365125 0
365149 0
365325 0
365512 7
365757 81
365772 28
365851 7
366169 0
366244 0
366254 1
366258 152
366304 34
366343 14
366676 0
366953 15
367017 22
367280 0
367344 6
367389 18
367524 13
367601 0
367680 0
367725 4
367871 0
367892 19
368026 0
368055 0
368058 0
368184 0
368187 0
368202 0
368238 0
368558 0
368581 0
368648 0
368806 0
368857 0
369100 32
369157 0
369206 0
369238 0
369243 0
369256 0
369265 0
369330 37
369405 30
369569 0
369627 0
369634 130
369638 0
369690 9
369791 0
369840 24
369861 0
369999 0
370110 12
370215 0
370303 0
370416 0
370527 0
370548 0
370754 0
370758 55
370787 0
370807 0
371009 0
371018 0
371075 10
371141 0
371609 0
371708 0
371759 45
371924 0
372050 88
372080 0
372126 0
372139 0
372224 0
372398 0
372431 0
372537 91
372548 0
372578 0
372774 0
372898 54
372951 0
373028 25
373127 0
373570 0
373656 57
374085 72
374474 0
374543 0
374606 0
374891 0
375020 0
375092 1
375125 0
375231 67
375236 36
375257 0
375337 0
375383 45
375527 0
375644 23
375656 0
375668 0
375710 9
376145 0
376271 0
376283 22
376479 0
376502 0
376643 0
376664 4
376667 0
376814 8
376976 16
377018 77
377147 25
377212 15
377214 0
377225 0
377300 74
377336 25
377390 0
377678 29
377710 0
377720 0
377783 0
377790 0
377945 1
377969 57
378101 0
378113 20
378124 17
378161 0
378176 0
378223 13
378293 7
378487 7
378582 0
378640 14
378829 0
378852 0
379160 21
379226 0
379436 0
379454 271
379535 0
379593 0
379616 7
379769 0
379841 0
380197 94
380201 108
380303 0
380310 0
380405 0
380449 13
380532 0
380561 0
380591 0
380594 66
380600 47
380699 0
380717 13
380735 0
380747 0
380834 0
380861 12
380876 57
380912 62
380995 5
381045 64
381102 0
381125 0
381179 0
381343 0
381377 15
381443 0
381568 0
381623 37
381793 22
381814 0
381818 0
381821 6
381845 0
381855 0
381873 0
381876 0
381884 0
381988 4
382022 27
382179 5
382219 0
382245 5
382247 0
382457 0
382543 7
382701 15
382887 0
382945 4
382987 4
383119 0
383268 27
383304 0
383320 0
383371 0
383428 0
383449 47
383458 0
383548 32
383551 106
383557 0
383665 9
383828 0
384040 25
384055 0
384343 0
384553 0
384565 10
384682 8
384688 0
384782 0
384868 4
384905 4
384949 0
384967 0
384982 22
385186 0
385278 39
385439 0
385455 17
385479 0
385582 34
386004 242
386012 0
386040 0
386067 0
386076 0
386088 0
386139 67
386250 6
386306 0
386315 0
386376 0
386445 0
386497 0
386576 0
386583 0
386680 0
386761 0
386809 0
386866 0
387021 0
387050 13
387101 14
387103 0
387105 54
387251 0
387329 0
387335 0
387443 62
387447 0
387613 0
387823 0
388118 0
388367 220
388402 40
388537 17
388660 18
388706 7
389608 0
389697 42
389742 0
389807 0
389880 0
389910 0
389946 0
390016 10
390055 0
390094 0
390115 0
390201 0
390262 46
390433 0
390443 0
390778 28
390822 23
390885 7
390909 0
390982 0
391009 42
391017 0
391056 0
391083 33
391147 0
391297 0
391318 7
391342 25
391516 0
391708 0
391734 0
391823 0
391886 0
391928 5
392016 0
392025 123
392135 78
392183 0
392241 22
392265 0
392279 0
392351 0
392608 10
392634 0
392642 0
392695 0
392725 0
392758 0
392800 90
392863 0
392935 0
393084 52
393252 14
393327 181
393342 0
393429 22
393554 0
393603 0
393681 25
393693 29
393829 0
393837 0
393879 0
393925 0
393955 0
393995 0
394077 22
394680 0
394702 8
394809 0
395085 185
395337 351
395613 0
395820 4
395931 48
396045 83
396138 0
396177 53
396180 57
396399 0
396447 0
396528 0
396843 24
396847 0
396893 0
396930 0
397046 0
397070 0
397385 0
397419 0
397777 0
398163 0
398279 0
398627 0
398984 0
399050 0
399077 0
399095 0
399155 0
399347 0
399422 0
399586 0
399596 0
400051 0
400187 0
400967 0
400973 0
401172 0
401187 0
401327 0
401355 1
401435 16
401480 30
401702 0
401920 35
402067 37
402079 10
402220 48
402275 10
402322 31
402346 0
402376 40
402418 0
402640 0
402701 65
402793 0
402808 18
402873 382
402931 1
402955 0
403228 34
403289 0
403427 0
403525 11
403683 0
403796 0
403845 0
403859 47
403935 0
403958 5
404018 23
404024 10
404027 16
404165 4
404201 15
404302 0
404501 0
404548 20
404558 0
404816 0
405910 0
405961 0
406023 0
406051 817
406066 0
406165 0
406266 0
406293 0
406396 0
406399 0
406459 5
406471 0
406531 0
406558 35
406672 0
406698 9
406920 34
407169 0
407187 0
407229 0
407274 0
407311 80
407362 1
407374 8
407578 153
407698 21
407800 0
407890 0
408064 0
408080 0
408382 0
408402 80
408411 74
408473 0
408478 16
408628 0
408760 4
408829 0
408838 5
409129 9
409195 0
409228 34
409264 1408
409810 23
409979 0
410011 0
410133 4
410181 0
410256 0
410274 0
410294 0
410325 0
410719 0
410764 0
410861 0
410944 9
410998 18
411043 0
411127 0
411130 12
411190 2
411247 0
411262 0
411508 3
411571 0
411808 0
411937 0
412045 0
412102 118
412396 9
412522 4
412594 1
412687 39
412966 0
412985 0
413113 0
413179 7
413199 7
413227 2
413373 0
413503 19
413544 0
413605 3
413650 53
413905 12
414065 45
414098 0
414155 0
414356 0
414614 0
414719 0
414767 0
414912 0
414999 0
415209 0
415396 0
415615 0
415725 0
415803 0
415980 0
416085 0
416178 0
416298 0
416301 582
416312 0
416321 2
416331 0
416344 8
416347 8
416431 0
416602 25
416689 36
416983 0
417031 0
417220 6
417253 24
417292 3
417299 0
417349 46
417415 1
417710 39
417734 28
417742 33
417794 108
417856 0
417867 4
417879 0
417950 57
418035 2
418146 65
418265 78
418283 19
418481 36
418895 0
419093 0
419130 0
419155 0
419246 19
419258 3
419461 57
419558 39
419570 0
419666 0
420108 0
420173 0
420197 229
420221 0
420242 53
420263 0
420275 0
420374 116
420683 0
420790 0
420905 260
420920 38
420956 22
420998 19
421019 0
421023 70
421256 0
421273 6
421332 0
421493 0
421688 0
421832 87
421856 0
421876 0
421952 0
422027 0
422142 0
422191 21
422284 0
422375 0
422445 0
422455 0
422874 0
422888 0
422939 2379
423070 0
423091 0
423153 0
423243 0
423258 142
423261 0
423309 26
423328 1
423408 0
423479 0
423522 21
423570 415
423576 51
423621 19
423687 6
423708 169
423752 0
423860 0
423952 52
424109 0
424115 61
424164 0
424459 20
424555 27
424558 112
424670 0
424836 11
424846 0
424910 115
425067 0
425086 22
425168 0
425182 0
425193 0
425215 0
425237 0
425315 29
425329 0
425450 7
425458 0
425504 38
425546 4
425577 14
425620 64
425834 0
425874 74
425921 0
426058 63
426061 0
426178 27
426336 22
426403 28
426517 81
426536 0
426558 32
426565 21
426589 0
426631 88
426634 23
426727 4
426744 11
426762 0
426882 0
426941 7
426956 20
426964 22
426976 7
426991 35
427107 93
427354 37
427486 86
427492 0
427510 52
427533 36
427804 29
427929 14
428159 0
428284 39
428321 0
428630 21
428641 4
428652 28
428840 15
428977 12
428980 11
428993 0
429097 115
429120 0
429208 34
429230 7
429233 0
429255 0
429322 43
429484 14
429508 0
429550 7
429553 116
429562 115
429646 6
429883 31
429895 50
429910 0
430094 0
430103 0
430134 1
430270 18
430331 17
430402 0
430408 0
430426 47
430428 26
430573 38
430618 9
430880 0
430921 15
430972 97
431125 8
431200 0
431210 6
431280 0
431373 0
431515 47
431664 112
431690 103
431706 0
431713 7
431857 100
431869 533
431951 0
432029 62
432169 0
432172 143
432178 54
432202 6
432210 99
432223 0
432232 12
432259 0
432268 0
432431 0
432490 0
432517 0
432574 0
432580 0
432598 0
432636 0
432673 0
432697 0
432705 0
432763 0
432868 0
432991 0
432994 0
433012 0
433064 0
433108 0
433153 0
433183 0
433193 0
433209 77
433362 0
433388 0
433438 0
433447 0
433460 0
433493 0
433536 18
433542 0
433569 0
433589 0
433625 105
433674 0
433760 1
433793 0
433803 579
433822 0
433953 0
433988 68
433991 129
433996 69
434058 42
434067 100
434083 0
434093 7
434170 134
434222 0
434267 0
434386 0
434534 35
434685 22
434722 0
434762 0
434904 15
434912 303
434914 115
434945 0
435055 0
435068 0
435090 0
435144 0
435298 0
435377 0
435397 0
435419 0
435545 0
435638 0
435668 0
435728 0
435742 0
435744 0
435788 0
435834 0
435879 0
436038 5
436067 11
436092 163
436127 0
436160 23
436256 25
436288 0
436294 91
436373 0
436400 0
436410 6
436438 67
436450 39
436531 205
436585 21
436605 0
436735 402
436768 141
436795 123
436807 207
436873 100
436945 0
436956 33
437024 71
437038 0
437044 70
437068 0
437070 5
437121 12
437226 33
437246 0
437272 0
437312 0
437325 8
437342 0
437358 0
437643 0
437715 219
437802 0
437910 0
437943 36
437985 52
438024 0
438071 0
438153 0
438218 0
438288 0
438317 0
438321 0
438486 0
438519 0
438595 0
438750 0
438813 0
438874 0
439062 0
439217 0
439271 0
439290 0
439409 5
439464 84
439488 27
439528 9
439546 0
439659 0
439677 64
439718 34
439773 0
439826 0
439869 75
439881 0
439903 0
439911 83
439914 20
439952 17
439967 6
439997 9
440000 28
440090 22
440094 1
440183 12
440192 0
440244 0
440268 6
440276 6
440357 0
440387 0
440412 0
440415 0
440453 0
440462 72
440464 115
440468 10
440687 0
440850 2
440920 0
440953 13
441022 0
441061 53
441151 0
441173 105
441181 0
441214 120
441250 75
441309 0
441319 2
441484 17
441532 75
441590 573
441649 0
441682 82
441720 0
441795 0
441903 0
441941 0
441970 0
442023 0
442171 0
442319 0
442335 0
442566 0
442604 0
442660 0
442671 0
442679 0
442785 0
442799 0
442871 0
442920 0
442979 0
443007 0
443029 11
443066 330
443113 116
443135 15
443235 25
443241 0
443286 29
443292 0
443317 23
443349 0
443364 0
443407 10
443445 88
443475 8757
443477 12
443531 11
443551 19
443628 0
443671 73
443685 0
443694 1
443715 0
443797 0
443804 0
443839 21
443883 1
443904 41
443934 0
443943 76
444065 51
444067 0
444135 0
444208 0
444329 81
444438 0
444478 0
444540 12
444564 0
444868 0
444884 0
444899 0
444920 0
444937 0
444997 0
445014 0
445026 0
445078 0
445184 27
445190 5
445217 37
445246 0
445279 110
445317 0
445484 230
445564 1
445855 382
446179 12
446299 155
446320 2
446461 33
446563 3457
446766 11
446799 24
446928 51
446934 103
446953 3
447036 816
447073 123
447100 1
447183 77
447296 56
447430 26
447455 26
447468 0
447478 0
447483 11
447486 18
447494 0
447503 0
447506 39
447546 0
447588 139
447593 237
447604 2
447792 0
447813 0
447877 0
447897 17
447921 0
448133 0
448149 328
448157 109
448289 121
448314 358
448367 496
448369 143
448381 0
448387 0
448406 1
448448 49
448466 0
448484 0
448559 5
448561 433
448633 34
448643 0
449006 121
449173 3
449280 0
449357 187
449452 9
449504 353
449526 0
449631 13
449705 525
449714 142
450107 9
450213 1
450263 444
450293 57
450365 180
450413 0
450452 0
450563 134
450626 249
450716 0
450737 0
450782 221
451668 51
451850 0
451973 138
451988 0
452017 0
452042 4
452238 0
452344 0
452412 0
452510 135
452871 0
452897 20
452930 0
453313 0
453434 0
453443 3
453512 174
453521 0
453727 0
453848 0
453933 0
453995 6
454030 0
454113 0
454196 0
454205 68
454216 0
454255 0
454340 0
454487 0
454514 0
454637 104
454799 13
454829 0
454901 17
454949 28
454988 31
455099 12
455162 214
455252 0
455270 5
455315 170
455567 0
455694 0
455859 0
456043 12
456134 153
456269 0
456383 0
456518 48
456533 0
456587 0
457028 2
457136 28
457196 22
457331 0
457412 60
457440 0
457445 0
457723 0
457862 1
457864 227
457870 0
457944 1
457952 0
457961 0
458030 56
458039 0
458082 0
458093 6
458154 0
458176 0
458267 39
458274 0
458395 0
458542 228
458609 0
458653 0
458743 202
458752 107
459151 9
459175 364
459307 86
459337 0
459409 22
459457 0
459496 0
459607 266
459642 0
459670 169
459702 0
459760 0
459781 0
459826 2
459839 170
460316 0
460569 59
460654 85
460843 0
460903 33
461026 12
461041 44
461095 28
461351 0
461449 0
461523 0
461539 10
461707 0
461829 131
461838 0
461855 0
461926 70
461959 0
462071 0
462087 0
462097 0
462242 0
462463 113
462472 0
462541 10
462550 0
462593 0
462604 47
462877 31
462928 107
463024 0
463046 0
463180 0
463225 171
463234 28
463501 0
463633 0
463657 59
463718 0
463789 174
463819 178
463891 94
463939 0
463978 0
464089 66
464100 0
464152 78
464242 0
464260 0
464675 0
464683 7
464810 0
464971 0
465157 0
465169 0
465277 0
465361 0
465502 0
465547 96
465574 0
465835 261
465868 2
465900 9
465963 5
466065 0
466147 7
466149 15
466317 7
466398 154
466427 30
466431 13
466565 29
466780 125
466816 72
466834 0
466912 8
466999 47
467092 36
467215 2
467447 0
467458 75
467520 15
467570 0
467608 24
467619 44
467730 11
467751 80
467905 5
468006 24
468090 36
468221 0
468237 79
468282 10
468308 0
468445 28
468568 0
468703 0
468739 0
468865 1
468943 1
468973 35
468988 5
469045 0
469168 14
469174 20
469198 0
469315 0
469333 0
469364 15
469864 19
469897 146
469903 31
470063 0
470244 8
470269 3
470316 0
470325 0
470330 21
470340 51
470354 58
470356 0
470366 0
470505 7
470733 40
470826 0
470835 0
471015 4
471024 32
471036 21
471442 0
471537 121
471662 4
471689 0
471886 0
472247 17
472352 0
472520 157
472637 0
472685 0
472796 9
472810 0
472916 0
473123 45
473129 76
473423 0
473519 0
473585 119
474290 0
474441 0
474464 0
474506 0
474899 0
475004 0
475064 20
475094 0
475148 6
475265 0
475337 0
475438 0
475559 0
475655 3
475811 6
475988 0
476249 0
476399 0
476483 0
476921 0
476967 0
476990 0
477200 37
477521 0
477584 0
477728 1
477761 4
477958 0
477974 0
478166 0
478328 0
478577 0
478877 78
478973 0
479021 0
479093 71
479453 187
479484 0
479669 16
479921 0
479993 11
480127 90
480215 0
480276 0
480293 0
480448 0
480467 0
480491 0
480644 12
480746 52
480831 0
480914 0
481148 0
481208 14
481287 0
481378 0
481631 0
481680 0
481841 14
482069 0
482117 131
482135 3
482157 63
482165 20
482296 0
482313 16
482341 25
482446 0
482480 3
482519 7
482589 125
482663 0
482683 126
482715 0
482745 202
482798 8
482951 24
482974 0
483039 0
483086 51
483243 0
483383 79
483451 0
483589 0
483734 0
483737 0
483814 0
483908 0
483911 0
484052 0
484067 0
484073 14
484088 40
484092 0
484100 0
484169 0
484191 0
484216 53
484235 8
484259 0
484276 704
484281 3
484535 3
484889 43
484970 0
485051 14
485075 0
485105 0
485368 0
485456 52
485462 109
485510 0
485558 103
485909 0
486527 121
486557 228
486716 133
486719 3296
486812 0
486839 48
486882 98
486953 0
486978 20
487007 0
487026 84
487306 103
487310 346
487320 75
487381 55
487446 0
487564 0
487587 19
487633 0
487815 0
487866 0
487875 22
488019 27
488346 0
488412 0
488487 4
488601 35
488663 0
488724 56
488775 0
488786 0
489063 0
489118 0
489134 0
489322 96
489358 21
489367 297
489424 0
489474 0
489529 2
489655 14
489700 8
489787 28
489817 4
489826 216
489844 22
490060 119
490114 245
490129 0
490186 0
490239 80
490276 179
490317 75
490330 0
490410 48
490455 88
490572 3
491008 0
491022 61
491182 48
491311 0
491413 12
491611 0
491678 20
491806 0
491866 103
491897 9
491974 124
491983 43
492046 0
492067 17
492468 29
492626 0
492753 48
492759 58
492801 0
492880 11
492982 2
493201 0
493261 4
493519 50
493576 28
493580 0
493631 0
493634 0
493790 0
493940 0
494051 42
494159 23
494316 0
494330 7
494402 56
494462 19
494609 0
494636 79
494822 9
494924 75
494927 32
495011 14
495119 18
495185 65
495357 0
495470 0
495497 9
495630 0
495720 0
495795 19
495888 0
495921 0
495930 0
495978 0
496035 6
496038 46
496050 84
496053 0
496056 19
496188 0
496203 29
496209 99
496224 0
496257 128
496322 0
496459 0
496507 0
496550 0
496666 116
496786 0
496801 0
496924 0
496963 701
497295 0
497480 0
498086 0
498102 114
498130 8
498334 552
498442 0
498484 5
498501 41
498510 0
498523 38
498589 0
498604 167
498937 0
499001 0
499161 0
499203 14
499359 0
499599 0
499847 0
499870 0
499876 0
499901 0
499981 0
499995 0
500038 0
500078 0
500118 0
500187 0
500206 0
500223 0
500368 0
500496 77
500622 0
500666 0
500702 0
500750 0
500805 108
500916 78
501100 81
501210 27
501420 0
501431 18
501442 0
501523 0
501575 0
501599 0
501633 0
501647 0
501749 16
501779 108
501830 21
501951 16
502063 0
502158 0
502316 2
502355 0
502376 0
502553 0
502625 0
502846 0
503159 7
503246 28
503357 0
503411 0
503459 0
503579 0
503660 0
503684 13
503834 1
503976 0
504006 0
504039 0
504088 0
504101 0
504343 61
504465 12
504502 0
504543 70
504584 30
504615 3
504711 7
504746 0
504814 0
504826 7
504830 0
504859 0
504919 0
504923 0
504946 0
504966 5
505011 0
505084 55
505236 0
505281 19
505294 0
505327 0
505380 0
505457 23
505570 17
505596 0
505611 19
505755 48
505778 59
506105 3
506135 17
506258 82
506331 2
506393 18
506412 0
506428 52
506597 0
506675 8
506903 0
506961 14
506975 48
507045 31
507056 7
507070 0
507117 38
507297 0
507383 100
507505 0
507551 0
507726 0
507813 38
508124 1
508259 2
508670 31
508695 0
508761 110
508794 57
508845 77
509010 68
509029 0
509067 78
509217 4
509376 0
509398 23
509466 140
509508 0
509526 6
509646 17
509721 0
509844 21
509919 126
510024 116
510114 14
510125 14
510205 0
510396 115
510441 53
510534 31
510559 110
510576 99
510855 0
510901 0
510918 14
510988 0
511102 7
511115 23
511173 0
511360 0
511414 0
511586 218
511777 0
511903 9
511977 2
512008 0
512131 0
512236 0
512383 36
512449 0
512459 12
512463 16
512472 0
512503 0
512529 422
512568 0
512594 143
512607 77
512628 47
512844 8
512883 242
512904 85
512988 228
513018 166
513138 39
513141 63
513200 1
513270 12
513552 0
513771 61
513911 7
514182 0
514413 0
514536 27
514776 35
515118 129
515247 0
515430 46
515574 3
515710 0
515736 1
515834 0
515943 61
516041 4
516107 0
516144 54
516173 84
516213 0
516387 159
516468 34
516531 0
516552 0
516681 36
516840 60
516848 6
516874 0
516894 0
516948 0
517105 0
517231 0
517264 0
517345 0
517348 11
517360 80
517402 0
517411 0
517489 84
517519 0
517608 0
517666 36
517819 24
517858 0
517894 39
517913 78
517976 99
518108 0
518455 0
518521 0
518717 17
518723 11
518816 0
518934 79
519145 18
519223 3
519268 0
519326 0
519361 143
519405 0
519571 0
519574 50
519637 144
519691 0
519730 0
519847 39
519997 0
520192 0
520375 28
520393 0
520511 87
520522 35
520580 0
520653 87
520683 26
520728 15
520770 0
520791 0
520812 3
520818 75
520881 22
520905 75
520923 5
520948 0
521080 0
521106 0
521322 0
521436 15
521496 5
521571 72
521700 476
521851 0
521913 10
521988 0
522039 64
522381 99
522426 0
522428 0
522444 0
522452 0
522464 0
522524 0
522584 52
522614 12
522647 40
522656 51
522677 36
522776 0
522939 52
523108 24
523451 0
523577 16
523649 30
524000 0
524075 204
524092 0
524249 0
524737 0
524744 40
524797 38
524806 0
524813 0
524921 0
524963 0
524991 0
525059 17
525117 0
525327 84
525518 9
525585 0
525594 0
525619 27
526108 0
526172 12
526371 0
526466 15
526564 0
526610 13
526905 9
526939 0
527036 46
527138 58
527354 7
527415 6
527438 0
527601 0
527607 28
527643 0
527662 90
527673 0
527684 2
527691 0
527811 0
528046 2
528174 0
528497 1
528548 13
528560 155
528767 0
528917 32
529124 121
529136 0
529155 45
529341 0
529411 0
529610 59
529613 19
529703 0
529748 25
529763 0
529871 0
529922 8
529949 10
529964 0
529973 10
529999 67
530092 0
530401 6
530683 0
530866 22
531031 0
531427 27
531693 0
531757 56
531862 0
531970 115
532006 16
532039 4
532060 12
532072 18
532151 36
532273 0
532360 0
532433 0
532484 239
532514 248
532598 0
532703 47
532872 25
533363 0
533744 0
534176 158
534228 0
534290 0
534294 0
534330 8
534342 4
534351 37
534391 64
534458 67
534601 0
534656 0
535305 0
535421 44
535570 0
535609 0
535686 0
535688 17
535952 62
535967 11
536009 0
536166 76
536330 1
536334 126
536509 0
536534 0
536665 0
536762 0
536864 56
536987 13
537271 0
537342 26
537360 179
537387 0
537519 46
537657 15
537699 1
537849 0
537865 0
537966 0
538042 70
538047 56
538111 0
538120 145
538154 128
538183 0
538282 11
538321 18
538525 60
538544 0
538696 0
538725 0
538764 1
538833 0
538836 8
538953 70
538998 0
539038 0
539178 14
539188 0
539292 0
539340 130
539364 0
539406 78
539409 79
539418 0
539502 0
539739 6
539751 0
539919 0
539939 0
540126 9
540254 19
540258 235
540264 1
540282 39
540377 0
540543 9
540576 8
540701 4
540788 0
540801 10
541056 4
541484 66
541595 0
541655 33
541703 47
541814 7
542042 24
542096 37
542163 0
542215 49
542687 91
542740 0
542807 0
542833 69
542885 57
542905 0
542913 34
542954 0
542983 1
543003 0
543192 0
543288 115
543300 0
543381 26
543507 15
543606 84
543639 1
543648 21
543717 17
543738 0
543853 102
543873 70
544111 11
544237 0
544278 0
544496 30
544517 0
544523 0
544532 0
544536 0
544543 0
544553 0
544557 0
544575 0
544585 0
544597 0
544637 125
544659 9
544670 154
544781 10
544824 0
545078 168
545081 125
545156 6
545390 29
545405 0
545423 0
545438 5
545468 42
545669 0
545852 0
546063 0
546065 128
546368 18
546372 0
546391 0
546414 0
546425 0
546473 0
546708 0
547167 13
547272 0
547347 0
547363 0
547484 26
547492 0
547539 67
547554 0
547587 0
547644 0
547679 0
547773 7
547799 0
547806 0
547817 84
547830 42
547851 0
547923 0
547971 0
547993 33
548388 51
548514 0
548616 12
548655 0
548700 0
548710 0
548784 8
548791 0
548827 119
548916 6
548931 53
548971 71
549054 0
549072 0
549149 0
549236 174
549380 74
549425 116
549467 37
549587 17
549833 0
549869 0
549899 0
549919 13
549958 0
550018 0
550020 0
550033 0
550037 7
550041 0
550050 0
550068 0
550079 0
550107 0
550109 0
550111 29
550126 0
550158 0
550175 0
550214 0
550243 0
550374 64
550425 8
550554 0
550563 1
550780 2
550812 0
550864 192
551145 0
551169 0
551181 7
551256 0
551279 12
551382 0
551412 0
551421 35
551443 38
551489 0
551558 0
552087 17
552391 10
552691 0
552739 0
552762 13
552801 4
552819 0
552928 17
553229 4
553514 0
553556 35
553624 6
553723 0
553925 0
553943 0
553974 65
553991 161
554047 130
554056 38
554159 0
554435 108
554531 0
554539 20
554590 0
554644 0
554674 31
554707 0
554758 0
554864 97
554910 0
554981 0
554998 2
555036 0
555091 87
555094 77
555112 4
555172 0
555188 0
555271 11
555298 0
555319 0
555321 0
555544 0
555572 0
555577 0
555589 0
555619 0
555646 0
555676 55
555737 0
555744 15
555789 0
555807 0
555954 31
555969 0
555984 89
556093 0
556149 0
556230 13
556233 0
556285 146
556407 3
556482 54
556491 0
556560 134
556640 4
556793 0
556839 0
556872 0
557196 0
557250 0
557591 0
557618 2
557639 69
557720 0
557723 50
557751 42
557960 0
557993 0
557999 25
558032 4
558050 79
558227 0
558267 174
558397 0
558677 28
558684 0
558701 0
558712 0
558721 0
558723 0
558732 0
558878 0
558910 30
558935 54
559043 0
559133 17
559175 0
559218 0
559283 0
559339 0
559426 0
559601 41
559829 21
559832 128
559844 0
559955 104
560009 0
560032 0
560067 0
560139 0
560174 12
560315 0
560349 0
560398 0
560409 66
560563 0
560614 9
560783 0
560943 30
561111 40
561309 0
561497 0
561730 9
561767 0
561893 0
561909 8
561924 0
562011 0
562152 4
562189 26
562230 0
562246 0
562437 1
562454 15
562473 0
562531 0
562608 12
562657 151
562708 0
562717 0
562764 1
562878 0
562908 5
562911 16
562928 0
563055 0
563097 0
563294 15
563533 106
563536 0
563629 0
563878 0
564070 0
564093 0
564155 0
564183 0
564205 0
564349 0
564465 0
564514 63
564610 0
564652 20
564699 0
564778 47
564802 0
564963 0
565042 1
565133 135
565189 0
565251 0
565290 1
565467 5
565527 0
565601 0
565615 15
565655 80
565687 17
565777 0
565886 0
565927 46
565948 7
566010 0
566029 0
566095 0
566134 0
566203 0
566269 0
566332 0
566425 8
566719 0
566740 4
566748 12
566752 46
566904 1
567076 0
567247 2
567351 0
567412 0
567468 0
567486 197
567529 8
567543 0
567557 0
567621 0
567732 7
567771 19
567833 0
567940 24
567944 21
568011 0
568027 0
568048 0
568061 0
568076 50
568169 0
568181 30
568196 2
568322 7
568526 67
568537 0
568603 0
568611 0
568620 0
568622 0
568728 0
568747 0
568779 0
569021 0
569228 16
569246 0
569264 154
569507 47
569548 0
569561 0
569564 55
569576 0
569603 0
569690 0
569721 0
569807 0
569895 23
569912 89
569976 0
569993 0
570251 57
570259 32
570408 0
570432 0
570510 0
570551 0
570715 0
570767 0
570776 0
570843 0
570985 0
571016 0
571023 0
571047 5
571181 0
571283 1
571293 0
571330 0
571380 0
571516 14
571563 0
571594 19
571678 0
571711 0
571731 4
571735 38
571739 72
571765 0
571828 0
571889 36
571922 0
571958 20
572012 76
572252 0
572279 45
572315 0
572395 0
572456 0
572836 0
572873 0
573088 0
573201 0
573310 0
573470 0
573700 16
574156 0
574447 0
574518 0
574875 8
574992 0
575297 64
575324 0
575379 0
575393 0
575633 0
575849 0
575870 49
575920 0
575939 7
576167 0
576281 0
576332 0
576514 0
576608 0
576695 0
576764 0
576785 0
576950 16
577235 32
577482 31
577774 0
577801 0
577876 0
577973 35
577997 212
578003 147
578066 98
578096 45
578201 0
578359 0
578372 5
578462 0
578492 83
578597 54
578690 0
579043 0
579100 102
579152 15
579195 0
579377 0
579501 18
579588 0
580098 0
580188 56
580212 0
580297 20
580358 0
580762 0
580870 0
580903 1
580957 0
580975 0
581081 0
581166 27
581499 0
581580 0
581711 0
581739 2
581742 110
581745 3
581748 0
581754 0
581916 25
581943 0
582072 0
582141 0
582291 0
582381 17
582441 0
582490 0
582999 0
583034 42
583103 0
583228 0
583269 50
583329 51
583357 0
583370 139
583393 0
583403 0
583473 12
583527 0
583636 5
583689 0
583710 0
583767 39
583813 0
583998 85
584119 0
584614 0
584660 0
584737 15
584774 0
584828 0
584840 15
584855 0
584858 0
584927 0
584966 0
585110 0
585242 0
585482 14
585563 0
585608 0
585644 0
585653 0
585671 0
585755 0
585898 7
585904 30
585970 0
585979 95
586027 0
586055 0
586096 0
586246 0
586496 0
586621 33
586719 0
586902 16
586938 0
587010 0
587055 15
587109 0
587145 2
587451 24
587627 0
587667 14
587777 32
587846 0
587855 0
587972 0
588161 0
588260 7
588486 0
588503 0
588509 2
588574 0
588659 0
588683 0
588725 0
589447 31
589582 0
589604 0
589636 13
589733 6
589850 0
589852 0
589858 0
589990 53
590021 8
590036 0
590180 116
590199 0
590315 0
590387 0
590468 4
590660 0
590672 12
590675 43
590714 0
590720 24
590738 0
590741 5
590846 12
590907 0
590927 0
591297 9
591435 0
591664 0
591710 0
591748 4
591820 169
591838 46
591850 0
592000 0
592018 1
592045 0
592146 0
592239 0
592242 0
592354 0
592362 0
592431 0
592524 0
592555 0
592596 0
592903 4
592914 7
592989 23
593037 0
593193 0
593259 0
593265 0
593283 7
593370 21
593445 0
593664 52
593949 0
593970 0
594021 160
594124 0
594326 0
594352 0
594395 0
594523 0
594527 1
594557 1
594611 9
594653 0
594668 0
594734 0
594754 0
594786 0
594800 59
594815 0
594818 0
594851 11
594863 72
594867 86
594914 26
594947 0
595013 0
595048 0
595396 0
595444 0
595452 0
595562 0
595607 0
595646 0
595654 0
595718 67
595817 0
595898 0
595927 0
596009 0
596035 0
596057 93
596189 6
596294 0
596603 0
596723 0
596757 0
596941 0
596998 110
597085 0
597100 0
597166 26
597203 0
597244 0
597298 8
597469 6
597517 139
597520 6
597559 0
597577 0
597637 34
597731 0
597897 0
598005 0
598434 0
598533 20
598626 0
598652 3
598868 1
598877 8
598895 0
598910 0
599043 57
599183 160
599282 167
599560 0
599601 0
599648 10
599692 9
599709 57
599782 0
599794 57
599834 9
599858 60
599897 0
599912 0
599922 0
599924 13
599965 0
599969 0
599980 0
599991 0
600324 45
600378 0
600426 44
600711 11
600728 16
600735 91
600798 10
600819 0
600894 8
600936 0
600993 25
601041 0
601098 102
601189 11
601197 51
601621 0
601689 99
601751 47
601815 6
601830 0
601892 0
601929 148
601981 0
602119 18
602233 0
602281 35
602317 9
602434 0
602497 0
602631 0
602747 0
602781 0
602828 0
602851 5
602854 12
603086 0
603186 177
603279 0
603407 0
603438 17
603958 0
604028 0
604036 0
604090 63
604096 6
604267 80
604360 8
604371 0
604384 5
604586 53
604624 0
604782 0
604794 4
604802 44
604913 0
604970 0
604999 0
605050 0
605161 0
605163 0
605176 114
605314 0
605479 0
605488 0
605720 0
605730 0
605772 0
606077 0
606212 14
606266 0
606458 0
606622 27
606699 0
606718 0
606847 14
606877 0
607023 0
607222 1
607240 3
607419 0
607503 0
607601 0
607647 0
607938 29
608124 7
608172 924
608220 0
608262 0
608356 0
608409 361
608412 0
608457 0
608463 14
608600 6
608829 60
608855 42
608925 14
609009 0
609525 32
609636 42
609990 0
610006 0
610073 57
610291 0
610323 45
610377 9
610467 0
610632 53
610647 0
610824 0
611003 27
611039 0
611076 0
611265 0
611310 0
611649 15
611668 0
611677 0
611693 22
611726 0
611761 0
611824 29
611832 11
611835 0
611844 0
611850 0
611855 0
611866 0
611916 0
611947 0
611985 0
612096 0
612108 0
612150 56
612348 22
612360 0
612366 0
612663 0
613038 36
613198 0
613360 24
613462 11
613630 60
613714 142
613780 32
613852 0
613876 0
614081 16
614090 20
614105 26
614183 0
614245 26
614532 12
614540 0
614665 0
614719 11
614731 69
614734 368
614815 0
614852 65
615019 7
615073 49
615262 4
615289 0
615496 0
615571 0
615625 0
615661 0
615679 0
615817 0
615825 0
615993 0
616172 5
616238 0
616413 0
616456 59
616497 0
616504 0
616672 84
616891 107
617097 1
617114 29
617134 0
617205 124
617235 77
617337 228
617367 92
617402 0
617511 3
617517 10
617526 181
617775 5
617936 56
617978 29
618079 0
618086 0
618091 0
618094 0
618098 0
618106 0
618114 0
618527 2
618681 52
618823 32
618835 316
618837 4
618857 0
618871 0
618891 22
618944 14
618962 31
618996 88
619000 20
619119 45
619224 99
619242 19
619287 82
619305 116
619425 27
619679 0
619684 0
619691 0
619752 112
620022 8
620079 7
620129 0
620183 0
620332 99
620408 52
620528 69
620741 0
620755 0
620802 102
620939 57
620968 55
621116 0
621317 0
621346 0
621355 0
621670 0
621680 0
621740 0
621765 0
621978 0
622028 0
622043 0
622149 0
622167 0
622199 42
622322 2
622337 6
622454 0
622975 0
623010 8
623067 106
623185 0
623573 0
623581 17
623622 0
623672 0
623721 12
623745 0
623776 23
623814 70
623816 117
623855 0
624035 28
624077 4
624083 577
624245 38
624267 0
624290 33
624432 0
624484 40
624491 0
624496 102
624542 0
624684 0
624714 12
624724 18
625207 10
625211 22
625231 26
625243 130
625316 0
625432 39
625603 434
625628 0
625733 3
625894 55
625930 0
625987 30
626059 17
626185 12
626272 0
626663 96
626683 0
626688 0
626692 0
626708 159
626990 0
627053 34
627254 0
627436 0
627551 29
627745 0
627817 5
627841 0
628018 0
628126 0
628270 8
628324 68
628327 0
628333 0
628449 0
628806 17
628955 25
628972 0
629094 21
629287 15
629321 0
629352 0
629398 24
629449 0
629608 0
629650 0
629884 72
629913 9
630063 0
630194 0
630263 0
630269 0
630362 0
630377 0
630386 0
630410 0
630422 0
630449 0
630473 17
630506 0
630554 0
630605 19
630626 0
630882 9
631079 0
631307 0
631342 0
631354 0
631481 0
631775 0
631933 10
632002 70
632011 0
632164 0
632199 0
632388 0
632445 30
632701 0
632724 1
632748 0
632868 99
632872 18
632966 41
633179 57
633188 48
633494 43
633593 0
633824 87
634020 37
634032 0
634052 109
634131 0
634169 224
634175 45
634378 0
634712 5
634837 0
634860 0
634874 0
634888 48
634915 0
635016 61
635107 116
635113 78
635163 8
635192 0
635214 0
635226 24
635274 960
635354 66
635527 0
635559 32
635628 0
635645 0
635793 51
635880 0
636057 1
636180 0
636270 0
636356 0
636413 27
636591 40
636594 174
636708 115
636741 19
637061 0
637104 24
637137 79
637164 53
637295 9
637497 0
637562 0
637707 9197
637766 414
637805 7
637817 0
637899 0
638109 69
638322 0
638565 6
638574 183
638733 129
638910 0
638959 74
639079 0
639723 0
640234 112
640331 40
640344 67
640380 18
640743 0
640752 0
640781 0
640821 0
640881 0
641040 16
641172 1
641236 0
641376 0
641415 61
641458 10
641465 0
641699 0
641843 0
641909 21
641948 32
641980 0
641993 53
642023 0
642140 37
642361 0
642701 6
642775 0
642811 0
643289 0
643340 24
643459 25
643595 0
643647 19
643921 0
643996 9
644053 31
644078 0
644328 0
644440 0
644447 0
644475 0
644509 1
644539 75
644636 0
644776 0
644780 0
644816 1
644986 0
644996 8
645008 0
645085 0
645095 0
645167 2
645251 55
645320 37
645359 0
645380 1
645425 0
645569 0
645617 52
645641 0
645854 0
645860 0
645873 53
645986 0
646168 49
646179 0
646240 0
646288 0
646400 0
646488 0
646556 0
646649 23
646778 49
646826 0
646844 1
646883 0
646892 0
646928 110
647096 16
647122 7
647258 84
647291 12
647294 10
647522 0
647528 0
647630 0
647654 0
647673 0
647681 38
647683 36
647842 14
647869 0
647880 53
647921 20
647924 3
648010 5
648032 0
648064 0
648217 0
648235 0
648292 0
648310 0
648376 10
648565 52
648568 0
648592 0
648694 0
648706 0
648750 0
648835 0
648841 0
648859 0
648862 0
649059 0
649070 0
649135 4
649177 0
649318 0
649320 0
649329 0
649333 0
649335 0
649343 0
649396 47
649409 3
649431 0
649464 0
649482 0
649486 0
649490 0
649499 0
649726 0
649735 25
649768 0
649960 43
650174 0
650274 74
650277 0
650394 26
650505 65
650596 0
650619 0
650781 0
650805 0
650847 50
650850 38
650916 2
650943 0
651051 5
651180 0
651192 0
651207 0
651567 0
651699 0
651705 0
651915 10
652017 0
652229 0
652242 0
652269 0
652408 0
652497 0
652779 7
652925 0
653006 68
653117 0
653198 0
653228 6
653285 12
653528 0
653594 0
653882 62
653915 0
654108 0
654134 0
654302 0
654317 0
654518 0
654638 0
654745 0
654776 51
654779 48
654806 0
655036 0
655049 105
655145 17
655178 0
655247 61
655286 0
655482 21
655719 3
655731 0
655923 1
655926 0
656010 0
656073 125
656079 69
656227 0
656444 0
656570 2
656879 0
656899 0
657377 6
657611 0
657639 0
657643 10
657659 82
657667 0
657822 39
657993 0
658002 51
658119 13
658158 36
658209 16
658245 0
658263 0
658644 58
658926 1
659036 18
659270 10
659363 15
659490 0
659634 11
659921 9
660266 0
660281 0
660366 0
660461 0
660501 0
660518 12
660548 11
660623 0
660817 0
660828 0
660855 39
660879 101
660981 0
660987 0
660992 0
661005 0
661038 0
661277 40
661316 312
661388 1
661406 0
661757 106
661811 3
661952 0
662345 0
662591 0
662706 64
662796 21
662916 0
662956 6
663029 0
663042 18
663075 8
663092 0
663102 0
663163 0
663198 0
663285 67
663354 42
663396 0
663537 0
663658 9
663838 192
663844 101
663859 152
663898 60
663970 74
664312 31
664366 0
664447 86
664465 0
664495 92
664608 0
664627 53
664663 0
664726 10
664873 0
665139 0
665157 49
665220 29
665355 0
665418 0
665457 4
665481 53
665507 0
665514 0
665658 8
665940 32
666012 0
666027 0
666164 19
666291 0
666329 27
666374 0
666475 0
666604 0
666716 0
666767 0
667049 0
667061 3
667070 0
667073 29
667160 18
667202 8
667250 69
667289 0
667483 0
667536 0
667560 0
667745 251
667793 0
667896 0
667909 0
667949 0
667979 0
667982 0
668199 1
668363 2
668450 0
668495 0
668561 0
668603 0
668681 2
668966 21
668970 0
669134 0
669275 43
669519 45
669608 0
669628 0
669649 150
669673 0
669972 1
670002 0
670430 0
670473 0
670743 0
671199 0
671262 0
671294 0
671655 0
671702 0
671783 0
671795 0
671819 0
671956 16
671978 0
672144 0
672684 0
673056 31
673144 33
673162 0
673165 0
673219 44
673248 0
673302 0
673405 1
673556 0
673565 0
673586 0
673633 110
673773 0
673968 0
674165 61
674309 46
674313 19
674342 0
674594 4
674663 0
674666 8
674746 54
674786 200
674810 22
674828 0
674900 0
674925 0
674975 0
675299 0
675452 0
675479 89
675738 11
675749 26
675808 0
675899 14
675902 46
675944 0
676034 15
676067 3
676130 0
676160 0
676451 27
676556 15
676568 7
677156 80
677165 0
677348 0
677408 0
677432 48
677636 9
677640 59
677660 17
677704 0
677716 0
677763 0
677794 119
677814 50
677817 109
677846 0
677942 0
678138 0
678183 0
678273 0
678402 0
678525 6
678585 105
678737 81
678821 220
678866 0
678993 0
679101 109
679108 0
679240 59
679243 66
679253 24
679261 9
679285 0
679305 0
679384 6
679453 0
679483 0
679564 44
679787 0
679975 20
680501 0
680581 0
680584 31
680618 0
680720 0
680869 1
681120 78
681220 0
681337 0
681448 2
681592 29
681621 0
681644 0
681668 0
681699 0
681777 0
681801 56
682191 0
682328 0
682533 0
682730 5
682808 25
682985 0
683162 0
683321 0
683411 0
683597 235
683609 0
683633 0
683681 10
683684 1
683808 0
683821 7
683833 0
683908 0
684008 0
684018 0
684046 0
684115 0
684145 24
684256 16
684259 0
684265 47
684324 27
684480 0
684636 0
684689 0
684879 11
684964 39
684978 23
684993 34
685137 0
685194 0
685365 23
685440 8
685620 4
686147 0
686273 0
686304 0
686321 30
686457 0
686681 46
686684 0
686724 0
686835 12
686843 0
686886 0
686922 0
686987 7
686990 13
687227 4
687275 31
687323 25
687368 78
687741 41
687881 0
687921 24
687933 0
687981 7
688110 52
688221 1
688272 0
688509 0
688788 4
688887 0
688995 0
689001 0
689098 2
689176 0
689255 0
689307 11
689471 0
689712 107
689754 11
689760 22
689898 0
689954 0
689984 0
690020 59
690170 0
690248 63
690329 29
690356 55
690404 197
690473 52
690554 166
690605 34
690611 0
690913 0
690931 11
690952 0
691043 10
691172 0
691184 5
691256 4
691289 69
691475 5
691728 82
691789 122
691861 0
691866 3
691870 35
691876 6
691891 0
691896 0
691902 5
691906 0
691945 45
692264 45
692279 0
692324 0
692339 0
692588 70
692791 15
693089 0
693236 39
693347 0
693428 0
693595 0
693647 0
693850 0
694102 85
694663 16
694687 5
694690 15
694721 0
694809 0
694843 0
695053 0
695121 9
695134 0
695307 14
695507 0
695574 2
695631 0
695640 0
696121 0
696162 0
696375 0
696537 0
696693 14
696725 0
696752 89
696840 0
697044 0
697143 28
697161 0
697232 0
697260 0
697326 0
697372 0
697413 0
697428 60
697605 0
697761 15
697887 10
697899 0
697976 0
698055 0
698067 0
698100 39
698190 0
698442 0
698514 0
698754 0
698779 0
698865 0
698883 0
699291 0
699309 0
699551 1
699584 0
699620 0
699729 0
699810 27
699831 0
699906 0
700035 0
700077 24
700269 325
700413 0
700737 0
700911 0
700923 0
700932 11
701191 42
701476 0
701509 18
701517 26
701573 107
701579 7
701618 0
701701 0
701708 0
701762 0
701866 0
701930 0
701960 0
702437 0
702528 0
702633 0
702737 25
703461 0
703688 0
703822 11
703912 0
703960 0
704056 117
704220 0
704513 0
704557 0
704823 0
704843 0
705014 17
705200 7
705212 0
705484 0
705521 2
705530 6
705566 0
705722 0
705838 15
705850 0
706141 0
706480 0
706484 0
706643 18
706661 0
706951 0
706967 0
706973 20
707027 147
707042 0
707054 0
707093 25
707375 0
707584 103
707648 0
707668 0
707800 31
707894 0
708327 0
708379 2
708382 0
708406 14
708634 7
708811 0
709067 0
709096 0
709249 40
709297 0
709312 0
709339 14
709409 0
709447 15
709555 0
709561 0
709583 0
709612 0
709732 0
709816 52
709918 9
709981 49
710005 0
710081 0
710098 80
710170 0
710218 11
710303 40
710306 37
710319 0
710349 0
710396 0
710879 0
710933 0
710937 0
710983 0
711035 0
711071 0
711192 0
711228 0
711357 47
711363 0
711468 0
711721 0
711741 33
711876 0
711972 0
712006 0
712030 0
712074 0
712152 66
712164 0
712344 0
712449 0
712461 0
712467 0
712512 9
712527 0
712671 0
712740 0
712878 84
712923 0
712962 0
712977 43
713067 0
713076 0
713155 0
713208 0
713256 0
713374 0
713382 0
713394 0
713538 0
713547 5
713574 146
713636 0
713649 15614
713682 0
713865 11
713934 17
714042 233
714086 88
714153 88
714174 0
714300 101
714346 195
714462 0
714675 0
714714 0
714742 40
714758 0
714785 19
714872 0
715019 14
715070 62
715109 72
715118 13
715184 0
715247 34017
715539 0
715607 0
715692 0
715721 0
715990 0
716198 0
716231 38
716240 5
716242 19
716258 0
716277 11
716283 0
716429 0
716466 0
716600 0
716654 141
716741 0
716868 0
716918 0
716931 0
716993 5
717005 0
717047 0
717059 51
717119 18
717215 157
717272 0
717344 10
717350 21
717373 34
717418 0
717682 5
717689 0
717930 0
717954 0
717972 0
718113 0
718149 201
718194 0
718247 0
718262 0
718542 45
718584 80
718590 23
718632 0
718674 39
718785 63
718810 0
718902 11
718971 0
719156 0
719162 0
719177 0
719391 21
719555 0
719572 0
719819 0
719925 0
720266 0
720393 3
720420 0
720435 0
720447 2
720483 1
720562 0
720597 65
720644 0
720839 0
720963 32
721035 0
721047 1
721059 0
721077 0
721101 0
721299 0
721369 0
721390 0
721432 147
721464 1
721495 27
721666 0
721675 58
721793 0
721813 0
722355 0
722373 0
722418 82
722629 0
722652 0
722784 6
723103 32
723143 11
723149 27
723197 44
723254 0
723363 0
723428 28
723476 0
723517 0
723527 0
723559 0
723563 30
723605 0
723645 67
723710 0
723821 0
723866 105
724067 0
724193 229
724205 30
724249 139
724429 21
724457 347
724466 139
724557 0
724643 86
724712 17
724733 128
724784 158
724835 10
725009 132
725065 31
725122 153
725179 0
725206 131
725227 0
725452 9
725515 68
725518 47
725528 0
725632 0
725650 42
725660 0
725737 0
725800 81
725803 112
726204 19
726265 8
726340 34
726379 0
726409 236
726496 23
726514 263
726523 8
726550 0
726571 35
726641 77
726765 0
726773 15
726853 0
726870 11
726873 141
726877 4
726917 1
727021 0
727094 0
727104 42
727363 40
727453 41
727507 82
727574 0
727581 37
727599 0
727715 0
727818 75
727872 73
727887 94
727961 0
727980 105
728139 0
728271 69
728286 0
728297 0
728361 0
728430 93
728478 0
728624 124
728702 0
728768 44
728946 0
729047 0
729271 0
729327 0
729449 0
729548 0
729614 0
730033 14
730176 0
730216 0
730528 0
730588 17
730603 16
730788 10
730878 4
731030 0
731444 19
731546 0
731555 0
731633 0
731699 0
731768 0
731993 0
732030 13
732032 0
732076 0
732088 0
732090 0
732126 7
732129 37
732215 14
732393 121
732395 12
732588 0
732630 17
732768 113
732810 0
732851 22
732885 39
732918 0
732932 0
732986 4
733015 0
733175 0
733273 0
733475 0
733503 0
733560 57
733563 64
733583 5
733593 27
733602 45
733638 0
733659 31
733703 22
733849 51
734013 0
734116 0
734149 0
734526 0
734628 0
734682 32
735235 2
735295 0
735586 7
735635 0
735644 0
735661 13
735676 0
735807 0
735839 0
735920 62
736011 0
736028 12
736085 0
736295 10
736322 4
736357 0
736375 0
736391 0
736564 0
736567 0
736589 0
736592 0
736597 0
737003 30
737095 0
737120 37
737183 0
737294 0
737405 0
737556 0
737880 5
737947 2
738041 0
738084 12
738114 25
738237 0
738304 0
738345 20
738378 0
738390 44
738585 4
738597 0
738636 0
738675 0
738776 0
738861 0
738876 0
739122 0
739190 0
739219 0
739230 0
739305 0
739346 0
739387 0
739445 0
739490 0
739631 6
739679 0
739804 0
739985 0
740084 5
740212 2
740215 2
740362 0
740518 0
740536 4
740545 28
740551 0
740658 0
740692 3
740764 4
740767 0
740818 1
740848 0
740881 0
740905 4
740980 89
741197 0
741212 0
741305 0
741452 0
741488 0
741560 0
741663 0
741679 0
741731 0
741755 0
741821 0
741830 0
741842 3
741860 0
741908 0
741965 0
741977 0
741986 0
742064 606
742103 0
742112 0
742118 9
742332 0
742392 0
742439 0
742461 0
742505 28
742519 23
742730 0
742745 1
742766 1
742787 0
743033 0
743131 0
743285 7
743336 80
743440 0
743501 0
743588 4
743726 0
743999 0
744030 0
744186 14
744240 0
744488 0
744501 47
744600 0
744621 44
744695 0
744867 12
745231 0
745585 1
745645 0
745648 18
745838 0
745853 0
745864 0
745932 26
745983 84
746103 0
746163 0
746187 0
746190 115
746226 0
746250 3
746568 0
746586 30
746660 68
746720 54
746852 0
747216 0
747240 0
747300 0
747318 177
747396 0
747405 0
747416 0
747429 3
747545 0
747755 0
747763 0
747810 0
748031 0
748181 0
748190 0
748264 0
748423 0
748510 0
748690 0
748781 0
748799 0
749063 0
749138 0
749234 53
749635 0
749670 0
749843 0
749905 3
749992 0
749995 0
750085 0
750367 0
750397 0
750415 22
750571 3
750625 0
750845 0
750863 0
750913 75
750924 8
750959 0
750993 0
751080 9
751121 0
751284 0
751359 10
751410 0
751518 2
751815 11
751890 45
751953 24
752133 10
752386 6
752463 0
752466 0
752579 0
752609 0
752731 0
752738 0
752907 0
753320 0
753338 3
753635 131
753644 16
753858 6
753908 11
753991 47
754051 0
754174 0
754191 0
754284 24
754438 1
754443 21
754576 15
754696 0
754717 0
754723 276
754774 0
754795 0
754942 4
755047 5
755059 15
755075 85
755086 158
755125 0
755409 60
755736 192
755871 18
755874 0
755927 60
755990 51
756401 98
756499 0
756616 0
756629 0
756840 53
756853 17
756898 4
756952 0
757014 71
757039 0
757110 7
757117 20
757138 0
757247 0
757570 0
757768 3
757854 47
757888 0
757893 0
757907 0
757916 8
758039 0
758063 31
758393 0
758417 0
758449 0
758678 195
758762 5
758886 0
759071 100
759155 4
759209 16
759218 0
759384 38
759449 13
759521 0
759617 6
759623 0
759780 0
760037 8
760073 120
760099 31
760112 77
760123 22
760133 0
760187 6
760340 0
760682 0
760709 2
760821 0
760861 85
760863 0
760871 13
760884 0
760896 12
760941 18
760956 0
760989 155
761071 0
761314 0
761415 0
761763 0
761802 0
761974 0
762225 11
762336 9
762351 3196
762747 0
762794 0
762801 6
762819 12
762821 50
762830 0
762858 0
762969 0
763038 0
763107 0
763392 6
763899 78
763950 55
764130 20
764175 25
764195 0
764316 74
764702 95
764780 0
764831 0
765006 0
765513 0
765679 0
765731 0
765933 0
766284 4
766485 212
766692 0
766756 8
766834 10
766868 0
766900 173
767015 122
767258 20
767300 0
767384 0
767416 0
767434 45
767468 0
767476 0
767615 0
767716 59
767812 48
767953 1232
768039 34
768178 0
768274 1
768373 39
768424 0
768480 17
768676 1
768709 0
769074 0
769101 0
769344 0
769353 0
769422 0
769521 0
769704 5
769767 0
769823 0
769982 11
770203 52
770312 0
770424 0
770540 0
770558 57
770747 7
770897 150
770909 0
771028 0
771107 0
771113 15
771122 20
771410 16
771587 0
771596 0
771605 1
771782 0
771812 0
772070 0
772085 0
772120 0
772166 0
772181 0
772256 0
772373 0
772378 0
772424 0
772514 0
772559 0
772610 0
772750 0
772769 0
772854 0
772952 0
772992 0
773084 0
773285 66
773342 0
773369 0
773419 79
773442 10
774525 0
774626 0
774665 0
774767 1
774788 0
775043 0
775073 0
775109 0
775250 0
775547 1
775659 0
775679 0
775713 0
775754 0
775994 0
776045 0
776108 0
776276 3
776288 0
776577 0
776586 0
776596 0
776601 38
776611 0
776621 0
776631 10
776645 66
776672 0
776686 12
777000 0
777582 194
777597 17
778188 0
778410 0
778644 0
778821 0
779303 0
779744 136
779870 72
779900 208
779966 0
779981 85
780269 0
780431 0
780537 0
780570 0
780629 0
780656 38
780872 9
781005 0
781076 0
781141 57
781212 6
781249 0
781266 0
781281 1
781338 0
781400 0
781455 0
781587 0
781759 0
781829 0
781868 0
781959 0
782006 0
782017 0
782025 0
782107 10
782984 11
783068 95
783086 55
783107 36
783215 125
783329 56
783335 6
783350 26
783677 0
784055 0
784255 0
784447 0
784524 0
784614 12
784622 115
784814 0
784916 176
785063 0
785155 0
785950 0
786123 7
786137 0
786224 0
786242 223
786656 49
787316 211
787328 60
787363 0
787514 0
787646 0
787689 0
787715 58
787721 10
788136 19
788192 0
788397 0
788913 8
788937 4
788982 0
789286 0
789356 0
789570 0
789904 14
789970 0
790015 0
790024 0
790036 8
790048 28
790060 8
790084 47
790105 0
790108 7
790136 5
790323 0
790400 0
790411 0
790597 17
790600 34
790643 232
790704 51
790878 40
791097 88
791217 81
791322 0
791445 4
791472 42
791517 24
791521 117
791572 2
791574 53
791581 5
792028 26
792195 153
792283 6
792339 0
792380 0
792389 0
792463 7
792581 76
792887 3
793338 42
793383 107
793386 48
793398 43
793535 0
793934 81
793962 0
794067 0
794106 115
794208 0
794238 0
794276 0
794299 0
794351 0
794439 0
794846 4
794968 26
795002 0
795075 0
795081 0
795113 0
795320 0
795474 0
795524 0
795537 0
795569 50
795571 12
795575 167
795781 45
795942 0
796002 14
796568 122
796590 38
796598 28
796607 0
796708 0
796750 0
796752 5
796756 0
796790 0
797028 0
797088 0
797133 0
797235 0
797541 0
797726 0
797884 0
797894 0
798015 0
798077 0
798324 0
798479 1
798525 0
798830 0
798839 0
799093 0
799130 0
799243 0
799286 0
799300 0
799313 99
799363 0
799417 0
799524 0
799537 0
799977 0
800146 0
800372 0
800440 0
800498 8
800528 0
800589 0
800643 0
800856 0
800958 30
800964 25
800974 31
801066 11
801120 22
801279 0
801306 7
801312 1
801358 0
801372 0
801485 0
801560 10
801593 36
801609 0
801644 0
801662 1
801674 57
801824 103
801851 0
802247 0
802478 0
802508 8
802661 0
802707 0
803013 0
803306 0
803361 0
803438 0
803469 0
803490 0
803505 0
803516 0
803526 0
803537 0
803545 0
803549 0
803589 0
803623 0
803765 52
803998 0
804008 14
804143 73
804148 12
804168 24
804255 0
804288 0
804296 0
804381 70
804449 9
804563 5
804609 49
804623 0
804641 0
804731 0
804749 55
804782 19
804803 0
804896 0
804924 0
804962 0
804980 0
805078 0
805147 28
805294 0
805341 0
805384 0
805627 0
805702 0
805711 0
805759 0
805789 0
805981 0
806066 0
806141 2
806173 0
806398 0
806426 0
806503 0
806559 3
806661 0
806754 43
806969 0
806988 47
806997 0
807003 70
807269 0
807291 7
807324 1
807363 0
807447 18
807544 0
807680 0
807752 0
807782 10
807851 0
807973 14
808145 0
808187 8
808202 1
808286 0
808412 0
808436 9
808457 0
808631 1
808732 0
808846 0
809022 0
809104 44
809431 0
809479 0
809482 26
809571 12
809667 0
809778 0
809818 0
809856 0
809938 0
810001 11
810124 31
810235 19
810321 0
810337 13
810415 0
810457 0
810636 0
810673 0
810698 0
810756 0
810799 0
810849 0
810875 0
810899 79
810912 755
810975 0
811017 0
811025 0
811087 0
811149 0
811196 0
811220 27
811355 0
811364 0
811374 0
811412 6
811423 0
811458 0
811538 0
811554 9
811710 17
811781 62
811867 0
811977 0
812167 85
812262 0
812289 68
812292 32
812388 0
812408 0
812422 0
812438 0
812446 0
812570 0
812619 0
812646 9
812670 7
812702 0
812747 0
812792 0
812820 4
812891 0
812900 0
812931 40
812964 0
813015 50
813039 0
813078 35
813081 54
813123 7
813183 0
813306 15
813371 8
813399 0
813416 2
813469 0
813539 72
813545 68
813549 141
813679 29
813688 10
813838 0
814066 0
814096 75
814109 2
814128 75
814158 67
814183 0
814319 38
814372 2
814433 0
814447 0
814595 0
814653 0
814675 0
814708 77
814870 29
814879 0
814913 0
814934 36
815051 0
815300 11
815592 47
815771 46
815906 0
816104 49
816123 24
816125 36
816230 0
816368 0
816406 0
816428 0
816472 0
816521 4
816737 50
816791 11
816932 95
816971 0
817136 0
817217 17
817352 0
817373 4
817423 5
817493 0
817500 108
817540 0
817565 0
817601 48
817626 0
817958 393
818117 10
818135 11
818217 0
818236 174
818278 0
818396 1
818603 0
818612 40
818717 0
818786 0
818904 22
819155 0
819286 0
819481 0
819560 0
819608 0
819617 0
819662 0
819823 0
820049 199
820195 0
820264 0
820461 0
820494 59
820590 30
820599 22
820632 13
820752 50
820800 0
820944 56
821094 10
821241 35
821352 7
821441 0
821483 0
821516 9
821633 35
821822 92
821885 0
821924 0
821954 0
821972 0
821975 0
822065 398
822095 0
822105 0
822134 1
822251 0
822314 0
822443 74
822497 26
822699 133
822834 36
822921 0
823086 90
823137 3
823170 0
823177 0
823201 0
823216 0
823226 55
823299 0
823307 0
823371 0
823377 0
823635 0
823954 0
824073 11
824093 0
824109 37
824187 0
824202 31
824344 0
824425 27
824565 69
824805 116
824895 68
825012 0
825103 0
825174 7
825342 478
825348 0
825387 0
825540 38
825582 0
825675 68
825743 45
825774 80
825907 0
825937 21
825958 0
825964 0
826156 0
826493 2
826583 0
826609 37
826633 0
826768 32
826771 14
826975 0
827095 50
827101 60
827281 0
827662 0
827953 0
828025 4
828055 0
828184 0
828322 0
828340 0
828513 0
828574 0
828902 0
828983 0
829050 0
829255 0
829517 0
829536 19
829545 50
829735 17
829786 0
829905 0
830092 58
830146 0
830227 0
830320 7
830443 0
830704 20
830716 0
830724 15
830786 0
830912 16
830951 0
831088 0
831236 35
831311 0
831560 0
831650 48
831716 0
832059 0
832066 0
832251 1347
832308 11
832512 5
832551 0
832731 11
832851 0
832938 0
832947 0
833046 43
833157 75
833193 2
833211 3
833232 0
833262 118
833295 119
833328 0
833394 0
833418 12
833433 0
833472 79
833626 0
833790 0
834042 0
834063 60
834069 0
834078 31
834285 54
834444 0
834525 0
834631 0
834760 0
834964 0
834972 0
835098 54
835351 2
835384 0
835472 0
835504 63
835534 0
835546 18
835618 0
835630 0
835772 0
835873 0
835888 0
835931 0
836782 21
836843 0
837033 8
837172 8
837186 0
837452 0
837530 0
837585 0
837597 217
837756 0
837832 0
837957 5
837996 0
838036 0
838065 102
838102 17
838137 0
838233 0
838302 0
838422 0
838488 0
838535 0
838585 0
838704 0
838759 0
838769 0
838799 74
838823 48
838891 2
839122 0
839179 121
839407 76
839470 0
839509 51
839668 1
839707 76
839749 16
839797 136
839812 33
839902 0
840101 23
840155 107
840164 236
840758 66
840766 0
840779 0
840796 42
840842 8
840986 59
840992 0
841007 0
841151 35
841217 0
841314 0
841392 0
841582 12
841661 30
841663 116
841810 3
842132 0
842134 0
842150 0
842348 1
842444 0
842498 64
842592 0
842651 0
842708 3
842759 3
842792 10
842924 0
843140 0
843221 138
843245 44
843362 51
843497 0
843566 22
843583 0
843838 66
843882 0
844048 11
844164 0
844174 0
844204 30
844216 0
844272 0
844286 0
844310 0
844318 0
844431 0
844546 0
844617 0
844630 0
844747 0
844924 0
845026 0
845086 0
845170 0
845200 0
845260 0
845332 0
845410 0
845443 0
845562 0
845742 0
845895 73
845951 0
846003 0
846360 6
846383 0
846405 0
846993 80
847092 0
847130 0
847324 0
847449 123
847459 0
847590 0
847636 0
847885 0
847930 0
848107 108
848490 0
848606 0
848687 0
848820 40
848920 0
848944 2965
849106 12
849188 0
849498 1
849635 5
849684 0
849688 0
849705 0
849889 1
850143 0
850179 0
850256 20
850268 156
850285 0
850332 0
850460 1
850550 11
850619 40
850742 25
850916 36
851006 72
851106 1
851146 12
851233 0
851249 0
851361 12
851383 190
851393 57
851417 61
851541 26
851692 0
851915 34
852014 32
852236 0
852626 85
852776 78
852855 160
853211 0
853229 0
853310 0
853370 11
853376 0
853456 0
853480 86
853491 0
853621 12
853786 23
853882 25
854017 30
854032 25
854038 0
854089 31
854095 0
854104 0
854120 0
854435 0
854539 17
854608 0
854719 16
854788 0
854815 0
855150 0
855310 0
855322 0
855325 30
855490 0
855520 0
855586 0
855593 12
855644 15
855926 0
855974 47
855989 0
856106 16
856277 0
856394 0
856401 0
856465 0
856788 18
856917 9
856923 107
857013 0
857043 0
857154 5
857229 63
857247 0
857271 0
857469 75
857472 179
857493 0
857568 8
857674 22
857757 7
857792 5
857794 1
857901 36
857913 0
857921 0
858093 0
858159 0
858171 9
858213 17
858228 0
858238 6
858425 31
858434 0
858605 0
858866 0
858986 0
859028 0
859070 16
859139 0
859154 16
859187 0
859445 6
859447 39
859505 0
859771 0
859786 0
860032 0
860233 0
860272 24
860287 87
860439 44
860523 24
860542 58
860554 7
860582 10
860587 38
860658 56
860806 0
860854 53
860917 6
860960 0
861025 13
861028 74
861052 69
861082 10
861115 18
861172 62
861268 60
861463 41
861846 29
861852 0
861999 13
862020 0
862208 42
862481 100
862529 0
862601 105
862700 31
862835 0
862853 0
862936 0
862943 25
863358 3
863380 0
863413 8
863548 0
864037 0
864093 0
864161 0
864178 0
864241 6
864298 2
864407 0
864461 85
864465 0
864471 0
864504 0
864573 0
864597 0
864797 8
864812 0
864854 0
864896 38
864902 51
864965 0
865100 8
865370 28
865435 0
865448 42
865652 1
865658 54
865665 2
865690 0
865736 0
865811 15
865823 1
865898 76
865985 104
865994 0
866066 62
866138 0
866224 0
866276 0
866305 0
866351 0
866363 85
866429 15
866441 106
866531 2095
866555 0
866606 35
866660 0
866699 0
866710 0
866798 34
866927 0
867167 0
867347 38
867464 194
867581 32
867617 78
867646 0
867746 4
867762 25
867791 0
867815 0
867869 0
867920 0
868169 62
868520 0
868697 2
868707 0
868872 0
868934 0
869003 44
869166 0
869174 0
869291 11
869311 0
869399 0
869510 27
869520 0
869669 0
869704 0
869899 9
870085 14
870130 0
870157 12
870231 0
870264 0
870355 0
870502 0
870511 19
870532 0
870544 0
870790 0
870899 0
871068 111
871104 0
871146 0
871159 0
871683 15
871695 0
871832 0
871866 0
871932 106
872026 0
872074 0
872417 0
872503 0
872623 0
872977 0
873181 0
873190 0
873232 0
873292 6
873343 0
873358 15
873364 0
873370 0
873457 17
873481 0
873511 5
873577 6
873592 3
873637 3
873781 9
873826 0
873874 0
874105 0
874165 0
874261 0
874317 3
874371 0
874380 5
874467 0
874506 15
874758 59
874878 0
875378 0
875609 9
875627 5
875723 6
875762 24
875765 40
876128 8
876188 0
876219 0
876251 8
876362 0
876443 20
876722 5
876747 0
876749 16
876760 0
876816 21
876820 21
876835 0
876842 69
877088 0
877165 51
877304 27
877590 2
877744 0
877965 5
878028 0
878046 104
878109 0
878155 144
878164 36
878548 0
878742 0
878791 4
878843 4
878888 4
878978 0
879260 0
879308 0
879363 0
879519 0
879743 0
879907 0
880063 0
880069 0
880126 0
880219 0
880270 0
880393 0
880585 0
880854 7
880922 0
881084 0
881388 9
881467 35
881753 68
881783 0
881926 0
881932 25
882028 26
882250 63
882418 25
882454 7
882490 66
882556 37
882598 0
882610 11
882666 5
882686 52
882819 33
882852 0
883122 0
883422 52
883425 14
883437 119
883516 17
883556 43
883617 0
883656 28
883676 2
883702 0
883775 14
883808 118
883864 20
883880 49
883937 28
883973 0
883981 14
884144 27
884172 0
884218 0
884315 0
884366 0
884468 90
884479 0
884585 0
884613 8
884675 0
884677 0
884741 20
884793 0
884874 17
884909 0
884927 3
884954 136
884966 6
884978 43
884996 0
885005 305
885024 106
885076 17
885090 61
885130 0
885182 0
885376 0
885382 0
885432 0
885467 0
885485 0
885495 29
885632 5
885743 5
885748 87
885757 0
885775 20
885805 0
885809 0
885821 0
885833 33
885843 2
885854 0
885869 0
885946 0
886206 31
886236 0
886245 0
886360 0
886427 0
886533 0
886547 3
886560 14
886633 41
886659 32
886685 9
886689 94
886710 18
886736 14
886870 66
886983 89
887066 0
887093 127
887130 851
887213 1
887232 107
887238 56
887367 13
887400 12
887603 3514
887705 28
887846 1
887867 166
887987 22
888311 371
888602 0
888682 209
888849 0
888887 77
888920 0
888949 52
889059 0
889063 44
889093 0
889457 51
889767 0
889821 0
889940 7
889952 0
890238 0
890398 0
890447 45
890476 0
890498 0
890602 69
890648 0
890669 45
890686 20
890779 0
890913 0
890931 14
890947 0
891000 0
891067 1
891141 0
891579 103
891639 6
891684 2
891723 0
891732 0
891797 0
891819 0
891876 0
891999 0
892016 0
892086 0
892117 0
892373 0
892391 0
892524 0
892530 0
892604 17
892720 0
892760 0
892763 113
893105 38
893113 28
893150 0
893189 2
893198 8
893339 0
893401 52
893462 68
893549 0
893631 135
893666 0
893676 0
893682 0
893700 0
893741 13
893758 0
893786 0
893803 0
893863 0
893887 2
894083 0
894163 15
894370 0
894463 0
894857 0
894894 0
895107 0
895131 0
895258 3
895262 29
895323 0
895325 6
895347 4
895478 0
895667 0
895802 0
895838 1
896048 0
896141 0
896174 0
896297 42
896357 0
896444 0
896548 82
896656 0
896671 1
896710 42
896989 0
897334 26
897383 0
897553 3
897586 70
897622 28
897643 50
897790 9
897793 0
897968 0
898150 12
898246 0
898438 6
898504 52
898576 18
898609 0
898615 200
898636 44
898675 0
898853 0
899008 0
899080 0
899101 0
899122 42
899164 14
899176 0
899327 0
899332 0
899384 30
899436 21
899513 0
899573 0
899582 0
899590 24
899594 35
899768 0
899786 22
900089 0
900137 0
900197 4
900203 17
900335 0
900377 0
900380 89
900563 0
900629 0
900636 0
900659 490
900668 0
900755 21
900930 0
901020 0
901023 65
901095 0
901185 0
901224 40
901245 24
901257 15
901278 57
901500 0
901503 0
901542 22
901641 21
901680 122
901803 16
901893 0
902124 0
902148 16
902211 0
902217 59
902253 0
902265 0
902413 0
902422 0
902429 0
902460 0
902506 0
902722 13
902926 80
902956 0
903097 15
903100 11
903160 0
903178 93
903199 32
903238 0
903649 0
903664 0
903822 44
904126 18
904336 60
904351 0
904363 0
904432 0
904612 0
904627 46
904687 0
904699 0
904716 0
904777 0
904780 23
904880 0
904887 0
905102 0
905162 0
905181 0
905249 11
905385 0
905411 0
905447 1
905516 0
905525 0
905896 0
906181 0
906216 0
906364 36
906373 0
906732 0
906763 0
906775 0
906783 0
906817 0
907189 0
907360 0
907402 3
907612 0
907884 0
907949 0
908070 0
908169 0
908208 0
908301 3
908364 0
908412 0
909145 0
909196 11
909215 2
909285 0
909290 0
909298 87
909303 0
909385 0
909433 38
909568 12
909655 145
909658 0
909778 0
909802 0
909817 0
909862 0
910110 0
910135 0
910168 21
910179 0
910305 0
910317 36
910552 0
910596 0
910610 0
910708 0
910726 0
911316 0
911351 0
911355 22
911664 0
911730 29
911796 0
911835 0
912057 0
912096 0
912228 0
912270 0
912324 0
912765 1
912783 0
912873 0
912883 18
912964 0
912984 0
912995 0
913011 0
913087 0
913139 0
913141 0
913143 0
913147 0
913152 0
913367 89
913440 0
913502 23
913526 22
913580 17
913598 2
913902 114
913922 0
914027 11
914042 0
914291 31
914323 52
914327 144
914480 5
914795 38
914993 0
915057 0
915103 0
915401 0
915766 88
915805 10
915889 0
916000 0
916302 7
916316 0
916353 0
916377 0
916385 0
916579 130
916588 109
916594 23
916742 0
916837 0
916843 13
916879 44
916890 0
917035 18
917047 0
917213 0
917266 70
917289 0
917301 0
917329 36
917336 4
917404 0
917673 14
917802 0
917870 53
917916 32
918045 58
918122 0
918139 1
918161 18
918203 1
918266 0
918440 0
918632 0
918971 0
919130 0
919154 0
919351 0
919430 0
919540 0
919588 0
919639 31
919661 0
919718 0
919753 0
919816 0
919865 0
919922 0
919925 0
920063 35
920101 0
920139 0
920579 0
921204 0
921637 0
921763 0
921823 0
921998 14
922165 1
922309 45
922327 72
922409 17
922411 21
922700 0
922760 0
922889 0
922931 0
922982 0
922997 2
923129 14
923181 0
923216 0
923222 0
923288 0
923456 33
923471 0
923579 0
923603 46
923617 0
923816 0
923915 48
923948 27
923951 135
924115 3
924271 0
924334 0
924517 0
924559 0
924658 0
924667 0
924688 8
924692 0
924730 0
924786 0
924811 81
924866 39
924925 0
924950 0
924968 0
924992 0
925015 0
925057 0
925357 0
925363 0
925502 0
925546 0
925564 0
925579 0
925596 0
925687 0
925690 0
925710 19
925771 99
925859 82
925861 130
925881 21
925914 3
925986 72
926036 27
926046 10
926057 0
926086 112
926088 73
926123 0
926147 1
926166 42
926168 36
926215 31
926234 0
926245 0
926255 0
926361 0
926406 0
926451 0
926472 0
926544 0
926658 6
926691 0
926761 0
926853 0
926869 0
926961 18
927037 0
927041 17
927078 0
927089 0
927123 0
927206 0
927286 0
927299 0
927303 16
927309 0
927385 23
927409 0
927422 0
927593 0
927967 299
927971 0
928130 0
928242 165
928290 80
928472 65
928712 396
928865 51453
928982 134
929264 304
929267 692
929321 48
929483 49
929546 192
929699 271
929756 713
929879 426
929903 76
929952 0
929969 70
930125 865
930133 351
930445 89
930454 0
930482 0
930581 0
930682 5
930730 194
930843 76
930964 0
931035 0
931053 5
931134 13
931260 0
931455 51
931458 185
931515 33
931722 0
931802 0
931998 877
932145 88
932175 420
932352 202
932397 147
932748 0
932862 35
932898 41
932998 0
933054 409
933168 97
933219 454
933336 2871
933348 120
933497 0
933656 112
933658 1127
933662 237
933670 104
933674 45
933698 1
933716 9
933725 0
933900 0
933951 0
934242 0
934266 257
934492 0
934514 0
934629 0
934839 2
934875 2
934897 0
935074 0
935089 150
935134 1
935228 0
935338 58
935858 0
935938 0
936191 0
936208 13
936324 3
936649 0
936830 257
936858 30
936993 28
937028 39
937081 0
937153 96
937157 185
937167 1
937206 6
937501 0
937955 0
938056 17
938101 0
938225 27
938323 3
938464 0
938479 104
938515 19
938590 11
938713 3
938827 0
938929 3427
938995 86
939009 0
939157 0
939175 0
939292 0
939345 0
939439 0
939535 72
939668 4
939674 0
939690 3
939707 0
939709 0
939714 0
939725 0
939727 0
939738 0
939741 0
939745 0
939879 0
940233 0
940306 0
940310 106
940650 0
940758 0
940932 0
941002 0
941092 17
941421 0
942388 0
942394 0
942672 47
942951 59
943165 0
943195 0
943201 1
943453 0
943465 0
943531 0
943582 0
943935 0
943956 0
943971 7
944245 0
944563 26
944588 0
944708 0
944715 0
945008 84
945176 12
945456 0
945501 0
945614 0
945768 0
945790 0
945916 8
945919 0
946015 0
946132 0
946168 0
946186 0
946381 0
946423 0
946612 0
946715 18
946762 0
946993 0
947044 208
947116 15
947356 0
947377 0
947493 22
947808 5
947865 0
948024 0
948073 0
948117 102
948663 0
948727 0
948790 0
948807 0
948919 28
949033 0
949120 0
949195 0
949222 11
949315 11
949429 68
949615 4
949933 0
950026 0
950284 0
950368 0
950455 0
950689 0
950740 0
950746 0
950794 0
950837 0
950872 3
950950 0
951001 0
951022 0
951200 0
951229 1
951253 0
951351 363
951559 29
951563 0
951574 7
951616 0
951969 0
952290 0
952474 0
952629 13
952926 123
953343 47
953470 26
953590 0
953644 13
953664 0
953778 110
953877 0
953883 44
953914 0
954255 0
954612 24
954699 76
954792 0
954900 61
955563 0
955647 27
955894 0
955929 0
955944 0
956020 5
956031 157
956034 33
956054 0
956134 60
956154 71
956166 55
956194 0
956229 0
956284 0
956413 0
956531 0
956675 0
956846 0
957052 0
957132 0
957134 0
957138 8
957150 0
957189 0
957370 0
957406 0
957569 0
957575 14
957605 0
957614 0
957710 0
957725 0
957850 0
957893 0
958073 0
958148 0
958250 14
958406 0
958728 0
958768 0
958775 0
958795 0
958890 0
958897 0
959113 0
959212 0
959274 0
959305 12
959392 2
959518 0
959632 0
959922 0
960143 24
960147 16
960176 0
960187 0
960235 0
960353 0
960449 0
960480 54
960509 1
960576 0
960581 54
960588 0
960668 107
960801 0
960866 0
961347 0
961370 0
961377 0
961384 0
961474 0
961711 34
961765 23
961783 9
961846 0
961879 15
962173 31
962254 24
962287 0
962356 0
962403 0
962412 59
962416 7
962481 0
962532 13
962608 0
962747 2
962774 87
962798 0
963138 0
963174 0
963202 54
963216 0
963364 0
963462 0
963618 0
963721 2
963729 0
963852 0
963888 5
964083 21
964119 0
964137 14
964511 0
964666 0
964697 19
964699 0
964798 8
964879 0
964909 0
965002 18
965113 70
965230 0
965300 0
965389 0
965424 0
965546 0
965559 0
965617 0
965733 0
965984 0
966110 0
966129 0
966141 0
966189 0
966612 0
966984 0
967222 2
967240 81
967380 27
967392 0
967404 36
967965 0
968209 26
968506 29
968530 0
968542 97
968602 21
968611 4
968720 0
968768 0
968960 0
968993 0
969074 45
969134 0
969206 0
969257 5
969349 0
969374 4
969383 0
969617 0
969704 0
969878 22
969905 0
969953 0
970163 46
970201 98
970370 34
970495 86
970522 0
970558 0
970681 0
970741 0
970753 7
970826 6
970892 8
971066 0
971112 0
971138 27
971359 128
971498 0
971692 0
972214 0
972268 7
972439 0
972547 0
972661 25
972739 0
972784 0
972827 46
972830 16
972860 0
973020 0
973182 0
973242 19
973245 401
973275 38
973404 14
973568 0
973628 0
973721 0
973742 0
973880 58
973932 0
973992 0
973997 0
974041 2
974049 0
974120 0
974206 0
974323 59
974326 57
974413 69
974455 0
974653 53
974857 356
974861 28
974875 48
974941 1
975067 33
975199 8370
975445 68
975448 162
975532 56
975591 0
975598 51
975609 49
975681 19
975702 1
975807 18
975966 0
976020 22
976156 0
976249 33
976282 0
976363 0
976369 25
976396 15
976606 3
976618 0
976672 111
976705 21
976915 0
977007 0
977023 41
977034 0
977044 1
977133 38
977229 0
977273 0
977404 0
977417 11
977755 0
977776 35
977817 0
977834 0
978033 0
978043 11
978066 0
978090 49
978111 37
978141 0
978173 0
978222 110
978306 31
978481 0
978488 0
978510 0
978519 0
978557 0
978597 0
978603 109
978691 69
978749 0
978777 0
978877 57
978881 19
978995 40
979007 0
979097 0
979109 0
979115 9
979142 0
979145 0
979181 6
979394 0
979439 5
979466 0
979490 0
979520 0
979532 0
979541 0
979910 0
979947 47
980057 54
980151 4
980384 0
980422 0
980531 21
980582 18
980714 83
980753 0
980933 19
980948 0
980969 0
981083 0
981168 0
981176 3
981192 22
981278 219
981311 0
981605 24
981620 166
981632 55
981767 0
981770 8
981857 7
981965 0
982055 53
982146 0
982230 0
982256 1
982315 0
982358 7
982561 10
982606 26
982622 0
982654 42
982706 0
982847 23
982916 0
983365 55
983375 1
983529 14
983554 41
983638 0
983997 0
984209 0
984412 4
984484 166
984487 0
984490 0
984592 0
984619 0
984628 117
984673 0
984769 0
984889 0
984940 0
984969 0
985018 0
985051 0
985057 19
985063 88
985102 0
985115 0
985219 0
985258 0
985263 0
985456 0
985489 5
985528 0
985648 0
985663 12
985675 220
985699 0
985756 39
985816 0
986011 0
986119 10
986182 0
986188 8
986209 14
986216 0
986402 0
986416 0
986506 0
986554 1
986830 35
986896 0
987046 73
987202 103
987514 39
987598 38185
987601 141
987697 43
987733 19
987778 0
987826 7
987835 30
987862 64
987913 0
987943 9
988005 8
988135 0
988399 66
988469 0
988559 17
988568 33
988577 8
988658 0
988913 0
989243 67
989255 343
989306 11
989366 1047
989406 53
989517 100
989574 0
989612 0
989634 0
989666 0
989763 0
989862 0
990009 0
990090 0
990105 0
990192 0
990239 0
990354 0
990414 0
990422 0
990441 0
990552 0
990636 0
990735 0
990945 0
991091 0
991140 0
991181 91
991187 0
991254 0
991488 74
991578 0
991723 0
991768 4
991821 51
991829 0
991971 0
992040 0
992082 79
992133 0
992148 0
992313 69
992325 0
992352 0
992388 0
992415 108
992511 93
992595 0
992606 147
992751 5
992766 0
992772 15
992829 1
992874 0
993120 3
993225 15
993232 40
993256 0
993699 0
993828 129
993918 5
993927 0
993942 105
994015 0
994054 0
994194 0
994619 85
994664 0
994718 32
994739 22
994745 74
994855 0
994897 19
994910 45
994973 10
994979 0
994987 0
995008 0
995018 0
995033 0
995044 0
995068 0
995119 0
995142 0
995170 0
995187 11
995296 25
995473 94
995524 27
995542 61
995701 99
996031 0
996040 0
996142 69
996274 27
996295 22
996301 0
996325 0
996370 62
996409 0
996520 76
996648 91
996725 37
997223 12
997341 4
997403 67
997475 358
997477 180
997481 115
997499 0
997542 2
997607 258
997641 0
997681 59
997684 4
997705 6
997710 43
997756 39
997768 0
997771 25
997915 0
997944 0
997963 66
998098 0
998122 66
998353 54
998434 0
998443 15
998452 189
998521 0
998543 0
998586 12
998642 0
998712 0
998759 0
998836 0
998969 0
999058 0
999077 0
999217 0
999251 0
999306 0
999334 12
999338 17
999362 0
999380 5
999441 0
999486 9
999530 51
999546 0
999660 1
999732 16
999744 17
999786 55
999795 33
999924 0
999950 0
999987 0
1000053 4
1000098 0
1000224 12
1000534 0
1000555 21
1000783 0
1000816 0
1000951 9
1000957 16
1001060 40
1001150 22
1001164 9
1001177 0
1001180 0
1001329 0
1001361 0
1001465 66
1001584 0
1002398 0
1002551 0
1002585 0
1002589 0
1002605 0
1002618 1
1002625 0
1002642 0
1002650 8
1002756 2
1002800 13
1002893 6
1003001 431
1003084 0
1003122 30
1003468 25
1003492 17
1003582 25
1003873 136
1003902 0
1003940 137
1003956 70
1003981 19
1003989 7
1004021 53
1004060 0
1004062 2
1004183 0
1004238 0
1004337 6
1004391 0
1004784 25
1004881 0
1005171 0
1005485 0
1005496 0
1005904 0
1006024 0
1006041 0
1006327 17
1006570 5
1006594 154
1006717 562
1006741 35
1006840 0
1006858 0
1007135 0
1007179 41
1007614 0
1007824 0
1007923 109
1007960 78
1008087 0
1008128 24
1008371 0
1008395 179
1008486 0
1008494 74
1008806 0
1008847 0
1008924 37
1008972 30
1009003 0
1009016 0
1009022 0
1009429 0
1009482 0
1009528 0
1009621 0
1009864 0
1009933 0
1010114 0
1010119 130
1010159 0
1010323 10
1010351 33
1010491 0
1010503 260
1010680 30
1010797 14
1010839 59
1010866 0
1010995 2
1011058 164
1011070 33
1011094 0
1011238 159
1011256 122
1011269 0
1011301 19
1011372 0
1011484 0
1011497 6
1011641 0
1011800 0
1011818 0
1011907 18
1012257 113
1012269 67
1012279 31
1012806 0
1012956 4
1013034 0
1013208 7
1013214 17
1013235 0
1013390 8
1013574 2
1013639 0
1013709 1
1013766 85
1013786 0
1013831 16
1013887 19
1014115 0
1014118 7
1014139 0
1014636 0
1014694 0
1014727 0
1014985 1
1015006 0
1015073 71
1015131 23
1015293 0
1015326 32
1015338 2
1015365 28
1015432 0
1015575 0
1015776 0
1015884 0
1015929 0
1015965 0
1016004 0
1016028 0
1016094 0
1016097 0
1016184 0
1016250 0
1016295 0
1016358 9
1016468 0
1016480 0
1016564 0
1016595 0
1016699 0
1016795 0
1017008 0
1017368 0
1017437 0
1017713 0
1017828 0
1018054 0
1018069 0
1018255 0
1018324 0
1018418 0
1018432 0
1018474 0
1018539 0
1018579 0
1018618 114
1018672 18
1018717 102
1018918 33
1018928 0
1018951 0
1018969 0
1019212 41
1019285 1
1019339 19
1019363 64
1019382 61
1019744 0
1019964 16
1020093 12
1020105 42
1020118 0
1020208 8
1020211 25
1020344 0
1020355 0
1020362 10
1020393 0
1020416 0
1020495 0
1020787 1
1020883 0
1020897 0
1021036 1
1021126 0
1021456 0
1021511 47
1021559 0
1021637 32
1021692 103
1021799 3
1021982 114
1022012 320
1022283 10
1022407 198
1022875 46
1023001 34
1023160 1
1023311 0
1023326 0
1023374 0
1023457 0
1023506 0
1023509 0
1023728 0
1024029 2
1024036 0
1024046 0
1024069 0
1024088 9
1024106 41
1024119 326
1024195 49
1024301 106
1024397 4
1024421 0
1024531 0
1024548 0
1024553 43
1024575 73
1024579 0
1024598 22
1024625 8
1024631 800
1024694 7
1024698 38
1024718 5
1024868 0
1025063 16
1025157 23
1025192 0
1025294 0
1025393 0
1025535 85
1025636 0
1025666 53
1025675 6
1025692 0
1025720 7
1025759 89
1025805 0
1025855 114
1025858 83
1025908 0
1025935 17
1026022 0
1026179 0
1026581 1
1026680 0
1026731 9587
1026836 53
1026917 65
1027200 0
1027473 0
1027482 0
1027488 0
1027534 1
1027576 0
1027668 0
1027837 0
1028023 0
1028125 0
1028254 0
1028265 0
1028278 0
1028287 0
1028525 5
1028551 0
1028559 0
1028755 0
1028803 63
1028848 0
1028924 19
1028933 369
1028935 141
1028946 230
1028950 82
1028983 49
1029023 0
1029132 0
1029175 0
1029243 0
1029268 0
1029274 0
1029283 0
1029382 0
1029817 0
1030027 0
1030258 0
1030337 0
1030353 0
1030363 0
1030413 0
1030425 0
1030609 0
1030658 0
1030773 0
1030808 0
1030820 0
1030824 0
1030842 0
1031034 0
1031226 0
1031931 0
1032066 0
1032435 0
1032816 0
1032933 0
1033251 1
1033336 0
1033700 0
1033741 0
1033788 0
1033923 0
1033950 0
1034004 0
1034103 0
1034107 0
1034157 0
1034175 0
1034249 0
1034283 0
1034423 0
1034549 0
1034654 0
1034702 17
1034752 49
1034858 0
1035251 10
1035335 0
1035341 91
1035497 644
1035586 0
1035607 0
1035814 0
1035826 0
1035975 0
1035982 0
1035993 0
1036078 30
1036237 374
1036302 0
1036320 8
1036336 0
1036360 367
1036363 47
1036399 31
1036453 189
1036474 0
1036483 0
1036516 48
1036534 64
1036585 3
1036597 97
1036762 51
1036837 0
1036846 18
1036861 152
1036925 0
1036991 12
1037108 56
1037216 0
1037330 0
1037436 0
1037500 0
1037536 17
1037644 27
1037770 0
1037796 165
1038013 304
1038028 80
1038079 60
1038145 0
1038220 25
1038316 41
1038349 0
1038379 0
1038387 0
1038420 19
1038440 0
1038478 0
1038488 0
1038498 0
1038540 0
1038567 0
1038579 4
1038740 0
1038769 1
1038801 2
1038822 0
1038900 46
1038906 46
1039104 0
1039138 196
1039192 0
1039240 65
1039525 58
1039651 0
1039727 11
1039891 0
1039948 0
1040022 0
1040099 9
1040294 31
1040351 0
1040495 28
1041188 0
1041467 62
1041578 29
1041710 81
1042007 34
1042016 223
1042225 0
1042255 0
1042525 0
1042642 0
1042852 0
1042978 0
1043001 0
1043059 0
1043129 0
1043269 0
1043514 0
1043532 0
1043604 0
1043814 0
1044039 0
1044218 0
1044503 0
1044545 0
1044829 0
1044838 0
1045279 0
1045307 0
1045453 0
1045528 0
1045719 0
1045806 1
1045810 0
1046049 0
1046133 0
1046283 0
1046328 2
1046370 0
1046418 0
1046436 0
1046565 0
1046700 0
1047011 0
1047050 4
1047151 0
1047166 0
1047182 0
1047257 0
1047410 0
1047418 0
1047488 0
1047557 2
1047626 0
1047665 0
1047851 0
1047935 0
1047986 0
1047995 0
1048121 0
1048177 0
1048242 0
1048568 74
1048643 54
1048742 0
1048949 40
1048967 9
1049051 0
1049084 108
1049094 56
1049557 6
1049564 0
1049684 4
1049716 28
1049720 34
1049749 0
1049751 66
1049764 0
1049825 0
1049856 0
1049873 1
1050136 19
1050253 0
1050646 0
1050736 0
1050766 13
1051057 55
1051104 0
1051111 0
1051140 0
1051170 0
1051185 0
1051216 0
1051391 0
1051403 0
1051421 0
1051457 0
1051756 0
1051792 7
1051795 0
1052278 24
1052371 0
1052441 0
1052498 0
1052581 0
1052805 0
1052839 0
1052884 13
1053035 0
1053114 20
1053169 0
1053234 0
1053254 0
1053271 0
1053416 0
1053586 35
1053641 0
1053819 0
1053827 20
1054026 237
1054029 46
1054248 0
1054257 11
1054593 37
1054623 5
1054685 0
1054925 0
1055015 0
1055102 0
1055234 1
1055417 0
1055423 0
1055426 0
1055435 0
1055522 12
1055552 0
1055573 31
1055583 0
1055700 0
1055771 0
1055870 0
1055885 1
1055927 0
1055930 9
1055972 0
1056035 0
1056107 0
1056176 0
1056339 0
1056494 11
1056602 3
1056818 4
1056937 11
1057258 3
1057443 0
1057637 51
1057650 0
1057654 95
1057729 0
1057753 0
1057762 66
1057798 10
1057843 80
1057888 0
1057963 34
1057981 141
1058035 170
1058050 178
1058056 20
1058200 155
1058236 51
1058242 207
1058299 0
1058466 114
1058545 0
1058599 379
1058617 34
1058845 7
1058851 306
1058899 91
1058917 22
1058923 24
1058932 0
1059086 30
1059223 29
1059550 0
1059569 0
1059727 0
1059746 0
1059896 11
1059901 121
1059907 0
1059916 0
1059921 0
1059927 0
1059957 78
1059996 112
1060005 91
1060062 0
1060230 0
1060242 0
1060309 0
1060340 0
1060576 0
1060730 0
1060796 0
1060802 0
1060823 0
1061027 0
1061149 0
1061166 0
1061219 0
1061243 0
1061252 1
1061287 0
1061574 38
1061622 0
1061730 0
1061880 14
1061922 0
1062072 0
1062111 0
1062578 11
1062674 27
1062692 17
1062842 22
1062872 44
1062923 0
1062935 0
1062965 0
1063229 0
1063404 0
1063443 0
1063537 7
1063600 0
1063690 33
1063858 24
1064211 0
1064419 75
1064497 0
1064717 0
1065180 0
1065299 0
1065583 0
1065731 0
1065940 28
1066021 0
1066030 0
1066180 0
1066251 0
1066268 0
1066330 0
1066340 42
1066404 8
1066425 0
1066436 9
1066532 0
1066757 0
1066847 0
1066913 0
1067674 0
1068108 0
1068471 0
1068506 0
1068589 93
1068678 0
1068711 0
1068723 3
1069044 0
1069135 1
1069263 0
1069359 0
1069481 0
1069697 0
1069748 9
1069802 2
1069804 11
1069857 0
1070175 0
1070211 11
1070232 11
1070385 5
1070438 0
1070520 0
1070606 0
1070847 0
1071090 19
1071176 0
1071231 32
1071239 9
1071288 0
1071340 0
1071620 0
1071851 17
1071947 0
1072091 127
1072140 0
1072150 0
1072168 0
1072307 14
1072441 58
1072554 86
1072637 1
1072664 123
1072701 807
1072784 1
1072803 98
1072809 37
1072938 28
1072971 10
1073174 3467
1073276 37
1073417 2
1073438 138
1073558 21
1073882 368
1074173 0
1074253 236
1074420 0
1074458 243
1074491 0
1074520 32
1074552 5
1074641 5
1074701 56
1074728 18
1074748 41
1074751 25
1074762 0
1074775 0
1074892 37
1074912 0
1074954 0
1075489 50
1075510 0
1075582 0
1075612 12
1075985 0
1076039 19
1076078 0
1076201 13
1076216 8
1076328 11
1076505 0
1076516 0
1076558 106
1076615 56
1076758 65
1076792 0
1076908 0
1077058 1
1077067 10
1077424 29
1077476 0
1077538 25
1077578 8
1077607 67
1077610 27
1077926 0
1077980 0
1078196 8
1078225 0
1078352 0
1078358 6
1078370 12
1078397 20
1078496 0
1078631 27
1078721 22
1078826 767
1079006 16
1079207 11
1079285 71
1079336 166
1079417 20
1079495 12
1079501 4
1079525 0
1079750 39
1079760 73
1079780 71
1079853 0
1079903 0
1079926 10
1080105 75
1080111 3
1080126 22
1080261 8
1080567 46
1080580 0
1080592 1
1080701 26
1080803 0
1081070 0
1081305 0
1081328 0
1081355 43
1081385 0
1081634 0
1081691 19
1081949 0
1082078 0
1082252 1
1082405 0
1082564 372
1082618 52
1082628 42
1082648 8
1082657 30
1082717 2
1082835 0
1082978 111
1082982 23
1083004 0
1083045 93
1083097 0
1083172 24
1083441 0
1083682 0
1083748 2
1083769 0
1083985 0
1084168 0
1084252 0
1084292 107
1084469 0
1084871 36
1085033 128
1085114 0
1085213 26
1085367 12
1085383 160
1085445 39
1085454 0
1085649 4
1085983 59
1086110 9
1086229 20
1086328 25
1086385 31
1086445 0
1086761 260
1086765 238
1086836 1
1086861 3
1086877 29
1086900 23
1086906 237
1087058 1
1087064 14
1087140 87
1087176 111
1087206 0
1087248 112
1087266 0
1087362 0
1087415 70
1087517 128
1087538 45
1087580 41
1087685 19
1087724 48
1087730 10
1087750 0
1087841 6
1087879 21
1087909 90
1087963 171
1088026 82
1088044 6
1088047 57
1088071 5
1088110 33
1088155 241
1088158 162
1088167 44
1088190 4
1088197 3
1088563 0
1088605 4
1088632 20
1088752 205
1088767 6
1088785 0
1088824 25
1088827 167
1088920 20
1088926 188
1089049 36
1089262 5
1089283 74
1089286 27
1089322 49
1089328 40
1089415 129
1089442 136
1089504 0
1089568 185
1089613 100
1089694 93
1089697 0
1089709 20
1089733 94
1089736 44
1089748 51
1089760 0
1089781 112
1089877 137
1089907 166
1089910 183
1090012 4
1090080 38
1090115 12
1090138 37
1090232 70
1090490 62
1090562 0
1090568 0
1090607 28
1090671 22
1090790 0
1090887 48
1090960 0
1091042 17
1091146 52
1091283 0
1091370 0
1091379 0
1091391 6
1091583 4
1091601 0
1091713 0
1091752 0
1091872 34
1092117 67
1092339 0
1092360 0
1092396 69
1092446 0
1092582 59
1092622 0
1092807 0
1092816 63
1092870 61
1092954 7
1092963 3
1092987 1
1093062 0
1093092 12
1093242 17
1093346 0
1093409 0
1093433 31
1093475 0
1093482 6
1093484 0
1093520 0
1093553 0
1093580 12
1093630 0
1093910 97
1093926 0
1093942 17
1094044 41
1094107 13
1094212 70
1094242 14
1094347 6
1094389 53
1094454 0
1094511 0
1094598 29
1094616 0
1094709 0
1094772 23
1094814 29
1094851 0
1094995 0
1095014 0
1095019 0
1095040 10
1095042 2
1095152 0
1095279 25
1095316 0
1095464 98
1095485 0
1095587 4
1095764 0
1095827 93
1095914 0
1095971 6
1096044 18
1096083 4
1096159 2
1096179 26
1096194 0
1096230 8
1096539 7
1096551 40
1096602 0
1096641 51
1096707 1
1096716 10
1096755 14
1096788 23
1096874 21
1097028 95
1097067 19
1097217 18
1097264 51
1097267 24
1097357 19
1097369 3
1097374 26
1097461 72
1097576 12
1097717 104
1097748 8
1097956 63
1098116 3
1098196 0
1098203 0
1098393 25
1098429 130
1098498 93
1098522 66
1098624 69
1098758 0
1098843 24
1098918 10
1098957 41
1099035 16
1099076 51
1099092 0
1099131 62
1099134 0
1099248 20
1099278 147
1099284 67
1099461 7
1099605 8
1099659 19
1099731 15
1099770 3
1099816 127
1099872 0
1099975 37
1100035 150
1100191 48
1100203 100
1100254 15
1100492 54
1100501 21
1100887 36
1100995 143
1100998 0
1101061 46
1101073 6
1101085 30
1101163 0
1101166 116
1101175 20
1101181 55
1101235 54
1101241 78
1101262 4
1101280 30
1101295 36
1101340 0
1101373 2445
1101484 13
1101532 57
1101591 3
1101598 0
1101617 0
1101775 31
1101781 67
1101963 186
1101976 18
1101991 0
1102121 7
1102153 6
1102247 0
1102417 0
1102633 21
1102669 46
1102941 19
1102984 8
1103023 26
1103181 0
1103187 2
1103205 17
1103241 0
1103288 1
1103424 0
1103713 0
1103973 62
1103976 10
1103991 6
1104131 0
1104174 6
1104222 0
1104276 0
1104303 0
1104330 0
1104354 0
1104393 20
1104405 0
1104413 10
1104502 0
1104564 0
1104600 14
1104604 3
1104613 0
1104695 0
1104709 0
1104784 0
1104796 0
1104868 0
1105096 0
1105159 5
1105168 29
1105246 0
1105390 14
1105558 15
1105573 54
1105591 0
1105651 11
1105726 0
1105867 0
1105876 26
1105880 9
1105951 5
1105966 0
1106121 0
1106183 4
1106215 0
1106245 7
1106260 75
1106464 0
1106557 18
1106560 0
1106734 25
1106806 88
1106836 10
1106878 32
1106908 2
1106992 45
1107058 0
1107208 0
1107221 83
1107239 44
1107256 0
1107271 0
1107348 23
1107357 0
1107416 0
1107461 57
1107485 0
1107665 45
1107701 121
1107896 48
1107953 0
1108189 0
1108382 47
1108701 2
1108784 0
1108794 19
1108887 55
1108899 57
1108933 11
1108940 10
1108949 0
1108956 1
1108987 0
1109042 29
1109067 85
1109112 290
1109171 4
1109262 197
1109442 26
1109715 754
1109784 113
1109859 33
1109874 15
1109928 217
1109996 0
1110156 141
1110180 53
1110213 19
1110225 63
1110363 0
1110372 14
1110483 0
1110519 0
1110587 0
1110621 11
1110753 86
1110784 0
1111161 0
1111212 6
1111281 28
1111489 0
1111566 85
1111569 21
1111638 65
1111759 2
1111893 24
1111992 0
1111995 0
1112113 1
1112386 85
1112416 44
1112526 30
1112599 40
1113123 18
1113203 0
1113249 9
1113269 0
1113378 0
1113444 8
1113612 24
1113765 4
1113853 0
1113859 0
1113871 0
1113886 0
1113920 0
1113922 33
1113928 0
1113959 56
1113971 60
1114117 0
1114218 29
1114370 43
1114374 2
1114426 48
1114488 0
1114588 0
1114677 0
1114704 56
1114932 43
1114936 4
1115064 5
1115094 9
1115109 15
1115169 5
1115511 9
1115749 29
1115917 74
1116058 55
1116067 51
1116322 558
1116340 1
1116480 20
1116546 0
1116699 0
1116820 33
1116945 65
1117104 65
1117219 0
1117243 3
1117267 0
1117288 10
1117345 0
1117531 10
1117616 51
1117681 0
1118062 12
1118133 2
1118631 18
1118664 0
1118932 1
1118955 0
1119000 47
1119063 0
1119115 0
1119121 0
1119154 45
1119169 0
1119246 44
1119278 2
1119475 16
1119495 9
1119507 103
1119525 37
1119552 1
1119586 0
1119618 82
1119645 34
1119741 9
1119756 253
1119915 0
1120118 321
1120202 2
1120457 210
1120460 61
1120463 51
1120578 0
1120637 64
1120646 0
1120706 38
1120805 25
1120955 16
1121174 36
1121225 67
1121228 67
1121246 42
1121276 55
1121403 6
1121500 4
1121540 20
1121564 13
1121577 2635
1121584 186
1121588 150
1121624 0
1121723 0
1121756 59
1121809 9
1121924 13
1122095 76
1122173 74
1122278 25
1122579 18
1122638 369
1122782 10
1122814 29
1122878 85
1122902 74
1123007 0
1123076 0
1123103 11
1123249 14
1123261 0
1123483 152
1123531 224
1123611 0
1123858 89
1123915 0
1123999 44
1124041 25
1124059 10
1124071 58
1124226 75
1124304 12
1124319 33
1124564 24
1124566 125
1124742 0
1124754 24
1125363 0
1125378 0
1125449 0
1125485 0
1125523 27
1125657 68
1125770 78
1125853 0
1125880 114
1125917 806
1126000 1
1126019 103
1126025 44
1126154 23
1126187 7
1126390 3371
1126492 34
1126633 1
1126654 138
1126774 14
1127098 325
1127389 0
1127469 226
1127636 0
1127674 101
1127707 1
1127736 22
1127979 109
1128036 38
1128051 0
1128114 0
1128164 0
1128170 0
1128182 10
1128265 1
1128301 47
1128303 5
1128376 0
1128406 14
1128409 7
1128434 0
1128613 0
1128721 0
1128888 47
1128925 11
1129444 0
1129528 0
1129561 0
1129565 0
1129607 0
1129720 0
1129746 0
1129897 0
1130163 0
1130297 0
1130439 0
1130530 194
1130532 3
1130538 58
1130540 53
1130560 135
1130714 1
1130801 86
1131277 44
1131511 15
1131633 0
1131877 32
1132045 129
1132176 0
1132376 0
1132403 3
1132455 10
1132628 31
1132649 145
1132814 100
1132898 0
1132919 0
1132955 6
1132976 12
1133030 17
1133431 77
1133957 52
1134098 109
1134326 0
1134494 0
1134508 167
1134616 229
1134655 0
1134759 0
1134897 97
1134930 185
1134954 198
1135260 0
1135365 20
1135419 0
1135494 0
1135617 15
1135758 113
1135794 0
1136124 0
1136192 0
1136345 3
1136528 0
1136675 0
1136738 0
1136802 12
1137067 233
1137253 27
1137410 125
1137421 0
1137603 0
1137660 0
1137759 0
1137822 0
1138086 109
1138191 0
1138311 0
1138320 32
1138479 19
1138514 0
1138524 0
1138535 21
1138696 553
1138792 0
1138849 11
1138954 0
1139020 0
1139053 0
1139125 0
1139305 0
1139410 0
1139643 56
1139646 81
1139733 0
1139853 3
1139856 11
1140256 0
1140290 0
1140318 17
1140405 26
1140411 60
1140417 0
1140495 0
1140618 0
1140699 0
1140759 0
1141005 0
1141011 0
1141146 0
1141251 0
1141351 4
1141371 0
1141384 0
1141407 0
1141635 0
1141711 85
1141967 0
1141983 17
1142124 5
1142149 0
1142187 8
1142406 1
1142440 0
1142515 0
1142547 0
1142583 0
1142637 4
1142688 0
1142878 0
1142894 0
1142920 0
1142945 0
1142986 0
1143141 0
1143255 0
1143367 0
1143483 0
1143510 0
1143555 14
1143582 57
1143678 0
1143714 4
1143807 0
1143861 0
1144023 0
1144176 27
1144377 0
1144476 0
1144572 0
1144611 22
1144686 0
1144695 0
1144746 0
1144800 0
1144806 0
1144815 0
1144890 23
1144968 30
1145004 1
1145031 8
1145079 21
1145100 2
1145127 84
1145148 0
1145175 0
1145250 0
1145361 0
1145424 0
1145562 0
1145588 0
1145697 0
1145724 17
1145812 0
1145853 68
1146559 0
1146669 0
1146712 0
1146900 60
1146948 0
1146969 0
1147062 0
1147071 0
1147087 27
1147242 39
1147255 1
1147353 32
1147494 0
1147562 0
1147579 0
1147593 0
1147604 0
1147618 0
1147722 0
1147861 0
1148008 0
1148030 0
1148099 13
1148138 0
1148318 57
1148417 0
1148435 0
1148523 0
1148564 13
1148600 29
1148627 33
1148753 0
1148774 0
1148966 0
1149007 0
1149041 0
1149050 53
1149101 8
1149104 0
1149248 0
1149263 0
1149299 0
1149367 0
1149543 0
1149714 10
1149774 0
1149839 4
1149843 14
1149981 115
1150092 0
1150158 0
1150277 0
1150502 0
1150610 0
1150697 0
1150847 196
1150865 0
1150898 15
1150919 0
1150974 0
1150988 0
1151123 29
1151558 0
1151683 0
1151847 1
1151943 0
1151980 31
1152377 0
1152458 0
1152551 0
1152560 0
1152601 0
1152909 0
1153162 0
1153177 0
1153297 55
1153303 0
1153618 0
1153702 5
1153881 17
1153939 10
1153954 0
1154065 0
1154210 0
1154424 0
1154563 0
1154752 0
1154797 17
1154811 0
1154848 0
1154887 3
1154938 0
1155060 0
1155121 9
1155235 0
1155291 0
1155337 13
1155340 6
1155496 0
1155508 0
1155589 0
1155754 0
1155895 0
1155918 0
1156070 1
1156139 0
1156367 0
1156529 0
1156762 0
1156883 0
1157023 0
1157246 0
1157531 0
1157579 80
1157772 9
1157780 55
1157868 0
1157916 0
1157955 0
1158017 0
1158306 0
1158321 0
1158558 5
1158657 12
1158957 40
1159104 0
1159282 140
1159393 0
1159483 0
1159644 6
1159814 6
1160365 43
1160644 44
1160707 1
1160750 6
1160788 135
1160844 55
1160898 0
1160901 46
1161022 0
1161159 5
1161198 0
1161218 0
1161378 7
1161537 0
1161617 0
1161641 0
1162037 0
1162124 14
1162280 0
1162313 43
1162316 0
1162388 7
1162391 5
1162451 0
1162510 17
1162707 76
1162727 77
1162787 0
1162964 78
1163012 0
1163123 0
1163295 0
1163360 0
1163368 0
1163396 0
1163448 0
1163466 0
1163823 0
1163939 0
1164056 0
1164149 11
1164272 60
1164409 15
1164448 0
1164476 0
1164520 0
1164616 32
1164668 0
1164709 3
1164721 0
1164730 0
1164979 12
1165060 0
1165183 0
1165228 67
1165279 0
1165453 4
1165489 0
1165598 0
1165798 90
1165987 0
1166080 0
1166218 34
1166350 0
1166413 35
1166449 139
1166452 7
1166521 0
1166659 0
1166956 0
1167058 0
1167249 0
1167300 0
1167376 0
1167582 0
1167829 0
1167859 0
1168083 17
1168108 0
1168150 0
1168211 4
1168253 0
1168279 0
1168283 1
1168291 0
1168331 28
1168437 0
1168607 0
1168626 30
1168634 0
1168639 31
1168752 0
1169079 13
1169216 0
1169224 0
1169293 44
1169305 3
1169338 0
1169360 0
1169624 0
1169716 0
1169830 21
1169848 0
1169910 0
1170006 25
1170431 0
1170471 0
1170681 0
1170831 3
1170861 0
1170900 0
1170936 22
1171123 0
1171422 27
1171601 0
1171635 149
1171660 0
1171674 75
1171742 0
1171765 0
1172230 0
1172335 23
1172457 0
1172464 0
1172497 0
1172558 0
1172646 0
1172751 0
1172793 0
1172841 0
1173037 0
1173366 0
1173508 0
1173757 0
1173966 0
1173978 0
1174166 0
1174391 0
1174415 0
1174448 1
1174457 0
1174608 31
1174683 221
1174725 105
1174968 0
1175007 17
1175037 21
1175058 0
1175133 0
1175255 0
1175296 0
1175323 0
1175678 0
1175762 0
1175889 0
1175977 0
1176167 0
1176386 0
1176458 44
1176481 0
1176497 10
1176658 71
1176701 6
1176765 0
1176851 75
1176908 0
1176965 0
1176994 43
1177193 0
1177700 4
1177880 0
1177888 0
1177938 0
1178148 4
1178214 0
1178222 44
1178276 0
1178462 46
1178527 0
1178570 0
1178649 0
1178814 2
1178967 33
1178995 0
1179153 0
1179273 23
1179350 0
1179412 88
1179428 6
1179529 0
1179611 0
1179685 0
1179822 0
1180019 0
1180028 0
1180085 0
1180091 0
1180229 20
1180449 105
1180491 0
1180505 0
1180565 67
1180646 0
1180655 7
1180690 0
1180796 0
1180808 0
1180870 0
1181027 35
1181084 21
1181099 5
1181206 4
1181298 0
1181312 0
1181480 0
1181559 3
1181563 72
1181588 0
1181734 0
1181743 0
1181756 0
1181771 88
1181776 0
1181833 0
1181848 0
1182144 0
1182194 4
1182261 7
1182432 0
1182549 17
1182595 0
1182605 0
1182649 7
1182794 0
1182891 0
1182901 0
1182960 0
1182991 12
1183054 0
1183056 12
1183095 8
1183132 0
1183317 0
1183346 4
1183395 7
1183483 0
1183596 0
1183602 40
1183646 0
1183659 1
1183722 0
1183746 0
1183758 0
1183833 0
1183845 0
1183853 0
1184070 0
1184195 4
1184255 22
1184374 0
1184390 0
1184462 2
1184553 0
1184678 10
1184707 0
1184777 0
1184781 0
1185028 0
1185097 0
1185100 13
1185137 41
1185181 0
1185189 0
1185298 33
1185334 0
1185424 40
1185613 20
1185638 1
1185757 0
1185777 0
1186077 0
1186247 0
1186254 0
1186308 19
1186414 0
1186439 8
1186470 0
1186493 0
1186651 0
1186805 0
1186811 0
1187087 46
1187201 0
1187438 0
1187525 0
1187532 0
1187550 0
1187553 0
1187568 83
1187640 7
1187661 0
1187727 0
1187730 1
1187763 0
1187867 28
1187887 0
1188122 74
1188164 0
1188194 0
1188444 40
1188471 0
1188634 0
1188648 29
1188658 0
1188685 0
1188754 8
1188823 0
1188832 3
1188909 33
1189057 0
1189078 2
1189391 0
1189471 0
1189491 0
1189503 0
1189532 0
1189566 0
1189606 0
1189669 0
1189762 0
1189821 0
1189835 0
1190593 20
1190710 1
1190801 0
1190824 0
1190869 4
1190950 0
1191005 18
1191109 21
1191113 13
1191178 0
1191192 0
1191209 0
1191425 8
1191862 0
1191879 0
1191922 0
1191967 0
1192098 39
1192567 41
1192591 15
1192684 12
1192702 87
1192735 34
1192919 16
1192977 11
1192986 0
1193036 24
1193092 0
1193161 2
1193169 0
1193239 0
1193416 0
1193802 24
1193838 0
1193898 10
1194066 189
1194069 44
1194174 0
1194182 0
1194258 0
1194279 56
1194301 133
1194502 0
1194815 39
1194832 0
1194910 0
1195109 0
1195205 0
1195349 0
1195364 0
1195586 0
1195733 0
1195811 0
1195864 85
1195875 31
1195902 0
1196062 120
1196068 88
1196143 2
1196197 38
1196268 278
1196341 36
1196439 0
1196539 0
1196800 25
1196803 53
1196969 11
1197011 6
1197022 0
1197224 0
1197247 0
1197265 0
1197381 0
1197392 0
1197429 0
1197450 0
1197462 0
1197530 35
1197639 0
1197768 0
1197780 0
1197838 0
1197843 0
1197976 0
1198000 0
1198024 0
1198078 0
1198095 14
1198228 6
1198458 50
1198518 0
1198533 41
1198545 0
1198554 108
1198626 0
1198656 0
1198668 46
1198674 118
1198683 64
1198731 67
1198854 22
1199028 0
1199043 7
1199087 0
1199097 0
1199246 0
1199311 0
1199439 0
1199511 1
1199544 0
1199550 0
1199598 0
1199647 0
1199667 37
1200009 30
1200170 151
1200174 99
1200180 0
1200338 0
1200525 6
1200543 6
1200591 70
1200660 0
1200788 12
1201005 0
1201020 62
1201041 0
1201043 0
1201049 0
1201109 252
1201273 53
1201314 0
1201337 0
1201467 0
1201497 27
1201588 51
1201763 17
1201835 0
1202117 0
1202141 29
1202195 28
1202199 36
1202282 8
1202551 28
1202573 9
1202713 0
1202719 35
1202745 6
1202783 2
1202789 0
1202927 18
1202941 0
1202950 0
1203004 0
1203008 24
1203061 0
1203068 0
1203079 0
1203084 0
1203086 0
1203153 0
1203167 0
1203179 0
1203217 0
1203239 0
1203260 0
1203381 0
1203456 0
1203897 0
1204137 99
1204186 0
1204295 0
1204315 0
1204386 0
1204447 0
1204648 0
1204699 6
1204723 15
1204777 0
1204786 0
1204822 1
1204876 0
1204879 0
1204888 9
1205165 0
1205169 38
1205231 0
1205294 0
1205321 0
1206050 0
1206056 14
1206080 0
1206167 0
1206321 0
1206492 0
1206703 12
1206713 0
1206745 10
1206919 0
1206943 3
1207057 0
1207090 0
1207402 0
1207543 3
1207555 5
1207724 0
1207814 0
1207816 27
1207823 0
1208021 0
1208096 0
1208321 0
1208699 17
1208765 0
1208800 2
1208832 0
1208863 0
1208935 0
1209049 0
1209200 0
1209336 0
1209631 0
1209859 0
1209972 0
1210080 15
1210734 0
1210914 0
1211092 0
1211159 0
1211222 0
1211267 0
1211352 0
1211471 9
1211532 0
1211864 0
1211984 0
1212023 0
1212095 0
1212104 0
1212116 19
1212170 60
1212176 0
1212311 0
1212329 0
1212365 0
1212378 10
1212617 0
1212745 0
1212838 23
1213206 0
1213211 1
1213314 0
1213389 0
1213440 0
1213473 0
1213632 0
1213657 0
1213671 0
1213683 0
1213722 0
1213734 0
1213857 0
1213887 0
1213905 0
1213953 0
1214005 0
1214026 0
1214036 0
1214044 0
1214056 0
1214167 0
1214253 0
1214426 14
1214460 3
1214492 0
1214513 32
1214567 20
1214615 0
1214639 22
1214686 0
1214702 0
1214779 0
1214818 0
1214951 73
1214984 0
1215048 0
1215191 0
1215287 94
1215335 0
1215398 0
1215450 0
1215482 9
1215493 10
1215597 0
1215617 31
1215623 0
1215830 0
1215908 4
1215941 0
1215971 0
1216010 0
1216061 61
1216097 13
1216176 0
1216303 0
1216402 5
1216413 1
1216425 27
1216438 0
1216495 0
1216543 0
1216771 0
1216786 19
1216824 0
1217092 15
1217152 0
1217221 13
1217224 2
1217233 0
1217243 27
1217287 0
1217595 45
1217631 0
1217806 0
1217871 0
1217943 0
1217982 1
1218033 3
1218054 0
1218065 0
1218147 0
1218640 21
1218678 3
1218764 0
1218980 0
1219041 0
1219067 0
1219233 189
1219757 22
1219823 0
1219939 20
1220161 0
1220336 18
1220647 0
1220899 16
1221076 0
1221136 33
1221548 0
1221734 0
1221918 0
1221988 0
1222090 1
1222274 0
1222393 0
1222429 0
1222474 0
1222618 0
1222639 23
1222725 0
1222834 0
1222920 0
1222974 0
1222977 0
1223006 0
1223136 0
1223157 0
1223166 0
1223472 0
1223481 0
1223655 0
1223781 6
1223802 0
1223817 5
1223890 0
1224021 0
1224128 0
1224227 0
1224266 0
1224473 0
1224550 0
1224662 0
1224701 2
1224857 0
1224893 0
1224999 0
1225128 5
1225359 0
1225404 0
1225825 11
1225837 0
1225942 0
1225972 0
1226120 0
1226171 0
1226215 0
1226269 47
1226347 7
1226351 15
1226416 0
1226423 105
1226530 0
1226707 0
1226778 0
1226785 0
1226812 1
1226824 0
1226893 12
1226919 0
1227152 91
1227227 17
1227330 41
1227357 0
1227635 0
1227704 0
1227794 0
1227808 14
1228018 61
1228229 34
1228334 0
1228343 0
1228356 2
1228364 0
1228437 0
1228450 0
1228457 0
1228638 4
1228761 0
1228857 10
1228953 66
1228995 0
1229094 0
1229245 0
1229274 2
1229327 0
1229466 0
1229538 0
1229772 0
1229781 7
1229850 43
1229919 0
1230063 13
1230070 0
1230080 0
1230158 16
1230192 0
1230299 15
1230305 17
1230588 7
1230995 2108
1230998 0
1231059 0
1231133 0
1231211 45
1231248 0
1231268 2
1231298 0
1231332 20
1231418 1
1231595 6
1231645 3
1231709 0
1231843 0
1231903 29
1231910 16
1232006 76
1232449 0
1232650 0
1232665 0
1232746 21
1232793 0
1232869 0
1232924 38
1232988 0
1233066 6
1233144 94
1233174 2
1233201 0
1233303 7
1233345 0
1233390 0
1233504 0
1233660 13
1233680 0
1233786 0
1233810 0
1234082 62
1234085 1
1234385 0
1234393 0
1234395 0
1234401 0
1234577 11
1234817 34
1234862 0
1234948 0
1234990 0
1234992 0
1235000 0
1235009 0
1235047 5
1235168 123
1235269 42
1235337 0
1235378 68
1235397 21
1235422 0
1235457 0
1235481 0
1235642 0
1235666 2
1235705 2
1235915 0
1235927 2
1235954 2
1236005 0
1236011 0
1236038 0
1236060 0
1236080 0
1236086 0
1236092 0
1236179 0
1236185 0
1236254 0
1236263 4
1236377 0
1236413 0
1236859 3
1236975 0
1237020 59
1237023 0
1237101 0
1237149 0
1237182 0
1237200 0
1237239 0
1237242 0
1237355 0
1237377 0
1237458 0
1237506 0
1237692 0
1237701 1
1237713 7
1237812 0
1237839 0
1237899 0
1238028 10
1238093 0
1238113 0
1238383 0
1238406 0
1238506 22
1238564 8
1238599 4
1238603 0
1238613 6
1238701 4
1238866 0
1238919 0
1238983 0
1239226 0
1239349 0
1239379 0
1239628 0
1239827 0
1240058 12
1240088 18
1240121 0
1240179 102
1240304 0
1240490 5
1240529 51
1240637 0
1240676 0
1240715 0
1240913 0
1240989 19
1241030 0
1241200 0
1241282 0
1241422 0
1241503 0
1241742 35
1241797 0
1242218 0
1242307 0
1242408 0
1242533 0
1242564 18
1242804 26
1242837 0
1242840 0
1242861 11
1242909 0
1242939 0
1242995 0
1243023 70
1243085 0
1243195 0
1243281 8
1243397 0
1243810 0
1243843 5
1244006 0
1244156 0
1244170 0
1244291 0
1244362 0
1244390 0
1244411 0
1244729 0
1244788 0
1244993 0
1245235 0
1245487 0
1245922 0
1246087 0
1246240 22
1246650 0
1246703 49
1246819 0
1246843 0
1246920 80
1246932 0
1246963 59
1247232 0
1247235 146
1247319 0
1247338 0
1247534 0
1247594 8
1247773 6
1247946 0
1248106 0
1248137 0
1248164 0
1248259 40
1248301 0
1248376 94
1248432 0
1248451 0
1248508 0
1248656 0
1248667 48
1248669 0
1248707 0
1248780 46
1248886 66
1248914 0
1248979 196
1249085 95
1249163 8
1249190 0
1249462 22
1249471 69
1249480 0
1249570 51
1249573 19
1249593 0
1249672 31
1249709 0
1249786 0
1249883 7
1249890 20
1249894 5
1249949 0
1250092 19
1250206 3
1250240 0
1250303 0
1250376 0
1250393 0
1250491 0
1250820 0
1250895 29
1250957 0
1251096 105
1251102 5
1251116 0
1251136 0
1251245 0
1251296 48
1251300 311
1251325 20
1251370 69
1251434 0
1251552 90
1251754 5
1251773 227
1251862 25
1251913 2
1252027 0
1252063 9
1252090 107
1252120 182
1252196 23
1252624 0
1252801 6
1252864 14
1252900 25
1253591 0
1253614 112
1253674 0
1253760 122
1253824 0
1253856 57
1253940 41
1253954 0
1253972 0
1254044 54
1254302 18
1254364 0
1254485 11
1254554 0
1254569 3
1254635 0
1254833 84
1254842 20
1254890 13
1254929 0
1255007 0
1255046 14
1255220 0
1255247 33
1255355 0
1255652 0
1255723 0
1255727 0
1255743 0
1255768 0
1255812 0
1255857 0
1255935 1
1255978 0
1255991 78
1256091 0
1256157 8
1256334 0
1256388 97
1256409 23
1256647 0
1256697 0
1256742 0
1256940 0
1257023 0
1257035 0
1257090 5
1257126 51
1257321 18
1257450 1
1257492 16
1257539 0
1257645 0
1257734 4
1257973 0
1258017 0
1258078 0
1258081 2
1258141 4
1258159 0
1258303 16
1258312 17
1258447 0
1258543 0
1258558 34
1258579 3
1258681 6
1258987 10
1259184 25
1259238 0
1259246 0
1259269 0
1259313 0
1259322 9
1259358 0
1259370 0
1259400 125
1259463 1
1259676 33
1259707 7
1259745 2974
1259748 17
1259791 0
1259997 0
1260043 0
1260054 36
1260084 6
1260099 16
1260219 3
1260629 0
1260633 0
1260714 0
1260723 0
1260733 0
1260744 21
1260972 53
1261065 75
1261086 94
1261122 0
1261281 5
1261473 0
1261554 0
1261593 0
1261759 0
1261780 0
1261869 0
1261887 0
1261897 0
1261926 179
1261965 11
1262050 57
1262120 0
1262150 0
1262247 0
1262433 3
1262542 0
1262748 6
1262769 0
1262938 2
1262971 57
1262998 40
1263055 0
1263208 0
1263320 0
1263722 6
1263784 0
1263833 28
1263865 0
1263880 0
1263939 0
1264423 0
1264444 0
1264506 0
1264603 0
1264712 0
1264950 0
1265002 33
1265047 0
1265350 166
1265519 90
1265559 19
1265577 0
1265603 0
1265618 68
1265624 0
1265668 0
1266035 0
1266123 0
1266264 0
1266333 4
1266360 12
1266596 0
1266838 0
1266986 20
1267102 0
1267289 11
1267385 31
1267394 4
1267649 0
1267715 0
1267884 20
1267898 4
1268102 15
1268588 9
1268669 26
1268678 21
1268753 11
1268919 0
1268938 0
1268945 0
1269058 0
1269091 0
1269109 160
1269139 2
1269184 91
1269193 53
1269361 202
1269556 6
1269637 89
1269691 55
1269712 2
1269739 0
1269877 18
1270134 0
1270252 0
1270468 112
1270555 11
1270786 0
1270867 0
1270942 0
1270950 15
1271334 0
1271349 0
1271436 0
1271588 0
1271655 0
1271740 0
1271765 0
1271979 0
1271987 2
1272043 13
1272051 0
1272078 24
1272100 15
1272110 0
1272203 26
1272415 31
1272547 26
1272604 54
1272826 12
1272994 30
1273183 0
1273354 0
1273360 0
1273423 0
1273438 30
1273498 0
1273507 0
1273516 5
1273597 51
1273661 0
1273705 122
1273765 30
1273828 0
1273852 0
1273993 0
1274035 0
1274179 0
1274182 1
1274194 23
1274245 79
1274269 0
1274349 2
1274385 4
1274394 39
1274403 0
1274484 39
1274580 0
1274730 15
1274739 0
1274922 0
1274983 0
1275069 0
1275081 0
1275132 0
1275250 0
1275264 0
1275275 0
1275280 27
1275297 0
1275434 0
1275633 6
1275639 16
1275729 0
1275780 0
1275800 16
1275867 0
1275887 0
1275911 45
1275941 0
1275960 38
1276013 0
1276061 0
1276257 252
1276473 0
1276482 1709
1276808 0
1276854 4
1276908 0
1276962 0
1276977 0
1277037 0
1277257 0
1277295 0
1277465 0
1277479 0
1277490 0
1277712 179
1277858 30
1277924 1
1278009 2959
1278351 0
1278574 0
1278706 0
1278810 0
1278836 75
1278870 0
1278955 0
1278994 0
1279074 0
1279132 0
1279142 4
1279209 0
1279264 17
1279273 18
1279282 0
1279414 0
1279612 19
1279714 5
1279732 0
1279777 0
1279841 6
1279853 38
1279910 0
1280201 3
1280273 0
1280312 27
1280417 0
1280477 0
1280510 1
1280654 0
1280687 96
1280768 0
1280776 1
1280817 0
1280870 0
1280872 2
1280955 0
1280971 22
1281023 0
1281082 0
1281214 0
1281226 0
1281391 1
1281394 15
1281417 11
1281487 76
1281664 39
1281739 69
1281826 61
1281838 0
1281865 56
1281909 0
1281937 0
1281959 0
1282189 0
1282218 0
1282263 0
1282475 11
1282578 16
1282628 0
1282699 0
1282747 99
1282865 8
1283221 0
1283485 40
1283578 0
1283624 28
1283644 0
1284265 0
1284272 4
1284278 0
1284425 0
1284560 0
1284623 0
1284674 0
1284706 0
1284776 0
1284884 0
1285004 0
1285032 0
1285362 36
1285380 0
1285404 3
1285581 0
1285674 0
1285739 0
1285874 0
1286012 20
1286030 69
1286054 50
1286177 28
1286204 34
1286339 0
1286516 0
1286571 0
1286585 5
1286630 0
1286738 23
1286798 0
1286992 20
1286996 13
1287061 0
1287139 49
1287370 14
1287448 0
1287635 0
1287721 0
1287776 0
1288250 8
1288350 0
1288513 0
1288521 0
1288618 32
1288636 0
1288792 0
1288812 0
1288951 0
1288963 0
1288993 0
1289116 0
1289245 0
1289287 11
1289296 0
1289337 0
1289365 50
1289368 9
1289437 7
1289444 0
1289550 125
1289565 72
1289673 0
1289703 34
1289748 5
1289757 25
1289853 36
1289988 0
1290072 2
1290093 216
1290291 70
1290343 68
1290382 0
1290503 57
1290505 121
1290589 2
1290636 0
1290732 93
1290800 54
1290804 24
1290885 0
1291011 112
1291017 75
1291169 51
1291213 49
1291216 0
1291379 163
1291451 63
1291516 0
1291570 0
1291753 17
1292197 0
1292239 0
1292257 0
1292293 18
1292371 0
1292451 3
1292483 0
1292503 25
1292517 62
1292524 66
1292741 0
1292842 110
1292860 0
1292868 97
1292871 0
1292918 0
1293066 172
1293072 57
1293224 104
1293387 0
1293413 0
1293557 94
1293560 19
1293628 15
1293646 0
1293673 0
1293686 0
1293699 0
1293752 0
1293871 0
1293915 0
1293922 0
1293953 0
1293975 0
1293995 0
1294008 36
1294040 0
1294049 2
1294118 14
1294208 0
1294221 0
1294238 0
1294241 0
1294250 0
1294266 0
1294315 0
1294324 0
1294327 0
1294344 0
1294381 1
1294408 0
1294414 0
1294469 0
1294496 0
1294520 0
1294571 0
1294681 0
1294746 26
1294830 71
1294841 0
1295081 0
1295165 12
1295516 26
1295552 0
1295782 0
1295798 0
1295992 20
1296065 50
1296170 7
1296395 0
1296413 5
1296461 0
1296491 13
1296560 0
1296677 0
1296791 40
1296803 0
1296883 176
1296903 0
1296916 0
1296928 128
1296936 0
1296943 4
1296955 0
1296967 279
1296997 38
1297062 0
1297134 0
1297483 0
1297743 0
1297827 0
1297859 0
1297872 0
1297882 61
1297916 0
1297958 0
1298090 0
1298124 0
1298192 0
1298273 0
1298291 0
1298324 2
1298345 17
1298351 120
1298357 36
1298438 0
1298485 0
1298501 31
1298557 0
1298603 0
1298627 16
1298713 0
1298738 12
1299149 1
1299242 9
1299280 0
1299343 0
1299586 0
1299642 0
1299676 0
1299694 0
1299799 31
1299934 0
1300045 0
1300147 9
1300284 0
1300419 0
1300443 3
1300522 0
1300692 0
1300726 0
1300861 15
1300900 0
1300974 48
1300984 0
1301142 0
1301201 4
1301255 0
1301575 8
1301824 0
1301852 0
1301877 0
1301912 0
1301927 0
1301958 0
1301962 0
1301990 0
1302010 17
1302016 0
1302158 0
1302263 0
1302353 0
1302385 0
1302389 0
1302428 0
1302456 16
1302692 0
1302716 11
1302908 5
1302914 17
1302995 11
1303058 19
1303062 0
1303085 0
1303096 0
1303105 0
1303222 28
1303277 0
1303364 0
1303400 0
1303436 0
1303472 0
1303788 3
1303791 2
1304243 0
1304246 19
1304261 4
1304276 2
1304598 0
1304758 0
1305082 0
1305169 15
1305464 0
1305641 0
1305694 0
1305765 25
1305866 0
1306412 0
1306472 0
1306568 18
1306658 155
1306796 0
1307133 0
1307294 0
1307336 0
1307412 15
1307519 44
1307793 0
1307799 0
1307839 0
1307845 2
1307877 0
1307927 54
1307948 50
1307957 0
1307966 0
1307974 0
1307994 12
1307997 0
1308010 0
1308019 11
1308056 31
1308058 108
1308143 11
1308167 0
1308194 0
1308243 33
1308277 0
1308287 15
1308322 0
1308329 0
1308381 107
1308399 0
1308420 41
1308441 0
1308461 18
1308464 0
1308497 0
1308500 545
1308525 7
1308548 59
1308624 0
1308657 0
1308669 0
1308679 0
1308689 0
1308705 0
1308731 0
1308738 0
1308742 0
1308752 0
1308756 7
1308814 0
1308825 0
1308861 0
1308866 0
1308893 41
1308897 0
1308903 26
1308939 0
1308969 8
1308991 0
1309045 0
1309072 13
1309101 0
1309125 0
1309143 47
1309157 0
1309202 19
1309212 0
1309249 0
1309271 0
1309301 3
1309371 0
1309405 0
1309423 0
1309428 0
1309441 0
1309449 0
1309474 0
1309527 5
1309532 0
1309548 0
1309550 0
1309568 0
1309586 0
1309593 0
1309602 0
1309635 0
1309715 0
1309725 0
1309749 0
1309752 0
1309786 0
1309793 0
1309797 13
1309801 0
1309815 0
1309839 0
1309850 0
1309866 0
1309882 0
1309895 93
1309899 0
1309944 0
1310001 0
1310030 0
1310064 0
1310108 0
1310115 0
1310123 0
1310130 0
1310146 0
1310161 0
1310182 0
1310212 1
1310236 8
1310298 2
1310371 123
1310494 16
1310524 12
1310851 61
1310874 48
1311018 20
1311033 0
1311059 16
1311172 21
1311249 0
1311302 0
1311335 0
1311348 7
1311393 0
1311545 94
1311618 0
1311663 3
1311691 0
1311727 0
1311739 0
1311753 0
1311784 0
1311856 0
1311870 0
1311905 0
1311907 0
1311911 0
1311927 0
1311966 0
1311999 0
1312024 0
1312029 0
1312057 24
1312078 0
1312081 0
1312102 0
1312115 0
1312128 16
1312149 0
1312183 0
1312202 0
1312209 0
1312226 0
1312230 0
1312294 0
1312305 0
1312322 0
1312361 0
1312374 18
1312390 0
1312409 0
1312414 0
1312440 90
1312471 0
1312489 21
1312492 0
1312645 0
1312654 0
1312672 0
1312704 0
1312722 0
1312737 0
1312802 0
1312827 0
1312837 0
1312840 0
1312864 0
1312902 0
1312942 0
1312972 27
1313001 0
1313006 0
1313047 0
1313079 0
1313086 0
1313105 0
1313115 0
1313127 0
1313151 0
1313228 3
1313275 0
1313281 0
1313311 20
1313364 129
1313375 78
1313471 0
1313583 36
1313587 0
1313590 0
1313628 4
1313650 0
1313729 0
1313766 0
1313783 0
1313808 0
1313867 12
1313917 122
1313924 17
1313926 0
1313963 41
1314011 0
1314015 0
1314077 0
1314091 0
1314144 0
1314180 0
1314184 0
1314187 0
1314191 0
1314202 0
1314208 0
1314225 0
1314233 0
1314259 0
1314325 50
1314343 0
1314370 0
1314421 0
1314543 6
1314549 0
1314568 0
1314577 6
1314588 0
1314606 0
1314631 35
1314728 29
1314759 12
1314819 0
1314836 312
1314843 0
1314852 268
1314905 735
1314992 0
1315097 12
1315118 95
1315165 25
1315227 3
1315269 0
1315511 30
1315521 0
1315541 7
1315584 0
1315629 0
1315676 9
1315800 0
1315874 15
1315886 0
1315907 0
1315957 91
1315959 0
1316002 69
1316008 28
1316016 0
1316044 0
1316062 0
1316148 0
1316198 0
1316231 2
1316235 195
1316343 4
1316350 0
1316354 173
1316394 230
1316404 5
1316438 77
1316474 0
1316516 0
1316542 0
1316626 448
1316686 1
1316833 0
1316885 106
1317015 26
1317050 0
1317115 135
1317259 26
1317289 28
1317339 0
1317364 0
1317377 0
1317395 0
1317414 35
1317462 9
1317465 91
1317500 33
1317572 69
1317652 0
1317681 128
1317779 4
1317813 7
1317845 0
1317908 29
1317914 353
1317990 80
1318063 0
1318149 98
1318153 377
1318164 138
1318177 24
1318184 62
1318205 0
1318229 9
1318252 0
1318365 0
1318413 0
1318439 27
1318442 144
1318476 36
1318485 269
1318508 199
1318578 36
1318668 0
1318781 68
1318834 0
1318916 0
1318937 1
1318954 6
1318963 0
1319140 0
1319170 61
1319176 57
1319195 48
1319251 27
1319314 0
1319343 0
1319544 1
1319554 0
1319575 0
1319577 320
1319617 0
1319639 0
1319683 110
1319745 24
1319784 0
1319797 8
1319832 22
1319877 0
1319949 0
1319993 4
1320007 49
1320109 14
1320239 1
1320306 15
1320308 39
1320336 0
1320375 0
1320381 94
1320437 11
1320465 0
1320552 239
1320564 67
1320603 23
1320611 0
1320629 446
1320714 26
1320717 105
1320744 0
1320756 44
1320824 0
1320882 29
1320903 19
1321001 0
1321018 2
1321086 10
1321116 0
1321124 2
1321131 0
1321181 60
1321193 35
1321282 0
1321356 23
1321364 15
1321389 57
1321473 23
1321487 68
1321491 43
1321584 15
1321719 0
1321742 0
1321775 0
1321779 33
1321816 0
1321826 0
1321848 0
1322005 0
1322014 0
1322024 55
1322028 38
1322114 61
1322171 282
1322173 101
1322215 0
1322223 36
1322225 197
1322244 0
1322273 0
1322308 37
1322366 23
1322411 0
1322418 0
1322422 142
1322531 19
1322541 0
1322570 0
1322659 0
1322704 9
1322755 0
1322768 0
1322794 0
1322804 0
1322847 0
1323003 0
1323034 108
1323072 5
1323111 18
1323278 0
1323423 2
1323603 21
1323607 34
1323620 83
1323703 0
1323839 49
1323988 20
1324052 28
1324077 147
1324083 21
1324115 0
1324137 32
1324192 0
1324202 0
1324287 34
1324441 13
1324481 43
1324536 0
1324547 0
1324562 0
1324565 0
1324593 0
1324602 0
1324607 0
1324665 0
1324667 0
1324677 0
1324702 0
1324730 4
1324733 95
1324764 0
1324790 55
1324798 35
1324821 0
1324832 0
1324837 2277
1324842 49
1324855 4
1324914 1
1324917 0
1324949 92
1325014 79
1325114 0
1325118 0
1325232 8
1325278 25
1325430 0
1325547 21
1325584 0
1325605 0
1325629 9
1325866 0
1325894 0
1325954 0
1325965 0
1326049 27
1326077 0
1326081 0
1326505 0
1326527 0
1326549 0
1326585 0
1326607 97
1326611 118
1326689 0
1326707 0
1326730 0
1326789 9
1326909 8
1326973 0
1327010 32
1327106 0
1327142 65
1327145 0
1327232 0
1327250 0
1327259 31
1327297 206
1327361 2
1327427 0
1327441 0
1327510 0
1327523 4
1327548 40
1327650 0
1327687 0
1327721 0
1327737 45
1327784 0
1327823 0
1327892 0
1327920 4
1328025 0
1328132 0
1328495 15
1328588 0
1328666 0
1328746 0
1328843 0
1329008 6
1329077 0
1329131 23
1329164 5
1329476 0
1329500 33
1329527 48
1329572 22
1329677 124
1329719 65
1330427 0
1330472 0
1330659 0
1330691 7
1331132 22
1331321 0
1331404 5
1331557 0
1331650 2
1331823 0
1332137 49
1332224 0
1332269 214
1332272 0
1332370 11
1332526 0
1332752 34
1332824 66
1333049 0
1333134 0
1333157 50
1333282 0
1333601 0
1333625 7
1333819 0
1333828 0
1333870 0
1333916 0
1333954 0
1333988 0
1333997 0
1334004 0
1334021 9
1334049 0
1334061 0
1334067 3
1334111 0
1334134 0
1334142 0
1334154 0
1334188 0
1334194 41
1334198 49
1334222 7
1334258 0
1334267 23
1334307 0
1334345 0
1334352 50
1334400 3
1334422 16
1334432 0
1334479 1
1334491 0
1334700 75
1334702 4
1334741 82
1334796 9
1334891 0
1334949 73
1334988 85
1335003 7
1335046 2
1335101 0
1335113 0
1335131 7
1335138 0
1335240 14
1335250 0
1335317 0
1335354 0
1335367 0
1335370 9
1335424 0
1335649 0
1335659 0
1335673 0
1335766 0
1335817 15
1335862 55
1335868 0
1335895 0
1335928 0
1335961 49
1335991 92
1336006 0
1336045 0
1336068 0
1336123 0
1336148 22
1336183 14
1336193 0
1336235 10
1336265 0
1336328 107
1336341 0
1336405 0
1336447 0
1336462 0
1336468 80
1336471 0
1336517 0
1336527 0
1336569 0
1336655 0
1336675 0
1336713 0
1336756 0
1336765 0
1336815 14
1336820 0
1336880 0
1336922 0
1336940 0
1336965 0
1337012 0
1337069 0
1337075 0
1337085 10
1337155 0
1337290 44
1337323 0
1337332 0
1337352 169
1337533 0
1337594 54
1337654 12
1337694 102
1337731 3
1337801 0
1337865 0
1337905 1
1337914 11
1338007 37
1338018 45
1338028 0
1338071 30
1338130 28
1338152 0
1338177 0
1338227 0
1338301 0
1338361 0
1338385 0
1338444 0
1338526 0
1338541 54
1338579 0
1338631 34
1338668 1
1338777 0
1338782 32
1338898 0
1338939 0
1338941 103
1339086 0
1339189 0
1339342 49
1339353 93
1339375 27
1339389 69
1339513 39
1339711 47
1339810 0
1339822 0
1339837 102
1339847 110
1339880 25
1339956 33
1340016 11
1340120 0
1340127 0
1340247 50
1340261 30
1340273 0
1340344 27
1340357 55
1340408 13
1340485 122
1340492 30
1340542 13
1340591 125
1340633 6
1340665 0
1340677 0
1340753 0
1340784 0
1340834 0
1340849 15
1340878 7
1340938 0
1340963 66
1340967 20
1341016 0
1341041 3
1341167 0
1341207 0
1341360 23
1341378 24
1341400 0
1341445 51
1341449 52
1341475 0
1341540 134
1341577 0
1341583 86
1341640 9
1341670 16
1341676 0
1341687 12
1341709 0
1341774 0
1341780 62
1341870 14
1341901 90
1341929 284
1341936 144
1342126 43
1342204 189
1342241 17
1342316 0
1342358 51
1342426 17
1342444 2
1342554 34
1342600 5
1342648 124
1342701 0
1342707 7
1342741 0
1342775 20
1342824 38
1342886 36
1342918 0
1342957 67
1342979 0
1343008 0
1343132 35
1343164 0
1343207 3
1343318 0
1343366 345
1343372 221
1343433 45
1343518 0
1343540 31
1343558 1
1343680 0
1343831 4
1343893 0
1343917 14
1343921 0
1344115 0
1344146 11
1344157 1
1344353 58
1344357 53
1344398 0
1344549 15
1344578 0
1344654 0
1344707 0
1344779 0
1344836 78
1344875 0
1344931 0
1344948 0
1345144 0
1345209 0
1345218 13
1345268 13
1345387 0
1345464 104
1345549 0
1345600 0
1345652 9
1345672 0
1345746 0
1345847 0
1345864 80
1345872 0
1345887 12
1345973 163
1346049 0
1346076 30
1346210 71
1346323 88
1346406 0
1346433 118
1346470 821
1346553 0
1346572 93
1346578 44
1346707 16
1346740 9
1346943 3434
1347045 25
1347186 2
1347207 155
1347327 19
1347651 379
1347942 1
1348022 219
1348189 0
1348227 82
1348260 1
1348289 31
1348314 0
1348326 7
1348334 0
1348337 126
1348345 3
1348371 38
1348375 0
1348382 136
1348412 0
1348471 24
1348568 11
1348617 35
1348659 0
1348784 31
1348810 120
1348832 0
1348856 0
1348970 0
1349039 0
1349207 0
1349234 0
1349269 3
1349282 15
1349421 0
1349492 20
1349495 190
1349676 0
1349689 0
1349714 54
1349744 37
1349874 1
1349929 0
1350057 30
1350065 72
1350113 0
1350240 0
1350319 0
1350388 0
1350510 3
1350566 45
1350590 10
1350608 67
1350615 12
1350629 6
1350670 19
1350674 64
1350699 21
1350753 0
1350781 0
1350804 22
1350879 1
1351099 0
1351133 0
1351152 0
1351183 0
1351204 0
1351256 0
1351266 0
1351276 0
1351296 0
1351306 0
1351327 0
1351365 128
1351389 103
1351431 99
1351737 36
1351878 0
1352040 88
1352047 7
1352194 0
1352200 0
1352240 80
1352331 0
1352344 51
1352369 0
1352494 0
1352508 77
1352524 0
1352550 43
1352592 86
1352698 21
1352745 2
1352767 84
1352901 0
1352915 0
1352946 0
1352952 31
1353078 0
1353097 67
1353152 0
1353239 37
1353292 27
1353306 11
1353445 71
1353547 0
1353723 60
1353740 32
1353749 169
1353791 0
1353881 125
1353890 15
1353907 0
1353932 69
1353962 0
1353986 66
1353994 54
1354035 42
1354204 15
1354235 3
1354277 6
1354403 0
1354505 4
1354516 0
1354568 0
1354589 34
1354668 23
1354715 0
1354739 5
1354981 0
1355156 0
1355227 14
1355321 55
1355325 29
1355371 0
1355398 0
1355446 67
1355482 33
1355574 0
1355655 10
1355684 35
1355696 0
1355828 22
1355894 0
1355927 0
1356086 0
1356470 0
1356531 21
1356553 0
1356561 0
1356706 0
1356855 0
1356984 0
1356998 0
1357024 0
1357036 0
1357201 0
1357240 9
1357395 0
1357546 0
1357755 0
1357843 0
1357855 0
1357863 0
1357871 0
1357879 11
1357889 0
1357911 0
1357944 4
1358295 19
1358346 0
1358510 41
1358562 0
1358594 2
1358633 0
1358684 2
1358729 19
1358738 8
1358762 12
1358766 63
1358768 58
1358794 0
1358813 0
1358859 0
1358936 0
1359002 0
1359274 0
1359278 10
1359311 0
1359357 0
1359461 0
1359485 0
1359551 0
1359562 0
1359638 0
1359666 0
1359696 53
1359870 139
1359990 46
1360011 0
1360117 26
1360123 0
1360189 0
1360201 6
1360212 0
1360216 0
1360321 0
1360397 126
1360415 0
1360515 15
1360607 1
1360764 0
1360836 0
1360968 0
1361008 0
1361397 51
1361477 0
1361595 0
1361753 0
1361760 0
1361842 0
1361902 0
1362015 0
1362060 0
1362062 0
1362187 0
1362266 0
1362269 11
1362305 0
1362379 103
1362421 0
1362448 47
1362472 0
1362481 31
1362505 2
1362640 18
1362856 29
1362949 0
1363207 0
1363297 95
1363315 0
1363381 0
1363426 0
1363570 46
1363627 0
1363636 0
1363650 0
1363674 0
1363697 0
1363730 0
1363787 0
1363810 0
1363849 0
1363956 21
1364036 0
1364101 104
1364380 15
1364479 0
1364550 12
1364638 0
1364755 28
1364808 0
1364880 5
1364989 53
1365167 0
1365196 17
1365204 6
1365309 0
1365321 0
1365327 0
1365333 0
1365336 0
1365345 21
1365549 2
1365618 25
1365663 191
1365678 2
1365749 0
1365802 23
1365940 0
1365965 2
1365990 0
1365997 0
1366015 0
1366177 24
1366210 0
1366231 88
1366264 56
1366279 0
1366306 45
1366336 55
1366547 0
1366558 0
1366756 40
1366850 0
1367092 122
1367117 0
1367162 25
1367179 170
1367302 0
1367368 0
1367493 0
1367604 45
1367610 14
1367682 41
1367714 0
1367937 123
1367985 0
1368013 37
1368061 0
1368073 0
1368085 70
1368229 32
1368277 51
1368292 0
1368361 11
1368457 0
1368589 108
1368847 0
1368956 0
1368977 0
1369441 0
1369465 45
1369549 4
1369618 45
1369720 60
1370078 0
1370329 0
1370419 0
1370458 0
1370479 81
1370637 0
1370737 168
1370857 0
1370920 0
1371002 41
1371028 0
1371076 0
1371086 0
1371103 21
1371202 0
1371283 1
1371325 135
1371358 54
1371468 0
1371603 0
1371681 16
1371879 0
1372000 23
1372051 0
1372149 49
1372254 0
1372265 0
1372271 0
1372394 6
1372437 0
1372474 0
1372533 29
1372544 0
1372546 0
1372565 0
1372567 0
1372584 25
1372626 116
1372636 20
1372764 66
1372805 0
1372836 0
1372926 101
1372942 0
1373077 0
1373086 5
1373119 33
1373137 2
1373280 8
1373292 0
1373411 0
1373693 0
1373938 24
1374073 0
1374124 0
1374227 0
1374283 0
1374305 831
1374365 7
1374431 0
1374974 0
1375122 0
1375237 12
1375304 0
1375352 22
1375465 9
1375647 35
1375688 0
1375714 0
1375754 0
1375771 0
1375781 0
1375795 0
1375826 0
1375862 0
1376141 45
1376334 0
1376387 0
1376540 17
1376543 0
1376555 8
1376576 0
1376606 0
1376615 28
1376618 20
1376834 0
1376845 11
1376975 0
1377086 138
1377098 0
1377173 0
1377204 0
1377221 0
1377275 9
1377365 0
1377431 171
1377637 22
1377661 0
1377716 0
1377831 0
1377860 0
1377992 0
1378007 0
1378318 0
1378583 0
1378789 0
1378810 0
1378858 0
1379107 105
1379146 0
1379440 13
1379476 22
1379572 4
1379712 0
1379766 0
1380057 0
1380069 19
1380114 50
1380228 131
1380298 0
1380324 47
1380351 0
1380377 0
1380501 172
1380513 27
1380516 9
1380718 0
1380830 0
1380852 0
1380894 0
1381259 0
1381278 0
1381320 0
1381323 1171
1381507 25
1381542 0
1381830 14
1382022 0
1382048 16
1382064 0
1382234 0
1382316 0
1382335 0
1382364 15
1382556 11
1382604 0
1382619 25
1382638 0
1382661 51
1382718 54
1383120 0
1383252 0
1383376 0
1383426 0
1383585 0
1383621 0
1383660 25
1383717 0
1383852 0
1384004 0
1384116 16
1384305 0
1384410 20
1384482 0
1384508 0
1384614 0
1384728 0
1384947 0
1384949 0
1385396 0
1385668 45
1385763 0
1385961 0
1386040 0
1386059 0
1386101 40
1386127 0
1386154 46
1386255 0
1386394 0
1386400 0
1386601 0
1386709 0
1386868 44
1386979 13
1387112 0
1387264 0
1387507 63
1387723 0
1387873 0
1388058 0
1388273 0
1388291 0
1388297 0
1388463 144
1388593 0
1388624 0
1388644 0
1388667 0
1388674 0
1388716 0
1388749 0
1388758 0
1388773 0
1388804 0
1388837 0
1388969 0
1388975 6
1389011 0
1389086 0
1389115 0
1389272 0
1389368 15
1389470 0
1389524 0
1389587 0
1389762 0
1389894 23
1389957 0
1389993 0
1390062 0
1390123 0
1390446 11
1390541 0
1390750 0
1390888 0
1390982 0
1391054 0
1391074 0
1391168 0
1391276 0
1391291 0
1391366 0
1391430 72
1391646 0
1391717 34
1391744 0
1391801 0
1391816 0
1391828 9
1392057 0
1392287 0
1392353 27
1392382 0
1392416 80
1392427 0
1392445 10
1392469 0
1392488 0
1392563 0
1392770 0
1392878 0
1392911 0
1392965 33
1393040 6
1393091 40
1393098 0
1393160 0
1393454 13
1393580 0
1393599 83
1393617 0
1393636 12
1393653 0
1393663 65
1393665 23
1393698 11
1393712 9
1393737 0
1393756 76
1393780 16
1393884 0
1393905 53
1393929 5
1394103 0
1394116 104
1394441 43
1394465 0
1394531 0
1394620 0
1394726 0
1394785 0
1394796 0
1394857 0
1394899 0
1394989 0
1395007 0
1395019 1
1395031 0
1395107 0
1395160 0
1395164 22
1395214 0
1395245 0
1395257 12
1395275 19
1395279 0
1395337 0
1395655 3
1395708 0
1395895 23
1395901 36
1395921 0
1396000 21
1396055 0
1396190 0
1396222 1
1396306 17
1396331 0
1396371 0
1396426 3
1396468 4
1396546 36
1396648 0
1396713 14
1396747 4
1396755 0
1396846 0
1396921 0
1396957 0
1397272 0
1397351 0
1397489 20
1397498 17
1397570 0
1397622 4
1397657 0
1397666 0
1397678 0
1397684 14
1397807 44
1397813 8
1397957 0
1398038 0
1398068 0
1398119 0
1398146 0
1398155 239
1398203 0
1398248 17
1398284 51
1398380 0
1398383 0
1398429 0
1398467 0
1398590 0
1398683 0
1398779 63
1398843 0
1399085 0
1399151 0
1399427 3
1399475 0
1399523 0
1399684 4
1399687 17
1399726 24
1399737 0
1399786 0
1399822 23
1399879 0
1399928 0
1399951 4
1400083 0
1400134 22
1400179 0
1400188 0
1400686 12
1400854 0
1400903 0
1401022 0
1401079 0
1401163 0
1401166 0
1401197 0
1401238 30
1401322 0
1401370 31
1401403 0
1401436 0
1401448 0
1401466 0
1401483 0
1401486 0
1401741 0
1401785 24
1401792 0
1401837 0
1401854 0
1401933 0
1402132 0
1402186 0
1402217 0
1402279 0
1402290 51
1402311 14
1402314 26
1402338 0
1402381 6
1402383 0
1402419 0
1402474 0
1402569 31
1402745 80
1402765 36
1402916 10
1402943 18
1402951 14
1402966 3
1402981 77
1403062 17
1403168 0
1403239 72
1403297 3
1403366 47
1403383 0
1403468 0
1403834 0
1403847 0
1403922 18
1404001 0
1404070 0
1404081 42
1404202 10
1404298 13
1404304 1
1404355 88
1404359 174
1404459 0
1404892 0
1405426 0
1405591 0
1405639 135
1405690 0
1405894 60
1406064 0
1406071 24
1406196 0
1406229 3
1406597 42
1406663 0
1406685 9
1406700 57
1406736 80
1406798 10
1407034 11
1407052 0
1407148 0
1407646 1
1407743 0
1407906 0
1407986 0
1408074 0
1408117 0
1408273 0
1408291 16
1408308 0
1408414 0
1408435 0
1408789 57
1408819 0
1408825 0
1408954 0
1409042 3
1409068 54
1409119 0
1409209 104
1409234 0
1409241 0
1409265 71
1409337 127
1409364 12
1409463 2
1409689 10
1409733 4
1409835 51
1409883 8
1410112 28
1410135 31
1410153 0
1410168 0
1410234 33
1410361 2
1410576 18
1410606 5
1410762 51
1410816 13
1410840 11
1410916 0
1410988 0
1411000 6
1411014 114
1411071 0
1411117 2
1411143 33
1411155 0
1411173 166
1411187 45
1411364 0
1411492 16
1411634 0
1411742 7
1411761 0
1411823 0
1412051 0
1412241 0
1412373 40
1412465 10
1412528 0
1412688 0
1412810 56
1412817 0
1412841 0
1412941 76
1412954 109
1413038 0
1413048 0
1413060 0
1413268 0
1413616 0
1413649 0
1413661 0
1413775 16
1413856 0
1414006 0
1414021 0
1414132 0
1414249 0
1414270 11
1414288 0
1414300 0
1414354 0
1414459 0
1414654 0
1414898 30
1414925 0
1414957 0
1415035 0
1415483 15
1415519 20
1415795 16
1415892 0
1415950 0
1416001 0
1416019 9
1416304 0
1416457 55
1416511 26
1416520 18
1416523 9
1416592 0
1416746 123
1417027 15
1417132 7
1417209 0
1417211 0
1417222 0
1417236 44
1417247 62
1417271 0
1417278 117
1417282 90
1417446 75
1417565 0
1417630 98
1417763 143
1417850 0
1417881 0
1417897 0
1417964 7
1417982 21
1418055 0
1418470 0
1418482 69
1418563 159
1418578 63
1418623 0
1418776 33
1418779 173
1418818 25
1418845 0
1418932 17
1419037 102
1419085 5
1419115 0
1419133 25
1419163 37
1419259 203
1419366 31
1419405 282
1419517 150
1419519 282
1419547 4
1419554 0
1419721 0
1419748 44
1419908 0
1419917 0
1419925 0
1420031 0
1420077 0
1420093 0
1420100 0
1420140 0
1420172 0
1420182 0
1420184 0
1420205 0
1420253 0
1420272 0
1420310 14
1420349 0
1420435 32
1420452 0
1420464 17
1420494 0
1420564 0
1420771 39
1420786 0
1420822 40
1421393 0
1421609 0
1421797 0
1421809 3
1421913 0
1422218 49
1422228 210
1422261 0
1422285 0
1422306 0
1422327 0
1422369 0
1422420 80
1422480 0
1422531 0
1422561 30
1422668 0
1423035 0
1423299 0
1423353 0
1423482 0
1423506 0
1423756 0
1423962 5
1424013 0
1424439 93
1424469 24
1424667 0
1424832 0
1424877 16
1425078 0
1425395 0
1425403 0
1425521 0
1425596 5
1425644 0
1425767 0
1425833 0
1425920 0
1426181 19
1426517 0
1426535 0
1427174 0
1427440 90
1427442 281
1427507 39
1427680 1
1427732 0
1427988 0
1428037 0
1428160 10
1428182 0
1428221 0
1428245 10
1428613 44
1429219 0
1429345 0
1429370 0
1429586 40
1429729 169
1430030 13
1430133 74
1430288 68
1430313 0
1430324 0
1430334 3
1430341 14
1430345 136
1430347 13
1430407 60
1430437 74
1430513 59
1430729 0
1431056 0
1431124 58
1431155 60
1431187 0
1431270 0
1431366 0
1431372 93
1431375 0
1431451 21
1431543 0
1431546 16
1431648 98
1431702 5
1431714 143
1431759 0
1431777 0
1431885 0
1431900 0
1432010 4
1432027 0
1432029 0
1432137 0
1432216 36
1432237 76
1432614 9
1432628 80
1432708 86
1432723 6
1432876 80
1432927 0
1432954 0
1433009 0
1433095 72
1433121 0
1433143 0
1433151 0
1433161 0
1433216 0
1433236 0
1433358 0
1433364 31
1433412 0
1433427 0
1433677 0
1433880 88
1433931 20
1434006 4
1434060 0
1434095 98
1434120 0
1434150 0
1434161 0
1434164 0
1434531 24
1434549 0
1434669 12
1434761 7
1434885 0
1434968 0
1435109 0
1435142 0
1435241 186
1435292 0
1435664 25
1435754 15
1435871 0
1435944 0
1435953 0
1435986 0
1435990 0
1436000 0
1436028 0
1436057 0
1436098 0
1436111 0
1436124 0
1436140 0
1436176 0
1436225 0
1436233 2
1436280 0
1436379 0
1436425 0
1436431 0
1436443 41
1436503 17
1436509 29
1436584 0
1436701 26
1436713 33
1436768 34
1436806 24
1436942 0
1437059 0
1437101 0
1437281 0
1437292 0
1437332 0
1437374 0
1437569 0
1437707 3
1437822 42
1437825 0
1437846 11
1437982 0
1438059 0
1438109 1
1438126 0
1438332 0
1438399 0
1438449 0
1438465 0
1438525 0
1438863 0
1438878 0
1438887 0
1438947 0
1439037 0
1439433 0
1439448 0
1439487 0
1439632 0
1439689 0
1439929 21
1440018 0
1440057 0
1440206 0
1440374 0
1440561 0
1440618 0
1440875 18
1440928 0
1441082 0
1441166 64
1441239 0
1441439 35
1441460 125
1441573 0
1441717 0
1441760 0
1441772 0
1441965 28
1442016 0
1442027 22
1442118 191
1442151 0
1442477 20
1442481 156
1442484 0
1442557 0
1442703 33
1442760 0
1442836 0
1442884 7
1442905 53
1442914 0
1442923 1
1443004 91
1443235 6
1443259 0
1443394 26
1443442 10
1443589 18
1443601 14
1443631 0
1443652 2
1443673 0
1443689 0
1443695 0
1443697 0
1443745 30
1443750 7
1443798 0
1443824 0
1443845 20
1443869 0
1443889 8
1443920 0
1443922 18
1443958 0
1443967 165
1443976 152
1444057 127
1444278 0
1444312 4
1444495 0
1444642 0
1444654 0
1444705 58
1444737 73
1444845 2
1444855 0
1444890 0
1445202 0
1445205 8
1445217 46
1445262 0
1445559 33
1445578 0
1445719 0
1445796 37
1445978 0
1446035 0
1446047 0
1446098 0
1446140 0
1446386 3
1446575 0
1446854 0
1447067 0
1447269 0
1447407 63
1447701 44
1447788 0
1447791 0
1447830 0
1447872 0
1447908 0
1447998 0
1448127 10
1448154 40
1448266 0
1448277 32
1448383 0
1448393 0
1448404 0
1448422 7
1448429 194
1448593 0
1448599 129
1448641 0
1448926 57
1449039 0
1449123 27
1449375 1
1449387 0
1449444 0
1449558 0
1449640 0
1449688 0
1449701 0
1449834 29
1449901 33
1449916 0
1450030 0
1450093 61
1450202 0
1450204 0
1450221 0
1450397 0
1450433 0
1450733 0
1450778 49
1450808 0
1450820 0
1450928 3
1450958 0
1450964 31
1450977 0
1450982 0
1451026 0
1451084 0
1451105 10
1451473 90
1451506 15
1451638 0
1451653 66
1451802 0
1451809 55
1451849 59
1452006 0
1452093 0
1452148 0
1452177 43
1452242 0
1452256 0
1452263 8
1452575 0
1452620 23
1452665 0
1452860 0
1452881 0
1452914 0
1453016 0
1453043 0
1453055 0
1453136 0
1453285 0
1453439 16
1453454 0
1453477 105
1453514 55
1453583 0
1453637 0
1453754 17
1453775 30
1453871 0
1453913 28
1453961 40
1454240 0
1454309 0
1454414 0
1454423 0
1454522 0
1454582 35
1454828 0
1454872 0
1454958 0
1455005 0
1455113 0
1455225 25
1455234 0
1455527 0
1455838 0
1455911 0
1456010 0
1456019 11
1456073 0
1456244 0
1456270 42
1456298 0
1456697 0
1456839 0
1457077 0
1457275 13
1457316 0
1457323 106
1457539 6
1457771 0
1457996 0
1458137 37
1458337 29
1458427 0
1458549 0
1458657 0
1458760 0
1458823 0
1459003 0
1459204 0
1459240 0
1459252 0
1459271 0
1459666 3
1459734 101
1459757 0
1459784 0
1459796 0
1459835 16
1459841 0
1459978 0
1460087 17
1460153 22
1460245 2
1460290 0
1460383 4
1460390 38
1460590 0
1460605 0
1460728 0
1460894 20
1461080 0
1461174 129
1461446 0
1461490 0
1461508 0
1461517 0
1461529 0
1461629 0
1461670 0
1461691 0
1461700 0
1461998 0
1462169 0
1462288 0
1462445 0
1462529 0
1462553 0
1462643 0
1463051 0
1463120 0
1463159 0
1463201 0
1463345 0
1463494 0
1463500 0
1463582 0
1463621 0
1463804 0
1464227 0
1464388 0
1464503 0
1464674 0
1464692 0
1464698 0
1464758 0
1464790 0
1464848 0
1464860 0
1464920 0
1464961 0
1465148 0
1465175 0
1465211 0
1465218 0
1465286 0
1465319 0
1465394 0
1465406 0
1465529 0
1465559 0
1465601 0
1465613 0
1465934 0
1465955 0
1465964 0
1466243 0
1466470 0
1466483 0
1466969 0
1466972 0
1467008 0
1467047 0
1467251 0
1467374 0
1467488 0
1467568 0
1467587 0
1467637 0
1467755 0
1467781 0
1467824 0
1468078 0
1468145 0
1468198 0
1468231 0
1468249 0
1468445 0
1468640 0
1468843 0
1468999 0
1469005 0
1469015 0
1469063 0
1469078 0
1469090 0
1469093 0
1469144 0
1469150 0
1469159 0
1469165 2
1469172 0
1469233 0
1469237 40
1469334 0
1469343 4
1469791 0
1470084 0
1470148 17
1470202 18
1470212 16
1470312 12
1470345 0
1470378 3
1470391 0
1470406 0
1470441 0
1470457 0
1470700 15
1470718 0
1470763 0
1470796 5
1471135 0
1471222 0
1471402 8
1471424 0
1471515 0
1471815 62
1471836 0
1472029 0
1472241 0
1472278 0
1472463 0
1472728 0
1473160 39
1473236 19
1473506 0
1473632 0
1473795 27
1473891 0
1473897 0
1473932 0
1473969 0
1474197 0
1474242 6
1474277 0
1474347 14
1474516 218
1474558 153
1474761 0
1474804 0
1474987 9
1475002 0
1475368 16
1475399 0
1475522 0
1475828 0
1475909 0
1476286 0
1476294 0
1476377 6
1476999 0
1477159 10
1477354 6
1477858 0
1477951 0
1478106 0
1478306 0
1478866 0
1478987 10
1479114 0
1479236 0
1479265 0
1479313 0
1479464 0
1479467 0
1479527 12
1479551 0
1479977 0
1479980 0
1480025 0
1480046 0
1480136 0
1480184 34
1480286 111
1480495 26
1480527 1
1480633 0
1480648 0
1480689 0
1480716 3
1480724 333
1481076 16
1481265 6
1481457 0
1481560 7
1481629 0
1481660 0
1481668 0
1481676 0
1481681 0
1481685 4
1481782 0
1481815 0
1481896 1
1481955 67
1481994 99
1482195 98
1482467 0
1482539 0
1482656 46
1482668 12
1482767 0
1482881 0
1482971 0
1483043 0
1483067 0
1483109 0
1483112 10
1483205 0
1483296 6
1483445 0
1483448 27
1483457 60
1483472 0
1483505 11
1483709 0
1483754 57
1483964 96
1483970 45
1483988 10
1484180 0
1484282 0
1484483 11
1484507 0
1484534 27
1484762 69
1485147 10
1485178 118
1485318 47
1485333 0
1485534 15
1485909 8
1485992 5
1486122 26
1486158 0
1486209 211
1486211 136
1486263 105
1486308 1
1486476 183
1486500 15
1486596 98
1486914 0
1486953 0
1486983 23
1486998 8
1487095 74
1487429 106
1487445 16
1487449 0
1487457 55
1487486 27
1487508 126
1487585 0
1487662 39
1487686 0
1487802 45
1487896 0
1487945 142
1488187 7
1488328 25
1488448 0
1488601 0
1488718 20
1488721 0
1488727 0
1488751 0
1488764 5
1488840 124
1489008 0
1489035 28
1489047 0
1489077 34
1489194 162
1489242 85
1489269 34
1489398 1
1489593 0
1489682 0
1489764 223
1489929 4
1489995 0
1490025 0
1490084 0
1490226 0
1490518 34
1490704 0
1490743 0
1490821 0
1490902 26
1490977 0
1491002 0
1491607 0
1491766 0
1491782 0
1491911 0
1492084 0
1492355 0
1492452 0
1492549 0
1492579 0
1492653 0
1492660 0
1492831 0
1492921 3
1493023 0
1493088 0
1493100 0
1493113 0
1493124 0
1493179 0
1493274 12
1493323 14
1493386 0
1493401 11
1493416 0
1493656 2
1493869 0
1493916 0
1494078 0
1494139 0
1494376 73
1494394 15
1494425 0
1494547 0
1494625 0
1494709 0
1494916 0
1495042 0
1495162 0
1495174 0
1495185 0
1495245 0
1495437 104
1495704 44
1495722 0
1495728 2
1495825 0
1496051 32
1496169 0
1496312 0
1496318 6
1496396 71
1496417 53
1496762 8
1497043 28
1497166 253
1497330 0
1497401 136
1497592 27
1497632 0
1497727 0
1497736 1
1497760 0
1497805 0
1497886 52
1497984 0
1498027 90
1498057 0
1498100 8
1498149 0
1498188 0
1498267 0
1498277 0
1498310 0
1498424 0
1498508 0
1498595 0
1498661 0
1498685 0
1498738 0
1498816 0
1498914 0
1498939 0
1499146 0
1499158 0
1499204 141
1499248 0
1499330 0
1499333 0
1499348 0
1499416 0
1499612 0
1499626 0
1499669 0
1499822 0
1499870 0
1499927 0
1500002 0
1500071 0
1500221 0
1500233 0
1500365 0
1500686 0
1500725 0
1500815 0
1500860 0
1500902 0
1500920 0
1500962 0
1501094 0
1501211 0
1501253 0
1501274 0
1501331 23
1501387 0
1501515 0
1501608 0
1501636 0
1501657 0
1501690 0
1501816 0
1502356 0
1502407 0
1502422 0
1502574 0
1502616 0
1502716 0
1502808 6
1502820 0
1502845 0
1502955 19
1503021 0
1503603 47
1503781 63
1503816 96
1503825 32
1504020 5
1504092 0
1504188 13
1504239 70
1504503 54
1504557 0
1504596 20
1504768 0
1504778 10
1504825 12
1504851 83
1504880 0
1504913 70
1504951 0
1505118 339
1505198 1
1505489 352
1505813 13
1505933 183
1505954 0
1506095 30
1506197 3480
1506400 7
1506433 14
1506562 64
1506568 102
1506587 1
1506670 767
1506707 126
1506734 0
1506817 88
1506930 48
1507064 10
1507090 8
1507153 62
1507504 0
1507585 66
1507653 0
1507804 0
1507888 0
1507910 27
1507924 0
1507928 0
1507939 27
1507947 7
1508126 0
1508317 69
1508320 8
1508347 0
1508353 0
1508506 0
1508578 0
1508999 0
1509132 0
1509186 17
1509190 92
1509363 0
1509414 0
1509420 0
1509719 0
1509743 37
1509803 0
1509849 0
1509897 121
1509911 0
1510064 22
1510151 0
1510169 0
1510250 0
1510284 0
1510383 0
1510602 22
1510620 0
1510653 0
1510710 93
1510728 0
1510770 0
1510791 0
1510887 0
1510967 8
1510986 0
1510995 0
1511172 3
1511310 0
1511363 0
1511402 0
1511432 2
1511434 9
1511459 0
1511531 12
1511549 50
1511646 0
1511668 0
1511819 7
1511971 0
1511978 6
1512050 0
1512094 0
1512195 0
1512198 0
1512210 22
1512221 11
1512267 17
1512297 0
1512406 13
1512769 0
1512832 0
1512862 0
1512919 5
1512928 42
1512955 0
1513099 0
1513133 0
1513154 0
1513179 0
1513195 0
1513440 58
1513551 0
1513596 0
1513860 0
1513869 0
1514007 0
1514149 18
1514200 11
1514263 7
1514311 0
1514428 0
1514581 31
1514764 0
1515141 0
1515181 9
1515223 15
1515280 28
1515286 0
1515292 12
1515334 0
1515432 0
1515488 50
1515600 29
1515619 0
1516078 8
1516339 5
1516684 0
1516705 0
1516774 56
1516789 0
1517058 59
1517094 0
1517142 0
1517145 11
1517193 0
1517391 0
1517421 0
1517478 33
1517541 2
1517625 6
1517661 0
1517781 4
1517824 0
1517826 0
1517834 0
1517836 0
1517883 0
1517950 45
1518088 65
1518349 0
1518388 28
1518490 0
1518535 13
1518610 2
1518709 0
1518796 7
1519145 0
1519363 0
1519381 0
1519468 8
1519471 0
1519611 0
1519649 0
1519668 0
1519713 0
1519760 0
1519882 0
1519920 15
1519956 0
1519965 0
1520018 0
1520044 0
1520160 0
1520247 0
1520271 4
1520316 0
1520351 0
1520436 0
1520501 18
1520580 0
1520679 3
1520718 0
1520779 0
1520969 0
1520998 0
1521001 0
1521074 0
1521088 0
1521109 0
1521230 0
1521383 49
1521389 110
1521413 0
1521462 0
1521994 11
1522133 96
1522383 0
1522470 0
1522486 0
1522500 0
1522515 0
1522552 0
1522587 4
1522722 30
1522725 0
1522921 0
1522923 0
1522956 115
1523055 330
1523068 13
1523178 15
1523313 0
1523356 0
1523468 16
1523588 68
1523648 0
1523738 34
1523936 0
1524035 0
1524185 47
1524637 0
1524870 0
1524876 0
1524952 0
1525240 0
1525481 152
1525567 24
1525635 11
1525733 0
1525850 7
1525889 0
1525944 4
1526114 10
1526195 0
1526227 0
1526254 0
1526294 4
1526373 113
1526379 0
1526383 142
1526400 0
1526425 0
1526428 0
1526542 0
1526885 0
1526997 0
1527057 0
1527229 0
1527301 115
1527433 0
1527505 0
1527546 0
1527622 558
1527657 0
1527775 0
1527955 24
1528027 0
1528193 0
1528228 52
1528318 28
1528514 0
1528528 0
1528642 18
1528762 0
1528880 1
1529005 1
1529158 0
1529222 0
1529333 0
1529672 0
1529718 0
1529910 0
1530009 0
1530044 0
1530067 0
1530087 0
1530108 112
1530355 0
1530753 0
1530807 0
1530942 0
1530982 0
1531049 0
1531060 0
1531071 0
1531251 0
1531453 90
1531509 0
1531647 0
1531718 0
1531877 0
1531967 0
1531976 0
1532203 38
1532210 19
1532213 0
1532327 0
1532347 2
1532384 0
1532477 9
1532549 0
1532819 0
1532881 0
1532900 0
1533002 0
1533016 0
1533072 0
1533231 0
1533321 110
1533448 3
1533564 118
1533567 2
1533594 0
1533681 124
1533831 42
1533840 0
1533903 72
1534170 0
1534173 92
1534191 38
1534254 23743
1534294 0
1534309 54
1534357 0
1534371 0
1534375 4
1534381 23
1534438 0
1534633 63
1534885 44
1534939 1
1535005 25
1535236 0
1535326 0
1535479 0
1535515 0
1535572 0
1535587 0
1535608 0
1535669 0
1535683 0
1535689 0
1535779 0
1535851 0
1535914 4
1536201 16
1536227 19
1536284 0
1536314 0
1536392 23
1536401 0
1536474 6
1536565 108
1536772 7
1536822 8
1536850 0
1536906 8
1536962 0
1536992 0
1536999 0
1537025 0
1537162 0
1537243 0
1537258 7
1537265 0
1537276 3
1537322 0
1537378 0
1537430 0
1537457 0
1537589 0
1537611 0
1537719 0
1537725 0
1537744 0
1537765 0
1537888 0
1537936 0
1538257 0
1538454 0
1538550 0
1538814 0
1538868 0
1538917 0
1538966 0
1538990 0
1539127 0
1539206 0
1539224 0
1539248 0
1539361 0
1539416 0
1539482 0
1539521 0
1539542 0
1539649 0
1539733 0
1539746 0
1539760 0
1539946 0
1540067 0
1540083 0
1540099 0
1540414 0
1540612 0
1540758 0
1540828 0
1540896 0
1540911 0
1540920 0
1541027 0
1541231 0
1541331 0
1541379 0
1541388 0
1541436 0
1541537 0
1541552 0
1541612 0
1541655 0
1541753 0
1541780 0
1541812 0
1541905 0
1541917 0
1541981 0
1542090 0
1542219 0
1542247 0
1542307 0
1542329 0
1542333 0
1542368 0
1542384 0
1542437 0
1542453 0
1542515 0
1542603 0
1542637 31
1542742 0
1542790 0
1542856 2295
1543084 3154
1543220 0
1543250 0
1543292 0
1543338 0
1543505 120
1543562 0
1543747 10
1543843 0
1543855 0
1543903 6
1544011 0
1544027 0
1544452 0
1544677 0
1544854 20
1544985 0
1545108 0
1545164 0
1545173 0
1545198 0
1545253 0
1545289 0
1545388 0
1545421 0
1545581 0
1545585 0
1545848 0
1545970 0
1546023 0
1546185 21
1546348 224
1546578 0
1546627 20
1546636 15
1546732 0
1546765 0
1546780 24
1546825 0
1546912 8
1546972 0
1546996 0
1547005 0
1547083 0
1547215 0
1547240 0
1547248 33
1547365 0
1547425 49
1547434 0
1547470 26
1547488 39
1547575 41
1547608 0
1547734 0
1547947 10
1548007 5
1548031 24
1548037 43
1548040 26
1548211 73
1548217 12
1548298 0
1548475 0
1548544 27
1548622 0
1548694 0
1548799 0
1548838 0
1549021 0
1549039 0
1549087 0
1549129 1
1549198 0
1549435 18
1549447 0
1550194 0
1550212 6
1550295 5
1550563 10
1550683 30
1550833 45
1551012 0
1551075 3
1551142 58
1551144 0
1551331 0
1551341 0
1551351 25
1551423 0
1551538 10
1551604 0
1551610 0
1551774 0
1551821 0
1551849 34
1552021 0
1552139 2
1552143 0
1552448 0
1552473 0
1553133 38
1553259 16
1553322 0
1553364 0
1553424 0
1553511 46
1553550 0
1553578 0
1554213 0
1554432 0
1554658 1
1554666 0
1554730 0
1554733 0
1554763 4
1554910 7
1555140 8
1555333 0
1555385 0
1555522 16
1555528 26
1555549 60
1555564 51
1555621 12
1555742 0
1555756 48
1555837 89
1555870 0
1555945 0
1556035 0
1556050 0
1556056 0
1556059 111
1556172 0
1556254 3
1556368 0
1556401 0
1556431 0
1556610 0
1556868 0
1557124 0
1557300 47
1557327 24
1557462 0
1557549 0
1558049 0
1558085 0
1558112 0
1558226 0
1558712 0
1558919 63
1559051 11
1559111 3
1559132 0
1559239 24
1559275 0
1559290 0
1559428 0
1559605 0
1559787 0
1559795 0
1559816 6
1560030 29
1560129 0
1560249 0
1560280 0
1560675 25
1560787 0
1560834 52
1561153 0
1561186 19
1561226 47
1561369 30
1561578 12
1561802 92
1561805 0
1561809 0
1561880 0
1561912 0
1561925 0
1562042 0
1562174 0
1562315 0
1562396 0
1562570 0
1562640 0
1562677 0
1562719 0
1562985 0
1563037 0
1563201 0
1563262 0
1563301 0
1563385 0
1563413 0
1563448 0
1563546 0
1563618 0
1563630 0
1563681 0
1563747 0
1563873 0
1563889 0
1563893 0
1563907 0
1564148 0
1564181 0
1564226 0
1564370 0
1564391 0
1564432 0
1564436 0
1564447 0
1564784 0
1564790 0
1564980 0
1565075 0
1565097 0
1565255 0
1565336 0
1565517 0
1565551 0
1565665 0
1565688 0
1565811 0
1565926 0
1566096 0
1566165 0
1566337 0
1566386 33
1566404 8
1566470 60
1566604 27
1566977 10860
1567076 0
1567155 3
1567248 0
1567304 0
1567673 0
1567691 4
1567694 0
1567835 0
1567871 63
1568063 0
1568150 0
1568449 0
1568495 0
1568498 86
1568717 0
1568921 0
1569016 0
1569089 0
1569136 0
1569161 14
1569180 0
1569200 0
1569236 150
1569249 0
1569284 78
1569288 0
1569408 16
1569482 0
1569489 68
1569491 121
1569497 0
1569509 25
1569591 0
1569643 0
1569713 0
1569745 52
1569791 0
1569821 22
1570004 0
1570037 0
1570109 10
1570166 13
1570181 74
1570193 13
1570430 0
1570434 0
1570514 0
1570533 0
1570543 0
1570604 282
1570607 34
1570727 17
1570847 0
1570924 0
1571050 0
1571059 0
1571197 24
1571240 0
1571251 113
1571305 0
1571463 86
1571517 0
1571577 0
1571607 0
1571787 36
1571973 0
1572006 0
1572078 16
1572202 0
1572383 0
1572443 10
1572494 0
1572524 45
1572540 0
1572701 26
1572920 0
1572964 0
1573004 0
1573136 0
1573268 0
1573355 0
1573415 0
1573445 0
1573544 0
1573563 0
1573625 62
1573811 24
1573844 9
1574060 33
1574189 0
1574207 48
1574315 47
1574537 1
1574756 0
1574965 0
1575113 329
1575126 58
1575159 0
1575162 0
1575166 0
1575173 6
1575175 0
1575195 17
1575312 0
1575320 1
1575525 0
1575533 0
1575572 0
1575629 0
1575701 0
1575766 0
1575803 0
1575812 0
1576042 0
1576187 0
1576217 0
1576235 0
1576298 0
1576382 0
1576409 0
1576421 0
1576448 0
1576454 0
1576525 0
1576553 0
1576562 0
1576598 0
1576659 0
1576753 1319
1576757 38
1576815 0
1576927 0
1577029 0
1577203 0
1577233 0
1577236 0
1577267 0
1577362 111
1577549 47
1577605 32
1577739 0
1577867 52
1577885 75
1577915 187
1577963 32
1578134 51
1578197 9
1578224 90
1578281 5
1578311 0
1578424 0
1578484 0
1578577 0
1578612 36
1578656 61
1578659 28
1578702 0
1578734 123
1578832 0
1578853 17
1578892 10
1579264 0
1579300 0
1579643 0
1579660 4
1579772 0
1579853 0
1580075 0
1580143 0
1580365 0
1580380 0
1580582 0
1580606 84
1580733 0
1580768 0
1580812 0
1580921 0
1580992 0
1581059 0
1581134 0
1581146 0
1581152 130
1581285 0
1581531 0
1581558 0
1581576 4
1581609 0
1581645 30
1581741 7
1581783 0
1581825 32
1581909 40
1581924 0
1582032 0
1582130 0
1582160 59
1582163 54
1582367 13
1582477 0
1582664 0
1582673 0
1582742 27
1582814 39
1583200 0
1583210 0
1583260 0
1583309 0
1583431 0
1583488 28
1583656 430
1583752 1
1583779 0
1583875 45
1583965 27
1583995 12
1584061 0
1584172 0
1584360 0
1584901 0
1584983 0
1585069 0
1585103 0
1585321 0
1585651 112
1586001 76
1586064 32
1586233 0
1586337 5
1586373 47
1586388 15
1586667 48
1586729 0
1586783 54
1586826 19
1586977 0
1587328 28
1587493 100
1587661 0
1587727 1
1588046 0
1588309 0
1588550 0
1588660 0
1588694 0
1588706 0
1588712 6
1588769 13
1588946 4
1588964 14
1589037 0
1589240 18
1589294 24
1589369 186
1589435 74
1589573 8
1589654 0
1589732 0
1589744 13
1589825 46
1589900 76
1590014 0
1590050 0
1590101 0
1590152 0
1590254 0
1590299 0
1590440 0
1590537 0
1590560 11
1590566 0
1590860 0
1590870 0
1591012 34
1591057 45
1591082 0
1591296 0
1591318 0
1591326 0
1591331 0
1591334 0
1591357 6
1591401 0
1591406 0
1591416 0
1591422 0
1591425 0
1591669 5
1592116 29
1592185 0
1592266 8
1592425 14
1592469 8
1592581 22
1592608 0
1592777 6
1593087 0
1593252 0
1593276 0
1593315 3
1593327 63
1593447 31
1593454 45
1593495 0
1593510 0
1593520 0
1593549 0
1593678 24
1593697 0
1593719 0
1593742 0
1593772 16
1593846 20
1593848 0
1593918 0
1593979 87
1594118 0
1594155 64
1594269 0
1594323 10
1594365 0
1594404 0
1594416 6
1594525 0
1594537 0
1594586 0
1594632 0
1594678 0
1594713 39
1594775 7
1594778 19
1594817 0
1594865 0
1594896 0
1594928 11
1594946 0
1595243 14
1595554 18
1595674 0
1595758 16
1595906 0
1595914 32
1595944 0
1596002 0
1596025 0
1596037 0
1596094 0
1596192 0
1596294 0
1596315 10
1596318 0
1596465 0
1596501 0
1596517 0
1596644 0
1596747 0
1596801 22
1596822 46
1596979 0
1597108 0
1597294 0
1597516 2
1597805 0
1597815 0
1597878 0
1597887 66
1597983 0
1598004 0
1598178 190
1598188 0
1598238 53
1598241 68
1598391 389
1598395 0
1598441 0
1598465 0
1598556 0
1598847 0
1598877 23
1599066 0
1599189 0
1599318 2
1599372 0
1599636 27
1599842 0
1599872 0
1599935 0
1599959 0
1599965 0
1600001 12
1600017 0
1600031 6
1600053 0
1600070 0
1600078 0
1600334 4
1600364 6
1600571 0
1601065 0
1601439 6
1601460 0
1601481 66
1601490 0
1601509 0
1601550 3
1601634 0
1601648 0
1601757 15
1602192 0
1602372 0
1602401 0
1602564 0
1602582 0
1602642 0
1602759 0
1602992 0
1603046 0
1603139 0
1603262 0
1603358 0
1603427 0
1603436 0
1603475 0
1603529 0
1603547 0
1603598 0
1603664 0
1603859 0
1603960 0
1603980 92
1604171 0
1604227 84
1604245 0
1604383 47
1604494 110
1604512 22
1604524 0
1604743 0
1604806 4
1604953 25
1605017 0
1605104 19
1605122 15
1605260 1
1605350 0
1605371 26
1605401 5
1605620 0
1605680 52
1605760 7
1605952 26
1606085 0
1606187 0
1606228 0
1606236 73
1606354 0
1606378 0
1606462 72
1606591 18
1607059 64
1607083 92
1607104 12
1607191 44
1607328 13
1607356 144
1607371 8
1607773 32
1607776 304
1607887 221
1607935 42
1607938 50
1608010 0
1608208 46
1608295 53
1608346 98
1608520 62
1608598 26
1608658 0
1608697 50
1608751 104
1608784 0
1608838 0
1608934 0
1608946 3
1608953 46
1609056 102
1609083 0
1609110 33
1609151 0
1609475 117
1609506 59
1609539 0
1609593 79
1610180 12
1610645 154
1610657 93
1610745 0
1610767 0
1610810 6
1610950 636
1610954 407
1610999 4
1611239 222
1611387 168
1611390 23
1611452 0
1611577 0
1611607 0
1611740 0
1611788 0
1611815 0
1611821 0
1611847 6
1611871 0
1612049 0
1612102 3
1612123 0
1612191 8
1612203 0
1612272 0
1612278 0
1612292 0
1612386 0
1612470 0
1612584 0
1612786 0
1613006 5
1613028 0
1613043 0
1613045 0
1613124 0
1613169 0
1613211 0
1613241 0
1613244 0
1613325 0
1613421 0
1613436 0
1613628 0
1613637 18
1613689 0
1613702 0
1613722 0
1613825 0
1614017 0
1614167 0
1614233 0
1614257 0
1614512 0
1614592 0
1614698 0
1614737 0
1614761 0
1614782 0
1614819 0
1614826 0
1614845 0
1614997 0
1615117 0
1615138 0
1615456 59
1615532 2
1615579 2
1615727 0
1615874 7
1615880 0
1615901 0
1616024 0
1616087 55
1616099 8
1616276 0
1616351 0
1616405 36
1616510 0
1616675 1
1616720 150
1616777 33
1616789 0
1617044 6
1617054 0
1617093 27
1617107 23
1617158 58
1617196 0
1617239 2
1617285 0
1617404 20
1617503 54
1617515 16
1617527 87
1617588 0
1617639 0
1617787 276
1617790 102
1617818 38
1617872 34
1618127 0
1618226 7
1618238 1
1618250 21
1618320 0
1618505 0
1618515 0
1618669 21
1618817 11
1618988 0
1619039 49
1619228 76
1619276 129
1619279 11
1619315 0
1619562 2
1619587 13
1619613 0
1619637 0
1619716 0
1619771 107
1620188 0
1620318 0
1620408 27
1620516 0
1620587 14
1620672 0
1620693 28
1620711 0
1620803 0
1621255 0
1621319 0
1621335 0
1621472 0
1621582 12
1621661 0
1621888 0
1621970 0
1622284 0
1622384 37
1622564 0
1622696 0
1622745 0
1623029 14
1623055 0
1623248 3
1623307 0
1623439 0
1623553 6
1623905 36
1623939 0
1623941 0
1623959 0
1624041 0
1624355 0
1624396 0
1624513 0
1624647 0
1624654 0
1624708 0
1624939 0
1625029 0
1625083 0
1625092 0
1625410 0
1625575 13
1625625 0
1625794 0
1625928 1
1626008 6
1626045 0
1626283 0
1626487 0
1626583 0
1626643 0
1626821 0
1627045 14
1627222 0
1627264 0
1627308 0
1627366 1
1627409 21
1627688 0
1627915 0
1627963 0
1628009 0
1628095 12
1628113 0
1628345 0
1628485 0
1628684 11
1628825 0
1629077 14
1629154 0
1629297 0
1629378 0
1629418 0
1629516 0
1629560 0
1629562 0
1629946 0
1629967 20
1630084 0
1630255 0
1630295 0
1630688 11
1631066 2
1631445 0
1631507 92
1631694 28
1631795 18
1631801 0
1631870 88
1632126 0
1632461 0
1632871 156
1632889 0
1632976 26
1632978 0
1633297 0
1633355 62
1633403 0
1633412 268
1633451 61
1633727 0
1633793 12
1633943 6
1634099 8
1634192 0
1634411 0
1634495 0
1634498 122
1634594 26
1634630 169
1634675 0
1634723 0
1634732 253
1634759 57
1634810 0
1634840 0
1634906 0
1634960 0
1635013 0
1635270 0
1635466 9
1635487 0
1635717 16
1635864 0
1636015 4
1636150 0
1636165 3
1636232 0
1636240 61
1636324 0
1636564 18
1636636 0
1636684 0
1636717 23
1637296 0
1637419 23
1637440 0
1637509 0
1637596 11
1637854 0
1637872 0
1638037 0
1638085 14
1638334 0
1638355 0
1638653 0
1638834 0
1638864 0
1639048 29
1639072 0
1639876 0
1640161 0
1640462 0
1640595 0
1640795 0
1640812 0
1640830 0
1640909 20
1641008 0
1641030 0
1641325 0
1641358 0
1641421 5
1641545 1
1641588 10
1641614 76
1641632 91
1641710 26
1641773 0
1641842 0
1641884 17
1641932 20
1642139 0
1642400 89
1642445 30
1642451 1
1642487 5
1642634 45
1642697 0
1642829 37
1642841 52
1642924 0
1642951 8
1643066 0
1643116 0
1643545 0
1643572 0
1643782 81
1643878 0
1643944 70
1643950 0
1644037 42
1644154 0
1644347 0
1644585 0
1644891 60
1644975 0
1645104 0
1645185 0
1645188 0
1645248 0
1645299 0
1645365 15
1645405 0
1645942 33
1645966 66
1645977 104
1645984 0
1646033 145
1646039 24
1646058 20
1646071 90
1646173 0
1646300 0
1646313 0
1646317 0
1646353 0
1646530 0
1646545 0
1646680 0
1646919 0
1646997 0
1647153 0
1647173 0
1647186 0
1647254 0
1647280 2
1647314 0
1647487 0
1647542 45
1648022 32
1648101 0
1648154 0
1648158 52
1648455 0
1648470 0
1648628 0
1648674 0
1648776 0
1649033 0
1649127 0
1649535 0
1649575 13
1649645 0
1649671 0
1649829 1
1649849 0
1649891 0
1649963 0
1650026 0
1650296 0
1650469 0
1650510 39
1650547 0
1651282 0
1651299 11
1651415 0
1651440 0
1651564 0
1651680 0
1651743 17
1651865 0
1652142 0
1652188 0
1652199 0
1652282 37
1652527 0
1652541 0
1652556 0
1652658 0
1652836 0
1652845 0
1652902 4
1652908 16
1653017 0
1653065 0
1653223 0
1653230 0
1653281 7
1653311 19
1653317 16
1653368 0
1653440 0
1653515 0
1653537 0
1653554 0
1653736 0
1653831 0
1653845 0
1654105 0
1654139 0
1654172 0
1654190 3
1654310 0
1654364 8
1654370 118
1654379 45
1654394 0
1654403 0
1654484 0
1654499 0
1654501 0
1654504 0
1654525 0
1654821 0
1654881 0
1654884 0
1654935 13
1655288 2
1655328 0
1655359 0
1655408 0
1655433 0
1655458 0
1655505 13
1655566 0
1655599 0
1655605 0
1655626 0
1655662 0
1655802 0
1655827 0
1655895 0
1655909 0
1655989 0
1655992 0
1656157 110
1656205 0
1656259 6
1656289 8
1656373 0
1656407 0
1656409 0
1656558 0
1656677 9
1656769 5
1657128 42
1657200 5
1657241 5
1657311 0
1657465 206
1657478 0
1657497 0
1657501 0
1657554 0
1657563 0
1657577 0
1657908 0
1658169 0
1658234 0
1658271 0
1658277 0
1658436 0
1658460 0
1658520 0
1658602 0
1658691 0
1658760 0
1658802 0
1658826 0
1658952 0
1658997 0
1659207 0
1659315 0
1659363 0
1659382 0
1659459 0
1659471 0
1659546 0
1659618 67
1659660 13
1659845 35
1659892 0
1660239 1
1660377 0
1660534 0
1660614 37
1660656 0
1660838 36
1660939 0
1661078 95
1661126 0
1661181 0
1661306 63
1661451 0
1661558 0
1661608 0
1661819 0
1662032 0
1662057 0
1662076 0
1662221 0
1662233 1
1662239 0
1662293 0
1662458 22
1662537 0
1662707 0
1662732 0
1662810 11
1662861 0
1662864 44
1662945 54
1662964 25
1663240 0
1663524 51
1663566 0
1663629 24
1663662 0
1664028 20
1664206 0
1664233 72
1664327 0
1664402 0
1664543 0
1664795 0
1664816 10
1664840 85
1664918 54
1665110 0
1665122 0
1665194 471
1665263 3
1665266 133
1665296 0
1665434 0
1665491 17
1665662 0
1665713 0
1665867 0
1666173 0
1666320 0
1666344 0
1666431 0
1666542 0
1666599 0
1666614 0
1666634 0
1666735 0
1666821 0
1666863 0
1666997 0
1667210 13
1667258 1
1667353 0
1667393 0
1667513 0
1667780 31
1667889 2
1667955 0
1668163 10
1668225 31
1668673 0
1668803 2
1668815 7
1668867 10
1668942 11
1668956 5
1669025 0
1669093 0
1669216 21
1669252 0
1669288 0
1669294 2
1669375 35
1669438 0
1669480 0
1669483 0
1669507 38
1669839 0
1669866 0
1669908 4
1670012 0
1670043 0
1670076 0
1670172 13
1670214 2
1670609 0
1670615 0
1670888 12
1670924 23
1670967 27
1671008 0
1671032 1
1671045 0
1671047 0
1671055 0
1671134 0
1671169 0
1671173 0
1671400 0
1671409 0
1671430 0
1671445 0
1671490 0
1671550 0
1671556 10
1671575 28
1671768 0
1672125 34
1672176 8
1672926 48
1673320 12
1673401 0
1673499 3
1673502 61
1673595 0
1673610 0
1673613 6
1673669 0
1673695 3
1673808 0
1673861 17
1674032 0
1674115 0
1674142 3
1674243 8
1674255 8
1674264 117
1674303 0
1674495 0
1674690 0
1674780 0
1674849 8
1674855 34
1674897 21
1674975 0
1675050 23
1675149 27
1675209 124
1675428 3
1675455 36
1675508 0
1675636 0
1675658 28
1675707 27
1675742 0
1675919 9
1675925 42
1676294 4
1676318 0
1676339 0
1676392 29
1676465 7
1676523 0
1676986 0
1677049 0
1677063 0
1677372 1
1678052 0
1678196 2
1678202 0
1678226 10
1678237 2
1678241 0
1678284 2
1678286 0
1678322 0
1678377 0
1678472 26
1678648 73
1678668 40
1678819 10
1678846 17
1678854 22
1678869 4
1678884 88
1678965 27
1679071 0
1679142 87
1679200 3
1679269 50
1679286 0
1679371 0
1679737 0
1679750 0
1679825 42
1679904 0
1679934 0
1679938 0
1679950 10
1679974 0
1680014 31
1680029 0
1680109 25
1680124 0
1680131 0
1680134 0
1680213 0
1680225 0
1680261 5
1680325 14
1680626 41
1680657 0
1680668 1
1680707 0
1680725 59
1680884 10
1680903 49
1680909 0
1681019 0
1681067 35
1681397 18
1681400 45
1681805 0
1681838 0
1681958 0
1682057 0
1682130 0
1682210 0
1682459 35
1682783 53
1682860 13
1682909 0
1682914 23
1682935 91
1682939 0
1682943 0
1682964 0
1683044 19
1683126 0
1683139 0
1683223 0
1683403 49
1683623 0
1683642 0
1683649 0
1683677 0
1683749 3
1683946 0
1684072 3
1684085 0
1684098 0
1684123 0
1684142 0
1684187 2
1684205 80
1684236 0
1684239 29
1684253 0
1684267 0
1684282 0
1684304 0
1684337 0
1684347 0
1684385 26
1684408 0
1684473 0
1684506 0
1684538 0
1684570 20
1684597 0
1684940 15
1684978 0
1685059 0
1685109 35
1685116 7
1685167 0
1685231 49
1685238 15
1685273 103
1685404 0
1685486 0
1685503 0
1685539 0
1685546 70
1685972 54
1686188 0
1686215 13
1686526 17
1686667 16
1686726 0
1686961 0
1687051 0
1687104 0
1687155 0
1687167 0
1687182 4
1687203 5
1687281 0
1687353 0
1687452 39
1687481 3
1687518 7
1687597 0
1687603 0
1687683 0
1688059 0
1688061 0
1688699 0
1688735 0
1688861 0
1688915 0
1688930 0
1689059 0
1689176 0
1689179 621
1689258 4
1689296 0
1689342 0
1689361 0
1689845 0
1689873 0
1689884 0
1689972 0
1689996 1
1690296 2
1690331 4
1690358 0
1690365 0
1690379 0
1690387 0
1690397 1
1690404 37
1690427 61
1690496 0
1690601 4
1690679 52
1690694 137
1690772 0
1690952 69
1691021 50
1691051 50
1691173 66
1691230 0
1691342 0
1691435 0
1691648 67
1691681 0
1691879 0
1691891 4
1691897 0
1692047 0
1692149 9
1692181 129
1692185 88
1692467 46
1692798 0
1692801 4
1692866 0
1692895 0
1692902 0
1692908 0
1692919 14
1692968 0
1693022 0
1693041 0
1693081 1
1693122 0
1693177 7
1693278 8
1693284 9
1693312 0
1693381 0
1693435 0
1693483 0
1693792 0
1693846 0
1693885 0
1693888 6
1693894 5
1693909 1
1694128 0
1694259 0
1694362 0
1694437 0
1694498 0
1694699 8
1694804 2
1694846 0
1695206 0
1695226 0
1695287 0
1695294 1
1695531 0
1695537 50
1695630 13
1695633 0
1695729 0
1695741 0
1695765 0
1695846 0
1695915 0
1696001 132
1696014 0
1696158 0
1696221 260
1696362 14
1696416 0
1696569 0
1696608 0
1696680 10
1696689 12
1696758 0
1697016 0
1697169 0
1697256 0
1697277 0
1697313 70
1697438 588
1697460 0
1697879 3
1698071 0
1698080 49
1698143 35
1698334 0
1698347 0
1698411 37
1698462 0
1698474 0
1698516 0
1698609 0
1698678 0
1698930 0
1699422 0
1699709 0
1699799 0
1699803 0
1699875 0
1700002 8
1700057 0
1700095 0
1700338 3
1700538 0
1700674 0
1700681 0
1700728 0
1700752 0
1700762 0
1700770 0
1700780 0
1700811 6
1700953 0
1701008 0
1701167 0
1701209 24
1701215 8
1701414 0
1701446 0
1701473 0
1701476 18
1701616 0
1701620 0
1701867 0
1701918 33
1701945 4
1702035 8
1702314 0
1702317 0
1702618 7
1703274 0
1703419 0
1703438 0
1703541 3
1703603 45
1703878 2
1704334 0
1704835 0
1704937 9
1705090 0
1705135 2
1705147 0
1705174 0
1705330 0
1705351 0
1705447 74
1705573 0
1705594 0
1705932 0
1705980 0
1706038 0
1706328 0
1706361 0
1706484 0
1706550 80
1706757 0
1706824 0
1706875 11
1706939 0
1707023 0
1707074 0
1707662 12
1707830 3
1707899 0
1707929 0
1708013 0
1708022 0
1708097 81
1708124 0
1708337 0
1708443 0
1708470 0
1708480 0
1708500 45
1708510 0
1708548 0
1708786 0
1708980 0
1708985 6
1709122 0
1709183 0
1709201 0
1709298 0
1709328 0
1709831 0
1709934 0
1709951 0
1710295 0
1710543 0
1710579 0
1710798 0
1711029 0
1711431 0
1711492 0
1711510 0
1711525 40
1711777 0
1711810 3
1712116 3
1712317 0
1712521 7
1712597 0
1712631 0
1712817 0
1712826 9
1712868 92
1713117 8
1713126 0
1713237 19
1713261 2
1713330 0
1713633 0
1713654 0
1713671 0
1713894 58
1713916 2
1714089 0
1714092 12
1714155 60
1714169 93
1714221 12
1714407 8
1714574 0
1714633 0
1714642 0
1714651 0
1714659 0
1714686 0
1714725 0
1714825 41
1714883 0
1714984 0
1715015 0
1715499 0
1715908 41
1716007 40
1716013 0
1716085 0
1716172 33
1716319 100
1716601 0
1716631 25
1716666 8
1716826 0
1716875 16
1716922 7
1716949 0
1716997 1
1717000 0
1717023 3
1717030 6
1717182 0
1717198 7
1717251 0
1717307 0
1717422 3
1717470 0
1717533 0
1717728 0
1717860 1
1718034 7
1718037 0
1718185 2
1718226 0
1718245 0
1718279 20
1718299 0
1718364 0
1718503 0
1718634 0
1718708 0
1718820 0
1718916 0
1718979 0
1719123 0
1719129 0
1719367 3
1719421 4
1719427 42
1719430 4
1719592 0
1719836 0
1720202 0
1720390 17
1720399 12
1720483 7
1720494 32
1720559 49
1720604 89
1720793 39
1720847 13
1720982 63
1721141 126
1721202 0
1721379 0
1721387 0
1721396 25
1721526 5
1721593 0
1721596 97
1721698 5
1721947 24
1722016 0
1722214 0
1722325 0
1722475 0
1722520 0
1722547 17
1722646 23
1722796 0
1722862 0
1722992 0
1723429 0
1723459 4
1723513 0
1723606 0
1723741 12
1723747 37
1723756 4
1723768 0
1723798 0
1724155 0
1724233 0
1724329 0
1724395 3
1724431 3
1724614 5
1724668 0
1724743 0
1724818 0
1725271 0
1725283 0
1725484 0
1726358 0
1726371 0
1726407 0
1726606 0
1726683 0
1726845 0
1727016 0
1727076 42
1727405 0
1727535 1
1727621 49
1727642 0
1727954 45
1727984 31
1728116 0
1728253 207
1728269 0
1728314 148
1728389 0
1728492 0
1728498 0
1728552 21
1728563 0
1728589 32
1728642 4
1728658 0
1728689 0
1728723 56
1728786 20
1728800 13
1728803 64
1729029 0
1729104 292
1729139 0
1729332 84
1729980 57
1730222 0
1730340 77
1730445 0
1730598 10
1730626 0
1730718 172
1730762 76
1730832 0
1731291 0
1731449 48
1731589 21
1731731 0
1731953 1
1731989 0
1732070 0
1732198 8
1732206 47
1732327 60
1732333 24
1732381 10
1732431 33
1732435 3
1732492 22
1732513 0
1732670 16
1732750 143
1732973 0
1733053 16
1733099 8
1733101 0
1733125 0
1733477 0
1733555 0
1733631 0
1733667 0
1733815 83
1734099 0
1734215 0
1734271 0
1734295 0
1734456 0
1734535 2
1734682 31
1734838 0
1735138 14
1735202 0
1735222 0
1735279 0
1735870 0
1735906 0
1735930 0
1735954 9
1735978 0
1736002 0
1736032 22
1736056 52
1736204 0
1736232 74
1736266 173
1736417 0
1736434 0
1736484 0
1736490 10
1736534 0
1736551 29
1736577 24
1736589 42
1736593 112
1736717 0
1736813 0
1736843 0
1736924 44
1736927 17
1736948 0
1737078 30
1737281 26
1737317 0
1737341 0
1737371 6
1737524 0
1737602 0
1737662 0
1737746 0
1737905 68
1738115 432
1738222 0
1738316 0
1738384 0
1738419 4
1738477 18
1738549 0
1738588 0
1738600 121
1738849 24
1739041 99
1739104 66
1739206 58
1739212 2
1739252 0
1739298 2
1739535 63
1739547 0
1739553 0
1739655 212
1739943 18
1740182 0
1740276 48
1740324 17
1740466 0
1740557 0
1740691 0
1740826 0
1741497 0
1741598 0
1741650 0
1741686 63
1741755 18
1741864 0
1742179 4
1742322 12
1742393 0
1742529 0
1742599 0
1742657 0
1742682 77
1742845 4
1742860 0
1742875 11
1742988 62
1743001 0
1743157 0
1743214 1
1743251 0
1743308 40
1743397 34
1743498 39
1743546 36
1743600 7
1743652 0
1743698 0
1743771 48
1743929 0
1743972 0
1744017 0
1744182 0
1744341 0
1744518 0
1744647 0
1744746 0
1744858 49
1744891 390
1744999 0
1745044 0
1745509 28
1745530 0
1745670 0
1745732 0
1745745 0
1745783 0
1745868 0
1745910 0
1745919 0
1745934 0
1746012 0
1746078 0
1747011 0
1747091 0
1747118 3
1747298 0
1747337 0
1747442 0
1747499 0
1747636 1
1747712 0
1747727 17
1747739 0
1747904 0
1747967 0
1747982 0
1748085 13
1748149 0
1748177 3
1748417 0
1748504 0
1748513 3
1748582 0
1748618 0
1748637 0
1748873 2
1748888 0
1748936 0
1749020 0
1749104 0
1749236 0
1749266 0
1749290 0
1749383 0
1749461 0
1749650 0
1749716 4
1749818 0
1749925 0
1750076 1
1750142 0
1750208 0
1750295 3
1750513 0
1750547 0
1750706 0
1750709 0
1750712 0
1750784 0
1750857 0
1750889 0
1751137 6
1751221 111
1751323 34
1751471 5
1751569 0
1751602 40
1751715 0
1751723 0
1751732 0
1751768 0
1751774 0
1752150 0
1752429 58
1752489 12
1752555 0
1752629 0
1752738 0
1752834 0
1753020 0
1753053 0
1753197 0
1753425 0
1753440 0
1753603 0
1753605 0
1753615 0
1753624 0
1753638 0
1753754 30
1753778 0
1753796 11
1754199 45
1754202 28
1754247 21
1754408 0
1754480 0
1754835 0
1754877 0
1755092 0
1755137 0
1755148 0
1755197 12
1755368 0
1755861 0
1756145 0
1756257 0
1756386 2
1756416 0
1756452 0
1756482 2
1756530 0
1756536 0
1756554 4
1756713 6
1756749 0
1757051 0
1757084 0
1757124 0
1757259 4
1757364 0
1757407 20
1757452 26
1757536 0
1757647 0
1757692 3
1757821 23
1757902 0
1757947 0
1757989 0
1758028 3
1758061 7
1758175 0
1758205 0
1758223 0
1758331 1
1758388 24
1758517 5
1758631 15
1758776 0
1758807 0
1758817 0
1758831 0
1758851 0
1758863 0
1758887 0
1758963 0
1759170 3
1759262 0
1759346 0
1759393 0
1759404 0
1759428 0
1759453 7
1759551 13
1759756 53
1759830 0
1759902 17
1760334 33
1760430 0
1760532 21
1760577 29
1760664 0
1760700 1
1760829 21
1760844 100
1760925 0
1760980 0
1761018 0
1761094 0
1761112 22
1761262 52
1761265 39
1761412 17
1761727 0
1761787 173
1761817 0
1761967 51
1762164 46
1762410 46
1762496 114
1762532 4
1762631 0
1762679 30
1762931 7
1762937 116
1763007 142
1763106 0
1763163 0
1763344 0
1763362 0
1763419 0
1763503 0
1763725 0
1763737 0
1763904 0
1763921 0
1763928 0
1763949 0
1763973 0
1763986 0
1764015 0
1764036 0
1764060 0
1764177 0
1764213 0
1764426 0
1764540 0
1764615 0
1764630 0
1764669 0
1764744 0
1764750 0
1764849 0
1765050 0
1765128 0
1765191 0
1765236 0
1765278 0
1765452 0
1765555 0
1765566 0
1765659 0
1765690 0
1765697 0
1765719 19
1765723 0
1765804 0
1765912 0
1765930 0
1766023 0
1766035 0
1766182 0
1766188 0
1766256 0
1766370 0
1766391 0
1766467 0
1766511 0
1766552 0
1766566 0
1766621 0
1766647 0
1766659 0
1766674 66
1766681 0
1766697 7
1766712 0
1766718 0
1766722 0
1766728 0
1766853 0
1766862 0
1766943 0
1766950 89
1767186 0
1767237 0
1767247 0
1767263 0
1767274 0
1767356 166
1767779 110
1767968 6
1768445 14
1768747 205
1768778 92
1768825 17
1768890 5
1768971 1
1769076 0
1769328 0
1769361 75
1769736 0
1769841 11
1769913 140
1769928 0
1769954 0
1769961 2
1770007 0
1770028 0
1770063 0
1770117 0
1770392 0
1770427 0
1770463 0
1770484 48
1770530 14
1770592 0
1770640 0
1770655 88
1770665 0
1770733 76
1770789 0
1770897 172
1770901 29
1771053 0
1771144 16
1771157 0
1771421 10
1771581 12
1771747 0
1771872 0
1771919 21
1771929 26
1772098 0
1772189 0
1772244 30
1772247 26
1772261 0
1772293 0
1772329 0
1772486 44
1772603 0
1772614 15
1772642 0
1772762 21
1772790 0
1772924 0
1772954 0
1772961 0
1773064 0
1773227 0
1773299 0
1773361 0
1773392 0
1773490 5
1773529 0
1773748 0
1773904 0
1774048 0
1774269 0
1774284 0
1774302 72
1774451 15
1774455 33
1774515 4
1774610 3
1774619 0
1774652 10
1774724 30
1774767 0
1774805 0
1774958 27
1774988 0
1775016 0
1775079 0
1775231 0
1775270 0
1775375 0
1775416 0
1775468 0
1775585 0
1775597 7
1775728 0
1775908 1
1775919 0
1775975 3
1776034 0
1776038 0
1776105 0
1776183 0
1776227 0
1776231 0
1776255 0
1776264 93
1776303 43
1776324 4
1776543 0
1776578 0
1776720 26
1776765 22
1776774 0
1776786 10
1776925 0
1776972 0
1777101 38
1777316 0
1777484 47
1777546 0
1777554 91
1777591 0
1777657 0
1777765 0
1777853 0
1777867 18
1777933 14
1777978 0
1778056 0
1778071 36
1778623 14
1778833 15
1778897 0
1778905 0
1779352 0
1779401 0
1779415 12
1779660 0
1780190 13
1780198 0
1780234 0
1780466 0
1780493 113
1780675 0
1780777 0
1781245 0
1781353 0
1781389 0
1781462 0
1781668 0
1781863 0
1781887 0
1781890 62
1782163 96
1782253 39
1782635 0
1782772 0
1782820 9
1782946 0
1782986 0
1783039 0
1783078 0
1783364 0
1783446 0
1783496 17
1783547 0
1783802 0
1783822 11
1784098 23
1784116 31
1784823 0
1784833 44
1785091 16
1785291 0
1785305 0
1785462 0
1785594 23
1785618 0
1785624 0
1785881 0
1786166 0
1786504 0
1786566 0
1786609 2
1786642 1
1786720 14
1786758 0
1786780 2
1786852 0
1786954 0
1787008 40
1787285 35
1787308 0
1787353 0
1787367 0
1787428 0
1787455 0
1787596 60
1787872 0
1787883 0
1787902 5
1788015 0
1788228 6
1788465 0
1788643 0
1788873 0
1788928 0
1789030 0
1789036 0
1789213 0
1789567 3
1789708 0
1790190 3
1790632 0
1790641 36
1790643 0
1790651 0
1790673 0
1790698 0
1790712 0
1790726 0
1790951 0
1791191 0
1791279 0
1791305 0
1791476 0
1791644 19
1791671 0
1791744 0
1791845 0
1791977 9
1792058 4
1792080 0
1792103 44
1792173 0
1792264 56
1792639 0
1792775 4
1793147 0
1793216 0
1793288 0
1793450 0
1793456 1
1793467 0
1793567 0
1793790 0
1793827 0
1793913 0
1793979 34
1794294 4
1794372 4
1794494 0
1794637 11
1794661 0
1794721 0
1794817 0
1794884 0
1794888 6
1794925 6
1794971 0
1795172 51
1795190 0
1795200 0
1795225 9
1795388 0
1795445 18
1795484 0
1795757 33
1795793 0
1795946 46
1796069 0
1796464 0
1796698 13
1797049 0
1797298 70
1797430 53
1797586 0
1797621 223
1797736 0
1797772 0
1797776 0
1797789 0
1797800 0
1797813 117
1797846 74
1797860 28
1797878 43
1798014 0
1798093 0
1798111 0
1798261 0
1798297 0
1798300 0
1798345 0
1798435 48
1798471 0
1798591 26
1798627 0
1798675 0
1798867 0
1798897 0
1798933 0
1798960 0
1798963 0
1798996 0
1799145 0
1799160 0
1799268 0
1799411 0
1799925 0
1799934 4
1800015 0
1800296 0
1800315 0
1800324 5
1800356 0
1800417 6
1800489 0
1800510 0
1800624 4
1800756 0
1800967 0
1801023 16
1801116 3
1801203 5
1801296 0
1801347 0
1801355 0
1801389 0
1801664 19
1801746 2
1801770 0
1802043 0
1802478 0
1802653 0
1802815 0
1802890 0
1803198 0
1803214 0
1803268 0
1803349 0
1803500 0
1803591 0
1803753 0
1803819 14
1803891 34
1803927 65
1803990 0
1803996 86
1804002 23
1804043 0
1804065 18
1804118 0
1804128 0
1804326 0
1804380 0
1804591 0
1804721 35
1804781 0
1804931 0
1805220 0
1805308 0
1805421 0
1805480 0
1805583 15
1805956 0
1806291 0
1806448 1
1806502 0
1806772 0
1806794 26
1806859 18
1806952 5
1806986 0
1807139 0
1807289 32
1807643 0
1807712 0
1807861 0
1808225 0
1808252 0
1808327 5
1808355 0
1808390 0
1808403 0
1808545 0
1808638 0
1808701 0
1808725 0
1808896 7
1808989 0
1809061 30
1809124 0
1809151 11
1809178 0
1809511 0
1809772 0
1809904 0
1810000 1
1810084 0
1810096 0
1810105 0
1810261 0
1810290 0
1810377 28
1810476 26
1810482 0
1810530 0
1810860 0
1810872 0
1810964 0
1811312 0
1811534 0
1811564 0
1811598 0
1811606 22
1811618 0
1811909 0
1811915 0
1812088 0
1812386 0
1812410 3
1812420 49
1812494 0
1812511 0
1812536 0
1812554 17
1812624 0
1812667 0
1812746 0
1812772 0
1812800 0
1812967 0
1813062 12
1813065 14
1813152 0
1813161 0
1813250 0
1813410 42
1813434 4
1813618 11
1813686 0
1813748 0
1813756 0
1813782 0
1813958 1
1813996 0
1814003 0
1814212 0
1814282 67
1814294 15
1814319 15
1814501 14
1814523 0
1814589 0
1814591 0
1814603 24
1814741 0
1814853 2
1814942 0
1814992 0
1815038 0
1815045 0
1815110 0
1815138 0
1815141 0
1815159 30
1815231 0
1815261 0
1815274 0
1815303 7
1815345 43
1815385 40
1815403 0
1815421 0
1815437 0
1815460 0
1815478 0
1815521 34
1815561 6
1815576 0
1815628 12
1815688 0
1815725 35
1815747 17
1815762 0
1815859 0
1815969 0
1816159 89
1816254 0
1816281 74
1816284 29
1816380 0
1816400 0
1816414 0
1816430 0
1816438 0
1816562 0
1816611 0
1816638 8
1816662 18
1816694 0
1816739 0
1816784 0
1816812 4
1816883 0
1816892 0
1816923 25
1816956 0
1817007 44
1817031 0
1817070 23
1817073 25
1817115 2
1817173 0
1817303 9
1817387 0
1817566 0
1817595 0
1817599 82
1817644 0
1817647 44
1817688 0
1817885 87
1817937 0
1817949 0
1818207 1
1818249 0
1818265 0
1818297 20
1818300 0
1818381 46
1818492 10
1818567 0
1818576 21
1818623 0
1818629 21
1818738 53
1818822 0
1818902 7
1818911 143
1818945 3
1818947 36
1818958 0
1819109 0
1819140 0
1819203 35
1819207 24
1819381 29
1819395 33
1819417 52
1819438 51
1819518 0
1819578 11
1819698 64
1819715 0
1819944 59
1819968 10
1820073 71
1820118 9
1820121 87
1820130 22
1820157 40
1820235 38
1820347 23
1820364 13
1820394 23
1820469 28
1820526 18
1820635 1
1820700 15
1820755 12
1820763 0
1820832 39
1820836 2
1820899 312
1820924 5
1821029 9
1821243 74
1821359 0
1821404 0
1821533 5
1821545 0
1821620 78
1821623 13
1821694 43
1821722 1
1821950 26
1821977 8
1822093 0
1822114 0
1822154 21
1822265 4
1822349 17
1822382 9
1822400 7
1822412 0
1822417 0
1822448 19
1822538 25
1822574 0
1822631 24
1822703 24
1822829 14
1822916 0
1823307 54
1823327 0
1823332 0
1823336 0
1823352 110
1823442 16
1823449 0
1823498 0
1823507 0
1823537 0
1823592 5
1823607 0
1823637 84
1823673 8
1823730 0
1823750 350
1823753 0
1823949 112
1823953 71
1823970 0
1823989 0
1824092 5
1824102 0
1824167 0
1824194 0
1824246 0
1824299 4
1824338 11
1824381 66
1824390 0
1824394 3
1824443 3
1824481 45
1824590 17
1824679 19
1824690 0
1824805 3
1824811 19
1824848 3
1824865 1
1824920 0
1824934 21
1825007 7
1825095 0
1825165 0
1825285 194
1825291 31
1825447 38
1825461 77
1825621 0
1825684 23
1825809 24
1825826 56
1825866 18
1825941 24
1825992 0
1825999 95
1826183 0
1826214 0
1826240 20
1826480 3
1826822 0
1826965 0
1827090 0
1827135 0
1827186 0
1827228 76
1827363 21
1827537 0
1827546 0
1827559 66
1827569 149
1827586 13
1827603 0
1827640 53
1827811 10
1827897 0
1828123 29
1828198 11
1828489 0
1828530 0
1828534 63
1828606 57
1828945 4
1829060 0
1829276 13
1829319 0
1829457 11
1829481 0
1829595 10
1829598 25
1829658 0
1830042 0
1830108 12
1830222 11
1830231 84
1830336 0
1830378 2
1830393 0
1830420 0
1830501 10
1830522 0
1830594 7
1830693 4
1830805 0
1831008 31
1831028 352
1831034 0
1831085 0
1831283 7
1831322 0
1831445 117
1831472 0
1831559 4
1831878 0
1832166 121
1832201 0
1832251 0
1832327 228
1832337 176
1832374 8
1832378 0
1832398 0
1832438 0
1832492 22
1832513 4
1832620 14
1832650 0
1832802 63
1832853 34
1832934 0
1833168 60
1833226 0
1833350 0
1833372 0
1833427 0
1833509 102
1833626 0
1833881 63
1833930 0
1833987 11
1834007 5
1834252 0
1834434 29
1834471 0
1834490 0
1834652 0
1834661 17
1834686 0
1834740 44
1834850 96
1835036 0
1835114 31
1835132 14
1835303 0
1835330 0
1835364 0
1835390 0
1835481 0
1835483 0
1835698 0
1835826 94
1835850 0
1835860 18
1835956 5
1836051 0
1836121 2
1836211 175
1836226 45
1836262 0
1836304 22
1836307 0
1836325 0
1836355 0
1836478 46
1836655 59
1836720 0
1836817 0
1836829 50
1836933 7
1836957 0
1836997 0
1837031 36
1837076 53
1837106 0
1837144 0
1837175 63
1837208 0
1837325 5
1837385 0
1837525 4
1837793 11
1837795 0
1837813 0
1837832 5
1838000 0
1838011 32
1838153 0
1838261 0
1838326 0
1838365 0
1838389 0
1838426 1
1838507 0
1838563 70
1838567 0
1838630 0
1838681 0
1838730 0
1838737 0
1838743 0
1838750 0
1838861 102
1839074 44
1839221 0
1839470 0
1839566 0
1839672 25
1839693 0
1839710 21
1839787 1
1840001 0
1840049 0
1840207 13
1840211 0
1840224 0
1840412 0
1840435 17
1840453 0
1840605 0
1840665 0
1840708 0
1840711 5
1840729 0
1840761 0
1840839 0
1840938 0
1840995 26
1841094 0
1841144 0
1841203 0
1841272 0
1841347 10
1841424 0
1841458 0
1841644 27
1841746 33
1841749 98
1841761 0
1841971 0
1842014 32
1842028 0
1842043 0
1842234 0
1842315 0
1842393 0
1842426 13
1842498 0
1842591 1
1842645 48
1842681 0
1842702 22
1842756 0
1842855 0
1842942 4
1842954 25
1843059 37
1843077 47
1843137 0
1843195 0
1843245 0
1843253 0
1843287 0
1843349 0
1843365 4
1843708 1
1843756 46
1843867 0
1843894 0
1844230 1
1844349 109
1844418 0
1844451 4
1844577 54
1844668 36
1844752 0
1844791 0
1844934 0
1844959 4
1845053 22
1845102 12
1845177 13
1845348 0
1845480 0
1845502 0
1845732 0
1845833 0
1846169 0
1846211 0
1846244 4
1846310 0
1846358 10
1846550 0
1846748 0
1846946 0
1847096 0
1847333 0
1847415 0
1847471 11
1847780 71
1847798 25
1847912 14
1847966 0
1848049 0
1848245 0
1848256 0
1848305 0
1848382 0
1848440 0
1848686 0
1848712 0
1848746 0
1848748 13
1848845 0
1848887 12
1849993 114
1850114 485
1850357 14
1850598 70
1850601 0
1850652 43
1850694 29
1850696 14
1850731 0
1850776 9
1850865 36
1850905 0
1851034 74
1851067 87
1851149 0
1851253 22
1851256 99
1851513 0
1851577 11
1851676 28
1851685 0
1851703 0
1851799 0
1851856 15
1851907 104
1852012 5
1852030 2
1852036 0
1852042 0
1852105 66
1852124 75
1852163 19
1852193 114
1852214 15
1852225 0
1852264 0
1852439 14
1852493 0
1852550 0
1852600 18
1852691 31
1852950 0
1852962 0
1852978 3
1853020 19
1853050 18
1853284 37
1853296 52
1853371 2
1853470 0
1853542 0
1854109 13
1854584 20
1854619 0
1854803 0
1854959 78
1855053 11
1855070 14
1855078 89
1855085 112
1855094 0
1855125 0
1855137 0
1855461 121
1855683 0
1855764 111
1856022 25
1856253 0
1856847 0
1856858 63
1857091 39
1857133 0
1857222 0
1857534 20
1857554 0
1857611 16
1857983 27
1858197 18
1858251 9
1858277 25
1858304 0
1858436 0
1858445 0
1858457 0
1858486 24
1858735 0
1858765 0
1858818 0
1858831 0
1858876 0
1859134 0
1859168 0
1859191 3
1859204 0
1859286 0
1859327 0
1859346 70
1859404 0
1859432 0
1859520 8
1859631 27
1860006 30
1860131 23
1860175 0
1860489 0
1860678 30
1860687 17
1860765 0
1860774 0
1860858 17
1860879 21
1860921 42
1861016 0
1861110 3
1861122 1
1861131 16
1861247 6
1861294 0
1861303 0
1861336 0
1861493 0
1861738 79
1861756 130
1861780 0
1861802 5
1861924 19
1862121 0
1862204 0
1862422 0
1862859 0
1862892 26
1862898 0
1862947 16
1862983 5
1863017 54
1863120 0
1863348 0
1863611 0
1863674 0
1863708 0
1863716 0
1863803 34
1863874 0
1863881 1
1863978 0
1864043 0
1864066 0
1864097 0
1864265 0
1864466 13
1864509 0
1864551 0
1864609 0
1864616 0
1864679 0
1865049 35
1865067 54
1865167 47
1865353 0
1865574 0
1865619 0
1865757 0
1865794 39
1865845 32
1865881 184
1865920 0
1866067 0
1866119 0
1866213 0
1866361 31
1866397 46
1866400 49
1866406 119
1866444 0
1866600 0
1866650 0
1866891 61
1866960 0
1867155 8
1867306 0
1867373 0
1867468 36
1867481 35
1867484 57
1867517 118
1867556 15
1867688 116
1867724 0
1867799 53
1867823 12
1867907 0
1868049 0
1868078 2
1868195 192
1868249 0
1868319 172
1868335 0
1868502 25
1868514 0
1868543 0
1868599 30
1868778 0
1868805 74
1868941 58
1868973 7
1869051 13
1869136 72
1869154 0
1869162 0
1869220 0
1869246 15
1869270 23
1869376 0
1869389 0
1869438 0
1869444 21
1869575 0
1869600 94
1869693 0
1869714 0
1869856 0
1869876 3
1870066 0
1870303 8
1870356 0
1870456 27
1870626 46
1870753 221
1870799 37
1870814 12
1870929 0
1870942 0
1870975 0
1871034 2
1871040 0
1871078 4
1871080 0
1871109 0
1871123 8
1871280 0
1871370 30
1871445 33
1871584 6
1871683 13
1871686 26
1871713 99
1871759 0
1871873 42
1871933 0
1872103 0
1872406 0
1872422 0
1872657 0
1872750 40
1872871 0
1872882 0
1872910 0
1872937 0
1872982 5
1873126 21
1873132 26
1873156 0
1873369 21
1873580 5
1873789 0
1873812 0
1873877 0
1874102 0
1874228 0
1874355 0
1874542 0
1874580 14
1874761 0
1875206 50
1875230 0
1875239 0
1875268 0
1875288 46
1875305 0
1875317 18
1875480 16
1875790 0
1875805 58
1875955 99
1875965 0
1876054 2
1876084 45
1876106 33
1876303 0
1876357 0
1876592 35
1876652 54
1876660 227
1876762 40
1876766 25
1876856 28
1877006 32
1877178 4
1877254 49
1877278 1
1877629 18
1877664 8
1877710 0
1877840 0
1877886 0
1877925 0
1877993 10
1878020 0
1878034 0
1878096 27
1878131 52
1878262 18
1878279 196
1878339 0
1878358 31
1878366 54
1878449 6
1878516 24
1878518 73
1878655 0
1878729 0
1878779 0
1878807 0
1878869 121
1879035 27
1879050 0
1879234 8
1879249 0
1879270 30
1879278 21
1879335 15
1879676 0
1879989 31
1880089 4
1880129 0
1880213 36
1880313 0
1880383 0
1880471 0
1880492 0
1880503 15
1880594 57
1880698 96
1880760 0
1880857 0
1880890 0
1880911 0
1881114 0
1881230 0
1881294 0
1881499 0
1881520 44
1881685 0
1881745 48
1882141 0
1882423 0
1882482 0
1882560 0
1882626 0
1882686 0
1882826 0
1883191 1
1883298 0
1883311 10
1883371 7
1883375 0
1883410 17
1883447 0
1884395 0
1884416 0
1884419 0
1884582 0
1884617 0
1884720 0
1884822 0
1884977 0
1885043 0
1885127 0
1885264 0
1885277 0
1885285 0
1885299 33
1885337 0
1885347 0
1885539 0
1885589 0
1885706 76
1885734 41
1885845 77
1885910 0
1886129 26
1886207 6
1886243 6
1886360 0
1886390 13
1886495 0
1886621 62
1886651 15
1886723 16
1886798 16
1886853 54
1886897 16
1886948 4
1886987 6
1887109 24
1887121 0
1887460 0
1887657 73
1887838 0
1887887 0
1888125 73
1888260 0
1888589 0
1888628 0
1888649 0
1888673 0
1888748 0
1888850 0
1888862 0
1888910 0
1888916 0
1888952 0
1888965 0
1889159 0
1889225 0
1889321 0
1889339 0
1889357 0
1889378 0
1889411 0
1889421 0
1889570 0
1889660 0
1889777 0
1889855 0
1890126 0
1890151 0
1890163 0
1890174 0
1890276 13
1890288 105
1890290 1837
1890415 0
1890436 0
1890521 103
1890550 11
1890597 0
1890653 0
1890657 0
1890688 0
1890691 92
1890701 9
1890944 0
1890980 8
1891070 0
1891315 0
1891328 0
1891358 0
1891381 0
1891476 0
1891725 39
1891793 0
1891955 57
1891967 17
1892027 0
1892117 76
1892208 1
1892246 0
1892349 2
1892386 49
1892422 108
1892550 0
1892565 0
1892626 0
1892645 32
1892657 0
1892735 18
1892753 0
1892879 0
1893061 0
1893179 0
1893218 60
1893335 22
1893482 0
1893551 0
1893680 0
1893761 0
1893859 0
1893895 0
1893904 2
1893936 13
1893938 5
1894157 0
1894439 0
1894502 0
1894886 0
1895002 0
1895027 0
1895199 0
1895341 0
1895698 56
1895735 0
1895899 12
1895921 0
1896014 37
1896020 0
1896030 0
1896250 0
1896439 12
1896480 19
1896555 114
1896568 0
1896709 0
1896759 0
1896862 0
1896888 0
1896933 0
1896970 6
1897032 30
1897050 0
1897102 0
1897104 417
1897159 8
1897225 0
1897249 0
1897384 0
1897877 0
1898127 0
1898421 0
1898458 0
1898678 0
1898757 30
1898760 1
1898944 0
1899022 0
1899179 0
1899292 3
1899736 0
1899817 0
1900009 15
1900172 0
1900244 0
1900357 0
1900383 0
1900427 0
1900594 0
1900596 0
1900720 0
1900724 0
1900753 0
1900789 0
1900846 0
1900870 0
1900972 0
1901120 0
1901170 0
1901274 0
1901288 0
1901295 0
1901346 0
1901472 0
1901495 0
1901514 0
1901700 0
1901793 0
1901904 0
1901913 0
1901970 0
1901997 0
1902056 0
1902060 0
1902081 0
1902106 0
1902377 0
1902440 0
1902728 0
1902830 0
1902851 0
1902960 0
1903259 0
1903351 0
1903506 0
1903777 0
1903876 0
1904080 0
1904134 1
1904632 4
1905290 5
1905432 2
1905600 0
1905616 0
1905633 0
1905792 0
1905814 0
1905876 0
1905960 13
1906019 45
1906160 0
1906249 0
1906284 0
1906295 0
1906381 0
1906389 0
1906411 0
1906438 0
1906445 0
1906470 0
1906491 0
1906742 0
1906771 0
1906826 21
1906832 46
1906870 0
1906918 0
1906953 0
1907058 33
1907199 0
1907209 25
1907291 0
1907345 98
1907408 0
1907463 0
1907490 0
1907904 8
1907933 84
1907970 0
1908013 0
1908235 0
1908301 0
1908381 0
1908392 0
1908437 0
1908448 0
1908589 0
1908910 0
1908944 0
1908970 0
1908973 0
1909078 0
1909087 0
1909159 0
1909788 0
1909878 8
1910207 0
1910312 0
1910322 0
1910356 0
1910413 0
1910445 0
1910466 0
1910483 0
1910503 0
1910520 0
1910685 0
1910848 0
1910977 0
1911103 0
1911169 0
1911241 0
1911268 0
1911439 0
1911847 0
1911940 18
1911952 0
1912045 0
1912138 0
1912210 0
1912234 0
1912478 0
1912498 4
1912765 99
1912959 0
1913005 28
1913111 1
1913130 0
1913179 548
1913185 16
1913197 0
1913220 0
1913335 0
1913417 0
1913459 0
1913471 0
1913570 116
1913742 39
1913771 68
1913789 12
1913894 13
1913903 0
1914047 41
1914086 0
1914304 0
1914342 0
1914602 6
1914611 127
1914715 30
1914730 0
1914751 0
1914774 0
1914776 0
1914796 0
1914884 0
1915013 190
1915103 122
1915106 21
1915112 0
1915121 103
1915127 70
1915142 0
1915166 0
1915355 49
1915367 68
1915589 62
1915631 61
1915682 19
1915694 3
1915730 14
1915793 1
1915841 0
1915889 0
1915913 9
1915964 4
1916027 0
1916059 0
1916080 0
1916086 0
1916229 0
1916265 0
1916499 72
1916545 0
1916680 0
1916719 0
1916791 32
1917034 16
1917090 3
1917112 0
1917120 0
1917133 14
1917168 0
1917283 0
1917325 0
1917421 0
1917661 0
1917766 0
1917937 0
1918021 0
1918105 0
1918579 0
1918594 0
1918690 0
1918717 0
1918732 0
1918738 0
1918752 0
1918879 0
1918890 0
1918933 0
1919047 41
1919255 3
1919292 0
1919357 24
1919506 0
1919551 0
1919680 34
1919806 103
1919835 0
1919969 0
1920025 0
1920088 54
1920194 0
1920280 21
1920450 18
1920454 0
1920511 0
1920652 0
1920757 6
1920883 0
1920934 0
1920937 15
1921137 0
1921194 24
1921266 0
1921343 0
1921416 0
1921473 0
1921494 0
1921705 0
1921879 0
1921920 0
1921956 87
1922034 0
1922069 0
1922081 0
1922234 0
1922426 1
1922555 0
1922588 0
1922598 0
1922624 0
1922753 0
1922792 1
1922885 0
1922934 6
1922991 0
1923003 12
1923051 33
1923141 13
1923225 0
1923537 0
1923579 0
1923612 0
1923657 0
1923681 9
1923738 0
1923780 0
1923957 325
1924068 29
1924077 0
1924098 33
1924185 3
1924242 20
1924263 37
1924284 0
1924356 0
1924368 0
1924401 37
1924435 0
1924620 25
1924684 0
1924706 0
1924743 26
1924917 59
1924929 4
1925061 53
1925173 89
1925211 0
1925248 7
1925259 16
1925655 0
1925954 0
1926242 0
1926315 148
1926537 0
1926720 0
1927098 0
1927140 40
1927275 2
1927307 0
1927406 0
1927767 0
1927824 0
1928183 11
1928276 9
1928529 0
1928558 0
1928583 22
1928598 10
1928656 8
1928756 0
1928808 0
1928853 0
1929021 6
1929064 0
1929080 0
1929336 28
1929567 0
1929621 0
1929637 0
1929679 21
1929735 1
1930015 0
1930036 109
1930091 0
1930209 38
1930301 0
1930522 0
1930567 0
1930577 0
1930672 17
1930768 28
1930867 27
1930929 0
1931151 83
1931238 0
1931275 30
1931341 49
1931504 0
1931519 0
1931579 0
1931651 69
1931716 0
1931766 0
1931789 101
1931871 0
1932079 1
1932106 0
1932148 43
1932234 0
1932379 34
1932591 0
1932781 0
1932846 2
1932864 0
1932936 0
1932966 0
1933000 6
1933038 9
1933081 12
1933122 17
1933124 0
1933134 2
1933140 0
1933254 0
1933293 0
1933343 4
1933373 0
1933443 3
1933898 0
1933910 0
1934016 0
1934056 68
1934087 0
1934159 0
1934240 0
1934279 15
1934300 23
1934399 27
1934411 50
1934593 0
1934619 0
1934635 65
1934647 13
1934656 0
1934856 23
1934865 0
1934869 0
1934936 1
1935008 8
1935095 0
1935262 0
1935482 0
1935737 0
1935791 0
1935806 0
1935877 0
1935897 34
1936090 0
1936154 0
1936261 0
1936537 0
1936636 0
1936645 2
1936726 0
1936765 0
1936822 0
1936963 0
1937033 4
1937142 15
1937207 0
1937250 0
1937286 0
1937298 0
1937370 0
1937413 0
1937459 3
1937515 33
1937569 9
1937615 0
1937749 0
1937811 0
1937853 21
1937859 21
1938112 8
1938149 0
1938157 0
1938175 0
1938182 0
1938343 0
1938400 1
1938408 0
1938502 30
1938508 41
1938572 37
1938637 1
1938746 20
1938803 19
1938878 19
1938908 8
1938925 13
1939037 30
1939115 20
1939124 9
1939142 4
1939151 72
1939154 18
1939199 76
1939304 7
1939328 53
1939557 0
1939574 57
1939694 8
1939754 0
1939834 50
1939855 55
1939877 24
1939891 27
1940065 34
1940069 28
1940116 1
1940213 22
1940231 0
1940387 0
1940443 14
1940456 8
1940474 37
1940735 4
1940873 101
1940903 61
1940982 38
1941002 787
1941091 3
1941278 127
1941437 1
1941545 66
1941626 66
1941674 53
1941743 29
1941753 1
1941869 0
1941924 0
1941936 72
1941977 18
1942110 45
1942114 27
1942161 1
1942258 38
1942276 0
1942445 0
1942447 0
1942454 0
1942760 0
1942846 0
1942900 23
1943202 0
1943220 25
1943350 0
1943384 0
1943394 10
1943446 9
1943482 0
1943494 0
1943558 0
1943574 0
1943580 0
1943583 0
1943593 0
1943717 0
1943763 0
1943791 0
1943799 0
1943811 0
1943897 0
1943915 0
1943954 278
1943956 9
1943981 11
1943984 28
1944009 0
1944016 0
1944039 94
1944126 87
1944152 22
1944165 0
1944224 0
1944353 0
1944363 0
1944438 0
1944528 63
1944531 5
1944611 4
1944631 0
1944672 0
1944697 0
1944716 0
1944758 0
1944776 0
1944791 26
1944871 0
1944915 0
1944919 141
1944953 40
1944977 0
1944980 67
1945067 66
1945121 0
1945138 0
1945145 23
1945196 0
1945242 45
1945311 11
1945323 3
1945329 103
1945479 0
1945551 0
1945577 8
1945735 0
1945769 0
1945817 0
1945841 0
1945871 0
1946070 3
1946236 0
1946381 0
1946454 0
1946521 0
1946685 0
1946847 0
1946998 0
1947100 0
1947256 6
1947481 0
1947727 13
1947766 0
1947778 0
1947787 0
1947825 53
1947937 0
1948053 2
1948079 0
1948189 0
1948217 9
1948313 0
1948359 0
1948447 0
1948471 0
1948513 19
1948541 0
1948555 18
1948741 4
1948811 0
1948848 0
1949019 0
1949316 0
1949426 88
1949522 0
1949685 0
1949724 0
1949757 9
1949782 0
1949883 0
1949923 0
1949958 0
1950030 0
1950054 0
1950075 0
1950261 0
1950303 0
1950388 0
1950399 14
1950422 0
1950756 0
1950971 0
1951005 0
1951119 0
1951232 3
1951367 0
1951373 0
1951601 0
1951696 0
1951702 0
1951789 0
1952082 0
1952167 0
1953259 0
1953363 0
1953372 2
1953381 3
1953426 0
1953597 0
1953711 0
1954182 0
1954268 0
1954305 0
1954361 0
1954413 1
1954503 1
1954609 0
1954821 0
1955179 0
1955368 0
1955387 0
1955404 19
1955450 0
1955468 0
1955611 65
1955756 0
1955804 27
1955930 43
1956005 0
1956098 0
1956188 9
1956260 13
1956281 0
1956469 61
1956484 198
1956487 9
1956537 0
1956607 0
1956877 0
1956928 0
1957036 0
1957054 0
1957084 0
1957234 0
1957282 0
1957369 0
1957399 0
1957450 0
1957519 0
1957612 0
1957624 0
1957687 0
1957756 0
1957839 0
1957864 0
1957921 0
1958004 0
1958095 0
1958182 0
1958217 0
1958278 0
1958461 0
1958497 0
1958578 0
1958605 0
1958656 0
1958770 0
1958881 0
1958893 0
1958950 0
1958965 0
1958978 0
1959244 21
1959400 0
1959487 20
1959498 0
1959517 0
1959558 0
1959782 4
1959850 0
1960065 0
1960147 91
1960177 119
1960225 9
1960276 0
1960354 37
1960468 211
1960507 4
1960876 0
1960897 0
1961023 4
1961320 55
1961350 453
1961404 11
1961419 17
1961504 31
1961514 0
1961518 0
1961596 0
1961606 0
1961632 0
1961669 0
1961707 9
1961727 7
1961937 63
1962174 163
1962201 0
1962210 17
1962575 226
1962600 92
1962687 0
1962918 0
1963242 0
1963437 0
1963456 62
1963458 107
1963563 0
1963779 10
1963905 0
1963947 0
1963965 8
1963975 0
1963980 0
1963985 0
1963990 7
1964039 0
1964139 8
1964265 0
1964280 1
1964328 4
1964685 0
1964984 0
1965147 0
1965154 85
1965164 0
1965169 0
1965179 0
1965184 0
1965189 0
1965194 0
1965198 0
1965227 0
1965266 0
1965281 0
1965308 2
1965342 0
1965612 0
1965648 0
1965711 0
1965814 0
1965864 0
1966053 0
1966149 0
1966215 9
1966227 1
1966254 2
1966473 35
1966477 24
1966518 0
1966633 24
1966761 0
1966776 0
1967138 0
1967141 0
1967255 0
1967497 0
1967708 0
1967792 5
1967920 0
1968066 0
1968075 0
1968578 0
1968700 0
1969085 0
1969123 0
1969256 0
1969305 0
1969551 0
1969595 0
1970480 0
1970482 0
1970655 17
1970907 0
1970970 14
1971380 7
1972040 0
1972046 0
1972060 0
1972256 45
1972490 0
1972518 0
1972689 0
1972699 0
1972749 0
1972802 0
1972852 0
1973590 0
1973640 0
1973671 0
1973683 0
1973712 0
1973749 0
1973845 0
1973860 0
1974034 0
1974145 2
1974164 0
1974370 12
1974470 0
1974539 8
1974652 0
1974683 65
1975029 16
1975145 10
1975262 45
1975430 14
1975452 0
1975456 0
1975467 0
1975473 0
1975477 0
1975481 0
1975488 0
1975498 0
1975514 0
1975576 0
1975712 0
1975832 0
1975913 0
1976057 0
1976690 0
1976891 0
1976896 0
1976941 22
1977244 10
1977280 0
1977419 0
1977762 5
1977795 36
1977939 0
1978382 0
1978493 0
1978565 23
1979059 96
1979176 0
1979203 0
1979561 16
1979627 2
1979645 0
1979665 22
1979669 110
1979819 119
1979843 16
1979889 0
1979915 0
1979942 3
1980041 0
1980176 0
1980257 0
1980320 8
1980701 0
1980810 0
1980866 0
1980980 0
1982142 0
1982250 13
1982466 67
1982715 0
1982901 42
1982921 0
1983042 3
1983174 111
1983247 0
1983522 0
1983525 22
1984008 0
1984050 48
1984098 0
1984300 0
1984335 0
1984923 9
1984950 0
1985099 0
1985112 0
1985157 0
1985203 0
1985268 0
1985658 0
1986161 0
1986215 0
1986300 0
1986366 0
1986386 0
1986506 0
1986545 3
1986608 6
1986683 43
1986710 0
1986725 4
1986900 7
1987038 0
1987216 0
1987230 0
1987530 6
1987540 0
1987748 0
1987815 0
1987881 19
1987910 0
1988047 9
1988056 13
1988059 2
1988120 0
1988144 11
1988204 52
1988264 0
1988382 0
1988426 7
1988460 0
1988480 0
1988560 0
1988579 0
1989185 0
1989227 6
1989257 5
1989293 0
1989323 0
1989449 0
1989511 0
1989745 0
1989884 0
1989962 42
1989983 22
1990012 0
1990018 29
1990051 0
1990142 0
1990325 8
1990403 32
1990445 0
1990547 18
1990637 1
1990679 37
1990694 0
1990775 0
1990931 0
1990940 109
1990964 0
1991030 1
1991045 0
1991048 0
1991066 0
1991075 0
1991240 27
1991243 57
1991312 28
1991330 0
1991369 0
1991384 0
1991499 0
1991517 0
1991730 2
1991787 0
1991862 9
1991874 0
1992027 0
1992120 0
1992147 0
1992192 1
1992198 64
1992336 0
1992399 0
1992600 1
1992612 3
1992651 7
1992732 0
1992870 0
1992901 0
1992907 0
1992924 0
1992950 0
1992965 0
1993042 0
1993062 0
1993120 0
1993165 10
1993391 44
1993603 0
1993644 0
1993960 12
1993986 0
1993988 0
1994106 0
1994148 2
1994316 13
1994403 0
1994446 0
1994508 45
1994735 9
1995030 0
1995059 0
1995211 32
1995300 37
1995309 8
1995450 44
1995453 61
1995612 0
1995714 0
1995840 22
1995945 0
1996069 7
1996129 6
1996207 32
1996251 0
1996272 0
1996458 59
1996626 0
1996692 0
1996774 33
1996841 30
1996871 0
1996889 0
1996919 30
1996929 0
1996960 19
1997017 35
1997020 120
1997154 113
1997180 0
1997229 0
1997280 0
1997301 65
1997313 0
1997343 0
1997502 73
1997505 26
1997529 11
1997870 0
1997935 0
1997956 25
1997990 2
1998079 14
1998099 48
1998113 41
1998165 0
1998610 0
1998804 0
1998925 0
1999090 0
1999625 0
1999990 0
2000041 0
2000076 0
2000113 7
2000128 0
2000142 2
2000152 1
2000424 0
2000431 0
2000475 0
2000542 0
2000553 6
2000573 0
2000586 0
2000608 68
2000611 43
2000619 22
2000639 4
2000650 0
2000698 32
2000748 10
2000973 67
2001105 2
2001255 0
2001499 0
2001641 9
2001653 0
2001699 18
2001771 176
2001915 33
2001945 1
2002020 19
2002152 0
2002157 0
2002236 0
2002401 0
2002512 0
2002563 0
2002569 0
2002581 0
2002625 0
2002848 0
2002862 119
2002889 0
2002896 107
2003028 33
2003070 19
2003124 31
2003220 10
2003310 0
2003485 0
2003593 0
2003663 0
2004078 0
2004119 0
2004312 0
2004654 0
2004754 0
2004889 15
2004898 0
2005229 78
2005232 0
2005259 0
2005397 0
2005531 49
2005771 146
2005825 12
2005936 0
2006014 35
2006121 7
2006176 0
2006373 0
2006745 0
2006892 0
2006979 7
2006985 0
2007159 16
2007234 2
2007411 22
2007594 0
2007609 5
2007615 0
2007654 30
2007794 0
2007816 7
2008305 0
2008326 1
2008464 1
2008491 5
2008625 0
2008776 0
2008782 0
2008948 0
2009112 0
2009127 3
2009199 1
2009313 1
2009485 0
2009498 29
2009574 0
2009644 0
2009675 37
2009705 0
2009720 26
2009736 3
2009778 30
2009893 0
2009914 0
2010064 0
2010085 0
2010136 22
2010138 0
2010166 3
2010355 0
2010497 0
2010701 87
2010749 21
2011097 4
2011121 20
2011163 0
2011172 13
2011181 9
2011193 58
2011208 1
2011220 0
2011226 0
2011244 24
2011298 1
2011307 0
2011327 0
2011363 5
2011382 12
2011436 8
2011440 5
2011451 0
2011565 5
2011605 20
2011796 21
2011871 79
2011973 0
2012132 1
2012156 0
2012235 0
2012297 0
2012327 0
2012340 0
2012387 0
2012460 0
2012472 0
2012545 5
2012599 45
2012602 68
2012781 0
2012808 36
2012955 0
2012970 2
2013012 0
2013267 5
2013477 13
2013504 7
2013516 16
2013590 0
2013600 2
2013609 40
2013645 0
2013795 0
2013908 30
2013920 0
2013976 0
2014029 0
2014140 4
2014359 0
2014401 0
2014433 0
2014440 6
2014458 0
2014521 0
2014533 0
2014686 1
2014707 0
2014767 0
2015007 0
2015136 65
2015139 14
2015166 0
2015242 0
2015338 20
2015383 0
2015403 11
2015485 6
2015745 8
2015802 0
2015950 0
2016002 0
2016030 94
2016041 88
2016111 6
2016126 0
2016327 86
2016634 5
2016787 52
2017150 0
2017204 1
2017238 42
2017272 55
2017346 23
2017593 0
2017902 0
2018175 0
2018241 0
2018868 0
2019006 3
2019879 1
2019894 0
2020170 3
2020236 0
2020449 43
2020475 0
2020793 1
2020833 0
2020895 5
2021072 0
2021297 0
2021405 4
2021462 0
2021690 0
2022095 0
2022110 0
2022327 0
2022344 0
2022614 0
2022701 8
2022838 0
2023176 0
2023238 0
2023547 0
2023610 0
2023756 12
2024009 0
2024107 0
2024215 0
2024444 0
2024476 0
2024491 0
2024539 0
2024576 18
2024782 17
2024795 76
2024801 5
2024956 20
2025027 0
2025038 13
2025163 0
2025202 6
2025220 0
2025280 0
2025283 1
2025313 0
2025331 0
2025502 0
2025870 0
2026087 15
2026142 0
2026184 0
2026240 0
2026369 51
2026376 0
2026800 95
2026884 127
2027066 2
2027222 0
2027267 0
2027288 53
2027313 95
2027319 111
2027333 41
2027349 31
2027373 0
2027419 0
2027455 17
2027467 0
2027514 0
2027775 0
2027889 15
2028107 7
2028424 32
2028477 65
2028561 17
2029279 0
2029285 0
2029490 0
2029602 0
2029661 0
2029727 0
2029736 0
2029856 0
2029880 0
2029976 0
2030003 0
2030063 0
2030192 0
2030285 0
2030312 0
2030807 0
2031131 34
2031239 64
2031293 0
2031317 0
2031324 0
2031345 0
2031352 0
2031386 0
2031414 47
2031472 96
2031642 0
2031646 0
2032075 0
2032211 0
2032395 0
2032427 4
2032460 0
2032553 0
2032883 0
2032925 0
2033066 0
2033270 0
2033282 0
2033427 0
2033503 46
2033557 0
2033636 0
2033806 19
2034041 0
2034141 0
2034388 0
2034467 0
2035655 2
2035893 4
2035905 0
2035927 0
2035997 0
2036307 0
2036385 0
2036409 0
2036577 3
2036643 1
2036649 13
2037062 16
2037070 0
2037140 0
2037179 5
2037252 13
2037285 0
2037387 0
2037409 0
2037444 0
2037482 0
2037534 0
2037578 0
2037615 0
2037636 0
2037654 1
2037705 4
2037719 0
2037816 0
2037831 0
2037882 1
2037901 0
2038104 0
2038118 0
2038140 0
2038167 0
2038176 6
2038305 2
2038308 5
2038338 0
2038368 0
2038446 3
2038527 0
2038611 0
2038647 0
2038686 0
2038692 2
2038719 9
2038725 0
2038911 0
2038956 0
2038974 1
2038980 1
2039067 1
2039103 5
2039124 0
2039232 0
2039277 0
2039373 0
2039376 2
2039472 0
2039502 0
2039573 0
2039682 0
2039697 0
2039733 0
2039763 3
2039781 0
2039867 0
2040087 5
2040129 4
2040144 21
2040243 0
2040288 0
2040528 0
2040702 0
2040766 45
2041057 29
2041090 0
2041183 42
2041229 0
2041243 0
2041447 63
2041471 24
2041502 0
2041549 0
2041606 22
2041723 27
2041810 0
2041930 0
2042008 0
2042075 8
2042295 0
2042357 0
2042381 0
2042453 7
2042509 0
2042556 0
2042568 0
2042585 10
2042603 0
2042789 333
2042873 0
2042876 0
2043218 0
2043254 33
2043556 25
2043752 31
2043854 8
2043903 0
2044065 0
2044101 0
2044109 0
2044209 0
2044364 0
2044634 0
2044742 1
2044964 48
2045078 0
2045274 0
2045313 0
2045396 1
2045663 9
2045678 0
2045851 0
2045886 0
2046235 0
2046307 0
2046331 0
2046568 0
2046781 0
2046896 0
2046955 0
2047043 15
2047051 0
2047205 0
2047432 0
2047495 2
2047598 0
2047606 0
2047636 0
2047652 0
2047688 0
2047691 0
2047898 0
2047904 0
2047917 18
2047950 0
2048000 0
2048026 0
2048300 5
2048354 16
2048546 0
2048550 9
2048601 0
2048619 0
2048624 0
2048635 0
2048649 0
2048669 13
2048719 3
2048803 11
2048852 25
2048858 17
2049066 23
2049138 0
2049178 31
2049206 42
2049212 0
2049357 0
2049510 0
2049537 0
2049631 64
2049649 18
2049711 0
2049910 0
2050152 0
2050180 133
2050240 41
2050351 12
2050479 7
2050482 13
2050499 0
2050536 0
2050592 15
2050598 0
2050837 3409
2050983 9
2051055 58
2051169 0
2051322 0
2051445 0
2051475 0
2051482 0
2051491 0
2051545 0
2051570 0
2051836 0
2051887 0
2051908 17
2052115 47
2052199 7
2052205 6
2052397 14
2052582 0
2052593 45
2052681 0
2052713 0
2052757 34
2052810 0
2052869 0
2052923 257
2052959 0
2053193 0
2053205 44
2053256 0
2053328 0
2053409 0
2053472 17
2053538 0
2053595 0
2053631 0
2053658 0
2053667 82
2053670 0
2053679 0
2053700 0
2053763 46
2053811 0
2053865 10
2053877 0
2053907 83
2053922 0
2053964 0
2053970 0
2054057 19
2054075 0
2054108 0
2054213 0
2054302 0
2054375 0
2054464 0
2054640 0
2054673 3
2054690 0
2054715 0
2054800 11
2054916 23
2055015 0
2055090 0
2055139 28
2055222 0
2055225 0
2055255 2
2055423 1
2055504 46
2055537 0
2055665 0
2055671 117
2055704 31
2055726 3
2055767 0
2055794 0
2055875 13
2055944 0
2056225 4
2056361 12
2056400 0
2056418 41
2056795 0
2056843 0
2056915 9
2056981 0
2057008 0
2057029 0
2057050 0
2057071 54
2057161 0
2057167 0
2057206 0
2057215 86
2057221 3
2057224 44
2057266 31
2057311 41
2057380 94
2057392 0
2057404 0
2057473 5
2057506 22
2057536 0
2057562 0
2057656 0
2057693 0
2057743 0
2057791 0
2057821 0
2057860 16
2057935 0
2057995 0
2058030 0
2058086 0
2058092 22
2058267 0
2058298 0
2058316 24
2058393 29
2058496 0
2058602 0
2058634 0
2058706 0
2058762 0
2058854 2
2059007 8
2059193 0
2059202 0
2059295 0
2059616 0
2059631 0
2059709 2
2059775 0
2060317 23
2060474 62
2060486 0
2061045 0
2061127 0
2061291 18
2061329 0
2061527 30
2061540 0
2061568 0
2061603 0
2061711 11
2061907 0
2061916 0
2062051 0
2062105 14
2062162 55
2062209 0
2062211 53
2062265 0
2062291 8
2062374 0
2062498 5
2062522 0
2062561 47
2062753 29
2062885 15
2062913 0
2062936 0
2062963 0
2063003 61
2063032 57
2063054 0
2063114 0
2063217 3
2063328 0
2063367 22
2063464 0
2063605 0
2063635 0
2063670 0
2063729 0
2063775 0
2063895 39
2064084 16
2064110 0
2064198 0
2064276 0
2064315 31
2064333 0
2064357 0
2064387 0
2064466 0
2064521 0
2064653 0
2064684 0
2064702 0
2064906 0
2064909 25
2064951 0
2064993 0
2065354 0
2065431 0
2065573 0
2065849 0
2065876 0
2066215 27
2066291 0
2066303 59
2066545 0
2066551 12
2066560 0
2066646 0
2066776 0
2066842 0
2067028 0
2067079 7
2067148 0
2067220 0
2067253 66
2067364 4
2067430 0
2067475 0
2067708 0
2067776 0
2067974 0
2067996 0
2068245 0
2068292 0
2068422 0
2068520 0
2068542 55
2068609 0
2068648 0
2068669 0
2068677 0
2068712 0
2068715 0
2068721 0
2068825 0
2068920 10
2068986 0
2069044 0
2069106 0
2069121 0
2069124 67
2069280 30
2069361 19
2069391 0
2069450 0
2069490 6
2069574 0
2069717 0
2070088 0
2070115 0
2070148 0
2070169 0
2070295 0
2070313 0
2070328 0
2070400 0
2070406 40
2070412 22
2070562 18
2070564 0
2070897 0
2071130 0
2071220 14
2071325 0
2071376 54
2071412 0
2071627 0
2071634 0
2071640 0
2071787 0
2071816 0
2071820 155
2072041 0
2072130 0
2072217 0
2072286 0
2072302 0
2072358 0
2072448 0
2072550 4
2072553 0
2072577 0
2072669 0
2072731 0
2072760 2
2072813 0
2072829 42
2072922 5
2073159 0
2073213 1
2073231 22
2073252 12
2073302 0
2073308 0
2073313 0
2073320 0
2073322 0
2073417 0
2073443 0
2073481 0
2073509 0
2073539 70
2073659 14
2073773 28
2073930 34
2073944 2
2074127 19
2074214 0
2074341 0
2074358 0
2074364 0
2074376 0
2074391 0
2074657 0
2074687 0
2074927 0
2074974 0
2075032 25
2075062 0
2075212 0
2075577 0
2075669 0
2075688 33
2075829 0
2076108 0
2076258 0
2076270 0
2076330 71
2076427 0
2076516 110
2076533 0
2076576 0
2076877 0
2076931 0
2076976 2
2077102 0
2077382 0
2077384 0
2077398 17
2077401 11
2077512 17
2077703 2
2077733 43
2077736 4
2078024 14
2078036 1180
2078057 63
2078099 0
2078270 6
2078363 0
2078384 0
2078393 0
2078486 2
2078490 1
2078722 16
2078929 10
2079187 68
2079357 0
2079466 26
2079574 0
2079598 5
2079773 0
2079892 0
2079961 0
2079991 0
2080081 0
2080173 0
2080289 0
2080392 0
2080479 0
2080512 27
2080533 25
2080632 0
2080755 74
2080845 0
2080904 0
2080920 34
2080923 0
2080955 5
2080977 0
2081169 0
2081339 0
2081478 2
2081504 6
2081514 0
2081543 0
2081551 0
2081567 0
2081638 0
2081692 0
2081710 10
2081806 22
2081834 0
2081920 3
2082040 81
2082058 0
2082134 0
2082153 31
2082171 0
2082285 46
2082294 0
2082399 70
2082504 0
2082655 0
2082744 0
2082747 0
2082872 42
2082912 18
2083046 73
2083159 81
2083242 0
2083269 135
2083306 844
2083389 0
2083408 93
2083414 52
2083543 16
2083576 10
2083779 3446
2083881 37
2084022 1
2084043 130
2084163 22
2084487 371
2084778 0
2084858 227
2085025 0
2085063 89
2085096 0
2085125 44
2085185 50
2085225 0
2085246 0
2085285 0
2085352 29
2085486 13
2085703 15
2085743 19
2085752 0
2085888 22
2086225 1
2086262 10
2086482 0
2086614 4
2086660 0
2086722 0
2086788 6
2086820 9
2086885 1
2087053 0
2087128 10
2087161 21
2087185 49
2087416 0
2087428 0
2087554 0
2087827 0
2087856 0
2087912 0
2087970 15
2088066 0
2088090 17
2088525 18
2088651 0
2088830 0
2088865 0
2088899 0
2088997 0
2089032 50
2089078 0
2089243 0
2089439 0
2089459 0
2089685 0
2089770 7
2089815 0
2089835 0
2089854 0
2089860 12
2090013 79
2090065 0
2090122 49
2090211 2
2090229 0
2090461 0
2090622 7
2090776 0
2090845 0
2090851 0
2090893 0
2090980 7
2091162 10
2091164 0
2091168 0
2091336 0
2091570 3
2091588 0
2091828 0
2091869 0
2092055 0
2092061 22
2092152 0
2092218 0
2092257 0
2092314 0
2092341 9
2092359 0
2092620 3
2092761 0
2092862 0
2092970 0
2093122 0
2093340 5
2093604 41
2093641 0
2093686 0
2093939 0
2094072 0
2094479 0
2094671 0
2094797 0
2094816 0
2094824 0
2094830 5
2094952 0
2095259 0
2095291 0
2095369 0
2096131 0
2096302 0
2096378 0
2096883 0
2097159 1
2097197 0
2097234 0
2097273 0
2097339 0
2097507 21
2097663 0
2097888 0
2097894 0
2097914 34
2097926 0
2097951 0
2098149 10
2098242 79
2098320 0
2098422 0
2098428 0
2098499 0
2098704 0
2098728 0
2098771 11
2098774 0
2098813 0
2098848 16
2098910 7
2099087 69
2099251 0
2099287 0
2099320 46
2099476 12
2099515 0
2099518 33
2099572 43
2099765 5
2099806 0
2099815 43
2099854 18
2100103 0
2100253 0
2100367 23
2100433 0
2100496 0
2100544 0
2100556 0
2100559 0
2100567 0
2100594 0
2100609 0
2100618 0
2100757 0
2100841 0
2100871 27
2101044 0
2101056 0
2101065 0
2101076 0
2101123 0
2101153 64
2101248 0
2101443 0
2101943 0
2102256 73
2102620 0
2102681 0
2102707 0
2102755 0
2102773 0
2102786 0
2102810 0
2102913 0
2103068 0
2103296 12
2103305 26
2103365 0
2103419 0
2103428 0
2103605 0
2103638 21
2103865 0
2104156 36
2104790 0
2105033 0
2105194 0
2105204 72
2105378 0
2105433 0
2105537 0
2105591 0
2105647 74
2105855 0
2105861 0
2106038 0
2106041 46
2106197 0
2106353 0
2106493 36
2106538 7
2106547 0
2106556 69
2106682 9
2106730 56
2106766 2341
2106879 0
2106944 0
2107098 0
2107210 0
2107425 0
2107494 52
2107542 6
2107750 0
2107842 0
2107884 0
2107976 0
2108120 0
2108441 0
2108582 0
2108798 0
2108924 0
2108934 0
2108949 0
2108957 0
2108961 0
2108973 0
2109129 15
2109180 24
2109192 0
2109279 0
2109517 0
2109576 1
2109811 0
2109825 58
2109920 0
2110195 0
2110231 0
2110282 0
2110444 0
2110528 0
2110639 0
2110714 0
2111121 0
2111252 0
2111374 0
2111380 18
2111511 0
2111634 0
2111771 0
2111946 0
2112211 0
2112732 0
2112776 11
2112793 0
2112806 0
2112873 0
2112951 0
2112966 0
2113017 0
2113143 0
2113395 0
2113788 0
2113835 0
2113916 0
2113996 0
2114144 0
2114153 24
2114201 10
2114483 0
2114585 15
2114609 11
2114747 0
2114795 33
2114957 0
2115051 0
2115105 13
2115470 27
2115478 40
2115518 0
2115536 43
2115651 0
2115663 64
2115773 74
2115791 0
2115984 0
2115992 0
2116060 0
2116071 0
2116098 0
2116129 0
2116180 0
2116213 39
2116267 0
2116275 0
2116309 0
2116315 0
2116369 24
2116393 15
2116504 0
2116537 0
2116540 2
2116546 0
2116558 0
2116747 0
2116855 0
2116864 34
2116942 0
2116972 2
2117221 2
2117272 0
2117338 0
2117356 0
2117368 0
2117428 38
2117453 0
2117497 0
2117656 0
2117865 0
2118115 0
2118186 0
2118363 0
2118399 0
2118425 0
2118470 0
2118537 0
2118579 0
2118624 0
2118663 0
2118780 0
2118795 0
2118860 25
2119040 0
2119106 0
2119125 0
2119182 0
2119226 0
2119370 33
2119706 0
2119786 19
2119823 0
2119826 0
2119880 0
2119892 0
2119945 0
2120016 7
2120115 0
2120121 35
2120166 0
2120340 0
2120481 0
2120537 0
2120671 15
2120673 0
2120731 0
2120780 26
2120835 0
2120897 34
2121138 0
2121143 0
2121158 0
2121273 0
2121333 1
2121587 11
2121718 0
2121779 0
2121797 32
2121826 5
2121890 0
2121905 0
2121933 51
2121942 33
2121948 0
2122035 8
2122075 0
2122086 0
2122176 38
2122413 0
2122635 41
2122647 0
2122776 16
2122902 29
2122953 51
2122974 0
2123070 0
2123109 0
2123165 7
2123240 0
2123246 0
2123261 0
2123336 22
2123345 13
2123474 15
2123486 0
2123561 0
2123621 0
2123639 0
2123654 43
2123762 0
2124044 0
2124053 0
2124140 71
2124335 1
2124494 0
2124512 0
2124604 4
2124658 52
2124687 0
2124696 0
2124787 0
2124880 85
2124958 0
2125018 0
2125036 0
2125078 0
2125214 0
2125710 0
2126038 0
2126114 0
2126258 0
2126300 6
2126399 31
2126434 0
2126643 0
2126801 0
2126808 5
2127035 0
2127081 0
2127217 0
2127310 0
2127367 81
2127466 0
2127481 2
2127490 0
2127499 37
2127501 25
2127586 0
2127667 0
2127691 0
2127735 0
2127783 0
2127963 8
2127969 0
2128081 0
2128131 0
2128236 0
2128248 0
2128329 0
2128452 19
2128536 0
2128663 0
2128695 14
2128713 31
2128752 0
2128812 0
2129027 0
2129238 0
2129325 0
2129464 0
2129502 0
2129593 0
2129608 20
2129659 0
2129791 0
2129881 14
2129952 0
2129962 12
2130013 0
2130058 0
2130091 0
2130288 0
2130358 0
2130406 0
2130469 0
2130502 0
2130574 0
2130706 0
2130726 0
2130754 0
2130929 76
2130999 0
2131170 0
2131242 0
2131251 0
2131521 0
2131534 0
2131662 0
2131694 0
2131716 0
2131827 0
2131863 0
2132025 0
2132355 0
2132388 0
2132400 89
2132451 6
2132490 11
2132502 23
2132804 0
2132816 0
2132830 0
2133106 0
2133112 8
2133255 0
2133423 0
2133517 0
2133663 0
2133711 20
2133759 9
2133806 0
2133939 0
2133947 7
2133950 21
2133999 0
2134073 2
2134145 0
2134157 0
2134169 0
2134187 0
2134223 0
2134292 0
2134319 0
2134352 0
2134425 0
2134476 0
2134701 0
2134737 0
2134890 13
2134929 26
2135019 9
2135106 0
2135148 22
2135193 0
2135232 0
2135390 0
2135394 0
2136101 2
2136431 2
2136890 0
2137013 26
2137019 0
2137184 0
2137364 0
2137421 0
2137540 0
2137564 21
2138049 0
2138070 3
2138093 0
2138121 91
2138199 20
2138349 0
2138367 8
2138415 0
2138485 0
2138520 0
2138622 0
2138647 0
2138664 8
2138700 0
2138820 0
2138891 0
2138916 4
2138985 0
2138997 0
2139032 0
2139057 9
2139087 0
2139157 0
2139192 0
2139366 0
2139384 0
2139692 3
2139725 13
2139757 45
2139881 0
2139905 0
2139914 29
2139995 0
2140055 0
2140112 0
2140367 0
2140379 0
2140448 5
2140465 0
2140697 5
2140706 24
2140745 2
2140754 0
2140763 0
2140836 49
2140856 0
2140889 22
2141009 12
2141081 28
2141240 0
2141270 0
2141315 64
2141348 14
2141355 0
2141568 38
2141581 0
2141623 0
2141636 0
2141650 0
2141743 4
2141776 0
2141785 0
2141869 0
2141905 10
2141964 15
2142022 0
2142052 0
2142103 0
2142112 0
2142163 0
2142210 0
2142323 0
2142459 3
2142504 2
2142579 0
2142777 0
2142833 25
2142866 70
2142872 93
2142956 0
2143007 45
2143010 0
2143021 0
2143057 0
2143079 0
2143141 0
2143190 9
2143200 0
2143216 0
2143239 0
2143251 0
2143286 0
2143289 0
2143299 0
2143326 0
2143385 0
2143667 0
2143748 0
2143782 0
2143793 6
2143957 0
2143963 0
2144157 0
2144445 21
2144555 0
2144595 28
2144893 0
2144904 0
2145037 0
2145169 0
2145229 0
2145388 7
2145498 2
2145510 0
2145840 0
2145968 0
2146058 0
2146160 0
2146252 0
2146522 0
2146529 0
2146918 0
2146936 0
2146966 71
2147032 0
2147098 0
2147101 0
2147209 0
2147233 0
2147404 6
2147857 0
2147980 14
2148092 0
2148101 11
2148410 2
2148548 0
2148554 0
2148736 5
2148845 0
2148956 0
2149109 0
2149309 0
2149316 12
2149675 0
2149746 0
2149964 0
2150098 0
2150115 2
2150167 1
2150257 0
2150395 0
2150431 0
2150485 0
2150672 12
2150931 0
2150934 0
2151105 24
2151192 2
2151375 5
2151399 3
2151429 0
2151633 2
2151687 0
2151789 0
2151837 0
2151909 0
2151945 0
2151975 0
2151987 0
2152002 0
2152041 11
2152239 0
2152275 0
2152293 0
2152356 69
2152428 53
2152500 81
2152545 0
2152723 151
2152740 75
2152761 0
2152998 0
2153022 0
2153119 0
2153131 15
2153157 0
2153210 0
2153216 0
2153220 0
2153306 72
2153342 67
2153393 0
2153555 0
2153582 87
2153732 0
2153871 0
2154264 3
2154297 29
2154378 148
2154423 0
2154570 0
2154676 9
2154735 43
2154940 16
2154950 0
2155012 22
2155046 0
2155052 4
2155073 0
2155078 0
2155085 0
2155088 0
2155149 0
2155201 0
2155244 0
2155303 11
2155361 80
2155488 160
2155490 5
2155501 1
2155518 38
2155666 13
2155747 20
2155873 42
2155885 0
2155921 0
2156050 73
2156071 6
2156158 64
2156272 14
2156280 0
2156374 187
2156440 0
2156494 6
2156502 0
2156548 0
2156564 11
2156603 0
2156617 6
2156849 39
2157018 11
2157041 0
2157251 0
2157260 0
2157290 7
2157366 0
2157383 0
2157446 40
2157573 0
2157652 0
2157784 0
2157925 0
2158000 51
2158047 7
2158390 11
2158753 0
2158774 11
2158908 26
2158956 0
2158986 0
2159223 4
2159235 0
2159310 0
2159553 0
2159658 0
2159670 25
2159763 0
2159892 34
2160111 0
2160147 0
2160269 0
2160347 0
2160352 0
2160362 0
2160367 0
2160380 0
2160627 0
2160645 0
2160726 0
2160872 0
2161216 29
2161438 3
2161501 0
2161588 0
2161606 0
2161716 1
2161926 0
2162019 0
2162226 0
2162604 0
2162694 3
2162709 0
2162981 50
2162988 0
2162998 16
2163007 5
2163084 28
2163096 14
2163156 0
2163256 0
2163413 0
2163530 0
2163617 0
2163644 0
2163671 0
2163728 0
2163893 0
2164120 0
2164136 0
2164151 0
2164181 0
2164206 0
2164274 0
2164345 27
2164464 0
2164597 0
2164713 0
2164827 54
2165293 0
2165372 39
2165441 58
2165762 0
2165793 1
2165840 0
2165932 0
2165968 0
2166482 0
2166497 0
2166653 0
2166743 0
2166806 0
2166836 0
2166853 0
2167088 0
2167099 0
2167142 0
2167224 0
2167262 0
2167292 2
2167307 0
2167310 0
2167364 0
2167382 17
2167386 0
2167390 8
2167394 55
2167473 0
2167491 0
2167620 0
2167749 0
2167973 0
2168010 0
2168075 1
2168152 90
2168202 0
2168339 119
2168341 21
2168436 0
2168591 4
2168851 0
2169008 42
2169137 0
2169158 0
2169189 49
2169221 0
2169343 0
2169363 0
2169389 0
2169404 0
2169462 0
2169563 0
2169571 0
2169609 0
2169644 5
2169705 0
2169711 9
2169785 41
2169806 0
2169870 3
2169894 0
2169912 120
2170094 4
2170098 32
2170178 0
2170405 20
2170539 0
2170704 0
2170788 64
2170824 28
2170907 75
2170922 0
2171034 13
2171082 36
2171128 0
2171143 0
2171171 0
2171182 0
2171225 9
2171381 31
2171449 12
2171461 64
2171572 0
2171656 0
2171830 69
2171842 83
2171911 0
2171929 0
2171941 0
2171953 0
2171977 0
2171989 0
2172010 23
2172049 0
2172070 97
2172091 0
2172162 16
2172455 0
2172471 20
2172533 0
2172584 0
2172593 0
2172618 2
2172685 13
2172689 27
2172719 11
2173046 0
2173089 14
2173131 53
2173292 0
2173335 0
2173422 0
2173449 0
2173464 0
2173506 42
2173594 0
2173619 4
2173794 0
2173875 0
2173880 16
2173995 0
2174061 0
2174063 30
2174071 0
2174106 26
2174172 0
2174200 0
2174252 47
2174255 40
2174327 0
2174342 0
2174579 4
2174591 98
2174660 0
2174690 0
2174910 0
2174940 3
2174982 2
2175036 0
2175054 0
2175060 0
2175076 0
2175265 76
2175301 0
2175382 0
2175481 0
2175589 0
2175730 0
2175754 0
2175784 0
2175877 23
2175880 55
2175901 0
2176100 0
2176204 0
2176243 68
2176307 0
2176321 7
2176486 153
2176603 36
2176711 0
2176900 17
2176918 0
2176945 0
2177065 0
2177278 0
2177317 0
2177347 0
2177465 0
2177478 9
2177518 0
2177527 48
2177554 97
2177649 23
2177746 57
2177902 4
2177969 0
2178076 36
2178099 0
2178407 0
2178609 0
2178940 15
2178942 0
2179068 0
2179086 0
2179094 0
2179110 54
2179139 0
2179428 0
2179451 0
2179592 8
2179598 5
2179688 2
2179690 0
2179743 0
2179749 10
2179751 0
2179791 30
2179803 0
2179872 0
2179891 0
2179901 0
2179973 0
2180059 0
2180084 0
2180117 0
2180315 0
2180371 0
2180384 0
2180396 0
2180412 0
2180707 0
2180893 0
2180925 5
2181168 64
2181170 0
2181313 0
2181333 11
2181370 0
2181419 0
2181469 0
2181499 0
2181651 0
2181669 129
2181773 4
2181778 0
2181835 21
2181849 0
2181906 0
2182008 0
2182044 0
2182056 0
2182323 9
2182656 31
2182689 7
2182749 0
2182812 0
2182923 0
2183031 0
2183050 32
2183052 0
2183104 0
2183143 15
2183164 2
2183775 24
2183781 0
2183811 0
2183863 0
2184009 0
2184066 37
2184114 19
2184127 0
2184165 20
2184228 0
2184234 0
2184245 0
2184273 0
2184275 0
2184318 0
2184324 25
2184417 0
2184426 40
2184438 15
2184450 51
2184543 0
2184558 47
2184590 0
2184600 43
2184627 0
2184660 0
2184679 0
2184815 0
2184821 0
2184861 0
2184914 0
2184971 0
2185060 0
2185100 30
2185106 40
2185257 0
2185302 13
2185375 0
2185381 0
2185401 0
2185407 0
2185704 57
2185779 0
2185791 0
2185947 0
2185974 3
2186227 0
2186301 0
2186313 32
2186331 21
2186376 0
2186516 0
2186530 0
2186545 0
2186599 0
2186626 0
2186722 5
2186737 13
2186797 0
2186848 0
2187169 0
2187286 0
2187298 18
2187400 12
2187678 0
2187971 59
2188091 179
2188487 17
2188567 49
2188569 0
2188899 4
2189163 0
2189181 0
2189196 0
2189213 10
2189242 0
2189257 2
2189304 57
2189310 114
2189316 227
2189328 0
2189414 58
2189446 103
2189534 55
2189639 0
2189708 0
2189789 0
2189917 0
2190093 0
2190106 0
2190114 12
2190364 0
2190451 0
2190578 0
2190592 0
2190607 54
2190678 0
2190774 38
2190848 40
2190862 0
2191124 0
2191279 102
2191282 0
2191351 0
2191411 0
2191456 0
2191630 0
2191720 0
2191729 0
2191744 17
2191801 0
2191876 0
2191882 0
2191963 0
2191971 0
2191987 0
2192027 0
2192044 0
2192134 7
2192313 0
2192513 0
2192564 40
2192778 8
2192913 0
2193066 0
2193219 0
2193240 0
2193294 0
2193327 0
2193385 6
2193435 0
2193828 5
2193831 0
2193843 0
2194230 0
2194409 0
2194453 37
2194604 15
2194624 0
2194711 0
2194767 0
2195118 0
2195132 40
2195330 3
2195342 2
2195501 4
2195738 0
2195772 0
2195861 0
2196416 0
2196596 64
2196744 0
2196794 0
2196872 0
2196894 13
2197320 0
2197715 0
2198115 51
2198360 2
2198421 7
2198474 0
2198532 0
2198569 0
2198885 0
2199108 0
2199275 21
2199414 0
2199661 33
2200309 0
2200313 0
2200604 0
2200811 0
2200965 3
2201031 0
2201040 57
2201204 4
2201206 0
2201532 0
2201742 0
2201988 0
2201996 0
2202164 13
2202199 0
2202249 0
2202286 52
2202348 2
2202444 0
2202651 0
2202672 0
2202692 0
2202716 0
2202722 0
2202953 0
2202992 0
2203217 0
2203465 0
2203586 0
2203613 5
2203802 4
2203852 0
2203987 0
2204008 0
2204029 53
2204213 0
2204219 0
2204237 0
2204376 0
2204463 30
2204493 0
2204520 0
2204565 6
2204577 0
2204610 0
2204625 0
2204853 23
2204898 0
2204905 0
2204909 2
2204976 0
2205043 17
2205219 78
2205249 0
2205258 0
2205375 0
2205504 0
2205567 0
2205795 0
2205806 28
2205923 0
2206077 0
2206350 0
2206620 0
2206763 0
2206820 0
2207054 0
2207198 0
2207216 0
2207372 0
2207630 0
2207664 0
2207898 0
2208258 1
2208271 0
2208276 0
2208281 0
2208287 0
2208309 0
2208318 9
2208483 14
2209011 4
2209207 15
2209211 99
2209281 19
2209341 31
2209359 55
2209517 47
2209628 0
2209684 3
2209816 0
2209930 0
2209972 172
2210132 141
2210143 1
2210278 29
2210281 2
2210413 0
2210551 2
2210674 31
2210812 0
2210818 0
2210830 14
2210926 1
2211088 0
2211172 11
2211193 4
2211199 7
2211499 0
2211520 34
2211535 54
2211745 42
2211754 0
2211822 32
2211939 0
2211969 0
2212095 6
2212155 98
2212368 1
2212494 4
2212665 4
2212947 11
2212973 0
2213115 0
2213136 0
2213164 0
2213178 0
2213224 0
2213241 0
2213333 0
2213416 42
2213461 30
2213485 0
2213536 0
2213646 64
2213674 10
2213697 0
2213801 0
2213917 0
2213938 13166
2214023 3
2214187 94
2214293 0
2214625 17
2214670 0
2214709 9
2214754 0
2214764 0
2214772 0
2214782 0
2214893 0
2214916 44
2214959 0
2215012 47
2215026 1
2215032 7
2215040 0
2215094 0
2215173 0
2215224 8
2215392 0
2215431 30
2215488 27
2215588 0
2215602 3
2215752 0
2215800 7
2215834 3
2215843 0
2215898 0
2215904 5
2215915 56
2215947 33
2216006 0
2216135 3
2216230 111
2216242 0
2216246 246
2216295 0
2216305 97
2216401 0
2216516 0
2216534 29
2216581 7
2216600 0
2216738 0
2216830 0
2216870 0
2217011 0
2217044 0
2217094 0
2217274 0
2217290 0
2217305 0
2217326 29
2217332 2
2217462 0
2217570 0
2217646 0
2217726 0
2217811 0
2217820 9
2217897 0
2218162 14
2218372 16
2218456 0
2218605 0
2219077 10
2219136 0
2219281 5
2219356 0
2219455 15
2219458 13
2219482 62
2219535 0
2219626 32
2219822 14
2219920 2
2219935 0
2219950 0
2219956 0
2219968 0
2219983 0
2220028 0
2220276 0
2220336 0
2220346 79
2220349 49
2220380 0
2220415 0
2220456 0
2220460 19
2220713 0
2220778 7
2221012 22
2221107 0
2221140 7
2221143 28
2221185 42
2221493 0
2221617 0
2221647 10
2221674 82
2221749 53
2221833 38
2221940 40
2222104 93
2222114 0
2222166 14
2222180 0
2222222 0
2222262 0
2222318 26
2222347 0
2222407 29
2222433 13
2222462 0
2222479 0
2222500 0
2222511 0
2222531 0
2222568 0
2222581 0
2222590 0
2222593 0
2222600 0
2222611 0
2222627 0
2222658 4
2222660 0
2222674 0
2222678 0
2222716 8
2222860 0
2223096 0
2223137 0
2223143 0
2223149 0
2223252 0
2223260 8
2223340 9
2223351 58
2223381 6
2223432 73
2223725 0
2223773 0
2224097 0
2224143 3
2224188 0
2224295 0
2224313 0
2224342 0
2224391 0
2224420 7
2224517 24
2224583 0
2224589 0
2224610 0
2224641 0
2224666 104
2224677 10
2224683 27
2224704 0
2224725 0
2224745 2
2224843 0
2224854 58
2224857 30
2224878 3
2224977 0
2225039 39
2225093 0
2225116 0
2225128 0
2225203 3
2225239 15
2225258 0
2225265 13
2225382 11
2225452 0
2225593 0
2225650 0
2225689 0
2225770 0
2225779 0
2225878 0
2226154 0
2226261 0
2226325 0
2226518 30
2226538 0
2226609 0
2226624 0
2226678 0
2226933 0
2227153 0
2227320 0
2227407 8
2227479 2
2227546 0
2227550 0
2227559 17
2227837 30
2227989 13
2228040 16
2228109 0
2228142 0
2228189 23
2228192 6
2228213 2
2228257 27
2228259 10
2228289 0
2228393 0
2228582 0
2228776 73
2228840 0
2228879 0
2228901 0
2228951 0
2229039 0
2229041 0
2229076 0
2229080 0
2229084 0
2229086 0
2229094 0
2229104 0
2229226 0
2229334 3
2229532 0
2229577 10
2229715 6
2229778 20
2229823 0
2229865 0
2229934 0
2229937 24
2229973 0
2229987 0
2230180 0
2230300 9
2230306 0
2230495 5
2230738 53
2230755 0
2230831 0
2230873 34
2230927 0
2230942 1
2231035 0
2231048 0
2231127 5
2231195 10
2231292 0
2231301 0
2231340 56
2231491 0
2231673 0
2231751 0
2231846 13
2231864 0
2232101 0
2232179 4
2232192 0
2232205 0
2232212 0
2232497 0
2232526 9
2232635 100
2232644 15
2232719 0
2232812 0
2232848 92
2232916 15
2232920 12
2233067 0
2233295 0
2233597 3
2233669 5
2233708 6
2234143 0
2234179 0
2234252 0
2234287 0
2234297 0
2234480 25
2234585 0
2234664 0
2234688 0
2234715 3
2235021 8
2235063 0
2235103 0
2235229 0
2235259 0
2235292 0
2235478 0
2235568 0
2235634 0
2235664 0
2235733 0
2235736 35
2235784 0
2235832 0
2235937 85
2235943 18
2235964 0
2236090 0
2236158 0
2236195 0
2236219 0
2236439 20
2236492 2
2236693 0
2236754 0
2236834 6
2236911 0
2236984 0
2237062 146
2237068 270
2237170 7
2237182 0
2237374 0
2237413 25
2237491 22
2237520 0
2237563 0
2237579 0
2237587 42
2237666 0
2237677 16
2237781 0
2237805 0
2237815 110
2237848 195
2237944 0
2237953 0
2237963 0
2237989 0
2238111 0
2238306 28
2238588 3
2238642 18
2238645 3
2238659 0
2238819 0
2238840 59
2238883 131
2239029 72
2239179 50
2239531 11
2239610 110
2239767 0
2240149 11
2240191 0
2240236 0
2240319 26
2240421 0
2240490 0
2240623 0
2240675 0
2240770 0
2240867 0
2240961 0
2241125 18
2241302 0
2241309 0
2241317 0
2241326 0
2241352 25
2241479 0
2241524 3
2241575 0
2241590 0
2241616 0
2241641 6
2241696 15
2241788 0
2242270 0
2242291 0
2242519 0
2242546 0
2242735 122
2242760 1
2243106 0
2243143 0
2243158 0
2243176 5
2243221 0
2243260 0
2243306 0
2243332 0
2243537 0
2243963 0
2243975 0
2244038 0
2244149 0
2244170 0
2244179 0
2244191 0
2244194 0
2244242 10
2244260 0
2244301 78
2244380 16
2244431 0
2244491 0
2244614 0
2244927 0
2244988 0
2245031 0
2245071 0
2245163 0
2245418 0
2245435 0
2245592 0
2245733 0
2245784 0
2245790 27
2245804 0
2245917 8
2246231 0
2246364 0
2246776 0
2246788 0
2246896 0
2246905 0
2247141 28
2247145 0
2247214 0
2247507 0
2247542 0
2247585 0
2247734 0
2247765 0
2247848 48
2247945 0
2248053 0
2248293 0
2248563 0
2248579 0
2248682 0
2248738 0
2248807 15
2248825 0
2249041 18
2249631 9
2249671 3
2249749 0
2249856 43
2249886 0
2249931 23
2249944 45
2250005 0
2250011 0
2250186 0
2250193 0
2250220 0
2250240 0
2250266 63
2250294 3
2250318 0
2250335 8
2250365 59
2250371 18
2250498 0
2250580 1
2250886 0
2251039 0
2251058 0
2251141 87
2251159 0
2251189 60
2251204 0
2251246 12
2251393 4
2251480 8
2251749 0
2251786 28
2251795 139
2251801 13
2252182 196
2252211 0
2252365 4
2252367 4
2252456 92
2252539 7
2252707 10
2252866 72
2252887 5
2252908 16
2253229 73
2253271 0
2253352 14
2253376 3
2253520 0
2253532 35
2253712 0
2253790 0
2253822 0
2254057 3
2254309 0
2254510 0
2254636 0
2254771 0
2254885 0
2254908 0
2255121 0
2255159 22
2255175 0
2255204 8
2255358 0
2255568 0
2255645 0
2255676 1
2255775 1
2255910 102
2256162 1
2256280 40
2256343 0
2256455 0
2256705 0
2256892 0
2257037 34
2257051 0
2257069 0
2257135 0
2257276 0
2257324 2
2257570 0
2257717 0
2257738 0
2257801 0
2257990 29
2258130 0
2258139 3
2258313 0
2258629 0
2258647 0
2258667 0
2258775 29
2258835 5
2258838 49
2259032 0
2259177 0
2259255 3
2259296 0
2259498 0
2259507 19
2259608 12
2259681 187
2259841 56
2259855 0
2259927 0
2259974 0
2260064 0
2260097 0
2260338 0
2260474 14
2260478 26
2260859 1
2261064 0
2261117 0
2261127 0
2261174 0
2261192 0
2261214 0
2261310 0
2261511 0
2261532 0
2261922 0
2261961 0
2262150 56
2262447 0
2262456 30
2262483 0
2262594 0
2262660 0
2262802 0
2262953 0
2262987 0
2263009 0
2263086 0
2263100 0
2263226 0
2263571 0
2263583 0
2263753 0
2263780 6
2263945 0
2264331 0
2264607 2
2264643 0
2264880 0
2265000 0
2265213 0
2265303 0
2265339 0
2265379 0
2265621 39
2265726 0
2265738 0
2265765 0
2265825 2
2265879 0
2265891 0
2265915 0
2266003 0
2266029 0
2266277 9
2266451 0
2266574 0
2266584 0
2266607 0
2266732 0
2266790 18
2267060 0
2267296 0
2267642 0
2267921 11
2267928 113
2267930 13
2267937 45
2267939 4
2268076 8
2268139 89
2268298 1
2268391 0
2268681 0
2268805 0
2268874 50
2268896 0
2268916 0
2268937 0
2268967 12
2268973 16
2269000 0
2269028 11
2269159 37
2269267 0
2269456 0
2269512 0
2269654 5
2269987 0
2270127 2
2270154 0
2270196 0
2270259 0
2270394 8
2270580 55
2270707 0
2270913 7
2270961 0
2271072 54
2271186 6
2271323 40
2271337 0
2271343 0
2271347 0
2271403 0
2271426 0
2271975 0
2272023 0
2272032 0
2272074 0
2272293 0
2272365 0
2272515 111
2272557 9018
2272575 4
2272587 15
2272680 0
2272734 12
2272928 20
2272962 20
2272987 0
2273190 10
2273193 0
2273253 0
2273439 28
2273474 14
2273553 0
2273763 23
2273847 6
2273895 1
2273945 2
2273955 0
2274080 23
2274102 0
2274132 0
2274192 0
2274208 0
2274226 0
2274232 0
2274236 0
2274246 0
2274253 0
2274321 14
2274357 0
2274431 0
2274438 0
2274445 58
2274598 1
2274604 15
2274701 73
2274723 0
2274790 0
2274961 0
2274973 42
2274975 0
2275226 0
2275284 0
2275526 0
2275591 0
2275730 0
2276159 31
2276293 0
2276337 0
2276358 0
2276432 0
2276509 0
2276591 0
2276702 0
2276735 0
2276945 0
2276954 12
2277295 0
2277336 0
2277421 24
2277490 0
2277580 8
2277646 35
2277844 0
2277909 1
2277948 5
2277974 0
2278027 1
2278195 0
2278219 23
2278906 0
2278980 0
2279221 36
2279224 43
2279396 1
2279479 22
2279541 0
2279581 0
2279613 0
2279628 0
2279691 69
2279744 21
2279925 0
2280001 0
2280022 0
2280054 0
2280078 11
2280230 8
2280256 0
2280262 0
2280273 9
2280294 0
2280307 0
2280363 0
2280372 0
2280382 0
2280391 6
2280401 0
2280465 0
2280467 0
2280474 0
2280480 0
2280503 0
2280721 0
2280740 0
2281168 33
2281261 8
2281360 0
2281411 40
2281665 0
2281852 0
2281885 76
2281891 0
2282082 0
2282186 0
2282293 0
2282305 10
2282380 1
2282400 0
2282449 95
2282485 94
2282497 0
2282710 6
2282869 7
2282914 22
2282986 0
2283160 52
2283172 0
2283238 7
2283349 0
2283364 6
2283469 28
2283475 0
2283478 0
2283552 0
2283582 113
2283768 0
2283837 0
2283931 23
2284164 0
2284173 78
2284193 40
2284371 0
2284528 19
2284545 0
2284659 11
2284744 0
2284860 0
2285050 34
2285223 0
2285484 0
2285511 0
2285539 24
2285541 10
2285548 0
2285604 69
2285778 0
2285874 0
2286031 0
2286326 0
2286342 0
2286417 0
2286628 0
2286648 0
2286653 0
2286655 0
2286662 0
2287175 77
2287235 0
2287409 0
2287452 0
2287507 0
2287584 0
2287627 10
2287701 0
2287828 15
2287860 3
2287972 0
2287986 0
2288211 0
2288406 0
2288517 0
2288602 0
2288674 0
2288807 0
2288873 0
2288903 6
2288981 0
2289140 56
2289261 0
2289332 0
2289371 0
2289515 0
2289686 26
2289746 0
2289752 0
2289764 0
2289866 0
2289965 0
2289980 0
2290247 0
2290361 0
2290379 0
2290524 0
2290547 0
2290616 0
2290622 0
2290630 0
2290915 0
2290944 0
2290969 0
2290987 0
2291041 0
2291086 0
2291140 0
2291154 0
2291299 0
2291539 0
2291571 0
2291587 4
2291734 20
2291856 0
2291873 33
2292044 36
2292140 2
2292176 0
2292313 0
2292482 26
2292485 0
2292529 53
2292631 101
2292651 23
2292665 0
2292684 32
2292818 37
2292946 0
2293317 0
2293335 4
2293514 0
2293575 0
2293614 0
2293668 0
2293682 0
2293703 39
2293789 0
2293815 0
2293881 7
2293906 0
2294156 0
2294201 25
2294246 0
2294253 28
2294369 80
2294375 29
2294378 33
2294414 0
2294571 0
2294742 3
2294894 5
2294957 0
2294984 0
2295096 1
2295490 0
2295512 0
2295544 0
2295592 138
2295640 0
2295643 0
2295686 0
2295782 0
2295827 0
2295844 0
2295853 20
2296071 0
2296162 17
2296414 0
2296666 0
2296859 81
2296969 0
2297102 15
2297108 0
2297189 0
2297192 0
2297207 0
2297220 0
2297326 7
2297411 0
2297759 0
2297845 0
2297900 121
2297956 0
2298065 0
2298152 0
2298336 12
2298360 0
2298750 0
2298810 0
2299191 0
2299763 0
2299793 0
2299932 0
2300120 0
2300243 0
2300456 0
2300486 100
2300725 8
2300756 0
2301010 25
2301022 4
2301034 0
2301148 0
2301244 0
2301259 9
2301291 0
2301524 0
2302061 0
2302111 0
2302123 0
2302128 0
2302141 0
2302144 0
2302151 0
2302158 5
2302214 0
2302269 0
2302322 0
2302326 84
2302428 0
2302469 0
2302502 0
2302573 0
2302598 0
2302607 0
2302651 3
2302709 0
2303018 0
2303105 0
2303129 25
2303144 0
2303280 0
2303286 0
2303294 0
2303301 0
2303306 0
2303494 0
2303518 0
2303628 0
2304063 0
2304106 0
2304307 14
2304406 0
2304493 11
2304648 0
2304789 0
2304840 0
2304878 0
2304911 0
2305050 17
2305125 0
2305131 0
2305322 0
2305365 0
2305415 0
2305433 0
2305439 0
2305512 0
2305517 0
2305524 0
2305526 0
2305529 0
2305596 0
2305774 0
2305883 0
2306027 0
2306410 0
2306828 32
2306987 0
2307104 0
2307166 0
2307228 0
2307234 0
2307238 0
2307240 0
2307245 0
2307249 0
2307281 0
2307330 0
2307420 0
2307507 71
2307744 0
2307900 0
2307963 0
2308110 0
2308154 0
2308181 0
2308184 17
2308271 0
2308433 0
2308621 0
2308841 0
2308870 1
2309024 0
2309033 0
2309078 0
2309084 0
2309135 0
2309138 0
2309187 9
2309290 0
2309375 0
2309397 0
2309615 0
2309672 21
2309675 0
2309678 0
2309735 1
2309829 0
2309975 92
2310132 0
2310227 0
2310266 27
2310551 0
2310662 0
2310962 0
2311108 0
2311132 20
2311354 0
2311393 0
2311414 0
2311417 0
2311426 0
2311592 0
2311615 0
2311681 0
2311790 0
2311801 0
2311807 1
2311874 0
2311895 0
2311934 0
2311965 0
2311974 0
2312361 3
2312558 0
2312577 0
2312810 0
2312912 0
2313102 0
2313318 291
2313394 0
2313438 11
2313576 0
2313579 0
2313606 18
2313822 0
2313999 6
2314005 11
2314032 0
2314101 35
2314128 0
2314153 0
2314252 0
2314282 0
2314327 0
2314468 66
2314678 92
2315029 0
2315275 0
2315293 0
2315335 87
2315523 0
2315853 0
2315907 0
2315916 0
2315949 0
2315967 0
2316036 73
2316051 5
2316192 0
2316231 0
2316249 0
2316336 5
2316434 0
2316614 0
2316757 0
2316759 0
2316768 0
2316775 0
2316780 0
2317119 0
2317156 0
2317183 0
2317297 0
2317338 0
2317528 0
2317732 0
2317780 0
2317909 0
2317931 0
2318119 13
2318149 1
2318173 0
2318548 0
2318564 0
2318652 0
2318822 0
2318861 0
2319146 0
2319175 0
2319459 0
2319709 0
2319748 0
2319752 5
2319785 0
2320066 0
2320236 0
2320255 1
2320348 0
2320470 29
2320473 0
2320500 0
2320532 0
2320551 0
2320742 0
2320762 0
2320912 0
2321015 0
2321140 0
2321197 0
2321203 4
2321570 0
2321578 0
2321675 0
2321736 0
2321823 0
2321847 0
2321892 0
2321935 0
2322000 0
2322039 9
2322051 6
2322104 0
2322150 15
2322351 0
2322420 0
2322501 0
2322519 0
2322530 40
2322566 0
2322585 0
2322606 0
2322609 0
2322614 0
2322621 0
2322626 0
2322628 0
2322632 0
2322640 0
2322688 0
2322708 0
2322721 0
2322744 0
2322904 0
2322992 0
2323128 0
2323310 69
2323356 0
2323513 0
2323536 0
2323586 34
2323682 0
2323901 0
2323928 0
2323961 0
2324105 0
2324151 0
2324311 0
2324377 0
2324653 87
2324710 0
2324725 0
2325359 0
2325379 0
2325388 32
2325451 0
2325568 7
2325604 0
2325625 0
2325631 0
2325688 0
2325709 0
2325793 0
2325832 0
2326028 0
2326076 0
2326188 0
2326429 0
2326590 0
2326597 0
2326628 25
2326630 3
2326672 0
2326681 0
2326801 13
2327038 0
2327125 0
2327134 6
2327137 0
2327221 0
2327242 0
2327260 0
2327302 0
2327311 130
2327458 0
2327482 26
2327512 0
2327603 0
2327615 0
2327620 0
2327627 0
2327704 0
2327730 0
2327749 0
2327770 0
2327775 0
2327777 0
2327787 0
2327847 9
2327971 19
2328071 0
2328133 0
2328150 0
2328162 0
2328266 0
2328389 0
2328498 0
2328510 0
2328636 0
2328717 1
2328927 0
2328946 0
2329009 0
2329014 0
2329021 0
2329026 0
2329222 0
2329285 28
2329498 0
2329540 0
2329591 0
2329663 18
2329756 0
2329774 55
2329861 12
2330041 0
2330199 26
2330202 21
2330493 7
2330509 0
2330610 0
2330730 19
2330898 0
2330910 0
2331129 0
2331195 0
2331210 0
2331465 0
2331468 0
2331630 0
2331808 0
2332044 1
2332191 0
2332222 0
2332254 17
2332489 3
2333172 349
2333178 55
2333469 0
2333498 0
2333504 15
2333681 0
2333782 0
2333950 0
2334109 0
2334141 0
2334176 0
2334262 0
2334316 0
2334329 0
2334386 0
2334459 30
2334478 67
2334676 0
2334771 0
2334841 0
2335000 47
2335094 40
2335141 20
2335177 0
2335224 0
2335249 0
2335379 0
2335465 0
2335482 6
2335499 0
2335655 0
2335670 0
2335974 41
2336208 0
2336427 0
2336496 0
2336580 0
2336598 0
2336682 0
2336703 0
2336901 0
2336991 0
2337099 0
2337242 0
2337525 18
2337615 29
2337639 0
2337648 0
2337931 0
2337945 10
2338035 0
2338074 0
2338284 0
2338387 0
2338402 0
2338414 0
2338419 0
2338682 0
2338764 9
2338859 0
2338869 0
2338941 0
2339020 6
2339094 0
2339141 0
2339256 20
2339274 0
2339515 75
2339623 0
2339704 0
2339731 0
2339835 0
2340022 1
2340031 55
2340124 13
2340181 0
2340295 9
2340298 0
2340510 17
2340541 0
2340631 0
2340669 0
2340790 1
2340870 0
2340927 43
2340936 0
2340966 51
2341292 4
2341313 0
2341736 0
2341916 3
2341976 5
2342051 0
2342306 5
2342360 4
2342522 30
2342750 2
2342810 0
2342909 14
2342993 0
2343014 23
2343166 3
2343175 43
2343195 0
2343197 15
2343252 0
2343477 0
2343726 59
2343792 5
2343795 81
2343813 19
2343888 0
2344188 36
2344239 8
2344377 6
2344522 0
2344531 0
2344542 0
2344558 0
2344617 188
2344656 0
2344670 0
2344680 7
2345249 0
2345307 0
2345396 0
2345561 0
2345969 7
2345991 58
2346045 0
2346261 14
2346330 0
2346574 9
2346586 0
2346685 10
2346691 40
2346727 16
2346745 53
2346775 31
2346790 2
2346832 0
2347054 17
2347084 0
2347111 70
2347132 70
2347150 0
2347168 13
2347240 0
2347291 0
2347372 39
2347396 0
2347421 6
2347516 75
2347579 49
2347582 31
2347633 89
2347651 0
2347741 36
2347902 29
2347915 6
2347998 2
2348007 0
2348191 0
2348447 13
2348510 0
2348710 0
2348721 0
2348769 131
2348864 0
2348972 18
2348992 129
2349111 21
2349179 1
2349347 9
2349655 0
2349821 0
2349902 62
2350052 5
2350103 5
2350180 57
2350226 10
2351029 0
2351094 0
2351125 0
2351235 0
2351394 0
2351766 0
2352069 0
2352108 0
2352144 0
2352336 0
2352650 0
2352680 0
2352720 0
2352848 0
2353088 0
2353257 0
2353293 0
2353377 65
2353461 0
2353497 0
2353935 0
2354029 0
2354414 0
2354424 20
2354460 0
2354477 0
2354569 0
2354655 0
2354676 0
2354719 177
2354825 0
2354854 0
2354961 0
2354963 29
2354985 0
2355045 0
2355069 0
2355459 0
2355549 0
2355839 0
2355879 0
2355945 0
2356071 0
2356086 0
2356342 0
2356413 0
2356550 0
2356845 0
2356937 29
2356964 13
2357095 0
2357434 0
2357698 36
2357805 0
2357827 0
2357959 0
2358151 0
2358154 0
2358369 0
2358410 0
2358868 0
2359272 0
2359329 0
2359371 0
2359440 5
2359692 434
2359774 0
2360094 0
2360116 0
2360336 0
2360934 36
2361087 0
2361297 3
2361360 9
2361366 27
2361396 0
2361570 0
2361681 44
2361712 0
2361771 11
2362023 0
2362515 0
2362541 29
2362590 0
2362610 0
2362615 0
2362620 0
2362650 0
2363133 0
2363328 17
2363418 6
2363543 14
2363593 0
2363810 20
2363858 10
2364064 0
2364200 4
2364254 17
2364308 0
2364320 0
2364491 0
2364563 14
2364650 1
2364746 0
2364971 15
2365127 0
2365167 5
2365211 0
2365683 0
2365827 16
2365961 55
2366074 77
2366157 0
2366184 113
2366221 810
2366304 1
2366323 88
2366329 53
2366458 18
2366491 9
2366694 3471
2366796 33
2366937 2
2366958 156
2367078 14
2367402 373
2367693 1
2367773 205
2367940 0
2367978 241
2368011 1
2368040 29
2368072 6
2368161 9
2368221 55
2368248 10
2368268 47
2368271 22
2368282 0
2368295 0
2368412 56
2368432 0
2368474 0
2369009 57
2369030 0
2369102 0
2369132 8
2369505 0
2369559 11
2369598 0
2369721 10
2369736 7
2369848 14
2370025 0
2370036 0
2370078 94
2370135 57
2370278 62
2370312 0
2370428 0
2370578 1
2370587 6
2370944 31
2370996 0
2371058 25
2371098 3
2371127 66
2371130 31
2371446 0
2371500 0
2371716 12
2371745 0
2371872 0
2371878 4
2371890 15
2371917 12
2372016 0
2372151 33
2372241 27
2372346 765
2372526 6
2372727 10
2372805 67
2372856 159
2372937 13
2373015 15
2373021 1
2373045 0
2373270 36
2373280 65
2373300 52
2373373 0
2373423 0
2373446 10
2373625 67
2373631 1
2373646 31
2373781 9
2374087 36
2374100 0
2374112 2
2374221 32
2374323 0
2374590 0
2374825 0
2374848 0
2374875 39
2374905 0
2375154 0
2375211 19
2375469 0
2375598 0
2375772 0
2375925 0
2376084 369
2376138 46
2376148 58
2376168 4
2376177 35
2376237 3
2376355 0
2376498 108
2376502 27
2376524 0
2376565 103
2376617 0
2376692 33
2376961 0
2377202 0
2377268 3
2377289 0
2377505 0
2377688 0
2377772 0
2377812 100
2377989 0
2378391 47
2378553 114
2378634 0
2378733 17
2378887 18
2378903 155
2378965 46
2378974 0
2379169 1
2379503 62
2379630 12
2379749 24
2379848 19
2379905 32
2379965 0
2380281 283
2380285 218
2380356 0
2380381 1
2380397 23
2380420 21
2380426 248
2380578 2
2380584 12
2380660 74
2380696 103
2380726 0
2380768 108
2380786 0
2380882 0
2380935 80
2381037 111
2381058 53
2381100 33
2381205 14
2381244 33
2381250 12
2381270 0
2381361 11
2381399 15
2381429 68
2381483 157
2381546 74
2381564 5
2381567 48
2381591 3
2381630 38
2381675 211
2381678 149
2381687 39
2381710 9
2381717 3
2382083 0
2382125 8
2382152 19
2382272 222
2382287 3
2382305 0
2382344 21
2382347 149
2382440 13
2382446 178
2382569 38
2382782 6
2382803 81
2382806 37
2382842 50
2382848 40
2382935 138
2382962 127
2383024 0
2383088 183
2383133 103
2383214 102
2383217 0
2383229 15
2383253 108
2383256 31
2383268 58
2383280 0
2383301 139
2383397 143
2383427 162
2383430 169
2383532 4
2383600 42
2383635 17
2383658 33
2383752 82
2384010 73
2384082 0
2384088 0
2384127 32
2384191 28
2384310 0
2384407 65
2384480 0
2384562 19
2384666 65
2384803 0
2384890 0
2384899 0
2384911 4
2385103 11
2385121 0
2385233 0
2385272 0
2385392 32
2385637 50
2385859 0
2385880 0
2385916 76
2385966 0
2386102 41
2386142 0
2386327 0
2386336 86
2386390 49
2386474 22
2386483 10
2386507 2
2386582 0
2386612 10
2386762 20
2386866 0
2386929 0
2386953 27
2386995 0
2387002 8
2387004 0
2387040 0
2387073 0
2387100 5
2387150 0
2387430 90
2387446 0
2387462 9
2387564 42
2387627 7
2387732 66
2387762 13
2387867 5
2387909 58
2387974 0
2388031 0
2388118 36
2388136 0
2388229 0
2388292 14
2388334 25
2388371 0
2388515 0
2388534 0
2388539 0
2388560 12
2388562 0
2388672 0
2388799 24
2388836 0
2388984 77
2389005 0
2389107 9
2389284 0
2389347 103
2389434 0
2389491 4
2389564 14
2389603 3
2389679 0
2389699 23
2389714 0
2389750 9
2390059 5
2390071 40
2390122 0
2390161 49
2390227 0
2390236 9
2390275 14
2390308 22
2390394 26
2390548 106
2390587 25
2390737 22
2390784 65
2390787 22
2390877 18
2390889 2
2390894 24
2390981 82
2391096 15
2391237 114
2391268 10
2391476 54
2391636 2
2391716 0
2391723 0
2391913 33
2391949 155
2392018 121
2392042 58
2392144 76
2392278 0
2392363 24
2392438 6
2392477 34
2392555 20
2392596 50
2392612 0
2392651 50
2392654 0
2392768 16
2392798 159
2392804 53
2392981 8
2393125 12
2393179 12
2393251 23
2393290 3
2393336 151
2393392 0
2393495 33
2393555 163
2393711 53
2393723 85
2393774 11
2394012 75
2394021 22
2394407 36
2394515 140
2394518 0
2394581 37
2394593 4
2394605 25
2394683 1
2394686 115
2394695 24
2394701 62
2394755 55
2394761 79
2394782 4
2394800 26
2394815 28
2394860 0
2394893 2407
2395004 15
2395052 59
2395111 2
2395118 0
2395137 0
2395295 32
2395301 54
2395483 153
2395496 25
2395511 0
2395641 5
2395673 4
2395767 0
2395937 0
2396153 23
2396189 43
2396461 14
2396504 17
2396543 30
2396701 0
2396707 1
2396725 21
2396761 0
2396808 6
2396944 0
2397233 0
2397493 76
2397496 13
2397511 3
2397651 0
2397694 5
2397742 0
2397796 0
2397823 0
2397850 0
2397874 0
2397913 14
2397925 0
2397933 11
2398022 0
2398084 0
2398120 21
2398124 5
2398133 0
2398215 0
2398229 0
2398304 0
2398316 0
2398388 0
2398616 0
2398679 6
2398688 25
2398766 0
2398910 13
2399078 8
2399093 41
2399111 0
2399171 13
2399246 0
2399387 0
2399396 28
2399400 8
2399471 2
2399486 0
2399641 0
2399703 1
2399735 0
2399765 11
2399780 59
2399984 0
2400077 18
2400080 0
2400254 24
2400326 88
2400356 7
2400398 43
2400428 1
2400512 38
2400578 0
2400728 0
2400741 87
2400759 45
2400776 0
2400791 0
2400868 20
2400877 0
2400936 0
2400981 60
2401005 0
2401185 44
2401221 112
2401416 44
2401473 0
2401709 0
2401902 45
2402221 4
2402304 0
2402314 11
2402407 51
2402419 54
2402453 11
2402460 10
2402469 0
2402476 2
2402507 0
2402562 30
2402587 88
2402632 267
2402691 2
2402782 188
2402962 26
2403235 753
2403304 122
2403379 39
2403394 19
2403448 220
2403516 0
2403676 132
2403700 62
2403733 16
2403745 48
2403883 0
2403892 19
2404003 0
2404039 0
2404107 0
2404141 10
2404273 87
2404304 0
2404681 0
2404732 8
2404801 24
2405009 0
2405086 94
2405089 18
2405158 67
2405279 2
2405413 26
2405512 0
2405515 0
2405633 2
2405906 75
2405936 55
2406046 26
2406119 48
2406643 15
2406723 0
2406769 10
2406789 0
2406898 0
2406964 3
2407132 20
2407285 10
2407373 0
2407379 0
2407391 0
2407406 0
2407440 0
2407442 32
2407448 0
2407479 51
2407491 64
2407637 0
2407738 41
2407890 38
2407894 2
2407946 52
2408008 0
2408108 0
2408197 0
2408224 51
2408452 53
2408456 3
2408584 10
2408614 9
2408629 13
2408689 7
2409031 8
2409269 28
2409437 83
2409578 77
2409587 42
2409842 566
2409860 0
2410000 19
2410066 0
2410219 0
2410340 30
2410465 61
2410624 58
2410739 2
2410763 3
2410787 0
2410808 14
2410865 0
2411051 22
2411136 58
2411201 0
2411582 10
2411653 2
2412151 19
2412184 0
2412452 3
2412475 0
2412520 43
2412583 0
2412635 0
2412641 0
2412674 43
2412689 0
2412766 61
2412798 2
2412995 21
2413015 8
2413027 116
2413045 35
2413072 3
2413106 0
2413138 77
2413165 31
2413261 8
2413276 228
2413435 1
2413638 308
2413722 1
2413977 203
2413980 46
2413983 56
2414098 1
2414157 57
2414166 0
2414226 37
2414325 19
2414475 16
2414694 37
2414745 83
2414748 83
2414766 43
2414796 56
2414923 5
2415020 3
2415060 26
2415084 12
2415097 2735
2415104 193
2415108 137
2415144 0
2415243 0
2415276 54
2415329 8
2415444 8
2415615 53
2415693 66
2415798 39
2416099 18
2416158 377
2416302 11
2416334 28
2416398 84
2416422 70
2416527 0
2416596 0
2416623 14
2416769 13
2416781 0
2417003 150
2417051 261
2417131 0
2417378 78
2417435 0
2417519 31
2417561 25
2417579 12
2417591 55
2417746 81
2417824 15
2417839 24
2418084 25
2418086 123
2418262 0
2418274 24
2418883 0
2418898 0
2418969 0
2419005 0
2419043 29
2419177 54
2419290 82
2419373 0
2419400 96
2419437 780
2419520 2
2419539 109
2419545 45
2419674 18
2419707 10
2419910 3318
2420012 23
2420153 1
2420174 145
2420294 13
2420618 358
2420909 0
2420989 233
2421156 0
2421194 80
2421227 2
2421256 21
2421466 0
2421492 94
2421519 0
2421873 0
2421892 0
2422110 0
2422138 0
2422253 0
2422374 143
2422463 0
2422519 0
2422817 0
2422835 17
2422927 0
2423021 0
2423030 0
2423072 76
2423094 0
2423148 0
2423163 0
2423520 3
2423955 0
2424027 29
2424313 0
2424425 0
2424482 14
2424545 0
2424890 0
2424923 1
2424974 12
2425130 5
2425258 0
2425304 0
2425370 47
2425373 13
2425412 0
2425463 0
2425536 0
2425754 21
2425795 0
2425879 29
2425914 0
2425963 0
2426019 0
2426106 1
2426118 0
2426180 0
2426192 0
2426214 52
2426280 5
2426311 0
2426453 0
2426522 0
2426528 0
2426660 2
2426689 0
2426825 49
2426852 0
2426921 0
2427071 12
2427086 0
2427185 0
2427607 0
2427673 5
2427925 4
2427936 0
2428045 0
2428147 23
2428162 0
2428198 0
2428242 26
2428372 0
2428405 0
2428510 5
2428627 0
2428637 0
2428847 15
2428860 8
2428893 0
2428911 19
2428927 9
2429002 0
2429266 0
2429429 0
2429491 0
2429509 4
2430140 15
2430441 0
2430450 0
2430969 0
2431041 9
2431059 0
2431077 0
2431104 0
2431227 0
2431251 1
2431522 0
2431599 1
2431704 8
2431725 13
2431811 0
2431849 0
2431917 0
2432348 0
2432384 0
2432435 2
2432498 0
2432525 26
2432572 0
2432592 0
2432632 43
2432671 76
2432691 3
2432722 0
2432750 0
2432760 0
2432770 16
2432789 19
2433250 0
2433601 0
2433625 0
2433683 1
2433705 2
2433869 0
2433899 0
2433914 0
2434018 0
2434409 0
2434412 0
2434466 1
2434510 0
2434805 10
2435086 46
2435134 2
2435464 24
2435705 59
2435837 0
2436128 0
2436172 0
2436200 24
2436295 34
2436361 15
2436414 8
2436498 0
2436549 65
2436603 0
2436648 18
2436783 21
2436801 3
2436915 99
2436930 0
2437014 0
2437119 17
2437367 0
2437775 2
2438038 0
2438052 11
2438080 0
2438311 0
2438642 0
2439462 5
2439466 0
2439522 0
2439572 0
2439636 0
2439696 14
2439878 0
2440014 2
2440269 1
2440341 0
2440359 0
2440530 0
2440552 0
2441367 0
2441454 14
2441643 1
2441652 13
2441685 3
2441781 0
2442003 0
2442108 0
2442162 11
2442168 33
2442282 7
2442409 0
2442423 0
2442804 1
2443001 0
2443088 14
2443169 0
2443214 29
2443303 11
2443364 0
2443426 0
2443552 0
2443555 0
2443858 0
2444179 0
2444218 0
2444243 0
2444305 0
2444428 0
2444434 0
2444515 0
2444860 0
2445415 0
2445448 0
2445541 0
2445587 20
2445591 14
2445603 0
2445648 0
2446146 0
2446263 16
2446360 26
2446369 0
2446985 0
2447090 0
2447171 0
2447261 0
2447279 0
2447504 0
2447615 0
2447618 0
2447786 0
2447804 0
2447807 0
2447816 0
2447819 0
2447873 0
2447960 0
2448098 0
2448116 0
2448171 0
2448179 75
2448285 0
2448743 0
2448911 0
2449044 13
2449107 7
2449200 0
2449279 80
2449345 0
2449457 0
2449579 0
2449585 0
2449606 0
2449621 0
2449648 0
2449707 0
2449789 0
2449876 0
2450056 0
2450137 0
2450176 0
2450182 0
2450913 16
2450937 61
2451101 4
2451114 0
2451210 125
2451327 0
2451336 257
2451474 0
2451511 0
2451534 0
2451556 5
2451586 0
2452002 0
2452279 1
2452314 1
2452320 0
2452341 0
2452750 41
2452822 15
2452843 143
2452847 0
2452873 0
2452923 0
2453002 7
2453038 22
2453101 23
2453137 0
2453353 70
2453371 47
2453458 2
2453542 0
2453599 0
2453746 0
2453765 14
2453928 0
2454022 0
2454106 0
2454173 0
2454196 32
2454246 0
2454259 6
2454282 0
2454285 0
2454329 0
2454359 0
2454446 20
2454640 0
2454668 0
2454749 0
2455115 0
2455196 0
2455339 0
2455619 0
2455643 0
2455655 0
2455736 0
2455787 0
2456030 0
2456042 0
2456251 0
2456395 0
2456782 0
2456825 0
2456900 0
2456914 0
2456921 0
2456930 3
2456977 0
2457034 0
2457463 0
2457600 0
2457616 0
2457634 0
2457679 0
2457706 0
2457739 0
2457855 0
2458045 0
2458162 83
2458198 0
2458243 6
2458306 19
2458474 0
2458618 0
2458621 121
2458666 34
2458816 41
2458990 8
2459015 4
2459017 0
2459138 0
2459235 0
2459255 0
2459292 5
2459538 163
2459775 0
2459781 0
2459785 0
2459802 0
2459826 0
2459859 0
2460303 0
2460342 31
2460368 0
2460390 0
2460515 61
2460524 0
2460610 0
2460617 68
2460621 13
2460628 83
2460635 0
2460652 5
2460654 4
2460667 4
2460695 0
2460701 0
2461186 0
2461195 0
2461227 0
2461450 0
2462056 0
2462376 0
2462397 0
2462416 0
2462451 0
2462577 0
2462655 0
2462871 0
2462892 0
2463014 0
2463282 38
2463459 0
2463735 0
2463942 0
2464001 0
2464356 9
2464538 0
2464639 0
2464645 0
2464685 89
2464771 0
2464784 0
2464858 0
2464870 0
2465044 15
2465071 0
2465092 0
2465125 16
2465299 9
2465407 29
2465416 0
2465617 38
2465641 0
2465758 30
2465882 42
2465902 41
2466086 0
2466093 0
2466303 0
2466659 0
2466764 0
2466839 0
2466911 0
2466920 0
2466947 0
2466989 0
2466998 0
2467061 0
2467070 0
2467253 0
2467352 0
2467514 0
2467706 0
2467724 0
2467773 0
2467838 0
2468153 0
2468173 0
2468253 0
2468260 0
2468296 0
2468312 0
2468344 0
2468367 0
2468389 0
2468403 0
2468411 0
2468435 0
2468462 0
2468553 0
2468756 0
2468916 5
2469045 7
2469089 0
2469299 11
2469334 0
2469354 0
2469357 0
2469367 0
2469377 0
2469431 9
2469575 0
2470106 0
2470331 0
2470472 0
2470492 0
2470680 0
2470893 0
2470910 0
2471020 0
2471194 0
2471253 0
2471407 0
2471442 0
2471444 0
2471451 0
2471482 0
2471565 8
2471629 0
2471681 0
2471693 0
2471758 0
2471795 0
2471852 0
2471915 0
2471996 0
2472357 0
2472421 4
2472445 0
2472655 5
2472754 8
2472853 5
2472894 0
2472921 0
2472936 0
2472955 0
2472993 0
2473054 5
2473087 5
2473216 34
2473728 0
2473786 0
2473806 0
2473956 0
2473974 0
2474052 0
2474076 41
2474100 0
2474175 1
2474334 3
2474418 56
2474550 0
2475075 0
2475312 47
2475441 4
2475621 0
2475646 0
2475825 0
2475889 10
2475965 32
2476362 0
2476445 0
2476518 77
2476887 0
2476899 0
2476954 7
2477051 0
2477262 179
2477293 0
2477357 0
2477370 0
2477389 1
2477479 4
2477518 0
2477599 0
2477683 0
2477686 0
2477701 0
2477713 0
2477792 0
2477998 0
2478108 10
2478199 0
2478573 0
2478620 0
2478629 0
2478683 0
2478694 0
2478995 0
2479046 0
2479081 0
2479094 0
2479335 0
2479445 0
2479463 0
2479661 0
2479687 0
2479694 0
2479869 1
2479890 7
2479900 0
2480356 84
2480362 29
2480485 26
2480500 31
2480544 10
2480584 21
2480623 88
2480649 0
2480703 0
2480879 0
2480976 0
2481063 0
2481173 0
2481218 0
2481286 0
2481316 0
2481358 0
2481730 7
2481867 0
2481951 0
2482044 0
2482169 2
2482425 0
2482556 0
2482708 2
2482754 0
2482995 0
2483013 0
2483036 0
2483087 0
2483103 0
2483185 0
2483908 0
2483966 0
2484016 52
2484118 0
2484421 11
2484485 0
2484568 2
2484865 9
2485017 0
2485029 3
2485163 0
2485182 0
2485302 5
2485464 0
2485500 0
2485665 0
2485710 0
2485906 0
2485944 0
2486078 0
2486249 0
2486340 0
2486490 1
2486592 0
2487081 0
2487153 0
2487227 0
2487353 37
2487467 64
2487524 19
2487605 0
2487629 0
2487767 0
2487800 0
2487887 0
2487977 0
2488031 0
2488041 0
2488235 0
2488298 115
2488357 7
2488440 22
2488445 0
2488509 0
2488515 0
2488596 15
2488791 0
2489031 15
2489066 0
2489074 120
2489329 81
2489350 0
2489428 239
2489539 303
2489575 102
2489587 0
2489677 132
2489740 22
2489767 0
2489919 0
2490053 0
2490073 82
2490076 33
2490088 0
2490097 111
2490100 104
2490435 65
2490447 13
2490501 67
2490595 0
2490600 0
2490627 0
2490715 62
2490905 0
2491023 28
2491123 0
2491158 18
2491200 84
2491225 53
2491302 117
2491350 0
2491359 0
2491506 0
2491563 1
2491605 47
2491737 0
2491907 1
2491917 0
2491956 0
2492049 0
2492169 0
2492265 0
2492268 0
2492304 0
2492331 0
2492385 0
2492424 0
2492508 0
2492586 0
2492822 0
2492990 0
2493062 0
2493086 0
2493130 0
2493269 13
2493301 59
2493314 0
2493320 0
2493388 8
2493418 0
2493424 21
2493469 4
2493505 29
2493562 0
2493571 0
2493624 3
2493669 0
2493916 12
2494126 0
2494405 0
2494673 14
2494720 0
2494774 0
2494984 0
2495041 51
2495158 0
2495167 0
2495217 0
2495326 0
2495362 0
2495374 12
2495377 3
2495554 0
2495671 0
2495716 0
2495740 25
2495785 0
2495881 21
2496013 12
2496253 0
2496292 0
2496304 0
2496764 0
2496855 0
2497028 0
2497068 0
2497221 0
2497271 0
2497298 0
2497573 0
2497648 0
2497772 0
2497779 13
2498420 15
2498496 0
2498511 0
2498518 0
2498525 0
2498548 0
2498950 0
2499016 0
2499163 0
2499268 5
2499327 0
2499340 0
2499351 0
2499560 0
2499658 33
2499664 0
2499777 0
2500047 0
2500053 0
2500137 0
2500347 0
2500497 0
2500569 0
2500629 0
2500842 70
2501193 0
2501343 35
2501370 0
2501394 33
2501472 8
2501627 3
2501800 104
2502001 0
2502016 0
2502022 0
2502037 0
2502052 0
2502067 0
2502082 0
2502097 5
2502112 0
2502130 0
2502136 0
2502151 23
2502166 0
2502202 0
2502223 0
2502232 7
2502304 31
2502334 2
2502344 0
2502400 0
2502420 0
2502426 58
2502455 13
2502471 0
2502624 4
2502675 0
2503142 0
2503157 0
2503162 0
2503245 0
2503453 0
2503504 0
2503566 0
2503899 4
2504746 0
2505310 68
2505676 0
2505979 0
2506027 0
2506192 257
2506300 0
2506531 85
2506672 3
2506835 0
2506868 0
2506906 0
2506972 0
2506974 0
2508304 0
2508367 0
2508423 2
2508553 0
2508559 0
2508596 0
2508660 64
2508688 5
2508737 0
2508741 91
2508745 60
2508756 0
2508806 0
2509041 15
2509208 0
2509484 0
2509599 0
2509611 0
2509707 0
2509765 8
2509850 0
2509881 0
2509928 6
2509940 0
2510034 0
2510054 2
2510064 0
2510079 0
2510265 15
2510327 3
2510331 0
2510517 0
2510622 0
2510700 0
2511045 22
2511255 19
2511258 1
2511278 0
2511900 0
2512482 0
2512776 9
2513081 0
2513388 0
2513410 0
2513512 14
2513515 79
2513730 1
2513848 16
2513935 5
2513998 24
2514094 21
2514188 12
2514211 40
2514301 0
2514360 0
2514376 0
2514454 0
2514590 12
2514721 0
2514834 0
2514892 0
2515181 0
2515337 0
2515431 0
2516021 0
2516412 294
2516771 0
2517155 51
2517164 8
2517188 7
2517200 3
2517313 0
2517488 0
2517573 49
2517588 0
2517615 0
2517633 115
2517684 0
2517708 0
2517738 0
2517762 0
2517825 0
2518062 0
2518200 13
2518209 0
2518412 0
2518421 0
2518453 0
2518459 0
2518542 0
2518572 10
2518677 5
2519013 28
2519017 15
2519160 44
2519349 21
2519372 0
2519449 1
2519512 39
2519521 0
2519538 0
2519551 13
2519602 0
2519641 116
2519743 9
2519932 0
2520014 0
2520026 0
2520082 0
2520148 0
2520202 0
2520671 0
2520750 0
2520931 0
2520974 0
2521081 0
2521247 0
2521328 0
2521345 0
2521356 0
2521479 0
2521653 0
2521728 0
2521863 0
2522197 0
2522230 19
2522316 0
2522347 7
2522350 1
2522428 0
2522854 0
2523023 0
2523034 0
2523041 0
2523058 0
2523062 0
2523182 0
2523203 0
2523213 0
2523226 0
2523250 0
2523323 0
2523437 0
2523471 0
2523567 0
2523570 0
2523675 20
2523880 0
2523883 0
2523913 0
2524000 0
2524069 0
2524252 0
2524291 0
2524305 0
2524341 0
2524482 0
2524524 0
2524555 46
2524640 0
2524725 0
2524823 0
2524835 41
2524943 0
2524947 43
2525102 0
2525126 52
2525186 0
2525192 35
2525295 24
2525332 0
2525441 16
2525487 34
2525514 15
2525523 0
2525550 0
2525577 34
2525628 0
2525670 16
2525766 0
2525784 0
2525871 0
2525943 14
2526099 0
2526312 48
2526336 0
2526384 0
2526505 29
2526562 0
2526721 95
2526856 20
2527111 0
2527117 0
2527189 0
2527315 0
2527411 0
2527417 6
2527423 9
2527579 1
2527735 3
2527759 0
2528006 3
2528045 0
2528081 0
2528184 0
2528363 0
2528475 0
2528670 0
2528736 0
2528861 0
2529279 0
2529771 0
2529960 7
2530158 0
2530167 0
2530189 33
2530264 85
2530266 16
2530304 42
2530314 0
2530669 0
2530963 44
2530969 71
2531269 193
2531401 6
2531452 4
2531488 0
2531602 0
2531605 59
2531730 0
2531852 89
2531939 4
2532218 0
2532236 0
2532245 0
2532350 0
2532365 0
2532407 0
2532509 0
2532542 0
2532668 0
2532707 32
2532731 0
2532749 8
2532814 4
2532974 86
2533308 0
2533546 0
2533594 0
2533648 130
2533807 0
2533923 0
2533990 0
2534045 689
2534059 3
2534130 0
2534170 0
2534372 0
2534418 0
2534531 0
2534543 0
2534548 0
2534819 190
2534828 86
2534846 0
2535125 0
2535137 0
2535276 1
2535376 44
2535508 0
2535563 56
2535589 0
2535870 0
2535990 0
2536014 0
2536044 0
2536092 3
2536240 0
2536278 0
2536384 0
2536423 0
2536433 0
2536438 0
2536523 10
2536550 0
2536880 17
2536892 0
2536922 102
2536996 0
2537139 0
2537231 32
2537237 0
2537240 0
2537317 0
2537590 0
2537767 0
2537769 54
2537788 0
2537907 0
2538022 20
2538472 27
2538646 0
2538754 0
2538799 0
2538816 2
2538831 0
2538848 0
2538890 0
2539213 0
2539236 0
2539450 0
2539694 0
2539700 6
2539992 0
2540007 35
2540031 0
2540154 0
2540215 0
2540232 82
2540265 0
2540322 0
2540334 0
2540340 15
2540373 0
2540669 0
2540733 2
2540834 0
2540943 0
2540954 0
2541140 13
2541155 0
2541586 10
2541631 0
2541670 1
2541832 0
2541857 0
2541935 0
2542045 0
2542196 0
2542294 0
2542301 0
2542360 0
2542451 0
2542489 0
2542507 0
2542531 0
2542546 0
2542624 0
2542636 0
2542651 0
2542799 0
2542819 37
2542984 0
2543194 0
2543305 0
2543347 0
2543464 0
2543510 6
2543555 0
2543595 0
2543643 0
2543868 0
2543885 0
2544039 0
2544088 0
2544102 0
2544129 4
2544150 0
2544357 0
2544447 1
2544572 0
2544904 0
2544926 0
2544977 44
2544981 54
2544996 0
2545008 0
2545260 13
2545506 6
2545545 0
2545675 17
2545770 8
2546090 0
2546101 0
2546262 0
2546424 0
2546505 0
2546535 0
2546616 0
2546738 0
2546843 0
2547102 0
2547186 0
2547351 4
2547396 94
2547419 83
2547704 0
2547785 0
2547803 15
2548127 0
2548220 0
2548244 9
2548280 0
2548382 0
2548394 0
2548399 55
2548505 0
2548709 0
2548760 0
2548895 0
2548904 12
2548973 0
2549006 0
2549012 0
2549174 0
2549195 0
2549246 0
2549285 0
2549534 0
2549666 25
2549691 0
2549776 0
2549840 0
2549879 15
2550017 0
2550098 0
2550203 0
2550343 0
2550383 6
2550542 0
2550650 0
2550737 0
2550776 0
2551126 0
2551144 0
2551453 89
2551468 9
2551527 0
2551757 0
2551826 9
2551835 11
2551847 47
2551853 6
2551979 0
2551985 1
2552129 0
2552336 11
2552468 0
2552699 3
2552861 0
2552914 0
2552931 0
2553215 0
2553242 30
2553359 117
2553392 7
2553485 2
2553677 0
2553683 0
2553734 0
2553742 0
2553911 49
2553989 56
2554094 0
2554218 4
2554225 0
2554381 0
2554750 0
2554852 21
2554936 14
2554941 20
2555059 43
2555107 0
2555198 0
2555588 0
2555682 0
2555689 0
2555731 0
2555899 3
2556119 0
2556184 0
2556211 0
2556269 0
2556289 27
2556325 0
2556364 29
2556391 25
2556799 13
2557016 0
2557160 0
2557241 0
2557330 0
2557345 1721
2557387 16
2557438 0
2557503 0
2557551 72
2557686 0
2557796 9
2557850 5
2558094 31
2558112 0
2558198 0
2558252 0
2558324 0
2558348 0
2558540 0
2558594 0
2558740 12
2558775 0
2558789 0
2558795 0
2558802 0
2558812 0
2558879 0
2559179 0
2559191 0
2559302 0
2559329 20
2559359 0
2559503 0
2559551 0
2559587 16
2559901 0
2560001 0
2560013 0
2560057 20
2560136 0
2560390 0
2560408 32
2560438 18
2560636 0
2560638 0
2560653 0
2560700 9
2560796 0
2560854 0
2560903 0
2561164 0
2561240 0
2561525 0
2561709 0
2561821 0
2561885 78
2562245 0
2562253 0
2562260 8
2562281 0
2562414 0
2562479 2
2562505 34
2562507 14
2562708 0
2562900 0
2562927 0
2563090 0
2563167 0
2563187 0
2563221 2
2563423 0
2563736 0
2563786 30
2563855 0
2563994 8
2564048 0
2564054 0
2564120 0
2564285 0
2564352 0
2564429 0
2564513 6
2564528 0
2564765 0
2564805 0
2564874 0
2564971 0
2565047 17
2565050 0
2565113 0
2565154 0
2565173 0
2565185 18
2565189 28
2565280 0
2565286 0
2565478 0
2565490 0
2565499 0
2565550 0
2565584 0
2565636 9
2565688 1
2565770 14
2565800 0
2565921 0
2566024 0
2566159 0
2566231 0
2566422 3
2566464 0
2566722 2
2566831 0
2566893 29
2566903 0
2566936 0
2567004 0
2567021 0
2567201 60
2567264 0
2567687 0
2567698 4
2567876 43
2567921 0
2568125 8
2568128 11
2568374 0
2568383 0
2568455 5
2568467 0
2568566 0
2568791 0
2568869 39
2568876 2
2568931 0
2568972 57
2569096 13
2569149 32
2569158 51
2569164 0
2569176 56
2569380 5
2569458 0
2569488 0
2569671 0
2569776 0
2569833 30
2569848 10
2569860 2
2570054 0
2570097 0
2570160 0
2570181 20
2570271 23
2570274 312
2570394 1
2570865 17
2571024 0
2571117 0
2571192 0
2571269 9
2571537 74
2571622 0
2571642 6
2571663 0
2571766 0
2571772 16
2571792 0
2572164 6
2572208 0
2572221 0
2572498 42
2572799 0
2572938 0
2573030 0
2573070 0
2573085 0
2573240 0
2573265 20
2573273 18
2573512 0
2573651 0
2573764 86
2574013 0
2574363 0
2574671 0
2574720 0
2574795 0
2574812 0
2574826 0
2574907 0
2574928 0
2575492 0
2575525 0
2575551 0
2575733 1187
2576035 0
2576089 0
2576164 0
2576272 47
2576379 16
2576431 0
2576487 0
2576527 0
2576710 0
2576737 0
2577001 0
2577055 0
2577434 0
2577490 0
2577664 0
2577694 0
2578110 0
2578204 0
2578269 0
2578273 4
2578339 0
2578363 0
2578496 0
2578507 0
2578819 13
2578976 7
2579138 0
2579411 0
2579525 0
2579586 0
2579627 0
2579657 37
2579837 0
2579843 79
2579877 0
2579970 0
2580017 0
2580128 0
2580260 0
2580322 0
2580455 0
2580734 0
2580821 34
2580839 0
2580953 9
2581070 14
2581088 0
2581100 55
2581174 0
2581187 0
2581339 0
2581423 44
2581531 0
2581693 0
2581765 27
2581876 0
2581966 0
2581995 0
2582140 0
2582365 80
2582935 10
2583004 7
2583066 0
2583129 0
2583405 0
2583432 0
2583438 0
2583521 0
2583609 17
2583627 0
2583810 0
2583828 0
2583862 0
2583990 0
2584071 0
2584134 3
2584236 0
2584242 0
2584374 0
2584491 0
2584571 0
2584589 0
2584599 0
2584709 0
2584715 0
2584772 0
2584939 16
2585270 0
2585399 0
2585786 0
2585934 0
2585984 0
2585993 54
2586014 19
2586173 0
2586206 0
2586308 0
2586415 0
2586433 0
2586443 0
2586599 0
2586719 0
2586898 0
2587042 0
2587069 0
2587144 0
2587175 0
2587266 0
2587378 0
2587402 0
2587417 0
2587462 34
2587729 0
2587985 3
2588208 0
2588360 0
2588558 31
2588702 0
2588813 0
2588828 0
2588936 0
2588981 0
2589053 0
2589203 0
2589296 0
2589390 0
2589689 0
2589709 0
2589713 0
2589727 0
2589779 0
2589908 0
2590127 0
2590285 0
2590378 0
2590444 0
2590468 0
2590503 0
2590701 0
2590708 0
2590882 0
2590912 0
2590981 0
2591185 0
2591307 0
2591430 0
2591466 26
2591506 0
2591537 0
2591650 0
2591805 58
2591809 61
2592028 4
2592045 0
2592208 0
2592259 0
2592328 0
2592338 79
2592365 0
2592382 16
2592394 0
2592574 0
2592721 0
2592793 0
2592849 0
2592940 722
2592963 0
2592987 14
2593022 0
2593214 0
2593263 0
2593272 0
2593343 0
2593446 72
2593485 0
2593645 0
2593826 0
2593925 0
2594147 2
2594185 7
2594362 0
2594416 0
2594856 0
2594915 0
2594988 10
2595014 0
2595179 0
2595409 0
2595445 0
2595746 0
2595808 30
2595883 0
2595957 0
2595970 0
2596033 0
2596044 0
2596061 0
2596134 0
2596375 7
2596493 0
2596531 32
2596559 12
2596561 23
2596621 0
2596651 71
2596736 0
2596779 42
2596893 95
2597010 6
2597061 1
2597217 0
2597242 0
2597370 0
2597424 0
2597524 0
2597538 0
2597547 12
2597562 5
2597607 1
2597661 20
2597690 0
2597776 13
2597822 7
2597837 0
2597891 0
2597985 72
2597987 0
2598045 8
2598150 0
2598366 29
2598476 0
2598546 30
2598642 0
2598707 0
2598715 0
2598759 0
2598910 0
2598925 0
2598951 0
2599024 0
2599321 0
2599328 7
2599827 14
2599954 0
2600096 46
2600128 9
2600267 0
2600300 0
2600399 13
2600426 5
2600438 27
2600566 5
2600804 28
2600990 32
2601304 1
2601422 0
2601432 0
2601440 0
2601489 0
2601510 0
2601520 0
2601724 4
2601769 0
2602129 10
2602355 7
2602534 0
2602635 2
2602752 20
2602782 0
2602836 24
2602875 0
2602971 0
2603045 0
2603136 0
2603166 0
2603253 0
2603266 0
2603312 0
2603320 35
2603356 0
2603537 147
2603549 0
2603591 31
2603853 0
2603881 0
2603966 0
2604086 0
2604169 38
2604408 2
2604429 0
2604487 0
2604634 67
2604727 0
2605007 0
2605030 16
2605038 0
2605175 0
2605215 0
2605340 0
2605370 0
2605385 0
2605496 0
2605675 0
2605817 0
2606057 0
2606080 0
2606084 0
2606100 0
2606489 0
2606513 0
2606567 0
2606645 0
2606777 0
2606951 4
2607039 0
2607049 0
2607214 13
2607262 0
2607284 0
2607365 0
2607394 15
2607442 0
2607508 13
2607670 65
2607745 1
2607766 0
2607982 7
2608105 4
2608174 30
2608246 18
2608417 16
2608451 124
2608482 0
2608519 0
2608556 0
2608576 24
2608656 0
2608928 8
2609046 15
2609070 0
2609252 10
2609321 0
2609372 0
2609588 85
2609630 0
2609634 0
2609719 0
2609766 0
2609772 0
2609839 0
2610029 0
2610111 0
2610719 67
2610782 0
2611148 0
2611252 4
2611411 1
2611462 0
2611663 0
2611786 0
2611804 0
2611828 0
2611860 15
2611904 1
2611912 8
2612071 13
2612083 0
2612154 0
2612221 0
2612254 5
2612258 0
2612328 0
2612335 25
2612347 0
2612440 25
2612443 0
2612471 0
2612542 45
2612641 0
2612708 0
2612752 24
2612773 4
2612839 0
2612889 9
2612911 111
2612966 0
2613032 0
2613143 0
2613167 0
2613239 0
2613365 0
2613368 5
2613386 0
2613452 0
2613560 0
2613755 0
2613788 12
2613821 0
2613938 0
2614000 0
2614016 0
2614115 38
2614121 0
2614136 0
2614142 0
2614253 0
2614288 0
2614325 0
2614454 0
2614508 0
2614565 0
2614610 59
2614628 0
2614643 118
2614649 0
2614682 0
2614730 48
2614790 14
2614914 9
2614927 0
2614948 6
2614952 0
2614997 0
2614999 11
2615003 0
2615066 0
2615079 0
2615101 0
2615141 0
2615150 0
2615190 0
2615207 13
2615265 0
2615297 1
2615467 0
2616112 0
2616194 0
2616200 0
2616211 0
2616502 53
2616508 142
2616541 30
2616702 0
2616930 0
2617161 0
2617380 37
2617423 0
2617595 17
2617719 14
2617788 0
2617800 34
2617830 5
2617867 0
2617906 15
2617935 15
2617989 0
2618017 0
2618042 0
2618097 0
2618116 9
2618184 0
2618364 0
2618469 58
2618558 0
2618635 0
2618723 0
2618738 0
2618773 0
2618785 0
2618868 0
2618883 0
2618951 0
2619012 6
2619064 0
2619196 7
2619333 0
2619343 0
2619547 0
2619741 27
2619987 0
2620013 0
2620034 0
2620073 13
2620142 0
2620150 0
2620253 0
2620274 642
2620276 1
2620499 0
2620556 20
2620580 0
2620595 38
2620598 24
2620601 22
2620664 8
2620682 1
2620688 0
2620722 0
2620731 0
2620790 0
2620808 38
2620990 0
2621036 22
2621234 0
2621334 40
2621336 0
2621353 0
2621581 0
2621766 32
2621779 12
2621931 0
2622124 0
2622178 7
2622187 3
2622400 0
2622636 0
2622648 2
2622671 0
2622689 10
2622756 20
2622876 75
2622948 0
2622999 0
2623317 0
2623332 0
2623341 30
2623443 52
2623502 0
2623612 0
2623641 13
2624076 0
2624308 36
2624360 9
2624370 0
2624385 0
2624387 0
2624430 0
2624577 8
2624715 16
2624787 15
2624829 24
2624922 21
2625187 0
2625261 0
2625263 0
2625443 0
2625465 0
2625530 0
2625582 0
2625657 0
2625908 0
2626136 0
2626139 0
2626214 0
2626505 0
2626642 0
2626955 0
2627033 0
2627102 0
2627355 0
2627609 73
2627613 155
2627747 0
2627796 5
2627846 0
2627936 0
2628048 0
2628237 0
2628249 4
2628358 0
2628388 0
2628406 0
2628434 7
2628450 0
2629012 35
2629075 0
2629346 28
2629494 20
2629497 18
2629549 0
2629686 0
2629810 0
2629926 42
2630119 0
2630169 53
2630172 0
2630208 2
2630261 0
2630816 0
2630836 0
2631041 0
2631454 32
2631532 0
2631538 0
2631602 1
2631614 0
2632225 46
2632229 6
2632232 11
2632390 0
2632445 0
2632478 0
2632480 0
2632484 27
2632486 0
2632491 0
2632493 0
2632506 0
2632528 0
2632606 3
2632841 0
2633113 0
2633117 8
2633132 0
2633387 0
2633536 0
2633578 20
2633683 11
2633710 0
2633743 0
2633760 0
2634061 0
2634064 10
2634106 0
2634112 13
2634181 0
2634322 0
2634349 0
2634384 0
2634419 0
2634473 7
2634564 0
2634619 0
2634679 15
2634733 0
2634808 0
2634857 15
2635013 0
2635031 0
2635060 0
2635250 0
2635516 0
2635610 13
2635612 18
2635730 0
2635896 2
2636051 0
2636060 38
2636081 0
2636231 0
2636276 0
2636366 0
2636369 0
2636548 0
2636556 0
2636567 0
2636900 0
2636952 0
2636993 0
2637044 0
2637104 40
2637269 0
2637506 13
2637514 0
2637538 0
2637649 37
2637805 1
2637817 9
2637913 0
2637961 34
2638150 0
2638176 0
2638288 290
2638294 43
2638312 0
2638375 1
2638439 0
2638441 10
2638591 2
2638711 55
2638957 3
2639112 39
2639118 15
2639127 4
2639308 0
2639314 0
2639328 0
2639408 0
2639495 0
2639499 38
2639635 21
2639861 23
2640368 55
2640539 18
2640647 0
2640698 0
2640707 0
2640731 0
2640790 0
2640928 49
2641034 6
2641105 0
2641448 0
2641700 0
2641781 16
2641900 0
2641949 0
2642320 0
2642421 17
2642429 0
2642577 0
2642589 0
2642670 0
2642733 0
2642831 0
2642905 0
2642912 0
2642919 0
2642931 0
2642964 0
2643012 0
2643312 0
2643555 12
2643978 0
2644224 0
2644233 0
2644256 0
2644550 7
2644811 36
2645243 9
2645246 9
2645372 0
2645639 0
2645813 0
2645906 9
2645942 0
2646161 0
2646167 0
2646238 10
2646241 0
2646259 0
2646328 0
2646388 11
2646445 0
2646514 0
2646556 0
2646568 0
2646664 24
2646688 0
2646714 0
2646769 0
2646811 0
2646984 0
2647026 0
2647029 0
2647050 0
2647059 0
2647204 0
2647260 1
2647398 0
2647542 0
2647551 23
2647626 40
2647953 0
2647999 0
2648191 0
2648209 3
2648411 0
2648524 0
2648665 0
2648896 11
2648923 0
2649052 12
2649083 0
2649255 0
2649261 0
2649288 0
2649477 0
2649608 0
2649639 15
2649769 0
2649794 0
2649921 0
2649969 0
2650078 0
2650400 0
2650816 0
2650852 0
2650858 0
2650921 8
2651162 0
2651189 0
2651196 0
2651254 0
2651305 0
2651359 0
2651444 0
2651677 10
2651692 5060
2651761 0
2651767 0
2651812 68
2651875 0
2651900 2
2651920 0
2652013 7
2652057 0
2652106 0
2652392 0
2652428 0
2652530 0
2652554 0
2652870 0
2653015 0
2653255 0
2653279 0
2653330 32
2653342 3
2653627 4
2653630 10
2653657 9
2653849 0
2653900 21
2653936 0
2654339 0
2654440 7
2654503 7
2654579 0
2654636 23
2654981 0
2655102 0
2655205 0
2655215 141
2655272 0
2655377 54
2655446 207
2655457 103
2655473 0
2655604 0
2655811 193
2655824 0
2655840 58
2655856 4
2655943 0
2656113 5
2656203 26
2656334 68
2656397 21
2656460 0
2656577 17
2656673 0
2656712 0
2656915 4
2656966 7
2656984 31
2656993 90
2657009 77
2657050 70
2657170 35
2657185 0
2657248 0
2657265 0
2657311 12
2657416 0
2657579 0
2657769 9
2658144 0
2658249 48
2658341 0
2658650 32
2658665 54
2658693 0
2658747 0
2658831 87
2658888 27
2659084 0
2659114 0
2659236 53
2659266 22
2659401 0
2659614 0
2659659 0
2659677 0
2659769 48
2659881 0
2659887 0
2659934 11
2659938 154
2660081 0
2660257 97
2660366 0
2660438 0
2660449 0
2660535 0
2660991 0
2661239 0
2661267 0
2661389 0
2661403 0
2661599 0
2661665 6
2661752 0
2661761 7
2661842 3
2661858 0
2662229 4
2662248 0
2662535 6
2662598 5
2662622 7
2662649 0
2662703 0
2662742 0
2663028 0
2663199 0
2663328 0
2663355 0
2663595 0
2663881 26
2663961 0
2664146 0
2664364 0
2664378 57
2664410 53
2664485 0
2664707 45
2664719 0
2664743 29
2664808 0
2664878 18
2664966 0
2665070 1
2665258 0
2665291 0
2665395 0
2665400 0
2665412 0
2665419 0
2665426 0
2665573 3
2665579 14
2665816 0
2665837 43
2665863 0
2666134 0
2666172 66
2666453 0
2666480 0
2666486 0
2666522 0
2666699 0
2666705 0
2667266 0
2667392 0
2667515 0
2667533 0
2667682 0
2667893 0
2667947 0
2667995 76
2668041 0
2668459 0
2668641 47
2668664 0
2668747 0
2668902 0
2669010 0
2669060 0
2669151 0
2669163 0
2669175 0
2669242 0
2669413 0
2669434 0
2669452 2
2669566 0
2669731 0
2669749 0
2669821 1
2669905 0
2670103 0
2670292 0
2670330 0
2670681 3
2670814 0
2671179 0
2671257 5
2671567 8
2671640 0
2671771 0
2671795 9
2671832 0
2671896 0
2671981 26
2672080 68
2672140 0
2672204 0
2672257 0
2672386 22
2672388 13
2672614 0
2672800 0
2672992 0
2673148 4
2673319 0
2673361 0
2673402 0
2673569 0
2673695 18
2674037 0
2674043 0
2674129 0
2674142 57
2674294 25
2675104 13
2675215 0
2675263 83
2675461 26
2675536 16
2675638 1
2675707 62
2676138 0
2676165 1
2676204 0
2676516 0
2676576 0
2676630 0
2676639 0
2676717 49
2676855 6
2677113 41
2677230 39
2677335 0
2677348 5
2677455 0
2677500 0
2677536 79
2677542 94
2677649 0
2677729 16
2677789 3
2677870 10
2677874 7
2677894 0
2677975 0
2677981 0
2677986 0
2678017 0
2678138 0
2678307 75
2678349 0
2678376 0
2678619 0
2678646 4
2678658 0
2678733 54
2678790 0
2678829 8
2678892 0
2678912 26
2679060 0
2679081 0
2679222 0
2679258 0
2679309 0
2679417 28
2679426 0
2679541 67
2679601 10
2679630 0
2679742 0
2680033 43
2680216 0
2680518 0
2680790 0
2680992 0
2681061 0
2681184 36
2681376 0
2681484 4
2681581 0
2681689 0
2681984 28
2682095 59
2682149 0
2682386 71
2682401 0
2682413 0
2682420 20
2682660 0
2682684 0
2682897 0
2682983 0
2683500 0
2683569 0
2683626 11
2683641 0
2683719 2
2683939 0
2683967 0
2684038 11
2684080 0
2684089 0
2684335 0
2684422 9
2684452 0
2684548 13
2684587 0
2684635 11
2684674 0
2684772 0
2684778 0
2684791 0
2685009 0
2685037 18
2685117 1
2685654 8
2685736 0
2685819 0
2686113 0
2686409 0
2686615 0
2686795 57
2686830 0
2686994 0
2687079 25
2687131 0
2687657 5
2687707 0
2687747 0
2687754 0
2687770 0
2687805 17
2688050 0
2688124 0
2688159 0
2688171 0
2688433 0
2688556 0
2688697 2
2688728 2
2688745 24
2688841 0
2688848 18
2688939 0
2689089 0
2689204 0
2689243 0
2689363 4
2689534 10
2689619 17
2689687 0
2689816 21
2689837 36
2689861 0
2690034 21
2690583 0
2690739 2
2690813 0
2690914 2
2690984 0
2690999 3
2691206 9
2691260 0
2691625 19
2691662 26
2691698 114
2691770 0
2691815 17
2691845 0
2691876 0
2691941 0
2691983 0
2692073 0
2692127 75
2692147 62
2692188 0
2692218 0
2692358 3
2692524 111
2692542 0
2692566 0
2692788 698
2692818 8
2692857 0
2692935 10
2692989 94
2692996 12
2692998 20
2693138 13
2693184 16
2693207 0
2693245 41
2693325 0
2693338 0
2693413 0
2693444 0
2693634 0
2693743 0
2693796 0
2693817 0
2693832 0
2694200 0
2694297 0
2694513 0
2694658 0
2694789 0
2694920 4
2695024 0
2695078 0
2695206 0
2695294 0
2695321 35
2695336 2
2695455 0
2695755 6
2696128 0
2696171 0
2696198 0
2696489 0
2696588 0
2696871 1
2696952 3
2697256 0
2697321 22
2697377 4
2697431 0
2697729 6
2697750 10
2697948 0
2697962 38
2697976 15
2697990 0
2698074 0
2698136 0
2698214 0
2698799 0
2698828 0
2699021 7
2699105 0
2699288 0
2699416 37
2699443 0
2699659 0
2700088 0
2700202 0
2700272 0
2700315 0
2700374 0
2700486 0
2700634 0
2700645 8
2700656 0
2700669 0
2700892 47
2700896 275
2701131 0
2701267 9
2701334 40
2701591 0
2701612 0
2701759 104
2701789 58
2701827 0
2702059 30
2702065 60
2702128 12
2702226 0
2702522 0
2702624 70
2702852 12
2702880 20
2702959 7
2702984 0
2703037 0
2703069 0
2703096 0
2703216 0
2703243 0
2703278 0
2703288 0
2703342 0
2703351 0
2703375 0
2703393 0
2703459 0
2703498 0
2703501 0
2703519 0
2703552 0
2703663 0
2703741 0
2704020 0
2704059 0
2704281 0
2704350 0
2704752 0
2704934 0
2704980 0
2705121 0
2705127 1562
2705249 2
2705297 0
2705726 0
2705793 0
2705893 0
2705902 0
2706056 0
2706212 0
2706405 0
2706441 0
2706607 0
2706817 0
2706976 0
2707003 0
2707285 0
2707340 0
2707537 0
2707560 1
2707577 0
2707662 4
2707704 0
2707735 0
2707869 0
2707888 0
2707925 0
2707936 22
2707983 0
2707987 0
2708039 0
2708049 0
2708060 0
2708105 0
2708247 0
2708826 0
2708830 0
2709004 0
2709226 0
2709292 0
2709454 0
2709480 0
2709724 0
2709745 0
2709985 0
2710272 0
2710305 0
2710477 0
2710480 0
2710492 0
2710546 0
2710650 0
2710756 0
2710780 0
2710816 0
2710839 0
2710914 0
2710995 0
2710998 0
2711037 0
2711259 0
2711294 0
2711456 0
2711649 0
2711756 0
2711852 0
2712065 0
2712281 0
2712312 0
2712468 37
2712582 0
2712612 0
2712873 1
2712924 50
2713604 0
2713907 0
2714455 68
2714472 0
2714542 0
2714726 0
2714880 0
2714902 0
2714928 0
2715213 0
2715249 0
2715570 0
2715594 0
2715603 0
2715765 8
2716071 0
2716074 1
2716095 0
2716101 0
2716150 24
2716261 1
2716445 0
2716483 0
2716781 21
2716808 16
2716904 0
2716958 76
2717161 0
2717180 0
2717246 0
2717393 0
2717631 19
2717770 0
2717783 0
2717892 0
2718096 0
2718180 31
2718278 0
2718412 0
2718519 0
2718544 55
2718587 0
2718727 0
2718785 0
2718857 0
2718928 0
2718959 24
2719043 0
2719094 0
2719148 69
2719167 17
2719241 0
2719268 0
2719509 0
2719544 227
2719580 8
2719639 0
2719801 0
2719888 0
2719909 0
2719953 0
2720113 0
2720209 0
2720221 50
2720302 0
2720455 0
2720476 0
2720545 9
2720659 10
2720662 56
2720665 51
2720986 0
2721237 0
2721348 0
2721456 0
2721573 23
2721660 0
2721866 0
2722004 30
2722052 0
2722107 59
2722259 0
2722286 29
2722310 10
2722343 58
2722535 1
2722601 17
2722636 0
2722640 0
2722667 0
2722811 31
2722952 0
2723099 22
2723436 0
2723458 0
2723549 38
2723569 0
2723646 1
2724181 33
2724253 0
2724711 20
2724749 83
2724786 0
2724846 1
2725164 0
2725596 0
2725749 1
2725764 49
2725806 4
2725857 0
2725974 57
2726005 32
2726021 22
2726040 61
2726043 17
2726118 0
2726145 0
2726217 0
2726280 0
2726316 0
2726331 0
2726628 16
2726664 0
2726692 0
2726709 0
2726753 0
2726770 6
2726823 12
2726840 7
2726928 30
2726957 0
2726991 10
2727023 28
2727072 0
2727099 32
2727174 17
2727332 0
2727513 16
2727516 44
2727524 41
2727662 29
2727729 0
2727759 12
2727768 0
2727872 52
2727942 15
2728053 39
2728097 51
2728130 32
2728136 0
2728216 3
2728248 7
2728364 0
2728544 0
2728550 16
2728658 0
2728664 0
2728769 0
2728904 0
2728961 12
2728982 0
2729015 0
2729051 0
2729074 0
2729081 0
2729117 74
2729129 0
2729223 0
2729281 0
2729377 0
2729567 0
2729683 0
2729695 0
2730108 0
2730134 0
2730294 4
2730441 60
2730443 0
2730512 0
2730528 0
2730548 4
2730585 116
2730686 0
2730699 8
2730795 1
2730808 0
2730860 0
2730929 0
2731284 0
2731310 8
2731416 0
2731568 0
2731592 5
2731697 6
2732177 0
2732202 0
2732216 0
2732615 21
2732672 0
2732729 24
2732804 0
2733098 0
2733182 11
2733248 0
2733258 0
2733459 0
2733696 0
2733795 9
2733863 11
2733942 0
2733994 22
2734004 0
2734032 63
2734060 62
2734065 0
2734267 0
2734388 0
2734583 0
2734730 0
2734757 0
2734823 0
2734916 0
2735048 0
2735066 25
2735160 0
2735194 0
2735214 0
2735356 0
2735383 0
2735430 63
2735613 243
2735670 24
2735673 33
2735781 0
2735883 0
2735889 75
2735993 61
2736046 22
2736131 0
2736159 0
2736186 0
2736260 0
2736270 0
2736293 2
2736395 0
2736500 0
2736674 0
2737055 0
2737073 0
2737088 0
2737214 0
2737484 0
2737496 0
2737511 0
2737625 0
2737805 0
2738030 0
2738163 0
2738652 32
2738661 22
2738859 3
2738862 52
2739080 0
2739138 0
2739462 35
2739471 16
2739514 0
2739516 51
2739708 28
2739807 0
2739869 0
2739887 0
2739968 0
2740047 107
2740073 0
2740128 0
2740617 0
2740640 0
2740647 0
2740834 9
2740990 0
2741062 0
2741293 0
2741407 192
2741491 4
2741509 35
2741599 0
2741668 0
2741704 2963
2741908 40
2741969 0
2741981 0
2742012 0
2742032 0
2742165 10
2742198 9
2742263 75
2742367 0
2742398 36
2742571 0
2742595 0
2743101 22
2743314 0
2743320 0
2743331 124
2743341 0
2743367 0
2743378 0
2743521 0
2743612 24
2743634 6
2743737 0
2743762 0
2743790 0
2743835 1
2743868 12
2743947 0
2744098 1
2744225 0
2744367 55
2744399 9
2744538 0
2744571 0
2744670 12
2744697 2
2744709 22
2744837 8
2745075 30
2745261 19
2745596 0
2745621 50
2745677 0
2745693 0
2745703 11
2745781 0
2745791 0
2745929 28
2745943 0
2745963 0
2746204 0
2746319 0
2746608 0
2746666 0
2746759 35
2747062 24
2747080 39
2747086 39
2747136 22
2747319 0
2747349 21
2747388 113
2747391 21
2747424 2
2747431 0
2747458 55
2747568 0
2747756 0
2747872 36
2748013 84
2748079 18
2748085 150
2748130 0
2748151 0
2748191 0
2748469 24
2748615 30
2748753 40
2748892 40
2748930 22
2748991 84
2749018 11
2749090 29
2749135 0
2749237 20
2749344 0
2749387 0
2749438 0
2749573 0
2749576 2395
2749600 77
2749778 0
2749797 13
2749827 0
2749886 0
2749923 0
2749986 0
2750097 0
2750274 0
2750307 0
2750358 0
2750442 0
2750496 0
2750538 0
2750544 0
2750568 0
2750605 0
2750637 8
2750845 0
2750923 0
2751060 0
2751091 0
2751138 5
2751201 43
2751257 18
2751308 0
2751398 0
2751450 14
2751560 0
2751674 0
2751683 74
2751770 0
2751849 0
2751891 128
2751894 29
2751933 0
2751957 46
2752008 0
2752041 15
2752072 0
2752081 0
2752152 16
2752190 0
2752240 0
2752329 4
2752441 0
2752579 21
2752591 1
2752593 0
2752659 0
2752681 18
2752863 18
2752888 17
2752900 63
2752970 0
2753179 0
2753186 0
2753224 6
2753400 0
2753426 0
2753434 0
2753496 0
2753564 38
2753638 0
2753683 0
2753728 0
2753760 13
2753784 11
2753811 0
2753860 0
2753984 0
2753992 0
2754008 0
2754022 0
2754042 0
2754138 24
2754141 65
2754168 0
2754263 76
2754453 0
2754563 0
2754994 0
2755018 33
2755177 0
2755348 0
2755357 3
2755519 50
2755899 6
2755905 8
2756038 0
2756066 0
2756195 129
2756223 0
2756234 0
2756271 0
2756293 0
2756453 79
2756483 0
2756552 0
2756621 22
2756864 24
2756996 42
2757092 0
2757206 0
2757221 17
2757251 2
2757254 7
2757258 48
2757530 0
2757656 0
2757704 0
2757731 10
2758547 33
2758571 33
2758634 0
2758682 0
2758724 23
2758735 0
2758757 0
2758811 30
2758859 0
2759254 0
2759338 0
2759362 35
2759427 0
2759575 2
2759695 7
2759749 77
2759902 0
2759925 0
2759936 0
2759942 6
2759952 26
2760097 63
2760241 172
2760404 0
2760424 0
2760597 0
2760772 118
2760809 0
2760913 0
2760961 0
2761024 0
2761084 0
2761105 0
2761210 0
2761348 0
2761548 0
2761584 0
2761615 0
2761671 0
2761829 0
2761907 0
2761910 0
2761988 0
2762132 0
2762135 0
2762462 0
2762540 0
2762898 0
2763303 24
2763516 0
2763600 0
2763624 0
2763707 10
2764104 0
2764138 6
2764227 6
2764233 31
2764468 0
2764663 32
2764885 33
2764905 29
2764927 0
2765290 0
2765429 0
2765438 58
2765660 0
2765777 142
2765797 9
2765826 0
2765857 0
2765863 47
2765871 0
2765877 0
2765927 0
2765945 0
2766729 0
2766741 0
2766747 0
2766759 0
2766774 0
2766819 0
2766822 0
2766927 0
2767068 0
2767227 0
2767293 0
2767340 0
2767538 0
2767644 0
2767740 0
2767839 0
2767848 0
2767854 0
2768582 8
2768630 2
2768666 1
2768687 1
2768902 17
2768966 0
2769008 5
2769138 0
2769157 6
2769186 0
2769245 0
2769385 0
2769640 0
2769724 0
2769809 41
2769917 44
2770264 0
2770326 8
2770471 2
2770547 67
2770823 65
2770859 13
2770971 3
2771007 0
2771232 2
2771529 0
2771778 0
2771842 29
2772102 0
2772133 0
2772436 0
2772444 0
2772549 0
2772683 63
2772695 22
2772857 16
2773001 0
2773007 45
2773016 10
2773120 0
2773129 0
2773333 88
2773360 31
2773488 2
2773512 0
2773526 67
2773844 14
2773885 157
2774220 0
2774599 0
2774654 18
2774689 0
2774926 0
2774975 0
2775059 0
2775113 0
2775207 5
2775210 0
2775268 0
2775393 0
2775402 0
2775524 0
2775537 1
2775645 1
2775656 0
2775666 31
2775930 0
2776152 0
2776260 0
2776363 0
2776590 0
2776616 0
2776624 17
2776656 16
2776798 0
2776899 0
2776916 8
2776965 0
2777053 13
2777104 14
2777143 0
2777315 0
2777399 10
2777413 0
2777685 79
2777845 56
2777872 41
2777920 13
2777923 2
2778001 7
2778143 0
2778307 36
2778391 0
2778572 0
2778682 0
2778704 0
2778934 0
2778978 0
2779221 0
2779617 0
2779683 0
2779729 34
2779732 0
2779800 0
2779975 0
2780055 191
2780132 11
2780647 0
2780949 0
2780957 0
2781123 0
2781279 0
2781342 22
2781417 0
2781444 0
2781462 0
2781499 0
2781555 0
2781813 12
2781832 0
2781848 0
2781898 0
2781915 0
2781969 0
2782099 0
2782141 0
2782174 8
2782244 0
2782372 0
2782489 7
2782507 11
2782581 0
2782603 0
2782858 1
2782932 0
2783076 0
2783113 0
2783121 24
2783290 0
2783350 0
2783559 0
2783679 30
2783716 0
2784000 0
2784300 0
2784373 0
2784400 0
2784539 42
2784556 0
2784573 0
2784682 0
2784710 45
2784716 0
2784725 0
2785027 0
2785184 0
2785226 0
2785931 0
2785937 0
2785946 0
2785955 5
2786074 0
2786296 0
2786323 0
2786476 0
2786487 0
2786709 0
2786775 50
2786958 0
2787072 0
2787093 0
2787129 0
2787509 0
2787518 0
2787887 0
2787952 0
2788055 0
2788292 103
2788415 0
2788433 3
2788472 0
2788481 1
2788661 25
2788673 5
2788802 4
2788922 13
2789048 0
2789051 0
2789088 0
2789177 0
2789255 0
2789273 49
2789330 14
2789351 3
2789399 0
2789483 17
2789537 0
2789672 42
2789732 9
2789750 0
2789849 0
2789918 0
2790128 3
2790162 0
2790239 0
2790366 0
2790452 0
2790479 0
2790482 0
2790584 82
2790593 0
2790655 0
2790689 0
2790720 0
2790746 35
2790846 0
2790863 3
2790913 0
2791182 0
2791270 0
2791320 3
2791395 0
2791428 0
2791480 0
2791488 33
2791542 0
2792385 0
2792436 43
2792523 0
2792566 11
2792608 0
2792825 3
2792845 0
2792896 0
2792939 0
2793268 0
2793284 0
2793313 0
2793349 0
2793422 0
2793509 0
2793616 0
2793776 0
2793816 0
2793959 0
2794140 0
2794158 4
2794209 0
2794270 28
2794456 69
2794465 0
2794519 0
2794560 0
2794717 0
2794777 0
2794786 0
2794795 45
2794978 31
2795118 2
2795188 0
2795418 31
2795529 0
2795685 29
2795775 13
2795826 1
2795837 0
2796024 0
2796084 0
2796159 7
2796168 50
2796192 0
2796286 0
2796324 7
2796372 9
2796465 0
2796486 62
2796558 27
2796712 0
2797042 0
2797419 0
2797509 0
2797556 0
2797572 30
2797580 16
2797673 34
2797688 150
2797751 0
2797771 31
2797809 0
2797835 1
2798096 0
2798273 0
2798510 5
2798681 20
2798753 0
2799327 0
2799541 0
2799760 77
2800465 0
2800636 5
2800799 0
2800852 0
2801108 39
2801121 23
2801188 0
2801225 0
2801321 11
2801889 64
2802007 0
2802156 0
2802366 0
2802498 2
2802639 0
2802801 2
2802816 0
2802828 0
2802965 0
2803076 0
2803157 0
2803220 0
2803565 0
2803646 0
2803752 0
2803980 0
2803989 0
2804052 0
2804470 0
2804565 0
2804637 0
2804653 0
2804680 111
2804684 15
2804691 6
2804805 0
2804973 59
2805195 42
2805441 0
2805753 0
2805954 0
2806028 0
2806080 0
2806312 31
2806375 0
2806423 0
2806773 0
2806788 0
2806926 29
2807022 5
2807028 14
2807070 7
2807085 22
2807133 0
2807160 17
2807230 0
2807400 0
2807460 0
2807565 84
2807622 45
2807646 21
2807680 0
2807700 24
2807815 0
2808103 12
2808355 0
2808397 0
2808427 18
2808622 19
2808712 0
2808733 1
2808859 0
2808955 12
2808976 0
2808987 4
2808997 0
2809138 0
2809378 30
2809396 20
2809456 9
2809628 0
2809774 74
2809795 0
2809870 10
2809882 0
2809900 96
2810198 0
2810209 0
2810276 5
2810328 33
2810331 83
2810381 45
2810417 0
2810443 0
2810655 0
2810730 4
2810757 6
2810988 275
2811195 20
2811252 17
2811303 0
2811438 0
2811864 47
2811876 51
2811900 0
2811912 4
2811924 0
2811981 0
2812011 0
2812053 3
2812122 0
2812278 65
2812425 0
2812437 10
2812579 0
2812758 0
2812791 14
2812815 33
2812879 0
2812969 0
2813246 0
2813280 0
2813386 0
2813479 0
2813597 0
2813645 12
2813648 0
2813663 0
2813789 0
2813799 23
2813801 145
2813829 0
2813852 0
2813854 0
2813874 0
2813977 0
2814211 5
2814491 0
2814517 0
2814563 59
2814768 5
2814914 5
2814976 0
2814997 0
2815066 28
2815088 0
2815214 23
2815331 56
2815352 0
2815400 3
2815460 1
2815526 3
2815587 97
2815633 1
2815646 1
2815787 48
2815807 0
2815923 0
2815936 9
2816143 5
2816249 0
2816473 3
2816572 9
2816587 0
2816758 0
2816802 6
2816811 3
2816933 114
2817071 8
2817143 26
2817239 0
2817257 26
2817587 1
2817611 0
2817662 0
2817742 4
2817842 111
2817866 0
2817951 60
2817963 70
2818067 45
2818077 0
2818208 0
2818449 0
2818477 71
2818636 77
2818822 0
2818938 77
2818998 42
2819019 0
2819043 6
2819172 11
2819211 0
2819232 0
2819277 29
2819298 81
2819355 42
2819427 58
2819547 24
2819775 9
2819925 149
2820126 4
2820138 19
2820168 4
2820333 9
2820363 73
2820551 0
2820661 14
2820845 0
2820945 158
2820993 0
2821039 14
2821236 9
2821353 5
2821500 0
2821531 0
2821771 0
2822071 0
2822256 0
2822271 0
2822284 0
2822337 0
2822541 15
2822733 17
2822905 0
2823081 0
2823108 0
2823189 1
2823333 9
2823365 3
2823414 1
2823525 46
2823572 3
2823622 0
2823771 0
2823894 18
2823948 0
2823952 67
2823981 1
2824066 111
2824072 49
2824097 0
2824137 72
2824143 245
2824228 0
2824360 7
2824378 79
2824381 61
2824622 40
2824628 11
2824655 176
2824757 0
2824802 12
2824805 0
2824811 1879
2824916 6
2824931 10
2825201 7
2825239 0
2825353 0
2825391 45
2825566 0
2825690 8
2825696 114
2825741 0
2825797 0
2825940 15
2825963 0
2825995 0
2826080 2
2826115 0
2826122 0
2826280 56
2826290 0
2826332 0
2826493 0
2826502 0
2826592 0
2826832 0
2826935 0
2826977 0
2827042 0
2827057 0
2827069 0
2827150 0
2827306 0
2827387 0
2827838 0
2827894 0
2827910 0
2827956 0
2827975 0
2827987 0
2827997 0
2828004 0
2828027 75
2828045 0
2828234 0
2828320 11
2828662 79
2828995 109
2829068 0
2829414 0
2829421 0
2829429 0
2829507 0
2829621 6
2829750 24
2829753 12
2829901 11
2829914 0
2830168 40
2830470 0
2830483 81
2830561 36
2830612 0
2830637 12
2830676 21
2830696 34
2830721 0
2830728 4
2831094 0
2831166 0
2831303 0
2831367 0
2831481 0
2831530 0
2831631 0
2831687 0
2831701 0
2831799 0
2832019 0
2832305 0
2832470 0
2832738 0
2832895 0
2832957 4
2832977 58
2833053 3
2833325 0
2833386 0
2833470 0
2833476 7
2833617 0
2833681 0
2833694 1
2833708 1
2833948 0
2833963 0
2834018 4
2834030 0
2834096 7
2834158 6
2834180 0
2834338 2
2834362 54
2834395 52
2834412 0
2834446 25
2834578 54
2834662 72
2834785 0
2835572 0
2835617 0
2835822 0
2835842 0
2835866 5
2835988 0
2836014 0
2836156 9
2836198 0
2836224 0
2836257 3
2836362 0
2836406 2
2836457 0
2836520 0
2836541 0
2836562 0
2836631 2
2836689 0
2836802 0
2836856 6
2836860 3
2837026 0
2837177 5
2837243 0
2837342 0
2837471 0
2837673 0
2837729 10
2837811 1
2837855 1
2837987 0
2838017 5
2838077 0
2838163 0
2838338 2
2838349 0
2838580 106
2838700 0
2838895 0
2838982 0
2839042 13
2839193 0
2839360 8
2839375 0
2839492 9
2839514 0
2839885 28
2839992 114
2840191 30
2840383 68
2840433 0
2840521 81
2840524 14
2840573 22
2840580 64
2840584 4
2840649 42
2840661 25
2840666 3
2840835 0
2841071 0
2841482 35
2841579 15
2841585 0
2841651 36
2841827 20
2841884 33
2842077 3
2842115 0
2842175 44
2842196 0
2842211 19
2842278 0
2842442 0
2842514 0
2842580 0
2842751 0
2842811 0
2842877 0
2842958 0
2843072 0
2843381 0
2843506 0
2844137 0
2844165 17
2844216 34
2844225 16
2844246 0
2844303 0
2844414 0
2844420 0
2844561 0
2844621 0
2844852 18
2844960 14
2845720 29
2845834 23
2845981 5
2846167 50
2846182 0
2846228 0
2846351 0
2846370 0
2846380 0
2846541 0
2846688 14
2846789 15
2846829 37
2846835 6
2846888 0
2846963 0
2846999 0
2847063 0
2847077 0
2847105 0
2847186 0
2847335 0
2847531 0
2847726 0
2847735 0
2848184 0
2848403 0
2848604 0
2848637 0
2848677 0
2848790 0
2849192 0
2849330 0
2849405 0
2849489 0
2849495 3
2849538 0
2849664 0
2849745 0
2849880 0
2849892 0
2849910 0
2849919 0
2849982 0
2850030 0
2850189 32
2850193 0
2850406 7
2850427 85
2850454 31
2850532 0
2850541 0
2850568 0
2850634 0
2850658 0
2850728 0
2850859 0
2850886 19
2851015 35
2851141 0
2851150 0
2851192 0
2851207 0
2851273 0
2851357 0
2851360 0
2851450 0
2851453 0
2851459 0
2851537 0
2851540 0
2851573 0
2851594 0
2851693 0
2851710 0
2851942 0
2851966 0
2852005 0
2852011 0
2852035 0
2852074 0
2852080 0
2852113 0
2852152 0
2852179 0
2852200 0
2852344 49
2852383 189
2852419 31
2852436 0
2852452 0
2852686 0
2852763 0
2853172 0
2853280 0
2853409 2
2853661 37
2853841 0
2853962 7
2853980 0
2853992 35
2854001 19
2854007 24
2854065 0
2854478 1
2854661 0
2854667 0
2854784 0
2854913 5
2855051 0
2855102 13
2855105 49
2855183 0
2855213 24
2855438 0
2855579 0
2855684 0
2855774 24
2855857 557
2855926 2
2856061 12
2856148 0
2856208 0
2856376 0
2856467 0
2856479 38
2856566 6
2856578 0
2856620 0
2856926 19
2857120 56
2857374 157
2857378 68
2857396 18
2857555 239
2858156 0
2858239 0
2858286 0
2858408 20
2858537 21
2858600 7
2858630 0
2859239 39
2859292 0
2859828 10
2860092 0
2860313 11
2860339 115
2860349 0
2860392 10
2860848 19
2861112 5
2861463 0
2861556 1
2861601 5
2861653 0
2861992 0
2862022 0
2862068 19
2862175 0
2862328 0
2862382 0
2862516 23
2862556 0
2862757 22
2863274 0
2863292 0
2863487 0
2863545 0
2863614 0
2863790 0
2863862 0
2863879 0
2863898 0
2863909 11
2863913 11
2863933 0
2864004 0
2864102 0
2864289 0
2864355 0
2864529 0
2864799 0
2865030 0
2865105 0
2865126 1
2865242 0
2865393 0
2865435 0
2865536 0
2865675 20
2865684 41
2865728 0
2865771 0
2865958 0
2866114 0
2866119 8
2866126 0
2866218 0
2866236 47
2866407 0
2866419 32
2866616 0
2866635 43
2866648 0
2866695 98
2866785 0
2866829 0
2866928 0
2867016 83
2867237 0
2867389 0
2867401 84
2867497 45
2867605 0
2867641 0
2867761 91
2867987 5
2868005 0
2868038 0
2868101 0
2868226 24
2868318 0
2868398 24
2868777 0
2868937 0
2868939 56
2868958 0
2869034 0
2869070 0
2869267 0
2869299 1
2869311 0
2869332 37
2869486 14
2869547 289
2869572 0
2869677 0
2869838 52
2869874 0
2869931 35
2870003 12
2870129 14
2870216 1
2870607 143
2870627 0
2870632 0
2870636 0
2870652 112
2870734 0
2870749 0
2870791 0
2871153 3
2871561 0
2871747 0
2871817 24
2871872 0
2871906 0
2871914 0
2872226 38
2872229 6
2872445 6
2872481 0
2872534 0
2872747 0
2872750 13
2872763 0
2872799 50
2872840 0
2873055 0
2873081 38
2873251 0
2873303 5
2873392 13
2873679 0
2873686 0
2874092 0
2874146 29
2874198 15
2874293 19
2874375 0
2874448 0
2874629 0
2874654 0
2874660 0
2874781 0
2874814 0
2874832 0
2874892 0
2874958 0
2875006 0
2875033 0
2875075 0
2875090 0
2875172 0
2875181 0
2875263 0
2875288 0
2875411 9
2875414 0
2875525 0
2875545 0
2875561 51
2875582 4
2875609 0
2875716 0
2875843 21
2876134 18
2876149 56
2876163 0
2876182 0
2876328 6
2876349 1625
2876666 0
2876692 0
2876751 0
2876944 33
2877225 0
2877266 16
2877454 0
2877547 27
2877580 27
2877633 0
2877734 0
2877758 0
2877928 0
2877989 0
2877993 0
2878023 2
2878076 0
2878293 1
2878452 1
2878479 0
2878506 0
2878527 0
2878632 0
2878779 0
2878877 0
2879095 12
2879130 0
2879235 0
2879249 0
2879258 30
2879261 14
2879326 0
2879523 0
2879649 0
2879703 0
2879770 0
2879858 0
2879912 3
2880013 16
2880156 0
2880202 0
2880243 19
2880253 0
2880326 0
2880336 44
2880359 9
2880402 0
2880441 0
2880448 0
2880456 0
2880463 0
2880538 112
2880577 0
2880621 0
2880673 0
2880725 0
2880769 15
2880778 0
2880786 44
2880841 54
2880872 0
2880877 0
2880889 5
2880907 14
2880940 22
2881024 4
2881135 37
2881175 0
2881196 0
2881312 6
2881339 25
2881567 1
2881595 37
2881666 6
2881669 82
2881744 0
2881756 6
2881885 0
2881930 0
2882046 103
2882175 49
2882193 8
2882215 81
2882277 0
2882280 97
2882354 0
2882358 0
2882364 0
2882373 0
2882381 0
2882475 25
2882484 0
2882523 0
2882581 0
2882600 3
2882741 21
2882772 51
2882786 0
2882826 0
2882871 0
2882960 9
2883096 26
2883134 0
2883214 0
2883269 0
2883319 0
2883325 0
2883360 0
2883393 16
2883400 0
2883426 0
2883439 8
2883487 24
2883507 0
2883543 0
2883583 0
2883638 0
2883640 0
2883728 0
2883739 0
2883746 0
2883758 0
2883779 47
2883781 4
2883797 0
2883860 0
2883888 0
2883999 0
2884036 0
2884092 0
2884098 5
2884108 0
2884131 0
2884144 6
2884147 0
2884196 0
2884229 62
2884247 11
2884260 0
2884279 13
2884305 0
2884313 0
2884326 0
2884372 0
2884374 20
2884411 0
2884447 0
2884456 0
2884458 44
2884491 17
2884503 0
2884506 0
2884516 0
2884593 0
2884596 0
2884647 0
2884674 0
2884686 0
2884690 16
2884710 0
2884785 0
2884827 0
2884912 0
2884920 0
2884963 0
2885086 1
2885108 15
2885149 59
2885161 0
2885216 0
2885332 4
2885342 20
2885411 60
2885459 79
2885540 55
2885648 3
2885807 149
2886010 0
2886066 23
2886079 15
2886097 40
2886358 6
2886496 99
2886526 55
2886605 54
2886625 795
2886714 6
2886901 127
2887060 3
2887168 39
2887249 78
2887297 52
2887366 36
2887376 5
2887492 0
2887547 0
2887559 91
2887600 52
2887694 18
2887802 3
2887961 156
2888148 4
2888237 821
2888257 41
2888336 56
2888366 82
2888504 5
2888765 31
2888783 7
2888796 17
2888852 0
2888903 0
2888914 113
2889003 26
2889112 15
2889141 0
2889196 0
2889199 0
2889325 0
2889329 0
2889347 0
2889389 0
2889407 0
2889443 0
2889548 0
2889558 0
2889641 0
2889653 0
2889669 0
2889679 0
2889703 0
2889707 25
2889719 0
2889753 16
2889778 0
2889788 0
2889816 2
2889836 0
2889838 0
2889843 7
2889853 0
2889882 0
2889983 0
2889992 0
2890001 0
2890066 0
2890129 0
2890141 0
2890144 0
2890175 0
2890188 56
2890190 0
2890201 0
2890251 7
2890326 0
2890348 8
2890378 0
2890407 9
2890477 38
2890516 0
2890537 0
2890568 0
2890595 24
2890624 0
2890657 77
2890695 0
2890862 236
2890942 1
2891233 374
2891557 21
2891677 176
2891698 2
2891839 28
2891941 3439
2892144 8
2892177 24
2892306 51
2892312 105
2892331 1
2892414 797
2892451 112
2892478 0
2892561 78
2892674 58
2892808 17
2892833 0
2892845 9
2892873 0
2892890 13
2892952 6
2893025 72
2893148 11
2893178 6
2893505 54
2893528 47
2893672 26
2893687 0
2893713 18
2893826 25
2893903 0
2893956 0
2893989 0
2894002 10
2894047 0
2894199 49
2894272 0
2894317 4
2894339 0
2894364 0
2894408 9
2894411 40
2894425 3
2894477 3
2894619 0
2894725 1
2894878 0
2894912 22
2895015 191
2895138 0
2895147 24
2895197 0
2895319 0
2895323 0
2895363 0
2895419 0
2895593 0
2895605 0
2895655 0
2895689 0
2895845 0
2896058 0
2896087 0
2896208 0
2896267 5
2896286 0
2896361 0
2896400 17
2896588 0
2896733 30
2896763 41
2896766 779
2896840 0
2896895 16
2896931 0
2897150 0
2897227 0
2897274 8
2897307 0
2897318 27
2897555 4
2897591 0
2897818 19
2897882 0
2897938 0
2897996 0
2898011 0
2898028 0
2898086 0
2898119 0
2898131 21
2898176 58
2898224 0
2898257 0
2898290 140
2898500 2
2898506 53
2898889 0
2899007 0
2899130 5
2899251 0
2899282 63
2899415 0
2899481 21
2899605 195
2899607 19
2899616 52
2899922 2
2900039 4
2900257 0
2900354 0
2900564 0
2900579 0
2900705 2
2900805 0
2901014 0
2901665 0
2901711 0
2901774 37
2901822 0
2901903 3
2902194 30
2902278 8
2902342 0
2902389 0
2902401 26
2902533 16
2902617 0
2902861 0
2902902 0
2903138 0
2903190 0
2903301 153
2903316 0
2903334 21
2903589 7
2903610 28
2903619 0
2903748 0
2903821 0
2903830 0
2903851 0
2903881 0
2903926 0
2904094 0
2904231 0
2904272 0
2904649 0
2904720 0
2904742 0
2904988 0
2905082 0
2905298 1
2905452 0
2905482 0
2905509 0
2905540 0
2905629 30
2905683 4
2905719 0
2905797 0
2905800 2
2906001 8
2906094 0
2906124 0
2906130 0
2906223 0
2906289 0
2906390 0
2906597 0
2906692 4
2906723 8
2906972 0
2906980 0
2907044 7
2907379 0
2907395 0
2907520 0
2908109 0
2908270 16
2908327 7
2908336 0
2908477 0
2908582 0
2908760 43
2909041 0
2909103 0
2909796 31
2909805 84
2909820 0
2909826 0
2909865 0
2909988 0
2910038 7
2910275 1
2910477 0
2910539 0
2910608 0
2910890 0
2910932 1
2910983 0
2911094 0
2911160 0
2911298 0
2911346 0
2911373 27
2911418 13
2911686 0
2911698 0
2911728 0
2911748 0
2911764 0
2911805 0
2911848 0
2911903 112
2911922 0
2912018 0
2912090 0
2912144 66
2912280 0
2912342 0
2912402 4
2912443 0
2912593 0
2912780 0
2912984 0
2913026 0
2913038 0
2913238 0
2913302 0
2913541 0
2913570 84
2913958 8
2914003 15
2914105 5
2914144 0
2914212 0
2914236 0
2914323 0
2914353 0
2914356 0
2914404 0
2914422 0
2914437 0
2914466 0
2914509 0
2914542 0
2914566 0
2914575 0
2914628 11
2914724 12
2914742 25
2914790 6
2915075 0
2915087 43
2915257 20
2915470 14
2915528 0
2915626 7
2916263 0
2916305 0
2916316 0
2916333 0
2916369 0
2916526 0
2916576 0
2916595 0
2916616 0
2916699 0
2916741 0
2916873 17
2916965 0
2917074 1
2917125 0
2917203 26
2917212 0
2917302 11
2917419 0
2917452 0
2917739 0
2918108 0
2918318 0
2918432 0
2918438 0
2918561 0
2918612 0
2918758 0
2918782 27
2918831 0
2918959 0
2918983 0
2919550 0
2919577 0
2919598 0
2919705 20
2919819 4
2920095 0
2920395 3
2920569 0
2920608 7
2920611 0
2920614 0
2920668 0
2920868 0
2920928 0
2921093 0
2921114 0
2921696 0
2921705 6
2921840 1
2921876 0
2921900 0
2921930 0
2922000 0
2922008 0
2922074 0
2922116 0
2922183 0
2922240 0
2922290 0
2922323 0
2922393 0
2922512 0
2922629 0
2922652 28
2922726 0
2923117 43
2923129 0
2923135 9
2923294 0
2923303 45
2923500 0
2923575 0
2923596 4
2923740 27
2923776 0
2924256 28
2924298 26
2924319 35
2924472 0
2924628 0
2924700 3
2924799 4
2924820 0
2924951 31
2925137 56
2925158 0
2925215 0
2925266 0
2925314 39
2925409 0
2925418 46
2925434 0
2925443 15
2925476 0
2925533 0
2925647 0
2925791 0
2925803 0
2925860 0
2925989 2
2926042 18
2926081 14
2926084 0
2926117 15
2926132 4
2926348 0
2926365 0
2926489 0
2926522 0
2926564 0
2926802 1
2926856 0
2927235 12
2927280 0
2927371 0
2927383 1
2927406 0
2927467 0
2927536 10
2927539 0
2927870 4
2927942 6
2928028 3
2928062 0
2928115 26
2928199 0
2928347 23
2928481 23
2928488 0
2928523 0
2928631 5
2928688 11
2928844 0
2928913 24
2928925 0
2928985 0
2929210 0
2929284 4
2929498 0
2929546 0
2929569 0
2929579 44
2929582 14
2929633 0
2929663 0
2929714 1909
2929871 140
2929873 0
2930035 0
2930068 2
2930179 0
2930221 0
2930236 7
2930248 35
2930326 26
2930485 20
2930554 0
2930587 0
2930590 41
2930698 0
2930704 4
2930825 51
2930870 0
2930912 13
2930985 0
2931017 0
2931077 0
2931080 0
2931089 0
2931242 0
2931293 2
2931305 0
2931389 0
2931490 0
2931567 0
2931808 0
2931818 2
2931854 0
2931928 0
2931956 0
2932103 0
2932112 0
2932238 0
2932554 0
2932600 0
2932723 0
2932805 3
2932919 0
2933087 11
2933156 13
2933219 0
2933222 10
2933297 0
2933300 0
2933333 0
2933339 0
2933381 0
2933414 0
2933582 15
2933600 0
2933612 14
2933955 0
2934034 0
2934482 0
2934704 0
2934721 0
2934740 0
2934819 0
2934842 0
2934938 0
2934959 0
2934977 0
2935016 0
2935046 0
2935175 0
2935187 0
2935205 1
2935211 0
2935214 0
2935235 0
2935241 0
2935424 0
2935643 0
2935844 0
2935888 0
2935904 0
2935982 0
2935995 17
2936081 0
2936165 0
2936201 0
2936294 0
2936336 4
2936411 0
2936517 3
2936541 0
2936979 0
2937042 0
2937198 10
2937213 1
2937246 11
2937270 0
2937285 40
2937297 0
2937474 2999
2937751 0
2937772 0
2937776 0
2937784 0
2937832 0
2937913 0
2937928 0
2937976 140
2938060 0
2938222 0
2938252 0
2938270 0
2938417 0
2938487 22
2938681 0
2938746 2
2938767 0
2939049 17
2939223 0
2939283 0
2939442 0
2939464 0
2939702 82
2939708 0
2939792 0
2939906 16
2939960 18
2939966 0
2940021 0
2940213 2
2940241 0
2940797 0
2941797 0
2941910 0
2942033 0
2942052 0
2942136 0
2942536 0
2942755 6
2942876 0
2943083 0
2943134 0
2943161 0
2943260 0
2943395 6
2943398 0
2943551 26
2943593 0
2944016 17
2944025 0
2944058 0
2944439 96
2944457 0
2944473 92
2944503 22
2944568 0
2944610 0
2944655 83
2944751 0
2945003 0
2945075 0
2945144 16
2945174 0
2945183 0
2945300 0
2945404 0
2945645 0
2945961 16
2946060 8
2946063 0
2946132 0
2946318 0
2946396 0
2946399 0
2946483 3
2946498 0
2946567 8
2946609 0
2946675 24
2946741 0
2946774 8
2946966 19
2947050 0
2947291 0
2947334 0
2947371 4
2947461 0
2947560 0
2947738 0
2947854 0
2947936 15
2947948 0
2947981 4
2947984 18
2948023 15
2948026 7
2948044 0
2948053 0
2948224 0
2948644 44
2948710 0
2948743 0
2948746 1
2948860 49
2948872 0
2948959 0
2949016 1
2949070 2
2949148 17
2949214 40
2949217 9
2949438 16
2949651 10
2949705 9
2949742 0
2949819 0
2949828 0
2949855 4
2950017 34
2950095 0
2950331 0
2950535 0
2950577 0
2950986 0
2951092 2
2951104 1
2951118 0
2951161 70
2951195 2
2951463 0
2951679 0
2951796 40
2951847 9
2951914 0
2952075 0
2952177 0
2952183 35
2952195 52
2952263 3
2952465 0
2952574 0
2952588 0
2952605 0
2952633 0
2952726 6
2952759 1
2952771 0
2952798 15
2952822 0
2952858 28
2953071 0
2953215 0
2953757 0
2953817 2
2953882 0
2953896 10
2954069 8
2954151 0
2954158 32
2954241 0
2954320 0
2954323 19
2954326 0
2954335 0
2954341 0
2954344 0
2954350 0
2954356 0
2954363 0
2954365 0
2954396 0
2954410 0
2954472 6
2954540 51
2954570 19
2954613 0
2954639 3
2954848 0
2954875 0
2954918 0
2955275 0
2955319 0
2955374 0
2955474 15
2955531 0
2955690 28
2955762 162
2955771 48
2955822 0
2955881 0
2955912 0
2955984 0
2955992 0
2956074 2
2956215 18
2956254 0
2956320 5
2956332 1
2956544 0
2956567 0
2956610 8
2956666 0
2956814 0
2957040 0
2957053 18
2957096 0
2957255 2
2957328 0
2957447 0
2957516 0
2957582 0
2957679 0
2957771 21
2957835 0
2957853 0
2957911 46
2957989 7
2957992 78
2958001 0
2958037 32
2958043 11
2958091 0
2958118 39
2958337 1
2958349 17
2958460 3
2958484 2
2958547 0
2958748 0
2958840 0
2958846 0
2958853 7
2958935 0
2958955 17
2959081 0
2959228 4
2959327 32
2959350 0
2959393 0
2959429 7
2959459 0
2959516 0
2959580 0
2959826 0
2959937 0
2960000 0
2960027 0
2960512 0
2960547 0
2960623 2
2960631 0
2960661 0
2960829 12
2960844 4
2961044 0
2961165 0
2961242 0
2961259 0
2961439 19
2961488 0
2961534 8
2961646 0
2961674 0
2961692 0
2961694 0
2961753 0
2961915 38
2962019 0
2962121 0
2962228 0
2962295 8
2962352 37
2962370 0
2962372 0
2962383 0
2962390 0
2962416 9
2962508 13
2962826 0
2962930 0
2962936 0
2962976 6
2963107 0
2963293 0
2963359 0
2963596 0
2963636 0
2963755 43
2964025 11
2964115 64
2964475 0
2964598 0
2964655 0
2964864 0
2964919 0
2965032 0
2965120 13
2965124 14
2965169 14
2965194 79
2965256 0
2965267 0
2965409 0
2965481 0
2965663 0
2965701 0
2965749 0
2965843 0
2965849 2
2965858 0
2965865 4
2965873 11
2965905 17
2966047 0
2966148 0
2966165 27
2966215 0
2966303 13
2966354 18
2966393 0
2966565 0
2966649 10
2966663 0
2966935 85
2967095 20
2967122 44
2967170 9
2967173 3
2967251 18
2967341 0
2967431 0
2967539 0
2967596 0
2967659 0
2967700 1
2967778 19
2967782 0
2967792 0
2967899 0
2967903 0
2968010 0
2968038 0
2968100 0
2968226 0
2968289 27
2968297 52
2968309 13
2968321 0
2968384 0
2968554 0
2968617 0
2968772 0
2968779 0
2968869 0
2968881 0
2968890 0
2968896 0
2968902 0
2969170 0
2969202 0
2969259 0
2969307 0
2969311 0
2969334 0
2969400 0
2969719 6
2969751 0
2969868 0
2969889 5
2970070 0
2970141 0
2970396 0
2970552 1
2970660 0
2970759 0
2970933 0
2971001 0
2971232 12
2971397 0
2971439 25
2971653 0
2971759 0
2971878 48
2971891 45
2971996 0
2972068 2
2972333 0
2972353 4
2972407 0
2972434 0
2972482 0
2972497 0
2972551 0
2972586 8
2972593 28
2972686 0
2972698 35
2972704 0
2972773 6
2972860 99
2972913 0
2972917 0
2972923 0
2972955 0
2972963 0
2972995 0
2973014 9
2973666 0
2973680 9
2973717 0
2973753 0
2973757 0
2973761 0
2973936 0
2973939 12
2973954 0
2974041 63
2974182 15
2974353 0
2974394 0
2974473 0
2974632 11
2974653 0
2974661 0
2974684 10
2974779 0
2974905 0
2974923 51
2974956 0
2975055 4
2975073 0
2975157 0
2975275 0
2975322 0
2975409 0
2975421 0
2975658 0
2975800 0
2976063 0
2976117 34
2976174 0
2976192 30
2976495 8
2976506 3
2976701 4
2976807 0
2976857 0
2976937 0
2977021 0
2977026 0
2977094 0
2977296 0
2977460 0
2977653 9
2977678 0
2977789 11
2977798 0
2977840 0
2977918 0
2978023 0
2978188 0
2978209 29
2978257 46
2978266 46
2978393 11
2978412 0
2978557 0
2979000 0
2979051 1
2979429 58
2979486 0
2979701 6
2979735 4
2979913 0
2979941 0
2980004 0
2980013 28
2980049 95
2980238 3
2980307 45
2980385 102
2980481 25
2980535 34
2980619 3
2980730 53
2980741 0
2981048 0
2981173 21
2981177 56
2981252 0
2981378 39
2981481 0
2981580 5
2981730 0
2981887 0
2981922 0
2982003 9
2982574 0
2982637 0
2982988 0
2983084 38
2983107 0
2983386 0
2983426 0
2983488 0
2983783 0
2984054 81
2984076 137
2984155 0
2984195 7
2984199 3
2984255 17
2984258 0
2984322 0
2984394 26
2984498 0
2984914 0
2984984 0
2985247 27
2985357 0
2985407 0
2985505 12
2985541 0
2985562 0
2985941 0
2985950 2
2986103 18
2986163 0
2986266 0
2986322 0
2986461 0
2986484 0
2986519 0
2986616 12
2986642 0
2986719 14
2986956 0
2987043 65
2987061 0
2987176 0
2987271 0
2987337 0
2987622 13
2987694 3
2987736 9
2987793 108
2987943 40
2988057 5
2988081 0
2988270 0
2988564 0
2988736 0
2988746 28
2988869 0
2989037 3
2989240 0
2989633 3
2989743 0
2989891 0
2989903 0
2990017 0
2990050 0
2990260 5
2990489 41
2990516 0
2990631 21
2990789 0
2990855 0
2990930 0
2991027 0
2991060 2
2991088 32
2991238 0
2991256 0
2991448 113
2991454 5
2991478 118
2991572 0
2991727 38
2992138 58
2992276 19
2992372 0
2992495 0
2992615 0
2992741 15
2992756 0
2992803 0
2992941 0
2993004 0
2993067 0
2993166 0
2993277 0
2993343 9
2993383 0
2993388 1
2993403 0
2993416 0
2993465 0
2993751 0
2993754 0
2993859 0
2993904 0
2993979 0
2994057 0
2994096 0
2994138 0
2994274 0
2994324 0
2994335 0
2994354 0
2994396 0
2994423 0
2994465 0
2994504 0
2994507 0
2994567 0
2994609 0
2994615 0
2994684 0
2994756 0
2994771 0
2994774 0
2994807 0
2994912 0
2995017 0
2995113 0
2995160 0
2995188 0
2995583 10
2995709 0
2995727 0
2995733 0
2995763 0
2995857 0
2996074 0
2996119 0
2996140 0
2996503 0
2996676 0
2996823 0
2996898 0
2996957 0
2997009 0
2997018 0
2997192 0
2997240 0
2997258 0
2997522 0
2997606 0
2997693 0
2997712 0
2997835 0
2997871 0
2998096 0
2998237 0
2998276 0
2998483 0
2998664 0
2998693 0
2998726 0
2998765 0
2998920 0
2998959 0
2999037 0
2999322 0
2999398 12
2999655 4
2999724 0
2999793 0
2999800 0
2999857 3
2999916 0
2999924 0
2999927 0
2999945 0
2999958 0
2999975 0
3000102 0
3000304 8
3000340 60
3000553 151
3000583 0
3000778 97
3000837 0
3000889 3
3000949 34
3001081 0
3001120 30
3001471 82
3001603 8
3001669 0
3001714 74
3001977 17
3002328 0
3002466 33
3002504 0
3002645 0
3002658 0
3002772 0
3002781 0
3002907 0
3003086 0
3003093 0
3003213 0
3003264 32
3003271 0
3003474 27
3003526 82
3003547 111
3003598 75
3003683 0
3003729 0
3003926 2
3004060 0
3004095 0
3004297 19
3004423 10
3004525 0
3005191 1
3005293 0
3005389 2
3005457 0
3005555 0
3005694 18
3005701 0
3006105 0
3006209 0
3006276 0
3006415 0
3006486 0
3006806 0
3006817 27
3006858 35
3006916 0
3006931 67
3007013 0
3007193 0
3007227 10
3007258 77
3007356 0
3007374 5
3007416 0
3007521 10
3007632 17
3007680 0
3007749 0
3007857 0
3007872 24
3007935 0
3007972 0
3008159 25
3008171 1
3008389 8
3008408 34
3008555 30
3008651 10
3008798 0
3008836 51
3008855 0
3008884 23
3009181 0
3009256 0
3009337 4
3009367 0
3009373 16
3009538 1
3009922 0
3009952 0
3010165 0
3010186 0
3010225 0
3010227 5
3010616 0
3010756 0
3010768 0
3010798 0
3010804 0
3010810 9
3010816 70
3010834 3
3010984 10
3011041 45
3011529 19
3011537 4
3011580 0
3011597 13
3011609 0
3011809 0
3011815 0
3011844 0
3012051 0
3012216 0
3012400 0
3012532 0
3012774 0
3012789 16
3013104 27
3013110 6
3013164 0
3013305 42
3013467 13
3013605 0
3013632 0
3013761 0
3013815 6
3013854 0
3013905 26
3014030 0
3014061 40
3014083 14
3014119 23
3014122 10
3014191 0
3014366 0
3014431 6
3014564 0
3014651 3
3014699 0
3014883 0
3015210 0
3015260 0
3015422 0
3015456 2
3015512 0
3015533 0
3015586 0
3015600 40
3015618 3
3015705 0
3015801 0
3016053 0
3016086 1
3016215 151
3016305 6
3016329 0
3016356 44
3016383 0
3016479 0
3016518 9
3016602 34
3016710 0
3016722 0
3016824 0
3016830 0
3016908 0
3017058 0
3017199 0
3017364 48
3017403 5
3017676 3594
3017700 0
3017737 0
3017805 0
3017925 18
3017946 8
3017952 47
3017963 0
3018057 0
3018105 9
3018108 8
3018153 16
3018156 0
3018204 0
3018225 0
3018255 17
3018321 0
3018510 0
3018618 0
3018780 5
3018819 7
3018858 0
3018990 0
3019142 0
3019188 14
3019293 4
3019395 0
3019558 0
3019578 0
3019585 0
3019615 0
3019618 0
3019628 0
3019632 0
3019739 0
3019747 0
3019750 0
3019756 0
3019914 0
3020048 78
3020065 0
3020491 23
3020543 0
3020580 19
3020650 153
3020661 95
3020691 0
3020758 0
3020930 0
3020964 0
3021051 6
3021093 0
3021288 91
3021294 99
3021421 0
3021438 4
3021703 64
3022102 0
3022120 33
3022156 6
3022207 0
3022363 1723
3022372 23
3022518 49
3022543 0
3022623 0
3022738 2
3022759 86
3022934 32
3022977 0
3023001 0
3023182 30
3023247 5
3023311 32
3023352 51
3023434 0
3023470 0
3023474 0
3023700 0
3023746 0
3024031 0
3024322 0
3024400 0
3024607 0
3024730 0
3024742 0
3024745 0
3024802 0
3024829 0
3024838 0
3024858 0
3024879 0
3025042 0
3025144 0
3025258 0
3025382 0
3025430 0
3025853 0
3025868 0
3025877 0
3025937 0
3026009 0
3026255 0
3026267 0
3026512 0
3026531 0
3026579 0
3026656 1
3026683 20
3026758 4
3026842 0
3026866 0
3026965 0
3027049 2
3027055 0
3027247 0
3027445 21
3027730 0
3027931 19
3027970 0
3028096 5
3028135 3
3028514 39
3028526 19
3028734 23
3028761 0
3028934 12
3029043 4
3029079 2
3029133 8
3029238 12
3029516 0
3029577 0
3029628 10
3029712 2
3029724 11
3029814 7
3029874 7
3029892 0
3029901 12
3029991 0
3030015 4
3030153 0
3030243 0
3030277 0
3030573 0
3030594 0
3031161 0
3031170 0
3031528 0
3031570 0
3031756 55
3031819 0
3031885 1
3031916 10
3032200 0
3032245 0
3032359 29
3032392 4
3032595 0
3032601 25
3032646 76
3033054 2
3033173 0
3033290 76
3033313 3
3033321 103
3033387 49
3033503 0
3033512 0
3033544 16
3033561 0
3033703 0
3034045 0
3034146 0
3034149 0
3034200 0
3034227 0
3034294 0
3034422 0
3034563 0
3034590 35
3034614 0
3034740 0
3034809 0
3035273 0
3035426 19
3035449 0
3035582 0
3035594 9
3035627 0
3035699 0
3035705 0
3035785 0
3035795 0
3035879 0
3035995 0
3035999 23
3036016 0
3036139 0
3036217 0
3036325 10
3036658 20
3036820 16
3036928 0
3037028 0
3037438 0
3037574 63
3037578 15
3037613 0
3037625 0
3037691 0
3037761 0
3038200 0
3038209 0
3038233 4
3038240 0
3038354 0
3038407 0
3038419 0
3038485 11
3038647 0
3038842 0
3038884 0
3038965 22
3038994 0
3039061 0
3039235 2
3039262 0
3039331 0
3039370 0
3039385 0
3039403 0
3039496 0
3039682 0
3039751 27
3039850 2
3040024 0
3040048 0
3040081 0
3040090 0
3040102 0
3040285 0
3040312 0
3040381 0
3040420 0
3040435 0
3040453 0
3040549 0
3040729 0
3041229 15
3041400 23
3041415 48
3041672 0
3041707 6
3041782 0
3041785 0
3041912 0
3041984 0
3042074 0
3042194 0
3042215 0
3042239 0
3042401 0
3042593 0
3042617 0
3042653 0
3042656 0
3042709 0
3042728 0
3042950 0
3043007 0
3043136 0
3043223 8
3043306 0
3043348 0
3043405 0
3043449 27
3043491 0
3043655 0
3043746 0
3043749 0
3044115 11
3044322 0
3044333 13
3044393 1
3044529 0
3044859 0
3044926 0
3045085 0
3045095 0
3045156 0
3045177 72
3045340 22
3045509 0
3045559 24
3045589 0
3045646 0
3045655 8
3045712 13
3045859 0
3045881 0
3045973 0
3046072 11
3046142 0
3046289 0
3046395 0
3046660 0
3046899 11
3047019 0
3047028 0
3047164 0
3047170 0
3047199 22
3047234 0
3047246 0
3047288 0
3047462 0
3047474 36
3047531 27
3047576 0
3047579 31
3047622 0
3047696 0
3047813 32
3047852 0
3047891 24
3047909 0
3047939 0
3047984 0
3048017 0
3048029 108
3048032 45
3048417 0
3048540 0
3048573 70
3048587 0
3048619 0
3048687 30
3048698 3
3048711 0
3048832 44
3048856 16
3048871 69
3048874 45
3048907 0
3048922 0
3048928 71
3049111 0
3049183 0
3049201 0
3049285 0
3049323 10
3049470 0
3049533 0
3049607 34
3049644 40
3049664 0
3049770 0
3049833 52
3049911 0
3050161 0
3050177 0
3050267 0
3050339 39
3050441 142
3050485 57
3050519 0
3050531 0
3050543 0
3050551 0
3050903 9
3050907 7
3050956 0
3051101 0
3051248 0
3051344 0
3051365 0
3051508 0
3051527 0
3051591 0
3051617 0
3051685 0
3051719 0
3051748 0
3051758 0
3052017 0
3052087 0
3052177 0
3052184 0
3052186 15
3052402 0
3052498 0
3052539 0
3053093 0
3053153 0
3053216 0
3053301 12
3053352 0
3053451 0
3053478 9
3053807 0
3053818 0
3054078 0
3054252 0
3054279 0
3054297 9
3054384 0
3054546 19
3054576 0
3054723 0
3054783 10
3054795 1
3054870 208
3054945 1
3054972 6
3055022 0
3055044 0
3055150 0
3055243 0
3055245 0
3055305 0
3055415 0
3055488 8
3055587 16
3055809 0
3055833 0
3055998 0
3056028 8
3056617 0
3056644 0
3056671 1
3056809 0
3056830 54
3056872 22
3057018 0
3057109 0
3057268 0
3057280 0
3057295 9
3057299 44
3057310 0
3057489 0
3057493 0
3057501 0
3057503 0
3057507 0
3057509 0
3057521 0
3057556 0
3057651 83
3057972 0
3058218 0
3058260 12
3058620 0
3058761 0
3058935 0
3059008 0
3059596 0
3059851 40
3059884 0
3059911 0
3059950 0
3060231 22
3060265 0
3060321 29
3060456 0
3060663 3
3060825 0
3060891 14
3061097 0
3061359 18
3061578 10
3061638 0
3061729 0
3061848 38
3061857 0
3061891 0
3061967 0
3061988 0
3062088 0
3062109 0
3062211 0
3062304 10
3062320 27
3062334 29
3062388 0
3062442 384
3062502 12
3062592 0
3062601 0
3062712 5
3062783 4
3062907 6
3062943 36
3062946 17
3063135 0
3063289 12
3063344 0
3063355 0
3063379 0
3063910 0
3064159 0
3064776 0
3064791 0
3064839 0
3064889 0
3064986 0
3065025 2
3065142 7
3065146 28
3065194 0
3065278 14
3065308 13
3065347 0
3065467 0
3065576 0
3065845 0
3065875 0
3066103 9
3066328 0
3066331 9
3066335 0
3066481 0
3066535 0
3066601 0
3066655 0
3066679 52
3066727 0
3066733 43
3066913 40
3067207 0
3067276 14
3067288 0
3067325 0
3067379 0
3067467 0
3067577 0
3067598 8
3067721 183
3067768 0
3067793 13
3067817 9
3067898 0
3068103 0
3068199 0
3068278 24
3068389 0
3068629 0
3068653 134
3068707 0
3069118 0
3069289 7
3069337 0
3069424 3
3069451 0
3069538 121
3069547 58
3069661 27
3069760 40
3069763 44
3069784 0
3069799 0
3069946 0
3070264 7
3070281 11
3070290 0
3070304 0
3070363 38
3070400 0
3070772 0
3070778 0
3070964 0
3071027 0
3071030 0
3071048 0
3071183 0
3071216 0
3071294 0
3071333 0
3071435 0
3071825 0
3071872 0
3071972 0
3072216 5
3072279 60
3072438 0
3072477 0
3072561 43
3072609 0
3072648 38
3072699 0
3072866 12
3073025 1
3073087 0
3073118 5
3073193 18
3073270 0
3073669 0
3073683 0
3073929 0
3073948 8
3073960 42
3074066 0
3074077 32
3074168 0
3074176 200
3074180 39
3074206 0
3074407 0
3074409 0
3074503 12
3074506 16
3074671 9
3074882 0
3074955 5
3074970 26
3074976 0
3075135 2
3075150 0
3075201 0
3075431 0
3075707 1
3075975 0
3075999 0
3076032 0
3076090 0
3076142 0
3076149 0
3076355 0
3076423 0
3076440 0
3076495 0
3076500 0
3076839 0
3076964 0
3077044 6
3077612 0
3077670 0
3077955 0
3078295 68
3078343 0
3078469 7
3078559 0
3078591 0
3078613 24
3078790 9
3078827 0
3078835 0
3078843 32
3078901 0
3079022 11
3079143 0
3079215 0
3079247 5
3079358 1
3079562 0
3079838 11
3079886 0
3079916 2
3079946 0
3080096 0
3080276 0
3080304 0
3080331 14
3080337 6
3080340 39
3080394 0
3080421 0
3080496 0
3080559 7
3080573 0
3080598 0
3080615 0
3080640 4
3080692 0
3080850 0
3081120 0
3081159 0
3081162 1
3081261 0
3081382 0
3081453 0
3081496 0
3081612 0
3081687 30
3081708 2
3081717 0
3081744 40
3081829 0
3081865 0
3081928 0
3082183 0
3082310 0
3082354 7
3082366 0
3082600 0
3082705 6
3083004 0
3083076 0
3083079 0
3083082 0
3083088 0
3083098 0
3083111 0
3083113 0
3083119 0
3083269 9
3083272 5
3083383 0
3083416 8
3083536 0
3083637 0
3083850 0
3083877 4
3084079 5
3084093 36
3084108 53
3084117 16
3084140 39
3084142 0
3084244 0
3084406 35
3084409 0
3084626 0
3084826 38
3084842 1
3084965 11
3085056 0
3085087 26
3085171 0
3085236 0
3085342 0
3085366 12
3085399 0
3085546 0
3085684 27
3085777 41
3085781 0
3085946 0
3085975 20
3086201 0
3086224 0
3086263 8
3086576 0
3086651 0
3086857 8
3086962 0
3087085 0
3087244 0
3087271 56
3087346 12
3087390 0
3087493 15
3087673 0
3087895 0
3087955 0
3088033 0
3088144 0
3088174 0
3088344 32
3088366 8
3088451 0
3088482 16
3088545 1
3088686 101
3088860 0
3088926 0
3089061 0
3089109 0
3089256 0
3089388 0
3089586 0
3089597 0
3089769 0
3089825 23
3089859 0
3089886 18
3089950 0
3090084 0
3090138 0
3090147 0
3090153 0
3090303 0
3090468 12
3090702 0
3090789 7
3091028 0
3091106 1
3091130 3
3091136 0
3091160 27
3091268 0
3091286 0
3091370 0
3091493 0
3091562 21
3091577 0
3091703 0
3091715 0
3091853 99
3091880 0
3091913 5
3091930 0
3091944 0
3091964 0
3092148 8
3092169 0
3092373 0
3092511 0
3092553 118
3092556 44
3092562 4
3092634 0
3092658 0
3092706 70
3092754 3
3092931 0
3093062 0
3093113 12
3093179 86
3093204 0
3093525 53
3093606 62
3094023 0
3094052 19
3094274 23
3094823 0
3094847 0
3094910 2
3095210 8
3095246 0
3095252 0
3095291 0
3095321 13
3095324 6
3095345 0
3095535 0
3095840 15
3095860 0
3095975 0
3096141 0
3096144 0
3096219 0
3096297 0
3096456 88
3096478 7
3096508 51
3096635 45
3096861 0
3097120 9
3097125 53
3097139 0
3097388 0
3097474 0
3097532 0
3097598 0
3097634 0
3097724 0
3097772 0
3097775 0
3097793 0
3097832 0
3097971 0
3097991 0
3098051 0
3098084 0
3098165 0
3098279 0
3098456 0
3098609 0
3098709 0
3098777 0
3098824 0
3099074 0
3099132 0
3099167 0
3099242 0
3099392 0
3099877 0
3099892 0
3099938 4
3100157 0
3100303 0
3100341 0
3100668 0
3100705 0
3100833 2
3101241 0
3101292 1
3101370 0
3101421 0
3101490 2
3101583 7
3101631 0
3101694 0
3101788 0
3101818 0
3102131 0
3102307 0
3102352 0
3102442 0
3102514 18
3102598 0
3102727 36
3102991 0
3103015 0
3103188 0
3103407 0
3103425 0
3103581 0
3103899 0
3103958 0
3104208 0
3104274 0
3104552 0
3104642 0
3104675 0
3104968 0
3105027 0
3105266 0
3105714 0
3105756 0
3105894 0
3105927 0
3106041 0
3106382 12
3106394 0
3106556 5
3106624 34
3106672 11
3106699 0
3106706 0
3106725 0
3106748 0
3106813 13
3106877 0
3106897 0
3107401 0
3107464 0
3107572 0
3107658 5
3107701 33
3107823 0
3107865 0
3107872 0
3107974 0
3108041 0
3108095 0
3108101 0
3108245 0
3108422 0
3108597 0
3109036 0
3109047 0
3109083 0
3109110 0
3109129 0
3109171 46
3109322 0
3109741 17
3109801 8
3109863 0
3110047 0
3110425 0
3110551 0
3110716 0
3110737 58
3110839 7
3110998 0
3111100 35
3111109 19
3111679 0
3111760 0
3111768 0
3111853 2
3111910 0
3111946 58
3112077 33
3112128 0
3112173 65
3112206 0
3112216 0
3112248 0
3112269 0
3112341 0
3112366 0
3112395 0
3112470 0
3112581 0
3112674 7
3112683 0
3112731 0
3112752 7
3112896 0
3112923 78
3113181 0
3113187 6
3113271 0
3113329 0
3113347 0
3113455 3
3113503 0
3113635 0
3113752 3
3113863 7
3113921 163
3114019 41
3114112 0
3114148 28
3114542 21
3114843 74
3114915 27
3115012 10
3115032 0
3115050 24
3115081 0
3115206 0
3115261 27
3115275 0
3115302 22
3115360 0
3115473 12
3115573 0
3115583 0
3115688 6
3115808 0
3116053 0
3116533 0
3116632 0
3116644 0
3116852 20
3116904 0
3117072 0
3117120 0
3117372 0
3117638 0
3117681 0
3118180 0
3118312 0
3118373 10
3118816 0
3118843 0
3118846 0
3118945 0
3119212 0
3119518 0
3119740 0
3119779 0
3119963 0
3120016 0
3120112 0
3120127 0
3120280 0
3120496 0
3120580 0
3120595 0
3120730 0
3120937 0
3121006 0
3121098 0
3121249 0
3121414 0
3121564 0
3121570 0
3121579 0
3121690 0
3121780 0
3121801 0
3121840 0
3122050 0
3122061 0
3122104 0
3122128 0
3122148 0
3122161 0
3122185 0
3122296 0
3122334 0
3122464 0
3122488 0
3122520 0
3122827 0
3122976 0
3123004 0
3123091 0
3123121 0
3123480 0
3123594 0
3123654 0
3123673 0
3123940 0
3123965 0
3124098 4
3124167 1
3124262 6
3124775 9
3125018 0
3125026 0
3125094 9
3125117 0
3125134 0
3125157 0
3125208 0
3125559 0
3125707 0
3125767 0
3125909 0
3126152 0
3126262 0
3126340 0
3126365 0
3126431 0
3126446 1
3126479 0
3126482 10
3126512 3
3126611 0
3126683 0
3126799 0
3127184 0
3127225 0
3127286 0
3127690 0
3127831 0
3127874 0
3127886 36
3127980 9
3127984 0
3128037 0
3128051 0
3128203 0
3128251 0
3128425 0
3128527 0
3128566 0
3128725 0
3128818 0
3128893 0
3128965 0
3129118 0
3129136 0
3129280 0
3129326 6
3129357 0
3129376 22
3129400 2
3129670 54
3129712 0
3129766 0
3130294 1
3130492 17
3130500 75
3130920 0
3130935 5
3131010 1
3131192 0
3131381 44
3131429 5
3131447 0
3131477 0
3131516 0
3131537 0
3131774 45
3131792 3
3131840 0
3132058 0
3132133 0
3132142 0
3132211 0
3132259 0
3132343 10
3132442 0
3132462 0
3132628 0
3132652 0
3132712 17
3132799 0
3132954 15
3133015 0
3133072 0
3133100 52
3133480 0
3133628 0
3133645 0
3133753 0
3133797 0
3134007 0
3134136 0
3134391 0
3134535 0
3134604 0
3134724 0
3134844 0
3135007 0
3135112 0
3135174 0
3135313 0
3135421 0
3135583 0
3135646 0
3135700 0
3135894 0
3135990 0
3136077 0
3136149 0
3136176 0
3136269 0
3136371 0
3136515 55
3136650 0
3137081 1
3137274 9
3137283 0
3137334 0
3137354 0
3137376 0
3137455 0
3137467 0
3137475 0
3137639 0
3137689 0
3137906 0
3137993 14
3137996 2
3138050 105
3138086 59
3138089 56
3138125 0
3138262 0
3138398 0
3138581 0
3139180 0
3139261 0
3139372 23
3139437 0
3139571 15
3139750 0
3139759 0
3139768 1
3140099 0
3140257 13
3140499 0
3140743 0
3140761 0
3140862 0
3140878 0
3141109 0
3141255 0
3141392 0
3141470 0
3141486 0
3142050 0
3142212 18
3142264 23
3142272 0
3142295 4
3142646 0
3142673 29
3142685 0
3142790 5
3142802 15
3142814 0
3142916 6
3143552 0
3143747 10
3144032 0
3144044 0
3144082 1
3144134 4
3144260 14
3144544 16
3144565 4
3144601 0
3144938 13
3144949 0
3144998 2
3145041 0
3145146 0
3145167 0
3145403 0
3145574 0
3145597 0
3145607 14
3145619 0
3145643 0
3145729 0
3145761 0
3145768 0
3145780 0
3145883 0
3145895 0
3145952 0
3145978 0
3145985 0
3146414 0
3146426 0
3146621 0
3146675 0
3146750 0
3146843 0
3146906 0
3146960 0
3146987 0
3147002 0
3147183 0
3147316 0
3147573 0
3147594 0
3147730 4
3147758 0
3147798 0
3147885 7
3147969 0
3148090 51
3148234 0
3148240 58
3148261 0
3148372 0
3148481 0
3148830 0
3149190 0
3149256 70
3149274 0
3149457 27
3149493 1
3149589 18
3149637 0
3149697 59
3149835 5
3149952 19
3150002 0
3150027 3
3150183 8
3150219 0
3150305 0
3150459 0
3150486 0
3150517 0
3150539 0
3150559 0
3150592 30
3150634 20
3150745 0
3150787 0
3150805 0
3150838 16
3150856 11
3150886 28
3150898 0
3151021 0
3151456 6
3151520 0
3151870 0
3151879 0
3152020 0
3152200 1
3152248 1
3152541 0
3152615 0
3152734 65
3152813 35
3153029 19
3153215 2
3153245 0
3153251 125
3153362 82
3153404 121
3153437 0
3153458 40
3153460 83
3153631 0
3154058 0
3154208 0
3154457 0
3154470 0
3154478 0
3154505 0
3154830 0
3154839 0
3154845 0
3154880 0
3154899 0
3155063 0
3155645 0
3155674 11
3155790 0
3155806 0
3155848 13
3155935 10
3155949 0
3156043 36
3156062 0
3156106 34
3156311 0
3156458 0
3156494 0
3156893 35
3157163 0
3157241 16
3157503 0
3157533 17912
3157535 0
3157561 0
3157568 0
3157599 0
3157986 0
3158109 0
3158256 0
3158391 0
3158394 0
3158448 0
3158502 0
3158520 0
3158558 0
3158631 0
3159089 0
3159116 0
3159185 0
3159280 0
3159377 0
3159687 0
3159755 0
3159789 7
3159814 9
3159908 0
3160001 0
3160040 0
3160121 0
3160316 0
3160448 0
3160589 2
3160623 10
3160694 0
3160861 10
3160955 15
3161059 12
3161305 0
3161343 0
3161377 36
3161428 8
3161569 1
3161788 64
3161992 0
3162105 0
3162672 0
3162852 79
3162881 0
3163019 0
3163134 124
3163206 70
3163434 0
3163765 15
3164255 0
3164307 0
3164718 5
3164722 33
3165052 0
3165145 0
3165210 8
3165478 18
3165545 0
3165572 12
3165746 0
3165766 8
3165778 0
3165862 0
3165903 0
3165928 0
3166004 0
3166063 0
3166253 2
3166256 16
3166271 34
3166411 0
3166432 0
3166741 0
3166760 0
3166831 27
3166944 4
3167008 0
3167072 5
3167127 123
3167174 0
3167281 0
3167317 3
3167323 79
3167383 9
3167419 0
3167770 0
3167886 0
3168503 0
3168547 2
3168556 0
3168583 23
3168589 9
3168657 32
3168754 0
3168883 1
3168962 13
3169021 0
3169192 0
3169321 0
3169390 144
3169399 1
3169777 6
3169837 100
3169980 0
3170059 0
3170153 6
3170203 10
3170606 5
3170903 0
3170906 0
3171098 0
3171116 0
3171239 0
3171341 0
3171560 0
3171734 0
3171830 0
3171923 0
3171974 0
3172001 0
3172025 0
3172130 0
3172214 0
3172322 0
3172364 0
3172403 0
3172556 0
3172634 0
3172718 0
3172880 7
3172925 0
3173012 0
3173388 6
3173398 0
3173420 0
3173443 0
3173806 1
3173971 0
3174176 0
3174180 18
3174216 0
3174287 0
3174549 0
3174591 9
3174755 6
3175177 0
3175207 0
3175309 0
3175345 0
3175564 3
3175618 5
3175702 0
3175882 50
3175885 0
3175945 39
3175969 0
3176026 0
3176224 6
3176401 0
3176497 2
3176812 0
3176916 0
3176931 1
3177033 0
3177042 0
3177222 0
3177471 0
3177582 0
3177719 0
3177780 0
3177892 0
3177937 0
3178009 0
3178177 0
3178297 0
3178429 0
3178480 0
3178510 0
3178597 0
3179077 0
3179200 0
3179209 0
3179374 0
3179380 0
3179437 0
3179605 0
3179617 0
3179719 0
3179747 0
3179775 0
3179899 0
3179948 40
3179991 0
3180006 0
3180082 30
3180094 3
3180097 20
3180126 0
3180199 0
3180541 0
3180553 0
3180733 0
3180745 0
3180817 0
3180874 0
3180931 0
3180994 1
3181057 2
3181071 40
3181191 14
3181449 7
3181527 0
3181695 0
3181713 0
3181726 0
3181779 13
3181809 17
3181818 0
3181941 76
3181959 15
3182043 34
3182099 101
3182306 6
3182402 0
3182595 6
3182636 4
3182765 14
3182879 0
3183084 4
3183112 0
3183486 0
3183585 0
3183749 7
3183891 0
3183900 1
3184113 4
3184172 0
3184175 3
3184364 0
3184424 0
3184549 0
3184552 7
3184703 0
3184718 58
3185119 15
3185125 151
3185128 79
3185176 3
3185182 0
3185275 0
3185442 11
3185641 0
3185746 0
3185764 0
3185773 0
3185833 32
3185949 0
3186059 0
3186062 18
3186074 0
3186341 0
3186434 25
3186446 47
3186506 25
3186560 26
3186686 125
3186692 10
3186704 0
3186710 0
3186725 14
3186881 136
3186971 1
3187056 8
3187281 65
3187418 28
3187587 99
3187604 0
3188095 16
3188135 0
3188147 0
3188453 58
3188543 0
3188708 938
3188810 0
3189068 15
3189198 29
3189361 12
3189602 18
3189616 0
3189631 0
3189682 0
3189685 0
3189749 2
3189928 0
3189974 0
3190009 0
3190102 6
3190219 0
3190447 50
3190821 17
3190839 1
3191037 0
3191094 54
3191313 18
3191503 0
3191551 144
3191566 11
3191575 5
3192082 26
3192278 0
3192407 0
3192776 1
3193005 0
3193121 37
3193136 47
3193145 0
3193148 0
3193636 0
3194088 4
3194118 3
3194475 16
3194547 10
3194592 0
3194817 0
3194843 1
3194918 12
3194996 0
3195188 0
3195217 0
3195447 0
3195534 0
3196034 0
3196121 0
3196163 0
3196169 0
3196184 0
3196274 0
3196339 0
3196470 0
3196589 9
3196603 59
3196639 0
3196696 0
3196974 0
3197016 0
3197122 0
3197190 0
3197233 0
3197474 0
3197554 0
3197558 0
3197564 0
3197628 0
3197765 0
3197834 0
3197897 0
3197915 0
3198008 0
3198089 0
3198131 0
3198200 0
3198209 0
3198223 0
3198236 0
3198302 0
3198335 0
3198425 0
3198596 0
3198695 0
3198701 0
3198779 0
3198872 0
3198930 0
3199357 0
3199432 0
3199657 0
3199738 0
3199843 0
3199981 0
3200120 0
3200298 0
3200322 0
3200421 0
3200724 0
3200766 0
3200784 0
3200877 0
3201008 0
3201137 0
3201236 0
3201349 0
3201371 0
3201590 0
3201644 0
3201809 0
3201891 0
3202014 0
3202094 0
3202177 0
3202201 0
3202336 0
3202525 0
3202755 39
3203023 85
3203218 0
3203233 0
3203308 295
3203380 37
3203452 11
3203554 0
3203579 0
3203605 0
3203674 0
3203692 2
3203698 5
3203749 33
3204060 77
3204262 0
3204315 6
3204372 5
3204479 1
3204585 0
3204729 12
3204733 0
3204743 0
3204747 20
3204757 0
3204761 0
3204824 0
3204877 43
3204982 0
3205005 0
3205127 0
3205208 0
3205270 0
3205428 0
3205452 15
3205590 49
3205674 0
3205908 0
3206052 0
3206088 0
3206104 0
3206337 0
3206379 16
3206499 0
3206707 0
3206748 0
3206898 23
3207035 52
3207101 3
3207111 0
3207168 0
3207219 0
3207267 0
3207348 4
3207500 0
3207513 26
3207516 65
3207609 15
3207803 0
3207849 0
3207974 0
3207990 30
3208107 0
3208245 0
3208256 0
3208279 3
3208325 73
3208403 0
3208438 10
3208501 0
3208554 0
3208593 0
3208795 0
3208846 0
3208976 0
3209010 0
3209132 0
3209260 0
3209288 0
3209405 0
3209459 0
3209680 0
3209791 2
3209932 15
3209948 0
3210107 0
3210275 0
3210362 0
3210728 18
3210965 24
3211080 0
3211083 34
3211228 0
3211392 0
3211461 6
3211512 0
3211567 0
3211602 34
3211632 53
3211734 60
3211796 0
3211978 0
3212010 6
3212040 0
3212049 58
3212081 0
3212101 42
3212506 0
3212545 46
3212778 7
3212931 16
3212988 244
3213212 0
3213494 7
3213537 5
3213573 0
3213735 5
3213774 0
3214113 4
3214134 149
3214289 70
3214404 15
3214575 0
3214863 23
3214974 0
3215038 1
3215045 5
3215088 9
3215097 0
3215145 3
3215187 0
3215238 15
3215273 0
3215335 125
3215346 0
3215359 0
3215525 33
3215536 0
3215560 0
3215702 4
3215894 0
3215900 39
3216021 0
3216032 4
3216065 0
3216089 0
3216092 0
3216227 0
3216410 0
3216455 0
3216473 0
3216518 0
3216623 0
3216656 0
3216797 0
3216815 0
3216902 0
3217061 0
3217091 0
3217238 0
3217250 0
3217253 0
3217271 0
3217295 0
3217298 0
3217667 0
3217781 0
3217838 0
3217889 0
3218003 0
3218175 0
3218255 0
3218294 0
3218384 0
3218405 0
3218735 0
3218751 0
3218774 0
3218783 0
3218829 0
3218918 0
3218924 0
3218939 0
3219066 0
3219113 0
3219161 0
3219331 0
3219376 0
3219391 0
3219464 0
3219561 0
3219642 8
3219645 0
3219699 0
3219725 0
3219735 0
3219745 0
3219764 0
3219774 3
3219784 0
3219795 0
3219806 0
3219823 13
3219849 8
3219899 0
3219917 0
3219940 0
3220025 0
3220304 0
3220328 0
3221018 0
3221039 0
3221078 0
3221171 2
3221207 0
3221222 0
3221279 2
3221312 0
3221345 0
3221380 0
3221389 0
3221399 0
3221420 0
3221432 0
3221452 0
3221748 4
3221787 13
3221828 0
3221916 0
3221931 17
3222021 4
3222056 0
3222108 7
3222151 6
3222187 24
3222217 0
3222294 0
3222366 0
3222431 0
3222708 0
3222924 0
3222978 0
3223011 0
3223122 0
3223197 0
3223272 0
3223338 0
3223478 0
3223676 0
3224461 27
3224481 3
3224494 0
3224500 0
3224583 0
3224916 0
3225176 0
3225228 0
3225234 0
3225384 0
3225577 29
3225709 0
3226097 0
3226193 0
3226331 0
3226382 0
3226442 0
3226737 0
3226768 0
3226804 0
3226810 0
3226903 0
3227206 0
3227242 0
3227380 0
3227482 0
3227509 0
3227590 0
3227608 0
3227680 0
3227833 0
3227851 0
3227884 0
3227893 0
3227903 0
3228220 0
3228348 11
3228650 3
3228674 42
3228704 11
3228794 3
3229058 5
3229093 0
3229194 193
3229219 59
3229226 0
3229244 0
3229413 526
3229601 55
3229711 0
3229842 100
3229995 0
3230028 0
3230043 62
3230454 1
3230541 267
3230547 372
3230618 0
3230679 1
3230940 97
3230975 10
3231159 0
3231201 0
3231285 0
3231321 0
3231442 0
3231524 0
3231552 0
3231588 49
3231746 0
3232031 13
3232064 0
3232088 0
3232180 0
3232200 0
3232239 0
3232373 27
3232400 20
3232988 0
3233054 0
3233386 0
3233666 0
3233748 0
3233818 0
3233924 0
3234038 0
3234148 0
3234234 0
3234291 0
3234330 0
3234378 0
3234390 51
3234420 0
3234459 9
3234528 0
3234687 85
3234783 216
3234789 27
3234834 0
3234882 0
3234927 5
3234951 0
3235374 16
3235377 20
3235563 24
3235830 3
3235856 2
3235872 0
3236253 67
3236267 0
3236346 0
3236358 21
3236549 0
3236716 22
3236803 0
3237037 0
3237453 0
3237490 0
3237613 46
3237646 0
3237752 36
3237770 0
3237777 11
3237781 0
3237812 0
3237870 31
3237965 1
3238004 38
3238028 0
3238124 7
3238145 43
3238310 40
3238325 0
3238340 41
3238583 100
3238618 22
3238688 22
3238823 0
3239060 0
3239087 0
3239116 0
3239325 0
3239329 12
3239388 0
3239400 0
3239430 83
3239478 0
3239527 24
3239553 124
3239610 122
3239637 34
3239655 3
3239688 13
3239852 23
3239858 0
3239886 5
3239909 0
3240017 0
3240071 0
3240122 0
3240138 0
3240146 7
3240149 106
3240179 5
3240198 125
3240215 0
3240275 7
3240339 15
3240393 8
3240418 25
3240552 62
3240665 86
3240748 0
3240775 136
3240812 741
3240895 2
3240914 110
3240920 46
3241049 27
3241082 3
3241285 3453
3241387 29
3241528 1
3241549 158
3241669 21
3241993 353
3242284 0
3242364 238
3242531 0
3242569 91
3242602 0
3242631 19
3242658 21
3242662 0
3242679 82
3243121 0
3243181 0
3243205 4
3243265 0
3243297 0
3243367 0
3243440 0
3243549 0
3243603 0
3243663 0
3243672 0
3243708 0
3243729 0
3243753 0
3243771 0
3243921 0
3243942 0
3243984 0
3244059 0
3244083 0
3244143 0
3244212 0
3244287 0
3244320 0
3244350 0
3244422 0
3244440 0
3244533 0
3244629 0
3244737 0
3244749 0
3244785 0
3244866 0
3244944 0
3244989 0
3245007 0
3245152 0
3245178 0
3245193 0
3245271 0
3245298 0
3245415 0
3245571 0
3245589 0
3245643 0
3245760 0
3246165 0
3246321 0
3246508 0
3246947 0
3246955 4
3246968 49
3247131 15
3247146 0
3247233 0
3247279 0
3247390 1
3247436 0
3247481 0
3247914 0
3247990 0
3248027 0
3248322 12
3248343 0
3248358 0
3248391 0
3248418 0
3248514 5
3248535 0
3248658 65
3248700 0
3248998 43
3249184 0
3249777 21
3250119 0
3250572 0
3250826 0
3251036 0
3251084 0
3251210 0
3251333 0
3251450 0
3251530 53
3251545 38
3251758 143
3251762 81
3251806 191
3251944 79
3251957 18
3251980 0
3252067 22
3252229 3
3252477 0
3252513 0
3252528 0
3252532 37
3252539 0
3252737 36
3252740 0
3252849 0
3252961 0
3253103 0
3253131 0
3253263 27
3253277 0
3253325 0
3253338 0
3253455 0
3253506 0
3253596 0
3253700 0
3253968 0
3254070 0
3254169 0
3254307 0
3254325 0
3254364 0
3254394 0
3254460 0
3254549 0
3254595 0
3254780 0
3254805 0
3254865 0
3255009 0
3255159 0
3255282 0
3255321 0
3255408 0
3255423 0
3255465 0
3255476 0
3255537 0
3255627 0
3255657 0
3255672 0
3255684 0
3255699 0
3255711 0
3255765 0
3255957 0
3256097 0
3256245 0
3256445 0
3256473 0
3256516 0
3256856 37
3257006 0
3257200 10
3257261 0
3257275 0
3257307 0
3257325 4
3257337 0
3257418 0
3257431 0
3257434 13
3257488 7
3257762 15
3257826 8
3258015 0
3258332 45
3258414 0
3258426 0
3258438 0
3258449 0
3258500 17
3258589 0
3258594 13
3258644 0
3258718 0
3258773 0
3258812 0
3258848 0
3258989 0
3259034 0
3259079 0
3259145 0
3259274 0
3259479 0
3259517 0
3259646 0
3259694 0
3259787 0
3259928 0
3259934 0
3260170 69
3260222 0
3260327 0
3260565 0
3260567 4
3260678 32
3260753 0
3260771 0
3260822 0
3260825 0
3260900 0
3261122 16
3261197 13
3261218 0
3261323 0
3261334 1
3261341 0
3261359 0
3261434 0
3261500 62
3261659 0
3261720 42
3261807 17
3261900 0
3261988 0
3262115 0
3262147 0
3262210 42
3262332 0
3262429 0
3262774 0
3262858 0
3262954 20
3262966 0
3263203 0
3263317 0
3263476 0
3263512 0
3263713 3
3263905 0
3263950 30
3264040 0
3264079 26
3264195 0
3264567 12
3264795 2
3264847 0
3264879 18
3264945 35
3264966 0
3264989 4
3265014 0
3265119 27
3265188 0
3265269 11
3265299 18
3265302 22
3265318 0
3265371 81
3265396 0
3265470 0
3265506 33
3265515 21
3265641 59
3265707 5
3265725 8
3265822 3
3265828 0
3265854 0
3265860 61
3265905 0
3265968 2
3265983 0
3266013 26
3266028 0
3266145 1115
3266163 2
3266290 4
3266320 0
3266416 0
3266512 0
3266602 0
3266606 0
3266665 0
3266728 0
3266794 0
3266908 0
3267058 0
3267216 0
3267268 0
3267352 0
3267391 0
3267400 0
3267420 0
3267715 0
3267718 0
3267757 0
3267841 0
3267861 0
3267877 4
3267946 0
3267982 0
3267985 0
3268095 0
3268113 2
3268241 0
3268300 0
3268346 0
3268406 2
3268410 0
3268468 26
3268542 38
3268699 0
3268887 12
3268944 0
3269058 0
3269070 0
3269181 0
3269340 11
3269694 4
3269773 0
3269897 2
3270041 1
3270221 11
3270783 14
3271255 0
3271841 0
3272361 38
3272525 22
3272644 42
3272976 0
3273030 0
3273041 0
3273242 67
3273245 84
3273536 13
3273663 46
3273668 0
3273688 0
3273799 39
3274278 50
3274688 10
3274692 100
3274782 22
3274845 7
3274854 13
3275249 2
3275453 0
3275507 4
3275600 18
3275669 29
3275805 0
3275831 23
3275981 65
3276008 25
3276299 22
3276403 54
3276434 110
3276485 0
3276569 0
3276581 5
3276719 70
3276764 54
3276857 0
3276956 0
3276974 36
3277102 1
3277113 0
3277172 0
3277304 0
3277322 0
3277377 0
3277383 0
3277385 3
3277809 0
3277831 0
3277833 0
3277934 0
3278021 0
3278279 0
3278573 0
3278765 0
3278947 6
3279076 11
3279513 0
3279535 1
3279838 0
3279912 0
3279958 0
3279988 1
3279996 0
3280238 0
3280377 0
3280455 0
3280578 0
3280719 0
3280956 0
3281280 0
3281301 0
3281410 60
3281812 6
3282209 6
3282263 0
3282515 0
3282624 0
3282730 0
3282836 0
3282938 0
3282940 0
3282956 0
3283042 0
3283065 0
3283102 0
3283114 0
3283147 0
3283151 0
3283195 0
3283201 0
3283233 0
3283248 0
3283291 0
3283306 0
3283453 61
3283507 25
3283622 0
3283699 2
3283708 5
3283834 8
3283952 12
3283989 0
3284194 40
3284215 7
3284265 5
3284302 43
3284346 0
3284445 4
3284647 0
3284875 0
3284899 0
3285088 0
3285157 0
3285484 0
3285598 0
3285700 0
3285785 0
3285805 0
3285873 0
3285999 0
3286044 0
3286179 0
3286393 0
3286413 0
3286461 0
3286530 0
3286584 0
3286713 0
3286788 0
3286933 0
3287026 0
3287055 0
3287297 0
3287350 0
3287363 0
3287441 0
3287477 0
3287516 0
3287579 0
3287587 0
3287742 0
3287989 0
3288004 0
3288318 0
3288729 0
3288918 0
3289143 0
3289256 0
3289355 0
3289382 0
3289490 0
3289571 39
3289787 0
3289921 0
3290744 0
3290933 0
3291063 0
3291306 0
3291333 0
3291342 0
3291519 0
3291876 0
3292074 0
3292113 0
3292140 0
3292184 0
3292196 0
3292257 0
3292356 0
3292456 0
3292600 0
3292732 28
3292780 39
3292840 6
3293032 48
3293152 30
3293209 6
3293302 6
3293664 2
3293839 0
3294138 0
3294341 38
3294411 0
3294493 0
3294499 2
3294876 0
3294980 16
3294982 18
3295004 50
3295228 0
3295501 0
3295681 0
3295804 0
3295915 0
3295948 0
3295954 0
3296227 0
3296245 0
3296413 0
3296431 0
3296503 0
3296548 0
3296554 0
3296747 0
3296886 0
3296982 1
3296985 0
3297090 0
3297133 0
3297212 0
3297255 0
3297291 0
3297368 0
3297556 0
3297691 0
3297987 0
3298006 0
3298153 0
3298176 0
3298266 0
3298326 0
3298386 0
3298410 0
3298632 0
3298788 0
3298791 0
3299088 0
3299151 0
3299205 0
3299507 0
3299603 0
3299741 0
3299807 0
3299960 0
3300113 0
3300250 0
3300293 0
3300307 0
3300397 0
3300448 0
3300475 0
3300673 0
3300691 0
3300730 0
3300820 0
3300910 0
3300922 0
3301036 0
3301304 0
3301777 14
3301946 11
3301964 0
3302077 0
3302103 28
3302134 21
3302158 0
3302176 0
3302197 0
3302209 0
3302230 0
3302338 0
3302464 0
3302491 36
3302567 57
3302894 0
3302902 0
3302914 86
3302988 0
3303016 0
3303018 25
3303435 32
3303513 36
3303549 17
3303582 31
3303618 37
3303971 18
3304293 0
3304401 0
3304521 30
3304527 4
3304770 0
3305058 18
3305139 9
3305208 17
3305265 14
3305349 0
3305403 2
3305505 0
3305655 0
3305760 1
3305826 0
3305904 0
3305913 0
3305988 32
3306333 5
3306510 4
3306840 0
3306963 0
3307045 0
3307065 8
3307089 0
3307179 11
3307368 0
3307438 0
3307452 0
3307553 19
3307559 0
3307621 0
3307692 0
3308077 0
3308113 0
3308128 0
3308241 0
3308497 1
3308675 0
3308703 44
3308965 10
3309059 31
3309099 0
3309193 0
3309214 3
3309322 0
3309397 6
3310024 0
3310138 1
3310152 0
3310387 0
3310439 5
3310489 20
3310540 14
3310839 0
3310935 0
3310989 0
3311112 10
3311250 7
3311304 35
3311361 86
3311376 0
3311566 5
3311875 0
3311887 0
3311899 0
3311911 0
3311923 0
3311932 0
3311947 62
3311962 26
3311986 49
3312010 15
3312031 5
3312037 5
3312212 0
3312240 0
3312484 3
3312901 0
3312954 0
3313454 8
3313520 0
3314030 0
3314108 0
3314263 0
3314288 0
3314330 0
3314871 0
3314934 0
3314946 0
3315294 0
3315325 0
3315331 0
3315437 0
3315452 5
3315509 0
3315530 0
3315769 0
3315911 0
3316145 94
3316169 54
3316271 17
3316431 11
3316434 0
3316524 14
3316566 0
3316838 0
3316875 0
3316899 0
3316926 0
3317001 59
3317223 5
3317646 0
3317751 0
3317834 14
3317844 42
3317876 0
3317900 20
3317925 0
3317937 0
3317940 0
3317956 0
3317977 0
3317990 0
3318443 0
3318579 0
3318630 51
3318635 0
3318663 0
3318674 51
3318704 0
3318752 28
3318992 0
3319091 0
3319208 5
3319463 98
3319526 0
3319607 0
3319682 0
3319735 0
3319794 79
3319814 0
3319838 0
3319853 0
3319862 27
3319922 6
3320012 78
3320042 14
3320081 77
3320198 139
3320224 0
3320411 0
3320486 18
3320522 24
3320525 54
3320537 0
3320540 0
3320607 29
3320653 8
3320830 4
3320854 0
3321082 0
3321406 0
3321418 0
3321557 10
3321587 28
3321719 1
3321899 0
3322154 10
3322289 41
3322334 84
3322418 3
3322526 37
3323110 44
3323404 0
3323791 0
3323899 0
3323980 0
3324109 0
3324116 0
3324136 1
3324142 6
3324245 0
3324474 4
3324686 34
3324716 29
3325454 0
3325597 0
3325629 12
3325646 0
3325720 21
3325769 0
3325886 55
3325943 11
3326098 15
3326113 0
3326428 0
3326578 0
3326665 44
3326795 50
3326833 3
3326901 16
3327019 17
3327085 0
3327145 0
3327184 6
3327277 4
3327318 13
3327506 3
3327599 1
3327828 0
3328598 0
3328621 0
3328630 19
3328691 0
3328991 0
3329027 0
3329061 0
3329069 177
3329161 0
3329226 0
3329445 0
3329599 0
3329765 0
3329769 7
3329823 0
3329825 11
3329892 60
3329899 0
3330015 0
3330051 4
3330583 60
3330640 0
3330784 0
3330793 36
3330796 4
3330970 4
3331003 0
3331018 0
3331087 40
3331099 40
3331122 7
3331126 0
3331174 25
3331186 6
3331236 0
3331291 20
3331338 0
3331387 0
3331408 0
3331486 0
3331534 0
3331564 0
3331636 0
3331753 0
3332038 18
3332068 0
3332182 7
3332270 0
3332300 21
3332598 0
3332610 0
3332617 0
3332625 0
3332793 0
3332895 0
3332970 32
3333180 1
3333198 20
3333312 36
3333372 7
3333456 0
3333749 0
3334052 2
3334196 13
3334334 8
3334344 0
3334413 0
3334583 22
3334686 47
3335001 60
3335079 0
3335105 0
3335352 38
3335409 44
3335529 9
3335614 14
3335643 0
3335840 15
3336242 0
3336305 15
3336368 67
3336382 0
3336445 0
3336595 0
3336816 40
3336894 58
3336987 0
3337005 39
3337026 0
3337036 0
3337047 0
3337953 0
3338134 0
3338205 0
3338247 0
3338749 16
3338773 0
3339184 0
3339337 0
3339454 0
3339544 0
3339580 2
3339618 55
3339698 0
3339715 0
3339744 30
3340210 60
3340267 85
3340270 17
3340288 0
3340395 0
3340514 9
3340522 0
3340603 13
3340681 0
3340945 0
3341431 0
3341491 48
3341497 18
3341623 0
3342365 0
3342461 49
3342631 0
3342647 0
3342888 1
3342936 0
3342950 6
3343198 0
3343369 15
3343384 25
3343386 0
3343411 3
3343453 0
3343627 0
3343681 191
3343720 0
3343912 15
3344014 9
3344188 47
3344296 6
3344308 0
3344329 0
3344380 0
3344656 0
3344662 0
3345133 0
3345219 0
3345292 0
3345546 0
3345582 0
3345639 14
3345686 5
3345711 0
3345726 0
3345838 0
3345905 0
3346062 0
3346065 8
3346083 0
3346183 0
3346246 84
3346256 0
3346285 0
3346350 0
3346372 0
3346446 0
3346574 0
3346650 0
3346677 8
3346716 0
3346725 0
3346916 0
3347043 0
3347058 15
3347127 4
3347136 0
3347226 0
3347379 28
3347621 0
3347633 3
3347708 2
3347749 0
3347777 22
3347792 0
3347861 0
3347935 0
3347987 21
3347999 0
3348092 0
3348155 57
3348179 1
3348293 0
3348299 0
3348347 0
3348368 0
3348419 0
3348449 6
3348578 0
3348647 0
3348755 55
3348824 0
3348943 0
3348988 74
3349009 0
3349012 46
3349027 0
3349492 18
3349531 49
3349591 102
3349675 51
3349693 17
3349735 0
3349953 5
3350112 0
3350133 0
3350220 20
3350313 0
3350364 0
3350417 0
3350463 24
3350550 16
3350553 37
3350625 8
3350882 0
3350915 0
3350924 0
3350987 0
3351137 6
3351235 2
3351239 25
3351254 0
3351322 30
3351847 0
3351881 0
3352075 0
3352084 0
3352117 0
3352355 0
3352372 0
3352726 4
3352819 3
3352867 0
3352977 0
3353067 0
3353214 5
3353283 0
3353345 16
3353528 0
3353694 0
3353751 0
3353773 13
3353850 0
3353880 0
3354071 0
3354333 0
3354508 0
3354626 0
3354651 32
3354683 0
3354689 20
3354779 0
3354840 0
3354853 0
3355031 0
3355085 0
3355103 0
3355208 0
3355236 0
3355268 0
3355308 0
3355448 0
3355512 0
3355610 30
3355654 0
3355678 0
3355718 0
3355730 86
3355820 0
3355868 253
3355934 18
3355970 8
3355991 0
3356159 0
3356390 0
3356412 0
3356424 167
3356441 0
3356450 79
3356590 0
3356828 0
3356873 0
3356890 0
3356977 0
3356990 0
3357008 127
3357014 29
3357056 41
3357304 9
3357467 64
3357540 0
3357560 0
3357562 0
3357569 0
3357719 0
3357878 0
3357911 0
3358177 0
3358196 0
3358527 0
3359017 2
3359050 8
3359216 5
3359429 0
3359464 0
3359593 0
3359638 0
3359833 0
3359857 0
3359959 0
3359968 0
3359995 39
3360209 0
3360223 3
3360448 0
3360496 100
3360562 23
3360680 27
3360694 0
3360711 47
3360774 0
3360832 0
3360843 0
3360960 57
3361014 3
3361047 9
3361260 27
3361311 0
3361341 0
3361362 44
3361401 71
3361476 0
3361503 10
3361531 0
3361578 0
3361761 0
3361776 33
3361782 42
3361824 0
3361913 0
3361926 0
3361971 0
3362202 76
3362229 87
3362241 6
3362285 28
3362372 35
3362401 17
3362463 0
3362520 89
3362543 6
3362630 0
3362710 0
3362816 0
3363188 10
3363278 1
3363377 26
3363491 12
3363650 0
3363692 5
3363819 0
3363896 43
3363951 252
3364052 0
3364101 0
3364110 16
3364138 21
3364276 9
3364358 0
3364578 0
3364593 7
3364672 0
3364818 0
3364875 32
3364966 0
3365223 82
3365367 0
3365376 17
3365496 16
3365615 0
3365774 22
3365798 0
3366259 0
3366347 0
3366353 0
3366359 0
3366365 0
3366698 0
3366847 0
3367054 48
3367072 0
3367180 14
3367214 0
3367234 0
3367476 12
3367563 0
3367613 0
3367680 0
3367734 2
3367851 0
3367898 0
3368034 28
3368115 0
3368127 46
3368175 2
3368197 0
3368301 0
3368326 0
3368341 98
3368401 7
3368482 0
3368650 63
3368656 83
3368758 0
3368875 0
3368911 0
3369012 41
3369076 0
3369178 4
3369191 0
3369199 0
3369268 4
3369316 17
3369409 115
3369418 10
3369481 2
3369646 0
3369725 0
3369799 0
3369850 49
3369892 0
3369949 30
3370135 24
3370220 0
3370425 0
3370477 0
3370528 0
3370747 0
3370844 0
3371142 0
3371144 1
3371152 0
3371205 20
3371305 0
3371324 0
3372149 2
3372629 0
3372779 0
3372791 0
3372896 0
3372912 0
3372952 0
3373005 0
3373100 7
3373423 0
3373496 0
3373552 0
3373565 0
3373621 0
3373651 71
3373705 0
3373841 0
3373944 0
3373963 1
3373966 0
3374043 4
3374066 46
3374080 12
3374137 0
3374140 62
3374153 0
3374155 0
3374168 0
3374405 20
3374416 0
3374482 0
3374512 0
3374565 0
3374568 0
3374638 0
3374652 0
3374670 0
3374790 0
3374842 0
3375017 0
3375076 0
3375165 15
3375279 5
3375290 0
3375369 0
3375454 0
3375828 0
3375834 0
3375838 81
3375891 0
3375921 0
3375975 0
3376032 81
3376164 0
3376167 12
3376313 11
3376336 0
3376339 20
3376414 153
3376542 0
3376570 0
3376752 3
3376779 0
3376875 0
3376902 0
3376965 0
3377034 0
3377176 0
3377187 0
3377238 0
3377776 0
3378056 0
3378155 0
3378182 0
3378215 0
3378221 16
3378254 0
3378448 0
3378526 5
3378613 191
3378617 0
3378736 5
3378745 0
3378789 0
3378916 0
3379229 26
3379306 27
3379310 0
3379377 9
3379475 42
3379501 0
3379576 2
3379640 7
3379651 0
3379674 0
3379840 0
3379918 0
3379990 20
3380143 0
3380258 0
3380365 0
3380454 0
3380488 0
3380617 0
3380731 0
3380805 0
3380842 0
3380953 0
3381061 0
3381271 0
3381358 106
3381508 0
3381628 0
3381706 7
3381734 0
3381817 85
3381950 30
3381970 0
3382037 0
3382087 9
3382204 0
3382227 0
3382268 0
3382298 0
3382328 10
3382370 0
3382447 0
3382471 19
3382654 0
3382661 0
3382675 9
3382756 0
3382795 0
3382845 0
3382884 0
3382930 0
3383191 0
3383304 0
3383402 2
3383475 4
3383563 0
3383596 48
3383689 2
3383798 0
3383814 94
3383833 0
3384135 2
3384388 35
3384640 0
3384858 0
3384990 36
3385022 0
3385054 24
3385245 38
3385395 0
3385545 16
3385573 0
3385770 0
3385830 85
3386127 10
3386236 17
3386274 0
3386307 0
3386536 0
3387156 0
3387271 20
3387286 0
3387298 34
3387421 0
3387442 0
3387512 0
3387637 45
3387696 21
3387709 15
3387793 10
3387940 0
3388250 7
3388259 8
3388261 0
3388301 0
3388318 0
3388366 0
3388573 0
3388600 0
3388633 0
3388883 12
3388958 3
3389093 0
3389126 0
3389201 0
3389210 0
3389233 0
3389267 0
3389270 0
3389396 0
3389411 0
3389435 0
3389527 0
3389579 0
3389822 0
3389828 0
3389927 0
3390135 0
3390167 0
3390176 0
3390250 0
3390257 16
3390259 4
3390315 0
3390346 12
3390359 0
3390413 0
3390448 0
3390821 1
3390830 9
3390911 0
3391088 17
3391126 0
3391258 4
3391267 0
3391294 0
3391394 0
3391446 0
3391460 0
3391484 0
3391540 0
3391641 2
3391647 0
3391770 0
3392076 0
3392206 0
3392389 19
3392521 0
3392550 0
3392691 0
3392802 0
3392839 0
3392899 0
3393247 0
3393259 0
3393268 0
3393276 0
3393278 0
3393309 0
3393466 4
3393520 0
3393559 44
3393670 19
3393973 35
3394075 0
3394240 0
3394605 0
3394731 0
3394802 0
3394822 3
3394824 11
3394826 0
3394837 0
3394849 0
3394996 0
3395054 110
3395065 0
3395079 0
3395081 0
3395297 103
3395378 0
3395462 0
3395767 0
3395806 0
3395867 0
3396047 0
3396105 0
3396128 0
3396145 0
3396331 0
3396549 0
3396580 0
3396684 0
3396696 7
3396830 0
3396832 3
3396936 0
3396985 0
3397448 0
3397731 0
3397788 12
3397805 0
3397842 0
3397919 20
3398102 0
3398124 0
3398130 0
3398181 0
3398202 0
3398338 30
3398358 16
3398422 0
3398517 0
3398595 0
3398796 0
3398800 0
3398815 0
3398827 0
3398840 0
3398845 0
3398860 0
3398948 0
3399008 0
3399036 41
3399188 18
3399452 0
3399561 14
3399589 2
3399882 0
3399956 15
3400033 0
3400155 0
3400276 0
3400361 25
3400373 0
3400395 56
3400432 0
3400458 17
3400487 3
3400500 0
3400637 34
3400748 57
3400900 0
3400969 0
3400990 0
3401040 0
3401305 8
3401341 0
3401395 29
3401633 3
3401656 0
3401672 0
3401859 0
3401894 0
3401905 77
3401972 10
3402006 0
3402090 0
3402127 6
3402160 0
3402237 0
3402264 0
3402352 0
3402414 20
3402481 0
3402610 0
3402664 10
3402727 0
3402825 22
3402844 0
3402856 0
3403000 0
3403029 0
3403123 0
3403135 0
3403174 0
3403295 0
3403382 0
3403431 0
3403437 0
3403495 32
3403539 8
3403582 5
3403618 10
3403654 0
3403662 42
3403686 0
3403725 0
3403730 0
3403836 0
3404031 0
3404059 0
3404063 0
3404133 0
3404139 9
3404189 0
3404252 0
3404310 0
3404327 0
3404341 0
3404408 0
3404414 0
3404425 7
3404661 0
3404733 49
3404762 0
3404838 0
3404864 0
3404870 0
3404881 0
3405015 0
3405024 9
3405036 20
3405054 0
3405077 101
3405121 0
3405188 48
3405340 0
3405374 93
3405476 59
3405553 16
3405566 4
3405609 0
3405669 0
3405747 14
3405813 0
3405821 0
3405836 0
3405915 29
3405936 0
3406027 0
3406134 47
3406154 0
3406220 0
3406316 0
3406414 0
3406568 0
3406598 0
3406602 0
3406640 0
3406649 0
3406655 0
3406704 0
3406746 6
3406817 0
3406820 2
3406914 0
3406985 0
3406997 0
3407019 0
3407132 0
3407138 0
3407147 0
3407185 2
3407283 0
3407372 0
3407533 14
3407559 0
3407586 1
3407628 0
3407691 0
3407717 0
3407793 2
3407796 17
3407888 0
3407979 23
3407990 5
3408097 0
3408181 7
3408195 0
3408248 0
3408266 0
3408598 0
3408734 0
3408745 0
3408777 17
3408783 0
3408790 0
3408796 0
3408803 0
3408849 29
3408978 6
3409138 0
3409424 20
3409426 6
3409450 0
3409588 0
3409632 0
3409668 0
3409696 0
3409798 1
3409845 0
3409891 13
3409944 86
3410144 0
3410187 0
3410199 20
3410250 0
3410311 0
3410455 0
3410545 1
3410606 8
3410632 0
3410678 54
3410681 0
3410707 0
3410726 0
3410745 0
3410752 0
3410783 13
3410806 13
3410833 0
3410905 0
3410915 0
3410988 1
3411068 0
3411161 3
3411169 0
3411185 0
3411193 0
3411227 0
3411243 0
3411311 0
3411472 0
3411546 0
3411727 0
3411756 0
3411766 0
3411772 0
3411777 0
3411782 0
3411791 0
3411822 18
3411861 0
3411951 0
3411991 0
3412021 19
3412049 0
3412132 0
3412152 0
3412207 0
3412227 78
3412288 21
3412345 0
3412396 0
3412406 0
3412567 35
3412570 163
3412588 23
3412610 0
3412613 0
3412630 0
3412651 0
3412672 0
3412686 0
3412695 0
3412846 0
3412864 0
3412954 0
3413048 0
3413062 68
3413128 126
3413242 0
3413266 15
3413284 5
3413319 0
3413343 0
3413393 0
3413416 0
3413422 0
3413436 23
3413517 0
3413558 21
3413653 0
3413701 0
3413782 0
3413822 11
3413916 14
3413931 0
3413963 0
3414091 0
3414224 0
3414264 3
3414293 0
3414327 0
3414497 0
3414521 0
3414528 0
3414535 0
3414635 0
3414725 0
3414773 0
3414852 0
3414889 0
3414904 6
3414909 0
3414912 0
3415006 0
3415041 0
3415049 0
3415089 3
3415136 13
3415219 0
3415264 7
3415297 0
3415479 0
3415512 0
3415519 0
3415563 0
3415664 0
3415771 0
3415891 10
3415901 35
3415904 1
3415913 13
3415927 6
3415959 0
3415999 0
3416013 0
3416027 18
3416030 0
3416055 0
3416064 0
3416196 0
3416230 0
3416260 7
3416269 0
3416312 0
3416381 0
3416618 0
3416661 0
3416696 0
3416710 0
3416716 0
3416796 49
3416957 1
3416977 0
3417023 10
3417047 8
3417059 0
3417071 0
3417107 47
3417168 73
3417200 0
3417245 0
3417252 0
3417269 19
3417322 6
3417339 2
3417427 25
3417456 0
3417490 10
3417522 24
3417571 0
3417598 31
3417673 21
3417831 0
3418012 23
3418015 44
3418023 43
3418161 30
3418228 0
3418258 19
3418267 0
3418371 53
3418441 20
3418552 40
3418596 44
3418629 31
3418635 0
3418715 1
3418747 13
3418794 0
3418827 0
3418845 68
3418870 0
3418902 0
3418911 0
3418963 0
3418996 50
3419068 0
3419084 0
3419169 0
3419237 6
3419267 0
3419283 61
3419488 0
3419511 18
3419664 0
3419710 41
3419904 4
3419949 27
3420002 0
3420029 0
3420115 0
3420151 21
3420335 0
3420561 0
3420612 0
3420666 33
3420735 0
3420781 18
3420836 0
3420839 166
3420884 9
3420892 9
3420900 0
3420932 0
3420951 4
3421007 19
3421037 0
3421047 8
3421124 0
3421154 109
3421163 0
3421406 254
3421416 37
3421534 0
3421561 0
3421589 21
3421593 47
3421660 0
3421748 0
3421780 0
3421791 0
3421812 0
3422010 0
3422197 24
3422222 73
3422426 0
3422495 47
3422633 0
3422697 9
3422716 50
3422738 0
3422740 0
3422751 0
3422757 0
3422852 0
3422905 0
3423175 7
3423229 29
3423329 0
3423349 0
3423425 0
3423502 13
3423697 0
3423705 7
3423721 0
3423821 0
3423906 0
3423924 8
3423939 0
3424029 5
3424128 0
3424176 0
3424277 0
3424442 5
3424446 0
3424486 17
3424498 0
3424507 2
3424603 0
3424687 0
3424780 0
3424798 0
3424993 56
3425026 2
3425083 0
3425110 25
3425167 0
3425262 25
3425353 0
3425368 0
3425395 0
3425434 0
3425449 18
3425630 0
3425761 363
3425765 102
3426173 0
3426348 2
3426404 7
3426488 45
3426556 0
3426566 0
3426713 5
3426720 0
3426752 0
3426903 0
3426932 1
3427001 13
3427112 0
3427205 0
3427408 0
3427416 0
3427537 0
3427558 0
3427618 0
3427648 20
3427688 0
3427813 0
3427946 0
3427966 67
3428032 0
3428165 0
3428198 0
3428422 213
3428449 22
3428480 0
3428501 0
3428508 6
3428550 0
3428602 0
3428674 0
3428705 0
3428799 0
3428825 0
3428882 0
3428884 1
3429136 0
3429298 27
3429375 0
3429382 0
3429393 23
3429395 0
3429403 37
3429405 32
3429626 20
3429646 0
3429648 0
3429654 3
3429656 0
3429880 48
3429882 0
3429891 0
3429946 29
3430011 5
3430048 0
3430115 0
3430269 1
3430401 41
3430494 0
3430538 17
3430700 3
3430718 16
3430754 0
3430838 0
3430901 0
3431048 15
3431126 0
3431153 0
3431224 0
3431343 0
3431376 43
3431421 17
3431424 0
3431475 0
3431523 0
3431544 0
3431562 4
3431582 0
3431619 105
3431655 0
3431669 0
3431730 7
3431750 0
3431763 4
3431859 0
3431931 0
3431970 21
3432018 0
3432072 11
3432075 28
3432078 0
3432120 0
3432168 0
3432391 8
3432433 0
3432506 62
3432572 39
3432575 10
3432688 0
3432726 9
3432735 0
3432749 8
3432927 2
3433027 0
3433061 0
3433235 0
3433245 0
3433247 0
3433259 5
3433263 0
3433285 0
3433308 0
3433328 0
3433417 0
3433490 0
3433546 0
3433715 0
3433742 100
3433961 17
3434016 0
3434038 10
3434249 0
3434279 0
3434313 0
3434363 0
3434397 0
3434417 0
3434477 0
3434547 0
3434559 0
3434563 0
3434591 0
3434600 0
3434604 0
3434618 0
3434622 0
3434642 0
3434670 0
3434717 0
3434798 0
3434811 0
3434831 0
3434951 0
3435044 0
3435119 21
3435284 8
3435336 0
3435463 0
3435480 0
3435482 37
3435560 0
3435586 0
3435875 0
3435990 8
3435992 54
3436245 0
3436262 3
3436401 0
3436424 4
3436511 0
3436516 0
3436525 0
3436563 10
3436577 0
3436579 118
3436617 0
3436664 0
3436687 0
3436742 0
3436759 0
3436810 8
3436888 0
3436927 0
3436950 16
3437138 0
3437151 0
3437257 11
3437344 19
3437375 0
3437535 0
3437642 0
3437703 0
3437722 0
3437761 0
3437773 0
3437822 43
3437848 0
3437865 0
3437932 0
3437951 0
3437987 43
3438097 14
3438397 0
3438651 0
3438687 0
3438696 0
3438714 0
3438769 5
3438782 0
3438919 0
3438951 8
3439020 0
3439182 5
3439281 25
3439341 0
3439386 0
3439536 0
3439565 0
3439935 0
3439990 0
3440026 0
3440249 2
3440389 5
3440417 11
3440543 0
3440576 0
3440682 0
3440745 0
3440829 25
3440831 0
3440888 0
3440896 1
3441182 0
3441211 19
3441517 0
3441541 45
3441659 0
3441663 36
3441837 11
3441959 0
3442034 67
3442119 0
3442499 7
3442678 0
3442694 1
3442853 242
3442896 0
3443079 0
3443110 0
3443117 0
3443200 2
3443424 0
3443427 0
3443453 7
3443461 0
3443635 0
3443662 0
3443679 19
3443698 0
3444064 44
3444074 0
3444092 1
3444229 16
3444337 96
3444376 27
3444577 14
3444620 0
3444627 0
3444649 31
3444655 0
3444763 35
3444927 30
3444978 22
3445059 0
3445107 109
3445181 0
3445224 13
3445242 0
3445284 0
3445367 0
3445377 0
3445380 0
3445404 0
3445491 0
3445518 0
3445530 25
3445536 45
3445566 65
3445568 0
3445707 0
3445899 0
3445904 22
3445908 7
3445937 0
3445944 0
3445951 0
3445970 12
3445975 0
3446195 5
3446215 0
3446229 0
3446327 0
3446411 47
3446486 0
3446567 54
3446585 81
3446747 22
3446837 13
3446839 0
3447057 0
3447163 0
3447179 0
3447218 91
3447470 4
3447557 0
3447634 15
3447697 0
3447721 0
3447862 0
3447873 0
3447938 34
3448291 0
3448312 0
3448318 0
3448321 54
3448413 0
3448462 22
3448705 0
3448912 3
3448930 0
3448941 9
3448976 28
3449018 132
3449021 0
3449028 50
3449048 4
3449108 0
3449235 0
3449249 30
3449631 156
3449684 0
3449838 0
3449865 1
3449911 936
3449928 0
3449941 0
3449944 0
3449952 6
3450026 0
3450079 15
3450111 0
3450113 0
3450134 0
3450150 0
3450348 0
3450361 0
3450452 17
3450462 0
3450548 1
3450868 0
3451084 0
3451108 0
3451131 0
3451144 0
3451156 0
3451216 0
3451333 0
3451351 0
3451411 0
3451609 14
3451621 0
3451632 0
3451651 0
3451699 0
3451768 0
3451774 0
3451876 18
3451909 23
3451941 0
3451984 0
3452034 1
3452143 0
3452214 0
3452388 2
3452454 0
3452467 0
3452527 0
3452554 0
3452665 12834
3452725 0
3452731 0
3452788 5382
3452809 0
3452893 0
3452900 30
3452961 0
3452992 0
3453070 0
3453124 15
3453183 23
3453225 20
3453459 0
3453497 43
3453510 12
3453528 8
3453570 0
3453584 0
3453586 23
3453602 0
3453612 19
3453806 1
3453857 0
3453944 0
3454127 0
3454221 0
3454253 0
3454294 0
3454307 0
3454339 0
3454471 0
3454503 10
3454519 4
3454591 0
3454601 0
3454615 25
3454900 0
3454927 0
3454976 0
3455020 8
3455079 0
3455151 0
3455267 0
3455335 0
3455447 0
3455506 0
3455526 0
3455579 0
3455604 30
3455834 12
3455945 0
3455989 22
3455996 4
3456046 0
3456122 7
3456251 0
3456278 0
3456281 0
3456302 0
3456335 0
3456452 0
3456608 7
3456715 0
3456743 3
3456971 0
3456986 5
3456989 7
3457179 0
3457206 0
3457290 0
3457305 0
3457350 0
3457541 2
3457565 0
3457641 1
3458175 0
3458205 0
3458210 0
3458333 1
3458708 0
3458718 49
3458745 0
3458790 8
3458810 25
3458817 11
3459106 0
3459144 15
3459184 0
3459204 7
3459243 0
3459269 0
3459305 0
3459387 0
3459489 0
3459516 2
3459612 0
3459898 0
3459926 0
3459939 0
3459943 0
3459947 0
3459951 0
3459990 0
3459994 0
3459998 0
3460002 0
3460006 0
3460015 0
3460085 1
3460115 0
3460160 0
3460240 32
3460244 57
3460390 18
3460539 0
3460618 0
3460901 0
3460933 0
3461255 0
3461459 0
3461474 0
3461486 0
3461528 0
3461805 0
3461971 0
3462162 0
3462323 0
3462701 0
3462861 0
3462915 0
3462951 0
3463020 0
3463029 0
3463059 16
3463248 0
3463266 16
3463284 5
3463389 18
3463515 6
3463520 0
3463569 0
3463636 4
3463677 24
3463758 0
3463843 0
3463931 15
3464054 0
3464167 0
3464517 123
3464726 0
3465149 0
3465244 10
3465416 0
3465436 0
3465474 0
3465576 19
3465734 0
3465776 0
3465876 0
3465960 0
3465974 0
3466056 6
3466108 0
3466173 0
3466332 0
3466407 17
3466416 0
3466456 39
3466569 0
3466640 0
3466742 0
3466802 0
3466940 0
3467015 36
3467050 26
3467088 23
3467248 0
3467346 0
3467420 0
3467439 0
3467445 0
3467475 10
3467534 5
3467601 7
3467622 0
3467646 0
3467743 0
3467866 0
3467870 0
3467874 0
3467878 0
3467886 0
3468035 0
3468059 0
3468086 0
3468185 0
3468197 0
3468311 4
3468488 0
3468638 0
3468739 0
3468792 0
3468803 0
3468929 3
3468959 0
3469058 1
3469224 0
3469483 15
3469504 0
3469555 0
3469577 0
3469743 0
3469799 25
3469807 11
3469834 8
3469911 4
3470223 63
3470235 0
3470275 0
3470353 0
3470368 0
3470388 0
3470512 19
3470518 49
3470627 0
3470634 0
3470661 18
3470675 8
3470765 464
3470795 0
3470906 0
3470973 9
3471104 0
3471117 0
3471280 0
3471332 1
3471335 19
3471455 0
3471655 0
3471697 0
3471747 0
3471860 4
3471921 0
3471971 0
3472118 0
3472140 0
3472144 1
3472188 0
3472340 122
3472361 0
3472406 3
3472418 11
3472472 31
3472604 11
3472682 0
3472799 0
3472876 17
3472913 2
3472924 0
3473051 0
3473277 0
3473315 0
3473333 0
3473372 0
3473430 0
3473505 65
3473582 472
3473747 2
3473831 0
3474160 12
3474166 49
3474364 13
3474379 12
3474420 22
3474457 0
3474538 37
3474622 0
3474646 0
3474791 0
3474803 0
3474907 0
3475115 0
3475140 63
3475178 19
3475196 0
3475397 0
3475422 0
3475532 20
3475871 0
3476077 0
3476138 0
3476207 0
3476464 2
3476665 0
3476668 0
3476815 6
3476851 0
3476857 0
3476917 0
3476936 7
3477109 131
3477130 28
3477132 0
3477166 3
3477199 0
3477283 0
3477453 0
3477576 8
3477715 3
3477841 7
3477850 3
3477969 9
3478372 16
3478555 0
3478594 8
3478664 0
3478858 0
3478898 0
3478915 48
3479101 0
3479142 0
3479209 0
3479314 0
3479326 31
3479341 0
3479565 6
3479637 0
3479841 33
3479865 0
3479929 16
3479989 128
3480001 126
3480129 37
3480165 0
3480171 0
3480201 0
3480229 2
3480234 0
3480423 0
3480440 0
3480555 0
3480559 0
3480821 0
3480827 0
3480976 0
3481024 7
3481087 11
3481090 18
3481115 0
3481129 2
3481258 0
3481297 13
3481495 7
3481576 0
3481590 0
3481653 0
3481740 7
3481755 0
3481822 45
3481837 0
3481909 0
3482003 0
3482079 0
3482090 0
3482120 0
3482144 27
3482602 0
3482635 0
3482716 16
3482723 0
3482847 24
3482858 0
3483120 17
3483150 9
3483195 25
3483346 0
3483369 5
3483507 0
3483516 0
3483648 0
3483678 0
3483700 0
3483788 11
3483808 0
3483846 0
3483906 0
3484127 0
3484308 0
3484400 0
3484409 0
3484418 0
3484433 0
3484454 12
3484498 0
3484614 0
3484802 0
3484975 0
3485053 17
3485091 0
3485106 4
3485146 0
3485227 30
3485263 0
3485296 0
3485393 0
3485527 0
3485606 0
3485623 0
3485731 13
3485791 0
3485830 0
3485860 0
3485862 6
3485869 15
3485871 0
3485926 28
3485929 21
3485983 0
3486028 0
3486075 454
3486167 9
3486330 0
3486332 0
3486522 0
3486588 1
3486681 0
3486806 0
3487071 5
3487091 0
3487112 6
3487212 0
3487419 7
3487470 0
3487481 0
3487492 0
3487502 0
3487537 35
3487579 7
3487586 11
3488046 0
3488113 0
3488185 23
3488315 0
3488632 33
3488842 0
3488899 51
3488909 0
3488936 0
3488975 0
3489029 4
3489038 0
3489179 91
3489227 15
3489338 7
3489365 13
3489391 0
3489475 0
3489484 0
3489546 0
3489675 0
3489841 0
3490072 3
3490092 7
3490114 0
3490316 0
3490484 5
3490772 0
3490907 0
3491091 376
3491165 0
3491217 0
3491405 6
3491444 0
3491450 0
3491516 0
3491592 0
3491622 83
3491660 0
3491756 0
3492047 41
3492265 0
3492379 1
3492389 17
3492409 43
3492526 0
3492601 0
3492675 0
3492696 0
3492703 10
3492829 0
3492850 59
3492856 61
3492890 72
3493162 0
3493189 13
3493525 0
3493540 11
3493543 72
3493600 0
3493688 0
3493719 0
3493752 0
3493777 0
3493791 0
3493797 0
3493828 0
3493830 0
3493834 0
3493838 0
3493864 0
3494000 89
3494081 0
3494136 0
3494183 0
3494325 0
3494587 0
3494839 24
3494951 0
3494964 11
3495117 0
3495230 0
3495302 0
3495380 0
3495440 0
3495512 0
3495608 0
3495702 47
3495812 0
3495823 13
3495878 2
3496142 0
3496260 0
3496361 20
3496397 44
3496439 0
3496529 9
3496619 0
3496777 19
3497082 0
3497131 27
3497137 88
3497197 0
3497250 22
3497332 78
3497490 0
3497587 0
3497639 0
3497696 20
3497743 7
3497824 0
3497862 0
3497929 0
3498201 0
3498220 0
3498223 0
3498228 0
3498242 0
3498273 0
3498331 0
3498338 9
3498421 0
3498428 0
3498520 125
3498693 0
3498919 0
3498952 0
3499016 0
3499267 0
3499398 0
3499481 7
3499485 33
3499536 0
3499542 143
3499668 282
3499731 0
3499877 0
3499922 0
3499956 0
3499968 0
3499990 0
3500016 0
3500026 0
3500034 0
3500109 0
3500169 0
3500212 11
3500379 21
3500471 0
3500483 0
3500502 0
3500508 0
3500539 0
3500550 0
3500612 0
3500638 0
3500645 0
3500653 0
3500668 0
3500681 0
3500724 0
3500828 14
3500837 0
3500852 31
3500912 6
3500918 0
3500970 0
3500999 0
3501018 0
3501029 0
3501089 0
3501098 25
3501100 7
3501104 8
3501327 0
3501337 0
3501380 56
3501554 45
3501686 0
3501761 10
3501968 0
3502097 0
3502196 0
3502405 73
3502445 0
3502501 13
3502514 2
3502532 32
3502793 4
3502931 95
3502961 66
3503040 39
3503060 784
3503149 3
3503336 132
3503495 4
3503603 56
3503684 77
3503732 47
3503801 14
3503811 2
3503927 0
3503982 0
3503994 47
3504035 11
3504138 20
3504312 10
3504376 2
3504393 0
3504432 29
3504533 0
3504561 0
3504586 0
3504783 14
3504792 0
3504882 43
3504890 0
3504914 22
3504947 0
3504962 0
3505026 0
3505047 0
3505129 0
3505228 0
3505304 0
3505383 0
3505504 0
3505540 0
3505542 0
3505605 0
3505710 0
3505719 0
3505747 1
3505752 0
3505766 4
3505942 0
3506153 23
3506198 44
3506318 0
3506419 0
3506430 0
3506449 0
3506545 16
3506658 0
3506741 15
3506810 0
3507036 4
3507165 2
3507175 0
3507214 0
3507232 0
3507339 22
3507459 0
3507566 4
3507717 0
3507783 0
3507790 0
3507906 38
3507909 96
3507921 17
3507975 0
3507984 0
3507988 45
3508080 0
3508200 11
3508212 20
3508219 10
3508233 0
3508296 22
3508299 13
3508370 0
3508394 0
3508412 35
3508440 26
3508458 22
3508506 0
3508567 0
3508611 12
3508746 35
3508764 0
3508805 0
3508810 0
3508825 43
3508886 9
3509098 0
3509118 0
3509196 36
3509220 27
3509367 0
3509414 0
3509491 54
3509545 0
3509660 35
3509850 0
3509887 0
3509925 19
3509939 57
3510087 0
3510245 46
3510255 0
3510287 0
3510404 0
3510407 28
3510419 25
3510497 7
3510699 30
3510836 22
3510933 0
3510951 37
3510957 0
3510987 119
3510990 0
3511021 0
3511077 0
3511227 9
3511466 52
3511476 43
3511512 0
3511631 0
3511784 0
3511988 0
3512000 5
3512083 0
3512238 0
3512315 35
3512341 0
3512393 0
3512441 0
3512475 31
3512494 0
3512742 0
3512889 0
3512892 0
3513063 0
3513159 2
3513306 0
3513308 0
3513612 11
3513711 0
3513814 0
3513846 0
3513891 0
3513971 68
3514073 0
3514182 0
3514201 0
3514223 0
3514237 0
3514263 0
3514379 0
3514397 0
3514491 0
3514643 1
3514964 0
3514976 0
3515040 0
3515048 5
3515076 10
3515085 0
3515149 0
3515183 0
3515213 0
3515318 6
3515417 0
3515434 0
3515442 0
3515668 0
3515758 0
3515768 0
3515792 0
3516031 0
3516079 0
3516153 0
3516158 0
3516403 0
3516433 0
3516479 0
3516494 0
3516725 0
3516772 9
3516775 28
3516837 0
3516908 0
3516944 0
3517026 0
3517085 1
3517254 0
3517270 23
3517272 0
3517312 0
3517339 0
3517402 0
3517516 38
3517735 6
3517766 0
3517796 359
3517823 0
3517832 0
3517847 0
3517856 0
3517932 0
3517948 16
3518168 0
3518214 0
3518222 0
3518350 0
3518566 0
3518632 10
3518651 4
3518776 0
3518960 2
3519062 93
3519088 34
3519109 88
3519337 10
3519354 3
3519450 0
3519507 4
3519603 0
3519624 7
3519753 30
3519939 23
3520056 0
3520228 0
3520234 0
3520253 0
3520258 21
3520278 0
3520447 3
3520458 2
3520500 0
3520602 0
3520622 0
3520794 0
3521009 7
3521022 23
3521052 82
3521149 8
3521239 0
3521295 0
3521325 0
3521466 0
3521598 54
3521687 1
3521709 0
3521816 0
3521822 0
3521878 0
3521900 0
3521991 0
3522032 52
3522041 36
3522126 0
3522238 1
3522474 9
3522525 0
3522586 0
3522644 33
3522690 3
3522714 0
3522720 0
3522767 25
3522990 58
3523058 14
3523166 0
3523360 0
3523387 0
3523425 38
3523464 38
3523564 0
3523566 0
3523635 0
3523781 10
3523789 0
3523998 0
3524034 39
3524172 0
3524187 36
3524232 0
3524285 0
3524349 11
3524450 0
3524637 0
3524718 0
3524721 0
3524727 0
3524733 0
3524750 0
3524816 7
3524983 0
3525106 2
3525128 0
3525340 0
3525412 13
3525667 78
3525767 0
3525830 0
3525877 0
3525988 12
3526108 0
3526151 0
3526362 0
3526513 0
3526515 0
3526535 0
3526648 0
3526788 0
3526823 23
3526833 0
3526871 3
3526943 0
3527102 121
3527194 2
3527224 0
3527334 0
3527390 0
3527483 0
3527492 0
3527512 0
3527537 3
3527663 8
3527831 2
3527867 0
3527894 0
3528119 47
3528218 1
3528224 0
3528377 0
3528446 3
3528485 0
3528653 21
3528884 5
3528992 4
3529046 0
3529235 0
3529337 0
3529427 8
3529452 0
3529471 0
3529567 3
3529607 0
3529720 0
3529739 34
3529826 23
3529835 1
3529859 0
3529895 30
3529994 0
3530042 1938
3530186 0
3530207 33
3530232 0
3530267 0
3530350 72
3530435 0
3530457 14
3530556 5
3530621 0
3530771 19
3530788 2
3530912 0
3530951 16
3531053 0
3531094 0
3531225 0
3531251 0
3531316 0
3531346 44
3531603 23
3531667 0
3531844 6
3531946 24
3531958 0
3532290 26
3532417 0
3532729 0
3532780 42
3532798 8
3532927 0
3533125 0
3533191 24
3533224 0
3533356 0
3533479 0
3533521 10
3533656 9
3533724 0
3533938 5
3534076 0
3534085 0
3534091 0
3534223 34
3534259 0
3534393 25
3534436 8
3534463 80
3534481 0
3534576 43
3534606 0
3534757 0
3534767 0
3534774 0
3535512 104
3535608 18
3535653 2
3535674 0
3535704 43
3535935 13
3536451 0
3536514 18
3536573 0
3536625 47
3536902 5
3536986 0
3537055 0
3537063 0
3537088 0
3537192 0
3537576 1
3537626 0
3537680 0
3537864 0
3538010 0
3538325 0
3538341 0
3538350 0
3538440 0
3538643 0
3538689 0
3538770 6
3538836 28
3538940 18
3538953 0
3539019 0
3539070 0
3539115 0
3539241 0
3539352 85
3539498 8
3539597 3
3539618 0
3539774 0
3539788 0
3540024 0
3540254 0
3540329 0
3540372 0
3540617 0
3540753 0
3540936 0
3540969 0
3540972 0
3541034 0
3541138 9
3541167 0
3541206 20
3541340 58
3541404 0
3541452 0
3541583 12
3541718 0
3541871 7
3541896 0
3541923 0
3541943 19
3541957 0
3542001 16
3542073 87
3542124 19
3542127 80
3542154 0
3542258 37
3542268 0
3542451 2
3542555 0
3542714 0
3542721 25
3542750 16
3542771 0
3542779 0
3542800 0
3543033 0
3543099 15
3543123 0
3543226 0
3543243 0
3543385 0
3543495 22
3543573 12
3543610 0
3543621 23
3543756 0
3543974 0
3544044 0
3544158 0
3544215 63
3544266 0
3544434 0
3544515 0
3544596 0
3544671 0
3544746 0
3544756 0
3544762 0
3544793 0
3544821 0
3544888 0
3545094 0
3545169 21
3545190 90
3545202 8
3545385 25
3545394 3
3545412 0
3545457 31
3545466 5
3545517 7
3545538 10
3545661 875
3545749 0
3545799 0
3545842 0
3545869 0
3545908 3
3546195 0
3546203 15
3546311 0
3546324 0
3546384 0
3546468 67
3546587 1
3546714 0
3546827 0
3546912 0
3547025 28
3547136 28
3547184 1
3547200 0
3547214 14
3547943 0
3548151 0
3548401 0
3548412 0
3548429 0
3548441 43
3548654 0
3548782 6
3548866 0
3548999 102
3549005 58
3549220 28
3549257 0
3549526 0
3549532 0
3549712 36
3549790 2
3549971 0
3550017 0
3550023 0
3550158 22
3550182 15
3550185 0
3550200 0
3550362 0
3550395 36
3550446 0
3550521 54
3550639 0
3550688 0
3550839 0
3550841 0
3550848 0
3550871 9
3550919 20
3550934 5
3550982 2
3551027 0
3551063 0
3551073 0
3551213 0
3551261 1
3551315 0
3551435 0
3551477 0
3551481 6
3551492 0
3551726 0
3551852 0
3551966 0
3552235 0
3552313 0
3552403 0
3552513 0
3552555 19
3552666 15
3552694 0
3552709 0
3552853 0
3553097 0
3553150 0
3553203 0
3553400 0
3553454 138
3553559 21
3553916 0
3554011 31
3554039 0
3554098 19
3554160 0
3554302 52
3554386 6
3554509 44
3554566 31
3554735 0
3554776 0
3554917 8
3554943 0
3555055 106
3555082 0
3555262 7
3555376 22
3555508 71
3555568 0
3555610 8
3555625 0
3555709 9
3555793 12
3555901 9
3556003 0
3556035 0
3556099 21
3556249 0
3556312 0
3556381 0
3556418 2
3556481 0
3556633 0
3556669 70
3556702 59
3556781 0
3556947 65
3557139 40
3557275 0
3557312 42
3557472 6
3557531 33
3557609 22
3557861 24
3558001 60
3558120 0
3558171 0
3558180 2
3558301 7
3558310 12
3558325 46
3558475 33
3558478 0
3558572 0
3558687 0
3558768 5
3558771 83
3558780 82
3558792 0
3558861 0
3558879 0
3559002 14
3559035 13
3559092 32
3559105 0
3559222 3
3559242 0
3559246 7
3559251 0
3559254 0
3559262 13
3559267 15
3559306 4
3559322 38
3559603 4
3559612 31
3559645 27
3560187 76
3560190 47
3560307 341
3560319 91
3560330 13
3560418 23
3560532 0
3560619 0
3560694 0
3560718 0
3560760 152
3560763 2460
3560856 24
3560891 7
3561079 0
3561096 0
3561108 160
3561123 82
3561156 0
3561405 9
3561509 0
3561615 53
3561621 17
3561933 52
3561977 0
3562134 65
3562185 50
3562294 28
3562413 37
3562586 24
3562792 0
3563008 18
3563029 0
3563095 115
3563140 0
3563203 44
3563212 6
3563388 2
3563545 0
3563576 4
3563625 26
3563635 35
3563791 0
3563798 0
3563809 6
3563851 0
3563870 0
3563900 0
3563998 0
3564008 4
3564042 0
3564052 71
3564080 0
3564106 0
3564120 67
3564267 20
3564314 0
3564393 0
3564420 23
3564493 0
3564708 0
3564821 0
3564875 0
3564920 0
3564966 58
3564981 11
3565090 0
3565098 0
3565227 99
3565500 16
3565509 10
3565518 3
3565683 17
3565726 58
3565756 25
3565864 8
3565870 16
3565895 40
3565899 60
3565952 0
3565975 16
3566011 0
3566040 72
3566336 71
3566420 69
3566491 0
3566586 48
3566679 0
3566808 0
3566904 0
3566976 0
3567067 0
3567133 30
3567196 0
3567235 0
3567238 38
3567269 0
3567651 1
3567687 1
3567695 0
3567748 0
3568082 0
3568442 1
3568455 0
3568550 0
3568576 0
3568814 6
3568827 0
3568945 0
3569391 5
3569462 1
3569570 0
3569727 12
3569796 10
3569877 32
3570271 0
3570458 12
3570479 32
3570629 109
3570718 0
3571028 69
3571085 0
3571229 4
3571451 15
3571498 0
3571523 35
3571622 34
3571755 35
3571844 45
3571958 8
3572117 81
3572204 82
3572325 0
3572362 0
3572376 0
3572388 0
3572402 0
3572410 0
3572473 6
3572527 32
3572674 49
3572701 3
3572787 0
3572952 17
3572958 34
3572966 0
3572971 11
3572996 0
3573374 0
3573617 0
3573659 1
3573675 5
3573681 7
3573705 8
3573761 0
3573917 0
3573923 0
3573936 17
3573940 46
3573947 0
3573957 0
3574019 0
3574223 6
3574236 5
3574424 62
3574440 0
3574454 1
3574502 21
3574699 0
3574865 11
3574892 24
3575018 36
3575364 31
3575430 69
3575513 121
3575518 0
3575525 0
3575536 0
3575552 154
3575882 0
3575906 1
3576038 20
3576086 0
3576110 0
3576257 0
3576462 1883
3576846 2
3576875 0
3576903 0
3576922 0
3577023 0
3577081 0
3577179 0
3577278 19
3577437 0
3577446 0
3577578 24
3577710 0
3577725 4
3577729 1
3577764 0
3577800 57
3577858 0
3577911 0
3578145 0
3578198 105
3578222 30
3578394 6
3578504 0
3578723 60
3578973 0
3579011 2
3579166 0
3579190 0
3579211 0
3579245 0
3579503 32
3579635 40
3579646 0
3579788 0
3579797 11
3580098 0
3580151 0
3580181 1
3580188 0
3580344 29
3580511 0
3580665 0
3580775 0
3580789 0
3580853 0
3580890 26
3580904 0
3581112 0
3581255 0
3581577 0
3581580 0
3581585 0
3581643 35
3581767 34
3581830 0
3581860 0
3582305 0
3582321 0
3582439 2
3582574 142
3582613 8
3582721 10
3582772 127
3582784 0
3582855 0
3582859 0
3582865 0
3582869 0
3582873 0
3583022 0
3583028 0
3583045 0
3583053 0
3583073 0
3583497 0
3583574 23
3583639 0
3583672 0
3583798 0
3583819 0
3583822 0
3583861 0
3583897 0
3583957 0
3584264 0
3584428 0
3584761 4
3584909 0
3585052 46
3585136 0
3585235 0
3585391 11
3585607 0
3585632 0
3585682 0
3586022 0
3586279 40
3586313 0
3586437 0
3586457 18
3586466 0
3586496 0
3586545 0
3586558 0
3586740 0
3587109 5
3587249 0
3587463 0
3587505 0
3587568 9
3587653 0
3587715 0
3587786 0
3587818 0
3587847 0
3587935 0
3587958 0
3587962 37
3587966 0
3588002 7
3588135 0
3588148 0
3588155 20
3588159 75
3588167 0
3588437 5
3588509 30
3588518 0
3588773 49
3589268 0
3589367 0
3589664 0
3589693 0
3589897 0
3590277 0
3590340 0
3590664 42
3590891 27
3590906 0
3590924 0
3590945 0
3590996 0
3591061 0
3591142 0
3591145 0
3591199 0
3591238 63
3591286 0
3591336 0
3591776 0
3591864 0
3591889 78
3591915 0
3591971 0
3592059 0
3592143 34
3592146 0
3592197 0
3592209 0
3592329 0
3592336 13
3592386 9
3592452 46
3592482 0
3592527 0
3592621 0
3592834 0
3593248 0
3593287 0
3593386 0
3593445 0
3594065 3
3594169 0
3594210 0
3594354 0
3594439 0
3594463 55
3594466 58
3594472 58
3594475 0
3594503 0
3594538 0
3594553 0
3594619 79
3594687 0
3594760 17
3594805 0
3594880 0
3594928 0
3594937 0
3595126 19
3595261 0
3595423 6
3595621 0
3595672 0
3595675 0
3595699 0
3595792 0
3595888 0
3595953 0
3596195 0
3596226 0
3596456 0
3596473 0
3596488 22
3596521 0
3596546 14
3596793 6
3596876 0
3596918 0
3596975 74
3597179 10
3597324 1
3597414 0
3597576 2
3597591 162
3597654 0
3597804 0
3597937 0
3597957 0
3598098 19
3598108 0
3598112 1
3598189 23
3598260 0
3598322 0
3598377 0
3598400 27
3598419 0
3598426 0
3598668 0
3598684 27
3598777 0
3598859 0
3598870 0
3598951 0
3599046 0
3599281 30
3599335 0
3599413 0
3599506 3
3599635 0
3599695 7
3600040 0
3600205 20
3600449 6
3600578 0
3600630 9
3600666 12
3600675 0
3600684 73
3600765 10
3600840 0
3601020 0
3601203 10
3601350 0
3601362 67
3601413 44
3601506 76
3601566 30
3601883 0
3601938 19
3602000 63
3602185 0
3602404 0
3602413 0
3602416 0
3602425 12
3602433 0
3602470 0
3602566 0
3602671 0
3602683 0
3602827 6
3602836 0
3602992 0
3603176 0
3603185 2
3603209 2
3603263 0
3603465 0
3603678 0
3603838 24
3603928 26
3603976 0
3604459 50
3604495 0
3604543 0
3604725 25
3604784 0
3604793 32
3605025 0
3605136 0
3605226 16
3605384 0
3605440 0
3605464 0
3605482 9
3605565 0
3605583 6
3605618 0
3605636 28
3605906 10
3606093 18
3606224 3
3606230 0
3606302 0
3606344 1
3606377 12
3606410 0
3606413 25
3606428 0
3606614 2
3606668 26
3606683 0
3606707 0
3606725 0
3606743 0
3606749 0
3606788 8
3606941 0
3607055 0
3607120 0
3607230 0
3607243 0
3607278 4
3607485 5
3607518 0
3607626 0
3607719 0
3607817 0
3608091 0
3608176 0
3608214 0
3608245 0
3608380 0
3608440 3
3608521 0
3608707 13
3608803 0
3608822 0
3608949 17
3609055 0
3609093 0
3609103 52
3609132 19
3609183 0
3609201 0
3609255 0
3609264 0
3609279 0
3609414 0
3609450 0
3609546 15
3609561 18
3609600 0
3609630 16
3609886 0
3610407 32
3610447 0
3610464 0
[truncated: 391,023 more chars]
