# Supplementary material for: A cell wall synthase accelerates plasma membrane partitioning in mycobacteria
Source: eLife. 2023 Sep 4;12:e81924. doi: 10.7554/eLife.81924 (PMC10547480; doi:10.7554/eLife.81924)
Supplement: Figure 2—source data 1. [file elife-81924-fig2-data1.zip › wig/DB2.wig]

# Generated by tpp from 2-3_S7_R1_5M.fastq and 2-3_S7_R2_5M.fastq
variableStep chrom=mc2_155_tamu
62 0
101 0
237 0
240 0
246 0
254 0
353 0
380 6
459 0
478 0
493 0
578 0
673 0
868 0
990 0
1215 0
1507 0
1654 0
1660 0
1720 17
1805 0
1985 0
2084 0
2181 148
2210 0
2240 0
2258 0
2270 0
2367 0
2417 0
2612 0
2756 0
2928 0
3026 0
3083 0
3140 0
3154 0
3269 0
3311 0
3333 19
3368 0
3548 0
4019 0
4318 0
4351 0
4442 0
4454 0
4471 136
4475 0
4491 0
4511 0
4521 0
4624 0
4687 0
4930 0
5020 0
5035 0
5038 0
5143 0
5347 0
5368 0
5479 0
5532 0
5581 2
5853 0
5877 0
5956 0
6126 0
6160 0
6295 1
6334 0
6408 2
6418 0
6570 0
6616 0
6656 0
6732 0
6741 0
6819 0
6828 0
6896 0
6900 0
6927 0
6969 0
7010 0
7035 0
7116 0
7190 0
7254 0
7272 0
7367 0
7380 0
7476 0
7644 0
7743 0
7785 0
8223 0
8250 0
8379 0
8394 0
8499 0
8514 0
8810 0
8814 0
8841 0
8868 0
8913 0
8973 0
9216 47
9226 44
9253 0
9517 7
9737 0
9763 24
9952 19
9981 0
10042 0
10067 0
10077 0
10079 0
10092 0
10108 0
10138 0
10291 2
10300 0
10312 0
10357 0
10393 0
10398 0
10423 51
10570 171
10577 1
10702 38
10846 15
10896 0
10963 0
11011 0
11029 0
11059 0
11128 0
11212 10
11256 0
11377 0
11427 86
11496 0
11596 0
11644 0
11946 0
12088 0
12203 0
12390 120
12597 0
12654 0
12657 33
12711 66
12723 2
12744 0
12781 0
12952 30
13023 1
13225 0
13246 0
13263 1
13270 27
13272 9
13309 23
13373 0
13437 0
13609 0
13841 28
13952 0
14045 0
14138 0
14164 0
14185 0
14332 23
14367 11
14386 0
14392 1307
14404 0
14599 121
14794 41
14831 0
14974 0
15067 0
15147 0
15154 0
15163 5
15180 65
15206 0
15249 0
15252 0
15504 0
15571 0
15617 0
15658 0
15771 0
15866 0
15879 51
15895 136
15933 0
15945 117
15961 0
16015 0
16209 0
16335 0
16444 0
16624 0
16677 0
16870 0
17077 0
17229 0
17408 93
17531 0
17700 0
17804 0
17825 0
17849 48
17930 54
18179 24
18329 0
18372 9
18980 56
19016 53
19208 148
19362 0
19559 38
19805 0
19847 0
20012 4
20021 0
20063 0
20126 10
20141 0
20180 68
20210 0
20282 0
20477 0
20561 67
20825 20
21145 0
21368 0
21451 0
21556 0
21677 72
21830 0
21956 129
21971 16
22025 22
22355 0
22406 61
22442 19
22718 0
22829 0
22990 0
23407 0
23459 0
23716 0
23750 0
23897 0
23918 0
23932 0
23939 1025
24110 0
24375 0
24521 17
24668 53
24698 0
24761 1
25179 0
25280 0
25484 0
25487 10
25520 142
25815 0
25836 0
25868 28
25931 0
26252 0
26588 0
26743 0
26918 0
27065 0
27241 0
27317 0
27326 83
27371 0
27392 2
27456 0
27584 0
27629 20
27690 0
27761 0
27770 2
27785 8431
27866 0
27920 0
27950 0
27998 15
28019 0
28073 0
28112 0
28229 0
28313 33
28331 0
28748 16
29004 0
29228 0
29564 0
29670 0
29690 0
29753 25
30131 65
30170 45
30226 13
30277 0
30425 0
30503 0
30536 0
31187 0
31208 0
31241 2
31280 0
31451 0
31496 0
31639 0
31643 241
31829 55
31838 86
31928 0
32129 24
32180 51
32231 55
32273 95
32435 4
32465 0
32537 0
32585 0
32624 0
32735 0
32801 46
33423 0
33641 0
33704 0
34005 0
34196 0
34259 16
34358 0
34427 0
34618 0
34652 3
34667 0
34685 5
34748 0
34875 0
34981 93
35012 0
35075 0
35138 0
35229 0
35381 0
35449 0
35576 62
35642 97
35696 0
35735 0
35789 0
35850 39
35961 41
36053 10
36200 0
36221 0
36392 0
36419 0
36428 0
36683 0
36728 8
36854 0
36860 60
36869 0
36884 0
37019 55
37049 6
37115 2
37202 0
37313 154
37388 0
37856 0
37862 0
37982 0
38112 0
38228 2
38262 0
38282 19
38353 0
38822 0
38966 0
39209 0
39230 0
39398 0
39419 12
39533 10
39542 8
39629 0
39640 0
39767 0
39816 0
39962 6
40055 0
40070 29
40109 4
40139 0
40208 0
40256 62
40391 12
40394 98
40431 74
40551 0
40792 0
40867 0
40959 0
40961 65
41030 0
41366 0
41402 0
41411 0
41621 0
41764 0
41788 0
41827 0
42031 0
42074 0
42158 0
42217 2
42265 0
42289 74
42409 108
42727 0
42731 0
42736 0
42747 0
42750 0
42856 0
42860 0
42865 0
42875 0
42925 41
43006 113
43019 0
43114 78
43214 45
43316 0
43476 0
43641 111
43719 0
43761 0
43783 0
43790 0
43977 49
44022 82
44073 0
44079 0
44184 0
44202 0
44238 0
44250 102
44400 154
44451 48
44499 0
44538 88
44750 0
44947 0
44958 14
45040 108
45128 10
45233 22
45354 28
45396 21
45483 0
45531 14
45698 0
45782 0
45805 16
45841 245
45844 108
45854 93
45857 0
46096 21
46188 0
46197 30
46207 0
46265 0
46279 0
46285 0
46297 0
46310 0
46385 0
46399 0
46474 0
46557 0
46704 1
46765 4
46770 45
46776 128
47333 208
47345 79
47352 34
47417 0
47426 315
47450 0
47513 0
47540 34
47551 0
47587 0
47617 0
47690 0
47962 0
48216 0
48372 0
48437 0
48487 0
49134 0
49305 0
49416 0
49473 0
49494 0
49548 0
49812 0
49827 0
49869 0
49935 0
50061 0
50098 7
50180 0
50317 0
50567 0
50726 0
50747 0
50801 0
51074 0
51113 0
51119 0
51279 0
51311 0
51528 39
51550 0
51577 0
51659 22
51664 1
51721 15
51724 5
51759 29
51773 8
52203 75
52314 47
52430 36
52572 0
52584 31
52605 1
52623 5
52635 0
52665 9
52713 26
52855 83
52875 0
52973 24
53000 17
53171 0
53336 0
53411 0
53483 0
53507 0
53756 0
53768 0
53828 0
53834 0
54041 0
54092 0
54104 48
54240 0
54748 0
54829 16
54832 11
54839 3
55084 0
55090 0
55255 0
55447 0
55729 0
55783 0
55843 0
55885 12
55916 0
55936 86
55949 33
55997 38
56195 98
56199 17
56242 29
56281 41
56323 0
56342 57
56357 139
56669 0
56726 0
56738 0
56750 0
56777 0
56789 0
56795 0
56819 0
56837 0
56855 0
56879 0
56894 0
56909 0
56924 0
56942 0
56960 0
56987 0
57017 0
57023 0
57038 0
57089 0
57110 0
57122 0
57149 0
57173 0
57188 0
57206 0
57224 0
57242 0
57260 0
57281 0
57305 0
57326 0
57359 0
57371 0
57374 0
57413 0
57423 0
57432 0
57584 0
57611 32
57654 0
57664 3
57674 15
57693 4
57697 9
57701 0
57862 1
57961 4
57973 0
57986 76
58123 0
58369 13
58398 9
58444 12
58453 0
58506 98
58655 0
58886 27
58928 0
59008 184
59012 0
59182 0
59243 0
59293 0
59326 56
59395 0
59516 128
59566 0
59759 165
59788 0
59826 0
59835 0
59860 0
59869 0
59878 0
59887 0
60031 0
60049 1
60066 0
60187 1
60220 0
60339 0
60479 0
60500 7
60524 75
60530 0
60561 0
60587 0
60632 0
60722 0
60842 33
61028 0
61061 0
61118 28
61193 0
61275 0
61361 0
61417 198
61680 0
61961 0
62009 0
62042 0
62129 22
62192 7
62205 0
62345 0
62414 0
62420 0
62600 17
62786 24
62885 47
62945 23
63017 0
63026 0
63140 0
63164 75
63543 40
63571 100
63709 2
63754 79
63775 22
63928 0
64366 25
64726 8
64778 0
64901 0
65193 0
65488 18
65512 315
65626 94
65926 0
65990 0
66054 0
66086 0
66093 0
66117 30
66150 0
66174 0
66217 6
66336 68
66426 2
66438 45
66453 103
66823 17
66891 26
66921 0
67164 100
67695 55
68010 0
68043 0
68067 91
68180 18
68182 0
68196 0
68228 24
68268 6
68354 0
68392 0
68503 67
68599 5
68611 41
68685 0
68706 47
68715 0
68752 122
68847 0
68898 0
69045 122
69279 13
69428 107
69497 39
69529 0
69561 0
69623 0
69744 12
69760 0
69774 0
69859 0
69948 0
69985 12
70144 3
70152 2
70165 0
70276 15
70541 44
70561 0
70581 18
70583 38
70595 0
70637 0
70655 11
70693 0
70720 0
70738 0
70768 24
70772 0
70815 0
70829 0
70837 0
70843 0
71151 0
71537 0
71630 0
71692 122
71708 0
71719 0
71726 0
71731 43
71814 90
71880 19
72226 32
72352 598
72379 19
72545 0
72742 53
72790 5
72804 0
72820 108
73273 106
73411 0
73579 36
73678 5
73756 0
73838 0
73855 0
74088 0
74132 2
74180 118
74184 116
74211 48
74260 75
74267 14
74294 0
74319 0
74332 0
74438 0
74442 0
74567 0
74591 16
74766 30
74962 1
75001 200
75184 212
75322 37
75591 2
75915 80
76109 0
76128 5
76133 10
76143 7
76246 97
76361 0
76470 0
76527 0
76756 1
76881 0
77071 0
77101 16
77260 1
77371 35
77415 107
77427 0
77643 0
77769 61
77904 0
77922 0
78013 57
78094 0
78177 40
78181 4
78199 0
78242 0
78265 52
78332 0
78346 3
78550 0
78667 0
78835 0
78930 0
78936 0
79039 8
79117 22
79234 0
79315 0
79477 0
79631 89
79639 0
79769 119
79800 24
79838 0
79904 13
79943 15
80026 0
80044 0
80060 0
80196 0
80225 11
80489 39
80561 51
80624 0
80816 0
80879 97
80882 65
80906 0
81177 0
81289 0
81397 8
81406 40
81469 0
81857 0
81961 1
82036 34
82138 193
82277 0
82393 18
82462 120
82536 4
82773 0
82816 0
82958 1
83038 0
83091 0
83107 87
83182 0
83197 51
83268 1
83301 0
83314 150
83392 31
83455 5
83586 0
83656 52
83689 44
83809 0
83833 0
83983 0
84046 0
84302 162
84304 136
84349 0
84406 58
84544 0
84907 11
85045 25
85096 6
85099 0
85218 17
85240 43
85297 0
85502 189
85538 167
85573 0
85605 4
85628 0
85897 28
86026 25
86071 24
86219 0
86875 0
86982 93
87010 6
87242 132
87343 76
87359 0
87480 0
87646 0
87721 47
87749 37
88228 13
88316 65
88361 10
88409 20
88613 0
88631 0
88679 6
88745 1
88748 51
88904 0
89036 15
89290 14
89497 0
89734 72
89810 0
89983 0
90075 0
90391 0
90508 131
90658 0
90688 0
90720 0
90734 60
90767 42
90771 79
90820 220
90830 108
90842 0
90902 0
90985 0
91055 49
91081 217
91085 189
91171 7
91216 95
91296 392
91336 0
91338 28
91358 100
91378 20
91464 40
91621 0
91669 1
91735 0
91752 7
91995 0
92009 0
92063 0
92152 5
92155 0
92170 0
92195 9
92261 0
92303 0
92313 0
92362 0
92400 17
92426 0
92441 0
92452 9
92456 0
92471 0
92490 0
92508 0
92530 0
92541 0
92555 0
92575 0
92605 0
92609 12
92615 0
92617 0
92812 3
92918 0
92924 26
92958 0
92970 18
92991 0
93118 0
93166 0
93207 0
93245 0
93249 0
93253 44
93396 82
93409 0
93415 0
93439 0
93442 23
93518 0
93577 3
93579 4
93583 0
93600 0
93616 0
93640 0
93681 0
93685 0
93733 0
93739 0
93750 0
93802 14
93819 86
93849 0
93898 163
93900 0
93915 23
94003 24
94131 0
94260 0
94336 2
94393 37
94458 4
94730 0
94742 49
94780 59
94935 48
95050 0
95118 0
95161 0
95198 0
95228 0
95239 94
95288 46
95374 35
95418 64
95440 33
95481 104
95493 0
95548 0
95664 2
95674 32
95743 44
95791 74
95872 41
95980 2
96139 156
96342 0
96398 15
96411 8
96429 30
96690 0
96828 81
96858 65
96937 77
96957 49
97046 8
97233 165
97392 3
97500 51
97581 65
97629 51
97698 43
97708 1
97824 0
97879 0
97891 103
97932 104
98026 42
98134 3
98293 184
98480 9
98569 59
98589 67
98668 73
98698 101
98836 1
99097 63
99115 4
99128 7
99184 0
99296 0
99364 0
99407 0
99444 0
99474 0
99485 68
99534 63
99620 12
99664 68
99674 32
99699 0
99730 26
99732 0
99770 0
99796 0
99815 4
99923 76
99994 16
100028 0
100132 0
100166 87
100228 0
100237 11
100259 40
100283 66
100402 0
100483 69
100592 42
101279 65
101357 46
101400 51
101423 0
101438 7
101442 313
101458 0
101486 104
101490 50
101583 32
101605 85
101622 5
101625 0
101658 0
101660 0
101748 0
101752 42
101833 0
101873 2
101888 0
101987 16
102072 9
102119 0
102127 98
102152 0
102160 130
102220 92
102339 0
102490 0
102583 0
102772 0
102791 48
102795 34
102808 0
102817 0
102831 0
102838 20
102894 0
102936 6
103038 121
103056 0
103080 163
103140 0
103260 0
103289 0
103424 45
103605 13
103609 193
103731 0
103743 0
103848 0
103863 98
103973 0
103989 0
103996 0
104133 23
104150 27
104407 0
104544 0
104594 0
104615 0
104729 143
104918 32
104927 0
104981 0
105188 8
105242 79
105266 137
105350 0
105458 0
105479 0
105521 0
105680 0
105799 0
105870 0
106025 2
106099 75
106204 96
106318 50
106350 0
106396 76
106516 20
106663 79
106714 13
106904 0
107122 10
107232 29
107322 31
107463 44
107497 0
107547 0
107565 71
107723 0
107729 27
107834 33
108004 289
108030 0
108302 49
108648 0
108680 16
108749 0
108851 0
108914 137
109107 0
109280 231
109321 0
109634 0
109654 0
109960 1
110020 0
110054 0
110392 19
110789 0
110982 9
111437 0
111507 25
111588 25
111646 0
111682 0
111720 15
111752 0
111982 62
112005 11
112130 0
112296 32
112345 151
112634 97
112950 0
113030 102
113113 0
113374 0
113394 0
113396 0
113402 25
113414 0
113427 0
113537 0
113636 66
113699 71
113906 64
114017 0
114104 215
114287 0
114341 77
114474 0
114521 0
114681 3
114701 7
114807 0
115157 0
115161 750
115698 0
115712 0
115877 0
115944 0
115968 52
116025 0
116063 0
116170 0
116380 0
116526 0
116604 41
116610 72
116726 0
116741 82
116762 0
116819 88
116852 296
117029 65
117050 2
117056 160
117091 265
117116 0
117141 0
117155 72
117195 9
117247 8
117269 94
117313 0
117319 0
117349 23
117375 0
117413 0
117479 118
117487 0
117490 25
117503 96
117787 0
117793 0
117845 122
117854 7
117983 0
117987 0
117996 0
118046 0
118263 32
118277 0
118284 31
118296 43
118322 0
118431 40
118479 59
118587 109
118655 0
118692 50
118782 67
118960 39
118975 77
119087 188
119213 156
119227 112
119246 129
119249 0
119318 0
119351 0
119381 27
119537 39
119605 0
119726 61
119894 2181
120029 0
120105 142
120115 6
120207 31
120209 66
120311 0
120455 86
120584 50
120603 0
120620 6
120629 18
120737 226
120800 275
120896 152
120917 0
121112 67
121131 0
121150 0
121166 0
121265 6
121391 0
121481 41
121484 71
122003 0
122081 0
122092 0
122176 78
122269 0
122364 0
122711 0
123023 60
123138 134
123158 0
123274 99
123569 23
123720 42
123769 0
123784 17
123915 4
123951 52
124269 130
124284 65
124548 21
124757 92
125390 200
125636 0
125765 38
125774 29
125831 86
125877 20
125900 0
126029 52
126032 24
126044 20
126290 0
126368 20
126644 28
126695 49
126767 145
126829 48
126980 45
127037 0
127107 15
127159 0
127162 0
127166 0
127269 0
127548 33
127845 0
128023 10
128034 0
128266 0
128374 0
128620 46
128662 0
128753 0
128798 0
128884 0
128905 132
128942 15
129071 0
129136 17
129157 0
129199 2650
129574 0
129649 92
129913 0
129986 17857
130052 14
130095 23
130109 32
130131 0
130162 10
130238 0
130343 60
130499 0
130535 83
130810 0
130838 0
130867 75
131060 20
131072 17
131129 56
131210 0
131249 0
131390 22
131454 24
131484 0
131540 10
131574 37
131654 1
131681 3
131774 0
131813 12
131866 0
131918 0
132054 0
132068 32
132206 133
132335 7
132494 17
132503 34
132590 8
132688 77
132825 0
133020 1
133146 0
133173 22
133254 8
133347 433
133356 1416
133446 52
133747 0
133815 0
134035 0
134118 28
134172 8
134233 147
134388 135
134391 11
134727 65
134772 19
134982 202
135006 196
135030 29
135081 22
135297 0
135394 0
135564 14
135608 112
135621 0
135698 0
135783 0
135813 341
135815 173
135875 6
135885 8
135903 9
136071 39
136083 40
136353 37
136536 42
136563 105
136671 38
136710 70
136855 0
136861 0
136966 0
137132 0
137195 0
137204 0
137225 374
137372 68
137615 0
137690 0
137760 0
137807 43
137815 0
137927 0
137996 10
138128 174
138260 0
138377 0
138653 7
138809 40
138897 14
139164 159
139415 5
139675 0
139730 0
139826 0
139886 0
139961 0
139975 0
140006 0
140126 0
140477 0
140485 1
140503 8
140524 0
140638 80
140713 148
140758 57
140839 12
140851 174
140860 178
140923 1
141097 13
141127 37
141150 0
141158 0
141172 0
141176 0
141198 0
141200 0
141211 0
141226 0
141586 0
141699 153
141702 38
141729 17
141740 24
141752 39
141767 17
141830 24
141860 26
141895 56
141913 389
141953 5
142049 0
142109 19
142115 44
142118 44
142142 23
142151 73
142223 70
142283 1
142301 117
142337 7
142364 122
142415 81
142448 42
142472 2
142732 86
142924 0
142960 27
143113 0
143310 0
143344 75
143398 0
143419 0
143429 0
143451 0
143466 0
143473 0
143479 0
143541 0
143557 0
143619 11
143654 106
143678 187
143933 11
143954 107
143984 17
144029 66
144111 0
144257 6
144314 0
144404 7
144494 24
144619 0
144685 0
144991 96
145006 52
145045 0
145126 50
145219 0
145235 0
145264 110
145267 0
145279 0
145501 0
145723 0
145757 27
145897 0
146028 0
146149 112
146272 27
146332 79
146489 0
146580 0
146590 10
146768 0
146868 0
147028 0
147397 0
147433 8
147538 0
147614 4
147922 38
148081 4
148147 0
148177 0
148296 0
148346 0
148357 0
148369 0
148371 0
148561 61
149001 0
149428 7
149624 48
149627 18
149732 0
149810 245
149882 21
149960 0
149968 13
150058 0
150106 0
150184 0
150187 0
150431 26
150508 77
150599 0
150617 11
151137 22
151183 0
151217 120
151251 322
151305 140
151593 8
151726 1
151734 0
151812 151
152013 0
152400 0
152427 0
152514 10
152571 180
152662 35
152754 10
152939 14
152954 4
152994 0
153014 0
153017 0
153027 0
153129 0
153403 79
153633 209
153635 0
153660 61
153759 0
153826 125
153900 114
153906 103
154057 0
154390 16
154441 75
154498 0
154519 58
154528 99
154618 3
154627 4
154683 240
154735 0
154768 6
154829 187
155078 0
155144 71
155395 14
155447 107
155566 0
155603 3
155657 0
155690 0
155738 16
155783 29
155789 45
155885 0
155921 0
155960 188
156006 0
156115 0
156295 0
156319 0
156799 0
156907 16
156928 1
157014 10
157061 0
157152 14
157155 0
157205 0
157272 7
157328 0
157425 4
157434 105
157935 0
158181 0
158253 0
158274 0
158601 55
158724 8
158742 0
158775 12
158799 0
158904 0
158985 64
159054 0
159537 0
159684 0
159714 0
159750 21
159810 0
159843 0
160119 0
160297 21
160378 0
160436 15
160715 0
160771 0
161159 0
161237 0
161523 143
161559 170
161598 44
161619 0
161694 0
161703 88
161799 31
162273 104
162446 0
162477 0
162524 109
162528 142
162581 0
162594 55
162621 0
162824 204
162852 105
162882 170
162927 70
162947 11
163050 111
163151 28
163331 0
163355 2
163455 131
163468 0
163496 0
163538 63
163753 20
163977 0
164007 0
164113 0
164206 0
164266 138
164329 4
164574 0
164736 0
164760 10
164793 51
165314 0
165446 0
165515 0
165596 5
165668 0
165742 0
165788 0
165842 0
165851 0
165938 5
166294 0
166347 0
166477 86
166609 39
166748 0
166767 0
166840 152
166866 13
166990 0
167074 54
167101 19
167179 0
167187 0
167384 0
167767 26
167848 22
168382 0
168386 0
168398 0
168435 0
168463 0
168503 17
168505 75
168534 0
168543 13
168600 119
168798 0
168807 0
168843 0
169156 0
169272 80
169320 0
169360 0
169371 0
169433 0
169494 0
169560 113
169608 0
169635 5
169677 0
169692 0
169800 0
169910 11
169916 0
169938 0
169996 0
170010 0
170013 31
170157 78
170244 42
170250 58
170253 16
170292 0
170626 0
170838 0
170856 0
170898 43
171013 0
171017 0
171021 0
171031 0
171040 0
171049 0
171061 0
171070 0
171092 249
171348 0
171407 5
171598 22
171629 0
171668 7
171896 0
171909 0
172038 0
172307 157
172325 0
172357 10
172406 0
172426 0
172606 0
172801 0
172873 0
172954 0
172984 119
173351 0
173371 0
173488 0
173721 0
173816 1
173908 0
173926 4
174249 100
174375 0
174529 0
174675 0
174765 0
174793 0
174836 0
174930 0
174983 0
175082 0
175188 0
175435 0
175448 0
175453 0
175464 0
175475 0
175502 7
175529 0
175536 0
175538 3
175593 0
175657 161
175761 0
175791 0
175875 0
175899 0
175986 0
176084 0
176241 0
176565 0
176639 22
176722 43
176831 0
176905 0
177050 0
177263 0
177976 0
178273 0
178306 0
178530 102
178557 0
178570 0
178577 0
178584 0
178651 253
178705 31
178907 0
178997 0
179113 0
179125 0
179163 0
179314 3
179607 103
179618 0
179680 0
179688 0
179700 0
179754 0
179822 15
179833 61
179896 0
180106 2
180157 0
180164 0
180241 11
180424 35
180478 26
180931 0
181048 0
181125 0
181150 0
181195 0
181264 29
181294 0
181451 0
181528 14
181586 0
181605 0
181695 38
181935 58
182039 2
182093 85
182131 0
182187 2
182199 0
182208 30
182319 119
182325 110
182357 0
182403 15
182484 0
182724 0
182778 0
182806 0
183087 0
183266 37
183309 8
183386 20
183475 0
183510 0
183560 0
183731 22
184025 6
184031 19
184046 0
184172 137
184225 0
184346 4
184469 0
184535 0
184571 1
184989 0
185102 0
185281 66
185380 0
185386 55
185434 19
185695 44
185747 0
185821 0
186007 111
186091 0
186526 0
186553 0
186556 61
186733 0
186982 0
187092 0
187138 0
187150 25
187411 2
187437 0
187600 0
187615 0
187622 0
187681 10
187853 0
187946 0
187998 0
188084 7
188133 0
188270 0
188351 0
188410 0
188595 0
188637 7
188667 0
188723 0
188742 0
188918 0
188928 0
188976 177
189038 54
189303 0
189336 6
189372 18
189606 0
189612 0
189620 21
189704 15
189711 9
189734 1
189769 18
189781 0
189789 0
189794 0
189806 0
189829 0
189862 0
189900 0
189910 0
189919 0
189926 0
189964 0
190165 9
190201 88
190270 175
190343 4027
190738 178
190804 315
190853 20
190988 58
190991 6
191004 16
191201 19
191357 1
191435 20
191437 6
191449 23
191464 9
191531 0
191559 0
191583 0
191596 0
191653 0
191660 0
191746 0
191905 28
191936 0
191974 74
191986 98
192016 66
192124 52
192133 41
192555 0
192577 202
192595 241
192631 0
192682 0
192689 131
192715 59
192717 54
192760 0
192784 0
192799 87
192991 10
193090 38
193123 41
193208 0
193215 0
193232 0
193281 0
193283 0
193290 0
193419 28
193536 489
193568 0
193596 0
193601 0
193628 0
193646 10
193677 28
193769 0
193915 113
194101 89
194130 32
194134 163
194152 131
194290 67
194413 0
194518 17
194524 78
194923 35
195009 0
195025 9
195032 0
195087 0
195205 0
195215 54
195238 0
195331 13
195337 5
195343 0
195565 0
195591 0
195610 50
195621 0
195694 0
195704 0
195727 17
195748 56
195778 0
196018 198
196204 9
196279 2
196309 0
196335 29
196339 49
196351 32
196383 0
196420 0
196432 0
196625 329
196629 117
196735 0
196825 35
196843 105
196888 7
196940 16
197179 0
197200 48
197524 0
197663 0
197718 0
197961 0
197999 0
198029 0
198049 6
198153 0
198183 0
198185 14
198189 40
198215 29
198232 0
198241 0
198506 0
198664 5
198732 0
198897 67
199018 67
199061 123
199120 0
199151 0
199324 0
199336 89
199498 0
199753 25
200152 60
200254 0
200462 0
200615 23
200681 100
200853 0
200937 80
200999 0
201140 0
201334 14
201420 0
201481 0
201550 0
201572 0
201655 49
201657 0
201683 75
201868 0
201886 0
201898 0
201937 0
202153 0
202311 0
202426 0
202537 36
202539 0
202700 0
202898 0
203041 0
203088 0
203586 0
203632 0
203644 34
203852 13
203859 0
204010 0
204166 0
204178 0
204183 0
204190 0
204202 0
204275 0
204461 17
204617 0
204693 3
204731 36
204740 0
204806 16
204809 80
204825 0
204920 0
204956 0
205085 35
205100 59
205170 90
205321 0
205342 13
205519 0
205618 0
205699 0
205708 0
205734 7
205737 12
205794 0
205900 40
206068 0
206103 509
206107 0
206140 0
206170 0
206239 0
206278 0
206296 11
206329 0
206352 50
206733 0
206766 0
206778 0
206931 0
206975 0
207330 8
207333 0
207387 0
207468 0
207533 0
207665 13
207772 3
207831 0
207891 53
207929 0
208116 0
208188 0
208303 54
208564 0
208583 0
208732 0
208917 7
209047 0
209088 0
209154 46
209196 41
209397 62
209454 25
209457 68
209499 142
209709 83
209715 144
209970 0
210100 0
210207 50
210222 89
210234 0
210322 0
210330 0
210471 108
210555 0
210567 0
210609 0
210628 39
210633 0
210770 0
210795 0
210909 68
211089 65
211137 23
211140 57
211260 0
211384 0
211637 147
211679 102
211914 134
211918 76
211920 116
211927 22
211961 6
211991 6
212065 8
212081 0
212083 13
212569 27
212584 113
212617 90
212632 0
212668 0
212737 0
212878 0
212923 85
212964 18
213016 45
213160 0
213226 0
213416 0
213467 0
213470 171
213484 21
213493 22
213545 0
213687 0
213759 0
213869 8
214049 0
214381 168
214393 134
214495 12
214501 2
214528 47
214764 0
214789 0
214843 167
215173 104
215216 0
215227 145
215233 72
215275 0
215286 44
215422 31
215428 19
215455 23
215500 0
215542 7
215562 177
215644 99
215707 15
215733 0
215751 38
216011 18
216127 0
216788 0
216807 0
216815 2
216819 0
216835 0
216841 0
216872 0
217115 13
217125 35
217192 0
217244 43
217479 33
217491 0
217767 26
218025 115
218262 73
218311 14
218349 0
218484 94
218675 0
218803 64
218869 57
218890 0
219082 0
219140 0
219193 0
219205 0
219410 0
219445 0
219468 408
219471 160
219499 0
219570 0
219666 73
219744 0
219756 0
219792 31
219798 0
219873 11
220011 67
220128 0
220215 376
220239 411
220302 80
220338 54
220351 0
220575 35
220614 0
220617 10
220842 2
220938 0
220954 0
220988 10
221088 0
221154 11
221176 0
221190 0
221203 0
221269 0
221313 0
221335 0
221425 0
221438 121
221498 0
221531 45
221632 5
221639 63
221696 0
221728 0
221803 5
221820 0
222076 25
222144 21
222238 28
222292 0
222380 17
222584 0
222624 0
222680 22
222935 0
222962 228
222966 40
223133 0
223283 0
223467 0
223727 0
223935 0
223983 0
224220 13
224338 16
224462 12
224612 0
224623 0
224683 0
224722 0
224767 9
224783 0
224829 0
224836 9
224862 0
224876 0
224896 0
224916 0
224941 0
224970 0
224987 58
224989 0
225002 0
225012 0
225024 0
225033 0
225081 0
225089 0
225113 0
225177 0
225203 0
225222 0
225305 0
225379 0
225854 31
225916 0
226255 0
226303 16
226402 0
226561 0
226642 0
226729 4
226780 120
226783 72
226825 31
226927 0
226969 14
227319 0
227363 0
227373 0
227502 0
227553 0
227710 57
227861 30
227890 3
227923 75
227961 0
228128 133
228208 0
228499 180
228823 30
228943 218
228964 1
229105 41
229207 178
229410 9
229443 42
229572 24
229578 212
229597 0
229680 152
229717 147
229744 0
229827 81
229940 115
230074 58
230121 23
230149 0
230165 0
230215 0
230372 11
230507 0
230822 34
230847 0
231068 0
231089 76
231365 57
231408 0
231447 0
231579 0
232024 0
232253 23
232341 4
232372 4
232412 6
232456 56
232483 0
232691 0
232705 40
232715 0
232761 0
232805 0
232842 8
233222 4
233303 30
233321 22
233417 151
233503 0
233549 39
233576 0
233681 0
234114 0
234317 30
234326 0
234458 0
234704 2
234794 98
234824 11
234860 0
234887 89
234899 8
235031 15
235166 91
235311 0
235339 0
235356 0
235570 0
235636 0
235639 8
235648 0
235735 0
235738 13
235753 7
235791 0
235872 13
235965 0
236123 0
236272 25
236293 22
236317 204
236369 0
236461 3
236491 38
236575 0
236600 88
236606 0
236635 113
236764 0
236798 0
236833 0
236923 0
236977 10
236986 0
237065 0
237145 14
237152 0
237160 0
237164 16
237178 0
237182 0
237204 0
237245 0
237257 0
237426 0
237512 235
237519 0
237605 5
237743 110
237827 1
237947 0
238000 30
238190 0
238272 0
238439 17
238538 128
238856 163
238901 60
238988 0
239054 9
239365 70
239420 157
239627 0
239677 15
239851 0
239956 60
240037 28
240089 64
240121 37
240143 0
240147 461
240293 0
240299 0
240398 0
240411 21
240489 0
240510 0
240540 11
240897 0
240963 0
241188 0
241236 155
241282 0
241317 13
241323 14
241353 52
241690 2
241750 0
241918 10
241932 0
241969 0
242068 0
242078 32
242200 93
242368 85
242371 21
242476 0
242609 24
242626 82
242638 21
242668 0
242875 0
242915 17
242942 130
243104 17
243218 1
243341 72
243395 0
243414 45
243469 1
243478 0
243496 0
243541 0
243568 15
243613 229
243799 50
243898 38
244174 28
244232 34
244471 6
244512 75
244578 0
244611 0
244614 0
244631 0
244643 0
244735 39
244848 137
245011 0
245115 110
245148 10
245151 0
245253 0
245272 0
245410 288
245488 42
245524 0
245596 114
245617 25
246002 18
246052 84
246094 0
246115 222
246166 0
246193 57
246275 21
246333 91
246347 82
246417 15
246474 41
246495 45
246540 54
246578 40
246714 0
246726 0
246738 0
246787 0
246900 0
247110 0
247122 0
247331 0
247523 0
247559 42
247589 0
247634 2
247733 0
248073 80
248108 6
248202 0
248445 170
248520 110
248526 0
248565 4
248590 0
248607 26
248799 0
248856 0
248987 0
249122 0
249200 0
249353 0
249413 0
249443 0
249475 21
249571 71
249657 0
249717 0
249888 108
250327 31
250469 35
250697 273
250748 28
250949 0
251225 0
251243 3
251261 0
251267 7
251477 127
251726 7
251759 0
251774 25
251786 0
252026 80
252119 335
252122 56
252164 0
252172 0
252188 0
252260 35
252263 0
252350 0
252464 130
252563 119
252575 51
252692 102
252695 160
252913 13
252965 75
253231 162
253264 139
253273 93
253392 8
253465 0
253593 11
253595 5
253605 0
253632 6
253829 49
253832 0
253891 0
254221 0
254255 0
254307 9
254395 0
254429 0
254558 0
254640 0
254672 0
254792 0
255112 0
255179 83
255185 66
255237 44
255291 0
255303 0
255461 15
255563 0
255575 0
255800 0
256034 7
256104 195
256184 6
256372 0
256511 0
256850 54
256986 25
257012 0
257034 0
257202 0
257333 16
257396 0
257417 0
257438 0
257444 16
257522 78
257574 0
257619 88
257643 0
257821 0
257914 0
257940 0
258648 158
258825 29
259047 0
259181 0
259298 345
259336 0
259349 0
259355 100
259400 0
259421 84
259441 0
259464 0
259490 77
259692 0
259746 17
259889 39
260038 0
260137 36
260233 0
260491 130
260627 0
260746 60
260821 0
261103 0
261160 0
261280 0
261289 0
261315 171
261332 180
261434 137
261698 191
261833 436
261923 5
262034 0
262160 130
262163 117
262208 58
262238 67
262382 78
262439 113
262478 6
262491 78
262616 47
262811 2
262922 112
263009 0
263075 79
263162 92
263165 40
263255 9
263267 40
263276 0
263309 0
263330 0
263423 0
263495 111
263594 17
263726 71
263849 147
263954 145
263990 0
264029 314
264077 0
264110 27
264266 298
264362 82
264410 20
264594 11
264688 6
264790 0
264937 0
265009 74
265293 82
265500 0
265796 25
265891 30
265924 0
265945 0
265964 14
265968 0
265996 0
266010 0
266055 22
266126 3
266156 0
266191 123
266209 13
266824 0
266884 4
267176 59
267322 0
267451 0
267489 7
267583 4
267623 75
267633 16
267636 0
267921 44
267966 300
267975 0
267996 49
268011 0
268390 57
268444 145
268521 0
268539 95
268657 0
268933 0
268969 10
269056 10
269221 97
269233 0
269299 20
269352 0
269394 0
269404 0
269566 0
269737 0
269788 15
269878 0
270018 56
270101 15
270258 51
270261 18
270295 1
270369 153
271035 36
271107 2
271233 9
271914 18
272052 183
272196 3
272277 161
272466 22
272515 0
272592 0
272703 1
272859 1
272995 0
273022 102
273036 0
273065 0
273090 0
273103 0
273129 321
273158 24
273233 1
273464 30
273554 212
273866 0
273950 7
273958 2
273966 0
273980 0
274075 0
274100 17
274200 25
274287 0
274392 7
274605 0
274751 32
275006 26
275051 51
275117 82
275208 0
275491 0
275593 0
276857 0
276869 88
276886 30
277024 0
277181 66
277190 0
277232 0
277343 0
277349 122
277379 0
277395 0
277409 0
277693 25
277763 7
277871 45
278063 0
278206 42
278338 0
278383 0
278573 0
278730 50
278781 0
278797 0
278860 0
278863 33
279100 77
279166 102
279173 0
279223 3
279228 0
279266 0
279308 0
279573 0
279773 5
279880 0
279924 0
279951 0
280072 1
280372 0
280383 7
280984 0
281263 0
281316 0
281410 0
281440 0
281487 0
281559 0
282064 0
282132 0
282145 0
282474 0
282606 0
282654 0
282667 0
282972 0
283242 0
283293 0
283318 0
283335 0
283383 0
283395 0
283425 0
283433 0
283536 0
283584 0
283634 0
283661 0
283671 58
283782 25
283892 0
283931 0
284021 74
284023 4
284222 4
284280 47
284306 0
284382 10
284646 10
284780 0
285026 96
285054 18
285064 0
285088 11
285664 0
285878 0
286079 4
286489 22
286594 0
286718 0
286759 0
286912 0
287005 11
287030 74
287576 0
287620 0
287637 335
287647 0
287716 435
287730 0
287737 0
287754 0
287791 26
287848 0
287939 29
288014 122
288152 96
288182 37
288257 28
288413 441
288464 0
288497 1
288593 412
288731 24
288971 153
289217 54
289232 21
289408 92
289631 0
289654 144
289658 83
289689 41
289693 168
289821 0
289833 57
289845 60
289860 124
290214 0
290305 0
290424 0
290460 15
290620 11
290673 0
290733 16
290901 9
290904 81
290946 88
291090 0
291159 0
291282 0
291303 0
291308 0
291489 0
291591 25
291594 20
291771 0
291843 0
291861 63
291867 31
291918 0
292104 49
292167 5
292191 0
292459 0
292566 2
292783 0
293014 72
293151 0
293199 0
293355 0
293441 0
293611 0
293816 0
293825 0
293874 30
293894 21
293924 18
294047 19
294050 161
294263 42
294275 0
294314 48
294380 920
294644 0
294723 5
294770 52
295010 16
295181 0
295229 0
295301 0
295338 0
295472 0
295605 98
295888 0
295906 0
296366 0
296744 0
296773 0
296951 0
297034 0
297160 0
297221 0
297287 85
297314 7
297379 0
297400 0
297414 0
297760 0
297830 0
297947 12
297981 0
298343 0
298426 0
298539 9
298814 0
298935 20
299040 0
299250 0
299282 0
299302 137
299356 0
299374 0
299380 10
299509 0
299785 0
299827 0
299864 50
299880 0
300109 8
300245 3
300322 0
300423 0
300628 0
300688 0
300714 0
300890 0
301048 14
301128 3
301302 27
301402 0
301441 0
301447 0
301596 68
301716 0
301778 0
301810 0
301880 0
301898 0
301961 3
302006 9
302177 0
302262 4
302303 0
302438 0
302566 0
302634 0
302775 0
302796 128
302870 0
302916 1
302944 0
303003 1
303029 0
303140 86
303171 69
303266 0
303299 0
303311 0
303325 0
303360 2
303400 33
303437 0
303499 0
303634 0
303652 0
303742 17
304037 0
304171 0
304204 0
304339 0
304417 0
304423 17
304531 0
304552 0
304981 147
305035 0
305092 0
305229 0
305272 0
305340 0
305513 40
305546 11
305568 0
305676 0
305685 0
305707 0
305715 0
305754 132
305770 0
305804 0
306044 88
306090 0
306098 0
306114 0
306547 0
306863 0
306980 45
307067 0
307111 0
307204 0
307232 0
307292 0
307451 0
307498 1188
307563 7
307618 0
307678 0
307686 0
307759 0
308227 75
308473 0
308719 83
308824 9
308839 0
308842 0
309001 0
309010 0
309215 0
309261 0
309357 0
309405 76
309567 20
309684 70
309729 0
309756 0
309933 0
310182 0
310242 123
310368 0
310374 62
310396 0
310403 0
310424 0
310434 0
310483 0
310492 0
310494 0
310498 0
310540 0
310552 0
310560 0
310586 0
310609 0
310749 0
310791 0
310833 0
310839 0
310871 0
310902 0
310931 0
311037 31
311280 0
311358 0
311472 0
311562 0
311568 0
311646 0
311721 0
311733 0
311808 0
311895 51
311904 0
312021 0
312048 0
312072 0
312096 11
312125 0
312510 0
312599 0
312630 2
312698 0
312729 7
312903 0
312927 0
313011 99
313203 7
313263 7
313269 0
313289 0
313323 70
313373 137
313627 0
313709 0
313719 0
313730 0
313772 0
313796 23
313930 0
313938 0
313973 35
313985 0
314170 0
314279 0
314324 31
314554 0
314699 0
314806 111
314820 112
314833 52
314891 18
314940 0
314979 8
315021 54
315081 0
315099 0
315102 0
315111 0
315231 27
315284 32
315311 53
315698 0
315708 0
315726 0
315756 0
316061 0
316142 8
316262 0
316298 52
316436 0
316447 0
316475 0
316535 0
316555 0
316628 0
316736 38
316808 0
316824 0
316839 0
317080 0
317183 0
317185 3
317284 0
317326 39
317500 0
317504 0
317513 0
317518 0
317527 0
317532 0
317535 0
317541 0
317643 5
317674 52
317854 0
317914 0
317973 0
318091 0
318420 0
318531 0
318555 0
318815 0
318855 0
318870 0
318872 0
318882 0
319012 0
319431 0
319668 0
319671 0
319809 0
319848 131
319854 0
319926 14
319982 0
320015 0
320067 72
320125 0
320135 0
320256 0
320310 0
320531 15
320549 0
320664 0
320675 0
320729 0
320938 0
320966 5
320975 0
321221 0
321355 0
321357 0
321359 0
321422 0
321635 0
321749 168
321820 0
321890 20
321986 0
322226 0
322294 0
322448 0
322592 0
322646 0
322692 0
322802 0
322871 0
322943 10
323144 0
323185 0
323195 0
323228 0
323237 0
323369 0
323411 0
323501 0
323562 0
323675 0
323784 18
323835 0
323847 0
323886 0
323970 0
324043 0
324112 0
324130 0
324250 0
324265 0
324295 0
324301 8
324310 4
324322 0
324380 0
324472 31
324478 0
324625 0
324628 0
324688 0
324715 16
324904 0
325090 0
325171 0
325228 0
325308 0
325471 0
325511 0
325555 0
325609 0
325786 0
325893 0
326064 0
326269 0
326280 0
326466 0
326548 0
326564 0
326646 0
326907 0
326968 32
326970 0
327136 0
327143 0
327193 5
327601 0
327679 0
327753 0
327808 0
327948 0
328093 0
328151 0
328181 0
328193 8
328291 0
328378 0
328492 0
328551 0
328582 6
328678 0
328808 0
328923 0
329037 14
329100 0
329139 0
329184 0
329304 0
329442 0
329511 3
329541 3
329556 0
329562 26
329571 0
329656 4
329811 0
329853 10
329895 0
329919 3
329952 34
329985 0
330105 0
330174 0
330189 0
330360 0
330441 0
330468 0
330498 0
330544 0
330621 2
330640 0
330647 0
330654 0
330702 0
330897 110
330924 0
330957 0
330960 6
330975 0
330987 0
331110 0
331290 0
331347 0
331416 0
331455 6
331482 0
331530 0
331572 0
331650 0
331746 0
332180 0
332389 0
332689 514
332707 0
332791 0
333091 0
333202 4
333280 0
333422 42
333572 0
333614 12
334102 0
334187 0
334262 0
334391 0
334538 0
334605 0
334628 9
334637 0
334646 0
334880 0
334934 0
335063 0
335084 0
335150 3
335225 0
335280 0
335285 0
335335 0
335393 0
335466 0
335562 0
335733 0
335868 15
335898 4
336051 163
336060 1
336156 0
336648 56
336722 48
336739 12
336993 0
337466 112
337504 0
337517 146
337526 5
337667 99
337682 0
337697 0
337814 0
337896 0
337902 0
337945 0
337958 21
338020 45
338203 39
338209 100
338233 35
338368 39
338458 0
338527 11
338581 0
338653 21
338879 26
338990 0
339337 0
339344 0
339362 0
339600 0
339608 0
339680 5
339707 0
339821 0
339824 147
339848 0
339920 0
339971 118
340004 109
340126 0
340208 112
340334 0
340412 0
340424 0
340460 0
340511 0
340544 1
340559 74
340616 43
340637 48
340850 62
340973 0
341465 42
341516 25
341546 129
341907 51
341952 0
342008 0
342042 0
342129 0
342165 0
342195 0
342246 0
342468 0
342475 0
342504 0
342615 0
342726 56
342736 15
342845 0
342866 0
342911 0
342974 0
342983 0
343020 0
343180 0
343235 0
343584 0
343682 0
343878 0
343904 0
344061 11
344142 28
344190 70
344249 0
344290 0
344453 0
344560 74
344619 0
344724 73
344951 1
345221 3
345236 0
345368 38
345554 7
345707 1
345734 0
346014 0
346118 1
346157 149
346310 64
346465 0
346600 9
346636 0
346852 32
346948 0
346987 5
347173 58
347176 81
347223 19
347317 13
347503 6
347569 0
347695 0
347776 1
347795 7
347881 64
347906 9
347921 0
347936 0
347966 51
347977 3
347994 36
347998 125
348002 0
348015 0
348019 79
348402 0
348589 0
348670 0
348679 0
348761 0
349063 0
349085 0
349099 66
349237 0
349562 0
349680 0
349778 0
349827 0
349895 0
350342 0
350463 0
350511 0
350745 0
350784 0
350825 0
350835 0
350967 0
351197 0
351230 0
351233 0
351239 0
351308 0
351401 0
351413 0
351449 0
351473 0
351509 0
351554 0
351587 0
351980 0
352047 0
352126 0
352135 4
352139 143
352152 87
352165 20
352510 0
352546 0
352639 0
352705 0
352915 0
353007 0
353170 0
353305 0
353353 20
353517 138
353694 0
353745 69
353769 0
353826 0
353832 51
353865 217
354015 0
354123 43
354144 0
354699 0
354729 0
354886 0
355003 0
355057 13
355183 14
355213 0
355561 0
355567 7
355622 0
355633 19
355871 0
356009 64
356266 0
356408 0
356560 0
356572 0
356590 0
356608 0
356728 53
356881 36
356962 0
357045 0
357199 54
357427 0
357549 0
357730 0
358014 0
358486 0
358518 7
358680 0
358763 0
358766 44
358784 0
358820 0
358838 0
358881 42
358905 0
358980 0
359040 17
359077 0
359122 10
359153 0
359237 102
359264 41
359276 43
359333 0
359358 0
359447 2
359682 0
359690 8
359780 24
359820 0
359847 0
359853 0
360023 0
360146 0
360197 242
360209 32
360300 0
360353 0
360377 83
360431 0
360618 0
360672 0
360701 23
360793 4
360877 0
360924 0
360961 0
361057 155
361279 0
361297 1
361338 17
361606 203
361663 0
361702 0
361768 0
361771 71
361822 43
362037 128
362047 0
362230 64
362287 33
362299 463
362302 14
362518 74
362581 61
362656 25
362677 72
362872 23
362938 35
362956 0
362962 134
363279 0
363286 0
363346 0
363355 101
363391 0
363670 5
363694 102
363824 0
363854 0
363857 0
363971 0
364305 0
364351 1
364432 7
364453 0
364525 17
364570 13
364681 0
364696 103
364747 12
364941 0
364976 0
364980 0
365125 0
365149 0
365325 0
365512 16
365757 136
365772 36
365851 9
366169 0
366244 0
366254 0
366258 119
366304 25
366343 11
366676 0
366953 46
367017 22
367280 0
367344 0
367389 32
367524 27
367601 0
367680 0
367725 1
367871 0
367892 16
368026 0
368055 0
368058 0
368184 0
368187 0
368202 0
368238 0
368558 0
368581 0
368648 0
368806 0
368857 0
369100 30
369157 0
369206 0
369238 0
369243 0
369256 0
369265 0
369330 40
369405 19
369569 0
369627 0
369634 138
369638 0
369690 6
369791 0
369840 33
369861 0
369999 0
370110 15
370215 0
370303 0
370416 0
370527 0
370548 0
370754 0
370758 78
370787 0
370807 0
371009 0
371018 0
371075 15
371141 0
371609 0
371708 0
371759 178
371924 0
372050 122
372080 0
372126 0
372139 0
372224 0
372398 0
372431 0
372537 109
372548 0
372578 0
372774 0
372898 43
372951 0
373028 33
373127 0
373570 0
373656 44
374085 56
374474 0
374543 0
374606 0
374891 0
375020 0
375092 15
375125 0
375231 61
375236 23
375257 0
375337 0
375383 100
375527 0
375644 33
375656 0
375668 0
375710 13
376145 0
376271 0
376283 56
376479 0
376502 0
376643 1
376664 7
376667 0
376814 11
376976 17
377018 83
377147 54
377212 15
377214 0
377225 0
377300 78
377336 16
377390 0
377678 17
377710 0
377720 0
377783 0
377790 0
377945 1
377969 88
378101 0
378113 29
378124 9
378161 3
378176 0
378223 23
378293 11
378487 2
378582 0
378640 11
378829 0
378852 0
379160 39
379226 0
379436 0
379454 69
379535 0
379593 0
379616 2
379769 0
379841 0
380197 101
380201 50
380303 0
380310 0
380405 0
380449 13
380532 0
380561 0
380591 0
380594 100
380600 92
380699 0
380717 38
380735 0
380747 0
380834 0
380861 22
380876 34
380912 54
380995 10
381045 112
381102 0
381125 0
381179 0
381343 0
381377 0
381443 0
381568 0
381623 28
381793 45
381814 0
381818 0
381821 3
381845 0
381855 0
381873 0
381876 0
381884 0
381988 27
382022 13
382179 5
382219 0
382245 5
382247 0
382457 0
382543 13
382701 7
382887 0
382945 2
382987 10
383119 0
383268 22
383304 0
383320 0
383371 0
383428 0
383449 64
383458 0
383548 277
383551 88
383557 0
383665 7
383828 0
384040 29
384055 0
384343 0
384553 0
384565 17
384682 0
384688 0
384782 0
384868 11
384905 14
384949 0
384967 0
384982 48
385186 0
385278 61
385439 0
385455 4
385479 0
385582 31
386004 113
386012 0
386040 0
386067 0
386076 0
386088 0
386139 126
386250 0
386306 0
386315 0
386376 0
386445 0
386497 0
386576 0
386583 0
386680 0
386761 0
386809 0
386866 0
387021 0
387050 3
387101 26
387103 1
387105 54
387251 0
387329 0
387335 0
387443 58
387447 0
387613 0
387823 0
388118 0
388367 197
388402 31
388537 40
388660 34
388706 0
389608 0
389697 33
389742 0
389807 5
389880 0
389910 0
389946 0
390016 26
390055 0
390094 0
390115 0
390201 0
390262 83
390433 0
390443 0
390778 30
390822 9
390885 18
390909 0
390982 0
391009 48
391017 0
391056 0
391083 49
391147 0
391297 0
391318 15
391342 7
391516 0
391708 0
391734 0
391823 0
391886 0
391928 3
392016 0
392025 117
392135 56
392183 0
392241 14
392265 0
392279 0
392351 0
392608 39
392634 0
392642 0
392695 0
392725 0
392758 2
392800 96
392863 0
392935 0
393084 38
393252 15
393327 232
393342 0
393429 36
393554 0
393603 0
393681 62
393693 129
393829 0
393837 0
393879 0
393925 0
393955 0
393995 0
394077 46
394680 0
394702 1
394809 0
395085 174
395337 296
395613 0
395820 13310
395931 67
396045 70
396138 0
396177 57
396180 63
396399 0
396447 0
396528 0
396843 3
396847 0
396893 0
396930 0
397046 0
397070 0
397385 0
397419 0
397777 0
398163 0
398279 0
398627 0
398984 0
399050 0
399077 0
399095 0
399155 0
399347 0
399422 0
399586 0
399596 0
400051 0
400187 0
400967 0
400973 0
401172 0
401187 0
401327 0
401355 2
401435 6
401480 71
401702 0
401920 18
402067 20
402079 10
402220 53
402275 8
402322 35
402346 0
402376 21
402418 0
402640 0
402701 78
402793 0
402808 23
402873 13
402931 4
402955 0
403228 63
403289 0
403427 0
403525 12
403683 0
403796 0
403845 0
403859 53
403935 0
403958 19
404018 14
404024 7
404027 10
404165 30
404201 24
404302 0
404501 0
404548 12
404558 0
404816 0
405910 0
405961 0
406023 0
406051 101
406066 0
406165 0
406266 0
406293 2
406396 0
406399 0
406459 3
406471 0
406531 0
406558 44
406672 2
406698 11
406920 16
407169 0
407187 0
407229 0
407274 0
407311 65
407362 2
407374 9
407578 163
407698 53
407800 0
407890 0
408064 0
408080 0
408382 0
408402 65
408411 26
408473 0
408478 18
408628 0
408760 5
408829 0
408838 5
409129 16
409195 0
409228 10
409264 34
409810 6
409979 0
410011 0
410133 7
410181 0
410256 0
410274 0
410294 0
410325 0
410719 0
410764 0
410861 0
410944 12
410998 14
411043 0
411127 0
411130 7
411190 0
411247 0
411262 0
411508 3
411571 0
411808 0
411937 0
412045 0
412102 60
412396 8
412522 1
412594 0
412687 16
412966 0
412985 0
413113 0
413179 4
413199 0
413227 2
413373 0
413503 4
413544 0
413605 1
413650 20
413905 9
414065 48
414098 0
414155 0
414356 0
414614 0
414719 0
414767 0
414912 0
414999 0
415209 0
415396 0
415615 0
415725 0
415803 0
415980 2
416085 0
416178 0
416298 0
416301 471
416312 0
416321 7
416331 0
416344 16
416347 35
416431 0
416602 49
416689 41
416983 0
417031 0
417220 21
417253 54
417292 13
417299 0
417349 134
417415 6
417710 29
417734 18
417742 45
417794 108
417856 0
417867 10
417879 0
417950 35
418035 21
418146 43
418265 28
418283 29
418481 36
418895 0
419093 0
419130 0
419155 0
419246 16
419258 10
419461 36
419558 26
419570 0
419666 0
420108 0
420173 0
420197 68
420221 0
420242 51
420263 0
420275 0
420374 82
420683 0
420790 0
420905 266
420920 81
420956 33
420998 25
421019 0
421023 236
421256 0
421273 0
421332 0
421493 0
421688 0
421832 48
421856 0
421876 0
421952 0
422027 1
422142 0
422191 20
422284 0
422375 0
422445 0
422455 0
422874 0
422888 0
422939 191
423070 0
423091 0
423153 0
423243 0
423258 70
423261 0
423309 19
423328 1
423408 0
423479 0
423522 43
423570 89
423576 74
423621 9
423687 16
423708 219
423752 0
423860 7
423952 66
424109 0
424115 53
424164 0
424459 25
424555 15
424558 156
424670 0
424836 11
424846 0
424910 103
425067 0
425086 53
425168 0
425182 0
425193 0
425215 0
425237 0
425315 9
425329 0
425450 0
425458 0
425504 63
425546 12
425577 10
425620 33
425834 0
425874 22
425921 0
426058 41
426061 0
426178 10
426336 5
426403 2
426517 50
426536 0
426558 18
426565 14
426589 0
426631 44
426634 32
426727 6
426744 17
426762 0
426882 0
426941 5
426956 16
426964 8
426976 0
426991 27
427107 43
427354 8
427486 97
427492 0
427510 7
427533 20
427804 41
427929 41
428159 0
428284 12
428321 0
428630 24
428641 2
428652 66
428840 10
428977 0
428980 0
428993 0
429097 95
429120 0
429208 9
429230 0
429233 0
429255 0
429322 11
429484 3
429508 0
429550 3
429553 55
429562 94
429646 0
429883 4
429895 63
429910 0
430094 0
430103 0
430134 1
430270 7
430331 10
430402 0
430408 0
430426 41
430428 8
430573 32
430618 1
430880 0
430921 26
430972 24
431125 6
431200 0
431210 2
431280 0
431373 0
431515 60
431664 85
431690 97
431706 5
431713 10
431857 58
431869 72
431951 0
432029 57
432169 0
432172 114
432178 39
432202 10
432210 44
432223 0
432232 9
432259 0
432268 0
432431 0
432490 0
432517 0
432574 0
432580 0
432598 0
432636 0
432673 0
432697 0
432705 0
432763 0
432868 0
432991 0
432994 0
433012 0
433064 0
433108 0
433153 0
433183 0
433193 0
433209 137
433362 0
433388 0
433438 0
433447 0
433460 0
433493 0
433536 21
433542 0
433569 0
433589 0
433625 96
433674 0
433760 0
433793 0
433803 492
433822 0
433953 0
433988 208
433991 482
433996 79
434058 75
434067 663
434083 0
434093 66
434170 156
434222 0
434267 0
434386 0
434534 44
434685 25
434722 0
434762 0
434904 30
434912 545
434914 155
434945 0
435055 0
435068 0
435090 0
435144 0
435298 0
435377 0
435397 0
435419 0
435545 0
435638 0
435668 0
435728 0
435742 0
435744 0
435788 0
435834 0
435879 0
436038 10
436067 15
436092 132
436127 0
436160 18
436256 100
436288 0
436294 88
436373 0
436400 0
436410 4
436438 68
436450 19
436531 171
436585 19
436605 0
436735 156
436768 98
436795 143
436807 188
436873 211
436945 0
436956 31
437024 50
437038 2
437044 115
437068 0
437070 2
437121 4
437226 12
437246 0
437272 0
437312 0
437325 13
437342 0
437358 0
437643 0
437715 123
437802 0
437910 0
437943 19
437985 40
438024 0
438071 0
438153 0
438218 0
438288 0
438317 0
438321 0
438486 0
438519 0
438595 0
438750 0
438813 0
438874 0
439062 0
439217 0
439271 0
439290 0
439409 0
439464 49
439488 57
439528 55
439546 0
439659 0
439677 64
439718 44
439773 0
439826 0
439869 83
439881 0
439903 0
439911 116
439914 14
439952 20
439967 18
439997 2
440000 31
440090 11
440094 2
440183 15
440192 0
440244 0
440268 0
440276 11
440357 0
440387 2
440412 0
440415 0
440453 0
440462 71
440464 143
440468 2
440687 0
440850 1
440920 0
440953 54
441022 0
441061 119
441151 0
441173 70
441181 0
441214 118
441250 88
441309 0
441319 0
441484 3
441532 45
441590 446
441649 0
441682 63
441720 0
441795 0
441903 0
441941 0
441970 0
442023 0
442171 0
442319 0
442335 0
442566 0
442604 0
442660 0
442671 0
442679 0
442785 0
442799 0
442871 0
442920 0
442979 0
443007 0
443029 6
443066 331
443113 110
443135 102
443235 26
443241 0
443286 20
443292 0
443317 21
443349 0
443364 0
443407 67
443445 124
443475 174
443477 8
443531 13
443551 5
443628 0
443671 61
443685 0
443694 0
443715 0
443797 0
443804 0
443839 6
443883 0
443904 40
443934 0
443943 63
444065 43
444067 1
444135 0
444208 0
444329 61
444438 0
444478 0
444540 0
444564 0
444868 0
444884 0
444899 0
444920 0
444937 0
444997 0
445014 0
445026 0
445078 0
445184 18
445190 7
445217 54
445246 1
445279 100
445317 0
445484 127
445564 0
445855 196
446179 36
446299 217
446320 0
446461 37
446563 195
446766 6
446799 44
446928 41
446934 191
446953 1
447036 122
447073 150
447100 0
447183 99
447296 49
447430 25
447455 89
447468 0
447478 0
447483 20
447486 8
447494 0
447503 0
447506 36
447546 0
447588 263
447593 245
447604 1
447792 0
447813 0
447877 4
447897 7
447921 0
448133 2
448149 498
448157 117
448289 117
448314 476
448367 821
448369 162
448381 0
448387 0
448406 0
448448 68
448466 0
448484 0
448559 0
448561 691
448633 54
448643 0
449006 83
449173 3
449280 0
449357 221
449452 8
449504 200
449526 0
449631 36
449705 605
449714 45
450107 6
450213 11
450263 258
450293 27
450365 349
450413 0
450452 0
450563 154
450626 247
450716 0
450737 0
450782 238
451668 93
451850 0
451973 18
451988 0
452017 0
452042 0
452238 0
452344 0
452412 0
452510 212
452871 0
452897 26
452930 0
453313 0
453434 0
453443 8
453512 113
453521 0
453727 0
453848 0
453933 0
453995 0
454030 0
454113 0
454196 0
454205 136
454216 0
454255 0
454340 0
454487 0
454514 0
454637 111
454799 22
454829 0
454901 7
454949 88
454988 11
455099 8
455162 153
455252 0
455270 10
455315 130
455567 0
455694 0
455859 0
456043 28
456134 171
456269 3
456383 0
456518 35
456533 0
456587 0
457028 31
457136 10
457196 11
457331 0
457412 23
457440 0
457445 0
457723 0
457862 0
457864 271
457870 0
457944 0
457952 0
457961 0
458030 5
458039 0
458082 0
458093 15
458154 0
458176 0
458267 18
458274 0
458395 0
458542 322
458609 0
458653 0
458743 282
458752 127
459151 3
459175 542
459307 87
459337 0
459409 94
459457 0
459496 0
459607 369
459642 0
459670 93
459702 0
459760 0
459781 0
459826 31
459839 128
460316 0
460569 31
460654 84
460843 0
460903 17
461026 10
461041 6
461095 31
461351 0
461449 0
461523 0
461539 10
461707 0
461829 210
461838 0
461855 0
461926 78
461959 0
462071 0
462087 0
462097 0
462242 0
462463 23
462472 0
462541 17
462550 0
462593 0
462604 52
462877 48
462928 92
463024 0
463046 0
463180 0
463225 240
463234 32
463501 0
463633 0
463657 101
463718 0
463789 164
463819 202
463891 49
463939 0
463978 0
464089 71
464100 0
464152 114
464242 0
464260 0
464675 0
464683 1
464810 0
464971 0
465157 0
465169 0
465277 0
465361 0
465502 0
465547 80
465574 0
465835 299
465868 12
465900 1
465963 4
466065 0
466147 1
466149 5
466317 692
466398 72
466427 58
466431 3
466565 18
466780 159
466816 88
466834 0
466912 15
466999 52
467092 38
467215 0
467447 0
467458 96
467520 52
467570 0
467608 25
467619 39
467730 21
467751 66
467905 14
468006 21
468090 31
468221 0
468237 60
468282 5
468308 0
468445 21
468568 6
468703 0
468739 0
468865 7
468943 0
468973 59
468988 9
469045 0
469168 18
469174 57
469198 0
469315 0
469333 0
469364 23
469864 55
469897 272
469903 89
470063 0
470244 17
470269 6
470316 0
470325 0
470330 27
470340 49
470354 60
470356 0
470366 0
470505 17
470733 84
470826 0
470835 0
471015 9
471024 39
471036 27
471442 0
471537 129
471662 12
471689 0
471886 0
472247 5
472352 0
472520 98
472637 0
472685 0
472796 4
472810 0
472916 0
473123 72
473129 98
473423 0
473519 0
473585 116
474290 0
474441 0
474464 0
474506 0
474899 0
475004 0
475064 7
475094 1
475148 24
475265 0
475337 0
475438 0
475559 0
475655 4
475811 12
475988 0
476249 0
476399 0
476483 0
476921 0
476967 0
476990 0
477200 4
477521 0
477584 0
477728 1
477761 0
477958 0
477974 0
478166 0
478328 0
478577 0
478877 60
478973 0
479021 0
479093 81
479453 156
479484 0
479669 2
479921 0
479993 18
480127 169
480215 0
480276 0
480293 0
480448 0
480467 0
480491 0
480644 21
480746 63
480831 0
480914 0
481148 0
481208 0
481287 0
481378 0
481631 0
481680 0
481841 5
482069 0
482117 136
482135 2
482157 64
482165 11
482296 0
482313 26
482341 66
482446 0
482480 5
482519 21
482589 134
482663 0
482683 134
482715 0
482745 267
482798 4
482951 32
482974 0
483039 0
483086 50
483243 0
483383 101
483451 0
483589 0
483734 0
483737 0
483814 0
483908 0
483911 0
484052 0
484067 0
484073 9
484088 94
484092 0
484100 0
484169 0
484191 0
484216 58
484235 6
484259 0
484276 582
484281 0
484535 3
484889 30
484970 0
485051 9
485075 0
485105 0
485368 0
485456 104
485462 75
485510 0
485558 95
485909 0
486527 120
486557 183
486716 94
486719 16
486812 0
486839 61
486882 84
486953 0
486978 24
487007 0
487026 44
487306 142
487310 315
487320 104
487381 58
487446 0
487564 0
487587 27
487633 0
487815 0
487866 0
487875 24
488019 16
488346 0
488412 0
488487 10
488601 33
488663 0
488724 86
488775 0
488786 0
489063 0
489118 0
489134 1
489322 78
489358 23
489367 276
489424 0
489474 0
489529 8
489655 30
489700 19
489787 50
489817 1
489826 256
489844 31
490060 168
490114 207
490129 0
490186 0
490239 74
490276 222
490317 53
490330 0
490410 55
490455 71
490572 5
491008 0
491022 49
491182 47
491311 0
491413 21
491611 0
491678 40
491806 0
491866 125
491897 32
491974 210
491983 79
492046 0
492067 26
492468 65
492626 0
492753 26
492759 93
492801 0
492880 8
492982 30
493201 0
493261 23
493519 37
493576 121
493580 0
493631 0
493634 4
493790 0
493940 0
494051 88
494159 50
494316 0
494330 4
494402 70
494462 34
494609 0
494636 104
494822 3
494924 123
494927 14
495011 2
495119 41
495185 76
495357 0
495470 0
495497 4
495630 0
495720 0
495795 18
495888 0
495921 0
495930 0
495978 0
496035 18
496038 34
496050 86
496053 0
496056 7
496188 0
496203 22
496209 48
496224 0
496257 122
496322 0
496459 0
496507 0
496550 0
496666 133
496786 0
496801 0
496924 0
496963 68
497295 0
497480 0
498086 0
498102 92
498130 16
498334 219
498442 0
498484 0
498501 76
498510 0
498523 12
498589 0
498604 136
498937 0
499001 0
499161 0
499203 27
499359 0
499599 0
499847 0
499870 0
499876 0
499901 0
499981 0
499995 0
500038 0
500078 0
500118 0
500187 0
500206 0
500223 0
500368 0
500496 58
500622 0
500666 0
500702 0
500750 0
500805 131
500916 71
501100 85
501210 42
501420 4
501431 21
501442 0
501523 0
501575 0
501599 71
501633 0
501647 0
501749 23
501779 60
501830 23
501951 27
502063 0
502158 0
502316 0
502355 0
502376 0
502553 0
502625 0
502846 0
503159 10
503246 5
503357 0
503411 0
503459 0
503579 0
503660 0
503684 26
503834 165
503976 0
504006 0
504039 0
504088 0
504101 0
504343 54
504465 24
504502 0
504543 37
504584 19
504615 2
504711 8
504746 0
504814 0
504826 0
504830 0
504859 0
504919 0
504923 0
504946 0
504966 13
505011 0
505084 104
505236 0
505281 28
505294 0
505327 0
505380 0
505457 20
505570 12
505596 0
505611 8
505755 17
505778 92
506105 17
506135 18
506258 66
506331 3
506393 28
506412 0
506428 52
506597 0
506675 18
506903 0
506961 66
506975 69
507045 42
507056 11
507070 0
507117 23
507297 0
507383 83
507505 0
507551 0
507726 0
507813 34
508124 0
508259 10
508670 42
508695 0
508761 135
508794 74
508845 45
509010 46
509029 0
509067 62
509217 4
509376 0
509398 29
509466 131
509508 0
509526 1
509646 55
509721 0
509844 41
509919 97
510024 133
510114 38
510125 12
510205 0
510396 123
510441 41
510534 47
510559 120
510576 291
510855 0
510901 0
510918 20
510988 0
511102 16
511115 45
511173 0
511360 0
511414 0
511586 39
511777 0
511903 11
511977 4
512008 0
512131 0
512236 0
512383 41
512449 0
512459 21
512463 21
512472 0
512503 0
512529 198
512568 0
512594 141
512607 69
512628 80
512844 17
512883 181
512904 77
512988 111
513018 156
513138 41
513141 96
513200 1
513270 11
513552 5
513771 69
513911 12
514182 0
514413 0
514536 52
514776 15
515118 147
515247 0
515430 42
515574 8
515710 0
515736 5
515834 0
515943 29
516041 14
516107 0
516144 31
516173 52
516213 0
516387 158
516468 48
516531 0
516552 0
516681 35
516840 52
516848 2
516874 0
516894 0
516948 0
517105 0
517231 0
517264 0
517345 0
517348 22
517360 53
517402 0
517411 0
517489 68
517519 0
517608 0
517666 127
517819 20
517858 0
517894 41
517913 65
517976 82
518108 0
518455 0
518521 0
518717 16
518723 30
518816 0
518934 86
519145 17
519223 3
519268 0
519326 0
519361 134
519405 0
519571 0
519574 87
519637 125
519691 0
519730 0
519847 46
519997 0
520192 0
520375 12
520393 0
520511 86
520522 31
520580 0
520653 101
520683 32
520728 8
520770 0
520791 0
520812 40
520818 120
520881 18
520905 63
520923 3
520948 0
521080 0
521106 0
521322 0
521436 10
521496 37
521571 64
521700 88
521851 0
521913 15
521988 0
522039 71
522381 69
522426 0
522428 0
522444 0
522452 0
522464 0
522524 0
522584 29
522614 6
522647 50
522656 47
522677 4228
522776 0
522939 42
523108 11
523451 0
523577 22
523649 19
524000 0
524075 183
524092 0
524249 0
524737 0
524744 51
524797 107
524806 0
524813 0
524921 0
524963 0
524991 0
525059 19
525117 0
525327 47
525518 11
525585 0
525594 0
525619 7
526108 0
526172 6
526371 0
526466 21
526564 0
526610 6
526905 4
526939 0
527036 37
527138 31
527354 0
527415 12
527438 0
527601 0
527607 16
527643 0
527662 47
527673 0
527684 191
527691 0
527811 0
528046 2
528174 0
528497 12
528548 26
528560 207
528767 0
528917 14
529124 166
529136 0
529155 42
529341 0
529411 0
529610 57
529613 11
529703 0
529748 11
529763 0
529871 0
529922 9
529949 21
529964 0
529973 4
529999 71
530092 0
530401 11
530683 0
530866 10
531031 0
531427 15
531693 0
531757 61
531862 0
531970 83
532006 13
532039 4
532060 29
532072 2
532151 31
532273 0
532360 0
532433 0
532484 229
532514 60
532598 0
532703 36
532872 35
533363 0
533744 0
534176 158
534228 0
534290 0
534294 0
534330 7
534342 7
534351 18
534391 65
534458 77
534601 0
534656 0
535305 0
535421 62
535570 0
535609 0
535686 0
535688 2
535952 40
535967 30
536009 0
536166 71
536330 5
536334 26
536509 0
536534 0
536665 0
536762 0
536864 62
536987 10
537271 0
537342 48
537360 261
537387 0
537519 67
537657 12
537699 3
537849 0
537865 0
537966 0
538042 56
538047 75
538111 0
538120 20
538154 219
538183 0
538282 3
538321 27
538525 93
538544 0
538696 0
538725 0
538764 4
538833 0
538836 3
538953 68
538998 0
539038 0
539178 32
539188 0
539292 0
539340 46
539364 0
539406 71
539409 105
539418 0
539502 0
539739 6
539751 0
539919 0
539939 0
540126 8
540254 29
540258 234
540264 0
540282 61
540377 0
540543 18
540576 23
540701 5
540788 0
540801 17
541056 7
541484 48
541595 0
541655 60
541703 2
541814 5
542042 11
542096 20
542163 0
542215 324
542687 139
542740 0
542807 0
542833 97
542885 71
542905 1
542913 56
542954 0
542983 2
543003 0
543192 0
543288 91
543300 0
543381 82
543507 8
543606 100
543639 0
543648 45
543717 19
543738 0
543853 104
543873 75
544111 82
544237 0
544278 0
544496 30
544517 0
544523 0
544532 0
544536 0
544543 0
544553 0
544557 0
544575 0
544585 0
544597 0
544637 134
544659 27
544670 110
544781 36
544824 0
545078 144
545081 149
545156 8
545390 73
545405 0
545423 0
545438 7
545468 69
545669 0
545852 0
546063 0
546065 151
546368 9
546372 0
546391 0
546414 0
546425 0
546473 0
546708 0
547167 27
547272 0
547347 0
547363 0
547484 18
547492 0
547539 62
547554 0
547587 0
547644 0
547679 0
547773 3
547799 0
547806 0
547817 71
547830 52
547851 0
547923 0
547971 0
547993 19
548388 57
548514 8
548616 19
548655 0
548700 0
548710 0
548784 1
548791 0
548827 67
548916 10
548931 71
548971 175
549054 0
549072 0
549149 0
549236 195
549380 79
549425 173
549467 34
549587 53
549833 0
549869 0
549899 0
549919 53
549958 0
550018 0
550020 0
550033 0
550037 6
550041 0
550050 0
550068 0
550079 0
550107 0
550109 0
550111 40
550126 0
550158 0
550175 0
550214 1
550243 0
550374 43
550425 14
550554 0
550563 2
550780 11
550812 0
550864 199
551145 0
551169 0
551181 4
551256 0
551279 1
551382 0
551412 0
551421 45
551443 9
551489 0
551558 0
552087 8
552391 2
552691 0
552739 0
552762 0
552801 0
552819 0
552928 10
553229 3
553514 0
553556 37
553624 2
553723 0
553925 0
553943 0
553974 79
553991 33
554047 148
554056 34
554159 0
554435 70
554531 0
554539 10
554590 0
554644 0
554674 27
554707 0
554758 0
554864 81
554910 0
554981 0
554998 7
555036 0
555091 108
555094 73
555112 15
555172 0
555188 0
555271 27
555298 0
555319 0
555321 1
555544 0
555572 0
555577 0
555589 0
555619 0
555646 0
555676 53
555737 0
555744 11
555789 0
555807 0
555954 57
555969 0
555984 113
556093 0
556149 0
556230 16
556233 0
556285 170
556407 4
556482 78
556491 0
556560 111
556640 15
556793 0
556839 0
556872 0
557196 0
557250 0
557591 0
557618 2
557639 43
557720 0
557723 2
557751 44
557960 0
557993 0
557999 8
558032 0
558050 79
558227 0
558267 160
558397 0
558677 30
558684 0
558701 0
558712 0
558721 0
558723 0
558732 0
558878 0
558910 34
558935 54
559043 0
559133 17
559175 0
559218 0
559283 0
559339 0
559426 0
559601 51
559829 14
559832 153
559844 0
559955 398
560009 0
560032 0
560067 0
560139 0
560174 14
560315 0
560349 0
560398 0
560409 47
560563 0
560614 4
560783 0
560943 11
561111 45
561309 0
561497 0
561730 22
561767 0
561893 0
561909 7
561924 0
562011 0
562152 24
562189 27
562230 0
562246 0
562437 1
562454 14
562473 0
562531 0
562608 22
562657 70
562708 0
562717 0
562764 10
562878 0
562908 3
562911 31
562928 0
563055 0
563097 0
563294 32
563533 50
563536 0
563629 0
563878 0
564070 0
564093 0
564155 0
564183 0
564205 0
564349 0
564465 0
564514 50
564610 0
564652 40
564699 0
564778 46
564802 0
564963 0
565042 0
565133 111
565189 0
565251 0
565290 0
565467 1
565527 0
565601 0
565615 34
565655 76
565687 14
565777 0
565886 0
565927 43
565948 6
566010 0
566029 0
566095 0
566134 0
566203 0
566269 0
566332 0
566425 12
566719 0
566740 0
566748 2
566752 52
566904 17
567076 0
567247 4
567351 0
567412 0
567468 0
567486 55
567529 2
567543 0
567557 0
567621 0
567732 15
567771 17
567833 0
567940 21
567944 34
568011 0
568027 0
568048 0
568061 0
568076 29
568169 0
568181 88
568196 5
568322 10
568526 56
568537 0
568603 0
568611 0
568620 0
568622 0
568728 0
568747 0
568779 0
569021 0
569228 22
569246 0
569264 149
569507 36
569548 0
569561 0
569564 20
569576 0
569603 0
569690 0
569721 0
569807 15
569895 37
569912 84
569976 0
569993 0
570251 42
570259 21
570408 0
570432 0
570510 0
570551 0
570715 0
570767 0
570776 0
570843 0
570985 0
571016 0
571023 0
571047 0
571181 0
571283 1
571293 0
571330 0
571380 0
571516 17
571563 0
571594 28
571678 0
571711 0
571731 7
571735 32
571739 63
571765 0
571828 0
571889 35
571922 0
571958 43
572012 75
572252 0
572279 40
572315 0
572395 0
572456 0
572836 0
572873 0
573088 0
573201 0
573310 3
573470 0
573700 25
574156 0
574447 0
574518 0
574875 17
574992 0
575297 48
575324 0
575379 0
575393 0
575633 0
575849 0
575870 34
575920 0
575939 11
576167 0
576281 0
576332 0
576514 0
576608 0
576695 1
576764 0
576785 0
576950 11
577235 52
577482 26
577774 0
577801 0
577876 0
577973 43
577997 241
578003 184
578066 155
578096 96
578201 0
578359 0
578372 4
578462 0
578492 136
578597 90
578690 0
579043 0
579100 92
579152 7
579195 0
579377 0
579501 31
579588 0
580098 0
580188 58
580212 0
580297 30
580358 0
580762 0
580870 0
580903 17
580957 0
580975 0
581081 0
581166 19
581499 3
581580 0
581711 0
581739 18
581742 28
581745 0
581748 0
581754 0
581916 28
581943 0
582072 0
582141 0
582291 0
582381 25
582441 0
582490 0
582999 0
583034 78
583103 0
583228 0
583269 51
583329 41
583357 0
583370 173
583393 0
583403 0
583473 20
583527 0
583636 21
583689 0
583710 0
583767 57
583813 0
583998 64
584119 0
584614 0
584660 0
584737 22
584774 0
584828 0
584840 30
584855 0
584858 0
584927 0
584966 0
585110 0
585242 0
585482 9
585563 0
585608 0
585644 0
585653 0
585671 0
585755 0
585898 6
585904 26
585970 0
585979 119
586027 0
586055 0
586096 0
586246 0
586496 0
586621 23
586719 0
586902 5
586938 0
587010 0
587055 193
587109 0
587145 2
587451 22
587627 0
587667 12
587777 71
587846 0
587855 0
587972 0
588161 0
588260 14
588486 0
588503 0
588509 0
588574 0
588659 0
588683 0
588725 0
589447 35
589582 0
589604 0
589636 8
589733 35
589850 0
589852 0
589858 0
589990 70
590021 1
590036 0
590180 76
590199 0
590315 0
590387 0
590468 0
590660 0
590672 5
590675 46
590714 0
590720 41
590738 0
590741 0
590846 12
590907 0
590927 0
591297 9
591435 0
591664 0
591710 0
591748 25
591820 267
591838 42
591850 0
592000 1
592018 21
592045 0
592146 0
592239 0
592242 0
592354 0
592362 0
592431 0
592524 0
592555 0
592596 0
592903 10
592914 17
592989 18
593037 0
593193 0
593259 0
593265 0
593283 2
593370 21
593445 0
593664 106
593949 0
593970 0
594021 105
594124 0
594326 0
594352 0
594395 0
594523 0
594527 15
594557 1
594611 14
594653 0
594668 0
594734 0
594754 0
594786 0
594800 63
594815 0
594818 0
594851 17
594863 59
594867 98
594914 23
594947 0
595013 0
595048 0
595396 0
595444 0
595452 0
595562 0
595607 0
595646 0
595654 0
595718 172
595817 0
595898 0
595927 0
596009 0
596035 0
596057 116
596189 16
596294 0
596603 0
596723 0
596757 0
596941 0
596998 82
597085 0
597100 0
597166 38
597203 0
597244 0
597298 5
597469 7
597517 135
597520 8
597559 0
597577 0
597637 33
597731 0
597897 0
598005 0
598434 0
598533 10
598626 0
598652 4
598868 0
598877 4
598895 0
598910 0
599043 201
599183 74
599282 166
599560 0
599601 0
599648 7
599692 10
599709 488
599782 3
599794 52
599834 5
599858 49
599897 0
599912 0
599922 0
599924 10
599965 0
599969 0
599980 0
599991 0
600324 50
600378 0
600426 84
600711 20
600728 26
600735 131
600798 2
600819 0
600894 6
600936 0
600993 21
601041 0
601098 70
601189 8
601197 69
601621 0
601689 99
601751 32
601815 9
601830 0
601892 0
601929 146
601981 0
602119 18
602233 0
602281 64
602317 6
602434 0
602497 0
602631 0
602747 0
602781 0
602828 0
602851 1
602854 5
603086 0
603186 237
603279 0
603407 0
603438 14
603958 0
604028 0
604036 0
604090 45
604096 16
604267 98
604360 1
604371 0
604384 2
604586 61
604624 0
604782 0
604794 0
604802 44
604913 0
604970 0
604999 0
605050 0
605161 0
605163 0
605176 118
605314 0
605479 0
605488 0
605720 0
605730 0
605772 0
606077 0
606212 21
606266 0
606458 0
606622 41
606699 0
606718 0
606847 14
606877 0
607023 0
607222 4
607240 2
607419 0
607503 0
607601 0
607647 0
607938 45
608124 20
608172 3
608220 0
608262 0
608356 0
608409 319
608412 0
608457 0
608463 8
608600 4
608829 99
608855 63
608925 7
609009 0
609525 11
609636 64
609990 0
610006 0
610073 77
610291 0
610323 26
610377 4
610467 0
610632 35
610647 0
610824 0
611003 627
611039 0
611076 0
611265 0
611310 0
611649 15
611668 0
611677 0
611693 17
611726 0
611761 0
611824 22
611832 12
611835 0
611844 0
611850 0
611855 0
611866 0
611916 0
611947 0
611985 0
612096 0
612108 0
612150 31
612348 28
612360 0
612366 0
612663 0
613038 46
613198 0
613360 15
613462 20
613630 27
613714 19
613780 15
613852 0
613876 0
614081 16
614090 26
614105 105
614183 0
614245 15
614532 8
614540 0
614665 0
614719 27
614731 83
614734 857
614815 0
614852 42
615019 4
615073 55
615262 0
615289 0
615496 0
615571 0
615625 0
615661 0
615679 7
615817 3
615825 0
615993 0
616172 7
616238 0
616413 0
616456 16
616497 0
616504 0
616672 88
616891 149
617097 9
617114 48
617134 0
617205 182
617235 82
617337 480
617367 124
617402 0
617511 12
617517 5
617526 225
617775 17
617936 24
617978 34
618079 0
618086 0
618091 0
618094 0
618098 0
618106 0
618114 0
618527 9
618681 134
618823 53
618835 305
618837 20
618857 0
618871 0
618891 45
618944 30
618962 39
618996 103
619000 36
619119 38
619224 168
619242 10
619287 85
619305 180
619425 39
619679 0
619684 0
619691 0
619752 152
620022 2071
620079 8
620129 0
620183 0
620332 138
620408 26
620528 93
620741 0
620755 0
620802 92
620939 45
620968 80
621116 0
621317 0
621346 0
621355 0
621670 0
621680 0
621740 0
621765 0
621978 0
622028 0
622043 0
622149 0
622167 0
622199 77
622322 0
622337 7
622454 0
622975 0
623010 24
623067 183
623185 0
623573 0
623581 26
623622 0
623672 0
623721 9
623745 0
623776 92
623814 61
623816 163
623855 0
624035 36
624077 3
624083 112
624245 31
624267 0
624290 38
624432 0
624484 58
624491 0
624496 96
624542 0
624684 0
624714 11
624724 16
625207 23
625211 5
625231 18
625243 87
625316 0
625432 67
625603 93
625628 1
625733 6
625894 66
625930 0
625987 46
626059 10
626185 16
626272 1
626663 88
626683 0
626688 0
626692 0
626708 147
626990 0
627053 5
627254 0
627436 0
627551 63
627745 16
627817 0
627841 0
628018 0
628126 0
628270 23
628324 120
628327 0
628333 0
628449 0
628806 77
628955 32
628972 0
629094 15
629287 8
629321 0
629352 0
629398 12
629449 0
629608 0
629650 0
629884 100
629913 14
630063 0
630194 0
630263 0
630269 0
630362 0
630377 0
630386 0
630410 0
630422 0
630449 0
630473 53
630506 0
630554 0
630605 17
630626 0
630882 35
631079 0
631307 0
631342 0
631354 0
631481 0
631775 0
631933 8
632002 83
632011 0
632164 0
632199 0
632388 0
632445 31
632701 0
632724 1
632748 0
632868 97
632872 20
632966 79
633179 32
633188 47
633494 36
633593 0
633824 86
634020 61
634032 0
634052 89
634131 0
634169 14
634175 56
634378 0
634712 1
634837 0
634860 0
634874 0
634888 78
634915 0
635016 70
635107 167
635113 102
635163 5
635192 0
635214 0
635226 19
635274 64
635354 72
635527 0
635559 31
635628 0
635645 0
635793 62
635880 0
636057 1
636180 0
636270 0
636356 0
636413 21
636591 44
636594 180
636708 100
636741 9
637061 0
637104 3
637137 125
637164 64
637295 19
637497 0
637562 0
637707 33
637766 74
637805 5
637817 0
637899 0
638109 66
638322 0
638565 0
638574 247
638733 104
638910 0
638959 76
639079 0
639723 0
640234 118
640331 45
640344 36
640380 25
640743 0
640752 0
640781 0
640821 0
640881 0
641040 13
641172 0
641236 0
641376 0
641415 51
641458 17
641465 0
641699 0
641843 0
641909 18
641948 20
641980 0
641993 43
642023 0
642140 26
642361 0
642701 11
642775 0
642811 0
643289 0
643340 34
643459 35
643595 0
643647 33
643921 0
643996 28
644053 40
644078 0
644328 0
644440 0
644447 0
644475 0
644509 6
644539 71
644636 0
644776 0
644780 0
644816 5
644986 0
644996 4
645008 0
645085 0
645095 0
645167 6
645251 101
645320 50
645359 0
645380 0
645425 0
645569 0
645617 48
645641 0
645854 0
645860 0
645873 71
645986 0
646168 39
646179 0
646240 0
646288 0
646400 0
646488 0
646556 0
646649 18
646778 53
646826 0
646844 5
646883 0
646892 0
646928 70
647096 5
647122 14
647258 103
647291 12
647294 13
647522 0
647528 0
647630 0
647654 0
647673 0
647681 72
647683 23
647842 12
647869 0
647880 44
647921 45
647924 8
648010 10
648032 0
648064 3
648217 0
648235 0
648292 0
648310 0
648376 5
648565 73
648568 0
648592 0
648694 0
648706 0
648750 0
648835 0
648841 0
648859 0
648862 0
649059 0
649070 0
649135 4
649177 0
649318 0
649320 0
649329 0
649333 0
649335 0
649343 0
649396 38
649409 19
649431 0
649464 0
649482 0
649486 0
649490 0
649499 0
649726 0
649735 9
649768 0
649960 39
650174 0
650274 88
650277 0
650394 15
650505 56
650596 0
650619 0
650781 0
650805 0
650847 71
650850 29
650916 13
650943 0
651051 2
651180 0
651192 0
651207 0
651567 0
651699 0
651705 0
651915 2
652017 0
652229 0
652242 0
652269 0
652408 0
652497 0
652779 18
652925 0
653006 143
653117 0
653198 0
653228 5
653285 18
653528 0
653594 0
653882 122
653915 0
654108 0
654134 0
654302 0
654317 0
654518 0
654638 0
654745 0
654776 29
654779 52
654806 0
655036 0
655049 86
655145 8
655178 0
655247 10
655286 0
655482 26
655719 3
655731 0
655923 6
655926 0
656010 0
656073 82
656079 26
656227 0
656444 0
656570 8
656879 0
656899 0
657377 10
657611 0
657639 0
657643 4
657659 129
657667 0
657822 44
657993 0
658002 43
658119 9
658158 38
658209 61
658245 0
658263 0
658644 67
658926 2
659036 25
659270 21
659363 29
659490 0
659634 11
659921 9
660266 0
660281 0
660366 0
660461 0
660501 0
660518 12
660548 8
660623 0
660817 0
660828 0
660855 48
660879 125
660981 0
660987 0
660992 0
661005 0
661038 0
661277 30
661316 221
661388 4
661406 0
661757 133
661811 5
661952 0
662345 0
662591 0
662706 70
662796 46
662916 0
662956 2
663029 0
663042 29
663075 8
663092 0
663102 0
663163 0
663198 0
663285 77
663354 70
663396 0
663537 0
663658 14
663838 212
663844 213
663859 151
663898 42
663970 80
664312 46
664366 0
664447 74
664465 0
664495 89
664608 0
664627 45
664663 0
664726 36
664873 0
665139 0
665157 118
665220 94
665355 0
665418 0
665457 8
665481 47
665507 0
665514 0
665658 21
665940 22
666012 0
666027 0
666164 10
666291 0
666329 23
666374 0
666475 0
666604 0
666716 0
666767 0
667049 0
667061 5
667070 0
667073 7
667160 59
667202 7
667250 23
667289 0
667483 0
667536 0
667560 0
667745 73
667793 0
667896 0
667909 0
667949 0
667979 0
667982 0
668199 7
668363 4
668450 0
668495 0
668561 0
668603 0
668681 7
668966 82
668970 0
669134 0
669275 89
669519 75
669608 0
669628 0
669649 274
669673 0
669972 0
670002 0
670430 0
670473 0
670743 0
671199 0
671262 0
671294 0
671655 0
671702 0
671783 0
671795 0
671819 0
671956 11
671978 0
672144 0
672684 0
673056 48
673144 55
673162 0
673165 0
673219 72
673248 0
673302 0
673405 8
673556 0
673565 0
673586 0
673633 115
673773 0
673968 0
674165 73
674309 37
674313 24
674342 0
674594 7
674663 0
674666 5
674746 35
674786 49
674810 26
674828 0
674900 0
674925 0
674975 0
675299 0
675452 0
675479 131
675738 10
675749 6
675808 0
675899 21
675902 66
675944 0
676034 23
676067 8
676130 0
676160 0
676451 37
676556 24
676568 15
677156 108
677165 0
677348 0
677408 0
677432 105
677636 15
677640 91
677660 13
677704 0
677716 0
677763 0
677794 102
677814 66
677817 84
677846 0
677942 0
678138 0
678183 0
678273 0
678402 0
678525 1
678585 373
678737 65
678821 218
678866 0
678993 0
679101 59
679108 0
679240 54
679243 75
679253 15
679261 6
679285 0
679305 0
679384 5
679453 0
679483 0
679564 1868
679787 0
679975 10
680501 0
680581 0
680584 22
680618 0
680720 0
680869 3
681120 149
681220 2
681337 0
681448 0
681592 27
681621 0
681644 0
681668 0
681699 1
681777 0
681801 396
682191 0
682328 0
682533 0
682730 4
682808 59
682985 0
683162 0
683321 0
683411 0
683597 198
683609 0
683633 0
683681 2
683684 0
683808 0
683821 30
683833 0
683908 0
684008 0
684018 0
684046 0
684115 0
684145 222
684256 40
684259 0
684265 34
684324 16
684480 0
684636 0
684689 0
684879 11
684964 25
684978 36
684993 86
685137 0
685194 0
685365 31
685440 9
685620 22
686147 0
686273 0
686304 0
686321 83
686457 0
686681 32
686684 0
686724 0
686835 12
686843 0
686886 0
686922 0
686987 7
686990 26
687227 10
687275 38
687323 85
687368 89
687741 31
687881 0
687921 10
687933 0
687981 18
688110 61
688221 0
688272 0
688509 0
688788 12
688887 0
688995 0
689001 0
689098 0
689176 0
689255 0
689307 28
689471 0
689712 132
689754 15
689760 21
689898 0
689954 0
689984 0
690020 47
690170 0
690248 38
690329 22
690356 29
690404 261
690473 57
690554 97
690605 38
690611 0
690913 0
690931 4
690952 0
691043 24
691172 0
691184 1
691256 6
691289 75
691475 0
691728 131
691789 116
691861 0
691866 2
691870 43
691876 30
691891 0
691896 0
691902 0
691906 0
691945 22
692264 58
692279 0
692324 0
692339 0
692588 58
692791 11
693089 0
693236 73
693347 0
693428 0
693595 0
693647 0
693850 0
694102 120
694663 21
694687 4
694690 11
694721 0
694809 0
694843 0
695053 0
695121 24
695134 0
695307 15
695507 0
695574 1
695631 0
695640 0
696121 0
696162 0
696375 0
696537 0
696693 21
696725 0
696752 100
696840 0
697044 0
697143 3
697161 0
697232 0
697260 0
697326 0
697372 0
697413 0
697428 53
697605 0
697761 24
697887 25
697899 0
697976 0
698055 0
698067 0
698100 52
698190 0
698442 0
698514 0
698754 0
698779 2
698865 0
698883 0
699291 0
699309 0
699551 9
699584 0
699620 0
699729 0
699810 40
699831 0
699906 0
700035 0
700077 31
700269 18
700413 0
700737 0
700911 0
700923 0
700932 12
701191 4
701476 0
701509 4
701517 19
701573 152
701579 3
701618 0
701701 0
701708 0
701762 0
701866 0
701930 0
701960 0
702437 0
702528 0
702633 0
702737 45
703461 0
703688 0
703822 3
703912 0
703960 0
704056 205
704220 0
704513 0
704557 17
704823 0
704843 0
705014 11138
705200 1
705212 0
705484 0
705521 1
705530 15
705566 0
705722 0
705838 15
705850 0
706141 0
706480 0
706484 0
706643 10
706661 0
706951 0
706967 0
706973 36
707027 144
707042 0
707054 0
707093 30
707375 0
707584 122
707648 0
707668 0
707800 29
707894 0
708327 0
708379 10
708382 0
708406 21
708634 4
708811 0
709067 0
709096 0
709249 57
709297 0
709312 0
709339 2
709409 0
709447 19
709555 0
709561 0
709583 0
709612 0
709732 0
709816 60
709918 29
709981 83
710005 0
710081 0
710098 142
710170 0
710218 22
710303 55
710306 27
710319 0
710349 0
710396 0
710879 0
710933 0
710937 0
710983 0
711035 0
711071 0
711192 0
711228 0
711357 32
711363 0
711468 0
711721 0
711741 31
711876 0
711972 0
712006 0
712030 0
712074 0
712152 89
712164 0
712344 0
712449 0
712461 0
712467 0
712512 7
712527 0
712671 0
712740 0
712878 101
712923 0
712962 0
712977 34
713067 0
713076 0
713155 0
713208 0
713256 0
713374 0
713382 0
713394 0
713538 0
713547 50
713574 47
713636 0
713649 83
713682 0
713865 19
713934 21
714042 160
714086 89
714153 91
714174 0
714300 86
714346 125
714462 61
714675 0
714714 0
714742 91
714758 0
714785 25
714872 0
715019 13
715070 71
715109 95
715118 12
715184 0
715247 164
715539 0
715607 5
715692 0
715721 0
715990 0
716198 0
716231 23
716240 4
716242 24
716258 0
716277 21
716283 0
716429 0
716466 0
716600 0
716654 226
716741 0
716868 0
716918 0
716931 3
716993 16
717005 0
717047 0
717059 259
717119 126
717215 243
717272 0
717344 26
717350 23
717373 240
717418 0
717682 5
717689 0
717930 0
717954 0
717972 0
718113 0
718149 238
718194 0
718247 0
718262 0
718542 64
718584 93
718590 15
718632 0
718674 19
718785 26
718810 0
718902 14
718971 0
719156 0
719162 0
719177 0
719391 27
719555 0
719572 0
719819 0
719925 0
720266 0
720393 3
720420 0
720435 0
720447 10
720483 7
720562 0
720597 81
720644 0
720839 0
720963 35
721035 0
721047 4
721059 0
721077 0
721101 0
721299 0
721369 0
721390 0
721432 152
721464 2
721495 34
721666 0
721675 89
721793 0
721813 0
722355 0
722373 0
722418 71
722629 2
722652 0
722784 20
723103 55
723143 18
723149 37
723197 45
723254 0
723363 0
723428 285
723476 0
723517 0
723527 0
723559 0
723563 20
723605 0
723645 88
723710 0
723821 0
723866 130
724067 0
724193 248
724205 22
724249 143
724429 2
724457 143
724466 164
724557 0
724643 93
724712 2
724733 192
724784 219
724835 5
725009 96
725065 48
725122 176
725179 0
725206 147
725227 0
725452 34
725515 125
725518 113
725528 0
725632 0
725650 13
725660 0
725737 0
725800 51
725803 123
726204 15
726265 12
726340 20
726379 0
726409 194
726496 33
726514 330
726523 45
726550 0
726571 34
726641 101
726765 0
726773 16
726853 0
726870 23
726873 130
726877 2
726917 0
727021 0
727094 0
727104 80
727363 37
727453 10
727507 28
727574 0
727581 43
727599 0
727715 0
727818 79
727872 36
727887 139
727961 0
727980 137
728139 0
728271 87
728286 0
728297 0
728361 0
728430 88
728478 0
728624 166
728702 0
728768 57
728946 0
729047 0
729271 0
729327 0
729449 0
729548 0
729614 0
730033 5
730176 0
730216 0
730528 0
730588 11
730603 16
730788 9
730878 9
731030 0
731444 12
731546 0
731555 0
731633 0
731699 0
731768 0
731993 0
732030 11
732032 0
732076 0
732088 0
732090 0
732126 32
732129 27
732215 13
732393 112
732395 4
732588 0
732630 30
732768 142
732810 0
732851 24
732885 44
732918 0
732932 0
732986 7
733015 0
733175 0
733273 0
733475 0
733503 0
733560 55
733563 63
733583 9
733593 20
733602 45
733638 0
733659 59
733703 12
733849 34
734013 0
734116 0
734149 0
734526 0
734628 0
734682 10
735235 1
735295 0
735586 5
735635 0
735644 0
735661 21
735676 0
735807 0
735839 0
735920 60
736011 0
736028 7
736085 4
736295 22
736322 0
736357 0
736375 0
736391 0
736564 0
736567 0
736589 0
736592 0
736597 0
737003 44
737095 0
737120 45
737183 0
737294 0
737405 0
737556 0
737880 395
737947 8
738041 0
738084 17
738114 33
738237 1
738304 0
738345 22
738378 0
738390 12
738585 9
738597 0
738636 0
738675 0
738776 0
738861 0
738876 0
739122 0
739190 0
739219 0
739230 0
739305 0
739346 0
739387 0
739445 0
739490 0
739631 0
739679 0
739804 0
739985 0
740084 0
740212 0
740215 0
740362 0
740518 0
740536 17
740545 61
740551 0
740658 0
740692 5
740764 5
740767 0
740818 4
740848 0
740881 0
740905 12
740980 74
741197 0
741212 0
741305 0
741452 0
741488 0
741560 0
741663 0
741679 0
741731 0
741755 0
741821 0
741830 0
741842 1
741860 0
741908 0
741965 0
741977 0
741986 0
742064 53
742103 0
742112 0
742118 13
742332 0
742392 0
742439 0
742461 0
742505 36
742519 9
742730 0
742745 7
742766 14
742787 0
743033 0
743131 0
743285 8
743336 105
743440 0
743501 0
743588 1
743726 0
743999 0
744030 0
744186 10
744240 0
744488 0
744501 74
744600 0
744621 60
744695 0
744867 4
745231 0
745585 1
745645 0
745648 38
745838 0
745853 0
745864 0
745932 40
745983 111
746103 0
746163 0
746187 0
746190 132
746226 0
746250 11
746568 0
746586 43
746660 22
746720 24
746852 0
747216 0
747240 0
747300 0
747318 88
747396 0
747405 0
747416 0
747429 0
747545 0
747755 0
747763 0
747810 0
748031 0
748181 0
748190 0
748264 0
748423 0
748510 0
748690 0
748781 0
748799 0
749063 0
749138 0
749234 107
749635 0
749670 0
749843 0
749905 6
749992 0
749995 0
750085 0
750367 0
750397 0
750415 27
750571 0
750625 0
750845 0
750863 0
750913 62
750924 20
750959 0
750993 0
751080 19
751121 0
751284 0
751359 26
751410 0
751518 4
751815 11
751890 32
751953 43
752133 14
752386 3
752463 0
752466 0
752579 0
752609 0
752731 0
752738 0
752907 0
753320 0
753338 22
753635 32
753644 4
753858 0
753908 22
753991 54
754051 0
754174 0
754191 0
754284 36
754438 4
754443 60
754576 31
754696 0
754717 0
754723 183
754774 0
754795 0
754942 5
755047 0
755059 40
755075 38
755086 171
755125 0
755409 85
755736 109
755871 23
755874 0
755927 27
755990 94
756401 10
756499 5
756616 0
756629 0
756840 69
756853 21
756898 2
756952 0
757014 101
757039 0
757110 0
757117 26
757138 0
757247 0
757570 0
757768 10
757854 72
757888 0
757893 0
757907 0
757916 29
758039 0
758063 85
758393 0
758417 0
758449 0
758678 119
758762 17
758886 0
759071 185
759155 1
759209 10
759218 0
759384 53
759449 16
759521 0
759617 1
759623 0
759780 0
760037 5
760073 114
760099 80
760112 91
760123 274
760133 0
760187 2
760340 0
760682 0
760709 0
760821 0
760861 100
760863 0
760871 3
760884 0
760896 8
760941 7
760956 0
760989 117
761071 0
761314 0
761415 0
761763 0
761802 0
761974 0
762225 35
762336 5
762351 91
762747 0
762794 0
762801 21
762819 12
762821 68
762830 0
762858 0
762969 0
763038 0
763107 0
763392 10
763899 67
763950 64
764130 22
764175 109
764195 0
764316 82
764702 108
764780 0
764831 0
765006 0
765513 0
765679 0
765731 0
765933 0
766284 0
766485 204
766692 0
766756 18
766834 15
766868 0
766900 282
767015 464
767258 11
767300 0
767384 0
767416 0
767434 46
767468 0
767476 0
767615 0
767716 83
767812 60
767953 0
768039 27
768178 0
768274 0
768373 13
768424 0
768480 16
768676 8
768709 0
769074 0
769101 0
769344 0
769353 0
769422 0
769521 0
769704 0
769767 0
769823 0
769982 12
770203 70
770312 0
770424 0
770540 0
770558 86
770747 10
770897 182
770909 0
771028 0
771107 0
771113 36
771122 22
771410 11
771587 0
771596 0
771605 0
771782 0
771812 0
772070 0
772085 0
772120 0
772166 0
772181 0
772256 0
772373 0
772378 0
772424 0
772514 0
772559 0
772610 0
772750 0
772769 0
772854 0
772952 0
772992 0
773084 0
773285 54
773342 0
773369 0
773419 65
773442 7
774525 0
774626 0
774665 0
774767 1
774788 0
775043 0
775073 0
775109 0
775250 0
775547 0
775659 0
775679 0
775713 0
775754 0
775994 0
776045 0
776108 0
776276 0
776288 0
776577 0
776586 0
776596 0
776601 47
776611 0
776621 0
776631 19
776645 193
776672 0
776686 31
777000 0
777582 204
777597 15
778188 0
778410 0
778644 0
778821 0
779303 0
779744 139
779870 114
779900 73
779966 0
779981 53
780269 0
780431 0
780537 0
780570 0
780629 0
780656 21
780872 9
781005 0
781076 0
781141 54
781212 8
781249 0
781266 0
781281 0
781338 0
781400 0
781455 0
781587 0
781759 0
781829 0
781868 0
781959 0
782006 0
782017 0
782025 0
782107 29
782984 9
783068 62
783086 55
783107 26
783215 123
783329 102
783335 25
783350 42
783677 0
784055 0
784255 0
784447 0
784524 0
784614 25
784622 39
784814 0
784916 104
785063 0
785155 0
785950 0
786123 52
786137 0
786224 0
786242 50
786656 35
787316 335
787328 29
787363 0
787514 0
787646 0
787689 0
787715 34
787721 8
788136 26
788192 0
788397 0
788913 13
788937 9
788982 0
789286 0
789356 0
789570 0
789904 46
789970 0
790015 0
790024 0
790036 19
790048 35
790060 13
790084 96
790105 0
790108 0
790136 2
790323 0
790400 0
790411 0
790597 22
790600 35
790643 17
790704 205
790878 32
791097 80
791217 59
791322 0
791445 10
791472 32
791517 24
791521 186
791572 2
791574 81
791581 9
792028 32
792195 115
792283 8
792339 0
792380 0
792389 0
792463 14
792581 81
792887 12
793338 136
793383 145
793386 56
793398 22
793535 0
793934 82
793962 0
794067 0
794106 210
794208 0
794238 0
794276 0
794299 0
794351 0
794439 0
794846 8
794968 30
795002 0
795075 0
795081 0
795113 0
795320 0
795474 0
795524 0
795537 0
795569 151
795571 10
795575 288
795781 43
795942 0
796002 4
796568 145
796590 16
796598 35
796607 0
796708 0
796750 0
796752 8
796756 0
796790 0
797028 0
797088 0
797133 0
797235 0
797541 0
797726 0
797884 0
797894 0
798015 0
798077 0
798324 0
798479 0
798525 0
798830 0
798839 0
799093 0
799130 0
799243 0
799286 0
799300 0
799313 146
799363 0
799417 0
799524 0
799537 0
799977 0
800146 0
800372 0
800440 0
800498 5
800528 0
800589 0
800643 0
800856 0
800958 17
800964 215
800974 32
801066 12
801120 13
801279 0
801306 9
801312 5
801358 0
801372 0
801485 0
801560 2
801593 23
801609 0
801644 0
801662 15
801674 40
801824 146
801851 0
802247 0
802478 0
802508 7
802661 0
802707 0
803013 0
803306 0
803361 0
803438 0
803469 0
803490 0
803505 0
803516 0
803526 0
803537 0
803545 0
803549 0
803589 0
803623 0
803765 82
803998 0
804008 19
804143 91
804148 0
804168 29
804255 0
804288 0
804296 0
804381 75
804449 6
804563 5
804609 47
804623 0
804641 0
804731 0
804749 37
804782 26
804803 0
804896 0
804924 0
804962 0
804980 1
805078 0
805147 32
805294 0
805341 0
805384 0
805627 0
805702 0
805711 0
805759 0
805789 0
805981 0
806066 0
806141 5
806173 0
806398 0
806426 0
806503 0
806559 1
806661 0
806754 69
806969 0
806988 86
806997 0
807003 62
807269 0
807291 19
807324 0
807363 0
807447 27
807544 0
807680 0
807752 0
807782 0
807851 0
807973 13
808145 0
808187 3
808202 0
808286 0
808412 0
808436 0
808457 0
808631 0
808732 0
808846 0
809022 0
809104 46
809431 0
809479 0
809482 49
809571 1
809667 0
809778 0
809818 0
809856 0
809938 0
810001 15
810124 29
810235 30
810321 0
810337 6
810415 0
810457 0
810636 0
810673 0
810698 0
810756 0
810799 0
810849 0
810875 0
810899 124
810912 54
810975 0
811017 0
811025 0
811087 0
811149 0
811196 0
811220 20
811355 0
811364 0
811374 0
811412 15
811423 0
811458 0
811538 0
811554 9
811710 35
811781 106
811867 0
811977 0
812167 5
812262 0
812289 96
812292 31
812388 0
812408 0
812422 0
812438 0
812446 0
812570 0
812619 0
812646 6
812670 14
812702 0
812747 0
812792 0
812820 8
812891 0
812900 0
812931 43
812964 0
813015 41
813039 0
813078 67
813081 60
813123 8
813183 0
813306 22
813371 9
813399 0
813416 0
813469 0
813539 46
813545 74
813549 169
813679 30
813688 18
813838 0
814066 0
814096 45
814109 5
814128 60
814158 83
814183 0
814319 47
814372 2
814433 0
814447 0
814595 0
814653 0
814675 0
814708 58
814870 68
814879 0
814913 0
814934 42
815051 0
815300 12
815592 21
815771 68
815906 0
816104 38
816123 12
816125 29
816230 0
816368 0
816406 0
816428 0
816472 0
816521 11
816737 71
816791 9
816932 107
816971 0
817136 0
817217 13
817352 0
817373 6
817423 14
817493 0
817500 143
817540 0
817565 0
817601 67
817626 0
817958 193
818117 9
818135 3
818217 0
818236 74
818278 0
818396 0
818603 0
818612 38
818717 0
818786 0
818904 2
819155 0
819286 0
819481 0
819560 0
819608 0
819617 0
819662 0
819823 0
820049 196
820195 0
820264 0
820461 0
820494 99
820590 22
820599 12
820632 20
820752 34
820800 0
820944 78
821094 2
821241 35
821352 23
821441 0
821483 0
821516 8
821633 35
821822 92
821885 0
821924 0
821954 0
821972 0
821975 0
822065 223
822095 0
822105 0
822134 0
822251 0
822314 0
822443 65
822497 42
822699 164
822834 108
822921 0
823086 83
823137 15
823170 0
823177 0
823201 0
823216 0
823226 57
823299 0
823307 0
823371 0
823377 0
823635 0
823954 0
824073 0
824093 0
824109 60
824187 0
824202 34
824344 0
824425 98
824565 46
824805 41
824895 63
825012 0
825103 0
825174 8
825342 13
825348 0
825387 0
825540 25
825582 0
825675 44
825743 76
825774 67
825907 0
825937 13
825958 0
825964 0
826156 0
826493 13
826583 0
826609 18
826633 0
826768 38
826771 23
826975 0
827095 35
827101 88
827281 0
827662 0
827953 0
828025 8
828055 0
828184 0
828322 0
828340 0
828513 0
828574 0
828902 0
828983 0
829050 0
829255 0
829517 0
829536 28
829545 61
829735 20
829786 0
829905 0
830092 40
830146 0
830227 0
830320 14
830443 0
830704 19
830716 0
830724 15
830786 0
830912 22
830951 0
831088 0
831236 29
831311 0
831560 0
831650 61
831716 0
832059 0
832066 0
832251 23
832308 18
832512 5
832551 0
832731 50
832851 0
832938 0
832947 0
833046 28
833157 99
833193 3
833211 0
833232 0
833262 135
833295 32
833328 0
833394 0
833418 24
833433 0
833472 69
833626 0
833790 0
834042 1
834063 58
834069 0
834078 68
834285 27
834444 0
834525 0
834631 0
834760 0
834964 0
834972 0
835098 140
835351 0
835384 0
835472 0
835504 82
835534 0
835546 46
835618 0
835630 0
835772 0
835873 0
835888 0
835931 0
836782 15
836843 0
837033 15
837172 2
837186 0
837452 0
837530 0
837585 0
837597 48
837756 0
837832 0
837957 4
837996 0
838036 0
838065 149
838102 38
838137 0
838233 0
838302 0
838422 0
838488 0
838535 0
838585 0
838704 0
838759 0
838769 0
838799 64
838823 51
838891 1
839122 0
839179 143
839407 154
839470 0
839509 53
839668 0
839707 168
839749 8
839797 97
839812 51
839902 0
840101 68
840155 119
840164 286
840758 101
840766 0
840779 0
840796 39
840842 13
840986 53
840992 0
841007 0
841151 33
841217 0
841314 0
841392 0
841582 22
841661 24
841663 137
841810 0
842132 0
842134 0
842150 0
842348 2
842444 3
842498 91
842592 0
842651 0
842708 6
842759 2
842792 17
842924 0
843140 0
843221 40
843245 26
843362 79
843497 0
843566 21
843583 0
843838 23
843882 0
844048 12
844164 0
844174 0
844204 43
844216 0
844272 0
844286 0
844310 0
844318 0
844431 0
844546 0
844617 0
844630 0
844747 0
844924 0
845026 0
845086 0
845170 0
845200 0
845260 0
845332 0
845410 0
845443 0
845562 0
845742 0
845895 30
845951 0
846003 0
846360 4
846383 0
846405 0
846993 215
847092 0
847130 0
847324 0
847449 96
847459 0
847590 0
847636 0
847885 0
847930 0
848107 96
848490 0
848606 0
848687 0
848820 115
848920 0
848944 95
849106 5
849188 0
849498 3
849635 24
849684 0
849688 0
849705 0
849889 5
850143 0
850179 0
850256 24
850268 140
850285 0
850332 1
850460 0
850550 38
850619 13
850742 11
850916 36
851006 106
851106 4
851146 12
851233 0
851249 0
851361 8
851383 248
851393 57
851417 43
851541 34
851692 0
851915 15
852014 37
852236 0
852626 68
852776 41
852855 715
853211 0
853229 0
853310 0
853370 12
853376 0
853456 0
853480 133
853491 0
853621 22
853786 14
853882 18
854017 69
854032 50
854038 0
854089 41
854095 0
854104 0
854120 0
854435 0
854539 116
854608 10
854719 27
854788 0
854815 0
855150 0
855310 0
855322 0
855325 22
855490 0
855520 0
855586 0
855593 32
855644 3
855926 0
855974 41
855989 0
856106 2
856277 0
856394 0
856401 0
856465 0
856788 6
856917 22
856923 98
857013 0
857043 0
857154 11
857229 76
857247 0
857271 0
857469 110
857472 155
857493 0
857568 26
857674 24
857757 7
857792 1
857794 1
857901 42
857913 0
857921 0
858093 0
858159 0
858171 16
858213 42
858228 0
858238 5
858425 548
858434 0
858605 0
858866 0
858986 0
859028 0
859070 42
859139 0
859154 31
859187 0
859445 2
859447 47
859505 0
859771 0
859786 0
860032 0
860233 0
860272 11
860287 71
860439 43
860523 27
860542 65
860554 18
860582 8
860587 40
860658 34
860806 0
860854 72
860917 9
860960 0
861025 30
861028 64
861052 72
861082 11
861115 31
861172 54
861268 181
861463 41
861846 29
861852 0
861999 25
862020 0
862208 19
862481 112
862529 1
862601 97
862700 51
862835 0
862853 0
862936 0
862943 7
863358 1
863380 5
863413 17
863548 0
864037 0
864093 0
864161 0
864178 0
864241 18
864298 2
864407 0
864461 70
864465 0
864471 0
864504 0
864573 0
864597 0
864797 11
864812 0
864854 0
864896 38
864902 79
864965 0
865100 25
865370 27
865435 0
865448 49
865652 0
865658 45
865665 5
865690 0
865736 0
865811 25
865823 1
865898 54
865985 109
865994 0
866066 70
866138 0
866224 0
866276 0
866305 0
866351 0
866363 34
866429 10
866441 77
866531 1610
866555 0
866606 39
866660 0
866699 0
866710 0
866798 30
866927 0
867167 0
867347 38
867464 92
867581 35
867617 155
867646 0
867746 0
867762 51
867791 0
867815 0
867869 0
867920 0
868169 50
868520 0
868697 7
868707 0
868872 0
868934 0
869003 56
869166 0
869174 0
869291 1
869311 0
869399 0
869510 246
869520 0
869669 0
869704 0
869899 36
870085 16
870130 0
870157 17
870231 0
870264 0
870355 0
870502 0
870511 3
870532 0
870544 0
870790 0
870899 0
871068 99
871104 0
871146 0
871159 0
871683 15
871695 0
871832 0
871866 0
871932 102
872026 0
872074 0
872417 0
872503 1
872623 0
872977 0
873181 0
873190 0
873232 0
873292 10
873343 0
873358 3
873364 0
873370 0
873457 6
873481 0
873511 6
873577 1
873592 1
873637 0
873781 3
873826 0
873874 0
874105 0
874165 0
874261 0
874317 0
874371 0
874380 5
874467 0
874506 16
874758 51
874878 0
875378 0
875609 6
875627 1
875723 5
875762 11
875765 30
876128 8
876188 0
876219 7
876251 2
876362 0
876443 12
876722 10
876747 0
876749 34
876760 0
876816 33
876820 27
876835 0
876842 64
877088 0
877165 48
877304 31
877590 0
877744 0
877965 0
878028 0
878046 105
878109 0
878155 122
878164 53
878548 0
878742 0
878791 4
878843 0
878888 0
878978 0
879260 0
879308 0
879363 0
879519 0
879743 0
879907 0
880063 0
880069 0
880126 0
880219 0
880270 0
880393 0
880585 0
880854 14
880922 0
881084 0
881388 7
881467 21
881753 48
881783 0
881926 0
881932 23
882028 28
882250 55
882418 21
882454 17
882490 38
882556 24
882598 0
882610 14
882666 7
882686 47
882819 53
882852 0
883122 0
883422 39
883425 25
883437 157
883516 21
883556 11
883617 0
883656 91
883676 2
883702 0
883775 47
883808 178
883864 18
883880 61
883937 12
883973 0
883981 5
884144 50
884172 0
884218 0
884315 0
884366 0
884468 75
884479 0
884585 0
884613 12
884675 0
884677 0
884741 67
884793 0
884874 38
884909 0
884927 24
884954 126
884966 6
884978 13
884996 0
885005 270
885024 93
885076 20
885090 52
885130 0
885182 0
885376 0
885382 0
885432 0
885467 0
885485 0
885495 14
885632 44
885743 11
885748 92
885757 0
885775 32
885805 0
885809 0
885821 0
885833 70
885843 7
885854 0
885869 0
885946 0
886206 40
886236 0
886245 0
886360 0
886427 0
886533 2
886547 4
886560 42
886633 35
886659 27
886685 3
886689 108
886710 13
886736 37
886870 66
886983 115
887066 1
887093 140
887130 134
887213 0
887232 187
887238 39
887367 41
887400 5
887603 170
887705 50
887846 3
887867 221
887987 33
888311 197
888602 2
888682 119
888849 0
888887 76
888920 2
888949 68
889059 0
889063 57
889093 0
889457 69
889767 0
889821 0
889940 10
889952 0
890238 0
890398 0
890447 51
890476 0
890498 0
890602 103
890648 0
890669 35
890686 23
890779 0
890913 0
890931 5
890947 0
891000 0
891067 0
891141 0
891579 96
891639 8
891684 1
891723 0
891732 0
891797 0
891819 0
891876 0
891999 0
892016 0
892086 0
892117 0
892373 0
892391 0
892524 0
892530 0
892604 14
892720 0
892760 0
892763 114
893105 61
893113 66
893150 0
893189 8
893198 7
893339 0
893401 43
893462 72
893549 0
893631 190
893666 0
893676 0
893682 0
893700 0
893741 13
893758 0
893786 0
893803 0
893863 0
893887 2
894083 0
894163 23
894370 0
894463 0
894857 0
894894 0
895107 0
895131 0
895258 2
895262 33
895323 0
895325 2
895347 20
895478 0
895667 0
895802 0
895838 0
896048 0
896141 0
896174 0
896297 2
896357 0
896444 0
896548 109
896656 0
896671 15
896710 43
896989 0
897334 43
897383 0
897553 2
897586 43
897622 43
897643 38
897790 8
897793 0
897968 0
898150 12
898246 0
898438 5
898504 73
898576 17
898609 0
898615 359
898636 37
898675 0
898853 0
899008 0
899080 0
899101 0
899122 47
899164 6
899176 0
899327 0
899332 0
899384 53
899436 9
899513 0
899573 0
899582 0
899590 41
899594 24
899768 0
899786 17
900089 0
900137 0
900197 6
900203 10
900335 0
900377 0
900380 148
900563 0
900629 0
900636 0
900659 140
900668 0
900755 23
900930 0
901020 0
901023 24
901095 0
901185 0
901224 71
901245 13
901257 13
901278 47
901500 4
901503 3
901542 10
901641 16
901680 242
901803 8
901893 0
902124 2
902148 9
902211 0
902217 136
902253 0
902265 0
902413 0
902422 0
902429 0
902460 0
902506 0
902722 30
902926 74
902956 0
903097 14
903100 28
903160 0
903178 46
903199 29
903238 0
903649 0
903664 0
903822 50
904126 18
904336 75
904351 0
904363 0
904432 0
904612 0
904627 55
904687 0
904699 0
904716 0
904777 0
904780 17
904880 0
904887 0
905102 0
905162 0
905181 0
905249 13
905385 0
905411 0
905447 2
905516 0
905525 0
905896 0
906181 0
906216 0
906364 25
906373 0
906732 0
906763 0
906775 0
906783 0
906817 0
907189 0
907360 0
907402 4
907612 0
907884 0
907949 0
908070 0
908169 0
908208 0
908301 12
908364 0
908412 0
909145 0
909196 16
909215 13
909285 0
909290 0
909298 68
909303 0
909385 0
909433 49
909568 9
909655 283
909658 0
909778 0
909802 0
909817 0
909862 0
910110 0
910135 0
910168 10
910179 0
910305 0
910317 32
910552 0
910596 0
910610 0
910708 0
910726 0
911316 0
911351 0
911355 22
911664 0
911730 8
911796 0
911835 0
912057 0
912096 0
912228 0
912270 0
912324 0
912765 0
912783 0
912873 0
912883 0
912964 0
912984 0
912995 0
913011 0
913087 0
913139 0
913141 0
913143 0
913147 0
913152 0
913367 98
913440 0
913502 55
913526 178
913580 41
913598 13
913902 163
913922 0
914027 32
914042 0
914291 17
914323 40
914327 120
914480 1
914795 30
914993 0
915057 0
915103 0
915401 0
915766 89
915805 17
915889 0
916000 0
916302 5
916316 0
916353 0
916377 0
916385 0
916579 123
916588 56
916594 19
916742 0
916837 0
916843 2
916879 29
916890 0
917035 4582
917047 0
917213 0
917266 189
917289 0
917301 0
917329 35
917336 9
917404 0
917673 35
917802 0
917870 40
917916 29
918045 79
918122 0
918139 1
918161 23
918203 6
918266 0
918440 0
918632 0
918971 0
919130 0
919154 0
919351 0
919430 0
919540 0
919588 0
919639 19
919661 0
919718 0
919753 0
919816 0
919865 0
919922 0
919925 0
920063 24
920101 1
920139 0
920579 0
921204 0
921637 0
921763 0
921823 0
921998 24
922165 3
922309 59
922327 111
922409 12
922411 50
922700 0
922760 0
922889 0
922931 0
922982 0
922997 0
923129 11
923181 0
923216 0
923222 0
923288 0
923456 72
923471 0
923579 0
923603 28
923617 0
923816 0
923915 27
923948 24
923951 125
924115 5
924271 0
924334 0
924517 0
924559 0
924658 0
924667 0
924688 6
924692 0
924730 0
924786 0
924811 159
924866 28
924925 0
924950 0
924968 0
924992 0
925015 5
925057 0
925357 0
925363 0
925502 1
925546 0
925564 0
925579 0
925596 0
925687 0
925690 0
925710 2180
925771 99
925859 101
925861 12593
925881 26
925914 4
925986 62
926036 31
926046 24
926057 0
926086 351
926088 48
926123 0
926147 0
926166 51
926168 33
926215 6
926234 0
926245 0
926255 0
926361 0
926406 0
926451 0
926472 2
926544 0
926658 4
926691 0
926761 0
926853 0
926869 0
926961 22
927037 0
927041 26
927078 0
927089 0
927123 0
927206 0
927286 0
927299 0
927303 17
927309 0
927385 37
927409 0
927422 0
927593 0
927967 53
927971 0
928130 0
928242 74
928290 18
928472 19
928712 217
928865 6
928982 42
929264 91
929267 140
929321 10
929483 13
929546 45
929699 40
929756 108
929879 98
929903 8
929952 0
929969 14
930125 135
930133 97
930445 41
930454 0
930482 0
930581 0
930682 0
930730 57
930843 11
930964 0
931035 0
931053 1
931134 5
931260 0
931455 9
931458 35
931515 5
931722 0
931802 0
931998 61
932145 20
932175 99
932352 35
932397 42
932748 0
932862 12
932898 7
932998 0
933054 112
933168 63
933219 89
933336 25
933348 20
933497 0
933656 96
933658 497
933662 136
933670 60
933674 35
933698 14
933716 0
933725 0
933900 0
933951 0
934242 0
934266 229
934492 0
934514 0
934629 0
934839 0
934875 3
934897 0
935074 0
935089 167
935134 5
935228 0
935338 37
935858 0
935938 0
936191 0
936208 8
936324 12
936649 0
936830 251
936858 40
936993 38
937028 55
937081 0
937153 31
937157 205
937167 0
937206 19
937501 0
937955 0
938056 12
938101 0
938225 64
938323 1
938464 0
938479 96
938515 33
938590 11
938713 19
938827 0
938929 54
938995 55
939009 0
939157 0
939175 0
939292 0
939345 0
939439 0
939535 59
939668 4
939674 0
939690 3
939707 0
939709 0
939714 0
939725 0
939727 0
939738 0
939741 0
939745 0
939879 0
940233 0
940306 0
940310 117
940650 0
940758 0
940932 0
941002 0
941092 56
941421 0
942388 0
942394 0
942672 55
942951 49
943165 0
943195 0
943201 0
943453 0
943465 0
943531 0
943582 0
943935 0
943956 0
943971 0
944245 0
944563 20
944588 0
944708 0
944715 0
945008 77
945176 20
945456 0
945501 0
945614 0
945768 0
945790 0
945916 30
945919 0
946015 0
946132 0
946168 0
946186 0
946381 0
946423 0
946612 0
946715 14
946762 0
946993 0
947044 252
947116 4
947356 0
947377 0
947493 27
947808 15
947865 0
948024 0
948073 0
948117 99
948663 0
948727 0
948790 0
948807 0
948919 100
949033 0
949120 0
949195 0
949222 36
949315 41
949429 56
949615 24
949933 0
950026 0
950284 0
950368 0
950455 0
950689 0
950740 0
950746 0
950794 0
950837 0
950872 0
950950 1
951001 0
951022 0
951200 0
951229 0
951253 0
951351 39
951559 45
951563 0
951574 0
951616 0
951969 8
952290 0
952474 0
952629 6
952926 143
953343 29
953470 44
953590 0
953644 20
953664 0
953778 116
953877 0
953883 2
953914 0
954255 0
954612 34
954699 90
954792 0
954900 39
955563 0
955647 40
955894 0
955929 0
955944 2
956020 7
956031 196
956034 43
956054 0
956134 25
956154 76
956166 37
956194 0
956229 0
956284 0
956413 0
956531 0
956675 2
956846 0
957052 0
957132 0
957134 0
957138 45
957150 0
957189 0
957370 0
957406 0
957569 0
957575 19
957605 0
957614 0
957710 0
957725 0
957850 0
957893 0
958073 0
958148 0
958250 5
958406 0
958728 0
958768 0
958775 0
958795 0
958890 0
958897 0
959113 0
959212 0
959274 0
959305 2
959392 4
959518 0
959632 0
959922 0
960143 36
960147 85
960176 0
960187 0
960235 0
960353 0
960449 0
960480 49
960509 0
960576 0
960581 45
960588 0
960668 63
960801 0
960866 0
961347 0
961370 0
961377 0
961384 0
961474 0
961711 17
961765 17
961783 5
961846 0
961879 14
962173 57
962254 17
962287 0
962356 0
962403 0
962412 32
962416 4
962481 0
962532 11
962608 0
962747 0
962774 74
962798 0
963138 0
963174 0
963202 66
963216 0
963364 0
963462 0
963618 0
963721 6
963729 0
963852 0
963888 7
964083 12
964119 0
964137 9
964511 0
964666 0
964697 5
964699 0
964798 3
964879 0
964909 0
965002 34
965113 71
965230 0
965300 0
965389 0
965424 0
965546 0
965559 0
965617 0
965733 0
965984 0
966110 0
966129 0
966141 0
966189 0
966612 0
966984 0
967222 8
967240 69
967380 33
967392 0
967404 42
967965 0
968209 43
968506 34
968530 0
968542 204
968602 24
968611 0
968720 0
968768 1
968960 0
968993 0
969074 28
969134 0
969206 0
969257 14
969349 0
969374 7
969383 0
969617 0
969704 0
969878 22
969905 0
969953 0
970163 66
970201 67
970370 40
970495 118
970522 0
970558 0
970681 0
970741 0
970753 10
970826 6
970892 1
971066 0
971112 0
971138 33
971359 136
971498 0
971692 0
972214 0
972268 6
972439 0
972547 0
972661 14
972739 0
972784 0
972827 51
972830 38
972860 0
973020 0
973182 0
973242 56
973245 188
973275 32
973404 6
973568 1
973628 0
973721 0
973742 0
973880 53
973932 0
973992 0
973997 0
974041 4
974049 0
974120 0
974206 0
974323 64
974326 117
974413 77
974455 6
974653 59
974857 307
974861 54
974875 47
974941 0
975067 23
975199 59
975445 83
975448 124
975532 48
975591 0
975598 55
975609 54
975681 14
975702 12
975807 14
975966 0
976020 5
976156 0
976249 44
976282 0
976363 0
976369 6
976396 40
976606 0
976618 0
976672 170
976705 45
976915 0
977007 0
977023 57
977034 0
977044 2
977133 27
977229 0
977273 0
977404 0
977417 8
977755 0
977776 32
977817 0
977834 0
978033 0
978043 14
978066 0
978090 68
978111 25
978141 0
978173 0
978222 83
978306 15
978481 0
978488 0
978510 0
978519 0
978557 9
978597 0
978603 101
978691 44
978749 0
978777 0
978877 78
978881 10
978995 82
979007 0
979097 0
979109 0
979115 4
979142 0
979145 0
979181 14
979394 0
979439 9
979466 0
979490 0
979520 0
979532 0
979541 0
979910 0
979947 115
980057 49
980151 10
980384 0
980422 3
980531 13
980582 29
980714 82
980753 0
980933 19
980948 0
980969 0
981083 0
981168 0
981176 3
981192 10
981278 229
981311 0
981605 4
981620 150
981632 57
981767 0
981770 13
981857 10
981965 0
982055 67
982146 0
982230 0
982256 1
982315 0
982358 3
982561 9
982606 33
982622 0
982654 59
982706 0
982847 26
982916 0
983365 77
983375 11
983529 8
983554 33
983638 0
983997 0
984209 0
984412 23
984484 88
984487 0
984490 0
984592 0
984619 0
984628 119
984673 0
984769 0
984889 0
984940 0
984969 0
985018 0
985051 0
985057 25
985063 50
985102 0
985115 0
985219 0
985258 0
985263 0
985456 0
985489 61
985528 0
985648 0
985663 27
985675 38
985699 0
985756 61
985816 0
986011 0
986119 8
986182 2
986188 22
986209 6
986216 0
986402 0
986416 0
986506 0
986554 0
986830 125
986896 0
987046 116
987202 134
987514 35
987598 129
987601 103
987697 32
987733 22
987778 0
987826 7
987835 28
987862 85
987913 0
987943 53
988005 12
988135 0
988399 62
988469 0
988559 4
988568 43
988577 4
988658 0
988913 0
989243 54
989255 346
989306 28
989366 129
989406 62
989517 125
989574 0
989612 0
989634 0
989666 0
989763 0
989862 0
990009 0
990090 0
990105 0
990192 0
990239 0
990354 0
990414 0
990422 0
990441 0
990552 0
990636 0
990735 0
990945 0
991091 0
991140 0
991181 82
991187 0
991254 0
991488 49
991578 0
991723 0
991768 15
991821 43
991829 0
991971 0
992040 0
992082 101
992133 0
992148 0
992313 80
992325 0
992352 0
992388 0
992415 10
992511 133
992595 0
992606 102
992751 14
992766 0
992772 9
992829 10
992874 0
993120 23
993225 32
993232 25
993256 0
993699 3
993828 153
993918 5
993927 0
993942 129
994015 0
994054 0
994194 0
994619 116
994664 0
994718 34
994739 10
994745 120
994855 0
994897 61
994910 44
994973 19
994979 0
994987 0
995008 0
995018 0
995033 0
995044 0
995068 0
995119 0
995142 0
995170 14
995187 43
995296 24
995473 96
995524 20
995542 11825
995701 145
996031 0
996040 0
996142 95
996274 58
996295 13
996301 0
996325 0
996370 50
996409 0
996520 132
996648 115
996725 28
997223 9
997341 0
997403 64
997475 244
997477 256
997481 187
997499 0
997542 1
997607 275
997641 0
997681 113
997684 1
997705 12
997710 61
997756 66
997768 0
997771 27
997915 0
997944 0
997963 102
998098 0
998122 142
998353 93
998434 0
998443 22
998452 330
998521 0
998543 0
998586 14
998642 0
998712 0
998759 0
998836 1
998969 0
999058 0
999077 0
999217 0
999251 0
999306 0
999334 13
999338 12
999362 0
999380 4
999441 0
999486 18
999530 74
999546 0
999660 6
999732 5
999744 22
999786 91
999795 52
999924 0
999950 0
999987 0
1000053 9
1000098 0
1000224 21
1000534 0
1000555 73
1000783 0
1000816 0
1000951 24
1000957 17
1001060 61
1001150 33
1001164 4
1001177 0
1001180 0
1001329 0
1001361 0
1001465 42
1001584 0
1002398 0
1002551 0
1002585 0
1002589 0
1002605 0
1002618 0
1002625 0
1002642 0
1002650 0
1002756 33
1002800 2
1002893 3
1003001 120
1003084 0
1003122 30
1003468 2
1003492 0
1003582 11
1003873 115
1003902 0
1003940 52
1003956 84
1003981 26
1003989 3
1004021 79
1004060 0
1004062 3
1004183 0
1004238 0
1004337 24
1004391 0
1004784 34
1004881 0
1005171 0
1005485 0
1005496 0
1005904 0
1006024 0
1006041 0
1006327 6
1006570 9
1006594 194
1006717 260
1006741 106
1006840 0
1006858 0
1007135 0
1007179 70
1007614 0
1007824 0
1007923 90
1007960 51
1008087 0
1008128 93
1008371 0
1008395 179
1008486 0
1008494 135
1008806 0
1008847 0
1008924 55
1008972 51
1009003 0
1009016 0
1009022 0
1009429 0
1009482 0
1009528 0
1009621 0
1009864 0
1009933 0
1010114 0
1010119 79
1010159 0
1010323 18
1010351 44
1010491 0
1010503 383
1010680 18
1010797 18
1010839 23
1010866 0
1010995 0
1011058 197
1011070 52
1011094 0
1011238 185
1011256 129
1011269 0
1011301 23
1011372 0
1011484 0
1011497 8
1011641 0
1011800 0
1011818 0
1011907 27
1012257 129
1012269 129
1012279 51
1012806 0
1012956 19
1013034 0
1013208 10
1013214 17
1013235 0
1013390 9
1013574 8
1013639 0
1013709 5
1013766 122
1013786 0
1013831 10
1013887 18
1014115 0
1014118 20
1014139 1
1014636 0
1014694 0
1014727 0
1014985 0
1015006 0
1015073 118
1015131 48
1015293 0
1015326 78
1015338 4
1015365 33
1015432 0
1015575 0
1015776 0
1015884 0
1015929 0
1015965 0
1016004 0
1016028 0
1016094 0
1016097 0
1016184 0
1016250 0
1016295 0
1016358 12
1016468 0
1016480 0
1016564 0
1016595 0
1016699 0
1016795 0
1017008 2
1017368 0
1017437 0
1017713 0
1017828 0
1018054 0
1018069 0
1018255 0
1018324 0
1018418 0
1018432 0
1018474 0
1018539 0
1018579 0
1018618 37
1018672 18
1018717 72
1018918 59
1018928 0
1018951 0
1018969 0
1019212 19
1019285 4
1019339 19
1019363 20
1019382 34
1019744 0
1019964 11
1020093 3
1020105 46
1020118 0
1020208 8
1020211 15
1020344 0
1020355 0
1020362 8
1020393 0
1020416 0
1020495 0
1020787 1
1020883 0
1020897 0
1021036 1
1021126 0
1021456 0
1021511 102
1021559 0
1021637 33
1021692 167
1021799 2
1021982 17
1022012 189
1022283 3
1022407 149
1022875 55
1023001 74
1023160 6
1023311 0
1023326 0
1023374 0
1023457 0
1023506 0
1023509 0
1023728 0
1024029 14
1024036 0
1024046 0
1024069 0
1024088 6
1024106 57
1024119 372
1024195 59
1024301 112
1024397 5
1024421 0
1024531 0
1024548 0
1024553 50
1024575 114
1024579 0
1024598 41
1024625 12
1024631 205
1024694 362
1024698 43
1024718 11
1024868 0
1025063 27
1025157 40
1025192 22
1025294 0
1025393 0
1025535 117
1025636 0
1025666 292
1025675 1
1025692 0
1025720 20
1025759 107
1025805 0
1025855 91
1025858 148
1025908 0
1025935 47
1026022 0
1026179 0
1026581 0
1026680 0
1026731 18
1026836 76
1026917 135
1027200 0
1027473 0
1027482 0
1027488 0
1027534 4
1027576 0
1027668 0
1027837 0
1028023 0
1028125 0
1028254 0
1028265 0
1028278 0
1028287 0
1028525 10
1028551 0
1028559 0
1028755 0
1028803 18
1028848 0
1028924 46
1028933 350
1028935 119
1028946 174
1028950 76
1028983 28
1029023 0
1029132 0
1029175 0
1029243 0
1029268 0
1029274 0
1029283 0
1029382 0
1029817 0
1030027 0
1030258 0
1030337 0
1030353 0
1030363 0
1030413 0
1030425 0
1030609 0
1030658 0
1030773 0
1030808 0
1030820 0
1030824 0
1030842 0
1031034 0
1031226 0
1031931 0
1032066 0
1032435 0
1032816 0
1032933 0
1033251 8
1033336 0
1033700 0
1033741 0
1033788 0
1033923 0
1033950 0
1034004 0
1034103 0
1034107 0
1034157 0
1034175 0
1034249 0
1034283 0
1034423 0
1034549 0
1034654 0
1034702 27
1034752 64
1034858 0
1035251 67
1035335 0
1035341 46
1035497 87
1035586 0
1035607 0
1035814 1
1035826 0
1035975 0
1035982 0
1035993 1
1036078 32
1036237 165
1036302 0
1036320 8
1036336 0
1036360 428
1036363 40
1036399 39
1036453 95
1036474 0
1036483 0
1036516 65
1036534 193
1036585 9
1036597 100
1036762 47
1036837 6
1036846 50
1036861 213
1036925 0
1036991 49
1037108 20
1037216 1
1037330 0
1037436 0
1037500 0
1037536 9
1037644 40
1037770 0
1037796 246
1038013 343
1038028 150
1038079 83
1038145 0
1038220 14
1038316 85
1038349 0
1038379 0
1038387 0
1038420 47
1038440 0
1038478 0
1038488 0
1038498 0
1038540 0
1038567 0
1038579 8
1038740 0
1038769 0
1038801 4
1038822 0
1038900 42
1038906 75
1039104 0
1039138 312
1039192 0
1039240 60
1039525 108
1039651 0
1039727 2
1039891 0
1039948 0
1040022 0
1040099 4
1040294 26
1040351 0
1040495 40
1041188 0
1041467 62
1041578 56
1041710 76
1042007 56
1042016 91
1042225 0
1042255 0
1042525 0
1042642 0
1042852 0
1042978 0
1043001 0
1043059 0
1043129 0
1043269 0
1043514 0
1043532 0
1043604 0
1043814 0
1044039 0
1044218 0
1044503 0
1044545 0
1044829 0
1044838 0
1045279 0
1045307 0
1045453 0
1045528 0
1045719 0
1045806 0
1045810 0
1046049 0
1046133 0
1046283 0
1046328 0
1046370 0
1046418 0
1046436 0
1046565 0
1046700 0
1047011 0
1047050 0
1047151 0
1047166 0
1047182 0
1047257 0
1047410 0
1047418 0
1047488 0
1047557 4
1047626 0
1047665 0
1047851 0
1047935 0
1047986 0
1047995 0
1048121 0
1048177 0
1048242 0
1048568 79
1048643 50
1048742 0
1048949 92
1048967 12
1049051 0
1049084 168
1049094 126
1049557 6
1049564 0
1049684 7
1049716 68
1049720 54
1049749 0
1049751 74
1049764 0
1049825 0
1049856 0
1049873 0
1050136 18
1050253 0
1050646 0
1050736 0
1050766 11
1051057 161
1051104 0
1051111 0
1051140 0
1051170 0
1051185 0
1051216 0
1051391 0
1051403 0
1051421 0
1051457 0
1051756 0
1051792 20
1051795 0
1052278 36
1052371 0
1052441 0
1052498 0
1052581 0
1052805 0
1052839 0
1052884 22
1053035 0
1053114 13
1053169 0
1053234 0
1053254 0
1053271 0
1053416 0
1053586 49
1053641 0
1053819 0
1053827 6
1054026 199
1054029 63
1054248 0
1054257 3
1054593 45
1054623 12
1054685 0
1054925 0
1055015 0
1055102 0
1055234 15
1055417 0
1055423 0
1055426 0
1055435 0
1055522 10
1055552 0
1055573 47
1055583 0
1055700 0
1055771 0
1055870 0
1055885 7
1055927 0
1055930 6
1055972 0
1056035 0
1056107 0
1056176 0
1056339 0
1056494 9
1056602 20
1056818 2
1056937 21
1057258 5
1057443 0
1057637 64
1057650 0
1057654 64
1057729 0
1057753 0
1057762 248
1057798 18
1057843 148
1057888 0
1057963 7
1057981 137
1058035 275
1058050 171
1058056 23
1058200 151
1058236 45
1058242 238
1058299 0
1058466 208
1058545 6
1058599 424
1058617 36
1058845 35
1058851 11793
1058899 96
1058917 18
1058923 15
1058932 0
1059086 16
1059223 2
1059550 0
1059569 0
1059727 0
1059746 0
1059896 4
1059901 164
1059907 0
1059916 0
1059921 0
1059927 0
1059957 639
1059996 74
1060005 107
1060062 0
1060230 0
1060242 0
1060309 0
1060340 0
1060576 0
1060730 0
1060796 0
1060802 0
1060823 0
1061027 0
1061149 0
1061166 0
1061219 0
1061243 0
1061252 0
1061287 0
1061574 55
1061622 0
1061730 0
1061880 15
1061922 0
1062072 0
1062111 0
1062578 68
1062674 8
1062692 32
1062842 18
1062872 23
1062923 0
1062935 0
1062965 0
1063229 0
1063404 0
1063443 0
1063537 3
1063600 0
1063690 17
1063858 5
1064211 0
1064419 82
1064497 4
1064717 0
1065180 0
1065299 0
1065583 0
1065731 0
1065940 17
1066021 0
1066030 0
1066180 0
1066251 0
1066268 0
1066330 0
1066340 30
1066404 5
1066425 0
1066436 5
1066532 0
1066757 0
1066847 0
1066913 0
1067674 0
1068108 0
1068471 0
1068506 0
1068589 93
1068678 0
1068711 0
1068723 6
1069044 0
1069135 3
1069263 0
1069359 0
1069481 0
1069697 0
1069748 21
1069802 12
1069804 10
1069857 0
1070175 0
1070211 28
1070232 22
1070385 6
1070438 0
1070520 0
1070606 0
1070847 0
1071090 22
1071176 0
1071231 39
1071239 0
1071288 0
1071340 0
1071620 0
1071851 16
1071947 0
1072091 206
1072140 0
1072150 0
1072168 0
1072307 24
1072441 72
1072554 97
1072637 3
1072664 145
1072701 126
1072784 0
1072803 223
1072809 22
1072938 41
1072971 5
1073174 199
1073276 32
1073417 0
1073438 220
1073558 29
1073882 176
1074173 1
1074253 136
1074420 0
1074458 94
1074491 6
1074520 63
1074552 3
1074641 11
1074701 53
1074728 18
1074748 68
1074751 15
1074762 0
1074775 0
1074892 34
1074912 0
1074954 0
1075489 57
1075510 0
1075582 0
1075612 8
1075985 0
1076039 19
1076078 0
1076201 5
1076216 3
1076328 28
1076505 0
1076516 0
1076558 101
1076615 67
1076758 87
1076792 0
1076908 0
1077058 3
1077067 7
1077424 9
1077476 0
1077538 49
1077578 9
1077607 86
1077610 39
1077926 0
1077980 0
1078196 8
1078225 0
1078352 0
1078358 17
1078370 9
1078397 30
1078496 0
1078631 34
1078721 43
1078826 85
1079006 16
1079207 17
1079285 75
1079336 179
1079417 19
1079495 15
1079501 0
1079525 0
1079750 9
1079760 71
1079780 55
1079853 0
1079903 0
1079926 17
1080105 42
1080111 7
1080126 14
1080261 6
1080567 34
1080580 0
1080592 3
1080701 25
1080803 0
1081070 0
1081305 0
1081328 0
1081355 51
1081385 0
1081634 0
1081691 31
1081949 0
1082078 0
1082252 10
1082405 0
1082564 6
1082618 80
1082628 56
1082648 8
1082657 27
1082717 7
1082835 0
1082978 145
1082982 88
1083004 0
1083045 55
1083097 0
1083172 19
1083441 0
1083682 0
1083748 6
1083769 0
1083985 0
1084168 0
1084252 0
1084292 111
1084469 0
1084871 70
1085033 197
1085114 0
1085213 76
1085367 14
1085383 181
1085445 79
1085454 0
1085649 3
1085983 91
1086110 7
1086229 33
1086328 18
1086385 25
1086445 0
1086761 186
1086765 429
1086836 0
1086861 4
1086877 53
1086900 19
1086906 335
1087058 3
1087064 71
1087140 72
1087176 147
1087206 0
1087248 89
1087266 0
1087362 0
1087415 180
1087517 102
1087538 42
1087580 36
1087685 36
1087724 43
1087730 9
1087750 0
1087841 14
1087879 23
1087909 68
1087963 154
1088026 94
1088044 0
1088047 57
1088071 0
1088110 51
1088155 308
1088158 128
1088167 25
1088190 4
1088197 0
1088563 0
1088605 16
1088632 20
1088752 221
1088767 2
1088785 0
1088824 27
1088827 166
1088920 12
1088926 231
1089049 32
1089262 3
1089283 82
1089286 29
1089322 50
1089328 114
1089415 90
1089442 847
1089504 0
1089568 237
1089613 130
1089694 94
1089697 0
1089709 46
1089733 89
1089736 16
1089748 59
1089760 0
1089781 108
1089877 134
1089907 142
1089910 51
1090012 0
1090080 46
1090115 27
1090138 57
1090232 446
1090490 88
1090562 0
1090568 0
1090607 49
1090671 31
1090790 0
1090887 77
1090960 0
1091042 27
1091146 63
1091283 0
1091370 0
1091379 0
1091391 10
1091583 3
1091601 0
1091713 0
1091752 0
1091872 83
1092117 50
1092339 0
1092360 0
1092396 85
1092446 0
1092582 46
1092622 0
1092807 0
1092816 83
1092870 13
1092954 9
1092963 2
1092987 2
1093062 0
1093092 22
1093242 22
1093346 0
1093409 0
1093433 22
1093475 0
1093482 11
1093484 0
1093520 0
1093553 0
1093580 15
1093630 0
1093910 126
1093926 0
1093942 8
1094044 45
1094107 1
1094212 55
1094242 12
1094347 9
1094389 80
1094454 0
1094511 0
1094598 23
1094616 0
1094709 0
1094772 19
1094814 28
1094851 0
1094995 0
1095014 0
1095019 0
1095040 10
1095042 3
1095152 0
1095279 27
1095316 0
1095464 54
1095485 0
1095587 4
1095764 0
1095827 58
1095914 0
1095971 5
1096044 22
1096083 7
1096159 6
1096179 15
1096194 0
1096230 2
1096539 4
1096551 32
1096602 0
1096641 71
1096707 0
1096716 65
1096755 13
1096788 60
1096874 20
1097028 143
1097067 30
1097217 11
1097264 61
1097267 35
1097357 13
1097369 4
1097374 85
1097461 93
1097576 40
1097717 133
1097748 6
1097956 118
1098116 0
1098196 0
1098203 0
1098393 37
1098429 170
1098498 130
1098522 78
1098624 79
1098758 0
1098843 26
1098918 22
1098957 35
1099035 41
1099076 36
1099092 0
1099131 81
1099134 0
1099248 26
1099278 166
1099284 55
1099461 12
1099605 21
1099659 13
1099731 7
1099770 7
1099816 166
1099872 0
1099975 25
1100035 157
1100191 40
1100203 121
1100254 6
1100492 75
1100501 14
1100887 64
1100995 86
1100998 0
1101061 30
1101073 5
1101085 17
1101163 0
1101166 66
1101175 18
1101181 48
1101235 78
1101241 65
1101262 4
1101280 26
1101295 22
1101340 0
1101373 22
1101484 14
1101532 53
1101591 0
1101598 0
1101617 0
1101775 15
1101781 110
1101963 128
1101976 27
1101991 0
1102121 3
1102153 10
1102247 0
1102417 0
1102633 11
1102669 33
1102941 10
1102984 31
1103023 36
1103181 0
1103187 4
1103205 14
1103241 0
1103288 5
1103424 0
1103713 0
1103973 76
1103976 13
1103991 4
1104131 0
1104174 1
1104222 0
1104276 0
1104303 0
1104330 0
1104354 0
1104393 38
1104405 0
1104413 8
1104502 0
1104564 0
1104600 17
1104604 5
1104613 0
1104695 0
1104709 0
1104784 0
1104796 0
1104868 0
1105096 0
1105159 3
1105168 46
1105246 0
1105390 5
1105558 12
1105573 21
1105591 0
1105651 14
1105726 0
1105867 0
1105876 13
1105880 22
1105951 0
1105966 0
1106121 0
1106183 23
1106215 0
1106245 21
1106260 83
1106464 0
1106557 35
1106560 0
1106734 22
1106806 105
1106836 9
1106878 77
1106908 6
1106992 70
1107058 0
1107208 4
1107221 76
1107239 33
1107256 0
1107271 0
1107348 25
1107357 0
1107416 0
1107461 55
1107485 0
1107665 34
1107701 87
1107896 85
1107953 0
1108189 0
1108382 50
1108701 1
1108784 0
1108794 10
1108887 69
1108899 74
1108933 29
1108940 54
1108949 0
1108956 2
1108987 0
1109042 31
1109067 87
1109112 268
1109171 37
1109262 200
1109442 50
1109715 25
1109784 198
1109859 75
1109874 23
1109928 346
1109996 0
1110156 162
1110180 44
1110213 29
1110225 51
1110363 0
1110372 27
1110483 0
1110519 0
1110587 0
1110621 12
1110753 121
1110784 0
1111161 21
1111212 17
1111281 33
1111489 0
1111566 137
1111569 8
1111638 62
1111759 7
1111893 45
1111992 0
1111995 0
1112113 3
1112386 86
1112416 55
1112526 15
1112599 38
1113123 3
1113203 0
1113249 12
1113269 0
1113378 0
1113444 3
1113612 11
1113765 2
1113853 0
1113859 0
1113871 0
1113886 0
1113920 0
1113922 43
1113928 0
1113959 68
1113971 78
1114117 0
1114218 7
1114370 33
1114374 0
1114426 66
1114488 0
1114588 0
1114677 0
1114704 74
1114932 98
1114936 5
1115064 8
1115094 6
1115109 18
1115169 1
1115511 32
1115749 42
1115917 77
1116058 550
1116067 62
1116322 38
1116340 10
1116480 12
1116546 0
1116699 0
1116820 38
1116945 101
1117104 72
1117219 4
1117243 4
1117267 0
1117288 18
1117345 0
1117531 26
1117616 54
1117681 0
1118062 91
1118133 1
1118631 15
1118664 1
1118932 3
1118955 0
1119000 41
1119063 0
1119115 0
1119121 0
1119154 57
1119169 0
1119246 40
1119278 0
1119475 38
1119495 19
1119507 146
1119525 37
1119552 0
1119586 0
1119618 88
1119645 4768
1119741 16
1119756 40
1119915 0
1120118 275
1120202 2
1120457 223
1120460 54
1120463 63
1120578 1
1120637 136
1120646 0
1120706 31
1120805 38
1120955 34
1121174 48
1121225 61
1121228 103
1121246 86
1121276 71
1121403 5
1121500 12
1121540 24
1121564 22
1121577 54
1121584 238
1121588 175
1121624 0
1121723 0
1121756 70
1121809 13
1121924 7
1122095 80
1122173 66
1122278 56
1122579 18
1122638 576
1122782 21
1122814 44
1122878 98
1122902 19
1123007 0
1123076 0
1123103 14
1123249 22
1123261 0
1123483 151
1123531 250
1123611 0
1123858 99
1123915 0
1123999 37
1124041 12
1124059 6
1124071 57
1124226 96
1124304 8
1124319 23
1124564 28
1124566 103
1124742 0
1124754 7
1125363 0
1125378 0
1125449 0
1125485 0
1125523 37
1125657 72
1125770 108
1125853 0
1125880 150
1125917 124
1126000 1
1126019 194
1126025 27
1126154 41
1126187 7
1126390 198
1126492 36
1126633 0
1126654 227
1126774 35
1127098 206
1127389 2
1127469 103
1127636 0
1127674 112
1127707 2
1127736 43
1127979 120
1128036 42
1128051 0
1128114 0
1128164 0
1128170 0
1128182 18
1128265 0
1128301 76
1128303 0
1128376 0
1128406 2
1128409 32
1128434 0
1128613 0
1128721 0
1128888 75
1128925 18
1129444 0
1129528 0
1129561 0
1129565 0
1129607 0
1129720 0
1129746 0
1129897 0
1130163 0
1130297 0
1130439 0
1130530 198
1130532 6
1130538 53
1130540 63
1130560 133
1130714 4
1130801 92
1131277 55
1131511 15
1131633 0
1131877 23
1132045 138
1132176 0
1132376 0
1132403 12
1132455 10
1132628 16
1132649 221
1132814 67
1132898 0
1132919 0
1132955 7
1132976 13
1133030 22
1133431 58
1133957 29
1134098 103
1134326 0
1134494 0
1134508 147
1134616 103
1134655 0
1134759 0
1134897 50
1134930 244
1134954 195
1135260 0
1135365 35
1135419 0
1135494 0
1135617 5
1135758 60
1135794 0
1136124 0
1136192 0
1136345 4
1136528 0
1136675 0
1136738 0
1136802 12
1137067 162
1137253 44
1137410 79
1137421 0
1137603 0
1137660 0
1137759 0
1137822 0
1138086 39
1138191 1
1138311 0
1138320 18
1138479 169
1138514 0
1138524 0
1138535 8
1138696 11
1138792 0
1138849 12
1138954 0
1139020 0
1139053 0
1139125 0
1139305 0
1139410 0
1139643 80
1139646 104
1139733 0
1139853 1
1139856 48
1140256 0
1140290 0
1140318 21
1140405 29
1140411 16
1140417 0
1140495 0
1140618 0
1140699 0
1140759 0
1141005 0
1141011 0
1141146 0
1141251 0
1141351 11
1141371 0
1141384 0
1141407 0
1141635 0
1141711 78
1141967 0
1141983 7
1142124 10
1142149 0
1142187 16
1142406 6
1142440 0
1142515 0
1142547 0
1142583 0
1142637 8
1142688 0
1142878 0
1142894 0
1142920 0
1142945 0
1142986 0
1143141 0
1143255 0
1143367 0
1143483 0
1143510 0
1143555 42
1143582 58
1143678 0
1143714 6
1143807 0
1143861 0
1144023 0
1144176 17
1144377 0
1144476 0
1144572 0
1144611 15
1144686 0
1144695 0
1144746 0
1144800 0
1144806 0
1144815 0
1144890 13
1144968 28
1145004 6
1145031 6
1145079 37
1145100 5
1145127 86
1145148 0
1145175 0
1145250 0
1145361 0
1145424 0
1145562 0
1145588 0
1145697 0
1145724 15
1145812 0
1145853 98
1146559 0
1146669 0
1146712 0
1146900 38
1146948 0
1146969 0
1147062 0
1147071 0
1147087 18
1147242 36
1147255 2
1147353 18
1147494 0
1147562 0
1147579 0
1147593 0
1147604 0
1147618 0
1147722 0
1147861 0
1148008 0
1148030 0
1148099 5
1148138 0
1148318 32
1148417 0
1148435 5
1148523 0
1148564 10
1148600 32
1148627 58
1148753 0
1148774 0
1148966 0
1149007 0
1149041 0
1149050 23
1149101 10
1149104 0
1149248 0
1149263 0
1149299 0
1149367 0
1149543 0
1149714 3
1149774 0
1149839 49
1149843 6
1149981 160
1150092 0
1150158 0
1150277 0
1150502 0
1150610 0
1150697 0
1150847 130
1150865 0
1150898 3
1150919 0
1150974 0
1150988 0
1151123 7
1151558 0
1151683 0
1151847 2
1151943 0
1151980 37
1152377 0
1152458 0
1152551 0
1152560 0
1152601 0
1152909 0
1153162 0
1153177 0
1153297 75
1153303 0
1153618 0
1153702 6
1153881 21
1153939 20
1153954 0
1154065 0
1154210 0
1154424 0
1154563 0
1154752 0
1154797 5
1154811 0
1154848 0
1154887 2
1154938 0
1155060 0
1155121 18
1155235 0
1155291 0
1155337 16
1155340 1
1155496 0
1155508 0
1155589 0
1155754 0
1155895 0
1155918 0
1156070 4
1156139 0
1156367 0
1156529 0
1156762 0
1156883 0
1157023 0
1157246 0
1157531 0
1157579 57
1157772 1
1157780 36
1157868 0
1157916 0
1157955 0
1158017 0
1158306 0
1158321 0
1158558 3
1158657 5
1158957 17
1159104 0
1159282 211
1159393 0
1159483 0
1159644 6
1159814 17
1160365 76
1160644 82
1160707 6
1160750 9
1160788 128
1160844 67
1160898 0
1160901 62
1161022 0
1161159 9
1161198 0
1161218 0
1161378 8
1161537 0
1161617 0
1161641 0
1162037 0
1162124 17
1162280 0
1162313 60
1162316 0
1162388 8
1162391 5
1162451 0
1162510 13
1162707 45
1162727 68
1162787 0
1162964 62
1163012 0
1163123 0
1163295 0
1163360 0
1163368 0
1163396 0
1163448 0
1163466 0
1163823 6
1163939 0
1164056 0
1164149 15
1164272 83
1164409 29
1164448 0
1164476 0
1164520 0
1164616 54
1164668 0
1164709 2
1164721 0
1164730 0
1164979 8
1165060 0
1165183 0
1165228 123
1165279 0
1165453 16
1165489 0
1165598 0
1165798 68
1165987 0
1166080 0
1166218 32
1166350 0
1166413 27
1166449 73
1166452 5
1166521 0
1166659 0
1166956 0
1167058 0
1167249 0
1167300 0
1167376 0
1167582 0
1167829 0
1167859 0
1168083 7
1168108 0
1168150 0
1168211 6
1168253 0
1168279 9
1168283 6
1168291 0
1168331 30
1168437 0
1168607 0
1168626 38
1168634 0
1168639 55
1168752 0
1169079 28
1169216 0
1169224 0
1169293 52
1169305 1
1169338 0
1169360 0
1169624 0
1169716 0
1169830 52
1169848 0
1169910 0
1170006 27
1170431 0
1170471 0
1170681 0
1170831 6
1170861 0
1170900 0
1170936 9
1171123 0
1171422 18
1171601 0
1171635 131
1171660 0
1171674 51
1171742 0
1171765 0
1172230 0
1172335 32
1172457 0
1172464 0
1172497 0
1172558 0
1172646 0
1172751 0
1172793 0
1172841 0
1173037 0
1173366 0
1173508 0
1173757 0
1173966 0
1173978 0
1174166 0
1174391 0
1174415 0
1174448 10
1174457 0
1174608 35
1174683 78
1174725 127
1174968 0
1175007 26
1175037 29
1175058 0
1175133 0
1175255 0
1175296 0
1175323 0
1175678 0
1175762 0
1175889 0
1175977 0
1176167 0
1176386 0
1176458 60
1176481 0
1176497 12
1176658 27
1176701 34
1176765 0
1176851 145
1176908 0
1176965 0
1176994 31
1177193 0
1177700 11
1177880 0
1177888 0
1177938 0
1178148 52
1178214 0
1178222 20
1178276 0
1178462 63
1178527 0
1178570 0
1178649 0
1178814 0
1178967 17
1178995 0
1179153 0
1179273 25
1179350 0
1179412 124
1179428 12
1179529 0
1179611 0
1179685 0
1179822 0
1180019 0
1180028 0
1180085 0
1180091 0
1180229 44
1180449 241
1180491 0
1180505 0
1180565 66
1180646 0
1180655 17
1180690 0
1180796 0
1180808 0
1180870 0
1181027 68
1181084 32
1181099 3
1181206 0
1181298 0
1181312 0
1181480 0
1181559 4
1181563 105
1181588 0
1181734 0
1181743 0
1181756 0
1181771 73
1181776 0
1181833 0
1181848 0
1182144 0
1182194 0
1182261 3
1182432 0
1182549 27
1182595 0
1182605 0
1182649 7
1182794 0
1182891 0
1182901 0
1182960 0
1182991 5
1183054 0
1183056 6
1183095 7
1183132 0
1183317 0
1183346 5
1183395 17
1183483 0
1183596 0
1183602 69
1183646 0
1183659 0
1183722 0
1183746 0
1183758 0
1183833 0
1183845 0
1183853 0
1184070 0
1184195 13
1184255 26
1184374 0
1184390 0
1184462 7
1184553 0
1184678 9
1184707 0
1184777 0
1184781 0
1185028 0
1185097 0
1185100 6
1185137 47
1185181 0
1185189 0
1185298 33
1185334 0
1185424 54
1185613 31
1185638 4
1185757 0
1185777 0
1186077 0
1186247 0
1186254 0
1186308 18
1186414 0
1186439 3
1186470 0
1186493 0
1186651 0
1186805 0
1186811 0
1187087 46
1187201 0
1187438 0
1187525 0
1187532 0
1187550 0
1187553 0
1187568 73
1187640 16
1187661 0
1187727 0
1187730 0
1187763 0
1187867 31
1187887 0
1188122 90
1188164 0
1188194 0
1188444 49
1188471 0
1188634 0
1188648 53
1188658 0
1188685 0
1188754 11
1188823 0
1188832 2
1188909 30
1189057 0
1189078 2
1189391 0
1189471 0
1189491 0
1189503 0
1189532 0
1189566 0
1189606 0
1189669 0
1189762 0
1189821 0
1189835 0
1190593 42
1190710 1
1190801 0
1190824 0
1190869 27
1190950 0
1191005 17
1191109 22
1191113 20
1191178 0
1191192 0
1191209 0
1191425 32
1191862 0
1191879 0
1191922 0
1191967 0
1192098 59
1192567 43
1192591 8
1192684 19
1192702 124
1192735 32
1192919 7
1192977 12
1192986 0
1193036 27
1193092 0
1193161 0
1193169 0
1193239 0
1193416 0
1193802 23
1193838 0
1193898 5
1194066 44
1194069 86
1194174 0
1194182 0
1194258 0
1194279 504
1194301 124
1194502 0
1194815 53
1194832 0
1194910 0
1195109 0
1195205 0
1195349 0
1195364 0
1195586 0
1195733 0
1195811 0
1195864 81
1195875 19
1195902 0
1196062 48
1196068 40
1196143 6
1196197 9
1196268 108
1196341 25
1196439 0
1196539 0
1196800 12
1196803 43
1196969 18
1197011 13
1197022 0
1197224 0
1197247 0
1197265 0
1197381 0
1197392 0
1197429 0
1197450 0
1197462 0
1197530 18
1197639 0
1197768 0
1197780 0
1197838 0
1197843 0
1197976 0
1198000 0
1198024 0
1198078 0
1198095 23
1198228 3907
1198458 67
1198518 0
1198533 26
1198545 0
1198554 254
1198626 0
1198656 0
1198668 44
1198674 93
1198683 71
1198731 56
1198854 38
1199028 0
1199043 10
1199087 0
1199097 0
1199246 0
1199311 0
1199439 0
1199511 6
1199544 0
1199550 0
1199598 0
1199647 0
1199667 64
1200009 26
1200170 134
1200174 163
1200180 0
1200338 0
1200525 19
1200543 2
1200591 64
1200660 0
1200788 18
1201005 0
1201020 111
1201041 0
1201043 0
1201049 0
1201109 227
1201273 67
1201314 0
1201337 0
1201467 0
1201497 15
1201588 59
1201763 6
1201835 0
1202117 0
1202141 99
1202195 31
1202199 13
1202282 3
1202551 56
1202573 8
1202713 0
1202719 49
1202745 13
1202783 8
1202789 0
1202927 13
1202941 0
1202950 0
1203004 0
1203008 213
1203061 0
1203068 0
1203079 0
1203084 0
1203086 0
1203153 0
1203167 0
1203179 0
1203217 0
1203239 0
1203260 0
1203381 0
1203456 0
1203897 0
1204137 59
1204186 0
1204295 0
1204315 0
1204386 0
1204447 0
1204648 0
1204699 0
1204723 7
1204777 0
1204786 0
1204822 3
1204876 0
1204879 9
1204888 19
1205165 0
1205169 58
1205231 0
1205294 0
1205321 0
1206050 0
1206056 4
1206080 0
1206167 0
1206321 0
1206492 0
1206703 12
1206713 0
1206745 15
1206919 0
1206943 5
1207057 0
1207090 0
1207402 0
1207543 7
1207555 21
1207724 0
1207814 0
1207816 54
1207823 0
1208021 0
1208096 0
1208321 0
1208699 28
1208765 0
1208800 3
1208832 0
1208863 0
1208935 0
1209049 0
1209200 0
1209336 0
1209631 0
1209859 0
1209972 0
1210080 6
1210734 0
1210914 0
1211092 0
1211159 0
1211222 0
1211267 0
1211352 0
1211471 23
1211532 0
1211864 0
1211984 0
1212023 0
1212095 0
1212104 0
1212116 97
1212170 45
1212176 0
1212311 0
1212329 0
1212365 0
1212378 6
1212617 0
1212745 0
1212838 31
1213206 0
1213211 0
1213314 0
1213389 0
1213440 0
1213473 0
1213632 0
1213657 0
1213671 0
1213683 0
1213722 0
1213734 0
1213857 0
1213887 0
1213905 0
1213953 0
1214005 0
1214026 0
1214036 0
1214044 0
1214056 0
1214167 0
1214253 0
1214426 24
1214460 14
1214492 0
1214513 23
1214567 23
1214615 0
1214639 27
1214686 0
1214702 0
1214779 0
1214818 0
1214951 43
1214984 0
1215048 0
1215191 0
1215287 34
1215335 0
1215398 0
1215450 0
1215482 4
1215493 2
1215597 0
1215617 55
1215623 0
1215830 0
1215908 6
1215941 0
1215971 0
1216010 0
1216061 85
1216097 12
1216176 0
1216303 0
1216402 6
1216413 2
1216425 20
1216438 0
1216495 0
1216543 0
1216771 0
1216786 23
1216824 0
1217092 332
1217152 0
1217221 35
1217224 6
1217233 0
1217243 36
1217287 0
1217595 36
1217631 0
1217806 0
1217871 0
1217943 0
1217982 2
1218033 20
1218054 0
1218065 0
1218147 0
1218640 34
1218678 2
1218764 0
1218980 0
1219041 0
1219067 0
1219233 59
1219757 28
1219823 0
1219939 13
1220161 0
1220336 135
1220647 0
1220899 39
1221076 0
1221136 39
1221548 0
1221734 0
1221918 0
1221988 0
1222090 0
1222274 0
1222393 0
1222429 0
1222474 0
1222618 0
1222639 29
1222725 0
1222834 0
1222920 0
1222974 0
1222977 0
1223006 0
1223136 0
1223157 0
1223166 0
1223472 0
1223481 0
1223655 0
1223781 6
1223802 0
1223817 0
1223890 0
1224021 0
1224128 0
1224227 0
1224266 0
1224473 0
1224550 0
1224662 0
1224701 0
1224857 0
1224893 0
1224999 0
1225128 1
1225359 0
1225404 0
1225825 25
1225837 0
1225942 0
1225972 0
1226120 0
1226171 0
1226215 0
1226269 55
1226347 2
1226351 16
1226416 0
1226423 61
1226530 0
1226707 0
1226778 0
1226785 0
1226812 6
1226824 0
1226893 9
1226919 0
1227152 64
1227227 8
1227330 25
1227357 0
1227635 0
1227704 0
1227794 0
1227808 13
1228018 71
1228229 417
1228334 0
1228343 0
1228356 0
1228364 0
1228437 0
1228450 0
1228457 0
1228638 0
1228761 0
1228857 21
1228953 44
1228995 1
1229094 0
1229245 0
1229274 1
1229327 0
1229466 0
1229538 0
1229772 0
1229781 24
1229850 175
1229919 0
1230063 16
1230070 0
1230080 0
1230158 28
1230192 0
1230299 20
1230305 12
1230588 14
1230995 28
1230998 0
1231059 0
1231133 0
1231211 35
1231248 0
1231268 0
1231298 0
1231332 30
1231418 6
1231595 1
1231645 6
1231709 0
1231843 0
1231903 25
1231910 13
1232006 125
1232449 0
1232650 0
1232665 0
1232746 41
1232793 0
1232869 0
1232924 57
1232988 2
1233066 3
1233144 93
1233174 15
1233201 0
1233303 9
1233345 0
1233390 0
1233504 0
1233660 12
1233680 0
1233786 0
1233810 2
1234082 107
1234085 2
1234385 0
1234393 0
1234395 0
1234401 0
1234577 12
1234817 34
1234862 0
1234948 0
1234990 0
1234992 0
1235000 0
1235009 0
1235047 20
1235168 86
1235269 62
1235337 0
1235378 66
1235397 28
1235422 0
1235457 0
1235481 0
1235642 0
1235666 2
1235705 16
1235915 0
1235927 1
1235954 2
1236005 0
1236011 0
1236038 0
1236060 0
1236080 0
1236086 0
1236092 0
1236179 0
1236185 0
1236254 0
1236263 3
1236377 0
1236413 0
1236859 2
1236975 0
1237020 51
1237023 0
1237101 0
1237149 0
1237182 0
1237200 0
1237239 0
1237242 0
1237355 0
1237377 0
1237458 0
1237506 1
1237692 0
1237701 0
1237713 35
1237812 0
1237839 0
1237899 0
1238028 23
1238093 0
1238113 0
1238383 0
1238406 0
1238506 35
1238564 0
1238599 6
1238603 0
1238613 4
1238701 19
1238866 0
1238919 0
1238983 0
1239226 0
1239349 0
1239379 0
1239628 0
1239827 0
1240058 9
1240088 18
1240121 0
1240179 147
1240304 0
1240490 5
1240529 58
1240637 0
1240676 0
1240715 0
1240913 0
1240989 13
1241030 0
1241200 0
1241282 0
1241422 0
1241503 0
1241742 32
1241797 0
1242218 0
1242307 0
1242408 0
1242533 0
1242564 15
1242804 15
1242837 0
1242840 0
1242861 22
1242909 0
1242939 0
1242995 0
1243023 99
1243085 0
1243195 0
1243281 7
1243397 0
1243810 0
1243843 9
1244006 0
1244156 0
1244170 0
1244291 0
1244362 0
1244390 0
1244411 0
1244729 0
1244788 0
1244993 0
1245235 0
1245487 0
1245922 0
1246087 0
1246240 67
1246650 0
1246703 62
1246819 0
1246843 0
1246920 67
1246932 0
1246963 71
1247232 2
1247235 141
1247319 0
1247338 0
1247534 0
1247594 26
1247773 11
1247946 0
1248106 0
1248137 0
1248164 0
1248259 41
1248301 0
1248376 73
1248432 0
1248451 0
1248508 0
1248656 0
1248667 81
1248669 0
1248707 0
1248780 68
1248886 44
1248914 0
1248979 141
1249085 67
1249163 2
1249190 0
1249462 24
1249471 35
1249480 0
1249570 88
1249573 17
1249593 0
1249672 56
1249709 0
1249786 0
1249883 11
1249890 36
1249894 4
1249949 0
1250092 27
1250206 1
1250240 0
1250303 0
1250376 0
1250393 0
1250491 0
1250820 0
1250895 36
1250957 0
1251096 144
1251102 48
1251116 0
1251136 0
1251245 0
1251296 66
1251300 383
1251325 10
1251370 56
1251434 0
1251552 115
1251754 6
1251773 495
1251862 35
1251913 50
1252027 0
1252063 21
1252090 120
1252120 206
1252196 18
1252624 1
1252801 10
1252864 24
1252900 31
1253591 0
1253614 72
1253674 0
1253760 211
1253824 0
1253856 114
1253940 61
1253954 2
1253972 0
1254044 5
1254302 6
1254364 0
1254485 56
1254554 0
1254569 0
1254635 0
1254833 73
1254842 590
1254890 6
1254929 0
1255007 0
1255046 28
1255220 0
1255247 26
1255355 0
1255652 0
1255723 0
1255727 0
1255743 0
1255768 0
1255812 0
1255857 0
1255935 5
1255978 0
1255991 78
1256091 0
1256157 5
1256334 0
1256388 83
1256409 8
1256647 0
1256697 0
1256742 0
1256940 0
1257023 0
1257035 0
1257090 21
1257126 29
1257321 58
1257450 3
1257492 32
1257539 0
1257645 0
1257734 3
1257973 0
1258017 0
1258078 0
1258081 8
1258141 8
1258159 0
1258303 6
1258312 9
1258447 0
1258543 0
1258558 38
1258579 8
1258681 9
1258987 11
1259184 53
1259238 0
1259246 0
1259269 0
1259313 0
1259322 1
1259358 0
1259370 0
1259400 128
1259463 1
1259676 47
1259707 11
1259745 104
1259748 16
1259791 0
1259997 0
1260043 0
1260054 46
1260084 2
1260099 19
1260219 5
1260629 0
1260633 0
1260714 0
1260723 0
1260733 0
1260744 11
1260972 56
1261065 64
1261086 46
1261122 0
1261281 1
1261473 0
1261554 0
1261593 0
1261759 0
1261780 0
1261869 0
1261887 0
1261897 0
1261926 332
1261965 5
1262050 60
1262120 0
1262150 0
1262247 0
1262433 4
1262542 0
1262748 12
1262769 0
1262938 6
1262971 59
1262998 137
1263055 0
1263208 0
1263320 0
1263722 2
1263784 0
1263833 38
1263865 0
1263880 0
1263939 0
1264423 1
1264444 0
1264506 0
1264603 0
1264712 0
1264950 0
1265002 51
1265047 0
1265350 249
1265519 136
1265559 15
1265577 0
1265603 0
1265618 82
1265624 0
1265668 0
1266035 0
1266123 0
1266264 0
1266333 29
1266360 11
1266596 0
1266838 0
1266986 15
1267102 0
1267289 5
1267385 10
1267394 2
1267649 0
1267715 0
1267884 22
1267898 2
1268102 502
1268588 3
1268669 31
1268678 10
1268753 20
1268919 0
1268938 0
1268945 0
1269058 0
1269091 0
1269109 168
1269139 8
1269184 164
1269193 56
1269361 321
1269556 70
1269637 917
1269691 118
1269712 0
1269739 2
1269877 26
1270134 0
1270252 0
1270468 149
1270555 6
1270786 0
1270867 0
1270942 0
1270950 13
1271334 0
1271349 0
1271436 0
1271588 0
1271655 0
1271740 0
1271765 0
1271979 0
1271987 1
1272043 12
1272051 0
1272078 13
1272100 17
1272110 0
1272203 35
1272415 41
1272547 24
1272604 66
1272826 4
1272994 82
1273183 0
1273354 0
1273360 0
1273423 0
1273438 5
1273498 0
1273507 0
1273516 7
1273597 44
1273661 0
1273705 155
1273765 47
1273828 0
1273852 0
1273993 0
1274035 0
1274179 0
1274182 1
1274194 11
1274245 76
1274269 0
1274349 18
1274385 8
1274394 45
1274403 0
1274484 18
1274580 0
1274730 12
1274739 0
1274922 0
1274983 0
1275069 0
1275081 0
1275132 0
1275250 0
1275264 0
1275275 4
1275280 25
1275297 0
1275434 0
1275633 24
1275639 136
1275729 0
1275780 0
1275800 25
1275867 0
1275887 0
1275911 12
1275941 0
1275960 39
1276013 0
1276061 0
1276257 259
1276473 0
1276482 25
1276808 0
1276854 1
1276908 0
1276962 0
1276977 0
1277037 0
1277257 0
1277295 0
1277465 0
1277479 0
1277490 0
1277712 178
1277858 20
1277924 7
1278009 65
1278351 0
1278574 0
1278706 0
1278810 0
1278836 50
1278870 0
1278955 0
1278994 0
1279074 0
1279132 0
1279142 0
1279209 0
1279264 33
1279273 49
1279282 0
1279414 0
1279612 20
1279714 20
1279732 0
1279777 0
1279841 8
1279853 34
1279910 0
1280201 0
1280273 0
1280312 38
1280417 0
1280477 0
1280510 1
1280654 0
1280687 68
1280768 0
1280776 27
1280817 0
1280870 0
1280872 2
1280955 0
1280971 10
1281023 0
1281082 0
1281214 0
1281226 0
1281391 14
1281394 5
1281417 28
1281487 37
1281664 36
1281739 72
1281826 79
1281838 0
1281865 39
1281909 0
1281937 0
1281959 0
1282189 0
1282218 0
1282263 0
1282475 12
1282578 17
1282628 0
1282699 0
1282747 105
1282865 6
1283221 2
1283485 19
1283578 0
1283624 36
1283644 0
1284265 0
1284272 1
1284278 0
1284425 0
1284560 0
1284623 0
1284674 0
1284706 0
1284776 0
1284884 0
1285004 0
1285032 0
1285362 11
1285380 1
1285404 3
1285581 0
1285674 0
1285739 0
1285874 0
1286012 19
1286030 76
1286054 39
1286177 21
1286204 40
1286339 0
1286516 0
1286571 0
1286585 13
1286630 0
1286738 52
1286798 0
1286992 9
1286996 12
1287061 0
1287139 159
1287370 13
1287448 0
1287635 0
1287721 0
1287776 0
1288250 9
1288350 0
1288513 0
1288521 0
1288618 84
1288636 0
1288792 0
1288812 0
1288951 0
1288963 0
1288993 0
1289116 0
1289245 0
1289287 14
1289296 0
1289337 0
1289365 35
1289368 0
1289437 6
1289444 0
1289550 121
1289565 105
1289673 0
1289703 40
1289748 19
1289757 28
1289853 48
1289988 0
1290072 0
1290093 148
1290291 45
1290343 81
1290382 0
1290503 88
1290505 82
1290589 8
1290636 0
1290732 95
1290800 40
1290804 26
1290885 0
1291011 136
1291017 124
1291169 77
1291213 78
1291216 0
1291379 222
1291451 103
1291516 0
1291570 0
1291753 9
1292197 0
1292239 0
1292257 0
1292293 14
1292371 0
1292451 10
1292483 0
1292503 27
1292517 66
1292524 166
1292741 0
1292842 129
1292860 0
1292868 60
1292871 0
1292918 0
1293066 145
1293072 55
1293224 113
1293387 0
1293413 0
1293557 93
1293560 46
1293628 27
1293646 0
1293673 0
1293686 0
1293699 0
1293752 0
1293871 0
1293915 0
1293922 0
1293953 0
1293975 0
1293995 0
1294008 47
1294040 0
1294049 1
1294118 15
1294208 0
1294221 0
1294238 0
1294241 0
1294250 0
1294266 0
1294315 0
1294324 0
1294327 0
1294344 0
1294381 0
1294408 0
1294414 0
1294469 0
1294496 0
1294520 0
1294571 0
1294681 0
1294746 12
1294830 78
1294841 0
1295081 0
1295165 24
1295516 34
1295552 0
1295782 0
1295798 6
1295992 12
1296065 76
1296170 17
1296395 0
1296413 14
1296461 0
1296491 4
1296560 0
1296677 0
1296791 37
1296803 0
1296883 259
1296903 0
1296916 0
1296928 129
1296936 0
1296943 0
1296955 0
1296967 4
1296997 74
1297062 0
1297134 0
1297483 0
1297743 0
1297827 0
1297859 0
1297872 0
1297882 49
1297916 0
1297958 0
1298090 0
1298124 0
1298192 0
1298273 0
1298291 0
1298324 4
1298345 16
1298351 31
1298357 22
1298438 0
1298485 0
1298501 21
1298557 0
1298603 0
1298627 3
1298713 0
1298738 23
1299149 5
1299242 12
1299280 0
1299343 0
1299586 0
1299642 0
1299676 0
1299694 2
1299799 47
1299934 0
1300045 0
1300147 2
1300284 0
1300419 0
1300443 3
1300522 0
1300692 0
1300726 0
1300861 26
1300900 0
1300974 63
1300984 0
1301142 0
1301201 1
1301255 0
1301575 9
1301824 0
1301852 0
1301877 0
1301912 0
1301927 0
1301958 0
1301962 0
1301990 0
1302010 7
1302016 0
1302158 0
1302263 0
1302353 0
1302385 0
1302389 0
1302428 0
1302456 10
1302692 0
1302716 28
1302908 0
1302914 10
1302995 7
1303058 24
1303062 0
1303085 0
1303096 0
1303105 0
1303222 33
1303277 0
1303364 0
1303400 0
1303436 0
1303472 0
1303788 12
1303791 0
1304243 0
1304246 47
1304261 1
1304276 2
1304598 0
1304758 0
1305082 0
1305169 13
1305464 0
1305641 0
1305694 0
1305765 32
1305866 0
1306412 0
1306472 0
1306568 79
1306658 2981
1306796 16
1307133 0
1307294 0
1307336 0
1307412 11
1307519 33
1307793 0
1307799 0
1307839 4
1307845 25
1307877 0
1307927 73
1307948 61
1307957 0
1307966 0
1307974 0
1307994 3
1307997 0
1308010 0
1308019 11
1308056 55
1308058 131
1308143 25
1308167 0
1308194 0
1308243 12
1308277 0
1308287 14
1308322 0
1308329 0
1308381 113
1308399 0
1308420 33
1308441 0
1308461 49
1308464 0
1308497 0
1308500 27
1308525 22
1308548 45
1308624 0
1308657 0
1308669 0
1308679 0
1308689 0
1308705 0
1308731 0
1308738 0
1308742 0
1308752 0
1308756 4
1308814 0
1308825 0
1308861 0
1308866 0
1308893 63
1308897 0
1308903 33
1308939 0
1308969 13
1308991 0
1309045 0
1309072 49
1309101 0
1309125 0
1309143 53
1309157 0
1309202 9
1309212 0
1309249 0
1309271 0
1309301 14
1309371 0
1309405 0
1309423 0
1309428 0
1309441 0
1309449 0
1309474 0
1309527 23
1309532 0
1309548 0
1309550 0
1309568 0
1309586 0
1309593 0
1309602 0
1309635 0
1309715 0
1309725 0
1309749 0
1309752 0
1309786 0
1309793 0
1309797 24
1309801 0
1309815 0
1309839 0
1309850 0
1309866 0
1309882 0
1309895 104
1309899 0
1309944 0
1310001 0
1310030 0
1310064 0
1310108 0
1310115 0
1310123 0
1310130 0
1310146 0
1310161 0
1310182 0
1310212 1
1310236 14
1310298 6
1310371 91
1310494 14
1310524 14
1310851 78
1310874 16
1311018 10
1311033 0
1311059 15
1311172 18
1311249 0
1311302 0
1311335 0
1311348 24
1311393 0
1311545 111
1311618 0
1311663 11
1311691 0
1311727 0
1311739 0
1311753 0
1311784 0
1311856 0
1311870 0
1311905 0
1311907 0
1311911 0
1311927 0
1311966 0
1311999 0
1312024 0
1312029 0
1312057 64
1312078 0
1312081 0
1312102 0
1312115 0
1312128 7
1312149 0
1312183 0
1312202 2
1312209 0
1312226 0
1312230 0
1312294 0
1312305 0
1312322 0
1312361 0
1312374 53
1312390 0
1312409 0
1312414 0
1312440 81
1312471 0
1312489 35
1312492 0
1312645 0
1312654 0
1312672 0
1312704 0
1312722 0
1312737 0
1312802 0
1312827 0
1312837 0
1312840 0
1312864 0
1312902 0
1312942 0
1312972 76
1313001 0
1313006 0
1313047 0
1313079 0
1313086 0
1313105 0
1313115 6
1313127 0
1313151 0
1313228 4
1313275 0
1313281 0
1313311 29
1313364 162
1313375 77
1313471 0
1313583 31
1313587 0
1313590 0
1313628 0
1313650 0
1313729 0
1313766 0
1313783 0
1313808 0
1313867 18
1313917 59
1313924 24
1313926 0
1313963 50
1314011 0
1314015 0
1314077 0
1314091 0
1314144 0
1314180 0
1314184 0
1314187 0
1314191 0
1314202 0
1314208 0
1314225 0
1314233 0
1314259 0
1314325 54
1314343 0
1314370 1
1314421 0
1314543 3
1314549 0
1314568 0
1314577 9
1314588 0
1314606 0
1314631 77
1314728 32
1314759 26
1314819 0
1314836 331
1314843 0
1314852 349
1314905 135
1314992 0
1315097 22
1315118 84
1315165 32
1315227 4
1315269 0
1315511 31
1315521 0
1315541 9
1315584 0
1315629 0
1315676 183
1315800 0
1315874 28
1315886 0
1315907 0
1315957 132
1315959 0
1316002 101
1316008 38
1316016 0
1316044 0
1316062 0
1316148 0
1316198 0
1316231 7
1316235 123
1316343 9
1316350 0
1316354 173
1316394 227
1316404 4
1316438 128
1316474 0
1316516 0
1316542 0
1316626 39
1316686 0
1316833 0
1316885 99
1317015 35
1317050 0
1317115 209
1317259 23
1317289 84
1317339 0
1317364 0
1317377 0
1317395 0
1317414 17
1317462 11
1317465 50
1317500 16
1317572 73
1317652 0
1317681 71
1317779 2
1317813 2
1317845 0
1317908 30
1317914 302
1317990 64
1318063 0
1318149 125
1318153 411
1318164 145
1318177 32
1318184 62
1318205 0
1318229 15
1318252 0
1318365 0
1318413 0
1318439 16
1318442 159
1318476 46
1318485 239
1318508 219
1318578 59
1318668 0
1318781 53
1318834 0
1318916 0
1318937 2
1318954 7
1318963 0
1319140 0
1319170 60
1319176 35
1319195 63
1319251 6
1319314 0
1319343 0
1319544 3
1319554 0
1319575 0
1319577 47
1319617 0
1319639 0
1319683 117
1319745 31
1319784 0
1319797 15
1319832 14
1319877 0
1319949 0
1319993 5
1320007 59
1320109 8
1320239 6
1320306 7
1320308 29
1320336 0
1320375 0
1320381 109
1320437 22
1320465 0
1320552 305
1320564 150
1320603 37
1320611 0
1320629 21
1320714 20
1320717 94
1320744 0
1320756 35
1320824 0
1320882 126
1320903 49
1321001 0
1321018 15
1321086 8
1321116 0
1321124 4
1321131 0
1321181 60
1321193 36
1321282 0
1321356 28
1321364 29
1321389 59
1321473 28
1321487 72
1321491 40
1321584 51
1321719 0
1321742 0
1321775 0
1321779 42
1321816 0
1321826 0
1321848 0
1322005 0
1322014 0
1322024 61
1322028 46
1322114 57
1322171 264
1322173 98
1322215 0
1322223 107
1322225 150
1322244 0
1322273 0
1322308 42
1322366 30
1322411 0
1322418 0
1322422 202
1322531 16
1322541 0
1322570 0
1322659 0
1322704 15
1322755 0
1322768 0
1322794 0
1322804 0
1322847 0
1323003 0
1323034 164
1323072 1
1323111 13
1323278 0
1323423 5
1323603 11
1323607 53
1323620 120
1323703 0
1323839 60
1323988 5
1324052 10
1324077 203
1324083 12
1324115 0
1324137 149
1324192 0
1324202 0
1324287 30
1324441 19
1324481 49
1324536 0
1324547 0
1324562 0
1324565 0
1324593 0
1324602 0
1324607 0
1324665 0
1324667 0
1324677 0
1324702 0
1324730 3
1324733 77
1324764 0
1324790 101
1324798 19
1324821 0
1324832 0
1324837 200
1324842 80
1324855 62
1324914 8
1324917 0
1324949 5
1325014 92
1325114 0
1325118 0
1325232 5
1325278 11
1325430 0
1325547 17
1325584 0
1325605 0
1325629 6
1325866 0
1325894 0
1325954 0
1325965 0
1326049 29
1326077 0
1326081 0
1326505 0
1326527 0
1326549 4
1326585 0
1326607 73
1326611 175
1326689 0
1326707 0
1326730 0
1326789 9
1326909 9
1326973 0
1327010 31
1327106 0
1327142 74
1327145 0
1327232 0
1327250 0
1327259 56
1327297 1168
1327361 3
1327427 0
1327441 0
1327510 0
1327523 5
1327548 33
1327650 0
1327687 0
1327721 0
1327737 49
1327784 0
1327823 0
1327892 0
1327920 15
1328025 0
1328132 0
1328495 21
1328588 0
1328666 0
1328746 0
1328843 0
1329008 21
1329077 0
1329131 23
1329164 12
1329476 0
1329500 27
1329527 70
1329572 24
1329677 120
1329719 79
1330427 0
1330472 0
1330659 0
1330691 1
1331132 16
1331321 0
1331404 5
1331557 0
1331650 0
1331823 0
1332137 84
1332224 0
1332269 230
1332272 5
1332370 10
1332526 0
1332752 44
1332824 116
1333049 0
1333134 0
1333157 59
1333282 0
1333601 0
1333625 4
1333819 0
1333828 0
1333870 0
1333916 0
1333954 0
1333988 0
1333997 0
1334004 0
1334021 8
1334049 0
1334061 0
1334067 7
1334111 0
1334134 0
1334142 0
1334154 1
1334188 0
1334194 60
1334198 61
1334222 12
1334258 0
1334267 14
1334307 0
1334345 0
1334352 58
1334400 0
1334422 16
1334432 0
1334479 21
1334491 0
1334700 124
1334702 5
1334741 127
1334796 15
1334891 0
1334949 74
1334988 73
1335003 8
1335046 1
1335101 0
1335113 0
1335131 20
1335138 0
1335240 6
1335250 0
1335317 0
1335354 0
1335367 0
1335370 13
1335424 0
1335649 0
1335659 0
1335673 0
1335766 0
1335817 25
1335862 83
1335868 0
1335895 0
1335928 0
1335961 80
1335991 122
1336006 0
1336045 0
1336068 0
1336123 0
1336148 49
1336183 7
1336193 0
1336235 5
1336265 0
1336328 102
1336341 3
1336405 0
1336447 0
1336462 0
1336468 98
1336471 3
1336517 0
1336527 0
1336569 0
1336655 0
1336675 0
1336713 0
1336756 0
1336765 0
1336815 19
1336820 0
1336880 0
1336922 0
1336940 0
1336965 0
1337012 0
1337069 0
1337075 0
1337085 45
1337155 0
1337290 14
1337323 0
1337332 0
1337352 747
1337533 0
1337594 51
1337654 12
1337694 10
1337731 1
1337801 0
1337865 0
1337905 14
1337914 6
1338007 69
1338018 23
1338028 0
1338071 36
1338130 32
1338152 0
1338177 0
1338227 0
1338301 0
1338361 0
1338385 0
1338444 0
1338526 0
1338541 71
1338579 0
1338631 35
1338668 0
1338777 0
1338782 12
1338898 0
1338939 0
1338941 122
1339086 0
1339189 0
1339342 157
1339353 2302
1339375 61
1339389 3175
1339513 79
1339711 64
1339810 0
1339822 0
1339837 85
1339847 104
1339880 59
1339956 27
1340016 3
1340120 0
1340127 0
1340247 60
1340261 48
1340273 0
1340344 20
1340357 75
1340408 33
1340485 94
1340492 21
1340542 9
1340591 43
1340633 2
1340665 0
1340677 0
1340753 0
1340784 0
1340834 0
1340849 16
1340878 8
1340938 0
1340963 122
1340967 19
1341016 3
1341041 14
1341167 0
1341207 0
1341360 23
1341378 17
1341400 0
1341445 51
1341449 45
1341475 0
1341540 234
1341577 0
1341583 73
1341640 5
1341670 9
1341676 0
1341687 4
1341709 0
1341774 0
1341780 90
1341870 3
1341901 95
1341929 167
1341936 45
1342126 26
1342204 257
1342241 16
1342316 0
1342358 83
1342426 20
1342444 0
1342554 93
1342600 4
1342648 147
1342701 0
1342707 9
1342741 0
1342775 60
1342824 32
1342886 44
1342918 0
1342957 92
1342979 0
1343008 0
1343132 96
1343164 0
1343207 0
1343318 0
1343366 358
1343372 192
1343433 8
1343518 0
1343540 48
1343558 1
1343680 0
1343831 3
1343893 0
1343917 14
1343921 0
1344115 0
1344146 88
1344157 10
1344353 23
1344357 94
1344398 0
1344549 10
1344578 0
1344654 0
1344707 0
1344779 0
1344836 83
1344875 0
1344931 0
1344948 0
1345144 0
1345209 0
1345218 7
1345268 18
1345387 0
1345464 113
1345549 0
1345600 0
1345652 7
1345672 0
1345746 0
1345847 0
1345864 99
1345872 0
1345887 19
1345973 151
1346049 0
1346076 165
1346210 84
1346323 94
1346406 1
1346433 142
1346470 106
1346553 2
1346572 214
1346578 38
1346707 46
1346740 10
1346943 170
1347045 42
1347186 2
1347207 196
1347327 31
1347651 204
1347942 1
1348022 105
1348189 0
1348227 64
1348260 3
1348289 58
1348314 0
1348326 9
1348334 0
1348337 162
1348345 4
1348371 69
1348375 0
1348382 149
1348412 0
1348471 15
1348568 19
1348617 7
1348659 0
1348784 45
1348810 177
1348832 0
1348856 0
1348970 0
1349039 0
1349207 0
1349234 0
1349269 13
1349282 15
1349421 0
1349492 9
1349495 168
1349676 0
1349689 0
1349714 102
1349744 59
1349874 7
1349929 0
1350057 16
1350065 98
1350113 0
1350240 0
1350319 0
1350388 0
1350510 3
1350566 63
1350590 21
1350608 84
1350615 9
1350629 26
1350670 16
1350674 78
1350699 30
1350753 0
1350781 0
1350804 30
1350879 1
1351099 0
1351133 0
1351152 0
1351183 0
1351204 0
1351256 0
1351266 0
1351276 0
1351296 3
1351306 0
1351327 0
1351365 173
1351389 112
1351431 93
1351737 38
1351878 0
1352040 122
1352047 1
1352194 0
1352200 0
1352240 45
1352331 0
1352344 17
1352369 1
1352494 0
1352508 231
1352524 0
1352550 35
1352592 91
1352698 12
1352745 6
1352767 94
1352901 0
1352915 0
1352946 0
1352952 42
1353078 0
1353097 47
1353152 0
1353239 55
1353292 21
1353306 19
1353445 123
1353547 0
1353723 130
1353740 5
1353749 206
1353791 1
1353881 161
1353890 14
1353907 0
1353932 114
1353962 0
1353986 56
1353994 48
1354035 106
1354204 59
1354235 4
1354277 7
1354403 0
1354505 11
1354516 0
1354568 0
1354589 68
1354668 20
1354715 0
1354739 5
1354981 0
1355156 0
1355227 26
1355321 286
1355325 29
1355371 0
1355398 0
1355446 75
1355482 22
1355574 0
1355655 4
1355684 108
1355696 0
1355828 10
1355894 0
1355927 0
1356086 0
1356470 0
1356531 19
1356553 0
1356561 0
1356706 0
1356855 0
1356984 2
1356998 0
1357024 0
1357036 0
1357201 0
1357240 9
1357395 0
1357546 0
1357755 0
1357843 0
1357855 0
1357863 0
1357871 0
1357879 9
1357889 0
1357911 0
1357944 0
1358295 16
1358346 0
1358510 30
1358562 0
1358594 7
1358633 0
1358684 1
1358729 20
1358738 22
1358762 18
1358766 76
1358768 54
1358794 0
1358813 0
1358859 0
1358936 0
1359002 0
1359274 0
1359278 16
1359311 0
1359357 0
1359461 0
1359485 0
1359551 0
1359562 0
1359638 0
1359666 0
1359696 53
1359870 159
1359990 49
1360011 0
1360117 25
1360123 0
1360189 0
1360201 8
1360212 0
1360216 0
1360321 0
1360397 155
1360415 0
1360515 10
1360607 7
1360764 0
1360836 0
1360968 0
1361008 0
1361397 41
1361477 0
1361595 0
1361753 0
1361760 0
1361842 0
1361902 0
1362015 0
1362060 0
1362062 0
1362187 0
1362266 0
1362269 19
1362305 0
1362379 336
1362421 0
1362448 39
1362472 0
1362481 63
1362505 15
1362640 8
1362856 23
1362949 0
1363207 0
1363297 114
1363315 0
1363381 0
1363426 0
1363570 71
1363627 0
1363636 0
1363650 0
1363674 0
1363697 0
1363730 0
1363787 0
1363810 0
1363849 0
1363956 6
1364036 0
1364101 24
1364380 4
1364479 0
1364550 253
1364638 0
1364755 28
1364808 0
1364880 9
1364989 27
1365167 0
1365196 35
1365204 4
1365309 0
1365321 0
1365327 0
1365333 0
1365336 0
1365345 83
1365549 8
1365618 32
1365663 386
1365678 2
1365749 0
1365802 25
1365940 0
1365965 8
1365990 0
1365997 0
1366015 0
1366177 9
1366210 0
1366231 239
1366264 55
1366279 0
1366306 55
1366336 85
1366547 0
1366558 0
1366756 34
1366850 0
1367092 106
1367117 0
1367162 52
1367179 247
1367302 0
1367368 0
1367493 0
1367604 72
1367610 3
1367682 63
1367714 0
1367937 118
1367985 0
1368013 64
1368061 0
1368073 0
1368085 79
1368229 20
1368277 50
1368292 0
1368361 20
1368457 0
1368589 98
1368847 0
1368956 0
1368977 0
1369441 0
1369465 27
1369549 3
1369618 46
1369720 51
1370078 0
1370329 0
1370419 0
1370458 0
1370479 88
1370637 0
1370737 140
1370857 0
1370920 0
1371002 60
1371028 0
1371076 0
1371086 0
1371103 32
1371202 0
1371283 1
1371325 128
1371358 36
1371468 0
1371603 0
1371681 44
1371879 0
1372000 31
1372051 0
1372149 55
1372254 0
1372265 0
1372271 0
1372394 3
1372437 0
1372474 0
1372533 16
1372544 0
1372546 0
1372565 0
1372567 0
1372584 444
1372626 102
1372636 190
1372764 61
1372805 0
1372836 0
1372926 96
1372942 0
1373077 0
1373086 1
1373119 57
1373137 6
1373280 2
1373292 0
1373411 0
1373693 0
1373938 27
1374073 0
1374124 4
1374227 0
1374283 0
1374305 19
1374365 28
1374431 0
1374974 0
1375122 0
1375237 22
1375304 0
1375352 170
1375465 1
1375647 54
1375688 0
1375714 0
1375754 0
1375771 0
1375781 0
1375795 0
1375826 0
1375862 0
1376141 40
1376334 0
1376387 0
1376540 11
1376543 0
1376555 7
1376576 0
1376606 0
1376615 36
1376618 5
1376834 0
1376845 12
1376975 0
1377086 68
1377098 0
1377173 0
1377204 0
1377221 0
1377275 3
1377365 0
1377431 178
1377637 40
1377661 0
1377716 0
1377831 0
1377860 0
1377992 0
1378007 0
1378318 2
1378583 0
1378789 0
1378810 0
1378858 0
1379107 107
1379146 0
1379440 14
1379476 12
1379572 2
1379712 0
1379766 0
1380057 0
1380069 31
1380114 64
1380228 106
1380298 0
1380324 49
1380351 0
1380377 0
1380501 254
1380513 24
1380516 6
1380718 0
1380830 0
1380852 0
1380894 0
1381259 0
1381278 0
1381320 0
1381323 25
1381507 28
1381542 0
1381830 17
1382022 0
1382048 17
1382064 0
1382234 0
1382316 0
1382335 0
1382364 22
1382556 10
1382604 0
1382619 43
1382638 0
1382661 51
1382718 154
1383120 0
1383252 0
1383376 0
1383426 0
1383585 0
1383621 0
1383660 31
1383717 0
1383852 0
1384004 0
1384116 18
1384305 0
1384410 10
1384482 0
1384508 0
1384614 0
1384728 0
1384947 0
1384949 0
1385396 0
1385668 50
1385763 0
1385961 0
1386040 0
1386059 0
1386101 28
1386127 0
1386154 30
1386255 0
1386394 0
1386400 0
1386601 0
1386709 0
1386868 24
1386979 35
1387112 0
1387264 0
1387507 71
1387723 0
1387873 0
1388058 0
1388273 0
1388291 0
1388297 0
1388463 99
1388593 1
1388624 0
1388644 0
1388667 0
1388674 0
1388716 0
1388749 0
1388758 0
1388773 0
1388804 0
1388837 0
1388969 0
1388975 2
1389011 0
1389086 0
1389115 0
1389272 0
1389368 18
1389470 0
1389524 0
1389587 0
1389762 0
1389894 13
1389957 0
1389993 0
1390062 0
1390123 0
1390446 20
1390541 0
1390750 0
1390888 0
1390982 0
1391054 0
1391074 0
1391168 0
1391276 0
1391291 0
1391366 0
1391430 89
1391646 0
1391717 7
1391744 0
1391801 0
1391816 0
1391828 2
1392057 0
1392287 0
1392353 63
1392382 0
1392416 109
1392427 0
1392445 9
1392469 0
1392488 0
1392563 0
1392770 0
1392878 0
1392911 0
1392965 67
1393040 8
1393091 21
1393098 0
1393160 0
1393454 8
1393580 3
1393599 83
1393617 0
1393636 34
1393653 0
1393663 62
1393665 12
1393698 12
1393712 15
1393737 0
1393756 47
1393780 27
1393884 0
1393905 60
1393929 6
1394103 0
1394116 188
1394441 25
1394465 0
1394531 0
1394620 0
1394726 0
1394785 0
1394796 0
1394857 0
1394899 0
1394989 0
1395007 0
1395019 0
1395031 0
1395107 0
1395160 1
1395164 86
1395214 0
1395245 0
1395257 22
1395275 18
1395279 0
1395337 0
1395655 22
1395708 0
1395895 16
1395901 28
1395921 0
1396000 23
1396055 2
1396190 0
1396222 0
1396306 51
1396331 0
1396371 0
1396426 5
1396468 8
1396546 6
1396648 0
1396713 1
1396747 3
1396755 0
1396846 0
1396921 0
1396957 0
1397272 0
1397351 0
1397489 9
1397498 15
1397570 0
1397622 27
1397657 0
1397666 0
1397678 0
1397684 37
1397807 90
1397813 14
1397957 0
1398038 0
1398068 0
1398119 0
1398146 0
1398155 30
1398203 0
1398248 16
1398284 53
1398380 0
1398383 0
1398429 0
1398467 0
1398590 0
1398683 0
1398779 62
1398843 0
1399085 0
1399151 0
1399427 4
1399475 0
1399523 0
1399684 6
1399687 22
1399726 17
1399737 0
1399786 0
1399822 22
1399879 0
1399928 0
1399951 9
1400083 0
1400134 12
1400179 0
1400188 0
1400686 75
1400854 0
1400903 0
1401022 0
1401079 0
1401163 0
1401166 0
1401197 0
1401238 132
1401322 0
1401370 42
1401403 0
1401436 0
1401448 0
1401466 0
1401483 0
1401486 0
1401741 0
1401785 23
1401792 0
1401837 0
1401854 0
1401933 0
1402132 0
1402186 0
1402217 0
1402279 0
1402290 70
1402311 21
1402314 16
1402338 0
1402381 2
1402383 0
1402419 0
1402474 0
1402569 69
1402745 80
1402765 52
1402916 9
1402943 7
1402951 9
1402966 2
1402981 55
1403062 60
1403168 0
1403239 82
1403297 8
1403366 43
1403383 0
1403468 0
1403834 0
1403847 0
1403922 13
1404001 0
1404070 0
1404081 109
1404202 2
1404298 5
1404304 4
1404355 58
1404359 67
1404459 0
1404892 0
1405426 0
1405591 0
1405639 189
1405690 0
1405894 91
1406064 0
1406071 16
1406196 0
1406229 4
1406597 62
1406663 0
1406685 11
1406700 62
1406736 84
1406798 12
1407034 16
1407052 0
1407148 0
1407646 0
1407743 0
1407906 0
1407986 0
1408074 0
1408117 0
1408273 0
1408291 24
1408308 0
1408414 0
1408435 0
1408789 54
1408819 0
1408825 0
1408954 0
1409042 0
1409068 65
1409119 0
1409209 81
1409234 0
1409241 0
1409265 191
1409337 123
1409364 22
1409463 10
1409689 12
1409733 8
1409835 90
1409883 21
1410112 36
1410135 39
1410153 0
1410168 0
1410234 18
1410361 20
1410576 35
1410606 3
1410762 27
1410816 12
1410840 5
1410916 0
1410988 0
1411000 63
1411014 86
1411071 0
1411117 0
1411143 1
1411155 0
1411173 227
1411187 9
1411364 0
1411492 2
1411634 0
1411742 0
1411761 0
1411823 0
1412051 1
1412241 0
1412373 51
1412465 8
1412528 0
1412688 0
1412810 21
1412817 0
1412841 0
1412941 72
1412954 138
1413038 0
1413048 0
1413060 0
1413268 0
1413616 0
1413649 0
1413661 0
1413775 16
1413856 0
1414006 0
1414021 0
1414132 0
1414249 0
1414270 14
1414288 0
1414300 0
1414354 0
1414459 0
1414654 1
1414898 21
1414925 0
1414957 3
1415035 0
1415483 127
1415519 18
1415795 16
1415892 3
1415950 0
1416001 0
1416019 31
1416304 0
1416457 110
1416511 18
1416520 22
1416523 11
1416592 0
1416746 380
1417027 16
1417132 0
1417209 0
1417211 0
1417222 0
1417236 86
1417247 69
1417271 0
1417278 65
1417282 147
1417446 61
1417565 0
1417630 155
1417763 184
1417850 0
1417881 0
1417897 0
1417964 2
1417982 20
1418055 0
1418470 0
1418482 508
1418563 439
1418578 113
1418623 0
1418776 58
1418779 142
1418818 35
1418845 0
1418932 26
1419037 522
1419085 5
1419115 0
1419133 7
1419163 40
1419259 28
1419366 41
1419405 332
1419517 228
1419519 364
1419547 4
1419554 0
1419721 0
1419748 61
1419908 0
1419917 0
1419925 0
1420031 0
1420077 0
1420093 0
1420100 0
1420140 0
1420172 0
1420182 0
1420184 0
1420205 0
1420253 0
1420272 0
1420310 14
1420349 0
1420435 40
1420452 0
1420464 18
1420494 0
1420564 0
1420771 51
1420786 0
1420822 43
1421393 0
1421609 0
1421797 0
1421809 0
1421913 2
1422218 74
1422228 233
1422261 0
1422285 0
1422306 0
1422327 0
1422369 0
1422420 82
1422480 0
1422531 0
1422561 36
1422668 0
1423035 0
1423299 0
1423353 0
1423482 0
1423506 0
1423756 0
1423962 9
1424013 0
1424439 80
1424469 31
1424667 0
1424832 0
1424877 45
1425078 0
1425395 0
1425403 0
1425521 0
1425596 6
1425644 0
1425767 0
1425833 0
1425920 4
1426181 18
1426517 0
1426535 4
1427174 0
1427440 89
1427442 118
1427507 71
1427680 0
1427732 0
1427988 0
1428037 0
1428160 8
1428182 0
1428221 0
1428245 22
1428613 60
1429219 0
1429345 0
1429370 0
1429586 46
1429729 59
1430030 0
1430133 44
1430288 79
1430313 0
1430324 0
1430334 2
1430341 23
1430345 203
1430347 3
1430407 40
1430437 73
1430513 66
1430729 0
1431056 0
1431124 51
1431155 52
1431187 0
1431270 0
1431366 0
1431372 80
1431375 0
1431451 2
1431543 0
1431546 7
1431648 110
1431702 14
1431714 139
1431759 0
1431777 3
1431885 0
1431900 0
1432010 2
1432027 0
1432029 0
1432137 0
1432216 75
1432237 31
1432614 10
1432628 60
1432708 66
1432723 10
1432876 153
1432927 0
1432954 0
1433009 0
1433095 64
1433121 0
1433143 0
1433151 0
1433161 0
1433216 0
1433236 0
1433358 0
1433364 39
1433412 0
1433427 0
1433677 0
1433880 141
1433931 19
1434006 12
1434060 0
1434095 69
1434120 0
1434150 0
1434161 0
1434164 0
1434531 39
1434549 0
1434669 14
1434761 12
1434885 0
1434968 0
1435109 0
1435142 0
1435241 154
1435292 0
1435664 45
1435754 37
1435871 0
1435944 0
1435953 0
1435986 0
1435990 0
1436000 0
1436028 0
1436057 0
1436098 0
1436111 0
1436124 0
1436140 0
1436176 0
1436225 0
1436233 13
1436280 0
1436379 0
1436425 0
1436431 0
1436443 52
1436503 19
1436509 22
1436584 0
1436701 31
1436713 30
1436768 76
1436806 63
1436942 0
1437059 0
1437101 0
1437281 0
1437292 0
1437332 0
1437374 0
1437569 0
1437707 3
1437822 53
1437825 0
1437846 8
1437982 0
1438059 0
1438109 3
1438126 0
1438332 0
1438399 0
1438449 0
1438465 0
1438525 0
1438863 0
1438878 0
1438887 0
1438947 0
1439037 0
1439433 0
1439448 0
1439487 0
1439632 0
1439689 0
1439929 23
1440018 0
1440057 0
1440206 0
1440374 0
1440561 0
1440618 0
1440875 18
1440928 0
1441082 0
1441166 54
1441239 0
1441439 60
1441460 71
1441573 0
1441717 0
1441760 0
1441772 0
1441965 28
1442016 3
1442027 21
1442118 113
1442151 0
1442477 43
1442481 211
1442484 0
1442557 0
1442703 19
1442760 6
1442836 0
1442884 5
1442905 76
1442914 1
1442923 8
1443004 96
1443235 2
1443259 0
1443394 31
1443442 39
1443589 21
1443601 6
1443631 0
1443652 1
1443673 0
1443689 0
1443695 0
1443697 0
1443745 50
1443750 6
1443798 0
1443824 0
1443845 4
1443869 0
1443889 20
1443920 0
1443922 29
1443958 0
1443967 147
1443976 287
1444057 35
1444278 0
1444312 8
1444495 0
1444642 0
1444654 0
1444705 22
1444737 80
1444845 8
1444855 0
1444890 0
1445202 0
1445205 2
1445217 35
1445262 0
1445559 60
1445578 0
1445719 0
1445796 20
1445978 0
1446035 0
1446047 0
1446098 0
1446140 0
1446386 0
1446575 0
1446854 0
1447067 0
1447269 0
1447407 133
1447701 66
1447788 0
1447791 0
1447830 0
1447872 0
1447908 0
1447998 0
1448127 22
1448154 32
1448266 0
1448277 25
1448383 0
1448393 0
1448404 0
1448422 0
1448429 69
1448593 0
1448599 25
1448641 0
1448926 56
1449039 0
1449123 37
1449375 0
1449387 0
1449444 0
1449558 0
1449640 0
1449688 0
1449701 0
1449834 51
1449901 24
1449916 0
1450030 0
1450093 42
1450202 0
1450204 0
1450221 0
1450397 0
1450433 0
1450733 0
1450778 53
1450808 0
1450820 1
1450928 20
1450958 0
1450964 29
1450977 0
1450982 0
1451026 0
1451084 0
1451105 10
1451473 81
1451506 15
1451638 0
1451653 65
1451802 0
1451809 50
1451849 72
1452006 0
1452093 0
1452148 0
1452177 41
1452242 0
1452256 0
1452263 26
1452575 0
1452620 25
1452665 0
1452860 0
1452881 0
1452914 0
1453016 0
1453043 0
1453055 0
1453136 0
1453285 0
1453439 14
1453454 0
1453477 47
1453514 26
1453583 0
1453637 0
1453754 26
1453775 24
1453871 0
1453913 32
1453961 25
1454240 0
1454309 0
1454414 0
1454423 0
1454522 0
1454582 20
1454828 0
1454872 0
1454958 0
1455005 0
1455113 0
1455225 64
1455234 0
1455527 0
1455838 0
1455911 0
1456010 0
1456019 22
1456073 0
1456244 0
1456270 51
1456298 0
1456697 0
1456839 0
1457077 0
1457275 8
1457316 0
1457323 10
1457539 0
1457771 0
1457996 0
1458137 47
1458337 46
1458427 0
1458549 0
1458657 0
1458760 0
1458823 0
1459003 0
1459204 0
1459240 0
1459252 0
1459271 0
1459666 2
1459734 120
1459757 0
1459784 0
1459796 0
1459835 8
1459841 0
1459978 0
1460087 46
1460153 29
1460245 1
1460290 0
1460383 6
1460390 112
1460590 0
1460605 0
1460728 0
1460894 16
1461080 0
1461174 133
1461446 0
1461490 0
1461508 0
1461517 0
1461529 0
1461629 0
1461670 0
1461691 0
1461700 0
1461998 0
1462169 0
1462288 0
1462445 0
1462529 0
1462553 0
1462643 0
1463051 0
1463120 0
1463159 0
1463201 0
1463345 0
1463494 0
1463500 0
1463582 0
1463621 0
1463804 0
1464227 0
1464388 0
1464503 0
1464674 0
1464692 0
1464698 0
1464758 0
1464790 0
1464848 0
1464860 0
1464920 0
1464961 0
1465148 0
1465175 0
1465211 0
1465218 0
1465286 0
1465319 0
1465394 0
1465406 0
1465529 0
1465559 0
1465601 0
1465613 0
1465934 0
1465955 0
1465964 0
1466243 0
1466470 0
1466483 0
1466969 0
1466972 0
1467008 0
1467047 0
1467251 0
1467374 0
1467488 0
1467568 0
1467587 0
1467637 0
1467755 0
1467781 0
1467824 0
1468078 0
1468145 0
1468198 0
1468231 0
1468249 0
1468445 0
1468640 0
1468843 0
1468999 0
1469005 0
1469015 0
1469063 0
1469078 0
1469090 2
1469093 0
1469144 2
1469150 0
1469159 0
1469165 0
1469172 0
1469233 0
1469237 27
1469334 0
1469343 3
1469791 0
1470084 0
1470148 30
1470202 11
1470212 10
1470312 33
1470345 0
1470378 5
1470391 0
1470406 0
1470441 0
1470457 0
1470700 5
1470718 0
1470763 0
1470796 11
1471135 0
1471222 4
1471402 23
1471424 0
1471515 0
1471815 51
1471836 0
1472029 0
1472241 0
1472278 0
1472463 0
1472728 0
1473160 41
1473236 26
1473506 0
1473632 0
1473795 13
1473891 0
1473897 0
1473932 0
1473969 0
1474197 0
1474242 0
1474277 0
1474347 7
1474516 37
1474558 96
1474761 0
1474804 0
1474987 7
1475002 0
1475368 12
1475399 0
1475522 0
1475828 0
1475909 0
1476286 0
1476294 0
1476377 2
1476999 0
1477159 8
1477354 21
1477858 0
1477951 0
1478106 0
1478306 0
1478866 0
1478987 20
1479114 0
1479236 0
1479265 0
1479313 0
1479464 8
1479467 0
1479527 18
1479551 0
1479977 0
1479980 0
1480025 0
1480046 0
1480136 0
1480184 45
1480286 124
1480495 11
1480527 2
1480633 0
1480648 0
1480689 3
1480716 3
1480724 78
1481076 0
1481265 3
1481457 0
1481560 12
1481629 0
1481660 0
1481668 0
1481676 0
1481681 0
1481685 20
1481782 0
1481815 0
1481896 7
1481955 64
1481994 105
1482195 94
1482467 0
1482539 0
1482656 40
1482668 15
1482767 0
1482881 0
1482971 0
1483043 0
1483067 0
1483109 0
1483112 23
1483205 0
1483296 11
1483445 0
1483448 22
1483457 44
1483472 0
1483505 13
1483709 0
1483754 33
1483964 135
1483970 22
1483988 0
1484180 0
1484282 0
1484483 2
1484507 0
1484534 41
1484762 57
1485147 16
1485178 144
1485318 36
1485333 0
1485534 16
1485909 10
1485992 10
1486122 41
1486158 0
1486209 210
1486211 103
1486263 137
1486308 11
1486476 277
1486500 0
1486596 80
1486914 0
1486953 0
1486983 11
1486998 23
1487095 72
1487429 146
1487445 13
1487449 0
1487457 46
1487486 28
1487508 336
1487585 0
1487662 21
1487686 0
1487802 81
1487896 0
1487945 119
1488187 0
1488328 53
1488448 0
1488601 0
1488718 5
1488721 0
1488727 0
1488751 0
1488764 79
1488840 439
1489008 0
1489035 66
1489047 4
1489077 13
1489194 114
1489242 189
1489269 29
1489398 10
1489593 0
1489682 0
1489764 73
1489929 21
1489995 0
1490025 0
1490084 0
1490226 0
1490518 25
1490704 0
1490743 0
1490821 0
1490902 61
1490977 0
1491002 0
1491607 0
1491766 0
1491782 0
1491911 0
1492084 0
1492355 0
1492452 0
1492549 0
1492579 0
1492653 0
1492660 0
1492831 0
1492921 7
1493023 0
1493088 0
1493100 0
1493113 0
1493124 0
1493179 0
1493274 6
1493323 7
1493386 0
1493401 13
1493416 0
1493656 0
1493869 0
1493916 0
1494078 0
1494139 0
1494376 606
1494394 14
1494425 0
1494547 0
1494625 0
1494709 0
1494916 0
1495042 0
1495162 0
1495174 0
1495185 0
1495245 0
1495437 93
1495704 49
1495722 0
1495728 3
1495825 0
1496051 54
1496169 0
1496312 0
1496318 0
1496396 65
1496417 66
1496762 4
1497043 38
1497166 274
1497330 1
1497401 135
1497592 47
1497632 0
1497727 0
1497736 5
1497760 0
1497805 0
1497886 72
1497984 0
1498027 87
1498057 6
1498100 38
1498149 0
1498188 0
1498267 0
1498277 0
1498310 0
1498424 0
1498508 0
1498595 0
1498661 0
1498685 0
1498738 0
1498816 0
1498914 0
1498939 0
1499146 0
1499158 0
1499204 105
1499248 0
1499330 0
1499333 0
1499348 0
1499416 0
1499612 0
1499626 0
1499669 0
1499822 0
1499870 0
1499927 0
1500002 0
1500071 0
1500221 0
1500233 0
1500365 0
1500686 0
1500725 0
1500815 0
1500860 0
1500902 0
1500920 0
1500962 0
1501094 0
1501211 0
1501253 0
1501274 0
1501331 5
1501387 0
1501515 0
1501608 0
1501636 0
1501657 0
1501690 0
1501816 0
1502356 0
1502407 0
1502422 0
1502574 0
1502616 3
1502716 0
1502808 9
1502820 0
1502845 0
1502955 25
1503021 0
1503603 117
1503781 94
1503816 113
1503825 34
1504020 18
1504092 0
1504188 6
1504239 61
1504503 57
1504557 0
1504596 37
1504768 0
1504778 7
1504825 18
1504851 123
1504880 1
1504913 66
1504951 0
1505118 109
1505198 0
1505489 186
1505813 28
1505933 207
1505954 2
1506095 35
1506197 180
1506400 6
1506433 39
1506562 26
1506568 219
1506587 1
1506670 155
1506707 152
1506734 0
1506817 100
1506930 71
1507064 25
1507090 8
1507153 51
1507504 0
1507585 44
1507653 0
1507804 0
1507888 0
1507910 60
1507924 0
1507928 0
1507939 31
1507947 2
1508126 0
1508317 57
1508320 12
1508347 0
1508353 0
1508506 0
1508578 0
1508999 0
1509132 0
1509186 20
1509190 97
1509363 0
1509414 0
1509420 0
1509719 0
1509743 34
1509803 0
1509849 0
1509897 173
1509911 0
1510064 12
1510151 0
1510169 0
1510250 5
1510284 0
1510383 0
1510602 11
1510620 0
1510653 0
1510710 64
1510728 0
1510770 0
1510791 0
1510887 0
1510967 8
1510986 0
1510995 0
1511172 2
1511310 0
1511363 0
1511402 0
1511432 4
1511434 20
1511459 0
1511531 22
1511549 70
1511646 0
1511668 0
1511819 3
1511971 0
1511978 29
1512050 0
1512094 0
1512195 0
1512198 0
1512210 12
1512221 12
1512267 29
1512297 0
1512406 15
1512769 0
1512832 0
1512862 0
1512919 5
1512928 81
1512955 0
1513099 0
1513133 0
1513154 0
1513179 0
1513195 0
1513440 81
1513551 0
1513596 0
1513860 0
1513869 0
1514007 0
1514149 10
1514200 18
1514263 13
1514311 0
1514428 0
1514581 42
1514764 0
1515141 0
1515181 29
1515223 11
1515280 40
1515286 0
1515292 13
1515334 0
1515432 0
1515488 75
1515600 9
1515619 0
1516078 12
1516339 16
1516684 0
1516705 0
1516774 26
1516789 0
1517058 53
1517094 0
1517142 0
1517145 10
1517193 0
1517391 0
1517421 0
1517478 36
1517541 3
1517625 7
1517661 0
1517781 7
1517824 0
1517826 0
1517834 0
1517836 0
1517883 0
1517950 60
1518088 113
1518349 0
1518388 51
1518490 5
1518535 19
1518610 52
1518709 0
1518796 16
1519145 0
1519363 0
1519381 0
1519468 5
1519471 0
1519611 0
1519649 0
1519668 0
1519713 0
1519760 0
1519882 0
1519920 16
1519956 0
1519965 0
1520018 0
1520044 0
1520160 0
1520247 0
1520271 8
1520316 0
1520351 0
1520436 0
1520501 82
1520580 0
1520679 2
1520718 0
1520779 0
1520969 0
1520998 0
1521001 0
1521074 0
1521088 0
1521109 0
1521230 0
1521383 65
1521389 104
1521413 0
1521462 0
1521994 6
1522133 81
1522383 0
1522470 0
1522486 0
1522500 0
1522515 0
1522552 0
1522587 4
1522722 15
1522725 0
1522921 0
1522923 0
1522956 32
1523055 230
1523068 10
1523178 9
1523313 0
1523356 0
1523468 3
1523588 60
1523648 0
1523738 19
1523936 0
1524035 0
1524185 16
1524637 0
1524870 0
1524876 0
1524952 0
1525240 0
1525481 54
1525567 8
1525635 1
1525733 0
1525850 9
1525889 0
1525944 0
1526114 2
1526195 0
1526227 0
1526254 0
1526294 7
1526373 92
1526379 0
1526383 99
1526400 0
1526425 0
1526428 0
1526542 0
1526885 0
1526997 0
1527057 0
1527229 0
1527301 112
1527433 0
1527505 0
1527546 0
1527622 104
1527657 0
1527775 0
1527955 16
1528027 0
1528193 0
1528228 42
1528318 13
1528514 0
1528528 0
1528642 8
1528762 0
1528880 0
1529005 0
1529158 0
1529222 0
1529333 0
1529672 0
1529718 0
1529910 0
1530009 0
1530044 0
1530067 0
1530087 0
1530108 61
1530355 0
1530753 0
1530807 0
1530942 0
1530982 0
1531049 0
1531060 0
1531071 0
1531251 0
1531453 87
1531509 0
1531647 0
1531718 0
1531877 0
1531967 0
1531976 0
1532203 44
1532210 10
1532213 0
1532327 0
1532347 46
1532384 0
1532477 6
1532549 0
1532819 0
1532881 0
1532900 0
1533002 0
1533016 0
1533072 0
1533231 0
1533321 167
1533448 6
1533564 127
1533567 19
1533594 0
1533681 156
1533831 18
1533840 0
1533903 48
1534170 0
1534173 109
1534191 22
1534254 31
1534294 0
1534309 54
1534357 0
1534371 0
1534375 282
1534381 18
1534438 0
1534633 51
1534885 55
1534939 6
1535005 54
1535236 0
1535326 0
1535479 0
1535515 0
1535572 0
1535587 0
1535608 0
1535669 0
1535683 0
1535689 0
1535779 0
1535851 0
1535914 22
1536201 12
1536227 29
1536284 0
1536314 0
1536392 7
1536401 0
1536474 10
1536565 122
1536772 9
1536822 18
1536850 0
1536906 25
1536962 0
1536992 0
1536999 0
1537025 0
1537162 0
1537243 0
1537258 20
1537265 0
1537276 9
1537322 0
1537378 0
1537430 0
1537457 0
1537589 0
1537611 0
1537719 0
1537725 0
1537744 0
1537765 0
1537888 0
1537936 0
1538257 0
1538454 0
1538550 0
1538814 0
1538868 0
1538917 0
1538966 0
1538990 0
1539127 0
1539206 0
1539224 0
1539248 0
1539361 0
1539416 0
1539482 0
1539521 0
1539542 0
1539649 0
1539733 0
1539746 0
1539760 0
1539946 0
1540067 0
1540083 0
1540099 0
1540414 0
1540612 0
1540758 0
1540828 0
1540896 0
1540911 0
1540920 0
1541027 0
1541231 0
1541331 0
1541379 0
1541388 0
1541436 0
1541537 0
1541552 0
1541612 0
1541655 0
1541753 0
1541780 0
1541812 0
1541905 0
1541917 0
1541981 0
1542090 0
1542219 0
1542247 0
1542307 0
1542329 0
1542333 0
1542368 0
1542384 0
1542437 0
1542453 0
1542515 0
1542603 0
1542637 27
1542742 0
1542790 0
1542856 69
1543084 40
1543220 0
1543250 0
1543292 0
1543338 0
1543505 130
1543562 0
1543747 17
1543843 0
1543855 0
1543903 9
1544011 0
1544027 0
1544452 0
1544677 0
1544854 43
1544985 0
1545108 0
1545164 0
1545173 0
1545198 0
1545253 0
1545289 0
1545388 0
1545421 0
1545581 0
1545585 0
1545848 0
1545970 0
1546023 0
1546185 56
1546348 289
1546578 0
1546627 7
1546636 12
1546732 0
1546765 0
1546780 39
1546825 0
1546912 7
1546972 0
1546996 0
1547005 0
1547083 0
1547215 0
1547240 0
1547248 82
1547365 0
1547425 51
1547434 0
1547470 23
1547488 46
1547575 329
1547608 3
1547734 0
1547947 31
1548007 11
1548031 19
1548037 29
1548040 47
1548211 61
1548217 7
1548298 0
1548475 0
1548544 27
1548622 0
1548694 0
1548799 0
1548838 0
1549021 0
1549039 0
1549087 0
1549129 0
1549198 0
1549435 1
1549447 0
1550194 0
1550212 2
1550295 13
1550563 21
1550683 55
1550833 63
1551012 0
1551075 7
1551142 206
1551144 0
1551331 0
1551341 0
1551351 31
1551423 0
1551538 4
1551604 0
1551610 0
1551774 0
1551821 0
1551849 54
1552021 0
1552139 0
1552143 0
1552448 0
1552473 0
1553133 35
1553259 19
1553322 0
1553364 0
1553424 0
1553511 40
1553550 0
1553578 0
1554213 0
1554432 0
1554658 0
1554666 0
1554730 0
1554733 0
1554763 0
1554910 4
1555140 8
1555333 0
1555385 0
1555522 39
1555528 34
1555549 29
1555564 88
1555621 28
1555742 0
1555756 52
1555837 73
1555870 0
1555945 0
1556035 0
1556050 0
1556056 0
1556059 138
1556172 0
1556254 9
1556368 0
1556401 0
1556431 0
1556610 0
1556868 0
1557124 0
1557300 77
1557327 24
1557462 0
1557549 0
1558049 0
1558085 0
1558112 0
1558226 0
1558712 0
1558919 30
1559051 8
1559111 9
1559132 0
1559239 29
1559275 0
1559290 0
1559428 0
1559605 0
1559787 0
1559795 0
1559816 10
1560030 34
1560129 0
1560249 0
1560280 0
1560675 123
1560787 0
1560834 60
1561153 0
1561186 32
1561226 42
1561369 14
1561578 20
1561802 179
1561805 0
1561809 2
1561880 0
1561912 0
1561925 0
1562042 0
1562174 0
1562315 0
1562396 0
1562570 0
1562640 0
1562677 0
1562719 0
1562985 0
1563037 0
1563201 0
1563262 0
1563301 0
1563385 0
1563413 0
1563448 0
1563546 0
1563618 0
1563630 0
1563681 0
1563747 0
1563873 0
1563889 0
1563893 0
1563907 0
1564148 0
1564181 0
1564226 0
1564370 0
1564391 0
1564432 0
1564436 0
1564447 0
1564784 0
1564790 0
1564980 0
1565075 0
1565097 0
1565255 0
1565336 0
1565517 0
1565551 0
1565665 0
1565688 0
1565811 0
1565926 0
1566096 0
1566165 0
1566337 0
1566386 48
1566404 1
1566470 60
1566604 24
1566977 111
1567076 2
1567155 8
1567248 0
1567304 0
1567673 0
1567691 23
1567694 0
1567835 0
1567871 64
1568063 0
1568150 0
1568449 0
1568495 0
1568498 79
1568717 0
1568921 0
1569016 0
1569089 0
1569136 0
1569161 11
1569180 0
1569200 0
1569236 151
1569249 0
1569284 79
1569288 0
1569408 46
1569482 0
1569489 72
1569491 131
1569497 0
1569509 45
1569591 0
1569643 0
1569713 0
1569745 70
1569791 0
1569821 12
1570004 0
1570037 0
1570109 9
1570166 8
1570181 70
1570193 6
1570430 5
1570434 0
1570514 0
1570533 0
1570543 0
1570604 53
1570607 53
1570727 56
1570847 0
1570924 0
1571050 0
1571059 0
1571197 14
1571240 8
1571251 118
1571305 0
1571463 86
1571517 0
1571577 0
1571607 0
1571787 11
1571973 0
1572006 0
1572078 10
1572202 0
1572383 0
1572443 12
1572494 0
1572524 41
1572540 0
1572701 13
1572920 0
1572964 0
1573004 0
1573136 0
1573268 0
1573355 0
1573415 0
1573445 0
1573544 0
1573563 0
1573625 36
1573811 53
1573844 43
1574060 64
1574189 0
1574207 71
1574315 63
1574537 3
1574756 0
1574965 0
1575113 527
1575126 58
1575159 0
1575162 0
1575166 0
1575173 5
1575175 0
1575195 11
1575312 0
1575320 6
1575525 0
1575533 0
1575572 0
1575629 0
1575701 0
1575766 0
1575803 0
1575812 0
1576042 0
1576187 0
1576217 0
1576235 0
1576298 0
1576382 0
1576409 0
1576421 0
1576448 0
1576454 0
1576525 0
1576553 0
1576562 0
1576598 0
1576659 0
1576753 33
1576757 10
1576815 0
1576927 0
1577029 0
1577203 0
1577233 0
1577236 0
1577267 0
1577362 111
1577549 46
1577605 32
1577739 0
1577867 104
1577885 84
1577915 1239
1577963 39
1578134 56
1578197 1
1578224 108
1578281 7
1578311 0
1578424 0
1578484 0
1578577 0
1578612 63
1578656 58
1578659 53
1578702 0
1578734 167
1578832 0
1578853 54
1578892 17
1579264 0
1579300 6
1579643 0
1579660 9
1579772 0
1579853 0
1580075 0
1580143 0
1580365 0
1580380 0
1580582 0
1580606 191
1580733 0
1580768 0
1580812 0
1580921 0
1580992 0
1581059 0
1581134 0
1581146 0
1581152 89
1581285 0
1581531 0
1581558 0
1581576 3
1581609 0
1581645 20
1581741 6
1581783 0
1581825 37
1581909 80
1581924 0
1582032 0
1582130 0
1582160 38
1582163 76
1582367 9
1582477 0
1582664 0
1582673 0
1582742 37
1582814 33
1583200 0
1583210 0
1583260 0
1583309 0
1583431 0
1583488 18
1583656 6
1583752 0
1583779 0
1583875 36
1583965 24
1583995 12
1584061 0
1584172 0
1584360 0
1584901 0
1584983 0
1585069 0
1585103 0
1585321 0
1585651 95
1586001 88
1586064 38
1586233 0
1586337 7
1586373 68
1586388 20
1586667 70
1586729 0
1586783 101
1586826 19
1586977 0
1587328 28
1587493 84
1587661 0
1587727 0
1588046 0
1588309 0
1588550 0
1588660 0
1588694 0
1588706 0
1588712 13
1588769 31
1588946 12
1588964 6
1589037 0
1589240 32
1589294 10
1589369 144
1589435 122
1589573 20
1589654 0
1589732 0
1589744 36
1589825 24
1589900 79
1590014 0
1590050 0
1590101 0
1590152 0
1590254 0
1590299 0
1590440 0
1590537 0
1590560 8
1590566 4
1590860 0
1590870 0
1591012 30
1591057 70
1591082 0
1591296 0
1591318 0
1591326 0
1591331 0
1591334 0
1591357 8
1591401 0
1591406 0
1591416 0
1591422 0
1591425 0
1591669 2
1592116 51
1592185 0
1592266 0
1592425 31
1592469 10
1592581 41
1592608 0
1592777 1
1593087 5
1593252 0
1593276 0
1593315 2
1593327 122
1593447 48
1593454 57
1593495 0
1593510 0
1593520 7
1593549 0
1593678 23
1593697 0
1593719 0
1593742 0
1593772 25
1593846 32
1593848 0
1593918 0
1593979 137
1594118 0
1594155 82
1594269 0
1594323 1
1594365 0
1594404 0
1594416 4
1594525 6
1594537 0
1594586 0
1594632 0
1594678 0
1594713 61
1594775 4
1594778 22
1594817 0
1594865 0
1594896 0
1594928 11
1594946 0
1595243 19
1595554 74
1595674 0
1595758 23
1595906 0
1595914 30
1595944 0
1596002 0
1596025 0
1596037 0
1596094 0
1596192 0
1596294 0
1596315 13
1596318 0
1596465 0
1596501 0
1596517 0
1596644 0
1596747 0
1596801 24
1596822 63
1596979 0
1597108 0
1597294 0
1597516 19
1597805 0
1597815 0
1597878 0
1597887 35
1597983 0
1598004 0
1598178 113
1598188 2
1598238 28
1598241 12
1598391 336
1598395 0
1598441 0
1598465 0
1598556 0
1598847 0
1598877 36
1599066 0
1599189 0
1599318 9
1599372 0
1599636 33
1599842 0
1599872 0
1599935 0
1599959 0
1599965 0
1600001 6
1600017 0
1600031 11
1600053 0
1600070 0
1600078 0
1600334 11
1600364 4
1600571 0
1601065 0
1601439 0
1601460 0
1601481 82
1601490 0
1601509 0
1601550 6
1601634 0
1601648 0
1601757 13
1602192 0
1602372 0
1602401 0
1602564 0
1602582 0
1602642 0
1602759 0
1602992 0
1603046 0
1603139 0
1603262 0
1603358 0
1603427 0
1603436 0
1603475 0
1603529 0
1603547 0
1603598 0
1603664 0
1603859 0
1603960 0
1603980 86
1604171 0
1604227 78
1604245 0
1604383 39
1604494 47
1604512 26
1604524 0
1604743 0
1604806 9
1604953 36
1605017 0
1605104 24
1605122 10
1605260 0
1605350 0
1605371 38
1605401 8
1605620 0
1605680 57
1605760 2
1605952 12
1606085 0
1606187 0
1606228 0
1606236 38
1606354 0
1606378 0
1606462 46
1606591 15
1607059 69
1607083 94
1607104 21
1607191 43
1607328 24
1607356 122
1607371 15
1607773 25
1607776 430
1607887 151
1607935 61
1607938 42
1608010 0
1608208 41
1608295 53
1608346 97
1608520 55
1608598 59
1608658 0
1608697 24
1608751 87
1608784 0
1608838 0
1608934 0
1608946 0
1608953 64
1609056 121
1609083 20
1609110 17
1609151 0
1609475 38
1609506 31
1609539 0
1609593 46
1610180 12
1610645 74
1610657 50
1610745 0
1610767 0
1610810 6
1610950 446
1610954 220
1610999 0
1611239 114
1611387 731
1611390 1
1611452 0
1611577 2
1611607 0
1611740 0
1611788 0
1611815 0
1611821 0
1611847 3
1611871 0
1612049 0
1612102 3
1612123 0
1612191 9
1612203 0
1612272 0
1612278 0
1612292 0
1612386 0
1612470 0
1612584 0
1612786 0
1613006 0
1613028 0
1613043 0
1613045 0
1613124 0
1613169 0
1613211 0
1613241 0
1613244 0
1613325 0
1613421 0
1613436 0
1613628 0
1613637 3
1613689 0
1613702 0
1613722 0
1613825 0
1614017 0
1614167 0
1614233 0
1614257 0
1614512 0
1614592 0
1614698 0
1614737 0
1614761 0
1614782 0
1614819 0
1614826 0
1614845 0
1614997 0
1615117 0
1615138 0
1615456 73
1615532 1
1615579 0
1615727 0
1615874 0
1615880 0
1615901 0
1616024 0
1616087 5
1616099 3
1616276 0
1616351 0
1616405 73
1616510 0
1616675 7
1616720 207
1616777 491
1616789 0
1617044 1
1617054 0
1617093 20
1617107 28
1617158 136
1617196 0
1617239 1
1617285 0
1617404 14
1617503 51
1617515 12
1617527 128
1617588 0
1617639 0
1617787 244
1617790 160
1617818 36
1617872 34
1618127 0
1618226 20
1618238 0
1618250 26
1618320 0
1618505 0
1618515 0
1618669 17
1618817 8
1618988 0
1619039 102
1619228 80
1619276 94
1619279 4
1619315 0
1619562 7
1619587 6
1619613 0
1619637 0
1619716 0
1619771 131
1620188 0
1620318 0
1620408 44
1620516 0
1620587 7
1620672 0
1620693 26
1620711 0
1620803 0
1621255 0
1621319 0
1621335 0
1621472 0
1621582 20
1621661 0
1621888 0
1621970 0
1622284 0
1622384 24
1622564 0
1622696 0
1622745 0
1623029 16
1623055 0
1623248 2
1623307 0
1623439 0
1623553 47
1623905 74
1623939 0
1623941 0
1623959 0
1624041 0
1624355 0
1624396 0
1624513 0
1624647 0
1624654 0
1624708 0
1624939 0
1625029 0
1625083 0
1625092 0
1625410 0
1625575 7
1625625 0
1625794 0
1625928 0
1626008 12
1626045 0
1626283 0
1626487 0
1626583 0
1626643 0
1626821 0
1627045 6
1627222 0
1627264 0
1627308 0
1627366 7
1627409 18
1627688 0
1627915 0
1627963 0
1628009 4
1628095 29
1628113 0
1628345 0
1628485 0
1628684 13
1628825 0
1629077 18
1629154 0
1629297 0
1629378 0
1629418 0
1629516 0
1629560 0
1629562 0
1629946 0
1629967 40
1630084 0
1630255 0
1630295 0
1630688 13
1631066 2
1631445 0
1631507 160
1631694 18
1631795 25
1631801 0
1631870 51
1632126 0
1632461 0
1632871 205
1632889 0
1632976 23
1632978 2
1633297 0
1633355 49
1633403 0
1633412 257
1633451 39
1633727 0
1633793 10
1633943 17
1634099 4
1634192 0
1634411 0
1634495 0
1634498 105
1634594 25
1634630 163
1634675 0
1634723 0
1634732 3
1634759 36
1634810 0
1634840 0
1634906 0
1634960 0
1635013 0
1635270 0
1635466 11
1635487 0
1635717 19
1635864 0
1636015 12
1636150 0
1636165 3
1636232 0
1636240 97
1636324 0
1636564 30
1636636 0
1636684 0
1636717 8
1637296 0
1637419 36
1637440 0
1637509 5
1637596 6
1637854 0
1637872 0
1638037 0
1638085 33
1638334 0
1638355 0
1638653 0
1638834 0
1638864 0
1639048 45
1639072 0
1639876 0
1640161 0
1640462 0
1640595 0
1640795 0
1640812 0
1640830 0
1640909 13
1641008 0
1641030 0
1641325 0
1641358 0
1641421 7
1641545 13
1641588 24
1641614 75
1641632 122
1641710 30
1641773 0
1641842 0
1641884 48
1641932 95
1642139 0
1642400 52
1642445 73
1642451 2
1642487 12
1642634 72
1642697 0
1642829 55
1642841 69
1642924 0
1642951 1
1643066 0
1643116 0
1643545 6
1643572 0
1643782 54
1643878 0
1643944 89
1643950 0
1644037 63
1644154 0
1644347 0
1644585 0
1644891 24
1644975 0
1645104 0
1645185 0
1645188 0
1645248 0
1645299 0
1645365 19
1645405 0
1645942 32
1645966 88
1645977 148
1645984 0
1646033 192
1646039 58
1646058 37
1646071 124
1646173 0
1646300 0
1646313 0
1646317 0
1646353 0
1646530 0
1646545 0
1646680 0
1646919 0
1646997 0
1647153 0
1647173 0
1647186 0
1647254 0
1647280 2
1647314 0
1647487 0
1647542 76
1648022 22
1648101 0
1648154 0
1648158 96
1648455 0
1648470 0
1648628 0
1648674 0
1648776 0
1649033 0
1649127 0
1649535 0
1649575 8
1649645 0
1649671 0
1649829 1
1649849 0
1649891 0
1649963 0
1650026 0
1650296 0
1650469 0
1650510 19
1650547 0
1651282 0
1651299 13
1651415 0
1651440 0
1651564 0
1651680 0
1651743 81
1651865 0
1652142 0
1652188 0
1652199 0
1652282 31
1652527 0
1652541 0
1652556 0
1652658 0
1652836 0
1652845 0
1652902 3
1652908 22
1653017 0
1653065 0
1653223 0
1653230 0
1653281 2
1653311 8
1653317 20
1653368 0
1653440 0
1653515 0
1653537 0
1653554 0
1653736 0
1653831 0
1653845 0
1654105 0
1654139 0
1654172 0
1654190 4
1654310 0
1654364 15
1654370 114
1654379 52
1654394 0
1654403 0
1654484 0
1654499 0
1654501 0
1654504 0
1654525 0
1654821 0
1654881 0
1654884 0
1654935 16
1655288 0
1655328 0
1655359 0
1655408 0
1655433 0
1655458 0
1655505 297
1655566 0
1655599 0
1655605 0
1655626 0
1655662 0
1655802 0
1655827 0
1655895 0
1655909 0
1655989 0
1655992 0
1656157 30
1656205 0
1656259 3
1656289 0
1656373 0
1656407 0
1656409 0
1656558 0
1656677 0
1656769 5
1657128 13
1657200 0
1657241 8
1657311 0
1657465 127
1657478 0
1657497 0
1657501 0
1657554 0
1657563 0
1657577 0
1657908 0
1658169 0
1658234 0
1658271 0
1658277 0
1658436 0
1658460 0
1658520 0
1658602 0
1658691 0
1658760 0
1658802 0
1658826 0
1658952 0
1658997 0
1659207 0
1659315 0
1659363 0
1659382 0
1659459 0
1659471 0
1659546 0
1659618 108
1659660 38
1659845 36
1659892 0
1660239 16
1660377 0
1660534 0
1660614 32
1660656 0
1660838 39
1660939 0
1661078 119
1661126 0
1661181 0
1661306 95
1661451 0
1661558 0
1661608 0
1661819 0
1662032 0
1662057 0
1662076 0
1662221 0
1662233 0
1662239 0
1662293 0
1662458 42
1662537 0
1662707 0
1662732 0
1662810 14
1662861 0
1662864 131
1662945 53
1662964 37
1663240 0
1663524 29
1663566 0
1663629 66
1663662 0
1664028 11
1664206 0
1664233 112
1664327 0
1664402 0
1664543 0
1664795 0
1664816 9
1664840 76
1664918 35
1665110 0
1665122 0
1665194 39
1665263 6
1665266 100
1665296 0
1665434 0
1665491 27
1665662 0
1665713 0
1665867 0
1666173 0
1666320 0
1666344 0
1666431 0
1666542 0
1666599 0
1666614 0
1666634 0
1666735 0
1666821 0
1666863 0
1666997 0
1667210 11
1667258 23
1667353 0
1667393 0
1667513 0
1667780 32
1667889 4
1667955 0
1668163 5
1668225 19
1668673 0
1668803 0
1668815 10
1668867 9
1668942 5
1668956 18
1669025 0
1669093 0
1669216 33
1669252 0
1669288 0
1669294 0
1669375 39
1669438 0
1669480 0
1669483 0
1669507 54
1669839 0
1669866 0
1669908 6
1670012 0
1670043 2
1670076 0
1670172 16
1670214 2
1670609 0
1670615 0
1670888 18
1670924 62
1670967 32
1671008 0
1671032 1
1671045 2
1671047 0
1671055 0
1671134 0
1671169 0
1671173 0
1671400 0
1671409 0
1671430 0
1671445 0
1671490 0
1671550 0
1671556 11
1671575 66
1671768 0
1672125 86
1672176 44
1672926 40
1673320 15
1673401 0
1673499 0
1673502 75
1673595 0
1673610 0
1673613 39
1673669 0
1673695 1
1673808 0
1673861 32
1674032 0
1674115 0
1674142 11
1674243 1
1674255 2
1674264 136
1674303 0
1674495 0
1674690 0
1674780 0
1674849 13
1674855 38
1674897 17
1674975 0
1675050 31
1675149 32
1675209 180
1675428 5
1675455 50
1675508 0
1675636 0
1675658 51
1675707 29
1675742 0
1675919 7
1675925 42
1676294 4
1676318 0
1676339 0
1676392 17
1676465 10
1676523 0
1676986 0
1677049 0
1677063 0
1677372 6
1678052 0
1678196 1
1678202 0
1678226 11
1678237 1
1678241 0
1678284 4
1678286 0
1678322 0
1678377 0
1678472 54
1678648 81
1678668 52
1678819 11
1678846 9
1678854 10
1678869 4
1678884 64
1678965 52
1679071 0
1679142 75
1679200 12
1679269 41
1679286 0
1679371 0
1679737 0
1679750 0
1679825 24
1679904 0
1679934 0
1679938 0
1679950 10
1679974 0
1680014 38
1680029 0
1680109 25
1680124 0
1680131 0
1680134 0
1680213 0
1680225 0
1680261 2
1680325 17
1680626 61
1680657 0
1680668 21
1680707 0
1680725 50
1680884 3
1680903 30
1680909 0
1681019 0
1681067 65
1681397 12
1681400 31
1681805 0
1681838 0
1681958 0
1682057 0
1682130 0
1682210 0
1682459 21
1682783 31
1682860 108
1682909 0
1682914 17
1682935 51
1682939 0
1682943 0
1682964 0
1683044 21
1683126 0
1683139 0
1683223 0
1683403 65
1683623 0
1683642 0
1683649 0
1683677 0
1683749 22
1683946 0
1684072 5
1684085 0
1684098 0
1684123 0
1684142 0
1684187 2
1684205 175
1684236 0
1684239 58
1684253 0
1684267 0
1684282 0
1684304 0
1684337 0
1684347 0
1684385 5
1684408 0
1684473 0
1684506 0
1684538 0
1684570 26
1684597 0
1684940 16
1684978 0
1685059 0
1685109 35
1685116 25
1685167 0
1685231 51
1685238 12
1685273 89
1685404 0
1685486 0
1685503 0
1685539 0
1685546 261
1685972 22
1686188 0
1686215 16
1686526 24
1686667 32
1686726 0
1686961 0
1687051 0
1687104 0
1687155 0
1687167 0
1687182 9
1687203 3
1687281 0
1687353 0
1687452 137
1687481 13
1687518 6
1687597 0
1687603 0
1687683 0
1688059 0
1688061 0
1688699 0
1688735 0
1688861 0
1688915 0
1688930 0
1689059 0
1689176 0
1689179 43
1689258 9
1689296 0
1689342 0
1689361 1
1689845 0
1689873 0
1689884 1
1689972 0
1689996 1
1690296 0
1690331 2
1690358 0
1690365 1
1690379 0
1690387 0
1690397 5
1690404 25
1690427 82
1690496 0
1690601 21
1690679 69
1690694 128
1690772 0
1690952 57
1691021 22
1691051 100
1691173 46
1691230 0
1691342 0
1691435 0
1691648 53
1691681 0
1691879 0
1691891 2
1691897 0
1692047 0
1692149 35
1692181 159
1692185 152
1692467 38
1692798 0
1692801 17
1692866 0
1692895 0
1692902 0
1692908 0
1692919 25
1692968 0
1693022 0
1693041 0
1693081 0
1693122 0
1693177 15
1693278 56
1693284 16
1693312 0
1693381 0
1693435 0
1693483 0
1693792 0
1693846 0
1693885 0
1693888 20
1693894 11
1693909 3
1694128 0
1694259 0
1694362 0
1694437 0
1694498 0
1694699 6
1694804 1
1694846 0
1695206 0
1695226 0
1695287 0
1695294 7
1695531 0
1695537 66
1695630 41
1695633 0
1695729 0
1695741 0
1695765 0
1695846 0
1695915 0
1696001 132
1696014 0
1696158 0
1696221 91
1696362 4
1696416 0
1696569 0
1696608 0
1696680 4
1696689 28
1696758 0
1697016 0
1697169 0
1697256 0
1697277 0
1697313 79
1697438 30
1697460 0
1697879 10
1698071 0
1698080 45
1698143 44
1698334 0
1698347 0
1698411 40
1698462 0
1698474 0
1698516 0
1698609 0
1698678 0
1698930 0
1699422 0
1699709 0
1699799 0
1699803 0
1699875 0
1700002 21
1700057 0
1700095 0
1700338 10
1700538 0
1700674 0
1700681 0
1700728 0
1700752 0
1700762 0
1700770 0
1700780 0
1700811 10
1700953 0
1701008 0
1701167 0
1701209 37
1701215 4
1701414 0
1701446 0
1701473 0
1701476 9
1701616 0
1701620 5
1701867 0
1701918 42
1701945 1
1702035 12
1702314 0
1702317 0
1702618 14
1703274 0
1703419 0
1703438 0
1703541 17
1703603 89
1703878 6
1704334 0
1704835 0
1704937 15
1705090 0
1705135 2
1705147 0
1705174 0
1705330 0
1705351 0
1705447 51
1705573 0
1705594 0
1705932 0
1705980 0
1706038 0
1706328 0
1706361 0
1706484 7
1706550 26
1706757 0
1706824 0
1706875 38
1706939 0
1707023 0
1707074 0
1707662 11
1707830 0
1707899 0
1707929 0
1708013 0
1708022 0
1708097 84
1708124 0
1708337 0
1708443 0
1708470 0
1708480 0
1708500 52
1708510 0
1708548 0
1708786 0
1708980 0
1708985 7
1709122 0
1709183 0
1709201 0
1709298 0
1709328 0
1709831 0
1709934 0
1709951 0
1710295 0
1710543 0
1710579 0
1710798 0
1711029 0
1711431 0
1711492 0
1711510 0
1711525 33
1711777 0
1711810 11
1712116 2
1712317 0
1712521 5
1712597 0
1712631 0
1712817 0
1712826 20
1712868 103
1713117 4
1713126 0
1713237 9
1713261 5
1713330 0
1713633 4
1713654 0
1713671 0
1713894 98
1713916 1
1714089 0
1714092 8
1714155 79
1714169 152
1714221 31
1714407 12
1714574 0
1714633 0
1714642 0
1714651 0
1714659 0
1714686 0
1714725 0
1714825 59
1714883 0
1714984 0
1715015 0
1715499 0
1715908 15
1716007 95
1716013 0
1716085 0
1716172 26
1716319 148
1716601 0
1716631 54
1716666 6
1716826 0
1716875 8
1716922 10
1716949 0
1716997 0
1717000 0
1717023 1
1717030 1
1717182 0
1717198 11
1717251 0
1717307 0
1717422 3
1717470 0
1717533 0
1717728 0
1717860 3
1718034 28
1718037 0
1718185 6
1718226 0
1718245 0
1718279 16
1718299 0
1718364 0
1718503 0
1718634 0
1718708 0
1718820 0
1718916 0
1718979 0
1719123 0
1719129 0
1719367 5
1719421 1
1719427 31
1719430 3
1719592 0
1719836 0
1720202 0
1720390 12
1720399 11
1720483 0
1720494 32
1720559 18
1720604 125
1720793 26
1720847 30
1720982 91
1721141 162
1721202 0
1721379 2
1721387 0
1721396 10
1721526 16
1721593 0
1721596 86
1721698 7
1721947 33
1722016 0
1722214 0
1722325 0
1722475 0
1722520 0
1722547 12
1722646 20
1722796 0
1722862 0
1722992 1
1723429 0
1723459 8
1723513 0
1723606 0
1723741 24
1723747 41
1723756 23
1723768 0
1723798 0
1724155 0
1724233 0
1724329 0
1724395 21
1724431 2
1724614 34
1724668 0
1724743 0
1724818 0
1725271 0
1725283 0
1725484 0
1726358 0
1726371 0
1726407 0
1726606 0
1726683 0
1726845 22
1727016 0
1727076 86
1727405 0
1727535 0
1727621 40
1727642 0
1727954 72
1727984 55
1728116 0
1728253 165
1728269 0
1728314 154
1728389 0
1728492 0
1728498 0
1728552 38
1728563 0
1728589 59
1728642 3
1728658 0
1728689 0
1728723 58
1728786 21
1728800 10
1728803 61
1729029 0
1729104 200
1729139 0
1729332 83
1729980 43
1730222 0
1730340 92
1730445 0
1730598 4
1730626 0
1730718 129
1730762 74
1730832 0
1731291 0
1731449 62
1731589 28
1731731 0
1731953 0
1731989 0
1732070 0
1732198 2
1732206 60
1732327 95
1732333 10
1732381 12
1732431 36
1732435 2
1732492 17
1732513 0
1732670 16
1732750 222
1732973 0
1733053 17
1733099 1
1733101 0
1733125 0
1733477 0
1733555 0
1733631 0
1733667 0
1733815 79
1734099 0
1734215 0
1734271 0
1734295 0
1734456 0
1734535 9
1734682 16
1734838 0
1735138 12
1735202 0
1735222 0
1735279 0
1735870 0
1735906 0
1735930 0
1735954 2
1735978 0
1736002 0
1736032 24
1736056 47
1736204 0
1736232 30
1736266 131
1736417 0
1736434 0
1736484 0
1736490 6
1736534 0
1736551 26
1736577 38
1736589 57
1736593 106
1736717 0
1736813 0
1736843 0
1736924 27
1736927 19
1736948 0
1737078 4738
1737281 57
1737317 0
1737341 0
1737371 3
1737524 0
1737602 0
1737662 0
1737746 0
1737905 97
1738115 47
1738222 0
1738316 0
1738384 0
1738419 5
1738477 24
1738549 0
1738588 0
1738600 125
1738849 14
1739041 89
1739104 130
1739206 28
1739212 2
1739252 0
1739298 7
1739535 71
1739547 0
1739553 0
1739655 36
1739943 19
1740182 0
1740276 83
1740324 16
1740466 0
1740557 0
1740691 0
1740826 0
1741497 0
1741598 0
1741650 0
1741686 61
1741755 19
1741864 0
1742179 87
1742322 2
1742393 0
1742529 0
1742599 0
1742657 0
1742682 70
1742845 10
1742860 0
1742875 6
1742988 76
1743001 0
1743157 0
1743214 19
1743251 0
1743308 82
1743397 10
1743498 167
1743546 33
1743600 1
1743652 0
1743698 0
1743771 93
1743929 0
1743972 0
1744017 0
1744182 12
1744341 0
1744518 0
1744647 0
1744746 0
1744858 53
1744891 16
1744999 0
1745044 0
1745509 40
1745530 0
1745670 0
1745732 0
1745745 0
1745783 0
1745868 0
1745910 0
1745919 0
1745934 0
1746012 0
1746078 0
1747011 0
1747091 0
1747118 10
1747298 0
1747337 0
1747442 1
1747499 0
1747636 4
1747712 9
1747727 33
1747739 0
1747904 0
1747967 0
1747982 2
1748085 9
1748149 1
1748177 16
1748417 0
1748504 0
1748513 6
1748582 14
1748618 3
1748637 6
1748873 3
1748888 0
1748936 0
1749020 5
1749104 0
1749236 3
1749266 0
1749290 0
1749383 0
1749461 0
1749650 4
1749716 1
1749818 0
1749925 0
1750076 1
1750142 0
1750208 2
1750295 10
1750513 0
1750547 0
1750706 0
1750709 0
1750712 0
1750784 0
1750857 0
1750889 0
1751137 13
1751221 93
1751323 17
1751471 14
1751569 4
1751602 77
1751715 0
1751723 0
1751732 0
1751768 0
1751774 0
1752150 0
1752429 98
1752489 24
1752555 0
1752629 0
1752738 0
1752834 0
1753020 0
1753053 0
1753197 0
1753425 0
1753440 0
1753603 0
1753605 0
1753615 0
1753624 0
1753638 0
1753754 27
1753778 0
1753796 16
1754199 40
1754202 34
1754247 41
1754408 0
1754480 0
1754835 0
1754877 0
1755092 0
1755137 0
1755148 0
1755197 15
1755368 0
1755861 0
1756145 0
1756257 0
1756386 2
1756416 0
1756452 0
1756482 42
1756530 0
1756536 0
1756554 10
1756713 31
1756749 0
1757051 0
1757084 0
1757124 0
1757259 11
1757364 0
1757407 31
1757452 37
1757536 0
1757647 0
1757692 1
1757821 11
1757902 0
1757947 0
1757989 0
1758028 2
1758061 10
1758175 0
1758205 0
1758223 0
1758331 2
1758388 21
1758517 7
1758631 14
1758776 0
1758807 0
1758817 0
1758831 0
1758851 0
1758863 0
1758887 0
1758963 0
1759170 2
1759262 0
1759346 0
1759393 0
1759404 0
1759428 0
1759453 7
1759551 27
1759756 15
1759830 0
1759902 6
1760334 26
1760430 0
1760532 54
1760577 26
1760664 0
1760700 8
1760829 41
1760844 132
1760925 0
1760980 0
1761018 0
1761094 0
1761112 10
1761262 45
1761265 28
1761412 1
1761727 0
1761787 138
1761817 0
1761967 75
1762164 53
1762410 246
1762496 102
1762532 0
1762631 0
1762679 28
1762931 22
1762937 160
1763007 157
1763106 0
1763163 0
1763344 0
1763362 0
1763419 0
1763503 0
1763725 0
1763737 0
1763904 0
1763921 0
1763928 0
1763949 0
1763973 0
1763986 0
1764015 0
1764036 0
1764060 0
1764177 0
1764213 0
1764426 0
1764540 0
1764615 0
1764630 0
1764669 0
1764744 0
1764750 0
1764849 0
1765050 0
1765128 0
1765191 0
1765236 0
1765278 0
1765452 0
1765555 0
1765566 0
1765659 0
1765690 0
1765697 0
1765719 18
1765723 0
1765804 0
1765912 0
1765930 0
1766023 0
1766035 0
1766182 0
1766188 0
1766256 0
1766370 0
1766391 0
1766467 0
1766511 0
1766552 0
1766566 0
1766621 0
1766647 0
1766659 0
1766674 85
1766681 0
1766697 20
1766712 0
1766718 0
1766722 0
1766728 0
1766853 0
1766862 0
1766943 0
1766950 85
1767186 0
1767237 0
1767247 0
1767263 0
1767274 0
1767356 128
1767779 84
1767968 16
1768445 12
1768747 216
1768778 89
1768825 8
1768890 5
1768971 0
1769076 2
1769328 0
1769361 62
1769736 0
1769841 4
1769913 142
1769928 0
1769954 0
1769961 0
1770007 0
1770028 0
1770063 0
1770117 0
1770392 0
1770427 0
1770463 0
1770484 64
1770530 24
1770592 0
1770640 0
1770655 128
1770665 0
1770733 116
1770789 0
1770897 176
1770901 524
1771053 0
1771144 6
1771157 2
1771421 18
1771581 31
1771747 0
1771872 0
1771919 17
1771929 34
1772098 0
1772189 0
1772244 34
1772247 43
1772261 0
1772293 0
1772329 0
1772486 36
1772603 0
1772614 39
1772642 0
1772762 38
1772790 0
1772924 0
1772954 0
1772961 0
1773064 1
1773227 0
1773299 0
1773361 0
1773392 0
1773490 3
1773529 2
1773748 0
1773904 0
1774048 0
1774269 0
1774284 0
1774302 68
1774451 34
1774455 0
1774515 5
1774610 5
1774619 3
1774652 14
1774724 67
1774767 0
1774805 0
1774958 22
1774988 0
1775016 0
1775079 0
1775231 0
1775270 0
1775375 0
1775416 0
1775468 0
1775585 0
1775597 19
1775728 0
1775908 0
1775919 0
1775975 7
1776034 0
1776038 0
1776105 0
1776183 0
1776227 0
1776231 0
1776255 0
1776264 101
1776303 37
1776324 7
1776543 0
1776578 0
1776720 45
1776765 22
1776774 0
1776786 10
1776925 0
1776972 0
1777101 62
1777316 0
1777484 68
1777546 0
1777554 94
1777591 0
1777657 0
1777765 0
1777853 0
1777867 38
1777933 7
1777978 0
1778056 0
1778071 65
1778623 3
1778833 2
1778897 5
1778905 0
1779352 0
1779401 0
1779415 6
1779660 0
1780190 29
1780198 0
1780234 0
1780466 0
1780493 120
1780675 0
1780777 0
1781245 0
1781353 0
1781389 0
1781462 0
1781668 0
1781863 0
1781887 0
1781890 79
1782163 7841
1782253 57
1782635 0
1782772 0
1782820 12
1782946 0
1782986 0
1783039 0
1783078 0
1783364 0
1783446 0
1783496 9
1783547 0
1783802 0
1783822 5820
1784098 16
1784116 60
1784823 0
1784833 41
1785091 233
1785291 0
1785305 0
1785462 0
1785594 26
1785618 0
1785624 0
1785881 0
1786166 0
1786504 0
1786566 0
1786609 6
1786642 0
1786720 13
1786758 0
1786780 10
1786852 0
1786954 0
1787008 82
1787285 12
1787308 0
1787353 0
1787367 0
1787428 1
1787455 0
1787596 64
1787872 0
1787883 0
1787902 12
1788015 0
1788228 25
1788465 0
1788643 0
1788873 0
1788928 0
1789030 0
1789036 0
1789213 0
1789567 3
1789708 5
1790190 1
1790632 0
1790641 47
1790643 0
1790651 0
1790673 0
1790698 0
1790712 0
1790726 0
1790951 0
1791191 0
1791279 0
1791305 0
1791476 0
1791644 16
1791671 0
1791744 0
1791845 0
1791977 11
1792058 0
1792080 0
1792103 44
1792173 0
1792264 28
1792639 0
1792775 3
1793147 0
1793216 0
1793288 0
1793450 0
1793456 0
1793467 0
1793567 0
1793790 0
1793827 0
1793913 0
1793979 9
1794294 26
1794372 1
1794494 0
1794637 31
1794661 0
1794721 0
1794817 0
1794884 0
1794888 14
1794925 5
1794971 0
1795172 46
1795190 0
1795200 0
1795225 22
1795388 0
1795445 55
1795484 0
1795757 42
1795793 0
1795946 65
1796069 0
1796464 0
1796698 32
1797049 0
1797298 44
1797430 60
1797586 0
1797621 193
1797736 0
1797772 0
1797776 0
1797789 0
1797800 0
1797813 104
1797846 82
1797860 37
1797878 38
1798014 0
1798093 0
1798111 0
1798261 0
1798297 0
1798300 0
1798345 0
1798435 27
1798471 0
1798591 21
1798627 0
1798675 0
1798867 0
1798897 0
1798933 0
1798960 0
1798963 5
1798996 0
1799145 0
1799160 0
1799268 0
1799411 0
1799925 0
1799934 2
1800015 0
1800296 0
1800315 0
1800324 3
1800356 0
1800417 4
1800489 0
1800510 0
1800624 3
1800756 0
1800967 0
1801023 11
1801116 3
1801203 1
1801296 0
1801347 0
1801355 0
1801389 0
1801664 17
1801746 2
1801770 0
1802043 0
1802478 0
1802653 0
1802815 0
1802890 0
1803198 0
1803214 0
1803268 0
1803349 0
1803500 0
1803591 0
1803753 0
1803819 3
1803891 31
1803927 60
1803990 0
1803996 60
1804002 41
1804043 0
1804065 26
1804118 0
1804128 0
1804326 0
1804380 0
1804591 0
1804721 46
1804781 0
1804931 0
1805220 0
1805308 0
1805421 0
1805480 0
1805583 9
1805956 0
1806291 0
1806448 1
1806502 0
1806772 0
1806794 24
1806859 1
1806952 20
1806986 0
1807139 0
1807289 50
1807643 0
1807712 0
1807861 0
1808225 0
1808252 0
1808327 33
1808355 0
1808390 0
1808403 0
1808545 0
1808638 0
1808701 0
1808725 0
1808896 4
1808989 0
1809061 51
1809124 0
1809151 14
1809178 1
1809511 0
1809772 0
1809904 0
1810000 0
1810084 0
1810096 0
1810105 0
1810261 0
1810290 0
1810377 19
1810476 28
1810482 0
1810530 0
1810860 0
1810872 0
1810964 0
1811312 0
1811534 0
1811564 0
1811598 0
1811606 28
1811618 0
1811909 0
1811915 0
1812088 0
1812386 0
1812410 14
1812420 65
1812494 0
1812511 0
1812536 0
1812554 40
1812624 0
1812667 0
1812746 0
1812772 0
1812800 0
1812967 0
1813062 20
1813065 34
1813152 0
1813161 0
1813250 0
1813410 64
1813434 7
1813618 20
1813686 0
1813748 0
1813756 0
1813782 0
1813958 4
1813996 0
1814003 0
1814212 0
1814282 26
1814294 12
1814319 15
1814501 8
1814523 0
1814589 0
1814591 1
1814603 38
1814741 0
1814853 9
1814942 0
1814992 0
1815038 0
1815045 0
1815110 0
1815138 0
1815141 0
1815159 32
1815231 0
1815261 4
1815274 0
1815303 0
1815345 64
1815385 42
1815403 0
1815421 0
1815437 0
1815460 0
1815478 0
1815521 58
1815561 111
1815576 0
1815628 11
1815688 0
1815725 38
1815747 15
1815762 0
1815859 0
1815969 0
1816159 4
1816254 0
1816281 81
1816284 27
1816380 0
1816400 0
1816414 0
1816430 0
1816438 0
1816562 0
1816611 0
1816638 6
1816662 16
1816694 0
1816739 0
1816784 0
1816812 7
1816883 0
1816892 0
1816923 39
1816956 0
1817007 35
1817031 0
1817070 65
1817073 33
1817115 4
1817173 0
1817303 0
1817387 0
1817566 0
1817595 0
1817599 99
1817644 0
1817647 69
1817688 0
1817885 75
1817937 0
1817949 1
1818207 1
1818249 0
1818265 0
1818297 55
1818300 0
1818381 35
1818492 2
1818567 0
1818576 29
1818623 0
1818629 33
1818738 74
1818822 0
1818902 2
1818911 11
1818945 0
1818947 43
1818958 0
1819109 0
1819140 0
1819203 38
1819207 25
1819381 41
1819395 28
1819417 61
1819438 73
1819518 0
1819578 10
1819698 99
1819715 0
1819944 106
1819968 11
1820073 68
1820118 30
1820121 118
1820130 22
1820157 40
1820235 43
1820347 14
1820364 15
1820394 25
1820469 16
1820526 24
1820635 0
1820700 16
1820755 34
1820763 0
1820832 13
1820836 2
1820899 112
1820924 2
1821029 3
1821243 57
1821359 0
1821404 0
1821533 10
1821545 0
1821620 36
1821623 7
1821694 53
1821722 6
1821950 63
1821977 16
1822093 0
1822114 0
1822154 16
1822265 3
1822349 20
1822382 40
1822400 74
1822412 0
1822417 4
1822448 11
1822538 38
1822574 0
1822631 31
1822703 35
1822829 5
1822916 1
1823307 63
1823327 0
1823332 0
1823336 0
1823352 85
1823442 43
1823449 0
1823498 0
1823507 0
1823537 0
1823592 8
1823607 0
1823637 103
1823673 12
1823730 0
1823750 56
1823753 0
1823949 95
1823953 85
1823970 0
1823989 0
1824092 14
1824102 0
1824167 0
1824194 0
1824246 0
1824299 1
1824338 13
1824381 58
1824390 0
1824394 10
1824443 13
1824481 41
1824590 10
1824679 36
1824690 0
1824805 11
1824811 29
1824848 6
1824865 2
1824920 0
1824934 8
1825007 2
1825095 0
1825165 0
1825285 143
1825291 45
1825447 82
1825461 22
1825621 0
1825684 20
1825809 21
1825826 72
1825866 22
1825941 51
1825992 0
1825999 84
1826183 0
1826214 0
1826240 11
1826480 157
1826822 0
1826965 0
1827090 0
1827135 0
1827186 0
1827228 86
1827363 37
1827537 0
1827546 0
1827559 0
1827569 174
1827586 30
1827603 0
1827640 83
1827811 11
1827897 0
1828123 41
1828198 3
1828489 0
1828530 0
1828534 103
1828606 110
1828945 21
1829060 0
1829276 6
1829319 0
1829457 2
1829481 0
1829595 13
1829598 28
1829658 0
1830042 0
1830108 17
1830222 24
1830231 82
1830336 0
1830378 0
1830393 0
1830420 0
1830501 33
1830522 0
1830594 4
1830693 0
1830805 0
1831008 33
1831028 227
1831034 0
1831085 0
1831283 27
1831322 0
1831445 146
1831472 0
1831559 7
1831878 0
1832166 656
1832201 0
1832251 0
1832327 165
1832337 213
1832374 28
1832378 0
1832398 0
1832438 0
1832492 8
1832513 0
1832620 12
1832650 0
1832802 27
1832853 43
1832934 0
1833168 71
1833226 0
1833350 0
1833372 0
1833427 0
1833509 105
1833626 0
1833881 49
1833930 0
1833987 18
1834007 20
1834252 0
1834434 26
1834471 0
1834490 0
1834652 0
1834661 29
1834686 0
1834740 38
1834850 107
1835036 0
1835114 29
1835132 21
1835303 0
1835330 0
1835364 0
1835390 0
1835481 0
1835483 0
1835698 0
1835826 68
1835850 0
1835860 27
1835956 5
1836051 0
1836121 4
1836211 208
1836226 79
1836262 0
1836304 44
1836307 0
1836325 0
1836355 0
1836478 58
1836655 51
1836720 0
1836817 0
1836829 53
1836933 11
1836957 0
1836997 1
1837031 112
1837076 88
1837106 0
1837144 0
1837175 39
1837208 0
1837325 10
1837385 0
1837525 84
1837793 8
1837795 0
1837813 0
1837832 12
1838000 0
1838011 12
1838153 0
1838261 0
1838326 0
1838365 0
1838389 0
1838426 8
1838507 0
1838563 60
1838567 0
1838630 0
1838681 0
1838730 0
1838737 0
1838743 0
1838750 0
1838861 28
1839074 48
1839221 0
1839470 0
1839566 0
1839672 27
1839693 0
1839710 29
1839787 2
1840001 0
1840049 0
1840207 2
1840211 0
1840224 0
1840412 0
1840435 52
1840453 0
1840605 0
1840665 0
1840708 0
1840711 9
1840729 0
1840761 0
1840839 0
1840938 0
1840995 19
1841094 0
1841144 0
1841203 0
1841272 0
1841347 5
1841424 0
1841458 0
1841644 30
1841746 24
1841749 77
1841761 0
1841971 0
1842014 33
1842028 0
1842043 0
1842234 0
1842315 0
1842393 2
1842426 3
1842498 0
1842591 8
1842645 56
1842681 0
1842702 52
1842756 0
1842855 0
1842942 14
1842954 15
1843059 19
1843077 52
1843137 0
1843195 0
1843245 0
1843253 0
1843287 0
1843349 0
1843365 4
1843708 11
1843756 52
1843867 0
1843894 0
1844230 3
1844349 163
1844418 0
1844451 0
1844577 59
1844668 38
1844752 0
1844791 0
1844934 0
1844959 3
1845053 13
1845102 11
1845177 335
1845348 0
1845480 0
1845502 0
1845732 0
1845833 0
1846169 0
1846211 0
1846244 0
1846310 1
1846358 22
1846550 0
1846748 0
1846946 0
1847096 0
1847333 0
1847415 0
1847471 12
1847780 68
1847798 35
1847912 78
1847966 0
1848049 0
1848245 0
1848256 0
1848305 0
1848382 0
1848440 0
1848686 0
1848712 0
1848746 0
1848748 12
1848845 0
1848887 18
1849993 67
1850114 69
1850357 10
1850598 183
1850601 0
1850652 28
1850694 69
1850696 9
1850731 0
1850776 22
1850865 33
1850905 0
1851034 77
1851067 63
1851149 0
1851253 36
1851256 213
1851513 0
1851577 23
1851676 33
1851685 0
1851703 0
1851799 2
1851856 8
1851907 147
1852012 0
1852030 11
1852036 0
1852042 3
1852105 113
1852124 83
1852163 10
1852193 73
1852214 13
1852225 0
1852264 0
1852439 15
1852493 0
1852550 0
1852600 8
1852691 47
1852950 0
1852962 0
1852978 6
1853020 23
1853050 50
1853284 28
1853296 58
1853371 2
1853470 0
1853542 0
1854109 8
1854584 17
1854619 6
1854803 0
1854959 94
1855053 13
1855070 5
1855078 119
1855085 113
1855094 0
1855125 0
1855137 0
1855461 220
1855683 0
1855764 96
1856022 28
1856253 0
1856847 0
1856858 106
1857091 59
1857133 0
1857222 0
1857534 20
1857554 0
1857611 13
1857983 43
1858197 10
1858251 23
1858277 44
1858304 1
1858436 0
1858445 0
1858457 0
1858486 8
1858735 0
1858765 0
1858818 0
1858831 0
1858876 0
1859134 0
1859168 0
1859191 1
1859204 0
1859286 0
1859327 0
1859346 46
1859404 0
1859432 0
1859520 5
1859631 33
1860006 25
1860131 39
1860175 0
1860489 0
1860678 10
1860687 20
1860765 0
1860774 0
1860858 8
1860879 75
1860921 14
1861016 0
1861110 0
1861122 2
1861131 23
1861247 2
1861294 0
1861303 0
1861336 0
1861493 0
1861738 86
1861756 772
1861780 0
1861802 4
1861924 40
1862121 0
1862204 0
1862422 0
1862859 0
1862892 68
1862898 0
1862947 36
1862983 8
1863017 41
1863120 0
1863348 0
1863611 0
1863674 0
1863708 0
1863716 0
1863803 35
1863874 0
1863881 8
1863978 0
1864043 0
1864066 0
1864097 0
1864265 0
1864466 17
1864509 0
1864551 0
1864609 0
1864616 0
1864679 0
1865049 47
1865067 52
1865167 67
1865353 0
1865574 0
1865619 0
1865757 0
1865794 59
1865845 17
1865881 193
1865920 0
1866067 0
1866119 0
1866213 0
1866361 18
1866397 44
1866400 90
1866406 113
1866444 0
1866600 0
1866650 0
1866891 69
1866960 0
1867155 8
1867306 0
1867373 0
1867468 39
1867481 25
1867484 10
1867517 69
1867556 25
1867688 155
1867724 0
1867799 46
1867823 17
1867907 0
1868049 0
1868078 7
1868195 203
1868249 0
1868319 144
1868335 0
1868502 20
1868514 0
1868543 0
1868599 117
1868778 0
1868805 64
1868941 24
1868973 8
1869051 15
1869136 82
1869154 0
1869162 2
1869220 0
1869246 9
1869270 21
1869376 0
1869389 0
1869438 0
1869444 26
1869575 0
1869600 102
1869693 0
1869714 0
1869856 0
1869876 11
1870066 0
1870303 11
1870356 0
1870456 49
1870626 60
1870753 235
1870799 13
1870814 18
1870929 0
1870942 0
1870975 0
1871034 6
1871040 0
1871078 0
1871080 2
1871109 0
1871123 14
1871280 0
1871370 14
1871445 34
1871584 18
1871683 33
1871686 12
1871713 68
1871759 0
1871873 32
1871933 0
1872103 0
1872406 0
1872422 0
1872657 0
1872750 47
1872871 0
1872882 0
1872910 0
1872937 0
1872982 18
1873126 20
1873132 20
1873156 3
1873369 13
1873580 26
1873789 0
1873812 0
1873877 0
1874102 0
1874228 0
1874355 0
1874542 0
1874580 15
1874761 0
1875206 34
1875230 0
1875239 0
1875268 0
1875288 13
1875305 0
1875317 31
1875480 25
1875790 0
1875805 95
1875955 181
1875965 0
1876054 0
1876084 28
1876106 20
1876303 0
1876357 0
1876592 59
1876652 50
1876660 372
1876762 38
1876766 31
1876856 49
1877006 29
1877178 3
1877254 25
1877278 13
1877629 67
1877664 15
1877710 0
1877840 0
1877886 0
1877925 0
1877993 18
1878020 0
1878034 0
1878096 48
1878131 50
1878262 28
1878279 10
1878339 0
1878358 17
1878366 32
1878449 2
1878516 47
1878518 83
1878655 0
1878729 0
1878779 0
1878807 0
1878869 110
1879035 51
1879050 0
1879234 8
1879249 0
1879270 24
1879278 40
1879335 20
1879676 0
1879989 34
1880089 2
1880129 0
1880213 36
1880313 0
1880383 0
1880471 0
1880492 0
1880503 10
1880594 102
1880698 142
1880760 0
1880857 0
1880890 0
1880911 0
1881114 0
1881230 0
1881294 0
1881499 0
1881520 50
1881685 0
1881745 91
1882141 0
1882423 0
1882482 0
1882560 0
1882626 0
1882686 0
1882826 0
1883191 9
1883298 0
1883311 14
1883371 3
1883375 0
1883410 37
1883447 0
1884395 0
1884416 0
1884419 0
1884582 0
1884617 0
1884720 0
1884822 0
1884977 0
1885043 0
1885127 0
1885264 0
1885277 0
1885285 0
1885299 38
1885337 0
1885347 0
1885539 0
1885589 0
1885706 96
1885734 65
1885845 68
1885910 0
1886129 35
1886207 18
1886243 3
1886360 0
1886390 22
1886495 0
1886621 14
1886651 21
1886723 11
1886798 31
1886853 2
1886897 14
1886948 3
1886987 1
1887109 35
1887121 0
1887460 0
1887657 78
1887838 0
1887887 0
1888125 72
1888260 0
1888589 0
1888628 0
1888649 0
1888673 0
1888748 0
1888850 0
1888862 0
1888910 0
1888916 0
1888952 0
1888965 0
1889159 0
1889225 0
1889321 0
1889339 0
1889357 0
1889378 0
1889411 0
1889421 0
1889570 0
1889660 0
1889777 0
1889855 0
1890126 0
1890151 0
1890163 0
1890174 0
1890276 3
1890288 177
1890290 69
1890415 0
1890436 0
1890521 84
1890550 16
1890597 0
1890653 0
1890657 0
1890688 0
1890691 90
1890701 29
1890944 0
1890980 10
1891070 0
1891315 0
1891328 0
1891358 0
1891381 0
1891476 0
1891725 28
1891793 0
1891955 69
1891967 5
1892027 0
1892117 147
1892208 0
1892246 0
1892349 0
1892386 58
1892422 95
1892550 0
1892565 0
1892626 0
1892645 16
1892657 0
1892735 16
1892753 0
1892879 0
1893061 0
1893179 0
1893218 55
1893335 31
1893482 0
1893551 0
1893680 0
1893761 0
1893859 0
1893895 0
1893904 3
1893936 12
1893938 33
1894157 0
1894439 0
1894502 0
1894886 0
1895002 0
1895027 0
1895199 0
1895341 0
1895698 79
1895735 0
1895899 3
1895921 0
1896014 9
1896020 0
1896030 0
1896250 0
1896439 26
1896480 29
1896555 40
1896568 0
1896709 0
1896759 0
1896862 0
1896888 0
1896933 0
1896970 11
1897032 13
1897050 0
1897102 0
1897104 27
1897159 19
1897225 0
1897249 0
1897384 0
1897877 0
1898127 0
1898421 0
1898458 0
1898678 5
1898757 11
1898760 1
1898944 0
1899022 0
1899179 0
1899292 1
1899736 0
1899817 0
1900009 10
1900172 0
1900244 0
1900357 0
1900383 0
1900427 0
1900594 0
1900596 0
1900720 0
1900724 0
1900753 0
1900789 0
1900846 0
1900870 0
1900972 0
1901120 0
1901170 0
1901274 0
1901288 0
1901295 0
1901346 0
1901472 0
1901495 0
1901514 0
1901700 0
1901793 0
1901904 0
1901913 0
1901970 0
1901997 0
1902056 0
1902060 0
1902081 0
1902106 0
1902377 0
1902440 0
1902728 0
1902830 0
1902851 0
1902960 0
1903259 0
1903351 0
1903506 0
1903777 0
1903876 0
1904080 0
1904134 10
1904632 0
1905290 21
1905432 1
1905600 0
1905616 0
1905633 0
1905792 0
1905814 0
1905876 0
1905960 18
1906019 79
1906160 0
1906249 0
1906284 0
1906295 0
1906381 0
1906389 0
1906411 0
1906438 0
1906445 0
1906470 0
1906491 0
1906742 0
1906771 0
1906826 13
1906832 54
1906870 0
1906918 0
1906953 0
1907058 72
1907199 0
1907209 20
1907291 0
1907345 71
1907408 0
1907463 0
1907490 0
1907904 18
1907933 133
1907970 0
1908013 0
1908235 0
1908301 0
1908381 0
1908392 0
1908437 0
1908448 0
1908589 0
1908910 0
1908944 0
1908970 0
1908973 0
1909078 0
1909087 0
1909159 0
1909788 0
1909878 11
1910207 0
1910312 0
1910322 0
1910356 0
1910413 0
1910445 0
1910466 0
1910483 0
1910503 0
1910520 0
1910685 0
1910848 0
1910977 0
1911103 0
1911169 0
1911241 0
1911268 0
1911439 0
1911847 0
1911940 23
1911952 0
1912045 0
1912138 0
1912210 0
1912234 0
1912478 0
1912498 16
1912765 116
1912959 0
1913005 20
1913111 1
1913130 0
1913179 79
1913185 15
1913197 0
1913220 0
1913335 0
1913417 0
1913459 0
1913471 0
1913570 132
1913742 30
1913771 78
1913789 9
1913894 6
1913903 0
1914047 200
1914086 0
1914304 0
1914342 0
1914602 8
1914611 110
1914715 48
1914730 0
1914751 0
1914774 0
1914776 0
1914796 0
1914884 0
1915013 181
1915103 106
1915106 19
1915112 0
1915121 122
1915127 99
1915142 0
1915166 0
1915355 96
1915367 105
1915589 77
1915631 76
1915682 16
1915694 0
1915730 17
1915793 2
1915841 0
1915889 0
1915913 81
1915964 5
1916027 0
1916059 0
1916080 0
1916086 0
1916229 0
1916265 0
1916499 34
1916545 0
1916680 0
1916719 0
1916791 106
1917034 18
1917090 22
1917112 0
1917120 0
1917133 26
1917168 0
1917283 0
1917325 0
1917421 0
1917661 0
1917766 0
1917937 0
1918021 0
1918105 0
1918579 0
1918594 0
1918690 0
1918717 0
1918732 0
1918738 0
1918752 0
1918879 0
1918890 0
1918933 0
1919047 47
1919255 0
1919292 0
1919357 15
1919506 0
1919551 0
1919680 76
1919806 273
1919835 0
1919969 0
1920025 0
1920088 44
1920194 0
1920280 45
1920450 35
1920454 0
1920511 0
1920652 0
1920757 16
1920883 0
1920934 0
1920937 6
1921137 0
1921194 12
1921266 0
1921343 0
1921416 0
1921473 0
1921494 0
1921705 0
1921879 0
1921920 0
1921956 76
1922034 0
1922069 0
1922081 0
1922234 0
1922426 1
1922555 0
1922588 0
1922598 0
1922624 0
1922753 0
1922792 9
1922885 0
1922934 2
1922991 0
1923003 26
1923051 52
1923141 7
1923225 0
1923537 0
1923579 0
1923612 0
1923657 0
1923681 10
1923738 0
1923780 0
1923957 79
1924068 50
1924077 0
1924098 36
1924185 8
1924242 10
1924263 77
1924284 0
1924356 0
1924368 0
1924401 39
1924435 0
1924620 47
1924684 0
1924706 0
1924743 22
1924917 56
1924929 14
1925061 105
1925173 21
1925211 0
1925248 2
1925259 18
1925655 0
1925954 0
1926242 0
1926315 139
1926537 0
1926720 0
1927098 0
1927140 29
1927275 4
1927307 0
1927406 0
1927767 0
1927824 0
1928183 17
1928276 8
1928529 0
1928558 0
1928583 32
1928598 9
1928656 3
1928756 0
1928808 0
1928853 0
1929021 15
1929064 0
1929080 0
1929336 38
1929567 0
1929621 0
1929637 0
1929679 38
1929735 1
1930015 0
1930036 11708
1930091 0
1930209 68
1930301 0
1930522 0
1930567 0
1930577 0
1930672 6
1930768 24
1930867 36
1930929 0
1931151 111
1931238 0
1931275 20
1931341 106
1931504 0
1931519 0
1931579 0
1931651 48
1931716 0
1931766 0
1931789 128
1931871 0
1932079 0
1932106 0
1932148 26
1932234 0
1932379 22
1932591 0
1932781 0
1932846 0
1932864 3
1932936 0
1932966 0
1933000 4
1933038 6
1933081 20
1933122 30
1933124 0
1933134 0
1933140 0
1933254 0
1933293 0
1933343 3
1933373 0
1933443 12
1933898 0
1933910 0
1934016 0
1934056 76
1934087 0
1934159 0
1934240 0
1934279 33
1934300 26
1934399 47
1934411 3
1934593 0
1934619 0
1934635 139
1934647 9
1934656 0
1934856 21
1934865 0
1934869 0
1934936 0
1935008 6
1935095 0
1935262 0
1935482 0
1935737 0
1935791 0
1935806 0
1935877 0
1935897 17
1936090 0
1936154 0
1936261 0
1936537 0
1936636 0
1936645 7
1936726 0
1936765 0
1936822 0
1936963 0
1937033 7
1937142 24
1937207 0
1937250 0
1937286 0
1937298 0
1937370 0
1937413 0
1937459 1
1937515 22
1937569 8
1937615 0
1937749 0
1937811 0
1937853 18
1937859 22
1938112 16
1938149 0
1938157 0
1938175 0
1938182 0
1938343 0
1938400 4
1938408 0
1938502 32
1938508 12
1938572 43
1938637 1
1938746 20
1938803 16
1938878 31
1938908 20
1938925 13
1939037 33
1939115 11
1939124 6
1939142 7
1939151 147
1939154 17
1939199 72
1939304 15
1939328 88
1939557 0
1939574 92
1939694 5
1939754 0
1939834 78
1939855 74
1939877 30
1939891 35
1940065 36
1940069 64
1940116 5
1940213 27
1940231 0
1940387 0
1940443 12
1940456 6
1940474 30
1940735 1
1940873 96
1940903 67
1940982 72
1941002 64
1941091 8
1941278 171
1941437 3
1941545 51
1941626 71
1941674 55
1941743 34
1941753 2
1941869 0
1941924 0
1941936 98
1941977 29
1942110 66
1942114 26
1942161 1
1942258 35
1942276 0
1942445 0
1942447 0
1942454 0
1942760 0
1942846 0
1942900 27
1943202 0
1943220 19
1943350 0
1943384 0
1943394 13
1943446 23
1943482 0
1943494 0
1943558 0
1943574 0
1943580 0
1943583 0
1943593 0
1943717 0
1943763 0
1943791 0
1943799 0
1943811 0
1943897 0
1943915 0
1943954 106
1943956 4
1943981 17
1943984 16
1944009 0
1944016 0
1944039 169
1944126 85
1944152 207
1944165 0
1944224 0
1944353 0
1944363 0
1944438 0
1944528 91
1944531 6
1944611 6
1944631 0
1944672 0
1944697 0
1944716 0
1944758 0
1944776 0
1944791 24
1944871 1
1944915 0
1944919 130
1944953 49
1944977 0
1944980 73
1945067 81
1945121 0
1945138 0
1945145 40
1945196 0
1945242 49
1945311 17
1945323 9
1945329 117
1945479 0
1945551 0
1945577 44
1945735 0
1945769 0
1945817 0
1945841 0
1945871 0
1946070 0
1946236 0
1946381 0
1946454 0
1946521 0
1946685 0
1946847 0
1946998 0
1947100 0
1947256 2
1947481 0
1947727 24
1947766 0
1947778 0
1947787 0
1947825 17
1947937 0
1948053 0
1948079 0
1948189 0
1948217 9
1948313 0
1948359 0
1948447 0
1948471 0
1948513 32
1948541 0
1948555 23
1948741 8
1948811 0
1948848 0
1949019 0
1949316 0
1949426 89
1949522 0
1949685 0
1949724 0
1949757 17
1949782 0
1949883 0
1949923 0
1949958 0
1950030 0
1950054 0
1950075 0
1950261 0
1950303 0
1950388 0
1950399 12
1950422 0
1950756 0
1950971 0
1951005 0
1951119 0
1951232 1
1951367 0
1951373 0
1951601 0
1951696 0
1951702 0
1951789 0
1952082 0
1952167 0
1953259 0
1953363 0
1953372 0
1953381 0
1953426 0
1953597 0
1953711 0
1954182 0
1954268 0
1954305 0
1954361 0
1954413 0
1954503 0
1954609 0
1954821 0
1955179 0
1955368 0
1955387 0
1955404 91
1955450 0
1955468 0
1955611 27
1955756 4
1955804 69
1955930 86
1956005 0
1956098 0
1956188 27
1956260 12
1956281 0
1956469 67
1956484 110
1956487 9
1956537 0
1956607 0
1956877 0
1956928 0
1957036 0
1957054 0
1957084 0
1957234 0
1957282 0
1957369 0
1957399 0
1957450 0
1957519 0
1957612 0
1957624 0
1957687 0
1957756 0
1957839 0
1957864 0
1957921 0
1958004 0
1958095 0
1958182 0
1958217 0
1958278 0
1958461 0
1958497 0
1958578 0
1958605 0
1958656 0
1958770 0
1958881 0
1958893 0
1958950 0
1958965 0
1958978 0
1959244 50
1959400 0
1959487 11
1959498 0
1959517 0
1959558 0
1959782 6
1959850 0
1960065 0
1960147 12
1960177 99
1960225 8
1960276 0
1960354 40
1960468 204
1960507 5
1960876 0
1960897 0
1961023 13
1961320 57
1961350 169
1961404 0
1961419 73
1961504 31
1961514 0
1961518 0
1961596 0
1961606 0
1961632 0
1961669 0
1961707 9
1961727 24
1961937 42
1962174 86
1962201 0
1962210 36
1962575 263
1962600 48
1962687 0
1962918 0
1963242 0
1963437 0
1963456 63
1963458 103
1963563 0
1963779 1
1963905 0
1963947 0
1963965 18
1963975 0
1963980 0
1963985 0
1963990 0
1964039 0
1964139 13
1964265 2
1964280 0
1964328 3
1964685 0
1964984 0
1965147 0
1965154 144
1965164 0
1965169 0
1965179 0
1965184 0
1965189 0
1965194 0
1965198 0
1965227 0
1965266 0
1965281 0
1965308 0
1965342 0
1965612 0
1965648 0
1965711 3
1965814 0
1965864 0
1966053 0
1966149 0
1966215 9
1966227 1
1966254 1
1966473 35
1966477 38
1966518 0
1966633 15
1966761 0
1966776 0
1967138 0
1967141 0
1967255 0
1967497 0
1967708 0
1967792 5
1967920 0
1968066 0
1968075 0
1968578 0
1968700 0
1969085 0
1969123 0
1969256 0
1969305 0
1969551 0
1969595 0
1970480 0
1970482 2
1970655 24
1970907 0
1970970 15
1971380 26
1972040 0
1972046 0
1972060 0
1972256 24
1972490 0
1972518 1
1972689 0
1972699 0
1972749 0
1972802 0
1972852 0
1973590 0
1973640 0
1973671 0
1973683 0
1973712 0
1973749 0
1973845 0
1973860 0
1974034 0
1974145 2
1974164 0
1974370 28
1974470 0
1974539 13
1974652 0
1974683 108
1975029 5
1975145 10
1975262 36
1975430 13
1975452 0
1975456 0
1975467 0
1975473 0
1975477 0
1975481 0
1975488 0
1975498 0
1975514 0
1975576 0
1975712 0
1975832 1
1975913 0
1976057 0
1976690 0
1976891 0
1976896 0
1976941 54
1977244 11
1977280 0
1977419 0
1977762 18
1977795 69
1977939 0
1978382 0
1978493 0
1978565 37
1979059 93
1979176 0
1979203 0
1979561 13
1979627 1
1979645 0
1979665 17
1979669 78
1979819 129
1979843 12
1979889 0
1979915 0
1979942 0
1980041 0
1980176 0
1980257 0
1980320 25
1980701 0
1980810 0
1980866 0
1980980 0
1982142 0
1982250 25
1982466 70
1982715 0
1982901 81
1982921 0
1983042 1
1983174 88
1983247 3
1983522 0
1983525 17
1984008 0
1984050 108
1984098 0
1984300 0
1984335 0
1984923 4
1984950 0
1985099 0
1985112 0
1985157 0
1985203 0
1985268 0
1985658 0
1986161 0
1986215 0
1986300 0
1986366 0
1986386 0
1986506 0
1986545 6
1986608 11
1986683 48
1986710 0
1986725 2
1986900 5
1987038 0
1987216 0
1987230 0
1987530 17
1987540 0
1987748 0
1987815 0
1987881 14
1987910 0
1988047 8
1988056 36
1988059 2
1988120 0
1988144 18
1988204 56
1988264 0
1988382 0
1988426 6
1988460 0
1988480 0
1988560 0
1988579 0
1989185 0
1989227 8
1989257 0
1989293 0
1989323 0
1989449 0
1989511 0
1989745 0
1989884 0
1989962 16
1989983 26
1990012 0
1990018 790
1990051 0
1990142 0
1990325 23
1990403 54
1990445 0
1990547 24
1990637 0
1990679 29
1990694 0
1990775 0
1990931 0
1990940 141
1990964 0
1991030 3
1991045 0
1991048 0
1991066 0
1991075 4
1991240 347
1991243 98
1991312 33
1991330 0
1991369 0
1991384 0
1991499 0
1991517 0
1991730 4
1991787 0
1991862 28
1991874 0
1992027 0
1992120 0
1992147 0
1992192 0
1992198 70
1992336 0
1992399 0
1992600 0
1992612 6
1992651 13
1992732 0
1992870 0
1992901 0
1992907 0
1992924 0
1992950 0
1992965 2
1993042 0
1993062 0
1993120 0
1993165 8
1993391 34
1993603 0
1993644 0
1993960 13
1993986 0
1993988 0
1994106 0
1994148 21
1994316 41
1994403 0
1994446 0
1994508 76
1994735 11
1995030 0
1995059 0
1995211 40
1995300 27
1995309 15
1995450 37
1995453 78
1995612 0
1995714 0
1995840 20
1995945 0
1996069 4
1996129 4
1996207 31
1996251 0
1996272 0
1996458 29
1996626 0
1996692 0
1996774 39
1996841 6
1996871 0
1996889 3
1996919 56
1996929 0
1996960 33
1997017 110
1997020 135
1997154 125
1997180 0
1997229 0
1997280 0
1997301 101
1997313 0
1997343 0
1997502 72
1997505 17
1997529 20
1997870 0
1997935 0
1997956 39
1997990 0
1998079 2
1998099 94
1998113 55
1998165 0
1998610 0
1998804 0
1998925 0
1999090 0
1999625 0
1999990 0
2000041 0
2000076 0
2000113 10
2000128 0
2000142 1
2000152 11
2000424 0
2000431 0
2000475 0
2000542 0
2000553 16
2000573 0
2000586 0
2000608 45
2000611 26
2000619 5
2000639 14
2000650 0
2000698 33
2000748 33
2000973 60
2001105 2
2001255 0
2001499 0
2001641 1
2001653 0
2001699 15
2001771 146
2001915 22
2001945 9
2002020 42
2002152 0
2002157 0
2002236 0
2002401 0
2002512 0
2002563 0
2002569 0
2002581 0
2002625 0
2002848 0
2002862 46
2002889 0
2002896 27
2003028 25
2003070 13
2003124 44
2003220 14
2003310 0
2003485 0
2003593 0
2003663 0
2004078 0
2004119 0
2004312 0
2004654 0
2004754 0
2004889 5
2004898 0
2005229 93
2005232 0
2005259 0
2005397 0
2005531 89
2005771 1203
2005825 1
2005936 0
2006014 33
2006121 9
2006176 0
2006373 0
2006745 0
2006892 0
2006979 31
2006985 0
2007159 26
2007234 3
2007411 19
2007594 0
2007609 8
2007615 0
2007654 70
2007794 0
2007816 12
2008305 0
2008326 1
2008464 12
2008491 3
2008625 0
2008776 0
2008782 6
2008948 0
2009112 0
2009127 1
2009199 6
2009313 1
2009485 0
2009498 24
2009574 0
2009644 0
2009675 46
2009705 0
2009720 29
2009736 0
2009778 23
2009893 0
2009914 0
2010064 0
2010085 8
2010136 47
2010138 0
2010166 16
2010355 11
2010497 1
2010701 111
2010749 16
2011097 2
2011121 11
2011163 0
2011172 22
2011181 2
2011193 71
2011208 3
2011220 0
2011226 0
2011244 36
2011298 2
2011307 0
2011327 0
2011363 15
2011382 11
2011436 18
2011440 7
2011451 0
2011565 13
2011605 6
2011796 18
2011871 102
2011973 0
2012132 3
2012156 0
2012235 0
2012297 0
2012327 0
2012340 0
2012387 0
2012460 0
2012472 0
2012545 4
2012599 84
2012602 108
2012781 0
2012808 57
2012955 0
2012970 0
2013012 0
2013267 17
2013477 15
2013504 25
2013516 34
2013590 0
2013600 2
2013609 36
2013645 0
2013795 0
2013908 37
2013920 1
2013976 0
2014029 0
2014140 0
2014359 0
2014401 0
2014433 0
2014440 0
2014458 0
2014521 0
2014533 0
2014686 0
2014707 0
2014767 0
2015007 0
2015136 97
2015139 11
2015166 0
2015242 0
2015338 18
2015383 0
2015403 32
2015485 2
2015745 7
2015802 0
2015950 0
2016002 0
2016030 177
2016041 89
2016111 15
2016126 0
2016327 11
2016634 0
2016787 61
2017150 0
2017204 1
2017238 48
2017272 51
2017346 45
2017593 0
2017902 0
2018175 0
2018241 0
2018868 0
2019006 0
2019879 0
2019894 0
2020170 8
2020236 0
2020449 58
2020475 0
2020793 2
2020833 1
2020895 5
2021072 0
2021297 0
2021405 0
2021462 0
2021690 0
2022095 2
2022110 0
2022327 0
2022344 0
2022614 0
2022701 11
2022838 0
2023176 0
2023238 0
2023547 0
2023610 0
2023756 15
2024009 0
2024107 0
2024215 0
2024444 0
2024476 0
2024491 0
2024539 0
2024576 7
2024782 23
2024795 69
2024801 4
2024956 47
2025027 0
2025038 0
2025163 0
2025202 15
2025220 0
2025280 0
2025283 4
2025313 0
2025331 0
2025502 0
2025870 0
2026087 9
2026142 0
2026184 0
2026240 5
2026369 51
2026376 0
2026800 15
2026884 96
2027066 4
2027222 0
2027267 0
2027288 67
2027313 102
2027319 139
2027333 37
2027349 38
2027373 0
2027419 0
2027455 11
2027467 0
2027514 0
2027775 0
2027889 25
2028107 10
2028424 34
2028477 54
2028561 24
2029279 0
2029285 0
2029490 0
2029602 0
2029661 0
2029727 0
2029736 0
2029856 0
2029880 0
2029976 0
2030003 0
2030063 0
2030192 0
2030285 0
2030312 0
2030807 0
2031131 32
2031239 74
2031293 0
2031317 0
2031324 0
2031345 0
2031352 0
2031386 2
2031414 49
2031472 35
2031642 3
2031646 0
2032075 0
2032211 0
2032395 0
2032427 15
2032460 0
2032553 3
2032883 0
2032925 0
2033066 0
2033270 0
2033282 0
2033427 0
2033503 80
2033557 0
2033636 0
2033806 16
2034041 0
2034141 0
2034388 0
2034467 0
2035655 11
2035893 7
2035905 0
2035927 0
2035997 0
2036307 0
2036385 0
2036409 0
2036577 0
2036643 0
2036649 20
2037062 32
2037070 0
2037140 0
2037179 8
2037252 34
2037285 0
2037387 0
2037409 0
2037444 0
2037482 0
2037534 0
2037578 0
2037615 0
2037636 1
2037654 7
2037705 8
2037719 0
2037816 0
2037831 0
2037882 51
2037901 0
2038104 0
2038118 0
2038140 0
2038167 2
2038176 5
2038305 5
2038308 3
2038338 6
2038368 0
2038446 13
2038527 0
2038611 0
2038647 0
2038686 0
2038692 14
2038719 15
2038725 0
2038911 0
2038956 0
2038974 11
2038980 4
2039067 3
2039103 3
2039124 0
2039232 0
2039277 0
2039373 0
2039376 9
2039472 0
2039502 1
2039573 0
2039682 0
2039697 0
2039733 0
2039763 2
2039781 0
2039867 0
2040087 7
2040129 12
2040144 43
2040243 0
2040288 0
2040528 0
2040702 0
2040766 53
2041057 19
2041090 0
2041183 49
2041229 0
2041243 0
2041447 96
2041471 22
2041502 0
2041549 0
2041606 26
2041723 17
2041810 0
2041930 0
2042008 0
2042075 9
2042295 0
2042357 0
2042381 0
2042453 7
2042509 0
2042556 0
2042568 0
2042585 23
2042603 0
2042789 27
2042873 0
2042876 0
2043218 0
2043254 30
2043556 20
2043752 32
2043854 37
2043903 0
2044065 0
2044101 0
2044109 0
2044209 0
2044364 1
2044634 0
2044742 0
2044964 39
2045078 0
2045274 0
2045313 0
2045396 6
2045663 11
2045678 0
2045851 0
2045886 0
2046235 0
2046307 0
2046331 0
2046568 0
2046781 0
2046896 0
2046955 4
2047043 8
2047051 0
2047205 0
2047432 0
2047495 0
2047598 0
2047606 0
2047636 0
2047652 0
2047688 0
2047691 0
2047898 0
2047904 0
2047917 12
2047950 0
2048000 0
2048026 0
2048300 7
2048354 39
2048546 0
2048550 3
2048601 0
2048619 0
2048624 0
2048635 0
2048649 0
2048669 25
2048719 8
2048803 10
2048852 145
2048858 9
2049066 40
2049138 0
2049178 22
2049206 45
2049212 0
2049357 0
2049510 0
2049537 0
2049631 53
2049649 46
2049711 0
2049910 1
2050152 0
2050180 138
2050240 18
2050351 14
2050479 5
2050482 18
2050499 0
2050536 0
2050592 32
2050598 0
2050837 26
2050983 16
2051055 68
2051169 0
2051322 3
2051445 0
2051475 0
2051482 0
2051491 0
2051545 0
2051570 0
2051836 0
2051887 0
2051908 18
2052115 51
2052199 27
2052205 14
2052397 10
2052582 0
2052593 34
2052681 0
2052713 0
2052757 29
2052810 0
2052869 0
2052923 232
2052959 0
2053193 0
2053205 73
2053256 0
2053328 0
2053409 0
2053472 5
2053538 0
2053595 0
2053631 0
2053658 0
2053667 96
2053670 0
2053679 0
2053700 0
2053763 28
2053811 0
2053865 12
2053877 0
2053907 64
2053922 0
2053964 0
2053970 0
2054057 48
2054075 0
2054108 0
2054213 0
2054302 0
2054375 0
2054464 0
2054640 0
2054673 12
2054690 0
2054715 0
2054800 24
2054916 46
2055015 0
2055090 0
2055139 28
2055222 0
2055225 0
2055255 10
2055423 0
2055504 19
2055537 0
2055665 0
2055671 130
2055704 51
2055726 0
2055767 0
2055794 0
2055875 8
2055944 0
2056225 0
2056361 20
2056400 0
2056418 26
2056795 0
2056843 0
2056915 16
2056981 0
2057008 0
2057029 0
2057050 0
2057071 60
2057161 0
2057167 0
2057206 0
2057215 100
2057221 5
2057224 51
2057266 16
2057311 49
2057380 91
2057392 0
2057404 0
2057473 4
2057506 19
2057536 0
2057562 0
2057656 0
2057693 0
2057743 0
2057791 0
2057821 0
2057860 26
2057935 0
2057995 0
2058030 0
2058086 0
2058092 20
2058267 0
2058298 0
2058316 45
2058393 33
2058496 0
2058602 0
2058634 0
2058706 0
2058762 0
2058854 4
2059007 7
2059193 0
2059202 0
2059295 0
2059616 0
2059631 0
2059709 0
2059775 0
2060317 35
2060474 49
2060486 0
2061045 0
2061127 0
2061291 17
2061329 0
2061527 47
2061540 0
2061568 0
2061603 0
2061711 7
2061907 0
2061916 0
2062051 0
2062105 5
2062162 38
2062209 0
2062211 77
2062265 0
2062291 11
2062374 1
2062498 21
2062522 0
2062561 59
2062753 16
2062885 7
2062913 0
2062936 0
2062963 0
2063003 98
2063032 70
2063054 0
2063114 0
2063217 0
2063328 0
2063367 25
2063464 0
2063605 0
2063635 0
2063670 0
2063729 0
2063775 0
2063895 35
2064084 21
2064110 0
2064198 0
2064276 0
2064315 43
2064333 0
2064357 0
2064387 0
2064466 0
2064521 0
2064653 0
2064684 0
2064702 0
2064906 0
2064909 26
2064951 0
2064993 0
2065354 0
2065431 0
2065573 0
2065849 0
2065876 0
2066215 34
2066291 0
2066303 17
2066545 0
2066551 14
2066560 0
2066646 0
2066776 0
2066842 0
2067028 0
2067079 19
2067148 0
2067220 0
2067253 112
2067364 0
2067430 0
2067475 0
2067708 0
2067776 0
2067974 0
2067996 0
2068245 0
2068292 0
2068422 0
2068520 0
2068542 65
2068609 0
2068648 0
2068669 0
2068677 0
2068712 0
2068715 0
2068721 0
2068825 0
2068920 17
2068986 0
2069044 0
2069106 0
2069121 0
2069124 97
2069280 12
2069361 31
2069391 0
2069450 0
2069490 1
2069574 0
2069717 0
2070088 0
2070115 0
2070148 0
2070169 0
2070295 0
2070313 0
2070328 0
2070400 4
2070406 69
2070412 9
2070562 8
2070564 0
2070897 0
2071130 0
2071220 22
2071325 0
2071376 59
2071412 0
2071627 0
2071634 0
2071640 0
2071787 0
2071816 4
2071820 30
2072041 0
2072130 0
2072217 0
2072286 0
2072302 0
2072358 0
2072448 0
2072550 3
2072553 0
2072577 0
2072669 0
2072731 0
2072760 1
2072813 0
2072829 62
2072922 18
2073159 0
2073213 3
2073231 19
2073252 21
2073302 0
2073308 0
2073313 0
2073320 0
2073322 0
2073417 0
2073443 0
2073481 0
2073509 0
2073539 211
2073659 30
2073773 19
2073930 59
2073944 2
2074127 8
2074214 0
2074341 0
2074358 0
2074364 0
2074376 0
2074391 0
2074657 0
2074687 0
2074927 0
2074974 0
2075032 80
2075062 0
2075212 0
2075577 0
2075669 0
2075688 29
2075829 0
2076108 0
2076258 0
2076270 0
2076330 17
2076427 0
2076516 210
2076533 0
2076576 0
2076877 0
2076931 0
2076976 0
2077102 0
2077382 0
2077384 2
2077398 15
2077401 12
2077512 32
2077703 4
2077733 66
2077736 0
2078024 12
2078036 61
2078057 66
2078099 0
2078270 4
2078363 0
2078384 0
2078393 0
2078486 2
2078490 0
2078722 26
2078929 21
2079187 38
2079357 0
2079466 14
2079574 0
2079598 7
2079773 0
2079892 0
2079961 0
2079991 0
2080081 0
2080173 13
2080289 3
2080392 0
2080479 0
2080512 62
2080533 36
2080632 0
2080755 89
2080845 0
2080904 0
2080920 25
2080923 0
2080955 11
2080977 0
2081169 0
2081339 0
2081478 1
2081504 3
2081514 0
2081543 0
2081551 0
2081567 0
2081638 3
2081692 0
2081710 8
2081806 27
2081834 0
2081920 0
2082040 94
2082058 0
2082134 0
2082153 34
2082171 0
2082285 46
2082294 0
2082399 75
2082504 8
2082655 0
2082744 0
2082747 0
2082872 49
2082912 32
2083046 73
2083159 84
2083242 1
2083269 172
2083306 123
2083389 1
2083408 204
2083414 23
2083543 40
2083576 6
2083779 164
2083881 42
2084022 2
2084043 224
2084163 30
2084487 205
2084778 2
2084858 111
2085025 0
2085063 86
2085096 3
2085125 78
2085185 68
2085225 0
2085246 0
2085285 0
2085352 25
2085486 6
2085703 55
2085743 31
2085752 0
2085888 26
2086225 0
2086262 15
2086482 0
2086614 10
2086660 0
2086722 0
2086788 11
2086820 1
2086885 0
2087053 0
2087128 9
2087161 1
2087185 67
2087416 0
2087428 0
2087554 0
2087827 0
2087856 0
2087912 0
2087970 25
2088066 0
2088090 16
2088525 11
2088651 0
2088830 0
2088865 0
2088899 0
2088997 0
2089032 13
2089078 0
2089243 0
2089439 0
2089459 0
2089685 0
2089770 12
2089815 0
2089835 0
2089854 0
2089860 18
2090013 41
2090065 0
2090122 56
2090211 0
2090229 0
2090461 0
2090622 2
2090776 0
2090845 0
2090851 0
2090893 0
2090980 12
2091162 10
2091164 0
2091168 0
2091336 0
2091570 0
2091588 0
2091828 0
2091869 0
2092055 0
2092061 47
2092152 0
2092218 0
2092257 0
2092314 0
2092341 18
2092359 0
2092620 0
2092761 2
2092862 0
2092970 0
2093122 0
2093340 11
2093604 55
2093641 0
2093686 0
2093939 0
2094072 0
2094479 0
2094671 0
2094797 0
2094816 0
2094824 0
2094830 174
2094952 0
2095259 0
2095291 0
2095369 0
2096131 0
2096302 0
2096378 0
2096883 0
2097159 0
2097197 0
2097234 0
2097273 0
2097339 0
2097507 24
2097663 0
2097888 0
2097894 0
2097914 37
2097926 0
2097951 0
2098149 26
2098242 53
2098320 0
2098422 0
2098428 0
2098499 0
2098704 0
2098728 0
2098771 1
2098774 0
2098813 0
2098848 14
2098910 9
2099087 26
2099251 0
2099287 1
2099320 71
2099476 30
2099515 0
2099518 34
2099572 114
2099765 0
2099806 0
2099815 38
2099854 7
2100103 0
2100253 0
2100367 99
2100433 0
2100496 0
2100544 0
2100556 0
2100559 0
2100567 0
2100594 0
2100609 0
2100618 0
2100757 0
2100841 0
2100871 38
2101044 0
2101056 0
2101065 0
2101076 0
2101123 0
2101153 80
2101248 1
2101443 0
2101943 0
2102256 74
2102620 0
2102681 0
2102707 0
2102755 0
2102773 0
2102786 0
2102810 0
2102913 0
2103068 0
2103296 3
2103305 21
2103365 0
2103419 0
2103428 0
2103605 0
2103638 10
2103865 0
2104156 38
2104790 0
2105033 0
2105194 0
2105204 45
2105378 0
2105433 0
2105537 0
2105591 0
2105647 59
2105855 0
2105861 0
2106038 0
2106041 18
2106197 0
2106353 0
2106493 30
2106538 9
2106547 0
2106556 66
2106682 12
2106730 77
2106766 56
2106879 0
2106944 0
2107098 0
2107210 0
2107425 0
2107494 62
2107542 20
2107750 0
2107842 0
2107884 0
2107976 0
2108120 0
2108441 0
2108582 0
2108798 0
2108924 0
2108934 0
2108949 0
2108957 0
2108961 0
2108973 0
2109129 24
2109180 40
2109192 0
2109279 0
2109517 0
2109576 9
2109811 0
2109825 50
2109920 0
2110195 0
2110231 0
2110282 0
2110444 0
2110528 0
2110639 0
2110714 0
2111121 0
2111252 0
2111374 0
2111380 22
2111511 0
2111634 0
2111771 0
2111946 0
2112211 0
2112732 0
2112776 6
2112793 0
2112806 0
2112873 0
2112951 0
2112966 0
2113017 0
2113143 0
2113395 0
2113788 0
2113835 0
2113916 0
2113996 0
2114144 0
2114153 30
2114201 8
2114483 0
2114585 26
2114609 20
2114747 0
2114795 48
2114957 0
2115051 0
2115105 9
2115470 39
2115478 32
2115518 0
2115536 87
2115651 0
2115663 50
2115773 62
2115791 0
2115984 0
2115992 0
2116060 0
2116071 0
2116098 0
2116129 0
2116180 0
2116213 67
2116267 0
2116275 0
2116309 0
2116315 0
2116369 4
2116393 31
2116504 0
2116537 0
2116540 11
2116546 0
2116558 0
2116747 0
2116855 0
2116864 71
2116942 0
2116972 111
2117221 1
2117272 0
2117338 0
2117356 0
2117368 0
2117428 32
2117453 0
2117497 0
2117656 0
2117865 0
2118115 0
2118186 0
2118363 0
2118399 0
2118425 0
2118470 0
2118537 0
2118579 2
2118624 0
2118663 0
2118780 0
2118795 0
2118860 47
2119040 0
2119106 1
2119125 0
2119182 0
2119226 0
2119370 62
2119706 0
2119786 29
2119823 0
2119826 0
2119880 0
2119892 0
2119945 0
2120016 2
2120115 0
2120121 63
2120166 0
2120340 0
2120481 0
2120537 0
2120671 7
2120673 0
2120731 0
2120780 51
2120835 0
2120897 28
2121138 0
2121143 0
2121158 0
2121273 0
2121333 12
2121587 16
2121718 0
2121779 0
2121797 27
2121826 5
2121890 0
2121905 0
2121933 22
2121942 30
2121948 0
2122035 73
2122075 0
2122086 0
2122176 58
2122413 0
2122635 65
2122647 0
2122776 21
2122902 66
2122953 48
2122974 0
2123070 0
2123109 0
2123165 4
2123240 0
2123246 0
2123261 0
2123336 35
2123345 37
2123474 31
2123486 0
2123561 0
2123621 0
2123639 0
2123654 44
2123762 0
2124044 0
2124053 0
2124140 65
2124335 7
2124494 0
2124512 0
2124604 0
2124658 42
2124687 0
2124696 1
2124787 0
2124880 38
2124958 0
2125018 0
2125036 0
2125078 0
2125214 0
2125710 0
2126038 0
2126114 0
2126258 0
2126300 6
2126399 35
2126434 0
2126643 0
2126801 0
2126808 5
2127035 0
2127081 0
2127217 0
2127310 0
2127367 51
2127466 0
2127481 4
2127490 0
2127499 31
2127501 14
2127586 0
2127667 0
2127691 0
2127735 0
2127783 0
2127963 9
2127969 0
2128081 0
2128131 0
2128236 0
2128248 0
2128329 0
2128452 19
2128536 0
2128663 0
2128695 15
2128713 75
2128752 0
2128812 0
2129027 0
2129238 0
2129325 0
2129464 0
2129502 0
2129593 0
2129608 18
2129659 0
2129791 0
2129881 27
2129952 0
2129962 17
2130013 0
2130058 0
2130091 0
2130288 0
2130358 0
2130406 0
2130469 0
2130502 0
2130574 0
2130706 0
2130726 0
2130754 0
2130929 79
2130999 0
2131170 0
2131242 0
2131251 0
2131521 0
2131534 0
2131662 0
2131694 0
2131716 0
2131827 0
2131863 0
2132025 0
2132355 0
2132388 0
2132400 92
2132451 1
2132490 15
2132502 22
2132804 0
2132816 0
2132830 0
2133106 0
2133112 4
2133255 21
2133423 0
2133517 0
2133663 0
2133711 19
2133759 2
2133806 0
2133939 0
2133947 6
2133950 21
2133999 0
2134073 4
2134145 5
2134157 0
2134169 0
2134187 0
2134223 0
2134292 0
2134319 0
2134352 0
2134425 0
2134476 0
2134701 0
2134737 0
2134890 10
2134929 7
2135019 40
2135106 0
2135148 30
2135193 0
2135232 0
2135390 0
2135394 0
2136101 12
2136431 7
2136890 0
2137013 33
2137019 0
2137184 0
2137364 0
2137421 0
2137540 0
2137564 19
2138049 0
2138070 1
2138093 0
2138121 26
2138199 19
2138349 0
2138367 6
2138415 0
2138485 0
2138520 0
2138622 0
2138647 0
2138664 36
2138700 0
2138820 0
2138891 0
2138916 2
2138985 0
2138997 0
2139032 0
2139057 2
2139087 0
2139157 0
2139192 0
2139366 0
2139384 0
2139692 0
2139725 10
2139757 38
2139881 0
2139905 0
2139914 66
2139995 0
2140055 0
2140112 0
2140367 0
2140379 0
2140448 20
2140465 0
2140697 17
2140706 15
2140745 22
2140754 0
2140763 0
2140836 39
2140856 0
2140889 29
2141009 5
2141081 21
2141240 0
2141270 0
2141315 112
2141348 29
2141355 0
2141568 35
2141581 3
2141623 0
2141636 3
2141650 0
2141743 5
2141776 0
2141785 0
2141869 0
2141905 2
2141964 8
2142022 0
2142052 0
2142103 0
2142112 0
2142163 0
2142210 0
2142323 0
2142459 12
2142504 0
2142579 0
2142777 0
2142833 43
2142866 88
2142872 120
2142956 0
2143007 59
2143010 0
2143021 0
2143057 0
2143079 0
2143141 0
2143190 38
2143200 0
2143216 0
2143239 0
2143251 0
2143286 0
2143289 0
2143299 0
2143326 0
2143385 0
2143667 0
2143748 0
2143782 0
2143793 4
2143957 0
2143963 0
2144157 0
2144445 13
2144555 0
2144595 27
2144893 0
2144904 0
2145037 0
2145169 0
2145229 0
2145388 1
2145498 0
2145510 0
2145840 0
2145968 0
2146058 0
2146160 0
2146252 2
2146522 0
2146529 0
2146918 0
2146936 0
2146966 76
2147032 0
2147098 0
2147101 0
2147209 0
2147233 0
2147404 5
2147857 0
2147980 18
2148092 0
2148101 6
2148410 1
2148548 0
2148554 0
2148736 12
2148845 0
2148956 0
2149109 0
2149309 0
2149316 18
2149675 0
2149746 0
2149964 0
2150098 0
2150115 0
2150167 13
2150257 0
2150395 0
2150431 0
2150485 0
2150672 2
2150931 0
2150934 1
2151105 23
2151192 4
2151375 4
2151399 2
2151429 0
2151633 10
2151687 0
2151789 0
2151837 0
2151909 0
2151945 0
2151975 0
2151987 0
2152002 0
2152041 20
2152239 0
2152275 0
2152293 0
2152356 1836
2152428 40
2152500 83
2152545 0
2152723 132
2152740 87
2152761 0
2152998 0
2153022 0
2153119 0
2153131 26
2153157 0
2153210 0
2153216 0
2153220 0
2153306 56
2153342 134
2153393 0
2153555 0
2153582 69
2153732 0
2153871 0
2154264 3
2154297 85
2154378 194
2154423 0
2154570 0
2154676 6
2154735 68
2154940 10
2154950 0
2155012 20
2155046 0
2155052 12
2155073 0
2155078 0
2155085 0
2155088 0
2155149 0
2155201 0
2155244 0
2155303 24
2155361 83
2155488 182
2155490 1
2155501 3
2155518 40
2155666 23
2155747 56
2155873 21
2155885 0
2155921 0
2156050 79
2156071 4
2156158 71
2156272 16
2156280 0
2156374 227
2156440 0
2156494 13
2156502 0
2156548 0
2156564 7
2156603 0
2156617 64
2156849 36
2157018 2
2157041 0
2157251 0
2157260 0
2157290 35
2157366 0
2157383 0
2157446 53
2157573 0
2157652 0
2157784 0
2157925 0
2158000 135
2158047 14
2158390 23
2158753 0
2158774 30
2158908 39
2158956 0
2158986 0
2159223 12
2159235 3
2159310 0
2159553 0
2159658 0
2159670 59
2159763 0
2159892 47
2160111 0
2160147 0
2160269 0
2160347 0
2160352 0
2160362 0
2160367 0
2160380 0
2160627 0
2160645 0
2160726 0
2160872 0
2161216 14
2161438 5
2161501 0
2161588 0
2161606 0
2161716 1
2161926 0
2162019 0
2162226 0
2162604 0
2162694 0
2162709 0
2162981 50
2162988 0
2162998 17
2163007 1
2163084 6
2163096 29
2163156 0
2163256 0
2163413 0
2163530 0
2163617 0
2163644 0
2163671 0
2163728 0
2163893 0
2164120 0
2164136 0
2164151 0
2164181 0
2164206 0
2164274 0
2164345 35
2164464 0
2164597 0
2164713 0
2164827 102
2165293 0
2165372 7
2165441 95
2165762 0
2165793 4
2165840 0
2165932 0
2165968 0
2166482 0
2166497 0
2166653 0
2166743 0
2166806 0
2166836 0
2166853 0
2167088 0
2167099 0
2167142 0
2167224 0
2167262 0
2167292 0
2167307 0
2167310 0
2167364 0
2167382 10
2167386 0
2167390 1
2167394 106
2167473 0
2167491 0
2167620 0
2167749 0
2167973 0
2168010 0
2168075 0
2168152 72
2168202 0
2168339 116
2168341 22
2168436 0
2168591 6
2168851 0
2169008 62
2169137 0
2169158 0
2169189 68
2169221 0
2169343 0
2169363 0
2169389 0
2169404 0
2169462 0
2169563 0
2169571 0
2169609 0
2169644 9
2169705 0
2169711 17
2169785 34
2169806 0
2169870 7
2169894 0
2169912 31
2170094 7
2170098 35
2170178 0
2170405 20
2170539 3
2170704 0
2170788 98
2170824 66
2170907 62
2170922 4
2171034 23
2171082 99
2171128 0
2171143 0
2171171 0
2171182 0
2171225 10
2171381 35
2171449 4
2171461 60
2171572 0
2171656 0
2171830 58
2171842 43
2171911 0
2171929 0
2171941 0
2171953 0
2171977 0
2171989 0
2172010 17
2172049 0
2172070 218
2172091 0
2172162 10
2172455 0
2172471 38
2172533 0
2172584 0
2172593 0
2172618 19
2172685 15
2172689 61
2172719 14
2173046 0
2173089 78
2173131 46
2173292 0
2173335 0
2173422 0
2173449 0
2173464 6
2173506 4
2173594 0
2173619 2
2173794 0
2173875 0
2173880 12
2173995 0
2174061 0
2174063 103
2174071 0
2174106 21
2174172 0
2174200 3
2174252 57
2174255 51
2174327 0
2174342 0
2174579 0
2174591 84
2174660 0
2174690 0
2174910 0
2174940 20
2174982 2
2175036 0
2175054 0
2175060 0
2175076 0
2175265 20
2175301 0
2175382 0
2175481 0
2175589 0
2175730 0
2175754 0
2175784 0
2175877 19
2175880 74
2175901 0
2176100 0
2176204 0
2176243 64
2176307 0
2176321 13
2176486 191
2176603 36
2176711 0
2176900 17
2176918 0
2176945 0
2177065 0
2177278 0
2177317 0
2177347 0
2177465 0
2177478 7
2177518 0
2177527 52
2177554 94
2177649 16
2177746 62
2177902 8
2177969 0
2178076 33
2178099 0
2178407 0
2178609 0
2178940 2
2178942 5
2179068 0
2179086 0
2179094 0
2179110 69
2179139 0
2179428 0
2179451 0
2179592 5
2179598 4
2179688 13
2179690 0
2179743 0
2179749 9
2179751 0
2179791 20
2179803 0
2179872 0
2179891 0
2179901 0
2179973 0
2180059 0
2180084 0
2180117 0
2180315 0
2180371 0
2180384 0
2180396 0
2180412 0
2180707 0
2180893 0
2180925 13
2181168 29
2181170 0
2181313 0
2181333 17
2181370 0
2181419 0
2181469 0
2181499 0
2181651 0
2181669 72
2181773 13
2181778 1
2181835 18
2181849 0
2181906 0
2182008 0
2182044 0
2182056 6
2182323 33
2182656 26
2182689 0
2182749 0
2182812 0
2182923 0
2183031 0
2183050 210
2183052 0
2183104 0
2183143 15
2183164 2
2183775 4
2183781 0
2183811 0
2183863 0
2184009 0
2184066 22
2184114 9
2184127 0
2184165 12
2184228 0
2184234 0
2184245 0
2184273 0
2184275 0
2184318 0
2184324 15
2184417 0
2184426 69
2184438 13
2184450 30
2184543 0
2184558 31
2184590 0
2184600 57
2184627 0
2184660 0
2184679 0
2184815 0
2184821 0
2184861 0
2184914 2
2184971 0
2185060 0
2185100 25
2185106 36
2185257 0
2185302 6
2185375 0
2185381 0
2185401 0
2185407 0
2185704 129
2185779 9
2185791 0
2185947 0
2185974 4
2186227 0
2186301 0
2186313 36
2186331 28
2186376 0
2186516 0
2186530 0
2186545 0
2186599 0
2186626 0
2186722 5
2186737 8
2186797 0
2186848 0
2187169 1
2187286 0
2187298 34
2187400 6
2187678 0
2187971 59
2188091 73
2188487 16
2188567 64
2188569 0
2188899 8
2189163 0
2189181 0
2189196 0
2189213 4
2189242 0
2189257 4
2189304 47
2189310 144
2189316 73
2189328 0
2189414 83
2189446 82
2189534 71
2189639 0
2189708 0
2189789 0
2189917 0
2190093 0
2190106 0
2190114 14
2190364 0
2190451 0
2190578 0
2190592 0
2190607 49
2190678 0
2190774 74
2190848 40
2190862 0
2191124 0
2191279 57
2191282 0
2191351 0
2191411 4
2191456 0
2191630 0
2191720 0
2191729 0
2191744 163
2191801 0
2191876 0
2191882 0
2191963 0
2191971 0
2191987 0
2192027 0
2192044 0
2192134 8
2192313 0
2192513 0
2192564 28
2192778 18
2192913 0
2193066 0
2193219 0
2193240 0
2193294 0
2193327 0
2193385 5
2193435 0
2193828 1
2193831 0
2193843 0
2194230 0
2194409 0
2194453 1
2194604 5
2194624 0
2194711 0
2194767 0
2195118 0
2195132 39
2195330 0
2195342 9
2195501 5
2195738 0
2195772 0
2195861 0
2196416 0
2196596 53
2196744 0
2196794 0
2196872 0
2196894 4
2197320 0
2197715 0
2198115 20
2198360 5
2198421 1
2198474 0
2198532 0
2198569 0
2198885 0
2199108 0
2199275 20
2199414 0
2199661 41
2200309 0
2200313 0
2200604 0
2200811 0
2200965 0
2201031 0
2201040 52
2201204 9
2201206 0
2201532 0
2201742 0
2201988 0
2201996 0
2202164 5
2202199 0
2202249 0
2202286 39
2202348 0
2202444 0
2202651 0
2202672 0
2202692 0
2202716 0
2202722 0
2202953 0
2202992 0
2203217 0
2203465 0
2203586 0
2203613 0
2203802 15
2203852 0
2203987 0
2204008 0
2204029 31
2204213 0
2204219 0
2204237 0
2204376 0
2204463 24
2204493 0
2204520 0
2204565 5
2204577 0
2204610 0
2204625 0
2204853 18
2204898 0
2204905 0
2204909 20
2204976 0
2205043 29
2205219 92
2205249 0
2205258 0
2205375 0
2205504 0
2205567 0
2205795 0
2205806 50
2205923 0
2206077 0
2206350 0
2206620 0
2206763 0
2206820 0
2207054 0
2207198 0
2207216 0
2207372 0
2207630 0
2207664 0
2207898 0
2208258 7
2208271 0
2208276 0
2208281 0
2208287 0
2208309 0
2208318 8
2208483 7
2209011 16
2209207 17
2209211 235
2209281 14
2209341 80
2209359 131
2209517 140
2209628 0
2209684 0
2209816 0
2209930 3
2209972 34
2210132 149
2210143 8
2210278 42
2210281 16
2210413 0
2210551 15
2210674 96
2210812 0
2210818 0
2210830 17
2210926 5
2211088 1
2211172 50
2211193 32
2211199 64
2211499 3
2211520 41
2211535 102
2211745 109
2211754 0
2211822 81
2211939 0
2211969 0
2212095 3
2212155 19
2212368 3
2212494 1
2212665 13
2212947 17
2212973 0
2213115 0
2213136 0
2213164 0
2213178 0
2213224 0
2213241 0
2213333 0
2213416 142
2213461 31
2213485 0
2213536 0
2213646 87
2213674 11
2213697 0
2213801 0
2213917 0
2213938 132
2214023 11
2214187 104
2214293 0
2214625 11
2214670 0
2214709 11
2214754 0
2214764 0
2214772 0
2214782 0
2214893 4
2214916 27
2214959 0
2215012 108
2215026 13
2215032 11
2215040 0
2215094 0
2215173 0
2215224 7
2215392 0
2215431 49
2215488 15
2215588 0
2215602 5
2215752 0
2215800 7
2215834 1
2215843 0
2215898 0
2215904 7
2215915 35
2215947 33
2216006 0
2216135 2
2216230 104
2216242 0
2216246 278
2216295 0
2216305 104
2216401 0
2216516 0
2216534 25
2216581 5
2216600 0
2216738 0
2216830 0
2216870 0
2217011 0
2217044 0
2217094 0
2217274 0
2217290 0
2217305 0
2217326 179
2217332 5
2217462 0
2217570 0
2217646 0
2217726 0
2217811 0
2217820 4
2217897 0
2218162 13
2218372 17
2218456 0
2218605 0
2219077 18
2219136 0
2219281 7
2219356 0
2219455 5
2219458 39
2219482 80
2219535 0
2219626 21
2219822 16
2219920 1
2219935 0
2219950 0
2219956 0
2219968 0
2219983 0
2220028 0
2220276 0
2220336 0
2220346 513
2220349 91
2220380 0
2220415 0
2220456 0
2220460 72
2220713 0
2220778 6
2221012 40
2221107 0
2221140 6
2221143 45
2221185 40
2221493 0
2221617 0
2221647 94
2221674 57
2221749 77
2221833 33
2221940 63
2222104 79
2222114 0
2222166 20
2222180 0
2222222 0
2222262 0
2222318 9
2222347 0
2222407 17
2222433 37
2222462 0
2222479 0
2222500 0
2222511 0
2222531 0
2222568 0
2222581 0
2222590 0
2222593 0
2222600 0
2222611 0
2222627 0
2222658 0
2222660 0
2222674 0
2222678 0
2222716 6
2222860 0
2223096 0
2223137 0
2223143 0
2223149 0
2223252 0
2223260 5
2223340 3
2223351 44
2223381 11
2223432 103
2223725 0
2223773 0
2224097 0
2224143 2
2224188 0
2224295 0
2224313 0
2224342 0
2224391 0
2224420 12
2224517 2
2224583 0
2224589 0
2224610 0
2224641 0
2224666 94
2224677 5
2224683 40
2224704 0
2224725 0
2224745 1
2224843 0
2224854 528
2224857 47
2224878 1
2224977 0
2225039 15
2225093 0
2225116 0
2225128 0
2225203 0
2225239 20
2225258 0
2225265 11
2225382 16
2225452 0
2225593 0
2225650 0
2225689 0
2225770 3
2225779 0
2225878 0
2226154 0
2226261 0
2226325 0
2226518 18
2226538 0
2226609 0
2226624 0
2226678 0
2226933 0
2227153 0
2227320 0
2227407 10
2227479 0
2227546 0
2227550 0
2227559 30
2227837 65
2227989 41
2228040 19
2228109 0
2228142 0
2228189 19
2228192 17
2228213 14
2228257 40
2228259 35
2228289 0
2228393 0
2228582 0
2228776 106
2228840 0
2228879 0
2228901 0
2228951 0
2229039 0
2229041 0
2229076 0
2229080 0
2229084 0
2229086 0
2229094 0
2229104 0
2229226 0
2229334 3
2229532 0
2229577 81
2229715 4
2229778 9
2229823 0
2229865 0
2229934 0
2229937 7
2229973 0
2229987 0
2230180 0
2230300 19
2230306 0
2230495 1
2230738 37
2230755 0
2230831 0
2230873 14
2230927 0
2230942 1
2231035 0
2231048 0
2231127 13
2231195 1
2231292 0
2231301 0
2231340 50
2231491 0
2231673 0
2231751 0
2231846 33
2231864 0
2232101 0
2232179 8
2232192 0
2232205 0
2232212 0
2232497 0
2232526 13
2232635 135
2232644 4
2232719 0
2232812 0
2232848 81
2232916 31
2232920 9
2233067 0
2233295 0
2233597 0
2233669 3
2233708 4
2234143 0
2234179 0
2234252 0
2234287 0
2234297 0
2234480 15
2234585 1
2234664 0
2234688 0
2234715 4
2235021 7
2235063 0
2235103 0
2235229 0
2235259 0
2235292 0
2235478 0
2235568 0
2235634 0
2235664 0
2235733 0
2235736 46
2235784 0
2235832 0
2235937 52
2235943 23
2235964 0
2236090 0
2236158 0
2236195 0
2236219 0
2236439 12
2236492 1
2236693 0
2236754 0
2236834 13
2236911 0
2236984 0
2237062 118
2237068 330
2237170 8
2237182 0
2237374 0
2237413 31
2237491 8
2237520 0
2237563 0
2237579 0
2237587 36
2237666 0
2237677 4
2237781 0
2237805 0
2237815 62
2237848 140
2237944 0
2237953 0
2237963 0
2237989 0
2238111 0
2238306 44
2238588 8
2238642 34
2238645 14
2238659 0
2238819 0
2238840 51
2238883 181
2239029 95
2239179 96
2239531 33
2239610 146
2239767 0
2240149 11
2240191 0
2240236 0
2240319 39
2240421 0
2240490 0
2240623 0
2240675 0
2240770 0
2240867 0
2240961 2
2241125 20
2241302 0
2241309 0
2241317 0
2241326 0
2241352 8
2241479 0
2241524 5
2241575 0
2241590 0
2241616 0
2241641 3
2241696 8
2241788 0
2242270 0
2242291 0
2242519 0
2242546 0
2242735 107
2242760 0
2243106 0
2243143 0
2243158 0
2243176 43
2243221 0
2243260 0
2243306 0
2243332 0
2243537 0
2243963 0
2243975 0
2244038 0
2244149 0
2244170 0
2244179 0
2244191 0
2244194 0
2244242 17
2244260 0
2244301 22
2244380 23
2244431 0
2244491 0
2244614 0
2244927 0
2244988 0
2245031 0
2245071 0
2245163 0
2245418 0
2245435 0
2245592 0
2245733 0
2245784 0
2245790 10
2245804 1
2245917 8
2246231 0
2246364 0
2246776 3
2246788 0
2246896 0
2246905 0
2247141 59
2247145 0
2247214 0
2247507 0
2247542 0
2247585 0
2247734 0
2247765 0
2247848 39
2247945 0
2248053 0
2248293 0
2248563 0
2248579 0
2248682 0
2248738 0
2248807 18
2248825 0
2249041 12
2249631 14
2249671 3
2249749 0
2249856 39
2249886 0
2249931 16
2249944 53
2250005 0
2250011 0
2250186 0
2250193 0
2250220 0
2250240 0
2250266 69
2250294 6
2250318 0
2250335 17
2250365 101
2250371 54
2250498 0
2250580 15
2250886 0
2251039 0
2251058 0
2251141 118
2251159 0
2251189 74
2251204 0
2251246 15
2251393 9
2251480 24
2251749 0
2251786 39
2251795 123
2251801 4
2252182 272
2252211 0
2252365 7
2252367 1
2252456 28
2252539 9
2252707 10
2252866 30
2252887 9
2252908 10
2253229 58
2253271 0
2253352 39
2253376 3
2253520 0
2253532 28
2253712 0
2253790 0
2253822 0
2254057 7
2254309 0
2254510 0
2254636 0
2254771 0
2254885 0
2254908 0
2255121 0
2255159 51
2255175 0
2255204 9
2255358 0
2255568 0
2255645 0
2255676 1
2255775 2
2255910 123
2256162 0
2256280 62
2256343 0
2256455 0
2256705 0
2256892 0
2257037 60
2257051 0
2257069 0
2257135 0
2257276 0
2257324 0
2257570 0
2257717 0
2257738 0
2257801 0
2257990 29
2258130 0
2258139 6
2258313 0
2258629 0
2258647 0
2258667 0
2258775 96
2258835 24
2258838 86
2259032 0
2259177 0
2259255 14
2259296 0
2259498 0
2259507 37
2259608 14
2259681 169
2259841 9
2259855 0
2259927 0
2259974 0
2260064 0
2260097 0
2260338 0
2260474 20
2260478 32
2260859 0
2261064 0
2261117 0
2261127 0
2261174 0
2261192 0
2261214 0
2261310 0
2261511 0
2261532 0
2261922 0
2261961 0
2262150 17
2262447 0
2262456 31
2262483 0
2262594 0
2262660 0
2262802 0
2262953 0
2262987 1
2263009 0
2263086 0
2263100 0
2263226 0
2263571 0
2263583 0
2263753 0
2263780 11
2263945 0
2264331 0
2264607 1
2264643 0
2264880 0
2265000 0
2265213 0
2265303 0
2265339 0
2265379 0
2265621 58
2265726 0
2265738 0
2265765 0
2265825 7
2265879 0
2265891 0
2265915 0
2266003 0
2266029 0
2266277 23
2266451 0
2266574 0
2266584 0
2266607 0
2266732 0
2266790 51
2267060 0
2267296 0
2267642 0
2267921 18
2267928 68
2267930 10
2267937 147
2267939 5
2268076 23
2268139 52
2268298 1
2268391 0
2268681 0
2268805 0
2268874 64
2268896 0
2268916 0
2268937 0
2268967 18
2268973 71
2269000 0
2269028 11
2269159 12
2269267 0
2269456 0
2269512 0
2269654 2
2269987 0
2270127 0
2270154 0
2270196 0
2270259 0
2270394 6
2270580 21
2270707 0
2270913 9
2270961 0
2271072 42
2271186 9
2271323 47
2271337 0
2271343 0
2271347 0
2271403 0
2271426 4
2271975 0
2272023 0
2272032 0
2272074 0
2272293 4
2272365 0
2272515 3
2272557 44
2272575 11
2272587 12
2272680 0
2272734 5
2272928 28
2272962 11
2272987 0
2273190 8
2273193 0
2273253 0
2273439 57
2273474 10
2273553 1
2273763 18
2273847 5
2273895 2
2273945 5
2273955 0
2274080 18
2274102 0
2274132 0
2274192 0
2274208 0
2274226 0
2274232 0
2274236 0
2274246 0
2274253 0
2274321 1
2274357 0
2274431 0
2274438 0
2274445 32
2274598 47
2274604 73
2274701 108
2274723 0
2274790 0
2274961 0
2274973 18
2274975 0
2275226 0
2275284 0
2275526 0
2275591 0
2275730 0
2276159 41
2276293 0
2276337 0
2276358 0
2276432 0
2276509 0
2276591 0
2276702 0
2276735 0
2276945 0
2276954 16
2277295 0
2277336 0
2277421 17
2277490 0
2277580 20
2277646 40
2277844 0
2277909 2
2277948 0
2277974 0
2278027 0
2278195 0
2278219 39
2278906 0
2278980 0
2279221 11
2279224 31
2279396 2
2279479 67
2279541 0
2279581 0
2279613 0
2279628 0
2279691 63
2279744 19
2279925 0
2280001 0
2280022 0
2280054 0
2280078 14
2280230 0
2280256 0
2280262 0
2280273 25
2280294 0
2280307 0
2280363 0
2280372 0
2280382 0
2280391 10
2280401 0
2280465 0
2280467 0
2280474 0
2280480 0
2280503 0
2280721 0
2280740 0
2281168 23
2281261 13
2281360 0
2281411 41
2281665 0
2281852 0
2281885 69
2281891 0
2282082 0
2282186 0
2282293 0
2282305 13
2282380 1
2282400 0
2282449 155
2282485 102
2282497 0
2282710 5
2282869 10
2282914 61
2282986 0
2283160 55
2283172 0
2283238 14
2283349 0
2283364 5
2283469 67
2283475 0
2283478 0
2283552 0
2283582 142
2283768 0
2283837 0
2283931 16
2284164 0
2284173 75
2284193 59
2284371 0
2284528 14
2284545 0
2284659 16
2284744 0
2284860 0
2285050 36
2285223 0
2285484 0
2285511 0
2285539 35
2285541 1
2285548 0
2285604 121
2285778 0
2285874 0
2286031 0
2286326 0
2286342 0
2286417 0
2286628 0
2286648 0
2286653 0
2286655 0
2286662 0
2287175 35
2287235 0
2287409 0
2287452 0
2287507 0
2287584 0
2287627 15
2287701 0
2287828 6
2287860 0
2287972 0
2287986 0
2288211 0
2288406 0
2288517 0
2288602 0
2288674 0
2288807 0
2288873 0
2288903 0
2288981 0
2289140 73
2289261 0
2289332 0
2289371 0
2289515 0
2289686 36
2289746 0
2289752 0
2289764 0
2289866 0
2289965 0
2289980 0
2290247 0
2290361 0
2290379 0
2290524 0
2290547 0
2290616 0
2290622 0
2290630 0
2290915 0
2290944 0
2290969 0
2290987 0
2291041 0
2291086 0
2291140 0
2291154 0
2291299 0
2291539 0
2291571 0
2291587 7
2291734 8
2291856 0
2291873 15
2292044 25
2292140 7
2292176 0
2292313 0
2292482 30
2292485 0
2292529 50
2292631 100
2292651 15
2292665 0
2292684 38
2292818 32
2292946 0
2293317 0
2293335 12
2293514 0
2293575 0
2293614 0
2293668 0
2293682 0
2293703 54
2293789 0
2293815 0
2293881 29
2293906 0
2294156 0
2294201 24
2294246 0
2294253 34
2294369 212
2294375 33
2294378 41
2294414 0
2294571 0
2294742 0
2294894 10
2294957 0
2294984 0
2295096 3
2295490 0
2295512 0
2295544 0
2295592 50
2295640 0
2295643 0
2295686 0
2295782 0
2295827 0
2295844 0
2295853 34
2296071 0
2296162 6
2296414 0
2296666 0
2296859 80
2296969 0
2297102 8
2297108 0
2297189 1
2297192 0
2297207 0
2297220 0
2297326 13
2297411 0
2297759 0
2297845 0
2297900 115
2297956 0
2298065 0
2298152 0
2298336 8
2298360 0
2298750 0
2298810 0
2299191 0
2299763 0
2299793 0
2299932 0
2300120 0
2300243 0
2300456 0
2300486 86
2300725 10
2300756 0
2301010 23
2301022 26
2301034 0
2301148 2
2301244 0
2301259 14
2301291 0
2301524 0
2302061 0
2302111 0
2302123 0
2302128 0
2302141 0
2302144 0
2302151 0
2302158 5
2302214 0
2302269 0
2302322 0
2302326 73
2302428 2
2302469 0
2302502 0
2302573 0
2302598 0
2302607 0
2302651 8
2302709 0
2303018 0
2303105 0
2303129 17
2303144 0
2303280 0
2303286 0
2303294 0
2303301 0
2303306 0
2303494 0
2303518 0
2303628 0
2304063 0
2304106 0
2304307 18
2304406 0
2304493 12
2304648 0
2304789 0
2304840 0
2304878 0
2304911 0
2305050 13
2305125 0
2305131 0
2305322 0
2305365 0
2305415 0
2305433 0
2305439 0
2305512 0
2305517 0
2305524 0
2305526 0
2305529 0
2305596 0
2305774 0
2305883 0
2306027 0
2306410 0
2306828 31
2306987 0
2307104 0
2307166 0
2307228 0
2307234 0
2307238 0
2307240 0
2307245 0
2307249 0
2307281 0
2307330 0
2307420 0
2307507 95
2307744 0
2307900 0
2307963 0
2308110 0
2308154 0
2308181 0
2308184 14
2308271 0
2308433 0
2308621 0
2308841 0
2308870 5
2309024 0
2309033 0
2309078 0
2309084 0
2309135 0
2309138 0
2309187 7
2309290 0
2309375 0
2309397 0
2309615 0
2309672 42
2309675 0
2309678 0
2309735 1
2309829 0
2309975 103
2310132 0
2310227 0
2310266 8
2310551 0
2310662 0
2310962 0
2311108 0
2311132 19
2311354 0
2311393 0
2311414 0
2311417 0
2311426 0
2311592 0
2311615 0
2311681 0
2311790 0
2311801 0
2311807 0
2311874 0
2311895 0
2311934 0
2311965 0
2311974 0
2312361 3
2312558 0
2312577 0
2312810 0
2312912 0
2313102 0
2313318 216
2313394 0
2313438 15
2313576 0
2313579 0
2313606 31
2313822 0
2313999 8
2314005 6
2314032 0
2314101 47
2314128 0
2314153 0
2314252 0
2314282 0
2314327 0
2314468 83
2314678 101
2315029 0
2315275 0
2315293 0
2315335 76
2315523 0
2315853 0
2315907 0
2315916 0
2315949 0
2315967 0
2316036 89
2316051 0
2316192 0
2316231 0
2316249 0
2316336 6
2316434 0
2316614 0
2316757 0
2316759 0
2316768 0
2316775 0
2316780 0
2317119 0
2317156 0
2317183 0
2317297 0
2317338 0
2317528 0
2317732 0
2317780 0
2317909 0
2317931 0
2318119 31
2318149 122
2318173 0
2318548 0
2318564 0
2318652 0
2318822 0
2318861 0
2319146 0
2319175 0
2319459 0
2319709 0
2319748 0
2319752 6
2319785 0
2320066 0
2320236 0
2320255 1
2320348 0
2320470 13
2320473 0
2320500 0
2320532 0
2320551 0
2320742 0
2320762 0
2320912 0
2321015 0
2321140 0
2321197 0
2321203 3
2321570 0
2321578 3
2321675 0
2321736 0
2321823 0
2321847 0
2321892 0
2321935 0
2322000 0
2322039 9
2322051 15
2322104 0
2322150 31
2322351 0
2322420 0
2322501 0
2322519 0
2322530 50
2322566 0
2322585 0
2322606 0
2322609 0
2322614 0
2322621 0
2322626 0
2322628 0
2322632 0
2322640 0
2322688 0
2322708 2
2322721 0
2322744 0
2322904 0
2322992 0
2323128 0
2323310 80
2323356 0
2323513 0
2323536 0
2323586 40
2323682 0
2323901 0
2323928 0
2323961 0
2324105 0
2324151 0
2324311 0
2324377 0
2324653 86
2324710 0
2324725 0
2325359 0
2325379 0
2325388 61
2325451 0
2325568 17
2325604 0
2325625 0
2325631 0
2325688 0
2325709 0
2325793 0
2325832 0
2326028 0
2326076 0
2326188 0
2326429 0
2326590 0
2326597 0
2326628 11
2326630 5
2326672 0
2326681 0
2326801 4
2327038 0
2327125 0
2327134 15
2327137 0
2327221 0
2327242 1
2327260 0
2327302 0
2327311 131
2327458 0
2327482 30
2327512 0
2327603 0
2327615 0
2327620 0
2327627 0
2327704 0
2327730 0
2327749 0
2327770 0
2327775 0
2327777 0
2327787 0
2327847 48
2327971 35
2328071 0
2328133 0
2328150 0
2328162 0
2328266 0
2328389 0
2328498 0
2328510 0
2328636 0
2328717 7
2328927 0
2328946 0
2329009 0
2329014 0
2329021 0
2329026 0
2329222 0
2329285 34
2329498 0
2329540 0
2329591 0
2329663 30
2329756 0
2329774 188
2329861 0
2330041 0
2330199 21
2330202 46
2330493 17
2330509 0
2330610 0
2330730 32
2330898 0
2330910 0
2331129 0
2331195 0
2331210 0
2331465 0
2331468 0
2331630 0
2331808 0
2332044 2
2332191 0
2332222 0
2332254 47
2332489 1
2333172 229
2333178 64
2333469 0
2333498 0
2333504 18
2333681 0
2333782 0
2333950 0
2334109 0
2334141 0
2334176 0
2334262 17
2334316 0
2334329 0
2334386 0
2334459 17
2334478 66
2334676 0
2334771 0
2334841 0
2335000 49
2335094 70
2335141 31
2335177 0
2335224 0
2335249 0
2335379 0
2335465 0
2335482 1
2335499 0
2335655 0
2335670 0
2335974 47
2336208 0
2336427 0
2336496 0
2336580 0
2336598 0
2336682 0
2336703 0
2336901 0
2336991 0
2337099 0
2337242 0
2337525 14
2337615 11
2337639 0
2337648 0
2337931 0
2337945 3
2338035 0
2338074 0
2338284 0
2338387 0
2338402 0
2338414 0
2338419 0
2338682 0
2338764 18
2338859 0
2338869 0
2338941 0
2339020 2
2339094 0
2339141 0
2339256 10
2339274 0
2339515 66
2339623 0
2339704 0
2339731 0
2339835 0
2340022 1
2340031 29
2340124 32
2340181 0
2340295 9
2340298 0
2340510 18
2340541 0
2340631 0
2340669 0
2340790 3
2340870 0
2340927 38
2340936 0
2340966 98
2341292 12
2341313 0
2341736 0
2341916 9
2341976 6
2342051 0
2342306 6
2342360 16
2342522 58
2342750 0
2342810 0
2342909 9
2342993 0
2343014 52
2343166 0
2343175 143
2343195 0
2343197 24
2343252 0
2343477 0
2343726 480
2343792 1
2343795 62
2343813 27
2343888 0
2344188 24
2344239 6
2344377 8
2344522 0
2344531 0
2344542 0
2344558 0
2344617 750
2344656 0
2344670 0
2344680 19
2345249 0
2345307 0
2345396 0
2345561 0
2345969 8
2345991 73
2346045 0
2346261 7
2346330 0
2346574 7
2346586 0
2346685 15
2346691 45
2346727 16
2346745 38
2346775 18
2346790 16
2346832 0
2347054 35
2347084 0
2347111 32
2347132 66
2347150 0
2347168 28
2347240 0
2347291 0
2347372 48
2347396 0
2347421 10
2347516 80
2347579 36
2347582 80
2347633 222
2347651 0
2347741 68
2347902 30
2347915 2
2347998 0
2348007 0
2348191 0
2348447 18
2348510 0
2348710 0
2348721 0
2348769 169
2348864 0
2348972 16
2348992 189
2349111 2
2349179 1
2349347 12
2349655 0
2349821 0
2349902 76
2350052 18
2350103 12
2350180 236
2350226 13
2351029 0
2351094 0
2351125 0
2351235 0
2351394 0
2351766 0
2352069 0
2352108 0
2352144 0
2352336 0
2352650 0
2352680 0
2352720 0
2352848 0
2353088 0
2353257 0
2353293 0
2353377 52
2353461 0
2353497 0
2353935 0
2354029 0
2354414 0
2354424 12
2354460 0
2354477 0
2354569 0
2354655 0
2354676 0
2354719 62
2354825 0
2354854 0
2354961 0
2354963 37
2354985 0
2355045 0
2355069 0
2355459 0
2355549 0
2355839 0
2355879 0
2355945 0
2356071 0
2356086 0
2356342 0
2356413 0
2356550 0
2356845 0
2356937 28
2356964 7
2357095 0
2357434 0
2357698 24
2357805 0
2357827 0
2357959 0
2358151 0
2358154 0
2358369 0
2358410 0
2358868 0
2359272 0
2359329 0
2359371 0
2359440 4
2359692 20
2359774 0
2360094 0
2360116 0
2360336 0
2360934 46
2361087 0
2361297 0
2361360 19
2361366 72
2361396 0
2361570 0
2361681 37
2361712 0
2361771 12
2362023 0
2362515 0
2362541 27
2362590 0
2362610 0
2362615 0
2362620 0
2362650 0
2363133 0
2363328 20
2363418 20
2363543 24
2363593 0
2363810 4
2363858 14
2364064 0
2364200 7
2364254 33
2364308 0
2364320 0
2364491 0
2364563 30
2364650 0
2364746 0
2364971 3
2365127 0
2365167 3
2365211 0
2365683 0
2365827 22
2365961 52
2366074 91
2366157 1
2366184 146
2366221 143
2366304 0
2366323 209
2366329 31
2366458 46
2366491 6
2366694 180
2366796 47
2366937 3
2366958 194
2367078 38
2367402 208
2367693 1
2367773 121
2367940 0
2367978 107
2368011 3
2368040 61
2368072 1
2368161 11
2368221 48
2368248 15
2368268 53
2368271 18
2368282 0
2368295 0
2368412 30
2368432 0
2368474 0
2369009 63
2369030 0
2369102 0
2369132 9
2369505 0
2369559 10
2369598 0
2369721 5
2369736 3
2369848 30
2370025 0
2370036 0
2370078 98
2370135 76
2370278 94
2370312 0
2370428 0
2370578 1
2370587 15
2370944 12
2370996 0
2371058 40
2371098 13
2371127 91
2371130 33
2371446 1
2371500 0
2371716 7
2371745 0
2371872 0
2371878 13
2371890 12
2371917 21
2372016 0
2372151 37
2372241 41
2372346 91
2372526 21
2372727 13
2372805 63
2372856 187
2372937 34
2373015 17
2373021 0
2373045 0
2373270 6
2373280 64
2373300 61
2373373 0
2373423 0
2373446 12
2373625 41
2373631 8
2373646 17
2373781 8
2374087 36
2374100 0
2374112 1
2374221 20
2374323 0
2374590 0
2374825 0
2374848 0
2374875 46
2374905 0
2375154 0
2375211 34
2375469 0
2375598 0
2375772 12
2375925 0
2376084 8
2376138 72
2376148 53
2376168 8
2376177 32
2376237 11
2376355 0
2376498 139
2376502 86
2376524 0
2376565 57
2376617 0
2376692 33
2376961 0
2377202 0
2377268 4
2377289 0
2377505 0
2377688 0
2377772 0
2377812 121
2377989 0
2378391 65
2378553 218
2378634 0
2378733 74
2378887 12
2378903 221
2378965 63
2378974 0
2379169 6
2379503 90
2379630 12
2379749 35
2379848 25
2379905 36
2379965 0
2380281 209
2380285 420
2380356 0
2380381 6
2380397 54
2380420 31
2380426 312
2380578 6
2380584 79
2380660 85
2380696 121
2380726 0
2380768 109
2380786 0
2380882 0
2380935 167
2381037 108
2381058 43
2381100 27
2381205 29
2381244 48
2381250 8
2381270 0
2381361 17
2381399 23
2381429 81
2381483 144
2381546 120
2381564 0
2381567 51
2381591 0
2381630 51
2381675 310
2381678 129
2381687 23
2381710 4
2381717 0
2382083 0
2382125 24
2382152 16
2382272 218
2382287 2
2382305 0
2382344 17
2382347 187
2382440 9
2382446 235
2382569 32
2382782 2
2382803 76
2382806 32
2382842 55
2382848 116
2382935 92
2382962 833
2383024 0
2383088 211
2383133 130
2383214 89
2383217 0
2383229 45
2383253 91
2383256 11
2383268 53
2383280 0
2383301 117
2383397 150
2383427 145
2383430 58
2383532 0
2383600 39
2383635 40
2383658 60
2383752 444
2384010 96
2384082 0
2384088 0
2384127 49
2384191 30
2384310 0
2384407 91
2384480 0
2384562 28
2384666 62
2384803 0
2384890 0
2384899 0
2384911 8
2385103 6
2385121 0
2385233 0
2385272 0
2385392 90
2385637 51
2385859 0
2385880 0
2385916 81
2385966 0
2386102 47
2386142 0
2386327 0
2386336 90
2386390 13
2386474 12
2386483 4
2386507 1
2386582 0
2386612 23
2386762 20
2386866 0
2386929 0
2386953 24
2386995 0
2387002 6
2387004 0
2387040 0
2387073 0
2387100 15
2387150 0
2387430 128
2387446 0
2387462 8
2387564 49
2387627 2
2387732 62
2387762 15
2387867 5
2387909 58
2387974 0
2388031 0
2388118 20
2388136 0
2388229 0
2388292 19
2388334 28
2388371 0
2388515 0
2388534 0
2388539 0
2388560 8
2388562 4
2388672 0
2388799 28
2388836 0
2388984 51
2389005 0
2389107 5
2389284 0
2389347 46
2389434 0
2389491 5
2389564 21
2389603 5
2389679 3
2389699 17
2389714 0
2389750 2
2390059 1
2390071 36
2390122 0
2390161 70
2390227 0
2390236 63
2390275 11
2390308 47
2390394 16
2390548 153
2390587 29
2390737 16
2390784 69
2390787 47
2390877 13
2390889 3
2390894 62
2390981 94
2391096 44
2391237 142
2391268 3
2391476 105
2391636 0
2391716 0
2391723 0
2391913 42
2391949 164
2392018 132
2392042 73
2392144 89
2392278 0
2392363 23
2392438 22
2392477 48
2392555 23
2392596 41
2392612 0
2392651 68
2392654 0
2392768 25
2392798 184
2392804 51
2392981 9
2393125 13
2393179 21
2393251 7
2393290 8
2393336 177
2393392 0
2393495 35
2393555 179
2393711 57
2393723 117
2393774 6
2394012 73
2394021 16
2394407 62
2394515 82
2394518 0
2394581 38
2394593 1
2394605 15
2394683 0
2394686 68
2394695 18
2394701 52
2394755 72
2394761 75
2394782 4
2394800 25
2394815 22
2394860 0
2394893 21
2395004 17
2395052 60
2395111 0
2395118 0
2395137 0
2395295 11
2395301 109
2395483 131
2395496 28
2395511 0
2395641 3
2395673 10
2395767 0
2395937 0
2396153 18
2396189 25
2396461 21
2396504 39
2396543 33
2396701 0
2396707 3
2396725 14
2396761 0
2396808 4
2396944 0
2397233 0
2397493 65
2397496 14
2397511 4
2397651 0
2397694 2
2397742 0
2397796 0
2397823 0
2397850 0
2397874 0
2397913 46
2397925 0
2397933 11
2398022 0
2398084 0
2398120 13
2398124 3
2398133 0
2398215 0
2398229 0
2398304 0
2398316 0
2398388 0
2398616 0
2398679 5
2398688 52
2398766 0
2398910 4
2399078 7
2399093 27
2399111 0
2399171 17
2399246 0
2399387 0
2399396 15
2399400 16
2399471 0
2399486 0
2399641 0
2399703 25
2399735 0
2399765 19
2399780 86
2399984 0
2400077 22
2400080 0
2400254 21
2400326 110
2400356 7
2400398 59
2400428 5
2400512 62
2400578 0
2400728 5
2400741 78
2400759 35
2400776 0
2400791 0
2400868 22
2400877 0
2400936 0
2400981 51
2401005 0
2401185 32
2401221 86
2401416 76
2401473 0
2401709 0
2401902 44
2402221 5
2402304 0
2402314 4
2402407 69
2402419 61
2402453 23
2402460 62
2402469 0
2402476 5
2402507 0
2402562 24
2402587 92
2402632 261
2402691 42
2402782 183
2402962 51
2403235 31
2403304 213
2403379 79
2403394 17
2403448 346
2403516 0
2403676 177
2403700 48
2403733 19
2403745 54
2403883 0
2403892 14
2404003 0
2404039 0
2404107 0
2404141 14
2404273 127
2404304 0
2404681 19
2404732 22
2404801 27
2405009 0
2405086 154
2405089 10
2405158 69
2405279 2
2405413 43
2405512 0
2405515 0
2405633 4
2405906 72
2405936 54
2406046 12
2406119 51
2406643 2
2406723 0
2406769 13
2406789 0
2406898 0
2406964 6
2407132 17
2407285 1
2407373 0
2407379 0
2407391 0
2407406 0
2407440 0
2407442 46
2407448 0
2407479 58
2407491 73
2407637 0
2407738 4
2407890 32
2407894 3
2407946 71
2408008 0
2408108 0
2408197 0
2408224 68
2408452 90
2408456 11
2408584 10
2408614 6
2408629 28
2408689 0
2409031 31
2409269 38
2409437 68
2409578 580
2409587 52
2409842 45
2409860 10
2410000 19
2410066 0
2410219 0
2410340 44
2410465 82
2410624 88
2410739 6
2410763 4
2410787 0
2410808 14
2410865 0
2411051 33
2411136 56
2411201 0
2411582 93
2411653 1
2412151 16
2412184 1
2412452 3
2412475 0
2412520 50
2412583 0
2412635 0
2412641 0
2412674 51
2412689 0
2412766 45
2412798 1
2412995 38
2413015 19
2413027 147
2413045 53
2413072 0
2413106 0
2413138 94
2413165 4737
2413261 14
2413276 44
2413435 0
2413638 287
2413722 3
2413977 238
2413980 55
2413983 73
2414098 3
2414157 136
2414166 0
2414226 32
2414325 29
2414475 30
2414694 44
2414745 54
2414748 98
2414766 78
2414796 65
2414923 8
2415020 14
2415060 28
2415084 13
2415097 56
2415104 233
2415108 156
2415144 0
2415243 0
2415276 61
2415329 14
2415444 7
2415615 74
2415693 84
2415798 45
2416099 27
2416158 582
2416302 27
2416334 52
2416398 95
2416422 21
2416527 0
2416596 0
2416623 22
2416769 16
2416781 0
2417003 159
2417051 253
2417131 0
2417378 98
2417435 0
2417519 40
2417561 12
2417579 4
2417591 77
2417746 80
2417824 7
2417839 27
2418084 25
2418086 94
2418262 0
2418274 10
2418883 0
2418898 0
2418969 0
2419005 0
2419043 45
2419177 69
2419290 97
2419373 1
2419400 148
2419437 123
2419520 1
2419539 183
2419545 39
2419674 45
2419707 4
2419910 193
2420012 40
2420153 5
2420174 219
2420294 33
2420618 176
2420909 1
2420989 101
2421156 0
2421194 69
2421227 3
2421256 30
2421466 0
2421492 94
2421519 0
2421873 0
2421892 0
2422110 0
2422138 0
2422253 0
2422374 91
2422463 0
2422519 0
2422817 0
2422835 10
2422927 0
2423021 8
2423030 0
2423072 57
2423094 0
2423148 0
2423163 0
2423520 4
2423955 0
2424027 13
2424313 0
2424425 1
2424482 2
2424545 0
2424890 0
2424923 5
2424974 24
2425130 6
2425258 0
2425304 0
2425370 52
2425373 23
2425412 0
2425463 0
2425536 0
2425754 13
2425795 0
2425879 9
2425914 0
2425963 0
2426019 0
2426106 0
2426118 0
2426180 0
2426192 0
2426214 33
2426280 10
2426311 0
2426453 0
2426522 0
2426528 0
2426660 0
2426689 0
2426825 45
2426852 0
2426921 0
2427071 19
2427086 0
2427185 0
2427607 0
2427673 5
2427925 13
2427936 0
2428045 0
2428147 26
2428162 0
2428198 0
2428242 49
2428372 0
2428405 0
2428510 6
2428627 0
2428637 0
2428847 11
2428860 13
2428893 0
2428911 28
2428927 3
2429002 0
2429266 0
2429429 0
2429491 0
2429509 2
2430140 4
2430441 0
2430450 0
2430969 0
2431041 32
2431059 1
2431077 0
2431104 0
2431227 0
2431251 1
2431522 0
2431599 4
2431704 2
2431725 10
2431811 0
2431849 0
2431917 0
2432348 0
2432384 0
2432435 0
2432498 0
2432525 42
2432572 0
2432592 0
2432632 62
2432671 67
2432691 4
2432722 0
2432750 0
2432760 0
2432770 93
2432789 41
2433250 5
2433601 0
2433625 0
2433683 1
2433705 0
2433869 0
2433899 3
2433914 0
2434018 0
2434409 0
2434412 0
2434466 1
2434510 0
2434805 10
2435086 42
2435134 7
2435464 36
2435705 55
2435837 0
2436128 0
2436172 0
2436200 15
2436295 60
2436361 24
2436414 11
2436498 0
2436549 74
2436603 0
2436648 14
2436783 16
2436801 8
2436915 65
2436930 0
2437014 6
2437119 21
2437367 0
2437775 0
2438038 0
2438052 19
2438080 0
2438311 0
2438642 0
2439462 3
2439466 0
2439522 0
2439572 0
2439636 0
2439696 22
2439878 0
2440014 0
2440269 2
2440341 0
2440359 0
2440530 0
2440552 0
2441367 0
2441454 24
2441643 0
2441652 27
2441685 9
2441781 0
2442003 0
2442108 0
2442162 11
2442168 50
2442282 3
2442409 0
2442423 0
2442804 1
2443001 0
2443088 7
2443169 0
2443214 24
2443303 14
2443364 0
2443426 0
2443552 0
2443555 0
2443858 0
2444179 0
2444218 0
2444243 0
2444305 0
2444428 0
2444434 0
2444515 0
2444860 0
2445415 0
2445448 0
2445541 0
2445587 37
2445591 15
2445603 0
2445648 0
2446146 0
2446263 50
2446360 8
2446369 0
2446985 0
2447090 0
2447171 0
2447261 0
2447279 0
2447504 0
2447615 0
2447618 0
2447786 0
2447804 0
2447807 0
2447816 0
2447819 0
2447873 0
2447960 0
2448098 0
2448116 0
2448171 4
2448179 15
2448285 0
2448743 0
2448911 0
2449044 18
2449107 17
2449200 0
2449279 63
2449345 0
2449457 0
2449579 0
2449585 0
2449606 0
2449621 0
2449648 0
2449707 0
2449789 0
2449876 0
2450056 0
2450137 0
2450176 0
2450182 0
2450913 32
2450937 62
2451101 17
2451114 0
2451210 95
2451327 0
2451336 502
2451474 0
2451511 0
2451534 0
2451556 22
2451586 0
2452002 0
2452279 0
2452314 0
2452320 2
2452341 0
2452750 29
2452822 23
2452843 87
2452847 0
2452873 1
2452923 0
2453002 0
2453038 5
2453101 4
2453137 0
2453353 18
2453371 8
2453458 0
2453542 0
2453599 0
2453746 0
2453765 17
2453928 0
2454022 0
2454106 0
2454173 0
2454196 80
2454246 0
2454259 21
2454282 0
2454285 2
2454329 0
2454359 0
2454446 15
2454640 0
2454668 0
2454749 0
2455115 0
2455196 0
2455339 0
2455619 0
2455643 0
2455655 0
2455736 0
2455787 0
2456030 0
2456042 0
2456251 0
2456395 0
2456782 0
2456825 0
2456900 0
2456914 0
2456921 0
2456930 0
2456977 0
2457034 0
2457463 0
2457600 0
2457616 0
2457634 0
2457679 0
2457706 0
2457739 0
2457855 0
2458045 0
2458162 90
2458198 0
2458243 209
2458306 9
2458474 0
2458618 0
2458621 19
2458666 35
2458816 69
2458990 0
2459015 1
2459017 0
2459138 0
2459235 0
2459255 2
2459292 31
2459538 206
2459775 0
2459781 0
2459785 0
2459802 0
2459826 0
2459859 0
2460303 0
2460342 13
2460368 0
2460390 0
2460515 28
2460524 0
2460610 5
2460617 51
2460621 24
2460628 124
2460635 0
2460652 18
2460654 9
2460667 2
2460695 0
2460701 0
2461186 0
2461195 0
2461227 0
2461450 0
2462056 0
2462376 0
2462397 0
2462416 0
2462451 0
2462577 0
2462655 0
2462871 0
2462892 0
2463014 0
2463282 73
2463459 0
2463735 0
2463942 0
2464001 0
2464356 15
2464538 0
2464639 0
2464645 0
2464685 120
2464771 0
2464784 0
2464858 0
2464870 0
2465044 10
2465071 0
2465092 0
2465125 19
2465299 17
2465407 19
2465416 0
2465617 68
2465641 0
2465758 36
2465882 30
2465902 58
2466086 0
2466093 0
2466303 0
2466659 0
2466764 0
2466839 0
2466911 0
2466920 0
2466947 0
2466989 0
2466998 0
2467061 0
2467070 0
2467253 0
2467352 0
2467514 0
2467706 0
2467724 0
2467773 0
2467838 0
2468153 2
2468173 0
2468253 0
2468260 0
2468296 0
2468312 0
2468344 0
2468367 0
2468389 0
2468403 0
2468411 0
2468435 0
2468462 0
2468553 0
2468756 0
2468916 1
2469045 2
2469089 0
2469299 9
2469334 0
2469354 0
2469357 0
2469367 0
2469377 0
2469431 3
2469575 0
2470106 0
2470331 0
2470472 0
2470492 0
2470680 0
2470893 0
2470910 0
2471020 0
2471194 0
2471253 0
2471407 0
2471442 0
2471444 0
2471451 0
2471482 1
2471565 4
2471629 0
2471681 0
2471693 0
2471758 0
2471795 0
2471852 0
2471915 0
2471996 0
2472357 0
2472421 3
2472445 0
2472655 7
2472754 2
2472853 32
2472894 0
2472921 0
2472936 0
2472955 0
2472993 0
2473054 2
2473087 15
2473216 34
2473728 0
2473786 0
2473806 0
2473956 0
2473974 0
2474052 0
2474076 44
2474100 0
2474175 3
2474334 20
2474418 17
2474550 1
2475075 0
2475312 59
2475441 8
2475621 0
2475646 0
2475825 0
2475889 6
2475965 44
2476362 0
2476445 0
2476518 76
2476887 1
2476899 0
2476954 3
2477051 0
2477262 10
2477293 0
2477357 0
2477370 0
2477389 67
2477479 33
2477518 0
2477599 0
2477683 0
2477686 0
2477701 0
2477713 0
2477792 0
2477998 0
2478108 23
2478199 0
2478573 0
2478620 0
2478629 0
2478683 0
2478694 0
2478995 0
2479046 0
2479081 0
2479094 0
2479335 0
2479445 0
2479463 0
2479661 0
2479687 0
2479694 0
2479869 0
2479890 0
2479900 1
2480356 88
2480362 55
2480485 3
2480500 35
2480544 16
2480584 5
2480623 85
2480649 0
2480703 0
2480879 0
2480976 0
2481063 0
2481173 0
2481218 0
2481286 0
2481316 0
2481358 0
2481730 6
2481867 0
2481951 0
2482044 0
2482169 26
2482425 0
2482556 0
2482708 1
2482754 0
2482995 0
2483013 0
2483036 0
2483087 0
2483103 0
2483185 0
2483908 0
2483966 0
2484016 45
2484118 0
2484421 11
2484485 0
2484568 1
2484865 9
2485017 0
2485029 28
2485163 0
2485182 0
2485302 6
2485464 0
2485500 0
2485665 0
2485710 0
2485906 0
2485944 0
2486078 0
2486249 0
2486340 0
2486490 5
2486592 0
2487081 0
2487153 0
2487227 0
2487353 15
2487467 17
2487524 18
2487605 0
2487629 0
2487767 0
2487800 0
2487887 0
2487977 0
2488031 0
2488041 0
2488235 0
2488298 89
2488357 11
2488440 33
2488445 0
2488509 0
2488515 0
2488596 11
2488791 0
2489031 13
2489066 0
2489074 163
2489329 54
2489350 0
2489428 217
2489539 211
2489575 75
2489587 0
2489677 122
2489740 19
2489767 0
2489919 4
2490053 0
2490073 65
2490076 37
2490088 0
2490097 113
2490100 108
2490435 75
2490447 17
2490501 77
2490595 0
2490600 0
2490627 0
2490715 56
2490905 0
2491023 10
2491123 0
2491158 32
2491200 106
2491225 50
2491302 18
2491350 0
2491359 0
2491506 0
2491563 1
2491605 46
2491737 0
2491907 2
2491917 0
2491956 0
2492049 0
2492169 0
2492265 0
2492268 0
2492304 0
2492331 0
2492385 0
2492424 0
2492508 0
2492586 0
2492822 0
2492990 0
2493062 0
2493086 0
2493130 0
2493269 17
2493301 64
2493314 0
2493320 0
2493388 885
2493418 0
2493424 33
2493469 21
2493505 48
2493562 0
2493571 0
2493624 2
2493669 0
2493916 22
2494126 0
2494405 0
2494673 15
2494720 0
2494774 0
2494984 0
2495041 89
2495158 0
2495167 0
2495217 0
2495326 0
2495362 0
2495374 19
2495377 16
2495554 0
2495671 0
2495716 0
2495740 26
2495785 0
2495881 19
2496013 44
2496253 0
2496292 0
2496304 0
2496764 0
2496855 0
2497028 0
2497068 0
2497221 0
2497271 0
2497298 0
2497573 0
2497648 0
2497772 0
2497779 10
2498420 31
2498496 9
2498511 0
2498518 19
2498525 8
2498548 0
2498950 0
2499016 0
2499163 0
2499268 12
2499327 0
2499340 3
2499351 0
2499560 0
2499658 22
2499664 0
2499777 0
2500047 0
2500053 0
2500137 0
2500347 0
2500497 0
2500569 0
2500629 0
2500842 81
2501193 0
2501343 34
2501370 0
2501394 22
2501472 15
2501627 1
2501800 104
2502001 0
2502016 0
2502022 0
2502037 0
2502052 0
2502067 0
2502082 0
2502097 11
2502112 10
2502130 0
2502136 0
2502151 27
2502166 0
2502202 0
2502223 0
2502232 14
2502304 30
2502334 37
2502344 0
2502400 0
2502420 0
2502426 52
2502455 0
2502471 0
2502624 3
2502675 0
2503142 0
2503157 0
2503162 0
2503245 0
2503453 0
2503504 0
2503566 0
2503899 0
2504746 0
2505310 84
2505676 0
2505979 4
2506027 0
2506192 40
2506300 0
2506531 28
2506672 30
2506835 0
2506868 0
2506906 0
2506972 0
2506974 0
2508304 0
2508367 0
2508423 8
2508553 0
2508559 0
2508596 0
2508660 90
2508688 17
2508737 0
2508741 179
2508745 6
2508756 0
2508806 0
2509041 21
2509208 0
2509484 0
2509599 0
2509611 0
2509707 0
2509765 4
2509850 0
2509881 0
2509928 11
2509940 0
2510034 0
2510054 1
2510064 0
2510079 0
2510265 17
2510327 2
2510331 0
2510517 0
2510622 0
2510700 0
2511045 21
2511255 26
2511258 14
2511278 0
2511900 0
2512482 0
2512776 7
2513081 0
2513388 0
2513410 0
2513512 14
2513515 89
2513730 0
2513848 27
2513935 76
2513998 3455
2514094 16
2514188 16
2514211 57
2514301 0
2514360 0
2514376 1
2514454 0
2514590 35
2514721 0
2514834 0
2514892 0
2515181 0
2515337 0
2515431 0
2516021 0
2516412 259
2516771 0
2517155 102
2517164 2
2517188 8
2517200 0
2517313 0
2517488 0
2517573 61
2517588 0
2517615 0
2517633 113
2517684 0
2517708 0
2517738 0
2517762 0
2517825 0
2518062 0
2518200 32
2518209 0
2518412 0
2518421 0
2518453 0
2518459 0
2518542 0
2518572 2
2518677 9
2519013 11
2519017 16
2519160 50
2519349 10
2519372 0
2519449 5
2519512 47
2519521 0
2519538 0
2519551 25
2519602 0
2519641 59
2519743 20
2519932 0
2520014 0
2520026 0
2520082 0
2520148 0
2520202 0
2520671 0
2520750 0
2520931 0
2520974 0
2521081 0
2521247 0
2521328 0
2521345 0
2521356 0
2521479 0
2521653 0
2521728 0
2521863 0
2522197 1
2522230 6
2522316 0
2522347 10
2522350 6
2522428 0
2522854 0
2523023 0
2523034 0
2523041 0
2523058 0
2523062 0
2523182 0
2523203 0
2523213 0
2523226 0
2523250 0
2523323 0
2523437 0
2523471 0
2523567 0
2523570 0
2523675 32
2523880 0
2523883 0
2523913 0
2524000 0
2524069 0
2524252 0
2524291 0
2524305 0
2524341 0
2524482 0
2524524 0
2524555 53
2524640 0
2524725 0
2524823 0
2524835 60
2524943 0
2524947 54
2525102 0
2525126 45
2525186 0
2525192 17
2525295 23
2525332 0
2525441 31
2525487 99
2525514 28
2525523 0
2525550 0
2525577 50
2525628 0
2525670 25
2525766 0
2525784 0
2525871 0
2525943 30
2526099 0
2526312 79
2526336 0
2526384 0
2526505 31
2526562 0
2526721 144
2526856 26
2527111 0
2527117 0
2527189 0
2527315 0
2527411 0
2527417 0
2527423 14
2527579 4
2527735 1
2527759 1
2528006 1
2528045 0
2528081 0
2528184 0
2528363 0
2528475 9
2528670 0
2528736 0
2528861 0
2529279 0
2529771 12
2529960 11
2530158 0
2530167 0
2530189 14
2530264 90
2530266 19
2530304 74
2530314 0
2530669 0
2530963 16
2530969 50
2531269 144
2531401 13
2531452 1
2531488 0
2531602 0
2531605 46
2531730 0
2531852 40
2531939 0
2532218 0
2532236 0
2532245 0
2532350 0
2532365 0
2532407 0
2532509 0
2532542 0
2532668 0
2532707 23
2532731 0
2532749 5
2532814 0
2532974 24
2533308 0
2533546 0
2533594 0
2533648 73
2533807 0
2533923 0
2533990 0
2534045 2
2534059 5
2534130 0
2534170 0
2534372 0
2534418 0
2534531 0
2534543 0
2534548 0
2534819 370
2534828 68
2534846 0
2535125 0
2535137 0
2535276 7
2535376 58
2535508 0
2535563 31
2535589 0
2535870 0
2535990 0
2536014 0
2536044 0
2536092 8
2536240 0
2536278 0
2536384 0
2536423 0
2536433 0
2536438 0
2536523 21
2536550 0
2536880 13
2536892 0
2536922 46
2536996 0
2537139 0
2537231 26
2537237 0
2537240 0
2537317 0
2537590 0
2537767 6
2537769 28
2537788 0
2537907 0
2538022 17
2538472 7
2538646 0
2538754 0
2538799 0
2538816 4
2538831 0
2538848 0
2538890 0
2539213 0
2539236 0
2539450 0
2539694 0
2539700 2
2539992 0
2540007 29
2540031 0
2540154 0
2540215 0
2540232 23
2540265 0
2540322 0
2540334 0
2540340 11
2540373 0
2540669 0
2540733 0
2540834 0
2540943 0
2540954 0
2541140 12
2541155 0
2541586 4
2541631 0
2541670 6
2541832 6
2541857 0
2541935 0
2542045 0
2542196 0
2542294 0
2542301 0
2542360 0
2542451 0
2542489 0
2542507 0
2542531 0
2542546 0
2542624 0
2542636 0
2542651 0
2542799 0
2542819 81
2542984 0
2543194 0
2543305 0
2543347 0
2543464 0
2543510 8
2543555 0
2543595 0
2543643 0
2543868 0
2543885 0
2544039 0
2544088 0
2544102 0
2544129 10
2544150 0
2544357 0
2544447 2
2544572 0
2544904 0
2544926 0
2544977 53
2544981 69
2544996 0
2545008 0
2545260 11
2545506 5
2545545 0
2545675 11
2545770 13
2546090 0
2546101 0
2546262 0
2546424 0
2546505 0
2546535 0
2546616 0
2546738 0
2546843 0
2547102 0
2547186 0
2547351 2
2547396 56
2547419 74
2547704 0
2547785 0
2547803 28
2548127 0
2548220 0
2548244 27
2548280 0
2548382 0
2548394 0
2548399 20
2548505 0
2548709 0
2548760 0
2548895 6
2548904 39
2548973 0
2549006 0
2549012 0
2549174 0
2549195 0
2549246 0
2549285 0
2549534 0
2549666 48
2549691 0
2549776 0
2549840 0
2549879 38
2550017 0
2550098 0
2550203 0
2550343 0
2550383 6
2550542 0
2550650 0
2550737 0
2550776 0
2551126 0
2551144 0
2551453 199
2551468 4
2551527 0
2551757 13
2551826 15
2551835 9
2551847 112
2551853 7
2551979 0
2551985 4
2552129 2
2552336 0
2552468 0
2552699 10
2552861 0
2552914 0
2552931 0
2553215 0
2553242 27
2553359 199
2553392 3
2553485 4
2553677 0
2553683 0
2553734 0
2553742 0
2553911 32
2553989 87
2554094 0
2554218 0
2554225 0
2554381 0
2554750 0
2554852 17
2554936 23
2554941 28
2555059 91
2555107 0
2555198 0
2555588 0
2555682 0
2555689 0
2555731 0
2555899 5
2556119 0
2556184 0
2556211 0
2556269 0
2556289 32
2556325 0
2556364 26
2556391 9
2556799 9
2557016 0
2557160 0
2557241 0
2557330 0
2557345 13
2557387 12
2557438 0
2557503 0
2557551 75
2557686 0
2557796 11
2557850 0
2558094 9
2558112 0
2558198 0
2558252 0
2558324 0
2558348 0
2558540 0
2558594 0
2558740 28
2558775 0
2558789 0
2558795 0
2558802 0
2558812 0
2558879 17
2559179 0
2559191 0
2559302 0
2559329 30
2559359 0
2559503 0
2559551 0
2559587 3
2559901 0
2560001 0
2560013 0
2560057 15
2560136 0
2560390 0
2560408 206
2560438 18
2560636 0
2560638 0
2560653 0
2560700 12
2560796 0
2560854 0
2560903 0
2561164 0
2561240 0
2561525 0
2561709 0
2561821 2
2561885 103
2562245 0
2562253 0
2562260 8
2562281 0
2562414 0
2562479 4
2562505 43
2562507 24
2562708 0
2562900 0
2562927 0
2563090 0
2563167 0
2563187 0
2563221 31
2563423 0
2563736 0
2563786 32
2563855 0
2563994 22
2564048 0
2564054 0
2564120 0
2564285 0
2564352 0
2564429 0
2564513 4
2564528 4
2564765 0
2564805 0
2564874 0
2564971 0
2565047 2
2565050 0
2565113 0
2565154 0
2565173 0
2565185 9
2565189 45
2565280 0
2565286 0
2565478 0
2565490 0
2565499 0
2565550 0
2565584 0
2565636 12
2565688 29
2565770 20
2565800 0
2565921 0
2566024 0
2566159 0
2566231 0
2566422 10
2566464 0
2566722 4
2566831 0
2566893 51
2566903 0
2566936 0
2567004 0
2567021 0
2567201 57
2567264 0
2567687 0
2567698 4
2567876 33
2567921 0
2568125 28
2568128 10
2568374 0
2568383 0
2568455 7
2568467 0
2568566 0
2568791 0
2568869 77
2568876 7
2568931 0
2568972 63
2569096 6
2569149 40
2569158 65
2569164 0
2569176 34
2569380 0
2569458 0
2569488 0
2569671 0
2569776 0
2569833 8
2569848 8
2569860 6
2570054 0
2570097 0
2570160 0
2570181 12
2570271 50
2570274 201
2570394 6
2570865 30
2571024 0
2571117 0
2571192 0
2571269 123
2571537 90
2571622 0
2571642 18
2571663 0
2571766 0
2571772 9
2571792 0
2572164 5
2572208 0
2572221 0
2572498 28
2572799 0
2572938 0
2573030 0
2573070 0
2573085 0
2573240 0
2573265 35
2573273 38
2573512 0
2573651 0
2573764 88
2574013 2
2574363 0
2574671 0
2574720 0
2574795 0
2574812 0
2574826 0
2574907 0
2574928 0
2575492 0
2575525 0
2575551 0
2575733 45
2576035 0
2576089 0
2576164 0
2576272 56
2576379 11
2576431 0
2576487 0
2576527 2
2576710 0
2576737 0
2577001 0
2577055 0
2577434 0
2577490 0
2577664 0
2577694 0
2578110 0
2578204 0
2578269 0
2578273 6
2578339 0
2578363 0
2578496 0
2578507 0
2578819 42
2578976 5
2579138 0
2579411 0
2579525 0
2579586 0
2579627 0
2579657 43
2579837 0
2579843 61
2579877 0
2579970 0
2580017 0
2580128 0
2580260 0
2580322 0
2580455 0
2580734 0
2580821 27
2580839 0
2580953 11
2581070 11
2581088 0
2581100 48
2581174 0
2581187 0
2581339 0
2581423 64
2581531 0
2581693 0
2581765 20
2581876 0
2581966 0
2581995 0
2582140 0
2582365 3
2582935 21
2583004 9
2583066 0
2583129 0
2583405 0
2583432 0
2583438 0
2583521 0
2583609 15
2583627 0
2583810 0
2583828 0
2583862 0
2583990 0
2584071 0
2584134 1
2584236 0
2584242 0
2584374 0
2584491 0
2584571 0
2584589 0
2584599 0
2584709 0
2584715 0
2584772 0
2584939 21
2585270 0
2585399 0
2585786 0
2585934 0
2585984 0
2585993 53
2586014 8
2586173 0
2586206 0
2586308 0
2586415 0
2586433 0
2586443 0
2586599 0
2586719 0
2586898 0
2587042 0
2587069 0
2587144 0
2587175 0
2587266 0
2587378 0
2587402 0
2587417 0
2587462 16
2587729 0
2587985 12
2588208 0
2588360 0
2588558 40
2588702 0
2588813 0
2588828 0
2588936 0
2588981 0
2589053 0
2589203 0
2589296 0
2589390 0
2589689 0
2589709 0
2589713 0
2589727 0
2589779 0
2589908 0
2590127 0
2590285 0
2590378 0
2590444 0
2590468 0
2590503 0
2590701 0
2590708 0
2590882 0
2590912 0
2590981 0
2591185 0
2591307 0
2591430 0
2591466 57
2591506 0
2591537 0
2591650 0
2591805 8767
2591809 89
2592028 2
2592045 0
2592208 0
2592259 0
2592328 0
2592338 116
2592365 0
2592382 73
2592394 0
2592574 0
2592721 0
2592793 0
2592849 0
2592940 34
2592963 0
2592987 61
2593022 0
2593214 0
2593263 0
2593272 0
2593343 0
2593446 58
2593485 0
2593645 0
2593826 0
2593925 0
2594147 0
2594185 5
2594362 0
2594416 0
2594856 0
2594915 0
2594988 5
2595014 0
2595179 0
2595409 0
2595445 0
2595746 0
2595808 4
2595883 0
2595957 0
2595970 0
2596033 0
2596044 0
2596061 0
2596134 0
2596375 6
2596493 0
2596531 34
2596559 8
2596561 10
2596621 0
2596651 96
2596736 0
2596779 14
2596893 9449
2597010 5
2597061 1
2597217 0
2597242 0
2597370 0
2597424 0
2597524 0
2597538 0
2597547 29
2597562 5
2597607 3
2597661 39
2597690 0
2597776 5
2597822 7
2597837 0
2597891 0
2597985 45
2597987 0
2598045 18
2598150 0
2598366 11
2598476 0
2598546 27
2598642 0
2598707 0
2598715 0
2598759 0
2598910 0
2598925 0
2598951 0
2599024 0
2599321 0
2599328 10
2599827 37
2599954 0
2600096 42
2600128 35
2600267 0
2600300 0
2600399 21
2600426 1
2600438 35
2600566 5
2600804 52
2600990 47
2601304 4
2601422 0
2601432 0
2601440 0
2601489 0
2601510 0
2601520 0
2601724 22
2601769 0
2602129 5
2602355 0
2602534 6
2602635 0
2602752 14
2602782 0
2602836 27
2602875 0
2602971 0
2603045 0
2603136 0
2603166 0
2603253 0
2603266 0
2603312 0
2603320 36
2603356 0
2603537 118
2603549 0
2603591 80
2603853 0
2603881 0
2603966 0
2604086 0
2604169 52
2604408 0
2604429 0
2604487 0
2604634 103
2604727 0
2605007 0
2605030 37
2605038 0
2605175 0
2605215 0
2605340 0
2605370 0
2605385 0
2605496 0
2605675 0
2605817 0
2606057 0
2606080 0
2606084 0
2606100 0
2606489 0
2606513 0
2606567 0
2606645 0
2606777 0
2606951 33
2607039 0
2607049 0
2607214 13
2607262 0
2607284 0
2607365 0
2607394 13
2607442 0
2607508 6
2607670 57
2607745 0
2607766 0
2607982 7
2608105 0
2608174 17
2608246 33
2608417 68
2608451 255
2608482 0
2608519 0
2608556 0
2608576 41
2608656 0
2608928 2
2609046 9
2609070 0
2609252 7
2609321 0
2609372 0
2609588 106
2609630 0
2609634 0
2609719 0
2609766 0
2609772 0
2609839 0
2610029 0
2610111 0
2610719 77
2610782 0
2611148 0
2611252 44
2611411 7
2611462 0
2611663 0
2611786 0
2611804 0
2611828 0
2611860 18
2611904 1
2611912 16
2612071 14
2612083 0
2612154 0
2612221 0
2612254 2
2612258 0
2612328 0
2612335 37
2612347 0
2612440 46
2612443 0
2612471 0
2612542 24
2612641 0
2612708 0
2612752 38
2612773 1
2612839 0
2612889 11
2612911 115
2612966 0
2613032 0
2613143 1
2613167 0
2613239 0
2613365 0
2613368 1
2613386 0
2613452 0
2613560 0
2613755 0
2613788 3
2613821 0
2613938 0
2614000 0
2614016 0
2614115 43
2614121 0
2614136 0
2614142 0
2614253 0
2614288 0
2614325 0
2614454 0
2614508 0
2614565 0
2614610 41
2614628 0
2614643 111
2614649 1
2614682 0
2614730 22
2614790 23
2614914 1
2614927 0
2614948 3
2614952 0
2614997 0
2614999 27
2615003 0
2615066 0
2615079 0
2615101 0
2615141 0
2615150 0
2615190 0
2615207 10
2615265 0
2615297 0
2615467 0
2616112 0
2616194 0
2616200 0
2616211 0
2616502 47
2616508 143
2616541 28
2616702 0
2616930 0
2617161 0
2617380 26
2617423 0
2617595 55
2617719 26
2617788 0
2617800 19
2617830 0
2617867 0
2617906 9
2617935 12
2617989 0
2618017 0
2618042 0
2618097 0
2618116 1
2618184 0
2618364 0
2618469 78
2618558 0
2618635 0
2618723 0
2618738 0
2618773 0
2618785 0
2618868 0
2618883 0
2618951 0
2619012 11
2619064 0
2619196 5
2619333 0
2619343 0
2619547 0
2619741 43
2619987 0
2620013 0
2620034 0
2620073 6
2620142 0
2620150 0
2620253 0
2620274 25
2620276 1
2620499 0
2620556 20
2620580 0
2620595 57
2620598 57
2620601 17
2620664 62
2620682 1
2620688 0
2620722 0
2620731 0
2620790 0
2620808 34
2620990 0
2621036 33
2621234 0
2621334 51
2621336 0
2621353 0
2621581 0
2621766 20
2621779 18
2621931 0
2622124 5
2622178 8
2622187 2
2622400 0
2622636 0
2622648 2
2622671 0
2622689 6
2622756 15
2622876 63
2622948 0
2622999 0
2623317 0
2623332 0
2623341 22
2623443 42
2623502 0
2623612 0
2623641 16
2624076 0
2624308 42
2624360 16
2624370 0
2624385 0
2624387 0
2624430 0
2624577 13
2624715 7
2624787 42
2624829 20
2624922 23
2625187 0
2625261 0
2625263 0
2625443 0
2625465 0
2625530 0
2625582 0
2625657 0
2625908 0
2626136 0
2626139 0
2626214 0
2626505 0
2626642 0
2626955 0
2627033 0
2627102 0
2627355 0
2627609 115
2627613 122
2627747 0
2627796 0
2627846 0
2627936 0
2628048 0
2628237 0
2628249 0
2628358 0
2628388 0
2628406 0
2628434 5
2628450 0
2629012 25
2629075 0
2629346 54
2629494 15
2629497 32
2629549 0
2629686 0
2629810 0
2629926 52
2630119 0
2630169 47
2630172 0
2630208 6
2630261 0
2630816 0
2630836 0
2631041 0
2631454 43
2631532 0
2631538 0
2631602 2
2631614 0
2632225 89
2632229 12
2632232 11
2632390 0
2632445 0
2632478 0
2632480 0
2632484 20
2632486 0
2632491 0
2632493 0
2632506 0
2632528 0
2632606 36
2632841 0
2633113 0
2633117 14
2633132 0
2633387 0
2633536 0
2633578 42
2633683 19
2633710 0
2633743 0
2633760 0
2634061 0
2634064 1
2634106 0
2634112 17
2634181 0
2634322 0
2634349 0
2634384 0
2634419 0
2634473 14
2634564 0
2634619 0
2634679 9
2634733 0
2634808 0
2634857 33
2635013 0
2635031 0
2635060 0
2635250 2
2635516 0
2635610 16
2635612 17
2635730 0
2635896 2
2636051 0
2636060 34
2636081 0
2636231 0
2636276 0
2636366 0
2636369 0
2636548 0
2636556 0
2636567 0
2636900 0
2636952 0
2636993 0
2637044 0
2637104 34
2637269 0
2637506 12
2637514 0
2637538 0
2637649 42
2637805 0
2637817 6
2637913 0
2637961 35
2638150 0
2638176 0
2638288 62
2638294 59
2638312 0
2638375 0
2638439 0
2638441 33
2638591 15
2638711 32
2638957 18
2639112 25
2639118 21
2639127 6
2639308 0
2639314 0
2639328 0
2639408 0
2639495 0
2639499 46
2639635 70
2639861 26
2640368 76
2640539 12
2640647 0
2640698 0
2640707 0
2640731 0
2640790 0
2640928 14
2641034 2
2641105 0
2641448 0
2641700 0
2641781 23
2641900 0
2641949 0
2642320 0
2642421 23
2642429 0
2642577 0
2642589 0
2642670 0
2642733 0
2642831 5
2642905 0
2642912 0
2642919 0
2642931 0
2642964 0
2643012 0
2643312 0
2643555 5
2643978 0
2644224 0
2644233 0
2644256 0
2644550 4
2644811 95
2645243 29
2645246 23
2645372 0
2645639 0
2645813 0
2645906 1
2645942 0
2646161 0
2646167 0
2646238 16
2646241 0
2646259 0
2646328 0
2646388 13
2646445 0
2646514 0
2646556 0
2646568 0
2646664 34
2646688 0
2646714 0
2646769 0
2646811 0
2646984 0
2647026 0
2647029 0
2647050 0
2647059 0
2647204 0
2647260 0
2647398 0
2647542 0
2647551 17
2647626 67
2647953 0
2647999 0
2648191 0
2648209 2
2648411 0
2648524 0
2648665 0
2648896 4
2648923 0
2649052 26
2649083 0
2649255 0
2649261 0
2649288 0
2649477 0
2649608 0
2649639 11
2649769 0
2649794 0
2649921 0
2649969 0
2650078 0
2650400 0
2650816 0
2650852 0
2650858 0
2650921 17
2651162 0
2651189 0
2651196 0
2651254 0
2651305 0
2651359 0
2651444 0
2651677 6
2651692 42
2651761 0
2651767 0
2651812 55
2651875 0
2651900 14
2651920 0
2652013 8
2652057 0
2652106 0
2652392 0
2652428 0
2652530 0
2652554 0
2652870 0
2653015 0
2653255 0
2653279 0
2653330 32
2653342 0
2653627 30
2653630 5
2653657 8
2653849 0
2653900 40
2653936 0
2654339 0
2654440 9
2654503 45
2654579 0
2654636 29
2654981 0
2655102 0
2655205 0
2655215 135
2655272 0
2655377 63
2655446 96
2655457 128
2655473 0
2655604 0
2655811 114
2655824 0
2655840 80
2655856 11
2655943 0
2656113 17
2656203 32
2656334 83
2656397 34
2656460 0
2656577 6
2656673 7
2656712 0
2656915 5
2656966 2
2656984 56
2656993 106
2657009 75
2657050 61
2657170 39
2657185 0
2657248 0
2657265 0
2657311 39
2657416 0
2657579 0
2657769 9
2658144 0
2658249 65
2658341 0
2658650 47
2658665 30
2658693 0
2658747 0
2658831 111
2658888 43
2659084 0
2659114 0
2659236 112
2659266 9
2659401 0
2659614 0
2659659 0
2659677 0
2659769 30
2659881 0
2659887 0
2659934 36
2659938 106
2660081 0
2660257 73
2660366 0
2660438 0
2660449 0
2660535 0
2660991 0
2661239 0
2661267 0
2661389 0
2661403 3
2661599 0
2661665 8
2661752 0
2661761 5
2661842 0
2661858 0
2662229 16
2662248 0
2662535 21
2662598 16
2662622 0
2662649 0
2662703 0
2662742 0
2663028 0
2663199 0
2663328 0
2663355 0
2663595 0
2663881 7
2663961 0
2664146 0
2664364 0
2664378 49
2664410 46
2664485 0
2664707 16
2664719 0
2664743 33
2664808 0
2664878 25
2664966 0
2665070 1
2665258 0
2665291 0
2665395 0
2665400 0
2665412 0
2665419 0
2665426 0
2665573 6
2665579 31
2665816 0
2665837 32
2665863 0
2666134 0
2666172 89
2666453 0
2666480 0
2666486 0
2666522 0
2666699 0
2666705 0
2667266 0
2667392 0
2667515 0
2667533 0
2667682 0
2667893 0
2667947 0
2667995 67
2668041 0
2668459 0
2668641 53
2668664 0
2668747 0
2668902 0
2669010 0
2669060 0
2669151 0
2669163 0
2669175 0
2669242 0
2669413 0
2669434 0
2669452 21
2669566 0
2669731 0
2669749 0
2669821 10
2669905 0
2670103 0
2670292 0
2670330 0
2670681 0
2670814 0
2671179 0
2671257 8
2671567 2
2671640 0
2671771 0
2671795 15
2671832 0
2671896 0
2671981 38
2672080 90
2672140 0
2672204 0
2672257 0
2672386 20
2672388 14
2672614 0
2672800 0
2672992 0
2673148 17
2673319 0
2673361 0
2673402 0
2673569 1
2673695 26
2674037 0
2674043 0
2674129 0
2674142 45
2674294 28
2675104 15
2675215 0
2675263 19
2675461 63
2675536 32
2675638 0
2675707 55
2676138 0
2676165 0
2676204 0
2676516 0
2676576 0
2676630 0
2676639 0
2676717 68
2676855 18
2677113 24
2677230 33
2677335 0
2677348 2
2677455 0
2677500 0
2677536 119
2677542 114
2677649 0
2677729 24
2677789 7
2677870 0
2677874 5
2677894 0
2677975 0
2677981 0
2677986 0
2678017 0
2678138 0
2678307 112
2678349 0
2678376 0
2678619 0
2678646 6
2678658 0
2678733 53
2678790 0
2678829 5
2678892 0
2678912 57
2679060 0
2679081 0
2679222 0
2679258 0
2679309 4
2679417 25
2679426 0
2679541 92
2679601 16
2679630 0
2679742 0
2680033 25
2680216 0
2680518 0
2680790 0
2680992 0
2681061 0
2681184 55
2681376 0
2681484 0
2681581 0
2681689 0
2681984 53
2682095 76
2682149 0
2682386 87
2682401 0
2682413 0
2682420 14
2682660 0
2682684 0
2682897 0
2682983 0
2683500 1
2683569 0
2683626 8
2683641 0
2683719 3
2683939 0
2683967 0
2684038 24
2684080 0
2684089 0
2684335 0
2684422 0
2684452 0
2684548 1
2684587 0
2684635 36
2684674 0
2684772 1
2684778 0
2684791 0
2685009 0
2685037 19
2685117 0
2685654 289
2685736 0
2685819 0
2686113 0
2686409 0
2686615 0
2686795 42
2686830 0
2686994 0
2687079 35
2687131 0
2687657 6
2687707 0
2687747 0
2687754 0
2687770 0
2687805 8
2688050 0
2688124 0
2688159 0
2688171 0
2688433 0
2688556 0
2688697 13
2688728 8
2688745 11
2688841 0
2688848 18
2688939 0
2689089 0
2689204 0
2689243 0
2689363 11
2689534 13
2689619 11
2689687 0
2689816 40
2689837 64
2689861 0
2690034 33
2690583 4
2690739 10
2690813 0
2690914 0
2690984 0
2690999 0
2691206 21
2691260 0
2691625 24
2691662 24
2691698 152
2691770 0
2691815 38
2691845 5
2691876 0
2691941 0
2691983 0
2692073 0
2692127 61
2692147 115
2692188 0
2692218 0
2692358 2
2692524 18
2692542 0
2692566 0
2692788 61
2692818 157
2692857 0
2692935 3
2692989 43
2692996 39
2692998 51
2693138 6
2693184 7
2693207 0
2693245 28
2693325 0
2693338 0
2693413 0
2693444 0
2693634 0
2693743 0
2693796 0
2693817 0
2693832 0
2694200 0
2694297 0
2694513 0
2694658 0
2694789 0
2694920 1
2695024 0
2695078 0
2695206 0
2695294 0
2695321 49
2695336 14
2695455 4
2695755 15
2696128 0
2696171 0
2696198 0
2696489 0
2696588 0
2696871 1
2696952 6
2697256 0
2697321 37
2697377 14
2697431 0
2697729 27
2697750 24
2697948 0
2697962 5
2697976 53
2697990 0
2698074 0
2698136 0
2698214 0
2698799 0
2698828 0
2699021 24
2699105 0
2699288 0
2699416 103
2699443 0
2699659 0
2700088 0
2700202 0
2700272 0
2700315 0
2700374 0
2700486 0
2700634 0
2700645 10
2700656 0
2700669 0
2700892 11
2700896 1011
2701131 0
2701267 1
2701334 8
2701591 0
2701612 0
2701759 35
2701789 168
2701827 0
2702059 21
2702065 38
2702128 4
2702226 0
2702522 0
2702624 65
2702852 8
2702880 17
2702959 23
2702984 0
2703037 0
2703069 0
2703096 0
2703216 0
2703243 0
2703278 0
2703288 0
2703342 0
2703351 0
2703375 0
2703393 0
2703459 0
2703498 0
2703501 0
2703519 0
2703552 0
2703663 0
2703741 0
2704020 0
2704059 0
2704281 0
2704350 0
2704752 0
2704934 0
2704980 0
2705121 0
2705127 126
2705249 0
2705297 0
2705726 7
2705793 0
2705893 0
2705902 0
2706056 0
2706212 0
2706405 0
2706441 0
2706607 0
2706817 0
2706976 0
2707003 0
2707285 0
2707340 0
2707537 0
2707560 47
2707577 0
2707662 2
2707704 0
2707735 0
2707869 0
2707888 0
2707925 0
2707936 36
2707983 0
2707987 0
2708039 0
2708049 0
2708060 0
2708105 0
2708247 0
2708826 0
2708830 0
2709004 0
2709226 0
2709292 0
2709454 0
2709480 0
2709724 0
2709745 0
2709985 0
2710272 0
2710305 0
2710477 0
2710480 0
2710492 0
2710546 0
2710650 0
2710756 0
2710780 0
2710816 0
2710839 0
2710914 0
2710995 0
2710998 0
2711037 0
2711259 0
2711294 0
2711456 0
2711649 0
2711756 0
2711852 0
2712065 0
2712281 0
2712312 0
2712468 53
2712582 0
2712612 0
2712873 10
2712924 136
2713604 0
2713907 0
2714455 60
2714472 0
2714542 0
2714726 0
2714880 0
2714902 0
2714928 0
2715213 0
2715249 0
2715570 0
2715594 0
2715603 0
2715765 10
2716071 0
2716074 2
2716095 0
2716101 0
2716150 29
2716261 6
2716445 0
2716483 0
2716781 16
2716808 11
2716904 0
2716958 57
2717161 0
2717180 6
2717246 0
2717393 0
2717631 23
2717770 0
2717783 0
2717892 0
2718096 0
2718180 27
2718278 0
2718412 0
2718519 0
2718544 56
2718587 0
2718727 0
2718785 0
2718857 0
2718928 0
2718959 7
2719043 0
2719094 0
2719148 53
2719167 27
2719241 0
2719268 0
2719509 0
2719544 13
2719580 10
2719639 0
2719801 0
2719888 0
2719909 0
2719953 0
2720113 0
2720209 0
2720221 45
2720302 0
2720455 0
2720476 0
2720545 19
2720659 14
2720662 39
2720665 57
2720986 0
2721237 0
2721348 0
2721456 0
2721573 38
2721660 0
2721866 0
2722004 39
2722052 0
2722107 29
2722259 0
2722286 24
2722310 11
2722343 107
2722535 1
2722601 17
2722636 0
2722640 2
2722667 0
2722811 60
2722952 0
2723099 41
2723436 0
2723458 0
2723549 45
2723569 0
2723646 2
2724181 52
2724253 0
2724711 18
2724749 87
2724786 0
2724846 1
2725164 0
2725596 0
2725749 0
2725764 41
2725806 11
2725857 0
2725974 92
2726005 7
2726021 34
2726040 102
2726043 25
2726118 0
2726145 1
2726217 0
2726280 0
2726316 0
2726331 1
2726628 8
2726664 0
2726692 0
2726709 0
2726753 0
2726770 11
2726823 6
2726840 2
2726928 22
2726957 0
2726991 16
2727023 13
2727072 0
2727099 68
2727174 28
2727332 0
2727513 25
2727516 26
2727524 26
2727662 49
2727729 0
2727759 47
2727768 0
2727872 82
2727942 12
2728053 40
2728097 64
2728130 30
2728136 0
2728216 4
2728248 14
2728364 0
2728544 0
2728550 20
2728658 0
2728664 0
2728769 0
2728904 0
2728961 19
2728982 0
2729015 0
2729051 0
2729074 0
2729081 0
2729117 61
2729129 0
2729223 0
2729281 0
2729377 0
2729567 0
2729683 0
2729695 0
2730108 0
2730134 0
2730294 9
2730441 50
2730443 0
2730512 0
2730528 0
2730548 5
2730585 65
2730686 0
2730699 0
2730795 3
2730808 0
2730860 0
2730929 0
2731284 0
2731310 1
2731416 0
2731568 0
2731592 6
2731697 28
2732177 0
2732202 0
2732216 0
2732615 50
2732672 0
2732729 14
2732804 0
2733098 0
2733182 6
2733248 0
2733258 0
2733459 0
2733696 0
2733795 25
2733863 12
2733942 0
2733994 23
2734004 0
2734032 14
2734060 63
2734065 0
2734267 0
2734388 0
2734583 0
2734730 0
2734757 0
2734823 0
2734916 0
2735048 0
2735066 34
2735160 0
2735194 0
2735214 0
2735356 0
2735383 0
2735430 145
2735613 173
2735670 45
2735673 45
2735781 0
2735883 0
2735889 75
2735993 57
2736046 22
2736131 0
2736159 0
2736186 0
2736260 0
2736270 0
2736293 0
2736395 0
2736500 0
2736674 0
2737055 0
2737073 0
2737088 0
2737214 0
2737484 0
2737496 0
2737511 0
2737625 0
2737805 0
2738030 0
2738163 0
2738652 59
2738661 8
2738859 14
2738862 73
2739080 0
2739138 0
2739462 58
2739471 17
2739514 0
2739516 79
2739708 20
2739807 0
2739869 0
2739887 0
2739968 0
2740047 80
2740073 0
2740128 0
2740617 0
2740640 0
2740647 0
2740834 1
2740990 0
2741062 0
2741293 0
2741407 165
2741491 4
2741509 56
2741599 0
2741668 0
2741704 7
2741908 36
2741969 0
2741981 0
2742012 9
2742032 0
2742165 5
2742198 2
2742263 8
2742367 0
2742398 31
2742571 0
2742595 0
2743101 9
2743314 0
2743320 0
2743331 82
2743341 0
2743367 0
2743378 0
2743521 0
2743612 19
2743634 0
2743737 0
2743762 0
2743790 0
2743835 4
2743868 4
2743947 0
2744098 1
2744225 0
2744367 47
2744399 21
2744538 0
2744571 0
2744670 12
2744697 1
2744709 20
2744837 8
2745075 60
2745261 14
2745596 0
2745621 36
2745677 0
2745693 0
2745703 9
2745781 0
2745791 0
2745929 26
2745943 0
2745963 0
2746204 0
2746319 0
2746608 0
2746666 0
2746759 38
2747062 6
2747080 3190
2747086 40
2747136 60
2747319 0
2747349 13
2747388 138
2747391 19
2747424 1
2747431 0
2747458 86
2747568 0
2747756 0
2747872 35
2748013 84
2748079 17
2748085 141
2748130 0
2748151 0
2748191 0
2748469 28
2748615 27
2748753 43
2748892 38
2748930 21
2748991 76
2749018 15
2749090 13
2749135 0
2749237 8
2749344 0
2749387 0
2749438 0
2749573 0
2749576 3
2749600 93
2749778 0
2749797 10
2749827 0
2749886 0
2749923 0
2749986 0
2750097 0
2750274 0
2750307 0
2750358 0
2750442 0
2750496 0
2750538 0
2750544 0
2750568 0
2750605 0
2750637 5
2750845 0
2750923 0
2751060 0
2751091 0
2751138 7
2751201 57
2751257 30
2751308 1
2751398 0
2751450 38
2751560 0
2751674 0
2751683 67
2751770 0
2751849 5
2751891 91
2751894 41
2751933 0
2751957 45
2752008 0
2752041 28
2752072 0
2752081 0
2752152 35
2752190 0
2752240 0
2752329 6
2752441 0
2752579 38
2752591 0
2752593 0
2752659 0
2752681 13
2752863 18
2752888 12
2752900 22
2752970 0
2753179 0
2753186 0
2753224 5
2753400 0
2753426 0
2753434 0
2753496 0
2753564 55
2753638 0
2753683 0
2753728 0
2753760 13
2753784 3
2753811 0
2753860 0
2753984 0
2753992 0
2754008 0
2754022 0
2754042 0
2754138 29
2754141 89
2754168 0
2754263 2
2754453 0
2754563 0
2754994 0
2755018 18
2755177 0
2755348 0
2755357 0
2755519 46
2755899 3
2755905 0
2756038 0
2756066 0
2756195 111
2756223 0
2756234 0
2756271 0
2756293 0
2756453 34
2756483 0
2756552 0
2756621 10
2756864 35
2756996 30
2757092 0
2757206 0
2757221 23
2757251 16
2757254 13
2757258 23
2757530 0
2757656 5
2757704 0
2757731 9
2758547 16
2758571 28
2758634 0
2758682 0
2758724 15
2758735 0
2758757 0
2758811 27
2758859 0
2759254 0
2759338 1
2759362 39
2759427 0
2759575 0
2759695 0
2759749 2513
2759902 0
2759925 0
2759936 0
2759942 5
2759952 21
2760097 55
2760241 171
2760404 0
2760424 0
2760597 0
2760772 79
2760809 0
2760913 0
2760961 0
2761024 0
2761084 0
2761105 0
2761210 0
2761348 0
2761548 0
2761584 0
2761615 0
2761671 0
2761829 0
2761907 0
2761910 0
2761988 0
2762132 0
2762135 0
2762462 0
2762540 0
2762898 2
2763303 4
2763516 3
2763600 0
2763624 0
2763707 4
2764104 0
2764138 2
2764227 18
2764233 36
2764468 0
2764663 188
2764885 21
2764905 35
2764927 0
2765290 0
2765429 0
2765438 64
2765660 0
2765777 209
2765797 9
2765826 0
2765857 0
2765863 77
2765871 0
2765877 0
2765927 0
2765945 0
2766729 0
2766741 0
2766747 0
2766759 0
2766774 0
2766819 0
2766822 0
2766927 0
2767068 0
2767227 0
2767293 0
2767340 0
2767538 0
2767644 0
2767740 0
2767839 0
2767848 0
2767854 0
2768582 19
2768630 0
2768666 1
2768687 0
2768902 3
2768966 0
2769008 0
2769138 0
2769157 8
2769186 0
2769245 0
2769385 0
2769640 0
2769724 0
2769809 78
2769917 33
2770264 0
2770326 247
2770471 28
2770547 93
2770823 55
2770859 12
2770971 0
2771007 0
2771232 0
2771529 0
2771778 0
2771842 9
2772102 0
2772133 0
2772436 0
2772444 0
2772549 0
2772683 58
2772695 22
2772857 0
2773001 0
2773007 48
2773016 35
2773120 4
2773129 0
2773333 68
2773360 22
2773488 9
2773512 0
2773526 65
2773844 30
2773885 66
2774220 0
2774599 0
2774654 35
2774689 0
2774926 0
2774975 0
2775059 0
2775113 0
2775207 3
2775210 0
2775268 0
2775393 0
2775402 0
2775524 0
2775537 13
2775645 16
2775656 0
2775666 32
2775930 0
2776152 0
2776260 0
2776363 0
2776590 0
2776616 3
2776624 52
2776656 31
2776798 1
2776899 0
2776916 19
2776965 0
2777053 9
2777104 13
2777143 0
2777315 0
2777399 17
2777413 0
2777685 20
2777845 62
2777872 25
2777920 10
2777923 6
2778001 12
2778143 0
2778307 22
2778391 0
2778572 0
2778682 0
2778704 0
2778934 0
2778978 0
2779221 0
2779617 0
2779683 0
2779729 60
2779732 0
2779800 0
2779975 0
2780055 121
2780132 5
2780647 0
2780949 0
2780957 0
2781123 0
2781279 0
2781342 3
2781417 0
2781444 0
2781462 0
2781499 0
2781555 0
2781813 14
2781832 0
2781848 0
2781898 0
2781915 0
2781969 0
2782099 0
2782141 0
2782174 0
2782244 0
2782372 0
2782489 9
2782507 16
2782581 0
2782603 0
2782858 5
2782932 0
2783076 0
2783113 0
2783121 4
2783290 0
2783350 0
2783559 0
2783679 49
2783716 0
2784000 0
2784300 0
2784373 0
2784400 0
2784539 44
2784556 0
2784573 0
2784682 0
2784710 20
2784716 0
2784725 0
2785027 0
2785184 0
2785226 0
2785931 0
2785937 0
2785946 0
2785955 2
2786074 0
2786296 0
2786323 0
2786476 0
2786487 0
2786709 0
2786775 29
2786958 0
2787072 0
2787093 0
2787129 0
2787509 0
2787518 0
2787887 0
2787952 0
2788055 0
2788292 53
2788415 0
2788433 2
2788472 0
2788481 4
2788661 12
2788673 0
2788802 8
2788922 20
2789048 0
2789051 0
2789088 0
2789177 0
2789255 0
2789273 58
2789330 10
2789351 10
2789399 0
2789483 28
2789537 0
2789672 38
2789732 4
2789750 0
2789849 0
2789918 0
2790128 5
2790162 0
2790239 0
2790366 0
2790452 0
2790479 0
2790482 0
2790584 6320
2790593 3
2790655 0
2790689 0
2790720 0
2790746 26
2790846 0
2790863 1
2790913 0
2791182 0
2791270 0
2791320 9
2791395 0
2791428 0
2791480 0
2791488 30
2791542 0
2792385 0
2792436 45
2792523 0
2792566 12
2792608 2
2792825 3
2792845 1
2792896 0
2792939 0
2793268 0
2793284 0
2793313 0
2793349 0
2793422 0
2793509 0
2793616 0
2793776 0
2793816 0
2793959 0
2794140 0
2794158 10
2794209 11
2794270 42
2794456 87
2794465 0
2794519 0
2794560 0
2794717 0
2794777 0
2794786 0
2794795 42
2794978 45
2795118 1
2795188 0
2795418 47
2795529 0
2795685 38
2795775 2
2795826 1
2795837 0
2796024 0
2796084 0
2796159 5
2796168 73
2796192 0
2796286 0
2796324 12
2796372 5
2796465 0
2796486 74
2796558 26
2796712 0
2797042 0
2797419 0
2797509 0
2797556 0
2797572 17
2797580 4
2797673 81
2797688 71
2797751 0
2797771 24
2797809 0
2797835 0
2798096 0
2798273 0
2798510 0
2798681 5
2798753 0
2799327 0
2799541 0
2799760 83
2800465 0
2800636 21
2800799 0
2800852 0
2801108 35
2801121 17
2801188 0
2801225 0
2801321 22
2801889 45
2802007 0
2802156 0
2802366 0
2802498 0
2802639 0
2802801 0
2802816 0
2802828 0
2802965 0
2803076 0
2803157 0
2803220 0
2803565 0
2803646 0
2803752 0
2803980 0
2803989 0
2804052 0
2804470 0
2804565 0
2804637 0
2804653 0
2804680 146
2804684 24
2804691 8
2804805 0
2804973 75
2805195 43
2805441 0
2805753 8
2805954 0
2806028 0
2806080 0
2806312 47
2806375 0
2806423 0
2806773 0
2806788 0
2806926 12
2807022 1
2807028 6
2807070 4
2807085 7
2807133 0
2807160 36
2807230 0
2807400 0
2807460 0
2807565 71
2807622 61
2807646 15
2807680 0
2807700 12
2807815 0
2808103 17
2808355 0
2808397 0
2808427 23
2808622 10
2808712 0
2808733 0
2808859 0
2808955 88
2808976 0
2808987 10
2808997 0
2809138 0
2809378 90
2809396 22
2809456 19
2809628 0
2809774 77
2809795 0
2809870 45
2809882 4
2809900 92
2810198 0
2810209 0
2810276 1
2810328 42
2810331 93
2810381 55
2810417 0
2810443 0
2810655 0
2810730 5
2810757 8
2810988 20
2811195 20
2811252 18
2811303 0
2811438 0
2811864 55
2811876 69
2811900 0
2811912 3
2811924 0
2811981 0
2812011 0
2812053 0
2812122 0
2812278 74
2812425 39
2812437 14
2812579 0
2812758 0
2812791 16
2812815 45
2812879 0
2812969 0
2813246 0
2813280 0
2813386 0
2813479 0
2813597 0
2813645 13
2813648 0
2813663 0
2813789 0
2813799 113
2813801 432
2813829 0
2813852 0
2813854 0
2813874 0
2813977 0
2814211 9
2814491 0
2814517 0
2814563 54
2814768 0
2814914 3
2814976 0
2814997 0
2815066 49
2815088 0
2815214 42
2815331 74
2815352 0
2815400 27
2815460 0
2815526 9
2815587 97
2815633 15
2815646 3
2815787 59
2815807 0
2815923 0
2815936 13
2816143 2
2816249 0
2816473 3
2816572 12
2816587 0
2816758 0
2816802 14
2816811 6
2816933 147
2817071 12
2817143 73
2817239 0
2817257 24
2817587 0
2817611 0
2817662 0
2817742 0
2817842 128
2817866 0
2817951 79
2817963 51
2818067 53
2818077 0
2818208 0
2818449 0
2818477 33
2818636 17
2818822 0
2818938 103
2818998 41
2819019 0
2819043 13
2819172 0
2819211 0
2819232 0
2819277 52
2819298 56
2819355 63
2819427 77
2819547 46
2819775 1
2819925 151
2820126 9
2820138 29
2820168 6
2820333 11
2820363 89
2820551 0
2820661 9
2820845 0
2820945 127
2820993 0
2821039 15
2821236 30
2821353 3
2821500 0
2821531 0
2821771 0
2822071 0
2822256 0
2822271 0
2822284 0
2822337 0
2822541 14
2822733 0
2822905 0
2823081 0
2823108 0
2823189 2
2823333 4
2823365 4
2823414 1
2823525 38
2823572 8
2823622 0
2823771 0
2823894 13
2823948 0
2823952 87
2823981 0
2824066 120
2824072 43
2824097 0
2824137 77
2824143 236
2824228 0
2824360 14
2824378 61
2824381 28
2824622 78
2824628 17
2824655 43
2824757 0
2824802 14
2824805 0
2824811 97
2824916 7
2824931 6
2825201 10
2825239 0
2825353 0
2825391 61
2825566 0
2825690 2
2825696 124
2825741 0
2825797 4
2825940 9
2825963 0
2825995 0
2826080 0
2826115 0
2826122 0
2826280 80
2826290 0
2826332 0
2826493 0
2826502 0
2826592 0
2826832 0
2826935 0
2826977 0
2827042 0
2827057 0
2827069 0
2827150 0
2827306 0
2827387 0
2827838 0
2827894 0
2827910 0
2827956 0
2827975 0
2827987 0
2827997 0
2828004 0
2828027 73
2828045 0
2828234 0
2828320 22
2828662 22
2828995 98
2829068 1
2829414 0
2829421 0
2829429 0
2829507 0
2829621 0
2829750 8
2829753 1
2829901 16
2829914 0
2830168 38
2830470 0
2830483 102
2830561 28
2830612 0
2830637 0
2830676 34
2830696 44
2830721 0
2830728 14
2831094 0
2831166 0
2831303 0
2831367 0
2831481 0
2831530 0
2831631 0
2831687 0
2831701 0
2831799 0
2832019 0
2832305 0
2832470 0
2832738 0
2832895 0
2832957 4
2832977 66
2833053 4
2833325 0
2833386 0
2833470 0
2833476 9
2833617 0
2833681 0
2833694 0
2833708 0
2833948 0
2833963 0
2834018 2
2834030 0
2834096 12
2834158 8
2834180 0
2834338 4
2834362 27
2834395 47
2834412 0
2834446 21
2834578 63
2834662 159
2834785 0
2835572 0
2835617 0
2835822 0
2835842 0
2835866 4
2835988 0
2836014 0
2836156 6
2836198 0
2836224 0
2836257 0
2836362 0
2836406 0
2836457 0
2836520 0
2836541 0
2836562 0
2836631 0
2836689 0
2836802 1
2836856 2
2836860 3
2837026 0
2837177 2
2837243 6
2837342 0
2837471 0
2837673 0
2837729 0
2837811 0
2837855 0
2837987 0
2838017 5
2838077 3
2838163 0
2838338 0
2838349 0
2838580 74
2838700 0
2838895 0
2838982 0
2839042 20
2839193 0
2839360 1
2839375 0
2839492 10
2839514 0
2839885 15
2839992 178
2840191 54
2840383 95
2840433 0
2840521 73
2840524 28
2840573 16
2840580 77
2840584 0
2840649 61
2840661 24
2840666 4
2840835 0
2841071 0
2841482 23
2841579 7
2841585 0
2841651 26
2841827 10
2841884 20
2842077 2
2842115 9
2842175 36
2842196 0
2842211 17
2842278 0
2842442 0
2842514 0
2842580 0
2842751 0
2842811 0
2842877 0
2842958 0
2843072 0
2843381 0
2843506 0
2844137 0
2844165 6
2844216 61
2844225 42
2844246 0
2844303 0
2844414 0
2844420 0
2844561 0
2844621 0
2844852 24
2844960 5
2845720 28
2845834 27
2845981 17
2846167 101
2846182 0
2846228 0
2846351 0
2846370 0
2846380 0
2846541 0
2846688 68
2846789 51
2846829 220
2846835 125
2846888 0
2846963 1
2846999 0
2847063 0
2847077 0
2847105 0
2847186 0
2847335 0
2847531 0
2847726 0
2847735 0
2848184 0
2848403 0
2848604 0
2848637 0
2848677 0
2848790 0
2849192 0
2849330 0
2849405 0
2849489 0
2849495 3
2849538 0
2849664 0
2849745 0
2849880 0
2849892 0
2849910 0
2849919 0
2849982 0
2850030 0
2850189 8
2850193 0
2850406 16
2850427 117
2850454 46
2850532 0
2850541 0
2850568 0
2850634 0
2850658 0
2850728 0
2850859 0
2850886 18
2851015 16
2851141 0
2851150 0
2851192 0
2851207 0
2851273 0
2851357 0
2851360 0
2851450 0
2851453 0
2851459 0
2851537 0
2851540 0
2851573 0
2851594 0
2851693 0
2851710 0
2851942 0
2851966 0
2852005 0
2852011 0
2852035 0
2852074 0
2852080 0
2852113 0
2852152 0
2852179 0
2852200 0
2852344 40
2852383 112
2852419 35
2852436 0
2852452 11
2852686 0
2852763 0
2853172 1
2853280 0
2853409 5
2853661 28
2853841 0
2853962 11
2853980 0
2853992 42
2854001 19
2854007 22
2854065 0
2854478 0
2854661 0
2854667 0
2854784 0
2854913 0
2855051 0
2855102 4
2855105 22
2855183 0
2855213 22
2855438 0
2855579 0
2855684 0
2855774 11
2855857 4
2855926 4
2856061 1566
2856148 0
2856208 0
2856376 0
2856467 0
2856479 90
2856566 8
2856578 0
2856620 0
2856926 24
2857120 47
2857374 205
2857378 62
2857396 15
2857555 61
2858156 0
2858239 0
2858286 0
2858408 28
2858537 18
2858600 21
2858630 0
2859239 31
2859292 0
2859828 6
2860092 0
2860313 13
2860339 108
2860349 0
2860392 7
2860848 31
2861112 2
2861463 0
2861556 3
2861601 21
2861653 0
2861992 0
2862022 0
2862068 43
2862175 0
2862328 0
2862382 0
2862516 17
2862556 0
2862757 34
2863274 0
2863292 0
2863487 0
2863545 0
2863614 0
2863790 0
2863862 8
2863879 0
2863898 0
2863909 75
2863913 20
2863933 0
2864004 0
2864102 0
2864289 0
2864355 4
2864529 2
2864799 0
2865030 11
2865105 0
2865126 22
2865242 0
2865393 0
2865435 0
2865536 0
2865675 11
2865684 62
2865728 0
2865771 0
2865958 0
2866114 0
2866119 26
2866126 0
2866218 0
2866236 39
2866407 0
2866419 30
2866616 0
2866635 72
2866648 0
2866695 126
2866785 0
2866829 0
2866928 0
2867016 81
2867237 0
2867389 0
2867401 128
2867497 32
2867605 0
2867641 0
2867761 102
2867987 14
2868005 0
2868038 0
2868101 0
2868226 30
2868318 0
2868398 46
2868777 0
2868937 0
2868939 91
2868958 0
2869034 0
2869070 0
2869267 0
2869299 0
2869311 0
2869332 37
2869486 15
2869547 61
2869572 0
2869677 1
2869838 65
2869874 0
2869931 38
2870003 11
2870129 7
2870216 1
2870607 97
2870627 0
2870632 0
2870636 0
2870652 97
2870734 0
2870749 0
2870791 0
2871153 6
2871561 0
2871747 0
2871817 26
2871872 0
2871906 0
2871914 0
2872226 32
2872229 5
2872445 17
2872481 0
2872534 0
2872747 0
2872750 21
2872763 0
2872799 34
2872840 0
2873055 0
2873081 33
2873251 0
2873303 3
2873392 26
2873679 0
2873686 0
2874092 0
2874146 31
2874198 9
2874293 106
2874375 0
2874448 0
2874629 0
2874654 0
2874660 0
2874781 0
2874814 0
2874832 2
2874892 0
2874958 0
2875006 0
2875033 0
2875075 0
2875090 0
2875172 0
2875181 0
2875263 0
2875288 0
2875411 7
2875414 0
2875525 0
2875545 0
2875561 54
2875582 10
2875609 0
2875716 0
2875843 15
2876134 32
2876149 51
2876163 0
2876182 0
2876328 0
2876349 58
2876666 0
2876692 0
2876751 0
2876944 42
2877225 0
2877266 10
2877454 0
2877547 32
2877580 50
2877633 0
2877734 0
2877758 0
2877928 0
2877989 0
2877993 0
2878023 2
2878076 0
2878293 0
2878452 0
2878479 0
2878506 0
2878527 0
2878632 0
2878779 0
2878877 0
2879095 26
2879130 0
2879235 0
2879249 0
2879258 20
2879261 10
2879326 4
2879523 0
2879649 0
2879703 0
2879770 0
2879858 0
2879912 0
2880013 46
2880156 0
2880202 0
2880243 10
2880253 0
2880326 0
2880336 25
2880359 17
2880402 4
2880441 0
2880448 0
2880456 0
2880463 0
2880538 73
2880577 0
2880621 0
2880673 0
2880725 0
2880769 6
2880778 0
2880786 54
2880841 40
2880872 6
2880877 0
2880889 32
2880907 23
2880940 26
2881024 3
2881135 16
2881175 0
2881196 0
2881312 12
2881339 42
2881567 8
2881595 49
2881666 10
2881669 34
2881744 0
2881756 14
2881885 0
2881930 0
2882046 86
2882175 54
2882193 61
2882215 31
2882277 0
2882280 102
2882354 0
2882358 0
2882364 0
2882373 0
2882381 0
2882475 31
2882484 0
2882523 0
2882581 0
2882600 1
2882741 9
2882772 18
2882786 0
2882826 0
2882871 0
2882960 13
2883096 6
2883134 0
2883214 0
2883269 0
2883319 0
2883325 2
2883360 0
2883393 6
2883400 0
2883426 0
2883439 12
2883487 8
2883507 0
2883543 0
2883583 0
2883638 0
2883640 0
2883728 0
2883739 0
2883746 0
2883758 0
2883779 47
2883781 8
2883797 0
2883860 0
2883888 4
2883999 0
2884036 0
2884092 0
2884098 16
2884108 0
2884131 0
2884144 0
2884147 0
2884196 0
2884229 47
2884247 28
2884260 0
2884279 3
2884305 0
2884313 0
2884326 0
2884372 0
2884374 40
2884411 0
2884447 0
2884456 0
2884458 47
2884491 18
2884503 0
2884506 0
2884516 0
2884593 0
2884596 0
2884647 0
2884674 0
2884686 0
2884690 11
2884710 0
2884785 0
2884827 0
2884912 0
2884920 0
2884963 0
2885086 0
2885108 25
2885149 79
2885161 0
2885216 0
2885332 5
2885342 39
2885411 46
2885459 68
2885540 39
2885648 2
2885807 166
2886010 0
2886066 16
2886079 8
2886097 29
2886358 1
2886496 96
2886526 60
2886605 66
2886625 50
2886714 11
2886901 160
2887060 1
2887168 51
2887249 78
2887297 53
2887366 39
2887376 3
2887492 0
2887547 0
2887559 108
2887600 105
2887694 34
2887802 1
2887961 164
2888148 9
2888237 40
2888257 71
2888336 74
2888366 90
2888504 0
2888765 35
2888783 11
2888796 26
2888852 0
2888903 0
2888914 88
2889003 7
2889112 5
2889141 0
2889196 0
2889199 0
2889325 0
2889329 0
2889347 0
2889389 0
2889407 0
2889443 0
2889548 0
2889558 0
2889641 0
2889653 0
2889669 3
2889679 0
2889703 0
2889707 42
2889719 1
2889753 25
2889778 0
2889788 0
2889816 6
2889836 0
2889838 0
2889843 5
2889853 0
2889882 0
2889983 0
2889992 0
2890001 0
2890066 0
2890129 0
2890141 0
2890144 0
2890175 0
2890188 53
2890190 0
2890201 3
2890251 11
2890326 0
2890348 5
2890378 0
2890407 10
2890477 84
2890516 0
2890537 0
2890568 0
2890595 32
2890624 8
2890657 77
2890695 0
2890862 122
2890942 0
2891233 193
2891557 25
2891677 206
2891698 3
2891839 41
2891941 171
2892144 8
2892177 38
2892306 25
2892312 203
2892331 1
2892414 117
2892451 158
2892478 1
2892561 89
2892674 53
2892808 27
2892833 0
2892845 1
2892873 0
2892890 40
2892952 5
2893025 74
2893148 16
2893178 10
2893505 103
2893528 19
2893672 16
2893687 0
2893713 7
2893826 24
2893903 0
2893956 0
2893989 0
2894002 29
2894047 0
2894199 77
2894272 0
2894317 11
2894339 0
2894364 0
2894408 24
2894411 47
2894425 6
2894477 9
2894619 0
2894725 6
2894878 0
2894912 11
2895015 84
2895138 0
2895147 28
2895197 0
2895319 0
2895323 0
2895363 0
2895419 0
2895593 0
2895605 0
2895655 0
2895689 0
2895845 0
2896058 0
2896087 0
2896208 0
2896267 6
2896286 0
2896361 0
2896400 21
2896588 0
2896733 27
2896763 37
2896766 135
2896840 1
2896895 23
2896931 0
2897150 0
2897227 0
2897274 28
2897307 0
2897318 57
2897555 2
2897591 0
2897818 6
2897882 0
2897938 0
2897996 0
2898011 0
2898028 0
2898086 0
2898119 0
2898131 20
2898176 60
2898224 0
2898257 0
2898290 343
2898500 0
2898506 38
2898889 0
2899007 0
2899130 0
2899251 0
2899282 68
2899415 0
2899481 23
2899605 173
2899607 19
2899616 54
2899922 16
2900039 6
2900257 0
2900354 0
2900564 0
2900579 0
2900705 10
2900805 0
2901014 0
2901665 0
2901711 0
2901774 62
2901822 0
2901903 1
2902194 28
2902278 4
2902342 0
2902389 0
2902401 38
2902533 13
2902617 0
2902861 0
2902902 0
2903138 0
2903190 0
2903301 67
2903316 0
2903334 18
2903589 5
2903610 37
2903619 1
2903748 0
2903821 0
2903830 0
2903851 0
2903881 0
2903926 0
2904094 0
2904231 0
2904272 0
2904649 0
2904720 0
2904742 0
2904988 0
2905082 0
2905298 3
2905452 0
2905482 0
2905509 0
2905540 0
2905629 142
2905683 3
2905719 0
2905797 0
2905800 0
2906001 13
2906094 0
2906124 0
2906130 0
2906223 0
2906289 0
2906390 0
2906597 0
2906692 8
2906723 12
2906972 0
2906980 0
2907044 14
2907379 0
2907395 0
2907520 0
2908109 0
2908270 8
2908327 6
2908336 0
2908477 0
2908582 0
2908760 57
2909041 0
2909103 0
2909796 26
2909805 32
2909820 0
2909826 0
2909865 0
2909988 0
2910038 13
2910275 2
2910477 0
2910539 0
2910608 0
2910890 0
2910932 0
2910983 0
2911094 0
2911160 0
2911298 0
2911346 0
2911373 43
2911418 9
2911686 0
2911698 0
2911728 0
2911748 0
2911764 0
2911805 0
2911848 0
2911903 4
2911922 0
2912018 0
2912090 0
2912144 80
2912280 0
2912342 0
2912402 0
2912443 0
2912593 0
2912780 0
2912984 0
2913026 0
2913038 0
2913238 0
2913302 0
2913541 0
2913570 99
2913958 10
2914003 42
2914105 5
2914144 0
2914212 0
2914236 0
2914323 0
2914353 0
2914356 0
2914404 0
2914422 0
2914437 0
2914466 0
2914509 0
2914542 0
2914566 0
2914575 0
2914628 3
2914724 9
2914742 40
2914790 15
2915075 0
2915087 63
2915257 15
2915470 0
2915528 0
2915626 21
2916263 0
2916305 0
2916316 0
2916333 0
2916369 0
2916526 0
2916576 0
2916595 0
2916616 0
2916699 0
2916741 0
2916873 8
2916965 0
2917074 0
2917125 0
2917203 13
2917212 0
2917302 8
2917419 0
2917452 0
2917739 0
2918108 0
2918318 0
2918432 0
2918438 0
2918561 0
2918612 0
2918758 0
2918782 7
2918831 0
2918959 0
2918983 0
2919550 0
2919577 0
2919598 0
2919705 27
2919819 4
2920095 0
2920395 0
2920569 0
2920608 5
2920611 0
2920614 0
2920668 0
2920868 0
2920928 0
2921093 0
2921114 0
2921696 0
2921705 3
2921840 0
2921876 0
2921900 0
2921930 0
2922000 0
2922008 0
2922074 0
2922116 0
2922183 0
2922240 0
2922290 0
2922323 0
2922393 0
2922512 0
2922629 0
2922652 7
2922726 0
2923117 66
2923129 0
2923135 7
2923294 0
2923303 74
2923500 0
2923575 0
2923596 0
2923740 19
2923776 0
2924256 31
2924298 15
2924319 33
2924472 0
2924628 0
2924700 4
2924799 5
2924820 0
2924951 51
2925137 40
2925158 0
2925215 0
2925266 0
2925314 14
2925409 0
2925418 52
2925434 0
2925443 5
2925476 0
2925533 0
2925647 0
2925791 0
2925803 0
2925860 1
2925989 1
2926042 17
2926081 14
2926084 0
2926117 13
2926132 1
2926348 0
2926365 0
2926489 0
2926522 0
2926564 0
2926802 5
2926856 0
2927235 14
2927280 0
2927371 0
2927383 0
2927406 0
2927467 0
2927536 5
2927539 0
2927870 8
2927942 6
2928028 20
2928062 0
2928115 50
2928199 0
2928347 40
2928481 29
2928488 0
2928523 0
2928631 4
2928688 10
2928844 0
2928913 22
2928925 0
2928985 0
2929210 0
2929284 8
2929498 0
2929546 0
2929569 0
2929579 47
2929582 5
2929633 0
2929663 0
2929714 2
2929871 19
2929873 0
2930035 0
2930068 2
2930179 0
2930221 0
2930236 4
2930248 69
2930326 17
2930485 34
2930554 0
2930587 3
2930590 29
2930698 0
2930704 2
2930825 56
2930870 1
2930912 25
2930985 0
2931017 0
2931077 0
2931080 0
2931089 0
2931242 0
2931293 12
2931305 0
2931389 1
2931490 0
2931567 0
2931808 0
2931818 6
2931854 0
2931928 0
2931956 0
2932103 0
2932112 0
2932238 0
2932554 0
2932600 0
2932723 0
2932805 0
2932919 0
2933087 7
2933156 11
2933219 0
2933222 38
2933297 0
2933300 0
2933333 0
2933339 0
2933381 0
2933414 0
2933582 8
2933600 0
2933612 36
2933955 0
2934034 0
2934482 0
2934704 0
2934721 0
2934740 0
2934819 0
2934842 0
2934938 0
2934959 0
2934977 0
2935016 3
2935046 0
2935175 0
2935187 0
2935205 9
2935211 0
2935214 0
2935235 0
2935241 0
2935424 0
2935643 0
2935844 0
2935888 0
2935904 0
2935982 0
2935995 13
2936081 0
2936165 0
2936201 0
2936294 0
2936336 1
2936411 0
2936517 2
2936541 0
2936979 0
2937042 0
2937198 3
2937213 0
2937246 6
2937270 0
2937285 46
2937297 0
2937474 52
2937751 0
2937772 0
2937776 0
2937784 0
2937832 0
2937913 0
2937928 0
2937976 70
2938060 0
2938222 0
2938252 0
2938270 0
2938417 0
2938487 18
2938681 0
2938746 9
2938767 0
2939049 11
2939223 0
2939283 0
2939442 0
2939464 0
2939702 84
2939708 0
2939792 0
2939906 10
2939960 48
2939966 0
2940021 0
2940213 1
2940241 0
2940797 0
2941797 0
2941910 0
2942033 0
2942052 0
2942136 0
2942536 0
2942755 18
2942876 0
2943083 0
2943134 0
2943161 0
2943260 0
2943395 7
2943398 0
2943551 21
2943593 0
2944016 12
2944025 0
2944058 0
2944439 73
2944457 0
2944473 90
2944503 12
2944568 0
2944610 0
2944655 50
2944751 0
2945003 0
2945075 0
2945144 1
2945174 0
2945183 0
2945300 0
2945404 0
2945645 0
2945961 24
2946060 19
2946063 0
2946132 0
2946318 0
2946396 0
2946399 0
2946483 7
2946498 0
2946567 5
2946609 0
2946675 18
2946741 0
2946774 17
2946966 5
2947050 0
2947291 0
2947334 0
2947371 37
2947461 0
2947560 0
2947738 2
2947854 0
2947936 25
2947948 0
2947981 9
2947984 56
2948023 18
2948026 11
2948044 0
2948053 0
2948224 0
2948644 33
2948710 0
2948743 0
2948746 0
2948860 31
2948872 0
2948959 0
2949016 8
2949070 4
2949148 9
2949214 71
2949217 4
2949438 22
2949651 10
2949705 14
2949742 0
2949819 0
2949828 0
2949855 4
2950017 24
2950095 0
2950331 0
2950535 0
2950577 0
2950986 0
2951092 0
2951104 2
2951118 0
2951161 82
2951195 3
2951463 0
2951679 0
2951796 27
2951847 5
2951914 0
2952075 0
2952177 0
2952183 12
2952195 32
2952263 9
2952465 0
2952574 0
2952588 0
2952605 0
2952633 0
2952726 7
2952759 6
2952771 0
2952798 10
2952822 0
2952858 42
2953071 0
2953215 0
2953757 0
2953817 17
2953882 0
2953896 25
2954069 7
2954151 0
2954158 15
2954241 0
2954320 0
2954323 25
2954326 0
2954335 0
2954341 0
2954344 0
2954350 0
2954356 0
2954363 0
2954365 0
2954396 0
2954410 0
2954472 5
2954540 211
2954570 4
2954613 0
2954639 0
2954848 0
2954875 0
2954918 0
2955275 0
2955319 0
2955374 0
2955474 20
2955531 0
2955690 44
2955762 177
2955771 38
2955822 0
2955881 0
2955912 0
2955984 0
2955992 0
2956074 21
2956215 41
2956254 0
2956320 16
2956332 0
2956544 0
2956567 0
2956610 6
2956666 0
2956814 0
2957040 0
2957053 17
2957096 0
2957255 0
2957328 0
2957447 0
2957516 0
2957582 0
2957679 0
2957771 28
2957835 0
2957853 0
2957911 51
2957989 112
2957992 136
2958001 0
2958037 31
2958043 32
2958091 0
2958118 47
2958337 0
2958349 2
2958460 4
2958484 4
2958547 0
2958748 0
2958840 0
2958846 0
2958853 6
2958935 0
2958955 9
2959081 0
2959228 1
2959327 42
2959350 0
2959393 0
2959429 1
2959459 0
2959516 0
2959580 4
2959826 0
2959937 0
2960000 0
2960027 0
2960512 0
2960547 0
2960623 6
2960631 0
2960661 0
2960829 10
2960844 0
2961044 0
2961165 0
2961242 0
2961259 0
2961439 28
2961488 0
2961534 6
2961646 0
2961674 0
2961692 0
2961694 0
2961753 0
2961915 34
2962019 0
2962121 0
2962228 0
2962295 17
2962352 16
2962370 0
2962372 0
2962383 0
2962390 0
2962416 1
2962508 19
2962826 0
2962930 0
2962936 0
2962976 18
2963107 0
2963293 0
2963359 0
2963596 0
2963636 0
2963755 13
2964025 40
2964115 51
2964475 0
2964598 0
2964655 0
2964864 0
2964919 0
2965032 0
2965120 8
2965124 6
2965169 21
2965194 93
2965256 0
2965267 0
2965409 0
2965481 0
2965663 0
2965701 0
2965749 0
2965843 0
2965849 1
2965858 0
2965865 10
2965873 39
2965905 27
2966047 0
2966148 0
2966165 34
2966215 0
2966303 9
2966354 18
2966393 0
2966565 0
2966649 12
2966663 0
2966935 17
2967095 14
2967122 62
2967170 13
2967173 2
2967251 11
2967341 0
2967431 0
2967539 0
2967596 0
2967659 0
2967700 2
2967778 44
2967782 0
2967792 0
2967899 0
2967903 0
2968010 0
2968038 0
2968100 0
2968226 0
2968289 48
2968297 37
2968309 23
2968321 0
2968384 0
2968554 0
2968617 0
2968772 0
2968779 0
2968869 0
2968881 0
2968890 0
2968896 0
2968902 0
2969170 0
2969202 0
2969259 0
2969307 0
2969311 0
2969334 0
2969400 0
2969719 11
2969751 0
2969868 0
2969889 28
2970070 0
2970141 0
2970396 0
2970552 3
2970660 0
2970759 0
2970933 0
2971001 0
2971232 22
2971397 0
2971439 11
2971653 0
2971759 0
2971878 45
2971891 29
2971996 0
2972068 4
2972333 0
2972353 9
2972407 0
2972434 0
2972482 0
2972497 0
2972551 0
2972586 5
2972593 28
2972686 0
2972698 47
2972704 0
2972773 1
2972860 127
2972913 0
2972917 0
2972923 0
2972955 0
2972963 0
2972995 0
2973014 12
2973666 0
2973680 11
2973717 0
2973753 0
2973757 0
2973761 0
2973936 0
2973939 13
2973954 0
2974041 41
2974182 11
2974353 0
2974394 0
2974473 0
2974632 5
2974653 0
2974661 0
2974684 3
2974779 0
2974905 0
2974923 64
2974956 0
2975055 5
2975073 0
2975157 0
2975275 0
2975322 2
2975409 0
2975421 0
2975658 0
2975800 0
2976063 0
2976117 13
2976174 0
2976192 23
2976495 9
2976506 0
2976701 0
2976807 0
2976857 0
2976937 0
2977021 0
2977026 0
2977094 0
2977296 0
2977460 0
2977653 20
2977678 0
2977789 18
2977798 0
2977840 0
2977918 0
2978023 0
2978188 0
2978209 31
2978257 41
2978266 22
2978393 5
2978412 0
2978557 0
2979000 0
2979051 7
2979429 93
2979486 0
2979701 2
2979735 4
2979913 0
2979941 6
2980004 0
2980013 42
2980049 93
2980238 0
2980307 64
2980385 128
2980481 26
2980535 54
2980619 0
2980730 63
2980741 0
2981048 0
2981173 44
2981177 83
2981252 0
2981378 44
2981481 0
2981580 6
2981730 0
2981887 0
2981922 0
2982003 5
2982574 0
2982637 0
2982988 0
2983084 23
2983107 0
2983386 0
2983426 0
2983488 0
2983783 0
2984054 61
2984076 106
2984155 0
2984195 4
2984199 11
2984255 26
2984258 0
2984322 0
2984394 40
2984498 0
2984914 0
2984984 0
2985247 47
2985357 0
2985407 0
2985505 26
2985541 0
2985562 0
2985941 0
2985950 4
2986103 20
2986163 0
2986266 0
2986322 0
2986461 0
2986484 0
2986519 0
2986616 9
2986642 0
2986719 32
2986956 0
2987043 45
2987061 0
2987176 0
2987271 0
2987337 0
2987622 26
2987694 8
2987736 10
2987793 121
2987943 59
2988057 0
2988081 0
2988270 0
2988564 0
2988736 0
2988746 46
2988869 0
2989037 0
2989240 0
2989633 2
2989743 0
2989891 0
2989903 0
2990017 0
2990050 0
2990260 12
2990489 37
2990516 0
2990631 11
2990789 0
2990855 0
2990930 0
2991027 0
2991060 0
2991088 39
2991238 0
2991256 0
2991448 71
2991454 4
2991478 113
2991572 0
2991727 37
2992138 51
2992276 26
2992372 0
2992495 0
2992615 1
2992741 11
2992756 0
2992803 0
2992941 0
2993004 0
2993067 0
2993166 0
2993277 0
2993343 13
2993383 0
2993388 0
2993403 0
2993416 0
2993465 0
2993751 0
2993754 0
2993859 0
2993904 0
2993979 0
2994057 0
2994096 0
2994138 0
2994274 0
2994324 0
2994335 0
2994354 0
2994396 0
2994423 0
2994465 0
2994504 0
2994507 0
2994567 0
2994609 0
2994615 0
2994684 0
2994756 0
2994771 0
2994774 0
2994807 0
2994912 0
2995017 0
2995113 0
2995160 0
2995188 0
2995583 26
2995709 0
2995727 0
2995733 0
2995763 0
2995857 0
2996074 0
2996119 0
2996140 0
2996503 0
2996676 0
2996823 0
2996898 0
2996957 0
2997009 0
2997018 0
2997192 0
2997240 0
2997258 0
2997522 0
2997606 0
2997693 0
2997712 0
2997835 0
2997871 0
2998096 0
2998237 0
2998276 0
2998483 0
2998664 0
2998693 0
2998726 0
2998765 0
2998920 0
2998959 0
2999037 0
2999322 0
2999398 4
2999655 2
2999724 0
2999793 0
2999800 0
2999857 0
2999916 0
2999924 0
2999927 0
2999945 0
2999958 0
2999975 5
3000102 0
3000304 8
3000340 126
3000553 121
3000583 0
3000778 20
3000837 0
3000889 6
3000949 27
3001081 0
3001120 37
3001471 24
3001603 2
3001669 0
3001714 102
3001977 18
3002328 0
3002466 18
3002504 0
3002645 0
3002658 0
3002772 0
3002781 0
3002907 0
3003086 0
3003093 0
3003213 0
3003264 23
3003271 0
3003474 107
3003526 58
3003547 99
3003598 98
3003683 0
3003729 0
3003926 2
3004060 0
3004095 0
3004297 27
3004423 16
3004525 0
3005191 2
3005293 2
3005389 3
3005457 0
3005555 0
3005694 12
3005701 0
3006105 0
3006209 0
3006276 0
3006415 0
3006486 0
3006806 0
3006817 59
3006858 18
3006916 0
3006931 60
3007013 0
3007193 0
3007227 24
3007258 93
3007356 0
3007374 19
3007416 0
3007521 3
3007632 24
3007680 0
3007749 0
3007857 0
3007872 28
3007935 0
3007972 0
3008159 24
3008171 0
3008389 9
3008408 38
3008555 31
3008651 3
3008798 0
3008836 77
3008855 0
3008884 31
3009181 0
3009256 0
3009337 8
3009367 0
3009373 36
3009538 3
3009922 0
3009952 0
3010165 0
3010186 0
3010225 0
3010227 30
3010616 0
3010756 0
3010768 0
3010798 0
3010804 0
3010810 9
3010816 46
3010834 15
3010984 26
3011041 78
3011529 35
3011537 11
3011580 0
3011597 7
3011609 0
3011809 0
3011815 0
3011844 0
3012051 0
3012216 0
3012400 0
3012532 0
3012774 0
3012789 8
3013104 29
3013110 18
3013164 4
3013305 9
3013467 61
3013605 0
3013632 4
3013761 0
3013815 11
3013854 0
3013905 30
3014030 0
3014061 41
3014083 6
3014119 171
3014122 8
3014191 0
3014366 0
3014431 5
3014564 0
3014651 0
3014699 0
3014883 0
3015210 0
3015260 0
3015422 0
3015456 4
3015512 0
3015533 0
3015586 0
3015600 29
3015618 2
3015705 0
3015801 0
3016053 1
3016086 9
3016215 123
3016305 16
3016329 0
3016356 55
3016383 0
3016479 0
3016518 6
3016602 11
3016710 0
3016722 0
3016824 0
3016830 0
3016908 0
3017058 0
3017199 0
3017364 46
3017403 1
3017676 4
3017700 0
3017737 0
3017805 0
3017925 7
3017946 0
3017952 56
3017963 0
3018057 0
3018105 16
3018108 167
3018153 51
3018156 0
3018204 0
3018225 0
3018255 34
3018321 0
3018510 0
3018618 0
3018780 3
3018819 11
3018858 0
3018990 0
3019142 0
3019188 14
3019293 3
3019395 0
3019558 0
3019578 0
3019585 0
3019615 0
3019618 0
3019628 0
3019632 0
3019739 0
3019747 0
3019750 0
3019756 0
3019914 0
3020048 84
3020065 0
3020491 45
3020543 0
3020580 4
3020650 69
3020661 126
3020691 0
3020758 0
3020930 0
3020964 0
3021051 5
3021093 0
3021288 91
3021294 101
3021421 0
3021438 4
3021703 45
3022102 0
3022120 27
3022156 2
3022207 0
3022363 303
3022372 17
3022518 79
3022543 0
3022623 0
3022738 8
3022759 79
3022934 17
3022977 0
3023001 0
3023182 34
3023247 1311
3023311 17
3023352 42
3023434 0
3023470 0
3023474 0
3023700 0
3023746 0
3024031 0
3024322 0
3024400 0
3024607 0
3024730 0
3024742 0
3024745 0
3024802 0
3024829 0
3024838 0
3024858 0
3024879 0
3025042 0
3025144 0
3025258 0
3025382 0
3025430 0
3025853 0
3025868 0
3025877 0
3025937 0
3026009 0
3026255 0
3026267 0
3026512 0
3026531 0
3026579 0
3026656 3
3026683 2
3026758 6
3026842 0
3026866 0
3026965 0
3027049 0
3027055 0
3027247 0
3027445 4
3027730 0
3027931 12
3027970 0
3028096 13
3028135 2
3028514 0
3028526 19
3028734 14
3028761 0
3028934 28
3029043 1
3029079 6
3029133 16
3029238 62
3029516 0
3029577 0
3029628 18
3029712 2
3029724 28
3029814 0
3029874 140
3029892 0
3029901 37
3029991 0
3030015 0
3030153 0
3030243 0
3030277 0
3030573 0
3030594 0
3031161 0
3031170 0
3031528 1
3031570 8
3031756 60
3031819 0
3031885 14
3031916 4
3032200 0
3032245 0
3032359 23
3032392 2
3032595 0
3032601 21
3032646 102
3033054 0
3033173 0
3033290 79
3033313 8
3033321 137
3033387 52
3033503 0
3033512 0
3033544 13
3033561 0
3033703 0
3034045 0
3034146 0
3034149 0
3034200 0
3034227 0
3034294 0
3034422 0
3034563 0
3034590 23
3034614 0
3034740 0
3034809 0
3035273 0
3035426 19
3035449 0
3035582 0
3035594 40
3035627 0
3035699 0
3035705 0
3035785 0
3035795 0
3035879 0
3035995 0
3035999 44
3036016 0
3036139 0
3036217 0
3036325 6
3036658 18
3036820 6
3036928 0
3037028 0
3037438 0
3037574 66
3037578 12
3037613 0
3037625 0
3037691 0
3037761 0
3038200 0
3038209 0
3038233 8
3038240 0
3038354 0
3038407 0
3038419 0
3038485 1
3038647 0
3038842 0
3038884 0
3038965 31
3038994 0
3039061 0
3039235 1
3039262 0
3039331 0
3039370 0
3039385 0
3039403 0
3039496 0
3039682 0
3039751 61
3039850 2
3040024 0
3040048 0
3040081 0
3040090 0
3040102 0
3040285 0
3040312 0
3040381 0
3040420 0
3040435 0
3040453 0
3040549 0
3040729 0
3041229 10
3041400 22
3041415 66
3041672 0
3041707 13
3041782 0
3041785 0
3041912 0
3041984 0
3042074 0
3042194 0
3042215 0
3042239 0
3042401 0
3042593 0
3042617 0
3042653 0
3042656 0
3042709 0
3042728 0
3042950 0
3043007 0
3043136 0
3043223 7
3043306 1
3043348 0
3043405 0
3043449 85
3043491 0
3043655 0
3043746 0
3043749 0
3044115 19
3044322 0
3044333 7
3044393 31
3044529 0
3044859 0
3044926 0
3045085 0
3045095 0
3045156 0
3045177 91
3045340 35
3045509 0
3045559 24
3045589 0
3045646 0
3045655 6
3045712 11
3045859 0
3045881 0
3045973 0
3046072 16
3046142 0
3046289 0
3046395 0
3046660 0
3046899 5
3047019 0
3047028 0
3047164 0
3047170 0
3047199 17
3047234 0
3047246 0
3047288 0
3047462 0
3047474 45
3047531 70
3047576 0
3047579 15
3047622 0
3047696 0
3047813 75
3047852 0
3047891 38
3047909 0
3047939 0
3047984 0
3048017 0
3048029 139
3048032 78
3048417 0
3048540 0
3048573 32
3048587 0
3048619 0
3048687 48
3048698 0
3048711 0
3048832 27
3048856 11
3048871 113
3048874 58
3048907 0
3048922 0
3048928 122
3049111 0
3049183 0
3049201 0
3049285 0
3049323 19
3049470 0
3049533 0
3049607 25
3049644 45
3049664 0
3049770 0
3049833 43
3049911 0
3050161 4
3050177 0
3050267 0
3050339 64
3050441 79
3050485 74
3050519 5
3050531 0
3050543 0
3050551 0
3050903 11
3050907 3
3050956 0
3051101 0
3051248 0
3051344 0
3051365 0
3051508 0
3051527 0
3051591 0
3051617 0
3051685 0
3051719 0
3051748 0
3051758 0
3052017 0
3052087 0
3052177 0
3052184 0
3052186 21
3052402 0
3052498 0
3052539 0
3053093 0
3053153 0
3053216 0
3053301 8
3053352 0
3053451 0
3053478 10
3053807 0
3053818 0
3054078 0
3054252 0
3054279 0
3054297 5
3054384 0
3054546 4
3054576 0
3054723 0
3054783 6
3054795 0
3054870 175
3054945 0
3054972 9
3055022 0
3055044 0
3055150 0
3055243 0
3055245 0
3055305 0
3055415 0
3055488 7
3055587 3
3055809 0
3055833 0
3055998 2
3056028 9
3056617 0
3056644 0
3056671 6
3056809 0
3056830 46
3056872 13
3057018 0
3057109 0
3057268 0
3057280 0
3057295 13
3057299 89
3057310 0
3057489 0
3057493 0
3057501 0
3057503 0
3057507 0
3057509 0
3057521 0
3057556 0
3057651 53
3057972 0
3058218 0
3058260 14
3058620 0
3058761 0
3058935 0
3059008 0
3059596 0
3059851 31
3059884 0
3059911 0
3059950 0
3060231 7
3060265 0
3060321 29
3060456 0
3060663 0
3060825 0
3060891 12
3061097 0
3061359 11
3061578 10
3061638 0
3061729 0
3061848 125
3061857 0
3061891 0
3061967 0
3061988 0
3062088 0
3062109 0
3062211 0
3062304 21
3062320 29
3062334 30
3062388 0
3062442 99
3062502 33
3062592 0
3062601 0
3062712 14
3062783 1
3062907 3
3062943 44
3062946 11
3063135 0
3063289 22
3063344 0
3063355 0
3063379 0
3063910 0
3064159 0
3064776 0
3064791 0
3064839 0
3064889 0
3064986 0
3065025 5
3065142 24
3065146 9
3065194 0
3065278 2
3065308 28
3065347 0
3065467 0
3065576 0
3065845 0
3065875 0
3066103 14
3066328 0
3066331 39
3066335 0
3066481 0
3066535 0
3066601 0
3066655 0
3066679 23
3066727 0
3066733 46
3066913 16
3067207 0
3067276 16
3067288 0
3067325 0
3067379 0
3067467 0
3067577 0
3067598 4
3067721 48
3067768 0
3067793 7
3067817 34
3067898 0
3068103 0
3068199 0
3068278 23
3068389 0
3068629 0
3068653 104
3068707 0
3069118 0
3069289 19
3069337 0
3069424 2
3069451 0
3069538 92
3069547 54
3069661 27
3069760 21
3069763 50
3069784 0
3069799 0
3069946 0
3070264 1
3070281 16
3070290 0
3070304 0
3070363 18
3070400 0
3070772 0
3070778 0
3070964 0
3071027 0
3071030 0
3071048 0
3071183 0
3071216 0
3071294 0
3071333 0
3071435 0
3071825 0
3071872 0
3071972 0
3072216 7
3072279 41
3072438 1
3072477 0
3072561 22
3072609 0
3072648 49
3072699 0
3072866 6
3073025 5
3073087 0
3073118 3
3073193 31
3073270 0
3073669 0
3073683 0
3073929 0
3073948 4
3073960 46
3074066 0
3074077 29
3074168 0
3074176 306
3074180 68
3074206 0
3074407 0
3074409 0
3074503 1
3074506 14
3074671 11
3074882 0
3074955 3
3074970 66
3074976 3
3075135 0
3075150 0
3075201 0
3075431 0
3075707 0
3075975 0
3075999 0
3076032 0
3076090 0
3076142 0
3076149 0
3076355 0
3076423 0
3076440 0
3076495 0
3076500 0
3076839 0
3076964 0
3077044 13
3077612 0
3077670 0
3077955 0
3078295 67
3078343 0
3078469 14
3078559 0
3078591 0
3078613 8
3078790 5
3078827 0
3078835 0
3078843 28
3078901 0
3079022 3
3079143 0
3079215 0
3079247 19
3079358 0
3079562 0
3079838 0
3079886 0
3079916 3
3079946 0
3080096 0
3080276 0
3080304 0
3080331 1
3080337 19
3080340 64
3080394 0
3080421 0
3080496 0
3080559 6
3080573 0
3080598 0
3080615 0
3080640 4
3080692 0
3080850 0
3081120 0
3081159 0
3081162 4
3081261 0
3081382 0
3081453 0
3081496 0
3081612 0
3081687 34
3081708 2
3081717 0
3081744 25
3081829 0
3081865 0
3081928 0
3082183 0
3082310 0
3082354 19
3082366 0
3082600 0
3082705 3
3083004 0
3083076 0
3083079 0
3083082 0
3083088 0
3083098 0
3083111 0
3083113 0
3083119 0
3083269 17
3083272 12
3083383 6
3083416 7
3083536 0
3083637 0
3083850 0
3083877 9
3084079 14
3084093 48
3084108 239
3084117 18
3084140 19
3084142 0
3084244 0
3084406 41
3084409 0
3084626 0
3084826 36
3084842 1
3084965 7
3085056 0
3085087 31
3085171 0
3085236 0
3085342 0
3085366 13
3085399 0
3085546 0
3085684 16
3085777 65
3085781 0
3085946 0
3085975 28
3086201 0
3086224 0
3086263 7
3086576 0
3086651 0
3086857 9
3086962 0
3087085 0
3087244 0
3087271 72
3087346 25
3087390 0
3087493 10
3087673 0
3087895 0
3087955 0
3088033 0
3088144 0
3088174 2
3088344 36
3088366 2
3088451 0
3088482 17
3088545 2
3088686 73
3088860 0
3088926 0
3089061 0
3089109 0
3089256 0
3089388 0
3089586 0
3089597 0
3089769 0
3089825 20
3089859 0
3089886 41
3089950 0
3090084 0
3090138 0
3090147 0
3090153 0
3090303 0
3090468 14
3090702 0
3090789 8
3091028 0
3091106 9
3091130 1
3091136 0
3091160 63
3091268 0
3091286 0
3091370 0
3091493 0
3091562 39
3091577 0
3091703 0
3091715 0
3091853 146
3091880 0
3091913 1
3091930 0
3091944 0
3091964 0
3092148 3
3092169 0
3092373 0
3092511 0
3092553 802
3092556 58
3092562 12
3092634 0
3092658 0
3092706 65
3092754 0
3092931 0
3093062 8
3093113 16
3093179 11
3093204 0
3093525 28
3093606 61
3094023 0
3094052 16
3094274 53
3094823 0
3094847 0
3094910 1
3095210 13
3095246 0
3095252 0
3095291 0
3095321 11
3095324 1
3095345 0
3095535 0
3095840 11
3095860 0
3095975 0
3096141 0
3096144 0
3096219 0
3096297 0
3096456 105
3096478 16
3096508 25
3096635 21
3096861 0
3097120 6
3097125 54
3097139 0
3097388 0
3097474 0
3097532 0
3097598 0
3097634 0
3097724 0
3097772 0
3097775 0
3097793 0
3097832 0
3097971 0
3097991 0
3098051 0
3098084 0
3098165 0
3098279 0
3098456 0
3098609 0
3098709 0
3098777 0
3098824 0
3099074 0
3099132 0
3099167 0
3099242 0
3099392 0
3099877 0
3099892 0
3099938 11
3100157 0
3100303 0
3100341 0
3100668 0
3100705 0
3100833 0
3101241 0
3101292 4
3101370 0
3101421 0
3101490 0
3101583 0
3101631 1
3101694 0
3101788 0
3101818 0
3102131 0
3102307 0
3102352 0
3102442 0
3102514 8
3102598 0
3102727 33
3102991 0
3103015 0
3103188 0
3103407 0
3103425 0
3103581 0
3103899 0
3103958 0
3104208 0
3104274 0
3104552 0
3104642 0
3104675 0
3104968 0
3105027 0
3105266 0
3105714 0
3105756 0
3105894 0
3105927 0
3106041 0
3106382 20
3106394 0
3106556 0
3106624 57
3106672 7
3106699 6
3106706 0
3106725 0
3106748 0
3106813 4
3106877 0
3106897 0
3107401 0
3107464 0
3107572 0
3107658 12
3107701 28
3107823 0
3107865 0
3107872 0
3107974 0
3108041 0
3108095 0
3108101 0
3108245 0
3108422 0
3108597 0
3109036 0
3109047 0
3109083 0
3109110 0
3109129 0
3109171 75
3109322 0
3109741 16
3109801 12
3109863 0
3110047 0
3110425 0
3110551 1
3110716 0
3110737 39
3110839 8
3110998 0
3111100 51
3111109 17
3111679 0
3111760 0
3111768 0
3111853 1
3111910 0
3111946 41
3112077 30
3112128 0
3112173 51
3112206 0
3112216 0
3112248 0
3112269 0
3112341 0
3112366 0
3112395 0
3112470 0
3112581 0
3112674 15
3112683 0
3112731 0
3112752 8
3112896 0
3112923 99
3113181 0
3113187 10
3113271 0
3113329 0
3113347 0
3113455 7
3113503 0
3113635 0
3113752 1
3113863 12
3113921 33
3114019 63
3114112 0
3114148 42
3114542 41
3114843 55
3114915 43
3115012 11
3115032 0
3115050 76
3115081 0
3115206 0
3115261 12
3115275 0
3115302 5
3115360 0
3115473 14
3115573 0
3115583 0
3115688 1
3115808 0
3116053 0
3116533 0
3116632 0
3116644 0
3116852 35
3116904 0
3117072 0
3117120 0
3117372 0
3117638 0
3117681 0
3118180 0
3118312 0
3118373 9
3118816 0
3118843 0
3118846 0
3118945 0
3119212 0
3119518 0
3119740 0
3119779 0
3119963 0
3120016 0
3120112 0
3120127 0
3120280 0
3120496 0
3120580 0
3120595 0
3120730 0
3120937 0
3121006 0
3121098 0
3121249 0
3121414 0
3121564 0
3121570 0
3121579 0
3121690 0
3121780 0
3121801 0
3121840 0
3122050 0
3122061 0
3122104 0
3122128 0
3122148 0
3122161 0
3122185 0
3122296 0
3122334 0
3122464 0
3122488 0
3122520 0
3122827 0
3122976 0
3123004 0
3123091 0
3123121 0
3123480 0
3123594 0
3123654 0
3123673 0
3123940 0
3123965 0
3124098 4
3124167 9
3124262 2
3124775 11
3125018 0
3125026 0
3125094 29
3125117 0
3125134 0
3125157 0
3125208 0
3125559 0
3125707 0
3125767 0
3125909 0
3126152 0
3126262 0
3126340 0
3126365 0
3126431 0
3126446 0
3126479 0
3126482 3
3126512 2
3126611 0
3126683 0
3126799 0
3127184 0
3127225 0
3127286 0
3127690 0
3127831 0
3127874 0
3127886 19
3127980 18
3127984 0
3128037 0
3128051 0
3128203 0
3128251 0
3128425 0
3128527 0
3128566 0
3128725 0
3128818 0
3128893 0
3128965 0
3129118 0
3129136 0
3129280 0
3129326 7
3129357 0
3129376 8
3129400 2
3129670 39
3129712 0
3129766 0
3130294 0
3130492 18
3130500 838
3130920 0
3130935 2
3131010 3
3131192 0
3131381 55
3131429 6
3131447 0
3131477 0
3131516 0
3131537 0
3131774 2483
3131792 7
3131840 0
3132058 0
3132133 0
3132142 0
3132211 0
3132259 0
3132343 19
3132442 0
3132462 0
3132628 0
3132652 0
3132712 13
3132799 0
3132954 54
3133015 0
3133072 0
3133100 22
3133480 0
3133628 0
3133645 0
3133753 0
3133797 0
3134007 0
3134136 0
3134391 0
3134535 0
3134604 0
3134724 0
3134844 0
3135007 0
3135112 0
3135174 0
3135313 0
3135421 0
3135583 0
3135646 0
3135700 0
3135894 0
3135990 0
3136077 0
3136149 0
3136176 0
3136269 0
3136371 0
3136515 57
3136650 0
3137081 0
3137274 10
3137283 0
3137334 0
3137354 0
3137376 0
3137455 0
3137467 0
3137475 0
3137639 0
3137689 0
3137906 0
3137993 15
3137996 5
3138050 61
3138086 57
3138089 50
3138125 0
3138262 0
3138398 0
3138581 0
3139180 0
3139261 0
3139372 12
3139437 0
3139571 12
3139750 0
3139759 0
3139768 4
3140099 0
3140257 41
3140499 0
3140743 0
3140761 0
3140862 0
3140878 0
3141109 0
3141255 0
3141392 0
3141470 0
3141486 0
3142050 0
3142212 12
3142264 20
3142272 0
3142295 17
3142646 0
3142673 22
3142685 0
3142790 0
3142802 9
3142814 0
3142916 11
3143552 0
3143747 8
3144032 0
3144044 0
3144082 0
3144134 7
3144260 7
3144544 19
3144565 2
3144601 0
3144938 2
3144949 0
3144998 0
3145041 0
3145146 0
3145167 0
3145403 0
3145574 0
3145597 0
3145607 22
3145619 0
3145643 0
3145729 0
3145761 0
3145768 0
3145780 0
3145883 0
3145895 0
3145952 0
3145978 0
3145985 0
3146414 0
3146426 0
3146621 0
3146675 0
3146750 0
3146843 0
3146906 0
3146960 0
3146987 0
3147002 0
3147183 0
3147316 0
3147573 0
3147594 0
3147730 0
3147758 0
3147798 0
3147885 4
3147969 0
3148090 25
3148234 1
3148240 27
3148261 0
3148372 0
3148481 0
3148830 0
3149190 0
3149256 83
3149274 0
3149457 22
3149493 0
3149589 44
3149637 0
3149697 113
3149835 17
3149952 20
3150002 0
3150027 10
3150183 11
3150219 0
3150305 0
3150459 0
3150486 0
3150517 0
3150539 0
3150559 0
3150592 37
3150634 24
3150745 0
3150787 0
3150805 0
3150838 37
3150856 5
3150886 26
3150898 0
3151021 0
3151456 1
3151520 0
3151870 0
3151879 0
3152020 0
3152200 8
3152248 1
3152541 0
3152615 0
3152734 27
3152813 18
3153029 6
3153215 7
3153245 1
3153251 12
3153362 42
3153404 82
3153437 0
3153458 50
3153460 41
3153631 2
3154058 0
3154208 0
3154457 0
3154470 0
3154478 0
3154505 0
3154830 0
3154839 0
3154845 0
3154880 0
3154899 0
3155063 0
3155645 0
3155674 7
3155790 0
3155806 0
3155848 24
3155935 3
3155949 0
3156043 35
3156062 0
3156106 28
3156311 0
3156458 0
3156494 1
3156893 40
3157163 0
3157241 24
3157503 1
3157533 38
3157535 0
3157561 0
3157568 0
3157599 0
3157986 0
3158109 0
3158256 0
3158391 0
3158394 0
3158448 0
3158502 0
3158520 0
3158558 0
3158631 0
3159089 0
3159116 0
3159185 0
3159280 0
3159377 0
3159687 0
3159755 0
3159789 6
3159814 5
3159908 0
3160001 0
3160040 0
3160121 0
3160316 0
3160448 0
3160589 0
3160623 5
3160694 0
3160861 6
3160955 5
3161059 30
3161305 0
3161343 0
3161377 57
3161428 11
3161569 0
3161788 123
3161992 0
3162105 0
3162672 0
3162852 93
3162881 0
3163019 0
3163134 59
3163206 54
3163434 0
3163765 35
3164255 0
3164307 0
3164718 18
3164722 17
3165052 0
3165145 0
3165210 26
3165478 25
3165545 0
3165572 42
3165746 0
3165766 14
3165778 0
3165862 0
3165903 0
3165928 0
3166004 0
3166063 0
3166253 2
3166256 12
3166271 49
3166411 0
3166432 0
3166741 0
3166760 0
3166831 40
3166944 4
3167008 0
3167072 9
3167127 9
3167174 0
3167281 0
3167317 0
3167323 59
3167383 27
3167419 0
3167770 0
3167886 0
3168503 0
3168547 4
3168556 0
3168583 15
3168589 25
3168657 33
3168754 0
3168883 1
3168962 1
3169021 0
3169192 0
3169321 0
3169390 131
3169399 0
3169777 6
3169837 104
3169980 0
3170059 0
3170153 6
3170203 9
3170606 5
3170903 0
3170906 0
3171098 0
3171116 0
3171239 0
3171341 0
3171560 0
3171734 0
3171830 0
3171923 0
3171974 0
3172001 0
3172025 0
3172130 0
3172214 0
3172322 0
3172364 0
3172403 0
3172556 0
3172634 0
3172718 3
3172880 28
3172925 0
3173012 0
3173388 9
3173398 0
3173420 0
3173443 0
3173806 0
3173971 0
3174176 0
3174180 29
3174216 0
3174287 0
3174549 0
3174591 7
3174755 2
3175177 0
3175207 0
3175309 0
3175345 0
3175564 2
3175618 13
3175702 2
3175882 72
3175885 0
3175945 22
3175969 0
3176026 0
3176224 5
3176401 0
3176497 4
3176812 0
3176916 0
3176931 0
3177033 0
3177042 0
3177222 0
3177471 0
3177582 0
3177719 0
3177780 0
3177892 0
3177937 0
3178009 0
3178177 0
3178297 0
3178429 0
3178480 0
3178510 0
3178597 0
3179077 0
3179200 0
3179209 0
3179374 0
3179380 0
3179437 0
3179605 0
3179617 0
3179719 0
3179747 0
3179775 0
3179899 0
3179948 39
3179991 0
3180006 0
3180082 11
3180094 1
3180097 17
3180126 0
3180199 0
3180541 0
3180553 0
3180733 0
3180745 0
3180817 0
3180874 0
3180931 0
3180994 0
3181057 0
3181071 70
3181191 77
3181449 3
3181527 0
3181695 0
3181713 0
3181726 0
3181779 46
3181809 15
3181818 0
3181941 94
3181959 160
3182043 15
3182099 74
3182306 7
3182402 0
3182595 1
3182636 14
3182765 9
3182879 0
3183084 16
3183112 0
3183486 0
3183585 0
3183749 4
3183891 0
3183900 0
3184113 1
3184172 0
3184175 22
3184364 0
3184424 0
3184549 0
3184552 3
3184703 0
3184718 97
3185119 6
3185125 153
3185128 92
3185176 10
3185182 0
3185275 0
3185442 11
3185641 0
3185746 0
3185764 0
3185773 0
3185833 36
3185949 0
3186059 2
3186062 14
3186074 0
3186341 0
3186434 24
3186446 43
3186506 39
3186560 13
3186686 133
3186692 23
3186704 0
3186710 0
3186725 13
3186881 133
3186971 6
3187056 8
3187281 59
3187418 14
3187587 135
3187604 0
3188095 4
3188135 0
3188147 0
3188453 65
3188543 0
3188708 27
3188810 0
3189068 13
3189198 22
3189361 3
3189602 27
3189616 0
3189631 0
3189682 0
3189685 0
3189749 15
3189928 0
3189974 0
3190009 0
3190102 6
3190219 0
3190447 45
3190821 8
3190839 0
3191037 0
3191094 29
3191313 17
3191503 1
3191551 136
3191566 17
3191575 9
3192082 24
3192278 0
3192407 0
3192776 0
3193005 0
3193121 53
3193136 12
3193145 3
3193148 0
3193636 0
3194088 1
3194118 0
3194475 3
3194547 0
3194592 0
3194817 0
3194843 0
3194918 16
3194996 0
3195188 0
3195217 0
3195447 0
3195534 0
3196034 0
3196121 0
3196163 0
3196169 0
3196184 0
3196274 0
3196339 0
3196470 0
3196589 0
3196603 40
3196639 0
3196696 0
3196974 0
3197016 0
3197122 0
3197190 0
3197233 0
3197474 0
3197554 0
3197558 0
3197564 0
3197628 0
3197765 0
3197834 0
3197897 0
3197915 0
3198008 0
3198089 0
3198131 0
3198200 0
3198209 0
3198223 0
3198236 0
3198302 0
3198335 0
3198425 0
3198596 0
3198695 0
3198701 0
3198779 0
3198872 0
3198930 0
3199357 0
3199432 0
3199657 0
3199738 0
3199843 0
3199981 0
3200120 0
3200298 0
3200322 0
3200421 0
3200724 0
3200766 0
3200784 0
3200877 0
3201008 0
3201137 0
3201236 0
3201349 0
3201371 0
3201590 0
3201644 0
3201809 0
3201891 0
3202014 0
3202094 0
3202177 0
3202201 0
3202336 0
3202525 0
3202755 26
3203023 82
3203218 3
3203233 0
3203308 27
3203380 33
3203452 12
3203554 0
3203579 0
3203605 3
3203674 0
3203692 0
3203698 0
3203749 19
3204060 106
3204262 0
3204315 13
3204372 1
3204479 12
3204585 0
3204729 8
3204733 0
3204743 0
3204747 14
3204757 0
3204761 0
3204824 0
3204877 55
3204982 0
3205005 0
3205127 0
3205208 0
3205270 3
3205428 0
3205452 16
3205590 47
3205674 0
3205908 0
3206052 0
3206088 0
3206104 0
3206337 0
3206379 12
3206499 0
3206707 0
3206748 0
3206898 23
3207035 246
3207101 1
3207111 0
3207168 0
3207219 0
3207267 0
3207348 11
3207500 0
3207513 29
3207516 81
3207609 19
3207803 0
3207849 0
3207974 0
3207990 24
3208107 0
3208245 0
3208256 0
3208279 14
3208325 100
3208403 0
3208438 5
3208501 0
3208554 0
3208593 0
3208795 0
3208846 0
3208976 0
3209010 0
3209132 0
3209260 0
3209288 0
3209405 0
3209459 0
3209680 0
3209791 7
3209932 27
3209948 0
3210107 0
3210275 0
3210362 0
3210728 12
3210965 19
3211080 0
3211083 83
3211228 0
3211392 0
3211461 23
3211512 0
3211567 0
3211602 32
3211632 25
3211734 86
3211796 0
3211978 0
3212010 4
3212040 0
3212049 72
3212081 0
3212101 24
3212506 0
3212545 87
3212778 8
3212931 30
3212988 12
3213212 0
3213494 12
3213537 5
3213573 0
3213735 7
3213774 0
3214113 20
3214134 78
3214289 29
3214404 15
3214575 0
3214863 14
3214974 0
3215038 1
3215045 4
3215088 18
3215097 0
3215145 1
3215187 0
3215238 8
3215273 0
3215335 1
3215346 0
3215359 0
3215525 55
3215536 0
3215560 0
3215702 0
3215894 0
3215900 42
3216021 0
3216032 3
3216065 0
3216089 0
3216092 0
3216227 0
3216410 0
3216455 0
3216473 0
3216518 0
3216623 0
3216656 0
3216797 0
3216815 0
3216902 0
3217061 0
3217091 0
3217238 0
3217250 0
3217253 0
3217271 0
3217295 0
3217298 0
3217667 0
3217781 0
3217838 0
3217889 0
3218003 0
3218175 0
3218255 0
3218294 0
3218384 0
3218405 0
3218735 0
3218751 0
3218774 0
3218783 0
3218829 0
3218918 0
3218924 0
3218939 0
3219066 0
3219113 0
3219161 0
3219331 0
3219376 0
3219391 0
3219464 0
3219561 0
3219642 1
3219645 0
3219699 0
3219725 0
3219735 0
3219745 0
3219764 0
3219774 0
3219784 0
3219795 0
3219806 0
3219823 4
3219849 15
3219899 0
3219917 4
3219940 0
3220025 0
3220304 0
3220328 0
3221018 0
3221039 0
3221078 0
3221171 5
3221207 0
3221222 0
3221279 1
3221312 0
3221345 0
3221380 0
3221389 0
3221399 0
3221420 0
3221432 0
3221452 0
3221748 1
3221787 2
3221828 0
3221916 0
3221931 1
3222021 0
3222056 0
3222108 25
3222151 6
3222187 20
3222217 0
3222294 4
3222366 0
3222431 0
3222708 0
3222924 0
3222978 0
3223011 0
3223122 0
3223197 0
3223272 0
3223338 0
3223478 0
3223676 0
3224461 37
3224481 2
3224494 0
3224500 0
3224583 0
3224916 0
3225176 0
3225228 0
3225234 0
3225384 0
3225577 7
3225709 0
3226097 0
3226193 0
3226331 0
3226382 0
3226442 0
3226737 0
3226768 0
3226804 0
3226810 0
3226903 0
3227206 0
3227242 0
3227380 0
3227482 0
3227509 0
3227590 0
3227608 0
3227680 0
3227833 0
3227851 0
3227884 0
3227893 0
3227903 0
3228220 0
3228348 19
3228650 2
3228674 63
3228704 8
3228794 9
3229058 30
3229093 0
3229194 70
3229219 20
3229226 0
3229244 0
3229413 215
3229601 31
3229711 0
3229842 34
3229995 1
3230028 0
3230043 5
3230454 3
3230541 104
3230547 146
3230618 0
3230679 0
3230940 94
3230975 6
3231159 0
3231201 0
3231285 0
3231321 0
3231442 0
3231524 0
3231552 0
3231588 58
3231746 0
3232031 18
3232064 0
3232088 0
3232180 0
3232200 0
3232239 0
3232373 14
3232400 11
3232988 0
3233054 0
3233386 0
3233666 0
3233748 0
3233818 0
3233924 0
3234038 0
3234148 4
3234234 0
3234291 0
3234330 0
3234378 0
3234390 30
3234420 0
3234459 2
3234528 0
3234687 51
3234783 244
3234789 25
3234834 0
3234882 0
3234927 7
3234951 0
3235374 19
3235377 9
3235563 11
3235830 10
3235856 1
3235872 0
3236253 87
3236267 0
3236346 0
3236358 35
3236549 0
3236716 19
3236803 0
3237037 0
3237453 0
3237490 0
3237613 23
3237646 0
3237752 24
3237770 0
3237777 2
3237781 0
3237812 0
3237870 24
3237965 4
3238004 50
3238028 0
3238124 7
3238145 45
3238310 30
3238325 0
3238340 34
3238583 116
3238618 21
3238688 11
3238823 0
3239060 0
3239087 0
3239116 0
3239325 0
3239329 34
3239388 0
3239400 0
3239430 59
3239478 0
3239527 31
3239553 203
3239610 126
3239637 89
3239655 16
3239688 2
3239852 49
3239858 0
3239886 0
3239909 0
3240017 0
3240071 0
3240122 0
3240138 0
3240146 3
3240149 112
3240179 35
3240198 88
3240215 0
3240275 7
3240339 5
3240393 26
3240418 25
3240552 63
3240665 100
3240748 0
3240775 151
3240812 128
3240895 1
3240914 186
3240920 35
3241049 46
3241082 6
3241285 176
3241387 30
3241528 1
3241549 221
3241669 31
3241993 205
3242284 0
3242364 118
3242531 0
3242569 87
3242602 3
3242631 31
3242658 14
3242662 0
3242679 62
3243121 0
3243181 0
3243205 5
3243265 0
3243297 0
3243367 0
3243440 0
3243549 0
3243603 0
3243663 0
3243672 0
3243708 0
3243729 0
3243753 0
3243771 0
3243921 0
3243942 0
3243984 0
3244059 0
3244083 0
3244143 0
3244212 0
3244287 0
3244320 0
3244350 0
3244422 0
3244440 0
3244533 0
3244629 0
3244737 0
3244749 0
3244785 0
3244866 0
3244944 0
3244989 0
3245007 0
3245152 0
3245178 0
3245193 0
3245271 0
3245298 0
3245415 0
3245571 0
3245589 0
3245643 0
3245760 0
3246165 0
3246321 0
3246508 0
3246947 0
3246955 9
3246968 78
3247131 23
3247146 0
3247233 0
3247279 1
3247390 14
3247436 0
3247481 0
3247914 0
3247990 0
3248027 0
3248322 13
3248343 0
3248358 0
3248391 0
3248418 0
3248514 3
3248535 4
3248658 60
3248700 0
3248998 14
3249184 0
3249777 28
3250119 0
3250572 2
3250826 0
3251036 0
3251084 0
3251210 0
3251333 0
3251450 0
3251530 48
3251545 70
3251758 131
3251762 169
3251806 75
3251944 67
3251957 25
3251980 0
3252067 26
3252229 2
3252477 0
3252513 0
3252528 0
3252532 19
3252539 0
3252737 53
3252740 0
3252849 0
3252961 0
3253103 0
3253131 0
3253263 97
3253277 0
3253325 0
3253338 0
3253455 0
3253506 0
3253596 0
3253700 0
3253968 0
3254070 0
3254169 0
3254307 0
3254325 0
3254364 0
3254394 0
3254460 0
3254549 0
3254595 0
3254780 0
3254805 0
3254865 0
3255009 0
3255159 0
3255282 0
3255321 0
3255408 0
3255423 0
3255465 0
3255476 0
3255537 0
3255627 0
3255657 0
3255672 0
3255684 0
3255699 0
3255711 0
3255765 0
3255957 0
3256097 0
3256245 0
3256445 0
3256473 0
3256516 0
3256856 8
3257006 0
3257200 30
3257261 0
3257275 0
3257307 0
3257325 0
3257337 0
3257418 0
3257431 0
3257434 20
3257488 3
3257762 12
3257826 6
3258015 0
3258332 63
3258414 0
3258426 0
3258438 0
3258449 0
3258500 14
3258589 0
3258594 8
3258644 3
3258718 0
3258773 0
3258812 0
3258848 0
3258989 0
3259034 0
3259079 0
3259145 0
3259274 0
3259479 0
3259517 0
3259646 0
3259694 0
3259787 0
3259928 0
3259934 0
3260170 71
3260222 0
3260327 0
3260565 0
3260567 7
3260678 40
3260753 0
3260771 0
3260822 0
3260825 0
3260900 0
3261122 57
3261197 38
3261218 0
3261323 0
3261334 0
3261341 0
3261359 0
3261434 0
3261500 103
3261659 0
3261720 73
3261807 16
3261900 0
3261988 0
3262115 0
3262147 0
3262210 189
3262332 0
3262429 0
3262774 0
3262858 0
3262954 7
3262966 0
3263203 0
3263317 1
3263476 0
3263512 0
3263713 5
3263905 2
3263950 59
3264040 0
3264079 20
3264195 0
3264567 8
3264795 8
3264847 0
3264879 23
3264945 47
3264966 0
3264989 5
3265014 0
3265119 18
3265188 0
3265269 0
3265299 8
3265302 31
3265318 0
3265371 115
3265396 0
3265470 0
3265506 35
3265515 17
3265641 88
3265707 4
3265725 3
3265822 1
3265828 0
3265854 0
3265860 83
3265905 0
3265968 10
3265983 0
3266013 55
3266028 0
3266145 53
3266163 2
3266290 2
3266320 2
3266416 0
3266512 0
3266602 0
3266606 0
3266665 0
3266728 0
3266794 0
3266908 0
3267058 0
3267216 0
3267268 0
3267352 0
3267391 0
3267400 0
3267420 0
3267715 0
3267718 0
3267757 0
3267841 1
3267861 6
3267877 1
3267946 1
3267982 0
3267985 0
3268095 0
3268113 3
3268241 0
3268300 4
3268346 0
3268406 4
3268410 3
3268468 24
3268542 22
3268699 0
3268887 11
3268944 0
3269058 0
3269070 0
3269181 0
3269340 0
3269694 6
3269773 0
3269897 40
3270041 0
3270221 20
3270783 6
3271255 0
3271841 0
3272361 50
3272525 23
3272644 39
3272976 0
3273030 0
3273041 0
3273242 52
3273245 196
3273536 3
3273663 29
3273668 0
3273688 0
3273799 31
3274278 31
3274688 0
3274692 174
3274782 28
3274845 6
3274854 20
3275249 1
3275453 0
3275507 5
3275600 34
3275669 11
3275805 0
3275831 15
3275981 64
3276008 29
3276299 81
3276403 79
3276434 71
3276485 0
3276569 0
3276581 1
3276719 77
3276764 38
3276857 0
3276956 0
3276974 37
3277102 20
3277113 0
3277172 0
3277304 0
3277322 0
3277377 0
3277383 0
3277385 11
3277809 0
3277831 0
3277833 0
3277934 0
3278021 0
3278279 0
3278573 0
3278765 0
3278947 2
3279076 28
3279513 0
3279535 3
3279838 0
3279912 0
3279958 0
3279988 4
3279996 0
3280238 0
3280377 0
3280455 0
3280578 0
3280719 0
3280956 0
3281280 0
3281301 0
3281410 75
3281812 9
3282209 3
3282263 0
3282515 0
3282624 0
3282730 1
3282836 0
3282938 0
3282940 0
3282956 0
3283042 0
3283065 0
3283102 0
3283114 0
3283147 0
3283151 0
3283195 0
3283201 0
3283233 0
3283248 0
3283291 0
3283306 0
3283453 108
3283507 31
3283622 0
3283699 2
3283708 2
3283834 2
3283952 7
3283989 0
3284194 56
3284215 5
3284265 38
3284302 58
3284346 0
3284445 7
3284647 0
3284875 0
3284899 0
3285088 0
3285157 0
3285484 0
3285598 0
3285700 0
3285785 0
3285805 0
3285873 0
3285999 0
3286044 0
3286179 0
3286393 0
3286413 0
3286461 0
3286530 0
3286584 0
3286713 0
3286788 0
3286933 0
3287026 0
3287055 0
3287297 0
3287350 0
3287363 0
3287441 0
3287477 0
3287516 0
3287579 0
3287587 0
3287742 0
3287989 0
3288004 0
3288318 0
3288729 0
3288918 0
3289143 3
3289256 0
3289355 0
3289382 0
3289490 0
3289571 40
3289787 0
3289921 0
3290744 0
3290933 0
3291063 0
3291306 0
3291333 0
3291342 0
3291519 0
3291876 0
3292074 0
3292113 0
3292140 0
3292184 0
3292196 0
3292257 0
3292356 0
3292456 0
3292600 0
3292732 45
3292780 43
3292840 1
3293032 243
3293152 59
3293209 7
3293302 13
3293664 8
3293839 0
3294138 0
3294341 31
3294411 0
3294493 0
3294499 7
3294876 0
3294980 30
3294982 277
3295004 35
3295228 0
3295501 0
3295681 0
3295804 0
3295915 0
3295948 0
3295954 0
3296227 0
3296245 0
3296413 0
3296431 0
3296503 0
3296548 0
3296554 0
3296747 0
3296886 0
3296982 0
3296985 0
3297090 0
3297133 0
3297212 0
3297255 0
3297291 0
3297368 0
3297556 0
3297691 0
3297987 0
3298006 0
3298153 0
3298176 0
3298266 0
3298326 0
3298386 0
3298410 0
3298632 0
3298788 0
3298791 0
3299088 0
3299151 0
3299205 0
3299507 0
3299603 0
3299741 0
3299807 0
3299960 0
3300113 0
3300250 0
3300293 0
3300307 0
3300397 0
3300448 0
3300475 0
3300673 0
3300691 0
3300730 0
3300820 0
3300910 0
3300922 0
3301036 0
3301304 0
3301777 32
3301946 10
3301964 0
3302077 0
3302103 22
3302134 33
3302158 0
3302176 0
3302197 0
3302209 0
3302230 0
3302338 0
3302464 0
3302491 33
3302567 72
3302894 0
3302902 0
3302914 81
3302988 0
3303016 0
3303018 54
3303435 72
3303513 73
3303549 26
3303582 55
3303618 50
3303971 23
3304293 0
3304401 0
3304521 16
3304527 4
3304770 0
3305058 44
3305139 42
3305208 45
3305265 74
3305349 0
3305403 10
3305505 0
3305655 0
3305760 4
3305826 0
3305904 0
3305913 0
3305988 48
3306333 2
3306510 19
3306840 0
3306963 0
3307045 0
3307065 5
3307089 0
3307179 25
3307368 0
3307438 0
3307452 0
3307553 57
3307559 0
3307621 0
3307692 0
3308077 0
3308113 0
3308128 0
3308241 0
3308497 2
3308675 0
3308703 71
3308965 22
3309059 52
3309099 0
3309193 0
3309214 1
3309322 0
3309397 0
3310024 0
3310138 0
3310152 0
3310387 0
3310439 2
3310489 28
3310540 37
3310839 0
3310935 0
3310989 0
3311112 9
3311250 5
3311304 31
3311361 34
3311376 0
3311566 7
3311875 0
3311887 0
3311899 0
3311911 0
3311923 0
3311932 0
3311947 100
3311962 17
3311986 62
3312010 15
3312031 1
3312037 6
3312212 0
3312240 0
3312484 24
3312901 0
3312954 0
3313454 10
3313520 0
3314030 0
3314108 0
3314263 0
3314288 0
3314330 0
3314871 0
3314934 0
3314946 0
3315294 0
3315325 0
3315331 0
3315437 0
3315452 3
3315509 0
3315530 0
3315769 0
3315911 0
3316145 7
3316169 66
3316271 22
3316431 9
3316434 0
3316524 9
3316566 0
3316838 0
3316875 0
3316899 0
3316926 0
3317001 52
3317223 8
3317646 0
3317751 0
3317834 33
3317844 30
3317876 0
3317900 20
3317925 0
3317937 0
3317940 0
3317956 0
3317977 0
3317990 0
3318443 0
3318579 0
3318630 66
3318635 0
3318663 0
3318674 60
3318704 0
3318752 37
3318992 0
3319091 0
3319208 24
3319463 278
3319526 0
3319607 0
3319682 0
3319735 0
3319794 63
3319814 0
3319838 0
3319853 0
3319862 38
3319922 1
3320012 70
3320042 20
3320081 50
3320198 130
3320224 0
3320411 0
3320486 9
3320522 9
3320525 82
3320537 0
3320540 0
3320607 26
3320653 72
3320830 1
3320854 0
3321082 4
3321406 0
3321418 0
3321557 70
3321587 64
3321719 0
3321899 0
3322154 19
3322289 4
3322334 113
3322418 0
3322526 63
3323110 59
3323404 0
3323791 0
3323899 0
3323980 0
3324109 0
3324116 0
3324136 0
3324142 31
3324245 0
3324474 0
3324686 4
3324716 9
3325454 0
3325597 0
3325629 33
3325646 0
3325720 30
3325769 0
3325886 58
3325943 2
3326098 23
3326113 0
3326428 0
3326578 1
3326665 40
3326795 65
3326833 12
3326901 25
3327019 26
3327085 0
3327145 0
3327184 1
3327277 16
3327318 10
3327506 14
3327599 1
3327828 0
3328598 0
3328621 0
3328630 29
3328691 0
3328991 0
3329027 0
3329061 0
3329069 73
3329161 0
3329226 0
3329445 0
3329599 0
3329765 0
3329769 13
3329823 0
3329825 14
3329892 64
3329899 0
3330015 0
3330051 4
3330583 81
3330640 0
3330784 0
3330793 46
3330796 11
3330970 7
3331003 4
3331018 0
3331087 1306
3331099 41
3331122 30
3331126 0
3331174 18
3331186 1
3331236 0
3331291 15
3331338 0
3331387 0
3331408 0
3331486 30
3331534 0
3331564 0
3331636 0
3331753 0
3332038 13
3332068 0
3332182 3
3332270 2
3332300 54
3332598 0
3332610 0
3332617 0
3332625 0
3332793 0
3332895 0
3332970 32
3333180 3
3333198 20
3333312 59
3333372 4
3333456 0
3333749 0
3334052 9
3334196 9
3334334 9
3334344 0
3334413 0
3334583 29
3334686 40
3335001 55
3335079 0
3335105 0
3335352 47
3335409 16
3335529 1
3335614 19
3335643 0
3335840 7
3336242 0
3336305 27
3336368 106
3336382 0
3336445 0
3336595 0
3336816 49
3336894 51
3336987 0
3337005 62
3337026 0
3337036 0
3337047 0
3337953 0
3338134 0
3338205 0
3338247 0
3338749 12
3338773 0
3339184 0
3339337 0
3339454 0
3339544 0
3339580 4
3339618 29
3339698 0
3339715 0
3339744 150
3340210 32
3340267 64
3340270 30
3340288 0
3340395 0
3340514 18
3340522 0
3340603 12
3340681 0
3340945 0
3341431 0
3341491 36
3341497 345
3341623 0
3342365 0
3342461 90
3342631 0
3342647 0
3342888 4
3342936 0
3342950 0
3343198 2
3343369 8
3343384 54
3343386 0
3343411 4
3343453 0
3343627 0
3343681 124
3343720 0
3343912 6
3344014 13
3344188 50
3344296 4
3344308 0
3344329 0
3344380 0
3344656 0
3344662 0
3345133 0
3345219 0
3345292 0
3345546 0
3345582 0
3345639 0
3345686 0
3345711 0
3345726 0
3345838 0
3345905 0
3346062 0
3346065 0
3346083 0
3346183 0
3346246 94
3346256 0
3346285 0
3346350 0
3346372 0
3346446 0
3346574 0
3346650 1
3346677 7
3346716 0
3346725 0
3346916 0
3347043 0
3347058 8
3347127 22
3347136 0
3347226 0
3347379 30
3347621 0
3347633 10
3347708 17
3347749 0
3347777 23
3347792 0
3347861 0
3347935 0
3347987 19
3347999 0
3348092 0
3348155 33
3348179 2
3348293 0
3348299 0
3348347 0
3348368 0
3348419 0
3348449 11
3348578 0
3348647 0
3348755 43
3348824 0
3348943 0
3348988 112
3349009 0
3349012 35
3349027 0
3349492 20
3349531 23
3349591 116
3349675 53
3349693 5
3349735 0
3349953 8
3350112 0
3350133 1
3350220 34
3350313 0
3350364 0
3350417 0
3350463 105
3350550 27
3350553 46
3350625 11
3350882 0
3350915 0
3350924 0
3350987 0
3351137 28
3351235 0
3351239 24
3351254 0
3351322 44
3351847 7
3351881 0
3352075 0
3352084 0
3352117 0
3352355 0
3352372 0
3352726 2
3352819 6
3352867 3
3352977 0
3353067 0
3353214 5
3353283 0
3353345 15
3353528 0
3353694 0
3353751 0
3353773 7
3353850 0
3353880 0
3354071 0
3354333 0
3354508 0
3354626 0
3354651 46
3354683 0
3354689 29
3354779 0
3354840 0
3354853 0
3355031 0
3355085 0
3355103 1
3355208 0
3355236 0
3355268 0
3355308 0
3355448 0
3355512 0
3355610 18
3355654 0
3355678 0
3355718 0
3355730 55
3355820 0
3355868 50
3355934 13
3355970 39
3355991 0
3356159 0
3356390 0
3356412 0
3356424 161
3356441 0
3356450 79
3356590 0
3356828 0
3356873 0
3356890 0
3356977 0
3356990 0
3357008 133
3357014 49
3357056 47
3357304 13
3357467 23
3357540 0
3357560 0
3357562 0
3357569 0
3357719 0
3357878 0
3357911 0
3358177 0
3358196 0
3358527 0
3359017 0
3359050 15
3359216 8
3359429 0
3359464 0
3359593 0
3359638 0
3359833 0
3359857 0
3359959 0
3359968 0
3359995 57
3360209 0
3360223 1
3360448 0
3360496 182
3360562 15
3360680 15
3360694 0
3360711 86
3360774 0
3360832 0
3360843 0
3360960 44
3361014 8
3361047 12
3361260 74
3361311 0
3361341 0
3361362 51
3361401 73
3361476 0
3361503 8
3361531 0
3361578 0
3361761 4
3361776 14
3361782 116
3361824 0
3361913 0
3361926 0
3361971 0
3362202 90
3362229 80
3362241 6
3362285 35
3362372 40
3362401 26
3362463 0
3362520 108
3362543 13
3362630 0
3362710 0
3362816 0
3363188 12
3363278 2
3363377 35
3363491 22
3363650 0
3363692 18
3363819 0
3363896 69
3363951 252
3364052 0
3364101 0
3364110 15
3364138 30
3364276 10
3364358 0
3364578 0
3364593 5
3364672 0
3364818 0
3364875 24
3364966 1
3365223 59
3365367 0
3365376 22
3365496 4
3365615 0
3365774 36
3365798 0
3366259 0
3366347 0
3366353 0
3366359 0
3366365 0
3366698 0
3366847 0
3367054 68
3367072 0
3367180 19
3367214 0
3367234 0
3367476 3
3367563 0
3367613 0
3367680 0
3367734 0
3367851 0
3367898 0
3368034 56
3368115 0
3368127 38
3368175 7
3368197 0
3368301 0
3368326 0
3368341 183
3368401 18
3368482 0
3368650 57
3368656 1538
3368758 5
3368875 0
3368911 0
3369012 51
3369076 0
3369178 3
3369191 0
3369199 0
3369268 4
3369316 16
3369409 94
3369418 14
3369481 4
3369646 5
3369725 0
3369799 0
3369850 23
3369892 0
3369949 53
3370135 29
3370220 0
3370425 0
3370477 0
3370528 0
3370747 0
3370844 0
3371142 0
3371144 13
3371152 0
3371205 31
3371305 0
3371324 0
3372149 10
3372629 0
3372779 0
3372791 0
3372896 0
3372912 0
3372952 0
3373005 0
3373100 23
3373423 0
3373496 0
3373552 0
3373565 0
3373621 0
3373651 52
3373705 0
3373841 0
3373944 0
3373963 1
3373966 0
3374043 10
3374066 83
3374080 25
3374137 0
3374140 28
3374153 0
3374155 0
3374168 0
3374405 28
3374416 0
3374482 0
3374512 0
3374565 0
3374568 0
3374638 0
3374652 0
3374670 0
3374790 0
3374842 0
3375017 0
3375076 0
3375165 6
3375279 15
3375290 0
3375369 0
3375454 0
3375828 0
3375834 0
3375838 113
3375891 0
3375921 0
3375975 0
3376032 101
3376164 0
3376167 1
3376313 6
3376336 0
3376339 35
3376414 9
3376542 0
3376570 0
3376752 0
3376779 0
3376875 0
3376902 0
3376965 0
3377034 0
3377176 0
3377187 0
3377238 0
3377776 0
3378056 0
3378155 0
3378182 0
3378215 0
3378221 1
3378254 0
3378448 0
3378526 14
3378613 178
3378617 0
3378736 8
3378745 0
3378789 0
3378916 0
3379229 18
3379306 15
3379310 0
3379377 7
3379475 40
3379501 0
3379576 17
3379640 3
3379651 0
3379674 0
3379840 0
3379918 0
3379990 35
3380143 0
3380258 0
3380365 0
3380454 0
3380488 0
3380617 0
3380731 0
3380805 0
3380842 0
3380953 0
3381061 0
3381271 0
3381358 81
3381508 0
3381628 0
3381706 5
3381734 0
3381817 62
3381950 10
3381970 0
3382037 0
3382087 1
3382204 0
3382227 0
3382268 0
3382298 0
3382328 4
3382370 0
3382447 0
3382471 62
3382654 0
3382661 0
3382675 12
3382756 0
3382795 0
3382845 0
3382884 0
3382930 0
3383191 0
3383304 0
3383402 7
3383475 5
3383563 0
3383596 54
3383689 7
3383798 0
3383814 106
3383833 0
3384135 1
3384388 26
3384640 0
3384858 0
3384990 21
3385022 0
3385054 23
3385245 37
3385395 0
3385545 18
3385573 0
3385770 0
3385830 84
3386127 17
3386236 17
3386274 0
3386307 0
3386536 0
3387156 0
3387271 8
3387286 0
3387298 66
3387421 0
3387442 0
3387512 0
3387637 69
3387696 23
3387709 17
3387793 8
3387940 0
3388250 8
3388259 10
3388261 0
3388301 0
3388318 10
3388366 0
3388573 0
3388600 5
3388633 0
3388883 10
3388958 6
3389093 0
3389126 0
3389201 0
3389210 0
3389233 0
3389267 0
3389270 0
3389396 0
3389411 0
3389435 0
3389527 0
3389579 0
3389822 1
3389828 0
3389927 0
3390135 0
3390167 0
3390176 0
3390250 0
3390257 226
3390259 4
3390315 0
3390346 9
3390359 0
3390413 0
3390448 0
3390821 2
3390830 48
3390911 0
3391088 2
3391126 22
3391258 0
3391267 0
3391294 0
3391394 0
3391446 0
3391460 0
3391484 0
3391540 0
3391641 4
3391647 0
3391770 0
3392076 0
3392206 0
3392389 5
3392521 0
3392550 0
3392691 0
3392802 0
3392839 0
3392899 0
3393247 0
3393259 0
3393268 0
3393276 0
3393278 0
3393309 0
3393466 1
3393520 0
3393559 2
3393670 5
3393973 41
3394075 0
3394240 0
3394605 0
3394731 0
3394802 0
3394822 5
3394824 34
3394826 0
3394837 0
3394849 0
3394996 0
3395054 126
3395065 0
3395079 0
3395081 0
3395297 221
3395378 0
3395462 0
3395767 0
3395806 0
3395867 0
3396047 0
3396105 0
3396128 0
3396145 0
3396331 0
3396549 0
3396580 0
3396684 0
3396696 13
3396830 0
3396832 3
3396936 0
3396985 0
3397448 0
3397731 1
3397788 10
3397805 0
3397842 0
3397919 27
3398102 0
3398124 0
3398130 0
3398181 0
3398202 0
3398338 32
3398358 9
3398422 0
3398517 0
3398595 0
3398796 0
3398800 0
3398815 0
3398827 0
3398840 0
3398845 0
3398860 0
3398948 0
3399008 0
3399036 36
3399188 31
3399452 0
3399561 18
3399589 5
3399882 0
3399956 15
3400033 0
3400155 0
3400276 0
3400361 17
3400373 0
3400395 57
3400432 0
3400458 19
3400487 3
3400500 0
3400637 41
3400748 60
3400900 0
3400969 0
3400990 0
3401040 4
3401305 10
3401341 0
3401395 39
3401633 6
3401656 0
3401672 0
3401859 0
3401894 0
3401905 45
3401972 3
3402006 0
3402090 0
3402127 8
3402160 0
3402237 0
3402264 0
3402352 0
3402414 10
3402481 0
3402610 0
3402664 6
3402727 2
3402825 32
3402844 0
3402856 0
3403000 0
3403029 0
3403123 0
3403135 0
3403174 0
3403295 0
3403382 5
3403431 0
3403437 0
3403495 16
3403539 10
3403582 0
3403618 9
3403654 0
3403662 36
3403686 0
3403725 0
3403730 0
3403836 0
3404031 0
3404059 0
3404063 0
3404133 0
3404139 12
3404189 0
3404252 0
3404310 0
3404327 0
3404341 0
3404408 0
3404414 0
3404425 3
3404661 0
3404733 50
3404762 0
3404838 0
3404864 0
3404870 0
3404881 0
3405015 0
3405024 14
3405036 9
3405054 0
3405077 141
3405121 1
3405188 34
3405340 0
3405374 116
3405476 137
3405553 14
3405566 4
3405609 0
3405669 0
3405747 14
3405813 0
3405821 0
3405836 0
3405915 25
3405936 0
3406027 0
3406134 37
3406154 0
3406220 0
3406316 0
3406414 0
3406568 0
3406598 8
3406602 0
3406640 0
3406649 0
3406655 0
3406704 0
3406746 18
3406817 0
3406820 0
3406914 0
3406985 0
3406997 0
3407019 0
3407132 0
3407138 0
3407147 0
3407185 1
3407283 0
3407372 0
3407533 22
3407559 0
3407586 3
3407628 0
3407691 0
3407717 0
3407793 5
3407796 13
3407888 0
3407979 34
3407990 22
3408097 0
3408181 3
3408195 0
3408248 0
3408266 0
3408598 0
3408734 0
3408745 0
3408777 8
3408783 0
3408790 0
3408796 0
3408803 0
3408849 8
3408978 7
3409138 0
3409424 211
3409426 8
3409450 0
3409588 0
3409632 0
3409668 0
3409696 0
3409798 0
3409845 0
3409891 4
3409944 133
3410144 0
3410187 0
3410199 11
3410250 0
3410311 0
3410455 0
3410545 0
3410606 8
3410632 0
3410678 59
3410681 0
3410707 0
3410726 0
3410745 0
3410752 0
3410783 10
3410806 36
3410833 0
3410905 0
3410915 0
3410988 0
3411068 0
3411161 8
3411169 0
3411185 0
3411193 0
3411227 0
3411243 0
3411311 0
3411472 0
3411546 0
3411727 0
3411756 0
3411766 0
3411772 0
3411777 0
3411782 0
3411791 0
3411822 71
3411861 0
3411951 0
3411991 0
3412021 18
3412049 0
3412132 0
3412152 0
3412207 0
3412227 82
3412288 37
3412345 0
3412396 0
3412406 0
3412567 10
3412570 157
3412588 17
3412610 0
3412613 0
3412630 0
3412651 0
3412672 0
3412686 0
3412695 0
3412846 0
3412864 0
3412954 0
3413048 0
3413062 112
3413128 102
3413242 0
3413266 19
3413284 3
3413319 0
3413343 0
3413393 0
3413416 0
3413422 0
3413436 24
3413517 2
3413558 20
3413653 0
3413701 0
3413782 0
3413822 24
3413916 0
3413931 0
3413963 0
3414091 0
3414224 0
3414264 0
3414293 0
3414327 0
3414497 0
3414521 0
3414528 0
3414535 0
3414635 0
3414725 0
3414773 0
3414852 0
3414889 0
3414904 0
3414909 0
3414912 0
3415006 0
3415041 0
3415049 0
3415089 1
3415136 9
3415219 0
3415264 17
3415297 0
3415479 0
3415512 0
3415519 0
3415563 0
3415664 0
3415771 0
3415891 10
3415901 68
3415904 0
3415913 9
3415927 12
3415959 0
3415999 0
3416013 0
3416027 19
3416030 0
3416055 0
3416064 0
3416196 0
3416230 0
3416260 2
3416269 0
3416312 0
3416381 0
3416618 0
3416661 0
3416696 0
3416710 0
3416716 0
3416796 29
3416957 10
3416977 0
3417023 2
3417047 8
3417059 0
3417071 0
3417107 43
3417168 38
3417200 0
3417245 0
3417252 0
3417269 22
3417322 2
3417339 4
3417427 26
3417456 0
3417490 11
3417522 7
3417571 0
3417598 55
3417673 20
3417831 0
3418012 20
3418015 35
3418023 34
3418161 60
3418228 0
3418258 44
3418267 0
3418371 78
3418441 18
3418552 46
3418596 95
3418629 35
3418635 0
3418715 3
3418747 18
3418794 0
3418827 3
3418845 84
3418870 0
3418902 0
3418911 0
3418963 0
3418996 154
3419068 0
3419084 0
3419169 0
3419237 8
3419267 0
3419283 15
3419488 0
3419511 16
3419664 0
3419710 222
3419904 4
3419949 20
3420002 0
3420029 0
3420115 0
3420151 26
3420335 0
3420561 0
3420612 0
3420666 43
3420735 0
3420781 12
3420836 0
3420839 158
3420884 15
3420892 7
3420900 0
3420932 0
3420951 4
3421007 2
3421037 0
3421047 61
3421124 0
3421154 51
3421163 0
3421406 43
3421416 29
3421534 0
3421561 0
3421589 20
3421593 39
3421660 0
3421748 0
3421780 0
3421791 0
3421812 0
3422010 0
3422197 30
3422222 70
3422426 0
3422495 53
3422633 0
3422697 18
3422716 67
3422738 0
3422740 0
3422751 0
3422757 0
3422852 0
3422905 0
3423175 11
3423229 9
3423329 0
3423349 0
3423425 0
3423502 26
3423697 0
3423705 8
3423721 0
3423821 0
3423906 0
3423924 2
3423939 0
3424029 3
3424128 0
3424176 0
3424277 0
3424442 5
3424446 0
3424486 721
3424498 0
3424507 6
3424603 0
3424687 0
3424780 0
3424798 0
3424993 63
3425026 0
3425083 0
3425110 42
3425167 0
3425262 31
3425353 0
3425368 0
3425395 0
3425434 0
3425449 12
3425630 0
3425761 6
3425765 116
3426173 0
3426348 4
3426404 14
3426488 50
3426556 0
3426566 0
3426713 12
3426720 0
3426752 0
3426903 0
3426932 3
3427001 244
3427112 0
3427205 0
3427408 0
3427416 0
3427537 0
3427558 0
3427618 2
3427648 24
3427688 0
3427813 0
3427946 0
3427966 69
3428032 0
3428165 0
3428198 0
3428422 9
3428449 33
3428480 0
3428501 0
3428508 12
3428550 0
3428602 0
3428674 0
3428705 0
3428799 0
3428825 0
3428882 0
3428884 3
3429136 0
3429298 16
3429375 0
3429382 0
3429393 27
3429395 0
3429403 14
3429405 14
3429626 14
3429646 0
3429648 0
3429654 0
3429656 0
3429880 68
3429882 0
3429891 0
3429946 34
3430011 3
3430048 0
3430115 0
3430269 0
3430401 57
3430494 0
3430538 9
3430700 7
3430718 30
3430754 1
3430838 0
3430901 0
3431048 19
3431126 0
3431153 0
3431224 0
3431343 0
3431376 36
3431421 15
3431424 0
3431475 0
3431523 0
3431544 0
3431562 0
3431582 0
3431619 129
3431655 0
3431669 0
3431730 8
3431750 0
3431763 1
3431859 0
3431931 0
3431970 27
3432018 0
3432072 13
3432075 20
3432078 0
3432120 0
3432168 0
3432391 3
3432433 0
3432506 94
3432572 64
3432575 10
3432688 0
3432726 5
3432735 0
3432749 0
3432927 4
3433027 0
3433061 0
3433235 0
3433245 0
3433247 0
3433259 5
3433263 0
3433285 0
3433308 0
3433328 0
3433417 0
3433490 0
3433546 0
3433715 0
3433742 153
3433961 14
3434016 0
3434038 13
3434249 0
3434279 0
3434313 0
3434363 0
3434397 0
3434417 0
3434477 0
3434547 0
3434559 0
3434563 0
3434591 0
3434600 0
3434604 0
3434618 0
3434622 0
3434642 0
3434670 0
3434717 0
3434798 0
3434811 0
3434831 0
3434951 0
3435044 0
3435119 44
3435284 4
3435336 0
3435463 0
3435480 0
3435482 10355
3435560 0
3435586 0
3435875 0
3435990 5
3435992 55
3436245 0
3436262 38
3436401 0
3436424 1
3436511 0
3436516 0
3436525 0
3436563 11
3436577 0
3436579 97
3436617 0
3436664 0
3436687 0
3436742 0
3436759 0
3436810 15
3436888 0
3436927 0
3436950 7
3437138 0
3437151 0
3437257 96
3437344 15
3437375 0
3437535 0
3437642 0
3437703 0
3437722 0
3437761 0
3437773 0
3437822 39
3437848 0
3437865 0
3437932 0
3437951 0
3437987 30
3438097 18
3438397 0
3438651 0
3438687 0
3438696 0
3438714 0
3438769 20
3438782 0
3438919 0
3438951 8
3439020 0
3439182 0
3439281 25
3439341 0
3439386 0
3439536 0
3439565 0
3439935 0
3439990 0
3440026 0
3440249 0
3440389 0
3440417 9
3440543 0
3440576 0
3440682 0
3440745 0
3440829 27
3440831 0
3440888 2
3440896 0
3441182 0
3441211 24
3441517 0
3441541 40
3441659 0
3441663 43
3441837 5
3441959 0
3442034 352
3442119 0
3442499 18
3442678 0
3442694 4
3442853 266
3442896 0
3443079 1
3443110 0
3443117 0
3443200 3
3443424 0
3443427 0
3443453 11
3443461 0
3443635 0
3443662 0
3443679 15
3443698 11
3444064 23
3444074 0
3444092 3
3444229 22
3444337 143
3444376 24
3444577 33
3444620 0
3444627 0
3444649 30
3444655 0
3444763 11
3444927 33
3444978 11
3445059 0
3445107 71
3445181 0
3445224 27
3445242 0
3445284 0
3445367 0
3445377 0
3445380 0
3445404 0
3445491 0
3445518 0
3445530 18
3445536 81
3445566 13
3445568 0
3445707 0
3445899 0
3445904 35
3445908 21
3445937 0
3445944 0
3445951 0
3445970 17
3445975 0
3446195 0
3446215 0
3446229 0
3446327 0
3446411 48
3446486 0
3446567 53
3446585 5520
3446747 10
3446837 15
3446839 0
3447057 0
3447163 0
3447179 0
3447218 80
3447470 8
3447557 0
3447634 12
3447697 4
3447721 0
3447862 0
3447873 7
3447938 57
3448291 0
3448312 0
3448318 0
3448321 58
3448413 0
3448462 22
3448705 0
3448912 10
3448930 0
3448941 7
3448976 48
3449018 152
3449021 0
3449028 11
3449048 5
3449108 0
3449235 0
3449249 29
3449631 51
3449684 10
3449838 0
3449865 0
3449911 41
3449928 0
3449941 0
3449944 0
3449952 0
3450026 0
3450079 0
3450111 0
3450113 0
3450134 0
3450150 0
3450348 0
3450361 0
3450452 128
3450462 0
3450548 0
3450868 0
3451084 0
3451108 0
3451131 0
3451144 0
3451156 0
3451216 0
3451333 0
3451351 0
3451411 2
3451609 10
3451621 0
3451632 0
3451651 2
3451699 0
3451768 3
3451774 0
3451876 46
3451909 18
3451941 0
3451984 0
3452034 4
3452143 3
3452214 0
3452388 0
3452454 0
3452467 0
3452527 0
3452554 6
3452665 14
3452725 0
3452731 0
3452788 31
3452809 0
3452893 0
3452900 57
3452961 0
3452992 0
3453070 0
3453124 23
3453183 33
3453225 39
3453459 0
3453497 56
3453510 15
3453528 11
3453570 0
3453584 0
3453586 29
3453602 0
3453612 5
3453806 0
3453857 0
3453944 0
3454127 0
3454221 0
3454253 0
3454294 0
3454307 0
3454339 0
3454471 0
3454503 15
3454519 12
3454591 0
3454601 0
3454615 18
3454900 0
3454927 0
3454976 0
3455020 1
3455079 0
3455151 0
3455267 0
3455335 0
3455447 0
3455506 0
3455526 0
3455579 0
3455604 42
3455834 1
3455945 0
3455989 12
3455996 12
3456046 0
3456122 25
3456251 0
3456278 0
3456281 1
3456302 0
3456335 0
3456452 0
3456608 25
3456715 0
3456743 5
3456971 0
3456986 9
3456989 14
3457179 0
3457206 0
3457290 0
3457305 0
3457350 0
3457541 0
3457565 0
3457641 0
3458175 0
3458205 0
3458210 0
3458333 9
3458708 0
3458718 50
3458745 0
3458790 30
3458810 37
3458817 25
3459106 0
3459144 84
3459184 0
3459204 5
3459243 0
3459269 0
3459305 0
3459387 0
3459489 0
3459516 2
3459612 0
3459898 0
3459926 0
3459939 0
3459943 0
3459947 0
3459951 0
3459990 0
3459994 0
3459998 0
3460002 0
3460006 0
3460015 0
3460085 3
3460115 0
3460160 0
3460240 15
3460244 67
3460390 42
3460539 0
3460618 0
3460901 0
3460933 0
3461255 0
3461459 0
3461474 0
3461486 0
3461528 0
3461805 0
3461971 0
3462162 0
3462323 0
3462701 0
3462861 0
3462915 0
3462951 0
3463020 0
3463029 0
3463059 23
3463248 0
3463266 6
3463284 3
3463389 44
3463515 0
3463520 0
3463569 0
3463636 1
3463677 12
3463758 0
3463843 0
3463931 7
3464054 0
3464167 0
3464517 118
3464726 0
3465149 0
3465244 2
3465416 5
3465436 0
3465474 0
3465576 17
3465734 0
3465776 0
3465876 0
3465960 0
3465974 0
3466056 3
3466108 0
3466173 0
3466332 0
3466407 23
3466416 0
3466456 21
3466569 0
3466640 0
3466742 0
3466802 0
3466940 0
3467015 31
3467050 7
3467088 32
3467248 0
3467346 0
3467420 0
3467439 0
3467445 0
3467475 45
3467534 13
3467601 3
3467622 0
3467646 0
3467743 0
3467866 0
3467870 0
3467874 0
3467878 0
3467886 0
3468035 0
3468059 0
3468086 0
3468185 0
3468197 0
3468311 1
3468488 0
3468638 0
3468739 0
3468792 0
3468803 0
3468929 2
3468959 0
3469058 0
3469224 0
3469483 22
3469504 0
3469555 0
3469577 0
3469743 0
3469799 21
3469807 9
3469834 6
3469911 13
3470223 13
3470235 0
3470275 0
3470353 0
3470368 0
3470388 0
3470512 9
3470518 50
3470627 0
3470634 0
3470661 7
3470675 5
3470765 188
3470795 0
3470906 0
3470973 16
3471104 0
3471117 0
3471280 0
3471332 12
3471335 66
3471455 0
3471655 0
3471697 0
3471747 0
3471860 0
3471921 0
3471971 0
3472118 0
3472140 0
3472144 8
3472188 0
3472340 119
3472361 0
3472406 5
3472418 8
3472472 3
3472604 3
3472682 0
3472799 0
3472876 22
3472913 2
3472924 0
3473051 0
3473277 0
3473315 0
3473333 0
3473372 0
3473430 0
3473505 28
3473582 57
3473747 3
3473831 0
3474160 49
3474166 56
3474364 1
3474379 9
3474420 14
3474457 0
3474538 31
3474622 0
3474646 0
3474791 0
3474803 0
3474907 0
3475115 0
3475140 35
3475178 15
3475196 0
3475397 0
3475422 0
3475532 14
3475871 8
3476077 0
3476138 0
3476207 0
3476464 4
3476665 0
3476668 0
3476815 10
3476851 0
3476857 0
3476917 0
3476936 11
3477109 162
3477130 31
3477132 0
3477166 2
3477199 0
3477283 0
3477453 0
3477576 2
3477715 7
3477841 21
3477850 6
3477969 2
3478372 14
3478555 0
3478594 4
3478664 0
3478858 0
3478898 0
3478915 63
3479101 0
3479142 0
3479209 0
3479314 0
3479326 51
3479341 0
3479565 1
3479637 0
3479841 23
3479865 0
3479929 22
3479989 36
3480001 156
3480129 41
3480165 0
3480171 0
3480201 0
3480229 0
3480234 0
3480423 0
3480440 0
3480555 0
3480559 0
3480821 2
3480827 0
3480976 0
3481024 2
3481087 18
3481090 28
3481115 0
3481129 0
3481258 0
3481297 20
3481495 71
3481576 0
3481590 0
3481653 0
3481740 15
3481755 0
3481822 25
3481837 0
3481909 0
3482003 0
3482079 0
3482090 0
3482120 0
3482144 29
3482602 0
3482635 0
3482716 20
3482723 0
3482847 15
3482858 0
3483120 15
3483150 8
3483195 23
3483346 0
3483369 13
3483507 0
3483516 0
3483648 0
3483678 0
3483700 0
3483788 7
3483808 0
3483846 0
3483906 0
3484127 0
3484308 0
3484400 0
3484409 0
3484418 0
3484433 0
3484454 7
3484498 1
3484614 0
3484802 0
3484975 0
3485053 10
3485091 0
3485106 0
3485146 0
3485227 22
3485263 0
3485296 0
3485393 0
3485527 0
3485606 0
3485623 0
3485731 13
3485791 0
3485830 0
3485860 0
3485862 16
3485869 19
3485871 0
3485926 37
3485929 20
3485983 0
3486028 0
3486075 19
3486167 4
3486330 0
3486332 0
3486522 0
3486588 0
3486681 0
3486806 0
3487071 2
3487091 0
3487112 5
3487212 0
3487419 18
3487470 0
3487481 0
3487492 0
3487502 0
3487537 35
3487579 5
3487586 0
3488046 0
3488113 0
3488185 43
3488315 0
3488632 32
3488842 0
3488899 52
3488909 0
3488936 0
3488975 0
3489029 8
3489038 0
3489179 369
3489227 3
3489338 14
3489365 22
3489391 0
3489475 0
3489484 0
3489546 0
3489675 0
3489841 0
3490072 13
3490092 8
3490114 0
3490316 0
3490484 0
3490772 0
3490907 0
3491091 32
3491165 0
3491217 0
3491405 14
3491444 0
3491450 0
3491516 0
3491592 0
3491622 133
3491660 0
3491756 0
3492047 36
3492265 0
3492379 4
3492389 12
3492409 47
3492526 0
3492601 0
3492675 0
3492696 0
3492703 12
3492829 0
3492850 37
3492856 49
3492890 98
3493162 0
3493189 12
3493525 0
3493540 4
3493543 63
3493600 0
3493688 2
3493719 0
3493752 0
3493777 0
3493791 0
3493797 0
3493828 0
3493830 0
3493834 0
3493838 0
3493864 0
3494000 95
3494081 0
3494136 0
3494183 0
3494325 0
3494587 0
3494839 31
3494951 0
3494964 8
3495117 0
3495230 0
3495302 0
3495380 0
3495440 0
3495512 0
3495608 0
3495702 46
3495812 0
3495823 13
3495878 3
3496142 0
3496260 0
3496361 6
3496397 52
3496439 0
3496529 4
3496619 0
3496777 11
3497082 0
3497131 134
3497137 23
3497197 0
3497250 17
3497332 124
3497490 0
3497587 0
3497639 0
3497696 17
3497743 4
3497824 0
3497862 0
3497929 0
3498201 0
3498220 0
3498223 0
3498228 0
3498242 0
3498273 0
3498331 0
3498338 4
3498421 0
3498428 0
3498520 128
3498693 0
3498919 0
3498952 0
3499016 5
3499267 0
3499398 0
3499481 7
3499485 38
3499536 0
3499542 137
3499668 379
3499731 0
3499877 0
3499922 0
3499956 0
3499968 0
3499990 0
3500016 0
3500026 0
3500034 0
3500109 0
3500169 0
3500212 20
3500379 37
3500471 0
3500483 0
3500502 0
3500508 0
3500539 0
3500550 0
3500612 0
3500638 0
3500645 0
3500653 0
3500668 0
3500681 0
3500724 0
3500828 10999
3500837 1
3500852 31
3500912 2
3500918 0
3500970 0
3500999 0
3501018 0
3501029 0
3501089 0
3501098 38
3501100 5
3501104 4
3501327 0
3501337 0
3501380 73
3501554 47
3501686 4
3501761 28
3501968 0
3502097 0
3502196 0
3502405 59
3502445 0
3502501 8
3502514 2
3502532 23
3502793 1
3502931 108
3502961 65
3503040 77
3503060 42
3503149 7
3503336 152
3503495 5
3503603 43
3503684 71
3503732 41
3503801 35
3503811 5
3503927 0
3503982 0
3503994 79
3504035 43
3504138 28
3504312 9
3504376 3
3504393 0
3504432 30
3504533 0
3504561 0
3504586 0
3504783 5
3504792 0
3504882 52
3504890 0
3504914 25
3504947 0
3504962 0
3505026 0
3505047 0
3505129 0
3505228 0
3505304 2
3505383 0
3505504 0
3505540 0
3505542 0
3505605 0
3505710 0
3505719 0
3505747 6
3505752 0
3505766 11
3505942 0
3506153 41
3506198 42
3506318 0
3506419 0
3506430 0
3506449 0
3506545 7
3506658 0
3506741 21
3506810 0
3507036 7
3507165 0
3507175 0
3507214 0
3507232 0
3507339 39
3507459 0
3507566 24
3507717 0
3507783 0
3507790 0
3507906 39
3507909 119
3507921 13
3507975 0
3507984 0
3507988 43
3508080 0
3508200 3
3508212 33
3508219 6
3508233 0
3508296 16
3508299 11
3508370 0
3508394 0
3508412 51
3508440 34
3508458 31
3508506 0
3508567 0
3508611 15
3508746 70
3508764 0
3508805 0
3508810 0
3508825 55
3508886 41
3509098 0
3509118 0
3509196 39
3509220 28
3509367 0
3509414 0
3509491 48
3509545 0
3509660 23
3509850 8
3509887 0
3509925 24
3509939 43
3510087 0
3510245 46
3510255 0
3510287 0
3510404 0
3510407 48
3510419 45
3510497 4
3510699 57
3510836 26
3510933 0
3510951 43
3510957 0
3510987 100
3510990 0
3511021 0
3511077 0
3511227 7
3511466 67
3511476 30
3511512 0
3511631 0
3511784 0
3511988 0
3512000 0
3512083 5
3512238 0
3512315 39
3512341 0
3512393 0
3512441 0
3512475 84
3512494 0
3512742 0
3512889 4
3512892 0
3513063 0
3513159 1
3513306 0
3513308 0
3513612 16
3513711 0
3513814 0
3513846 0
3513891 0
3513971 87
3514073 0
3514182 0
3514201 0
3514223 0
3514237 0
3514263 0
3514379 0
3514397 0
3514491 0
3514643 0
3514964 0
3514976 0
3515040 0
3515048 1
3515076 19
3515085 0
3515149 0
3515183 0
3515213 0
3515318 0
3515417 0
3515434 0
3515442 0
3515668 0
3515758 0
3515768 0
3515792 0
3516031 0
3516079 0
3516153 0
3516158 0
3516403 0
3516433 0
3516479 0
3516494 0
3516725 0
3516772 3
3516775 228
3516837 0
3516908 0
3516944 0
3517026 0
3517085 0
3517254 0
3517270 55
3517272 0
3517312 0
3517339 0
3517402 0
3517516 25
3517735 5
3517766 0
3517796 48
3517823 0
3517832 0
3517847 0
3517856 0
3517932 1
3517948 62
3518168 0
3518214 0
3518222 0
3518350 0
3518566 0
3518632 17
3518651 3
3518776 0
3518960 4
3519062 67
3519088 27
3519109 107
3519337 24
3519354 2
3519450 0
3519507 0
3519603 0
3519624 8
3519753 23
3519939 26
3520056 0
3520228 0
3520234 0
3520253 0
3520258 7
3520278 0
3520447 7
3520458 5
3520500 0
3520602 0
3520622 0
3520794 0
3521009 28
3521022 10
3521052 105
3521149 12
3521239 0
3521295 0
3521325 0
3521466 0
3521598 141
3521687 3
3521709 0
3521816 0
3521822 0
3521878 0
3521900 0
3521991 0
3522032 110
3522041 31
3522126 0
3522238 0
3522474 5
3522525 0
3522586 0
3522644 74
3522690 18
3522714 2
3522720 0
3522767 60
3522990 70
3523058 18
3523166 0
3523360 0
3523387 0
3523425 153
3523464 44
3523564 4
3523566 0
3523635 0
3523781 31
3523789 0
3523998 0
3524034 53
3524172 0
3524187 48
3524232 0
3524285 0
3524349 7
3524450 0
3524637 6
3524718 0
3524721 0
3524727 0
3524733 0
3524750 0
3524816 11
3524983 0
3525106 0
3525128 0
3525340 0
3525412 6
3525667 29
3525767 0
3525830 0
3525877 0
3525988 21
3526108 0
3526151 0
3526362 0
3526513 0
3526515 2
3526535 0
3526648 0
3526788 0
3526823 16
3526833 0
3526871 1
3526943 0
3527102 92
3527194 3
3527224 0
3527334 0
3527390 9
3527483 0
3527492 0
3527512 0
3527537 2
3527663 3
3527831 5
3527867 0
3527894 1
3528119 27
3528218 7
3528224 0
3528377 0
3528446 4
3528485 0
3528653 4
3528884 0
3528992 12
3529046 0
3529235 0
3529337 0
3529427 8
3529452 0
3529471 0
3529567 8
3529607 0
3529720 0
3529739 33
3529826 32
3529835 12
3529859 0
3529895 24
3529994 2
3530042 53
3530186 0
3530207 64
3530232 0
3530267 0
3530350 109
3530435 0
3530457 29
3530556 6
3530621 0
3530771 10
3530788 3
3530912 0
3530951 33
3531053 0
3531094 0
3531225 0
3531251 0
3531316 0
3531346 57
3531603 28
3531667 0
3531844 5
3531946 17
3531958 0
3532290 12
3532417 0
3532729 0
3532780 31
3532798 15
3532927 0
3533125 0
3533191 17
3533224 0
3533356 0
3533479 0
3533521 8
3533656 59
3533724 0
3533938 0
3534076 0
3534085 0
3534091 0
3534223 39
3534259 0
3534393 63
3534436 12
3534463 76
3534481 0
3534576 39
3534606 0
3534757 0
3534767 0
3534774 0
3535512 80
3535608 12
3535653 7
3535674 0
3535704 48
3535935 8
3536451 0
3536514 6
3536573 0
3536625 52
3536902 38
3536986 0
3537055 0
3537063 0
3537088 0
3537192 0
3537576 0
3537626 0
3537680 0
3537864 0
3538010 0
3538325 0
3538341 0
3538350 0
3538440 0
3538643 0
3538689 0
3538770 1
3538836 50
3538940 17
3538953 0
3539019 0
3539070 0
3539115 0
3539241 0
3539352 122
3539498 10
3539597 0
3539618 0
3539774 0
3539788 0
3540024 0
3540254 0
3540329 0
3540372 0
3540617 0
3540753 0
3540936 0
3540969 0
3540972 0
3541034 0
3541138 9
3541167 0
3541206 10
3541340 55
3541404 0
3541452 0
3541583 29
3541718 0
3541871 3
3541896 0
3541923 0
3541943 16
3541957 0
3542001 15
3542073 65
3542124 25
3542127 60
3542154 0
3542258 54
3542268 0
3542451 2
3542555 0
3542714 0
3542721 13
3542750 38
3542771 0
3542779 0
3542800 0
3543033 0
3543099 19
3543123 0
3543226 0
3543243 0
3543385 0
3543495 11
3543573 12
3543610 0
3543621 24
3543756 0
3543974 0
3544044 0
3544158 20
3544215 150
3544266 0
3544434 0
3544515 0
3544596 0
3544671 0
3544746 2
3544756 0
3544762 2
3544793 0
3544821 0
3544888 0
3545094 0
3545169 17
3545190 98
3545202 1
3545385 13
3545394 12
3545412 0
3545457 38
3545466 4
3545517 15
3545538 19
3545661 4
3545749 0
3545799 0
3545842 0
3545869 0
3545908 7
3546195 0
3546203 11
3546311 0
3546324 0
3546384 0
3546468 71
3546587 1
3546714 0
3546827 0
3546912 0
3547025 22
3547136 16
3547184 11
3547200 0
3547214 44
3547943 0
3548151 0
3548401 0
3548412 0
3548429 0
3548441 40
3548654 0
3548782 9
3548866 0
3548999 144
3549005 11
3549220 22
3549257 0
3549526 0
3549532 0
3549712 8
3549790 0
3549971 0
3550017 0
3550023 0
3550158 26
3550182 11
3550185 0
3550200 0
3550362 0
3550395 52
3550446 0
3550521 68
3550639 0
3550688 0
3550839 12
3550841 0
3550848 0
3550871 11
3550919 14
3550934 7
3550982 0
3551027 0
3551063 0
3551073 0
3551213 0
3551261 3
3551315 0
3551435 0
3551477 0
3551481 88
3551492 0
3551726 0
3551852 0
3551966 0
3552235 0
3552313 0
3552403 0
3552513 0
3552555 21
3552666 10
3552694 0
3552709 0
3552853 0
3553097 0
3553150 0
3553203 0
3553400 0
3553454 380
3553559 8
3553916 0
3554011 47
3554039 0
3554098 44
3554160 0
3554302 45
3554386 0
3554509 81
3554566 30
3554735 0
3554776 0
3554917 9
3554943 0
3555055 106
3555082 0
3555262 10
3555376 8
3555508 40
3555568 0
3555610 6
3555625 0
3555709 20
3555793 11
3555901 2
3556003 0
3556035 0
3556099 23
3556249 0
3556312 0
3556381 0
3556418 0
3556481 0
3556633 0
3556669 24
3556702 84
3556781 0
3556947 17
3557139 29
3557275 0
3557312 34
3557472 10
3557531 27
3557609 18
3557861 35
3558001 89
3558120 0
3558171 0
3558180 5
3558301 21
3558310 11
3558325 103
3558475 38
3558478 2
3558572 0
3558687 0
3558768 0
3558771 35
3558780 132
3558792 3
3558861 0
3558879 0
3559002 17
3559035 25
3559092 71
3559105 0
3559222 1
3559242 0
3559246 7
3559251 0
3559254 0
3559262 9
3559267 21
3559306 4
3559322 55
3559603 1
3559612 11
3559645 21
3560187 127
3560190 28
3560307 182
3560319 90
3560330 17
3560418 78
3560532 0
3560619 0
3560694 0
3560718 0
3560760 84
3560763 67
3560856 19
3560891 10
3561079 0
3561096 0
3561108 134
3561123 50
3561156 0
3561405 1
3561509 0
3561615 53
3561621 5
3561933 38
3561977 0
3562134 41
3562185 43
3562294 41
3562413 47
3562586 16
3562792 0
3563008 27
3563029 0
3563095 161
3563140 0
3563203 66
3563212 17
3563388 6
3563545 0
3563576 8
3563625 22
3563635 11
3563791 0
3563798 0
3563809 2
3563851 0
3563870 0
3563900 0
3563998 0
3564008 1
3564042 0
3564052 52
3564080 0
3564106 0
3564120 80
3564267 11
3564314 0
3564393 0
3564420 61
3564493 0
3564708 0
3564821 0
3564875 0
3564920 0
3564966 65
3564981 24
3565090 0
3565098 0
3565227 24
3565500 28
3565509 5
3565518 1
3565683 37
3565726 69
3565756 34
3565864 16
3565870 3
3565895 57
3565899 73
3565952 0
3565975 10
3566011 0
3566040 62
3566336 102
3566420 57
3566491 0
3566586 44
3566679 0
3566808 0
3566904 0
3566976 0
3567067 0
3567133 41
3567196 0
3567235 0
3567238 62
3567269 0
3567651 1
3567687 5
3567695 0
3567748 0
3568082 0
3568442 2
3568455 5
3568550 0
3568576 0
3568814 20
3568827 0
3568945 0
3569391 23
3569462 0
3569570 0
3569727 40
3569796 16
3569877 15
3570271 0
3570458 6
3570479 60
3570629 2933
3570718 2
3571028 120
3571085 0
3571229 13
3571451 16
3571498 0
3571523 53
3571622 40
3571755 41
3571844 84
3571958 7
3572117 71
3572204 122
3572325 0
3572362 0
3572376 0
3572388 0
3572402 0
3572410 0
3572473 4
3572527 30
3572674 72
3572701 4
3572787 0
3572952 18
3572958 55
3572966 0
3572971 17
3572996 0
3573374 0
3573617 0
3573659 1
3573675 7
3573681 24
3573705 3
3573761 0
3573917 0
3573923 0
3573936 17
3573940 95
3573947 2
3573957 0
3574019 0
3574223 2
3574236 9
3574424 44
3574440 0
3574454 0
3574502 17
3574699 0
3574865 18
3574892 591
3575018 37
3575364 29
3575430 82
3575513 96
3575518 0
3575525 0
3575536 0
3575552 202
3575882 0
3575906 0
3576038 13
3576086 2
3576110 0
3576257 0
3576462 1
3576846 0
3576875 0
3576903 0
3576922 0
3577023 0
3577081 0
3577179 0
3577278 12
3577437 0
3577446 0
3577578 77
3577710 0
3577725 7
3577729 4
3577764 0
3577800 46
3577858 0
3577911 0
3578145 0
3578198 104
3578222 8
3578394 14
3578504 0
3578723 36
3578973 0
3579011 22
3579166 0
3579190 0
3579211 0
3579245 0
3579503 91
3579635 54
3579646 0
3579788 0
3579797 15
3580098 0
3580151 0
3580181 0
3580188 0
3580344 15
3580511 0
3580665 0
3580775 0
3580789 0
3580853 0
3580890 14
3580904 0
3581112 0
3581255 0
3581577 0
3581580 0
3581585 0
3581643 114
3581767 22
3581830 0
3581860 0
3582305 0
3582321 0
3582439 3
3582574 184
3582613 6
3582721 3
3582772 198
3582784 0
3582855 0
3582859 0
3582865 0
3582869 0
3582873 0
3583022 0
3583028 0
3583045 0
3583053 0
3583073 0
3583497 0
3583574 18
3583639 1
3583672 0
3583798 0
3583819 0
3583822 0
3583861 0
3583897 0
3583957 0
3584264 0
3584428 0
3584761 19
3584909 0
3585052 31
3585136 0
3585235 0
3585391 18
3585607 0
3585632 0
3585682 0
3586022 0
3586279 39
3586313 0
3586437 0
3586457 22
3586466 0
3586496 0
3586545 0
3586558 0
3586740 0
3587109 9
3587249 0
3587463 0
3587505 0
3587568 2
3587653 0
3587715 0
3587786 0
3587818 0
3587847 0
3587935 0
3587958 0
3587962 33
3587966 0
3588002 1
3588135 0
3588148 0
3588155 3
3588159 84
3588167 0
3588437 1
3588509 15
3588518 0
3588773 14
3589268 0
3589367 0
3589664 0
3589693 0
3589897 0
3590277 0
3590340 0
3590664 125
3590891 26
3590906 0
3590924 0
3590945 0
3590996 0
3591061 0
3591142 0
3591145 0
3591199 0
3591238 86
3591286 0
3591336 0
3591776 0
3591864 0
3591889 119
3591915 0
3591971 0
3592059 0
3592143 32
3592146 0
3592197 0
3592209 0
3592329 0
3592336 3
3592386 11
3592452 21
3592482 0
3592527 0
3592621 0
3592834 0
3593248 0
3593287 0
3593386 0
3593445 0
3594065 10
3594169 0
3594210 0
3594354 0
3594439 0
3594463 50
3594466 83
3594472 60
3594475 0
3594503 0
3594538 0
3594553 0
3594619 114
3594687 0
3594760 10
3594805 0
3594880 0
3594928 0
3594937 0
3595126 23
3595261 0
3595423 6
3595621 0
3595672 0
3595675 0
3595699 0
3595792 0
3595888 0
3595953 0
3596195 0
3596226 0
3596456 0
3596473 0
3596488 46
3596521 0
3596546 19
3596793 12
3596876 0
3596918 0
3596975 84
3597179 17
3597324 4
3597414 0
3597576 3
3597591 184
3597654 0
3597804 0
3597937 0
3597957 0
3598098 26
3598108 0
3598112 6
3598189 32
3598260 0
3598322 0
3598377 0
3598400 21
3598419 0
3598426 0
3598668 0
3598684 31
3598777 0
3598859 0
3598870 0
3598951 0
3599046 0
3599281 30
3599335 0
3599413 0
3599506 24
3599635 0
3599695 11
3600040 0
3600205 8
3600449 1
3600578 0
3600630 9
3600666 14
3600675 0
3600684 38
3600765 42
3600840 7
3601020 0
3601203 4
3601350 0
3601362 44
3601413 39
3601506 124
3601566 46
3601883 0
3601938 50
3602000 62
3602185 0
3602404 0
3602413 0
3602416 0
3602425 21
3602433 0
3602470 0
3602566 0
3602671 0
3602683 0
3602827 9
3602836 0
3602992 0
3603176 0
3603185 4
3603209 4
3603263 1
3603465 0
3603678 0
3603838 35
3603928 33
3603976 0
3604459 60
3604495 0
3604543 0
3604725 12
3604784 0
3604793 34
3605025 0
3605136 0
3605226 12
3605384 0
3605440 0
3605464 0
3605482 3
3605565 0
3605583 7
3605618 0
3605636 53
3605906 31
3606093 13
3606224 9
3606230 0
3606302 0
3606344 0
3606377 14
[truncated: 392,040 more chars]
