# Supplementary material for: A cell wall synthase accelerates plasma membrane partitioning in mycobacteria
Source: eLife. 2023 Sep 4;12:e81924. doi: 10.7554/eLife.81924 (PMC10547480; doi:10.7554/eLife.81924)
Supplement: Figure 2—source data 1. [file elife-81924-fig2-data1.zip › wig/DB3.wig]

# Generated by tpp from 3-3_S11_R1_5M.fastq and 3-3_S11_R2_5M.fastq
variableStep chrom=mc2_155_tamu
62 0
101 0
237 0
240 0
246 0
254 0
353 0
380 13
459 4
478 0
493 0
578 0
673 0
868 0
990 0
1215 0
1507 0
1654 0
1660 0
1720 17
1805 0
1985 0
2084 0
2181 93
2210 0
2240 0
2258 0
2270 0
2367 0
2417 0
2612 0
2756 0
2928 0
3026 0
3083 0
3140 0
3154 0
3269 0
3311 0
3333 22
3368 0
3548 0
4019 0
4318 0
4351 0
4442 0
4454 0
4471 116
4475 2
4491 0
4511 0
4521 0
4624 0
4687 0
4930 0
5020 0
5035 0
5038 0
5143 0
5347 0
5368 0
5479 0
5532 0
5581 0
5853 0
5877 1
5956 0
6126 0
6160 0
6295 0
6334 0
6408 2
6418 0
6570 0
6616 0
6656 0
6732 0
6741 0
6819 0
6828 0
6896 0
6900 0
6927 0
6969 0
7010 0
7035 0
7116 0
7190 0
7254 0
7272 0
7367 0
7380 0
7476 0
7644 0
7743 0
7785 0
8223 0
8250 0
8379 0
8394 0
8499 0
8514 0
8810 0
8814 0
8841 0
8868 0
8913 0
8973 0
9216 40
9226 58
9253 0
9517 12
9737 0
9763 4
9952 11
9981 0
10042 0
10067 0
10077 0
10079 0
10092 0
10108 0
10138 0
10291 6
10300 0
10312 0
10357 0
10393 0
10398 0
10423 46
10570 101
10577 3
10702 50
10846 8
10896 0
10963 0
11011 0
11029 0
11059 0
11128 0
11212 9
11256 0
11377 0
11427 73
11496 0
11596 0
11644 0
11946 0
12088 0
12203 0
12390 140
12597 0
12654 0
12657 24
12711 34
12723 2
12744 0
12781 0
12952 74
13023 2
13225 0
13246 0
13263 2
13270 45
13272 26
13309 20
13373 0
13437 0
13609 0
13841 6
13952 0
14045 0
14138 0
14164 0
14185 0
14332 7
14367 14
14386 0
14392 30
14404 0
14599 112
14794 45
14831 0
14974 0
15067 0
15147 0
15154 0
15163 7
15180 42
15206 0
15249 0
15252 0
15504 0
15571 0
15617 0
15658 0
15771 0
15866 0
15879 30
15895 83
15933 0
15945 76
15961 0
16015 0
16209 0
16335 0
16444 0
16624 0
16677 0
16870 1
17077 2
17229 0
17408 36
17531 0
17700 0
17804 0
17825 0
17849 25
17930 20
18179 28
18329 0
18372 17
18980 39
19016 68
19208 188
19362 0
19559 58
19805 0
19847 0
20012 6
20021 0
20063 0
20126 18
20141 2
20180 59
20210 0
20282 0
20477 0
20561 67
20825 13
21145 0
21368 0
21451 0
21556 0
21677 73
21830 0
21956 39
21971 15
22025 49
22355 0
22406 69
22442 17
22718 0
22829 0
22990 0
23407 0
23459 0
23716 0
23750 0
23897 0
23918 0
23932 0
23939 91
24110 0
24375 0
24521 13
24668 83
24698 0
24761 2
25179 0
25280 0
25484 0
25487 11
25520 103
25815 0
25836 0
25868 71
25931 0
26252 0
26588 0
26743 0
26918 0
27065 0
27241 0
27317 0
27326 102
27371 0
27392 5
27456 0
27584 0
27629 4
27690 0
27761 0
27770 1
27785 284
27866 0
27920 0
27950 0
27998 16
28019 0
28073 0
28112 0
28229 0
28313 40
28331 0
28748 8
29004 0
29228 0
29564 0
29670 0
29690 0
29753 18
30131 68
30170 20
30226 20
30277 0
30425 0
30503 0
30536 0
31187 0
31208 0
31241 5
31280 0
31451 0
31496 0
31639 0
31643 153
31829 75
31838 120
31928 0
32129 56
32180 87
32231 81
32273 82
32435 2
32465 0
32537 0
32585 0
32624 0
32735 0
32801 34
33423 0
33641 0
33704 0
34005 0
34196 0
34259 6
34358 0
34427 4
34618 0
34652 9
34667 0
34685 2
34748 0
34875 0
34981 85
35012 0
35075 0
35138 0
35229 0
35381 0
35449 0
35576 100
35642 75
35696 0
35735 0
35789 0
35850 33
35961 44
36053 10
36200 0
36221 0
36392 0
36419 2
36428 0
36683 0
36728 4
36854 0
36860 24
36869 0
36884 0
37019 269
37049 54
37115 1
37202 0
37313 155
37388 0
37856 0
37862 0
37982 0
38112 0
38228 12
38262 0
38282 40
38353 0
38822 0
38966 0
39209 0
39230 0
39398 0
39419 208
39533 358
39542 8
39629 0
39640 0
39767 0
39816 0
39962 7
40055 0
40070 64
40109 146028
40139 0
40208 0
40256 43
40391 8
40394 121
40431 107
40551 0
40792 0
40867 0
40959 0
40961 44
41030 0
41366 0
41402 0
41411 0
41621 0
41764 0
41788 0
41827 0
42031 0
42074 0
42158 0
42217 2
42265 0
42289 69
42409 126
42727 0
42731 0
42736 0
42747 0
42750 0
42856 0
42860 0
42865 0
42875 0
42925 47
43006 120
43019 0
43114 116
43214 62
43316 0
43476 0
43641 93
43719 0
43761 2
43783 0
43790 0
43977 36
44022 62
44073 0
44079 0
44184 0
44202 0
44238 0
44250 100
44400 165
44451 52
44499 0
44538 98
44750 0
44947 0
44958 27
45040 78
45128 10
45233 50
45354 35
45396 13
45483 0
45531 42
45698 0
45782 0
45805 29
45841 162
45844 121
45854 144
45857 0
46096 14
46188 0
46197 32
46207 0
46265 0
46279 0
46285 0
46297 0
46310 0
46385 0
46399 0
46474 0
46557 0
46704 5
46765 4
46770 151
46776 84
47333 213
47345 97
47352 29
47417 0
47426 286
47450 0
47513 0
47540 17
47551 0
47587 0
47617 0
47690 0
47962 0
48216 0
48372 0
48437 0
48487 0
49134 0
49305 0
49416 0
49473 0
49494 0
49548 0
49812 0
49827 0
49869 0
49935 0
50061 0
50098 7
50180 0
50317 0
50567 0
50726 0
50747 0
50801 0
51074 0
51113 0
51119 0
51279 0
51311 0
51528 48
51550 0
51577 0
51659 13
51664 1009
51721 10
51724 8
51759 26
51773 3
52203 73
52314 18
52430 31
52572 0
52584 41
52605 8
52623 5
52635 0
52665 7
52713 36
52855 93
52875 0
52973 11
53000 33
53171 0
53336 0
53411 0
53483 0
53507 0
53756 0
53768 0
53828 0
53834 0
54041 0
54092 0
54104 54
54240 0
54748 0
54829 6
54832 35
54839 8
55084 0
55090 2
55255 0
55447 0
55729 0
55783 0
55843 0
55885 8
55916 0
55936 50
55949 43
55997 26
56195 55
56199 11
56242 22
56281 44
56323 0
56342 65
56357 118
56669 0
56726 0
56738 0
56750 0
56777 0
56789 0
56795 0
56819 0
56837 0
56855 0
56879 0
56894 0
56909 0
56924 0
56942 0
56960 0
56987 0
57017 0
57023 0
57038 0
57089 0
57110 0
57122 0
57149 0
57173 0
57188 0
57206 0
57224 0
57242 0
57260 0
57281 0
57305 0
57326 0
57359 0
57371 0
57374 0
57413 0
57423 0
57432 0
57584 5
57611 24
57654 0
57664 4
57674 12
57693 3
57697 6
57701 0
57862 0
57961 14
57973 0
57986 112
58123 0
58369 122
58398 25
58444 19
58453 0
58506 93
58655 0
58886 20
58928 0
59008 170
59012 7
59182 0
59243 0
59293 0
59326 42
59395 0
59516 127
59566 0
59759 118
59788 0
59826 0
59835 0
59860 0
59869 0
59878 0
59887 0
60031 0
60049 3
60066 0
60187 1
60220 0
60339 0
60479 0
60500 15
60524 86
60530 0
60561 0
60587 0
60632 0
60722 0
60842 45
61028 0
61061 2
61118 11
61193 0
61275 0
61361 0
61417 138
61680 0
61961 0
62009 0
62042 0
62129 5
62192 3
62205 0
62345 0
62414 0
62420 0
62600 8
62786 21
62885 33
62945 12
63017 0
63026 0
63140 0
63164 45
63543 29
63571 116
63709 6
63754 34
63775 19
63928 4
64366 13
64726 2
64778 0
64901 0
65193 0
65488 9
65512 338
65626 88
65926 0
65990 0
66054 0
66086 0
66093 0
66117 14
66150 0
66174 0
66217 7
66336 61
66426 3
66438 31
66453 104
66823 17
66891 41
66921 0
67164 66
67695 54
68010 0
68043 0
68067 40
68180 34
68182 0
68196 0
68228 44
68268 6
68354 0
68392 0
68503 37
68599 19
68611 34
68685 0
68706 58
68715 0
68752 75
68847 0
68898 0
69045 132
69279 28
69428 66
69497 51
69529 0
69561 0
69623 0
69744 14
69760 0
69774 0
69859 0
69948 0
69985 20
70144 13
70152 17
70165 0
70276 16
70541 55
70561 0
70581 12
70583 39
70595 0
70637 0
70655 11
70693 0
70720 0
70738 0
70768 11
70772 0
70815 0
70829 0
70837 0
70843 0
71151 0
71537 0
71630 0
71692 75
71708 7
71719 0
71726 0
71731 19
71814 76
71880 18
72226 35
72352 27
72379 5
72545 0
72742 49
72790 1
72804 0
72820 109
73273 107
73411 0
73579 45
73678 6
73756 0
73838 0
73855 0
74088 0
74132 8
74180 48
74184 217
74211 34
74260 67
74267 13
74294 0
74319 0
74332 0
74438 0
74442 0
74567 0
74591 14
74766 48
74962 12
75001 179
75184 161
75322 45
75591 1
75915 110
76109 0
76128 10
76133 20
76143 4
76246 131
76361 0
76470 0
76527 0
76756 5
76881 0
77071 0
77101 15
77260 2
77371 50
77415 158
77427 0
77643 0
77769 52
77904 0
77922 0
78013 63
78094 0
78177 36
78181 16
78199 0
78242 0
78265 62
78332 0
78346 1
78550 0
78667 0
78835 0
78930 0
78936 0
79039 50
79117 22
79234 0
79315 0
79477 0
79631 63
79639 0
79769 110
79800 14
79838 0
79904 31
79943 19
80026 0
80044 0
80060 0
80196 0
80225 27
80489 30
80561 62
80624 0
80816 0
80879 120
80882 35
80906 0
81177 0
81289 0
81397 19
81406 47
81469 0
81857 0
81961 10
82036 18
82138 174
82277 0
82393 5
82462 259
82536 10
82773 0
82816 0
82958 2
83038 0
83091 0
83107 137
83182 0
83197 49
83268 7
83301 0
83314 174
83392 34
83455 10
83586 0
83656 59
83689 32
83809 0
83833 0
83983 0
84046 1
84302 142
84304 137
84349 0
84406 68
84544 0
84907 3
85045 26
85096 14
85099 0
85218 13
85240 33
85297 0
85502 192
85538 114
85573 0
85605 19
85628 0
85897 175
86026 57
86071 58
86219 0
86875 0
86982 76
87010 17
87242 95
87343 63
87359 0
87480 0
87646 0
87721 38
87749 59
88228 19
88316 70
88361 10
88409 27
88613 0
88631 0
88679 14
88745 6
88748 41
88904 0
89036 24
89290 14
89497 0
89734 50
89810 0
89983 0
90075 0
90391 0
90508 161
90658 0
90688 0
90720 0
90734 74
90767 33
90771 77
90820 104
90830 85
90842 0
90902 0
90985 0
91055 114
91081 287
91085 371
91171 14
91216 120
91296 101
91336 0
91338 383
91358 78
91378 17
91464 32
91621 0
91669 3
91735 0
91752 6
91995 0
92009 0
92063 0
92152 8
92155 0
92170 0
92195 2
92261 0
92303 0
92313 0
92362 0
92400 6
92426 0
92441 0
92452 9
92456 0
92471 0
92490 0
92508 0
92530 0
92541 0
92555 0
92575 0
92605 2
92609 1
92615 0
92617 0
92812 1
92918 0
92924 34
92958 1
92970 47
92991 0
93118 0
93166 0
93207 0
93245 2
93249 0
93253 48
93396 104
93409 0
93415 0
93439 0
93442 9
93518 0
93577 6
93579 5
93583 0
93600 0
93616 0
93640 0
93681 0
93685 0
93733 0
93739 0
93750 0
93802 15
93819 107
93849 0
93898 149
93900 0
93915 59
94003 7
94131 1
94260 0
94336 24
94393 46
94458 7
94730 0
94742 71
94780 54
94935 40
95050 0
95118 0
95161 0
95198 0
95228 0
95239 92
95288 43
95374 27
95418 59
95440 30
95481 112
95493 0
95548 0
95664 7
95674 32
95743 220
95791 65
95872 46
95980 3
96139 363
96342 0
96398 23
96411 16
96429 41
96690 3
96828 148
96858 62
96937 46
96957 36
97046 6
97233 390
97392 3
97500 43
97581 55
97629 205
97698 22
97708 4
97824 0
97879 0
97891 110
97932 70
98026 29
98134 4
98293 436
98480 5
98569 36
98589 44
98668 56
98698 135
98836 2
99097 48
99115 12
99128 15
99184 0
99296 0
99364 0
99407 0
99444 0
99474 0
99485 112
99534 51
99620 11
99664 41
99674 28
99699 0
99730 24
99732 0
99770 0
99796 0
99815 3
99923 105
99994 36
100028 0
100132 0
100166 88
100228 0
100237 4
100259 47
100283 73
100402 0
100483 51
100592 43
101279 33
101357 70
101400 56
101423 0
101438 20
101442 300
101458 0
101486 107
101490 44
101583 48
101605 65
101622 8
101625 0
101658 0
101660 0
101748 0
101752 30
101833 0
101873 5
101888 0
101987 2
102072 18
102119 0
102127 103
102152 0
102160 170
102220 73
102339 0
102490 1
102583 0
102772 0
102791 33
102795 23
102808 0
102817 2
102831 0
102838 19
102894 0
102936 2
103038 90
103056 0
103080 448
103140 3
103260 0
103289 0
103424 62
103605 28
103609 111
103731 0
103743 0
103848 0
103863 64
103973 0
103989 0
103996 0
104133 27
104150 25
104407 0
104544 0
104594 0
104615 0
104729 94
104918 22
104927 0
104981 0
105188 13
105242 127
105266 132
105350 0
105458 0
105479 0
105521 0
105680 0
105799 0
105870 0
106025 0
106099 119
106204 100
106318 72
106350 0
106396 108
106516 10
106663 67
106714 23
106904 0
107122 3
107232 15
107322 70
107463 31
107497 0
107547 0
107565 131
107723 0
107729 26
107834 72
108004 236
108030 0
108302 77
108648 0
108680 11
108749 0
108851 0
108914 128
109107 0
109280 470
109321 0
109634 0
109654 0
109960 5
110020 0
110054 0
110392 20
110789 0
110982 8
111437 0
111507 19
111588 25
111646 0
111682 0
111720 12
111752 0
111982 71
112005 17
112130 0
112296 21
112345 388
112634 71
112950 0
113030 124
113113 0
113374 0
113394 0
113396 0
113402 29
113414 0
113427 0
113537 1
113636 54
113699 97
113906 73
114017 8
114104 181
114287 0
114341 85
114474 0
114521 0
114681 14
114701 15
114807 0
115157 0
115161 207
115698 0
115712 0
115877 0
115944 0
115968 1233
116025 0
116063 0
116170 0
116380 0
116526 0
116604 35
116610 99
116726 0
116741 98
116762 0
116819 56
116852 339
117029 58
117050 1
117056 208
117091 132
117116 0
117141 0
117155 69
117195 5
117247 14
117269 81
117313 0
117319 0
117349 21
117375 0
117413 0
117479 32
117487 0
117490 13
117503 94
117787 0
117793 0
117845 154
117854 5
117983 0
117987 0
117996 0
118046 0
118263 44
118277 0
118284 51
118296 46
118322 0
118431 167
118479 6
118587 80
118655 0
118692 63
118782 60
118960 30
118975 16
119087 136
119213 185
119227 80
119246 117
119249 0
119318 0
119351 11
119381 27
119537 48
119605 0
119726 63
119894 87
120029 0
120105 144
120115 294
120207 28
120209 32
120311 13
120455 66
120584 55
120603 0
120620 10
120629 3
120737 169
120800 144
120896 136
120917 0
121112 62
121131 0
121150 0
121166 0
121265 10
121391 0
121481 57
121484 42
122003 0
122081 0
122092 0
122176 148
122269 0
122364 0
122711 2
123023 35
123138 85
123158 0
123274 107
123569 31
123720 59
123769 0
123784 9
123915 11
123951 24
124269 124
124284 24
124548 11
124757 78
125390 196
125636 0
125765 40
125774 77
125831 100
125877 25
125900 0
126029 21
126032 20
126044 65
126290 0
126368 33
126644 133
126695 29
126767 398
126829 72
126980 31
127037 0
127107 17
127159 0
127162 0
127166 0
127269 0
127548 46
127845 0
128023 19
128034 0
128266 0
128374 0
128620 20
128662 0
128753 0
128798 0
128884 0
128905 99
128942 6
129071 0
129136 15
129157 0
129199 30
129574 0
129649 73
129913 0
129986 36
130052 10
130095 17
130109 28
130131 0
130162 2
130238 0
130343 57
130499 0
130535 105
130810 0
130838 0
130867 30
131060 18
131072 10
131129 94
131210 0
131249 0
131390 20
131454 17
131484 0
131540 1
131574 45
131654 0
131681 0
131774 0
131813 112
131866 0
131918 0
132054 0
132068 20
132206 153
132335 22
132494 10
132503 99
132590 15
132688 44
132825 0
133020 7
133146 1
133173 42
133254 4
133347 371
133356 715
133446 39
133747 0
133815 0
134035 0
134118 36
134172 1
134233 95
134388 6029
134391 14
134727 59
134772 19
134982 166
135006 162
135030 15
135081 55
135297 0
135394 0
135564 8
135608 88
135621 0
135698 0
135783 0
135813 278
135815 205
135875 13
135885 10
135903 16
136071 34
136083 39
136353 49
136536 39
136563 85
136671 107
136710 212
136855 0
136861 0
136966 0
137132 0
137195 0
137204 0
137225 305
137372 116
137615 0
137690 0
137760 0
137807 36
137815 0
137927 0
137996 52
138128 207
138260 0
138377 0
138653 12
138809 30
138897 38
139164 163
139415 3
139675 0
139730 0
139826 0
139886 0
139961 0
139975 0
140006 0
140126 0
140477 0
140485 2
140503 2
140524 0
140638 68
140713 655
140758 59
140839 6
140851 119
140860 89
140923 1
141097 31
141127 25
141150 0
141158 0
141172 0
141176 0
141198 0
141200 0
141211 0
141226 0
141586 0
141699 166
141702 38
141729 11
141740 18
141752 46
141767 47
141830 14
141860 43
141895 34
141913 66
141953 16
142049 0
142109 12
142115 51
142118 73
142142 25
142151 211
142223 75
142283 5
142301 116
142337 158
142364 135
142415 191
142448 56
142472 2
142732 83
142924 0
142960 37
143113 0
143310 0
143344 86
143398 0
143419 0
143429 0
143451 0
143466 0
143473 0
143479 0
143541 0
143557 0
143619 29
143654 98
143678 193
143933 1
143954 653
143984 19
144029 79
144111 0
144257 14
144314 0
144404 28
144494 12
144619 0
144685 0
144991 112
145006 45
145045 0
145126 24
145219 0
145235 0
145264 74
145267 0
145279 0
145501 0
145723 12
145757 532
145897 0
146028 0
146149 121
146272 27
146332 72
146489 0
146580 0
146590 22
146768 0
146868 0
147028 0
147397 0
147433 11
147538 0
147614 2
147922 51
148081 16
148147 0
148177 0
148296 0
148346 0
148357 0
148369 0
148371 0
148561 110
149001 0
149428 10
149624 77
149627 14
149732 0
149810 336
149882 28
149960 0
149968 9
150058 0
150106 0
150184 0
150187 0
150431 35
150508 87
150599 0
150617 18
151137 31
151183 0
151217 74
151251 236
151305 79
151593 15
151726 7
151734 0
151812 155
152013 0
152400 0
152427 0
152514 21
152571 206
152662 40
152754 7
152939 14
152954 12
152994 0
153014 0
153017 0
153027 0
153129 0
153403 208
153633 185
153635 0
153660 37
153759 0
153826 113
153900 93
153906 114
154057 0
154390 2
154441 71
154498 0
154519 36
154528 121
154618 6
154627 2
154683 234
154735 0
154768 11
154829 122
155078 0
155144 33
155395 33
155447 91
155566 0
155603 1
155657 0
155690 0
155738 7
155783 8
155789 69
155885 0
155921 0
155960 101
156006 0
156115 0
156295 0
156319 0
156799 0
156907 14
156928 3
157014 13
157061 0
157152 26
157155 0
157205 0
157272 15
157328 0
157425 6
157434 95
157935 0
158181 0
158253 0
158274 0
158601 70
158724 12
158742 0
158775 13
158799 0
158904 0
158985 36
159054 0
159537 0
159684 0
159714 8
159750 23
159810 0
159843 0
160119 0
160297 20
160378 0
160436 12
160715 0
160771 0
161159 0
161237 0
161523 104
161559 174
161598 40
161619 0
161694 0
161703 75
161799 29
162273 22
162446 0
162477 0
162524 31
162528 140
162581 0
162594 51
162621 0
162824 168
162852 138
162882 103
162927 37
162947 2
163050 103
163151 14
163331 0
163355 1
163455 82
163468 0
163496 0
163538 110
163753 48
163977 0
164007 0
164113 0
164206 0
164266 148
164329 39
164574 0
164736 0
164760 14
164793 13
165314 0
165446 0
165515 0
165596 6
165668 0
165742 0
165788 0
165842 0
165851 0
165938 0
166294 0
166347 0
166477 94
166609 17
166748 0
166767 0
166840 307
166866 8
166990 0
167074 60
167101 19605
167179 0
167187 0
167384 0
167767 26
167848 19
168382 0
168386 0
168398 0
168435 0
168463 0
168503 25
168505 98
168534 0
168543 20
168600 91
168798 0
168807 0
168843 0
169156 3
169272 113
169320 0
169360 0
169371 0
169433 0
169494 0
169560 140
169608 0
169635 12
169677 0
169692 0
169800 0
169910 14
169916 0
169938 0
169996 0
170010 0
170013 47
170157 55
170244 44
170250 67
170253 16
170292 0
170626 6
170838 0
170856 0
170898 64
171013 0
171017 0
171021 0
171031 0
171040 0
171049 0
171061 0
171070 0
171092 137
171348 0
171407 10
171598 17
171629 0
171668 3
171896 0
171909 0
172038 0
172307 162
172325 0
172357 12
172406 0
172426 0
172606 0
172801 0
172873 0
172954 0
172984 66
173351 0
173371 0
173488 0
173721 0
173816 13
173908 0
173926 9
174249 68
174375 0
174529 0
174675 0
174765 0
174793 0
174836 0
174930 0
174983 0
175082 0
175188 0
175435 0
175448 0
175453 0
175464 0
175475 0
175502 20
175529 0
175536 0
175538 8
175593 0
175657 130
175761 0
175791 0
175875 0
175899 0
175986 0
176084 0
176241 0
176565 0
176639 26
176722 57
176831 0
176905 0
177050 0
177263 0
177976 0
178273 0
178306 0
178530 19
178557 0
178570 0
178577 0
178584 0
178651 316
178705 29
178907 0
178997 0
179113 0
179125 0
179163 0
179314 2
179607 65
179618 0
179680 0
179688 0
179700 0
179754 0
179822 17
179833 8
179896 0
180106 2
180157 0
180164 0
180241 41
180424 3
180478 27
180931 1
181048 0
181125 0
181150 0
181195 0
181264 27
181294 0
181451 0
181528 9
181586 0
181605 0
181695 32
181935 45
182039 5
182093 89
182131 0
182187 1
182199 0
182208 17
182319 99
182325 115
182357 0
182403 4
182484 0
182724 0
182778 0
182806 0
183087 0
183266 47
183309 13
183386 20
183475 0
183510 0
183560 0
183731 15
184025 6
184031 13
184046 0
184172 124
184225 0
184346 8
184469 0
184535 0
184571 0
184989 0
185102 0
185281 33
185380 0
185386 62
185434 21
185695 15
185747 0
185821 0
186007 62
186091 0
186526 0
186553 0
186556 74
186733 0
186982 0
187092 0
187138 0
187150 14
187411 10
187437 0
187600 0
187615 0
187622 0
187681 18
187853 0
187946 0
187998 0
188084 4
188133 0
188270 0
188351 0
188410 0
188595 0
188637 2
188667 0
188723 0
188742 0
188918 0
188928 0
188976 127
189038 55
189303 0
189336 8
189372 12
189606 0
189612 0
189620 33
189704 27
189711 21
189734 0
189769 24
189781 0
189789 0
189794 0
189806 0
189829 0
189862 0
189900 0
189910 0
189919 0
189926 0
189964 0
190165 19
190201 135
190270 143
190343 246
190738 177
190804 300
190853 21
190988 43
190991 4
191004 10
191201 16
191357 4
191435 15
191437 1
191449 11
191464 8
191531 0
191559 3
191583 0
191596 0
191653 0
191660 0
191746 0
191905 11
191936 0
191974 129
191986 151
192016 79
192124 68
192133 50
192555 0
192577 159
192595 206
192631 0
192682 0
192689 103
192715 99
192717 64
192760 0
192784 0
192799 116
192991 12
193090 31
193123 35
193208 0
193215 0
193232 0
193281 0
193283 0
193290 0
193419 20
193536 327
193568 0
193596 0
193601 0
193628 0
193646 57
193677 48
193769 0
193915 127
194101 155
194130 33
194134 167
194152 96
194290 13
194413 0
194518 4
194524 32
194923 38
195009 0
195025 8
195032 0
195087 0
195205 0
195215 34
195238 0
195331 26
195337 7
195343 0
195565 0
195591 0
195610 52
195621 0
195694 0
195704 0
195727 6
195748 108
195778 0
196018 147
196204 5
196279 10
196309 0
196335 28
196339 35
196351 59
196383 0
196420 0
196432 0
196625 319
196629 163
196735 0
196825 44
196843 46
196888 21
196940 31
197179 0
197200 55
197524 0
197663 0
197718 0
197961 0
197999 0
198029 0
198049 8
198153 0
198183 0
198185 15
198189 45
198215 29
198232 0
198241 0
198506 0
198664 3
198732 0
198897 54
199018 531
199061 116
199120 0
199151 0
199324 0
199336 79
199498 0
199753 18
200152 95
200254 0
200462 0
200615 31
200681 89
200853 0
200937 102
200999 0
201140 0
201334 3
201420 0
201481 0
201550 0
201572 0
201655 37
201657 0
201683 52
201868 0
201886 0
201898 0
201937 0
202153 0
202311 0
202426 0
202537 20
202539 0
202700 0
202898 0
203041 0
203088 0
203586 0
203632 0
203644 22
203852 7
203859 0
204010 0
204166 0
204178 0
204183 0
204190 0
204202 0
204275 0
204461 16
204617 0
204693 0
204731 46
204740 0
204806 9
204809 117
204825 0
204920 0
204956 0
205085 39
205100 94
205170 223
205321 0
205342 20
205519 0
205618 0
205699 0
205708 0
205734 2
205737 11
205794 0
205900 45
206068 0
206103 499
206107 0
206140 0
206170 0
206239 12
206278 0
206296 22
206329 0
206352 71
206733 0
206766 0
206778 0
206931 0
206975 0
207330 3
207333 0
207387 0
207468 0
207533 0
207665 19
207772 1
207831 0
207891 39
207929 0
208116 0
208188 0
208303 40
208564 0
208583 0
208732 0
208917 4
209047 0
209088 0
209154 63
209196 47
209397 74
209454 17
209457 82
209499 50
209709 118
209715 174
209970 0
210100 0
210207 30
210222 93
210234 0
210322 0
210330 0
210471 133
210555 0
210567 0
210609 0
210628 25
210633 0
210770 0
210795 0
210909 73
211089 67
211137 18
211140 57
211260 0
211384 0
211637 145
211679 129
211914 140
211918 55
211920 139
211927 43
211961 10
211991 14
212065 12
212081 0
212083 13
212569 32
212584 73
212617 70
212632 0
212668 0
212737 0
212878 0
212923 105
212964 20
213016 49
213160 0
213226 0
213416 0
213467 0
213470 153
213484 34
213493 37
213545 3
213687 0
213759 0
213869 4
214049 0
214381 112
214393 108
214495 19
214501 10
214528 48
214764 0
214789 0
214843 145
215173 85
215216 0
215227 127
215233 43
215275 0
215286 61
215422 30
215428 13
215455 23
215500 0
215542 21
215562 82
215644 55
215707 673
215733 0
215751 36
216011 25
216127 0
216788 0
216807 0
216815 0
216819 0
216835 0
216841 0
216872 0
217115 5
217125 29
217192 0
217244 52
217479 66
217491 0
217767 15
218025 71
218262 60
218311 21
218349 0
218484 84
218675 0
218803 94
218869 89
218890 0
219082 0
219140 0
219193 0
219205 0
219410 0
219445 0
219468 389
219471 121
219499 0
219570 0
219666 95
219744 0
219756 0
219792 41
219798 0
219873 9
220011 20
220128 0
220215 236
220239 19
220302 90
220338 79
220351 0
220575 22
220614 0
220617 9
220842 0
220938 0
220954 0
220988 0
221088 0
221154 17
221176 0
221190 0
221203 0
221269 0
221313 0
221335 0
221425 0
221438 169
221498 0
221531 30
221632 1
221639 27
221696 0
221728 0
221803 11
221820 0
222076 42
222144 43
222238 21
222292 0
222380 4
222584 0
222624 0
222680 31
222935 0
222962 299
222966 31
223133 0
223283 0
223467 0
223727 0
223935 0
223983 0
224220 11
224338 8
224462 26
224612 0
224623 0
224683 0
224722 0
224767 17
224783 0
224829 1
224836 4
224862 0
224876 0
224896 0
224916 0
224941 0
224970 0
224987 49
224989 0
225002 0
225012 0
225024 0
225033 0
225081 0
225089 0
225113 0
225177 0
225203 0
225222 0
225305 0
225379 0
225854 43
225916 0
226255 0
226303 14
226402 0
226561 0
226642 0
226729 1
226780 126
226783 105
226825 46
226927 0
226969 23
227319 0
227363 0
227373 0
227502 0
227553 0
227710 59
227861 18
227890 2
227923 57
227961 0
228128 138
228208 1
228499 144
228823 10
228943 159
228964 1
229105 60
229207 218
229410 6
229443 11
229572 21
229578 208
229597 0
229680 108
229717 170
229744 1
229827 98
229940 73
230074 51
230121 23
230149 0
230165 0
230215 0
230372 14
230507 0
230822 39
230847 0
231068 0
231089 74
231365 35
231408 0
231447 0
231579 0
232024 2
232253 11
232341 1
232372 7
232412 6
232456 173
232483 4
232691 0
232705 40
232715 0
232761 0
232805 0
232842 30
233222 8
233303 56
233321 176
233417 120
233503 0
233549 40
233576 0
233681 0
234114 0
234317 45
234326 0
234458 0
234704 0
234794 107
234824 23
234860 0
234887 80
234899 2
235031 24
235166 87
235311 0
235339 0
235356 0
235570 0
235636 0
235639 3
235648 0
235735 0
235738 10
235753 1
235791 0
235872 35
235965 0
236123 0
236272 23
236293 63
236317 34
236369 0
236461 1
236491 30
236575 0
236600 123
236606 0
236635 137
236764 0
236798 0
236833 0
236923 0
236977 10
236986 0
237065 0
237145 4
237152 0
237160 0
237164 27
237178 0
237182 0
237204 0
237245 0
237257 0
237426 0
237512 159
237519 0
237605 4
237743 88
237827 7
237947 0
238000 35
238190 0
238272 0
238439 14
238538 106
238856 147
238901 89
238988 0
239054 12
239365 64
239420 154
239627 0
239677 16
239851 0
239956 33
240037 33
240089 30
240121 38
240143 0
240147 79
240293 0
240299 0
240398 0
240411 42
240489 0
240510 0
240540 14
240897 0
240963 0
241188 0
241236 139
241282 0
241317 25
241323 8
241353 58
241690 18
241750 0
241918 14
241932 0
241969 0
242068 0
242078 23
242200 114
242368 51
242371 23
242476 0
242609 27
242626 72
242638 13
242668 0
242875 0
242915 16
242942 124
243104 18
243218 0
243341 71
243395 0
243414 38
243469 8
243478 0
243496 0
243541 0
243568 153
243613 222
243799 71
243898 60
244174 21
244232 33
244471 10
244512 85
244578 0
244611 0
244614 0
244631 0
244643 0
244735 45
244848 167
245011 0
245115 106
245148 46
245151 0
245253 0
245272 0
245410 266
245488 24
245524 0
245596 115
245617 37
246002 18
246052 28
246094 0
246115 213
246166 0
246193 67
246275 23
246333 110
246347 44
246417 16
246474 48
246495 41
246540 47
246578 27
246714 0
246726 0
246738 0
246787 0
246900 0
247110 0
247122 0
247331 0
247523 0
247559 19
247589 0
247634 40
247733 0
248073 29
248108 3
248202 0
248445 161
248520 142
248526 0
248565 2
248590 0
248607 26
248799 0
248856 0
248987 0
249122 0
249200 0
249353 0
249413 0
249443 0
249475 15
249571 61
249657 0
249717 2
249888 85
250327 24
250469 42
250697 330
250748 29
250949 0
251225 0
251243 5
251261 0
251267 32
251477 55
251726 8
251759 0
251774 22
251786 0
252026 71
252119 558
252122 67
252164 0
252172 0
252188 0
252260 29
252263 0
252350 0
252464 124
252563 98
252575 48
252692 153
252695 182
252913 16
252965 114
253231 213
253264 70
253273 132
253392 16
253465 0
253593 46
253595 26
253605 0
253632 1
253829 66
253832 0
253891 0
254221 0
254255 0
254307 26
254395 0
254429 0
254558 0
254640 0
254672 0
254792 0
255112 0
255179 85
255185 85
255237 30
255291 0
255303 0
255461 47
255563 0
255575 0
255800 0
256034 22
256104 139
256184 14
256372 0
256511 0
256850 44
256986 22
257012 0
257034 0
257202 0
257333 14
257396 0
257417 0
257438 0
257444 21
257522 71
257574 0
257619 77
257643 0
257821 0
257914 0
257940 0
258648 184
258825 15
259047 0
259181 0
259298 229
259336 0
259349 0
259355 58
259400 0
259421 257
259441 0
259464 0
259490 60
259692 0
259746 8
259889 47
260038 0
260137 54
260233 0
260491 125
260627 0
260746 102
260821 0
261103 0
261160 0
261280 0
261289 0
261315 243
261332 212
261434 121
261698 148
261833 645
261923 10
262034 1
262160 180
262163 113
262208 180
262238 69
262382 47
262439 127
262478 8
262491 44
262616 35
262811 9
262922 102
263009 2
263075 74
263162 74
263165 23
263255 6
263267 46
263276 0
263309 0
263330 0
263423 0
263495 53
263594 10
263726 56
263849 401
263954 145
263990 0
264029 82
264077 0
264110 32
264266 120
264362 113
264410 8
264594 8
264688 6
264790 0
264937 0
265009 66
265293 36
265500 0
265796 14
265891 20
265924 0
265945 0
265964 4
265968 0
265996 0
266010 0
266055 22
266126 3
266156 0
266191 59
266209 17
266824 0
266884 8
267176 78
267322 0
267451 0
267489 2
267583 3
267623 83
267633 10
267636 4
267921 26
267966 396
267975 0
267996 28
268011 0
268390 63
268444 181
268521 0
268539 102
268657 0
268933 0
268969 13
269056 3
269221 20
269233 1
269299 18
269352 0
269394 0
269404 0
269566 0
269737 0
269788 9
269878 0
270018 51
270101 29
270258 73
270261 10
270295 0
270369 41
271035 29
271107 2
271233 22
271914 11
272052 180
272196 5
272277 123
272466 76
272515 0
272592 10
272703 3
272859 6
272995 0
273022 79
273036 0
273065 0
273090 0
273103 0
273129 297
273158 27
273233 5
273464 49
273554 308
273866 0
273950 9
273958 2
273966 0
273980 0
274075 0
274100 11
274200 39
274287 0
274392 9
274605 0
274751 10
275006 6
275051 69
275117 44
275208 2
275491 0
275593 0
276857 0
276869 112
276886 30
277024 0
277181 83
277190 0
277232 0
277343 0
277349 116
277379 0
277395 0
277409 0
277693 49
277763 3
277871 41
278063 0
278206 203
278338 0
278383 0
278573 0
278730 53
278781 1
278797 0
278860 0
278863 22
279100 73
279166 117
279173 0
279223 1
279228 0
279266 0
279308 0
279573 0
279773 2
279880 0
279924 0
279951 0
280072 14
280372 0
280383 6
280984 0
281263 0
281316 0
281410 0
281440 0
281487 0
281559 0
282064 0
282132 0
282145 0
282474 0
282606 0
282654 0
282667 0
282972 0
283242 0
283293 0
283318 0
283335 0
283383 0
283395 0
283425 0
283433 0
283536 0
283584 0
283634 0
283661 0
283671 53
283782 11
283892 0
283931 0
284021 54
284023 13
284222 1
284280 25
284306 0
284382 15
284646 2
284780 24
285026 96
285054 16
285064 0
285088 4
285664 0
285878 0
286079 5
286489 16
286594 0
286718 0
286759 0
286912 0
287005 10
287030 72
287576 0
287620 0
287637 365
287647 0
287716 330
287730 0
287737 0
287754 0
287791 25
287848 5
287939 29
288014 125
288152 65
288182 38
288257 46
288413 425
288464 0
288497 5
288593 404
288731 43
288971 121
289217 76
289232 11
289408 100
289631 0
289654 35
289658 141
289689 47
289693 84
289821 0
289833 35
289845 77
289860 115
290214 0
290305 0
290424 0
290460 6
290620 10
290673 0
290733 1
290901 18
290904 329
290946 80
291090 0
291159 0
291282 0
291303 0
291308 0
291489 0
291591 16
291594 5
291771 0
291843 0
291861 34
291867 8
291918 0
292104 59
292167 0
292191 0
292459 0
292566 0
292783 0
293014 90
293151 0
293199 0
293355 0
293441 0
293611 0
293816 0
293825 0
293874 69
293894 44
293924 12
294047 23
294050 249
294263 71
294275 0
294314 25
294380 69
294644 0
294723 0
294770 63
295010 16
295181 0
295229 0
295301 0
295338 0
295472 1
295605 106
295888 0
295906 0
296366 0
296744 0
296773 0
296951 0
297034 0
297160 0
297221 0
297287 108
297314 48
297379 0
297400 0
297414 0
297760 0
297830 0
297947 13
297981 0
298343 0
298426 0
298539 17
298814 0
298935 14
299040 0
299250 0
299282 0
299302 165
299356 0
299374 0
299380 21
299509 0
299785 0
299827 0
299864 100
299880 0
300109 4
300245 7
300322 0
300423 0
300628 0
300688 0
300714 0
300890 0
301048 22
301128 2
301302 27
301402 0
301441 0
301447 0
301596 84
301716 0
301778 0
301810 0
301880 0
301898 0
301961 9
302006 5
302177 0
302262 1
302303 0
302438 0
302566 0
302634 0
302775 0
302796 147
302870 0
302916 1
302944 0
303003 0
303029 0
303140 53
303171 78
303266 0
303299 0
303311 0
303325 0
303360 7
303400 44
303437 0
303499 0
303634 0
303652 0
303742 88
304037 0
304171 0
304204 0
304339 0
304417 0
304423 8
304531 0
304552 0
304981 144
305035 0
305092 0
305229 0
305272 0
305340 0
305513 40
305546 13
305568 0
305676 0
305685 0
305707 0
305715 0
305754 6
305770 0
305804 0
306044 55
306090 0
306098 0
306114 0
306547 0
306863 0
306980 90
307067 0
307111 0
307204 0
307232 0
307292 0
307451 0
307498 86
307563 16
307618 0
307678 0
307686 0
307759 0
308227 102
308473 0
308719 79
308824 29
308839 0
308842 0
309001 0
309010 0
309215 0
309261 0
309357 0
309405 34
309567 19
309684 31
309729 0
309756 0
309933 0
310182 0
310242 42
310368 0
310374 50
310396 0
310403 0
310424 0
310434 0
310483 0
310492 0
310494 0
310498 0
310540 0
310552 0
310560 0
310586 0
310609 0
310749 0
310791 0
310833 0
310839 0
310871 0
310902 0
310931 0
311037 18
311280 0
311358 0
311472 0
311562 0
311568 0
311646 0
311721 0
311733 0
311808 0
311895 31
311904 0
312021 0
312048 0
312072 0
312096 8
312125 0
312510 0
312599 0
312630 0
312698 0
312729 11
312903 0
312927 0
313011 127
313203 13
313263 8
313269 0
313289 0
313323 73
313373 127
313627 0
313709 0
313719 0
313730 0
313772 0
313796 18
313930 0
313938 0
313973 28
313985 0
314170 0
314279 0
314324 36
314554 0
314699 0
314806 120
314820 28
314833 32
314891 7
314940 0
314979 25
315021 77
315081 0
315099 0
315102 0
315111 1
315231 33
315284 30
315311 41
315698 0
315708 0
315726 0
315756 0
316061 0
316142 9
316262 0
316298 54
316436 0
316447 0
316475 0
316535 0
316555 0
316628 0
316736 62
316808 0
316824 0
316839 0
317080 0
317183 0
317185 5
317284 0
317326 26
317500 0
317504 0
317513 0
317518 0
317527 0
317532 0
317535 0
317541 0
317643 18
317674 69
317854 0
317914 0
317973 0
318091 0
318420 0
318531 0
318555 0
318815 0
318855 0
318870 0
318872 0
318882 0
319012 0
319431 0
319668 0
319671 0
319809 0
319848 117
319854 0
319926 16
319982 0
320015 8
320067 60
320125 0
320135 0
320256 0
320310 1
320531 15
320549 0
320664 0
320675 0
320729 0
320938 0
320966 3
320975 0
321221 0
321355 0
321357 0
321359 0
321422 0
321635 0
321749 148
321820 0
321890 18
321986 0
322226 0
322294 0
322448 0
322592 0
322646 0
322692 0
322802 0
322871 0
322943 17
323144 0
323185 0
323195 0
323228 0
323237 0
323369 0
323411 0
323501 0
323562 0
323675 0
323784 32
323835 0
323847 0
323886 0
323970 0
324043 0
324112 1
324130 0
324250 0
324265 0
324295 0
324301 12
324310 9
324322 0
324380 0
324472 70
324478 0
324625 0
324628 0
324688 0
324715 18
324904 0
325090 0
325171 0
325228 0
325308 0
325471 0
325511 0
325555 0
325609 0
325786 0
325893 0
326064 4
326269 0
326280 0
326466 0
326548 0
326564 1
326646 0
326907 0
326968 42
326970 0
327136 0
327143 0
327193 5
327601 0
327679 0
327753 0
327808 0
327948 0
328093 0
328151 0
328181 0
328193 5
328291 0
328378 0
328492 0
328551 0
328582 7
328678 0
328808 0
328923 0
329037 25
329100 0
329139 0
329184 0
329304 0
329442 0
329511 6
329541 27
329556 0
329562 8
329571 0
329656 8
329811 0
329853 2
329895 0
329919 1
329952 0
329985 0
330105 0
330174 0
330189 0
330360 0
330441 0
330468 0
330498 0
330544 0
330621 5
330640 0
330647 0
330654 0
330702 0
330897 129
330924 0
330957 0
330960 10
330975 0
330987 0
331110 0
331290 0
331347 0
331416 0
331455 2
331482 0
331530 0
331572 0
331650 0
331746 1
332180 0
332389 0
332689 24
332707 0
332791 0
333091 0
333202 5
333280 0
333422 63
333572 0
333614 8
334102 0
334187 0
334262 0
334391 0
334538 0
334605 0
334628 4
334637 0
334646 0
334880 0
334934 0
335063 0
335084 0
335150 0
335225 0
335280 0
335285 0
335335 0
335393 0
335466 0
335562 0
335733 0
335868 29
335898 21
336051 119
336060 6
336156 0
336648 79
336722 39
336739 18
336993 0
337466 160
337504 0
337517 140
337526 2
337667 99
337682 0
337697 0
337814 0
337896 0
337902 0
337945 0
337958 27
338020 43
338203 41
338209 125
338233 46
338368 45
338458 0
338527 16
338581 0
338653 39
338879 7
338990 0
339337 0
339344 0
339362 0
339600 0
339608 0
339680 8
339707 0
339821 0
339824 79
339848 0
339920 0
339971 50
340004 77
340126 0
340208 84
340334 0
340412 0
340424 3
340460 0
340511 0
340544 4
340559 81
340616 28
340637 48
340850 73
340973 0
341465 15
341516 26
341546 112
341907 63
341952 0
342008 0
342042 0
342129 0
342165 0
342195 0
342246 0
342468 0
342475 0
342504 0
342615 0
342726 70
342736 10
342845 0
342866 0
342911 0
342974 0
342983 0
343020 0
343180 0
343235 0
343584 0
343682 0
343878 0
343904 0
344061 18
344142 34
344190 47
344249 0
344290 0
344453 0
344560 79
344619 0
344724 71
344951 3
345221 3
345236 5
345368 35
345554 4
345707 2
345734 0
346014 0
346118 5
346157 87
346310 23
346465 0
346600 7
346636 0
346852 37
346948 0
346987 9
347173 57
347176 63
347223 21
347317 36
347503 6
347569 0
347695 0
347776 6
347795 11
347881 73
347906 16
347921 0
347936 0
347966 22
347977 10
347994 23
347998 102
348002 1
348015 0
348019 68
348402 0
348589 0
348670 0
348679 0
348761 0
349063 0
349085 0
349099 86
349237 15
349562 0
349680 0
349778 0
349827 0
349895 0
350342 0
350463 0
350511 0
350745 0
350784 0
350825 0
350835 0
350967 0
351197 0
351230 0
351233 0
351239 0
351308 0
351401 0
351413 0
351449 0
351473 0
351509 0
351554 0
351587 0
351980 0
352047 0
352126 1
352135 8
352139 221
352152 37
352165 8
352510 0
352546 0
352639 0
352705 0
352915 0
353007 0
353170 0
353305 0
353353 9
353517 162
353694 0
353745 126
353769 0
353826 0
353832 54
353865 188
354015 0
354123 34
354144 0
354699 0
354729 0
354886 0
355003 0
355057 10
355183 0
355213 0
355561 2
355567 2
355622 0
355633 15
355871 0
356009 100
356266 0
356408 0
356560 0
356572 0
356590 1
356608 0
356728 33
356881 21
356962 0
357045 0
357199 66
357427 1
357549 0
357730 0
358014 0
358486 0
358518 8
358680 0
358763 5
358766 36
358784 0
358820 0
358838 0
358881 78
358905 0
358980 0
359040 33
359077 2
359122 10
359153 0
359237 83
359264 50
359276 40
359333 0
359358 0
359447 3
359682 0
359690 28
359780 41
359820 0
359847 0
359853 0
360023 0
360146 0
360197 179
360209 51
360300 0
360353 0
360377 160
360431 0
360618 0
360672 0
360701 15
360793 1
360877 0
360924 0
360961 0
361057 70
361279 0
361297 5
361338 15
361606 186
361663 0
361702 0
361768 0
361771 85
361822 21
362037 130
362047 0
362230 14
362287 107
362299 479
362302 25
362518 89
362581 46
362656 48
362677 104
362872 53
362938 22
362956 0
362962 125
363279 0
363286 0
363346 0
363355 61
363391 0
363670 27
363694 165
363824 0
363854 0
363857 0
363971 0
364305 0
364351 0
364432 16
364453 0
364525 10
364570 2
364681 0
364696 94
364747 36
364941 0
364976 0
364980 0
365125 0
365149 0
365325 0
365512 11
365757 81
365772 54
365851 5
366169 0
366244 0
366254 0
366258 118
366304 42
366343 1
366676 0
366953 28
367017 45
367280 0
367344 3
367389 25
367524 26
367601 0
367680 0
367725 2
367871 0
367892 28
368026 0
368055 0
368058 0
368184 0
368187 0
368202 0
368238 0
368558 0
368581 0
368648 0
368806 0
368857 0
369100 68
369157 0
369206 0
369238 0
369243 0
369256 0
369265 0
369330 47
369405 24
369569 0
369627 0
369634 180
369638 0
369690 6
369791 0
369840 37
369861 0
369999 0
370110 23
370215 0
370303 0
370416 0
370527 0
370548 0
370754 0
370758 92
370787 0
370807 0
371009 0
371018 0
371075 26
371141 0
371609 0
371708 0
371759 49
371924 0
372050 169
372080 0
372126 0
372139 0
372224 0
372398 0
372431 0
372537 85
372548 0
372578 0
372774 0
372898 21
372951 0
373028 68
373127 0
373570 0
373656 66
374085 48
374474 0
374543 0
374606 0
374891 0
375020 0
375092 26
375125 0
375231 98
375236 68
375257 0
375337 0
375383 73
375527 0
375644 26
375656 0
375668 0
375710 17
376145 0
376271 0
376283 43
376479 0
376502 0
376643 0
376664 9
376667 0
376814 11
376976 12
377018 58
377147 39
377212 18
377214 0
377225 0
377300 80
377336 19
377390 0
377678 17
377710 0
377720 0
377783 0
377790 0
377945 1
377969 76
378101 0
378113 22
378124 7
378161 0
378176 0
378223 9
378293 7
378487 4
378582 0
378640 17
378829 0
378852 0
379160 78
379226 0
379436 0
379454 67
379535 0
379593 0
379616 4
379769 0
379841 0
380197 82
380201 50
380303 0
380310 0
380405 0
380449 12
380532 0
380561 0
380591 0
380594 79
380600 51
380699 0
380717 18
380735 0
380747 0
380834 0
380861 69
380876 27
380912 84
380995 10
381045 88
381102 0
381125 0
381179 0
381343 0
381377 11
381443 0
381568 0
381623 31
381793 21
381814 0
381818 0
381821 2
381845 0
381855 0
381873 0
381876 0
381884 0
381988 11
382022 30
382179 10
382219 0
382245 23
382247 0
382457 0
382543 6
382701 5
382887 0
382945 4
382987 1
383119 0
383268 10
383304 0
383320 0
383371 0
383428 0
383449 15
383458 0
383548 767
383551 160
383557 0
383665 2
383828 0
384040 54
384055 0
384343 0
384553 0
384565 30
384682 9
384688 0
384782 0
384868 3
384905 14
384949 0
384967 0
384982 44
385186 17
385278 98
385439 0
385455 23
385479 0
385582 359
386004 22
386012 0
386040 0
386067 0
386076 0
386088 0
386139 57
386250 8
386306 0
386315 0
386376 0
386445 0
386497 0
386576 0
386583 0
386680 0
386761 0
386809 0
386866 0
387021 0
387050 3
387101 33
387103 5
387105 53
387251 0
387329 0
387335 0
387443 35
387447 0
387613 0
387823 0
388118 0
388367 232
388402 43
388537 20
388660 36
388706 3
389608 0
389697 56
389742 0
389807 2
389880 0
389910 0
389946 0
390016 18
390055 0
390094 0
390115 0
390201 0
390262 38
390433 0
390443 0
390778 33
390822 26
390885 17
390909 0
390982 0
391009 53
391017 0
391056 0
391083 47
391147 0
391297 0
391318 15
391342 48
391516 0
391708 0
391734 0
391823 0
391886 0
391928 9
392016 0
392025 146
392135 71
392183 0
392241 15
392265 0
392279 0
392351 0
392608 19
392634 0
392642 0
392695 0
392725 0
392758 1
392800 92
392863 0
392935 0
393084 75
393252 7
393327 190
393342 0
393429 10
393554 0
393603 0
393681 70
393693 24
393829 0
393837 0
393879 0
393925 0
393955 0
393995 0
394077 21
394680 0
394702 2
394809 0
395085 176
395337 275
395613 0
395820 19
395931 59
396045 85
396138 0
396177 57
396180 80
396399 0
396447 0
396528 0
396843 7
396847 0
396893 0
396930 0
397046 0
397070 0
397385 0
397419 0
397777 0
398163 0
398279 0
398627 0
398984 0
399050 0
399077 0
399095 0
399155 0
399347 0
399422 0
399586 0
399596 0
400051 0
400187 0
400967 0
400973 0
401172 0
401187 0
401327 0
401355 1
401435 7
401480 30
401702 0
401920 23
402067 41
402079 6
402220 364
402275 33
402322 35
402346 0
402376 110
402418 0
402640 0
402701 126
402793 0
402808 16
402873 24
402931 0
402955 0
403228 58
403289 0
403427 0
403525 14
403683 0
403796 0
403845 0
403859 58
403935 0
403958 11
404018 13
404024 4
404027 19
404165 27
404201 27
404302 0
404501 0
404548 35
404558 0
404816 0
405910 0
405961 0
406023 0
406051 64
406066 0
406165 2
406266 0
406293 0
406396 0
406399 0
406459 6
406471 0
406531 1
406558 53
406672 5
406698 9
406920 20
407169 0
407187 0
407229 0
407274 0
407311 53
407362 6
407374 21
407578 179
407698 31
407800 0
407890 3
408064 0
408080 0
408382 0
408402 78
408411 68
408473 0
408478 16
408628 0
408760 9
408829 0
408838 6
409129 19
409195 0
409228 9
409264 27
409810 11
409979 0
410011 0
410133 7
410181 0
410256 0
410274 0
410294 0
410325 0
410719 0
410764 0
410861 0
410944 3
410998 14
411043 0
411127 0
411130 4
411190 0
411247 1
411262 0
411508 3
411571 0
411808 0
411937 0
412045 0
412102 34
412396 22
412522 0
412594 2
412687 22
412966 0
412985 0
413113 0
413179 12
413199 3
413227 8
413373 0
413503 9
413544 0
413605 2
413650 30
413905 18
414065 57
414098 0
414155 1
414356 0
414614 0
414719 0
414767 0
414912 0
414999 0
415209 0
415396 0
415615 0
415725 0
415803 1
415980 0
416085 0
416178 0
416298 1
416301 555
416312 0
416321 10
416331 0
416344 7
416347 50
416431 0
416602 43
416689 74
416983 0
417031 0
417220 4
417253 51
417292 2
417299 0
417349 104
417415 6
417710 47
417734 28
417742 48
417794 67
417856 0
417867 6
417879 0
417950 85
418035 8
418146 74
418265 60
418283 20
418481 44
418895 1
419093 0
419130 0
419155 0
419246 13
419258 14
419461 67
419558 21185
419570 0
419666 0
420108 0
420173 0
420197 78
420221 0
420242 61
420263 0
420275 0
420374 106
420683 0
420790 0
420905 243
420920 51
420956 34
420998 29
421019 0
421023 100
421256 0
421273 2
421332 0
421493 0
421688 0
421832 59
421856 0
421876 0
421952 0
422027 19
422142 0
422191 32
422284 0
422375 0
422445 0
422455 0
422874 0
422888 0
422939 182
423070 0
423091 0
423153 0
423243 0
423258 75
423261 0
423309 61
423328 0
423408 0
423479 0
423522 22
423570 80
423576 93
423621 25
423687 12
423708 222
423752 0
423860 2
423952 74
424109 0
424115 87
424164 0
424459 90
424555 27
424558 135
424670 0
424836 25
424846 0
424910 85
425067 0
425086 25
425168 0
425182 0
425193 0
425215 0
425237 0
425315 13
425329 0
425450 2
425458 0
425504 11
425546 9
425577 8
425620 54
425834 0
425874 27
425921 0
426058 31
426061 0
426178 23
426336 15
426403 11
426517 45
426536 0
426558 23
426565 16
426589 0
426631 53
426634 22
426727 4
426744 14
426762 0
426882 0
426941 9
426956 19
426964 8
426976 8
426991 14
427107 49
427354 10
427486 69
427492 0
427510 26
427533 23
427804 23
427929 17
428159 0
428284 22
428321 0
428630 22
428641 7
428652 31
428840 16
428977 4
428980 4
428993 0
429097 97
429120 0
429208 35
429230 17
429233 0
429255 0
429322 29
429484 17
429508 0
429550 10
429553 98
429562 94
429646 4
429883 24
429895 36
429910 0
430094 0
430103 0
430134 0
430270 22
430331 18
430402 0
430408 0
430426 44
430428 28
430573 38
430618 12
430880 0
430921 5
430972 77
431125 9
431200 0
431210 9
431280 0
431373 0
431515 58
431664 130
431690 97
431706 2
431713 8
431857 66
431869 103
431951 0
432029 58
432169 5
432172 124
432178 65
432202 9
432210 51
432223 0
432232 18
432259 0
432268 0
432431 0
432490 0
432517 0
432574 0
432580 0
432598 0
432636 0
432673 0
432697 0
432705 0
432763 0
432868 0
432991 0
432994 0
433012 0
433064 0
433108 0
433153 0
433183 0
433193 0
433209 695
433362 0
433388 0
433438 0
433447 0
433460 0
433493 0
433536 7
433542 0
433569 0
433589 0
433625 115
433674 0
433760 1
433793 0
433803 430
433822 0
433953 0
433988 85
433991 125
433996 71
434058 143
434067 58
434083 0
434093 19
434170 129
434222 0
434267 0
434386 0
434534 122
434685 17
434722 0
434762 0
434904 23
434912 338
434914 86
434945 0
435055 0
435068 0
435090 0
435144 0
435298 0
435377 0
435397 0
435419 0
435545 0
435638 0
435668 0
435728 0
435742 0
435744 0
435788 0
435834 0
435879 0
436038 6
436067 13
436092 137
436127 0
436160 78
436256 47
436288 0
436294 43
436373 0
436400 0
436410 7
436438 72
436450 23
436531 219
436585 51
436605 0
436735 139
436768 525
436795 147
436807 185
436873 107
436945 0
436956 29
437024 47
437038 0
437044 101
437068 0
437070 12
437121 7
437226 19
437246 0
437272 0
437312 0
437325 8
437342 0
437358 0
437643 45
437715 198
437802 0
437910 0
437943 57
437985 36
438024 0
438071 0
438153 0
438218 0
438288 0
438317 0
438321 0
438486 0
438519 0
438595 0
438750 0
438813 0
438874 0
439062 0
439217 0
439271 0
439290 0
439409 2
439464 54
439488 37
439528 13
439546 0
439659 0
439677 61
439718 43
439773 0
439826 0
439869 77
439881 0
439903 0
439911 63
439914 12
439952 34
439967 5
439997 3
440000 43
440090 9
440094 0
440183 21
440192 0
440244 0
440268 0
440276 16
440357 0
440387 0
440412 0
440415 8
440453 2
440462 67
440464 154
440468 2
440687 0
440850 9
440920 0
440953 9
441022 0
441061 66
441151 0
441173 98
441181 0
441214 120
441250 86
441309 0
441319 0
441484 16
441532 75
441590 956
441649 0
441682 209
441720 0
441795 0
441903 0
441941 0
441970 0
442023 0
442171 0
442319 0
442335 0
442566 0
442604 0
442660 0
442671 0
442679 0
442785 0
442799 0
442871 0
442920 0
442979 0
443007 0
443029 23
443066 405
443113 79
443135 6
443235 10
443241 0
443286 29
443292 0
443317 19
443349 0
443364 0
443407 19
443445 114
443475 227
443477 6
443531 9
443551 13
443628 0
443671 91
443685 0
443694 2
443715 0
443797 0
443804 0
443839 20
443883 0
443904 29
443934 0
443943 163
444065 24
444067 0
444135 0
444208 0
444329 56
444438 0
444478 0
444540 2
444564 0
444868 0
444884 0
444899 0
444920 0
444937 0
444997 0
445014 0
445026 0
445078 0
445184 35
445190 7
445217 34
445246 3
445279 89
445317 0
445484 157
445564 0
445855 147
446179 17
446299 147
446320 2
446461 56
446563 199
446766 4
446799 15
446928 15
446934 186
446953 0
447036 107
447073 172
447100 1
447183 87
447296 56
447430 18
447455 26
447468 0
447478 0
447483 25
447486 21
447494 0
447503 0
447506 42
447546 0
447588 177
447593 214
447604 2
447792 0
447813 0
447877 0
447897 7
447921 0
448133 42
448149 454
448157 179
448289 157
448314 490
448367 637
448369 113
448381 0
448387 0
448406 1
448448 99
448466 0
448484 2
448559 5
448561 471
448633 70
448643 0
449006 162
449173 75
449280 0
449357 291
449452 9
449504 253
449526 0
449631 21
449705 1169
449714 169
450107 3
450213 6
450263 419
450293 209
450365 135
450413 0
450452 0
450563 844
450626 504
450716 0
450737 0
450782 397
451668 43
451850 0
451973 28
451988 0
452017 0
452042 0
452238 0
452344 0
452412 0
452510 168
452871 0
452897 17
452930 0
453313 0
453434 0
453443 2
453512 170
453521 0
453727 0
453848 0
453933 0
453995 5
454030 0
454113 0
454196 0
454205 80
454216 0
454255 0
454340 0
454487 0
454514 0
454637 139
454799 20
454829 0
454901 4
454949 95
454988 39
455099 8
455162 256
455252 0
455270 3
455315 405
455567 0
455694 0
455859 0
456043 24
456134 184
456269 0
456383 0
456518 70
456533 0
456587 0
457028 24
457136 27
457196 40
457331 0
457412 72
457440 0
457445 0
457723 0
457862 0
457864 294
457870 4
457944 9
457952 0
457961 0
458030 30
458039 0
458082 0
458093 2
458154 0
458176 0
458267 51
458274 0
458395 0
458542 288
458609 0
458653 0
458743 235
458752 1202
459151 7
459175 399
459307 177
459337 0
459409 24
459457 7
459496 0
459607 175
459642 0
459670 158
459702 0
459760 0
459781 0
459826 9
459839 219
460316 0
460569 61
460654 278
460843 0
460903 30
461026 12
461041 32
461095 46
461351 0
461449 0
461523 0
461539 14
461707 0
461829 364
461838 0
461855 0
461926 116
461959 0
462071 0
462087 0
462097 0
462242 0
462463 31
462472 0
462541 10
462550 0
462593 0
462604 41
462877 46
462928 116
463024 0
463046 0
463180 0
463225 256
463234 57
463501 0
463633 0
463657 74
463718 0
463789 173
463819 188
463891 25
463939 0
463978 0
464089 93
464100 0
464152 92
464242 0
464260 0
464675 6
464683 6
464810 0
464971 0
465157 0
465169 0
465277 0
465361 0
465502 0
465547 96
465574 0
465835 312
465868 5
465900 3
465963 15
466065 0
466147 5
466149 39
466317 11
466398 215
466427 54
466431 12
466565 42
466780 199
466816 79
466834 0
466912 17
466999 55
467092 49
467215 2
467447 0
467458 66
467520 16
467570 0
467608 23
467619 1727
467730 15
467751 97
467905 4
468006 23
468090 21
468221 0
468237 104
468282 3
468308 0
468445 20
468568 2
468703 0
468739 0
468865 13
468943 0
468973 83
468988 5
469045 0
469168 11
469174 53
469198 0
469315 0
469333 0
469364 30
469864 26
469897 204
469903 77
470063 0
470244 25
470269 0
470316 0
470325 0
470330 24
470340 74
470354 98
470356 0
470366 0
470505 7
470733 19
470826 0
470835 0
471015 4
471024 40
471036 19
471442 0
471537 92
471662 8
471689 0
471886 0
472247 9
472352 0
472520 104
472637 0
472685 0
472796 3
472810 0
472916 0
473123 50
473129 109
473423 0
473519 0
473585 161
474290 0
474441 0
474464 0
474506 0
474899 0
475004 0
475064 10
475094 0
475148 25
475265 0
475337 0
475438 0
475559 0
475655 2
475811 14
475988 0
476249 0
476399 0
476483 0
476921 0
476967 0
476990 0
477200 9
477521 0
477584 0
477728 8
477761 3
477958 0
477974 0
478166 0
478328 0
478577 0
478877 118
478973 0
479021 0
479093 85
479453 114
479484 0
479669 14
479921 0
479993 9
480127 147
480215 0
480276 0
480293 0
480448 0
480467 0
480491 0
480644 11
480746 41
480831 0
480914 0
481148 0
481208 6
481287 0
481378 0
481631 0
481680 0
481841 14
482069 0
482117 104
482135 4
482157 56
482165 8
482296 1
482313 25
482341 30
482446 0
482480 0
482519 5
482589 121
482663 0
482683 1089
482715 0
482745 248
482798 2
482951 36
482974 0
483039 0
483086 54
483243 0
483383 63
483451 0
483589 0
483734 0
483737 0
483814 0
483908 0
483911 0
484052 0
484067 0
484073 43
484088 66
484092 0
484100 0
484169 0
484191 0
484216 44
484235 12
484259 0
484276 414
484281 28
484535 2
484889 37
484970 0
485051 11
485075 0
485105 0
485368 0
485456 40
485462 85
485510 4
485558 117
485909 0
486527 110
486557 167
486716 117
486719 18
486812 0
486839 62
486882 66
486953 0
486978 19
487007 0
487026 65
487306 121
487310 470
487320 96
487381 165
487446 0
487564 0
487587 23
487633 0
487815 0
487866 0
487875 20
488019 14
488346 0
488412 0
488487 13
488601 22
488663 0
488724 71
488775 0
488786 0
489063 0
489118 0
489134 1
489322 85
489358 17
489367 348
489424 0
489474 0
489529 0
489655 29
489700 13
489787 53
489817 0
489826 187
489844 24
490060 109
490114 244
490129 0
490186 0
490239 67
490276 192
490317 79
490330 0
490410 56
490455 68
490572 15
491008 0
491022 58
491182 109
491311 0
491413 31
491611 0
491678 15
491806 0
491866 130
491897 26
491974 154
491983 44
492046 0
492067 11
492468 38
492626 0
492753 26
492759 53
492801 0
492880 9
492982 8
493201 0
493261 6
493519 45
493576 33
493580 0
493631 0
493634 0
493790 0
493940 0
494051 52
494159 45
494316 0
494330 8
494402 216
494462 35
494609 0
494636 92
494822 4
494924 89
494927 27
495011 6
495119 20
495185 46
495357 0
495470 0
495497 7
495630 0
495720 0
495795 20
495888 0
495921 0
495930 0
495978 0
496035 11
496038 81
496050 86
496053 0
496056 14
496188 0
496203 38
496209 54
496224 0
496257 144
496322 0
496459 0
496507 0
496550 0
496666 130
496786 0
496801 0
496924 0
496963 146
497295 0
497480 0
498086 0
498102 114
498130 12
498334 179
498442 0
498484 9
498501 72
498510 0
498523 30
498589 0
498604 155
498937 0
499001 0
499161 0
499203 36
499359 0
499599 0
499847 0
499870 0
499876 0
499901 0
499981 0
499995 0
500038 0
500078 0
500118 0
500187 0
500206 0
500223 0
500368 0
500496 67
500622 0
500666 0
500702 0
500750 0
500805 144
500916 66
501100 84
501210 26
501420 1
501431 21
501442 0
501523 0
501575 0
501599 14
501633 0
501647 0
501749 16
501779 39
501830 15
501951 17
502063 0
502158 0
502316 0
502355 0
502376 0
502553 0
502625 0
502846 0
503159 15
503246 14
503357 0
503411 0
503459 0
503579 0
503660 0
503684 18
503834 7
503976 0
504006 0
504039 0
504088 0
504101 0
504343 30
504465 16
504502 0
504543 37
504584 32
504615 2
504711 12
504746 0
504814 0
504826 1
504830 0
504859 0
504919 0
504923 0
504946 0
504966 0
505011 0
505084 67
505236 0
505281 19
505294 0
505327 0
505380 0
505457 20
505570 14
505596 0
505611 10
505755 25
505778 68
506105 1
506135 19
506258 65
506331 9
506393 17
506412 0
506428 59
506597 0
506675 6
506903 0
506961 18
506975 77
507045 79
507056 16
507070 0
507117 32
507297 0
507383 95
507505 0
507551 0
507726 0
507813 54
508124 1
508259 3
508670 32
508695 0
508761 134
508794 75
508845 32
509010 30
509029 0
509067 77
509217 4
509376 0
509398 16
509466 144
509508 0
509526 6
509646 16
509721 0
509844 36
509919 106
510024 122
510114 12
510125 15
510205 0
510396 97
510441 54
510534 31
510559 92
510576 127
510855 0
510901 0
510918 31
510988 0
511102 12
511115 29
511173 0
511360 0
511414 0
511586 63
511777 0
511903 6
511977 6
512008 0
512131 0
512236 0
512383 110
512449 0
512459 12
512463 14
512472 0
512503 0
512529 187
512568 0
512594 170
512607 39
512628 53
512844 15
512883 258
512904 76
512988 106
513018 242
513138 42
513141 152
513200 5
513270 8
513552 0
513771 80
513911 30
514182 0
514413 0
514536 43
514776 24
515118 160
515247 0
515430 46
515574 4
515710 0
515736 1
515834 0
515943 38
516041 28
516107 0
516144 28
516173 117
516213 4
516387 156
516468 180
516531 0
516552 0
516681 26
516840 47
516848 9
516874 0
516894 0
516948 0
517105 0
517231 0
517264 0
517345 0
517348 41
517360 277
517402 0
517411 0
517489 65
517519 0
517608 0
517666 30
517819 61
517858 0
517894 26
517913 40
517976 125
518108 0
518455 0
518521 0
518717 76
518723 12
518816 0
518934 74
519145 15
519223 0
519268 0
519326 0
519361 132
519405 0
519571 0
519574 74
519637 135
519691 0
519730 0
519847 49
519997 0
520192 0
520375 22
520393 0
520511 68
520522 34
520580 0
520653 115
520683 53
520728 19
520770 0
520791 0
520812 14
520818 86
520881 13
520905 103
520923 2
520948 0
521080 0
521106 0
521322 0
521436 14
521496 68
521571 91
521700 119
521851 0
521913 15
521988 0
522039 69
522381 100
522426 0
522428 0
522444 0
522452 0
522464 0
522524 0
522584 68
522614 16
522647 57
522656 54
522677 54
522776 0
522939 34
523108 14
523451 0
523577 12
523649 19
524000 0
524075 230
524092 0
524249 0
524737 0
524744 42
524797 69
524806 0
524813 0
524921 0
524963 0
524991 0
525059 24
525117 0
525327 80
525518 22
525585 0
525594 0
525619 17
526108 0
526172 7
526371 0
526466 13
526564 0
526610 19
526905 8
526939 0
527036 32
527138 56
527354 3
527415 9
527438 0
527601 0
527607 24
527643 0
527662 84
527673 0
527684 3
527691 0
527811 0
528046 5
528174 0
528497 8
528548 15
528560 201
528767 0
528917 37
529124 173
529136 0
529155 64
529341 0
529411 0
529610 55
529613 17
529703 0
529748 15
529763 0
529871 0
529922 9
529949 21
529964 0
529973 9
529999 126
530092 0
530401 25
530683 0
530866 10
531031 0
531427 24
531693 0
531757 44
531862 1
531970 73
532006 13
532039 14
532060 19
532072 18
532151 31
532273 0
532360 0
532433 0
532484 211
532514 74
532598 0
532703 48
532872 15
533363 0
533744 0
534176 131
534228 0
534290 1
534294 0
534330 8
534342 7
534351 13
534391 93
534458 69
534601 0
534656 0
535305 0
535421 55
535570 0
535609 0
535686 0
535688 21
535952 58
535967 17
536009 0
536166 81
536330 4
536334 56
536509 0
536534 0
536665 0
536762 0
536864 64
536987 4
537271 0
537342 30
537360 205
537387 0
537519 64
537657 24
537699 6
537849 0
537865 0
537966 0
538042 83
538047 88
538111 0
538120 23
538154 154
538183 0
538282 8
538321 51
538525 98
538544 0
538696 0
538725 0
538764 0
538833 0
538836 14
538953 76
538998 0
539038 0
539178 19
539188 0
539292 0
539340 27
539364 0
539406 77
539409 100
539418 0
539502 0
539739 4
539751 0
539919 0
539939 0
540126 8
540254 38
540258 201
540264 0
540282 46
540377 0
540543 12
540576 11
540701 2
540788 0
540801 22
541056 123
541484 44
541595 0
541655 50
541703 8
541814 5
542042 24
542096 21
542163 0
542215 51
542687 117
542740 0
542807 0
542833 94
542885 78
542905 0
542913 28
542954 0
542983 11
543003 0
543192 0
543288 115
543300 0
543381 48
543507 9
543606 129
543639 0
543648 51
543717 22
543738 0
543853 126
543873 54
544111 14
544237 0
544278 0
544496 68
544517 0
544523 0
544532 0
544536 0
544543 0
544553 0
544557 0
544575 0
544585 0
544597 0
544637 146
544659 20
544670 115
544781 49
544824 0
545078 203
545081 135
545156 14
545390 52
545405 0
545423 0
545438 8
545468 39
545669 0
545852 0
546063 0
546065 103
546368 15
546372 0
546391 0
546414 0
546425 0
546473 0
546708 0
547167 17
547272 0
547347 0
547363 0
547484 16
547492 0
547539 155
547554 0
547587 0
547644 0
547679 0
547773 3
547799 0
547806 0
547817 102
547830 57
547851 0
547923 0
547971 0
547993 48
548388 53
548514 11
548616 16
548655 0
548700 0
548710 0
548784 8
548791 0
548827 74
548916 5
548931 49
548971 129
549054 0
549072 0
549149 0
549236 180
549380 107
549425 109
549467 38
549587 41
549833 0
549869 0
549899 0
549919 12
549958 0
550018 0
550020 0
550033 0
550037 7
550041 0
550050 0
550068 0
550079 0
550107 0
550109 0
550111 39
550126 0
550158 0
550175 0
550214 0
550243 0
550374 41
550425 26
550554 0
550563 0
550780 12
550812 0
550864 193
551145 0
551169 0
551181 6
551256 0
551279 8
551382 0
551412 0
551421 38
551443 16
551489 0
551558 0
552087 17
552391 4
552691 0
552739 0
552762 2
552801 3
552819 0
552928 16
553229 4
553514 0
553556 15
553624 0
553723 0
553925 0
553943 0
553974 83
553991 28
554047 170
554056 55
554159 0
554435 75
554531 0
554539 26
554590 0
554644 0
554674 30
554707 0
554758 0
554864 93
554910 0
554981 0
554998 5
555036 0
555091 105
555094 70
555112 6
555172 0
555188 0
555271 14
555298 0
555319 0
555321 0
555544 0
555572 0
555577 0
555589 0
555619 0
555646 0
555676 42
555737 0
555744 11
555789 0
555807 0
555954 58
555969 0
555984 68
556093 0
556149 0
556230 43
556233 0
556285 206
556407 3
556482 48
556491 0
556560 135
556640 8
556793 0
556839 0
556872 0
557196 0
557250 0
557591 0
557618 4
557639 31
557720 0
557723 1
557751 42
557960 0
557993 0
557999 12
558032 6
558050 82
558227 0
558267 199
558397 0
558677 32
558684 0
558701 0
558712 0
558721 0
558723 0
558732 0
558878 0
558910 59
558935 59
559043 0
559133 13
559175 0
559218 0
559283 0
559339 0
559426 0
559601 28
559829 30
559832 312
559844 0
559955 207
560009 0
560032 0
560067 0
560139 0
560174 16
560315 0
560349 0
560398 0
560409 57
560563 0
560614 3
560783 0
560943 29
561111 70
561309 0
561497 0
561730 16
561767 0
561893 0
561909 25
561924 0
562011 0
562152 19
562189 28
562230 0
562246 0
562437 1
562454 20
562473 0
562531 0
562608 11
562657 62
562708 0
562717 0
562764 1
562878 0
562908 8
562911 22
562928 0
563055 0
563097 0
563294 15
563533 125
563536 0
563629 0
563878 0
564070 0
564093 0
564155 0
564183 0
564205 0
564349 0
564465 0
564514 30
564610 0
564652 42
564699 0
564778 58
564802 0
564963 0
565042 0
565133 144
565189 0
565251 0
565290 17
565467 2
565527 0
565601 0
565615 46
565655 81
565687 28
565777 0
565886 0
565927 49
565948 778
566010 0
566029 0
566095 0
566134 0
566203 0
566269 0
566332 0
566425 20
566719 0
566740 0
566748 8
566752 75
566904 18
567076 0
567247 0
567351 0
567412 0
567468 0
567486 80
567529 10
567543 0
567557 0
567621 0
567732 16
567771 13
567833 0
567940 63
567944 11
568011 0
568027 0
568048 0
568061 0
568076 58
568169 2
568181 45
568196 11
568322 10
568526 71
568537 0
568603 0
568611 0
568620 0
568622 0
568728 0
568747 0
568779 0
569021 0
569228 25
569246 0
569264 176
569507 25
569548 0
569561 0
569564 2031
569576 0
569603 0
569690 0
569721 0
569807 9
569895 11
569912 96
569976 0
569993 0
570251 117
570259 39
570408 0
570432 0
570510 0
570551 0
570715 0
570767 0
570776 0
570843 0
570985 0
571016 0
571023 0
571047 0
571181 0
571283 0
571293 0
571330 0
571380 0
571516 30
571563 0
571594 16
571678 0
571711 0
571731 6
571735 19
571739 61
571765 0
571828 0
571889 59
571922 0
571958 28
572012 89
572252 0
572279 49
572315 0
572395 0
572456 0
572836 0
572873 0
573088 0
573201 0
573310 5
573470 0
573700 19
574156 0
574447 0
574518 0
574875 1
574992 0
575297 44
575324 0
575379 0
575393 0
575633 0
575849 0
575870 43
575920 0
575939 6
576167 0
576281 0
576332 0
576514 0
576608 0
576695 0
576764 0
576785 0
576950 18
577235 47
577482 114
577774 0
577801 0
577876 0
577973 48
577997 206
578003 256
578066 122
578096 38
578201 0
578359 0
578372 9
578462 0
578492 115
578597 78
578690 0
579043 0
579100 93
579152 11
579195 0
579377 0
579501 31
579588 0
580098 0
580188 67
580212 0
580297 21
580358 0
580762 0
580870 0
580903 1
580957 0
580975 0
581081 0
581166 31
581499 0
581580 0
581711 0
581739 7
581742 17
581745 0
581748 0
581754 0
581916 27
581943 0
582072 0
582141 0
582291 0
582381 21
582441 0
582490 0
582999 0
583034 71
583103 0
583228 0
583269 35
583329 168
583357 0
583370 152
583393 0
583403 0
583473 15
583527 0
583636 14
583689 0
583710 0
583767 48
583813 0
583998 78
584119 0
584614 0
584660 0
584737 17
584774 0
584828 0
584840 11
584855 0
584858 0
584927 0
584966 0
585110 0
585242 0
585482 30
585563 0
585608 0
585644 0
585653 0
585671 0
585755 0
585898 7
585904 16
585970 0
585979 85
586027 0
586055 0
586096 0
586246 0
586496 0
586621 30770
586719 0
586902 12
586938 0
587010 0
587055 30
587109 0
587145 0
587451 26
587627 0
587667 18
587777 112
587846 0
587855 0
587972 0
588161 0
588260 23
588486 0
588503 0
588509 34
588574 0
588659 0
588683 1
588725 0
589447 28
589582 0
589604 0
589636 0
589733 34
589850 0
589852 3
589858 0
589990 68
590021 17
590036 0
590180 94
590199 0
590315 0
590387 0
590468 0
590660 0
590672 8
590675 51
590714 0
590720 151
590738 0
590741 2
590846 11
590907 0
590927 0
591297 7
591435 0
591664 0
591710 0
591748 28
591820 1767
591838 47
591850 0
592000 2
592018 8
592045 0
592146 0
592239 0
592242 0
592354 0
592362 0
592431 0
592524 0
592555 0
592596 0
592903 14
592914 12
592989 29
593037 0
593193 0
593259 0
593265 0
593283 3
593370 10
593445 0
593664 70
593949 0
593970 0
594021 120
594124 0
594326 0
594352 0
594395 0
594523 0
594527 1
594557 0
594611 18
594653 0
594668 0
594734 0
594754 0
594786 0
594800 94
594815 0
594818 0
594851 11
594863 68
594867 136
594914 19
594947 0
595013 0
595048 0
595396 0
595444 0
595452 0
595562 0
595607 0
595646 2
595654 0
595718 52
595817 0
595898 0
595927 0
596009 0
596035 0
596057 232
596189 11
596294 0
596603 0
596723 0
596757 0
596941 0
596998 98
597085 0
597100 0
597166 32
597203 0
597244 0
597298 8
597469 9
597517 184
597520 4
597559 0
597577 0
597637 35
597731 0
597897 0
598005 0
598434 0
598533 26
598626 0
598652 8
598868 0
598877 9
598895 0
598910 0
599043 125
599183 148
599282 329
599560 0
599601 0
599648 3
599692 5
599709 101
599782 0
599794 32
599834 17
599858 64
599897 0
599912 0
599922 0
599924 15
599965 0
599969 0
599980 0
599991 0
600324 42
600378 0
600426 63
600711 14
600728 35
600735 100
600798 12
600819 0
600894 20
600936 0
600993 32
601041 0
601098 95
601189 16
601197 76
601621 0
601689 101
601751 42
601815 17
601830 0
601892 0
601929 150
601981 0
602119 12
602233 0
602281 63
602317 1
602434 0
602497 0
602631 0
602747 0
602781 0
602828 0
602851 5
602854 9
603086 0
603186 202
603279 0
603407 0
603438 30
603958 0
604028 0
604036 0
604090 51
604096 14
604267 95
604360 7
604371 0
604384 6
604586 67
604624 0
604782 0
604794 0
604802 43
604913 0
604970 0
604999 0
605050 0
605161 0
605163 0
605176 140
605314 0
605479 9
605488 0
605720 0
605730 0
605772 0
606077 0
606212 24
606266 0
606458 0
606622 36
606699 0
606718 0
606847 9
606877 0
607023 0
607222 1
607240 4
607419 0
607503 0
607601 0
607647 0
607938 25
608124 12
608172 10
608220 0
608262 0
608356 0
608409 382
608412 0
608457 0
608463 19
608600 17
608829 123
608855 56
608925 23
609009 0
609525 16
609636 70
609990 0
610006 0
610073 70
610291 0
610323 25
610377 4
610467 0
610632 49
610647 0
610824 0
611003 51
611039 0
611076 0
611265 0
611310 0
611649 35
611668 0
611677 0
611693 22
611726 0
611761 0
611824 18
611832 10
611835 0
611844 0
611850 0
611855 0
611866 0
611916 0
611947 0
611985 0
612096 0
612108 0
612150 90
612348 30
612360 0
612366 0
612663 0
613038 45
613198 0
613360 31
613462 19
613630 63
613714 31
613780 43
613852 0
613876 0
614081 65
614090 35
614105 39
614183 0
614245 14
614532 6
614540 0
614665 0
614719 25
614731 70
614734 397
614815 0
614852 35
615019 0
615073 56
615262 1
615289 0
615496 0
615571 0
615625 0
615661 0
615679 3
615817 0
615825 0
615993 0
616172 5
616238 0
616413 0
616456 27
616497 0
616504 0
616672 82
616891 104
617097 3
617114 62
617134 0
617205 118
617235 125
617337 266
617367 138
617402 1
617511 6
617517 8
617526 213
617775 11
617936 57
617978 43
618079 0
618086 0
618091 0
618094 0
618098 0
618106 0
618114 0
618527 7
618681 111
618823 105
618835 273
618837 5
618857 0
618871 0
618891 25
618944 50
618962 30
618996 959
619000 20
619119 44
619224 131
619242 6
619287 91
619305 128
619425 26
619679 0
619684 0
619691 0
619752 140
620022 20
620079 3
620129 0
620183 0
620332 160
620408 57
620528 105
620741 0
620755 0
620802 95
620939 64
620968 87
621116 0
621317 0
621346 0
621355 0
621670 0
621680 0
621740 0
621765 0
621978 0
622028 0
622043 0
622149 0
622167 0
622199 31
622322 0
622337 4
622454 0
622975 0
623010 20
623067 113
623185 0
623573 0
623581 31
623622 0
623672 0
623721 21
623745 0
623776 22
623814 69
623816 163
623855 0
624035 30
624077 4
624083 91
624245 115
624267 0
624290 25
624432 0
624484 47
624491 0
624496 62
624542 0
624684 0
624714 13
624724 16
625207 15
625211 3
625231 32
625243 162
625316 0
625432 57
625603 95
625628 0
625733 9
625894 102
625930 0
625987 43
626059 11
626185 6
626272 1
626663 97
626683 0
626688 0
626692 0
626708 180
626990 0
627053 36
627254 0
627436 0
627551 46
627745 1
627817 0
627841 0
628018 0
628126 0
628270 14
628324 122
628327 1
628333 0
628449 0
628806 44
628955 31
628972 0
629094 20
629287 12
629321 0
629352 0
629398 12
629449 0
629608 0
629650 0
629884 96
629913 26
630063 0
630194 0
630263 0
630269 0
630362 0
630377 0
630386 0
630410 0
630422 0
630449 0
630473 64
630506 0
630554 0
630605 22
630626 0
630882 12
631079 0
631307 0
631342 0
631354 0
631481 0
631775 0
631933 9
632002 2701
632011 0
632164 0
632199 0
632388 0
632445 30
632701 0
632724 1
632748 0
632868 106
632872 16
632966 49
633179 32
633188 56
633494 55
633593 0
633824 106
634020 75
634032 0
634052 106
634131 0
634169 21
634175 81
634378 0
634712 1
634837 0
634860 0
634874 0
634888 13067
634915 0
635016 31
635107 89
635113 67
635163 6
635192 0
635214 0
635226 34
635274 31
635354 97
635527 0
635559 29
635628 0
635645 0
635793 86
635880 0
636057 14
636180 0
636270 0
636356 0
636413 32
636591 30
636594 211
636708 91
636741 16
637061 0
637104 17
637137 88
637164 84
637295 20
637497 0
637562 0
637707 42
637766 79
637805 10
637817 0
637899 0
638109 73
638322 0
638565 5
638574 350
638733 99
638910 0
638959 33
639079 0
639723 0
640234 163
640331 64
640344 30
640380 25
640743 0
640752 0
640781 0
640821 0
640881 0
641040 11
641172 0
641236 0
641376 0
641415 45
641458 24
641465 0
641699 0
641843 0
641909 15
641948 8
641980 0
641993 66
642023 0
642140 47
642361 0
642701 6
642775 0
642811 0
643289 0
643340 67
643459 32
643595 0
643647 28
643921 0
643996 9
644053 42
644078 0
644328 0
644440 0
644447 0
644475 0
644509 13
644539 49
644636 0
644776 0
644780 0
644816 7
644986 0
644996 30
645008 0
645085 0
645095 0
645167 3
645251 67
645320 23
645359 0
645380 0
645425 0
645569 0
645617 52
645641 0
645854 0
645860 0
645873 987
645986 0
646168 35
646179 0
646240 0
646288 0
646400 0
646488 0
646556 0
646649 36
646778 72
646826 0
646844 0
646883 0
646892 0
646928 59
647096 8
647122 18
647258 85
647291 12
647294 12
647522 0
647528 0
647630 0
647654 0
647673 0
647681 55
647683 30
647842 27
647869 0
647880 135
647921 44
647924 4
648010 5
648032 0
648064 2
648217 0
648235 0
648292 0
648310 0
648376 17
648565 59
648568 0
648592 0
648694 0
648706 0
648750 0
648835 0
648841 0
648859 0
648862 0
649059 0
649070 0
649135 4
649177 0
649318 0
649320 0
649329 0
649333 0
649335 0
649343 0
649396 67
649409 8
649431 0
649464 0
649482 0
649486 0
649490 0
649499 0
649726 0
649735 13
649768 0
649960 61
650174 0
650274 118
650277 0
650394 28
650505 88
650596 0
650619 0
650781 0
650805 0
650847 60
650850 40
650916 9
650943 0
651051 4
651180 0
651192 0
651207 0
651567 0
651699 0
651705 0
651915 45
652017 0
652229 0
652242 0
652269 0
652408 0
652497 0
652779 21
652925 0
653006 67
653117 0
653198 0
653228 6
653285 21
653528 0
653594 0
653882 64
653915 0
654108 0
654134 0
654302 0
654317 0
654518 0
654638 0
654745 0
654776 43
654779 59
654806 0
655036 0
655049 84
655145 8
655178 0
655247 50
655286 0
655482 24
655719 5
655731 0
655923 1
655926 0
656010 0
656073 123
656079 7
656227 0
656444 0
656570 1
656879 0
656899 0
657377 1
657611 0
657639 0
657643 4
657659 73
657667 0
657822 35
657993 0
658002 48
658119 22
658158 15
658209 62
658245 0
658263 0
658644 98
658926 3
659036 31
659270 15
659363 13
659490 0
659634 42
659921 18
660266 0
660281 0
660366 0
660461 0
660501 0
660518 11
660548 9
660623 0
660817 0
660828 0
660855 49
660879 88
660981 0
660987 0
660992 0
661005 0
661038 0
661277 38
661316 192
661388 1
661406 0
661757 129
661811 25
661952 0
662345 0
662591 0
662706 55
662796 53
662916 0
662956 13
663029 0
663042 9
663075 27
663092 0
663102 0
663163 0
663198 0
663285 80
663354 49
663396 0
663537 0
663658 9
663838 244
663844 207
663859 1265
663898 60
663970 78
664312 58
664366 0
664447 53
664465 0
664495 88
664608 0
664627 51
664663 0
664726 11
664873 0
665139 0
665157 73
665220 14
665355 0
665418 1
665457 23
665481 43
665507 0
665514 0
665658 29
665940 33
666012 0
666027 0
666164 14
666291 0
666329 14
666374 0
666475 0
666604 0
666716 0
666767 0
667049 0
667061 8
667070 0
667073 34
667160 45
667202 6
667250 17
667289 0
667483 0
667536 0
667560 0
667745 97
667793 0
667896 0
667909 0
667949 0
667979 0
667982 0
668199 7
668363 3
668450 0
668495 0
668561 0
668603 0
668681 6
668966 36
668970 0
669134 0
669275 52
669519 46
669608 0
669628 0
669649 165
669673 0
669972 0
670002 0
670430 0
670473 0
670743 0
671199 0
671262 0
671294 0
671655 0
671702 0
671783 0
671795 0
671819 0
671956 9
671978 0
672144 0
672684 0
673056 49
673144 67
673162 0
673165 0
673219 78
673248 0
673302 0
673405 1
673556 0
673565 0
673586 0
673633 146
673773 0
673968 0
674165 75
674309 57
674313 19
674342 0
674594 10
674663 0
674666 8
674746 47
674786 60
674810 26
674828 0
674900 0
674925 0
674975 0
675299 0
675452 1
675479 99
675738 8
675749 11
675808 0
675899 27
675902 78
675944 0
676034 21
676067 9
676130 0
676160 0
676451 25
676556 351
676568 12
677156 128
677165 0
677348 0
677408 0
677432 113
677636 16
677640 60
677660 15
677704 0
677716 0
677763 0
677794 1269
677814 229
677817 101
677846 0
677942 0
678138 0
678183 0
678273 0
678402 0
678525 17
678585 351
678737 69
678821 190
678866 0
678993 0
679101 97
679108 0
679240 57
679243 91
679253 25
679261 2
679285 0
679305 0
679384 5
679453 0
679483 0
679564 41
679787 0
679975 20
680501 0
680581 0
680584 36
680618 0
680720 0
680869 2
681120 135
681220 2
681337 0
681448 2
681592 37
681621 0
681644 0
681668 0
681699 0
681777 0
681801 84
682191 0
682328 0
682533 0
682730 4
682808 43
682985 0
683162 0
683321 0
683411 0
683597 215
683609 0
683633 0
683681 13
683684 0
683808 0
683821 6
683833 0
683908 0
684008 0
684018 0
684046 0
684115 0
684145 21
684256 35
684259 0
684265 45
684324 52
684480 0
684636 0
684689 0
684879 24
684964 67
684978 18
684993 29
685137 0
685194 0
685365 15
685440 6
685620 2
686147 0
686273 0
686304 0
686321 27
686457 0
686681 35
686684 0
686724 1
686835 19
686843 0
686886 0
686922 0
686987 9
686990 42
687227 11
687275 44
687323 28
687368 86
687741 26
687881 0
687921 40
687933 0
687981 22
688110 76
688221 1
688272 0
688509 0
688788 35
688887 0
688995 0
689001 0
689098 5
689176 0
689255 0
689307 29
689471 0
689712 89
689754 86
689760 11
689898 0
689954 0
689984 0
690020 86
690170 0
690248 33
690329 26
690356 59
690404 244
690473 54
690554 144
690605 31
690611 0
690913 0
690931 12
690952 0
691043 29
691172 0
691184 5
691256 9
691289 94
691475 0
691728 124
691789 143
691861 0
691866 3
691870 75
691876 33
691891 0
691896 0
691902 92
691906 0
691945 180
692264 52
692279 0
692324 0
692339 0
692588 75
692791 25
693089 0
693236 45
693347 0
693428 10
693595 0
693647 0
693850 0
694102 68
694663 19
694687 9
694690 57
694721 0
694809 0
694843 0
695053 0
695121 14
695134 0
695307 13
695507 1
695574 1
695631 0
695640 0
696121 0
696162 0
696375 0
696537 0
696693 15
696725 0
696752 171
696840 0
697044 0
697143 26
697161 0
697232 0
697260 0
697326 0
697372 0
697413 0
697428 51
697605 0
697761 37
697887 18
697899 0
697976 0
698055 0
698067 0
698100 54
698190 0
698442 0
698514 0
698754 0
698779 0
698865 0
698883 0
699291 0
699309 0
699551 4
699584 0
699620 0
699729 0
699810 20
699831 0
699906 0
700035 0
700077 37
700269 21
700413 0
700737 0
700911 0
700923 0
700932 19
701191 55
701476 0
701509 7
701517 19
701573 111
701579 11
701618 0
701701 0
701708 0
701762 0
701866 0
701930 0
701960 0
702437 0
702528 0
702633 0
702737 40
703461 0
703688 0
703822 13
703912 0
703960 0
704056 130
704220 0
704513 0
704557 5
704823 0
704843 0
705014 21
705200 9
705212 1
705484 0
705521 2
705530 4
705566 0
705722 0
705838 20
705850 0
706141 0
706480 0
706484 0
706643 8
706661 0
706951 0
706967 0
706973 33
707027 112
707042 0
707054 0
707093 38
707375 0
707584 92
707648 0
707668 0
707800 18
707894 0
708327 0
708379 23
708382 0
708406 17
708634 6
708811 0
709067 0
709096 0
709249 46
709297 0
709312 0
709339 2
709409 0
709447 20
709555 0
709561 0
709583 0
709612 0
709732 0
709816 65
709918 40
709981 70
710005 0
710081 0
710098 149
710170 0
710218 21
710303 43
710306 38
710319 0
710349 0
710396 0
710879 0
710933 0
710937 0
710983 0
711035 0
711071 0
711192 0
711228 0
711357 39
711363 0
711468 0
711721 0
711741 39
711876 0
711972 0
712006 0
712030 0
712074 0
712152 54
712164 0
712344 0
712449 0
712461 0
712467 0
712512 9
712527 0
712671 0
712740 0
712878 79
712923 0
712962 0
712977 26
713067 0
713076 0
713155 0
713208 0
713256 0
713374 0
713382 0
713394 0
713538 0
713547 19
713574 42
713636 0
713649 110
713682 0
713865 5
713934 29
714042 141
714086 99
714153 667
714174 0
714300 121
714346 154
714462 7
714675 0
714714 0
714742 69
714758 0
714785 9
714872 0
715019 320
715070 62
715109 135
715118 12
715184 0
715247 215
715539 0
715607 6
715692 0
715721 0
715990 0
716198 0
716231 36
716240 11
716242 15
716258 0
716277 18
716283 1
716429 0
716466 0
716600 0
716654 200
716741 0
716868 0
716918 0
716931 1
716993 5
717005 0
717047 0
717059 96
717119 29
717215 183
717272 0
717344 27
717350 21
717373 33
717418 0
717682 1
717689 0
717930 0
717954 0
717972 0
718113 0
718149 207
718194 0
718247 0
718262 0
718542 51
718584 98
718590 18
718632 0
718674 24
718785 50
718810 0
718902 10
718971 0
719156 0
719162 0
719177 0
719391 14
719555 0
719572 0
719819 0
719925 0
720266 0
720393 2
720420 0
720435 0
720447 13
720483 5
720562 0
720597 68
720644 0
720839 0
720963 144
721035 0
721047 9
721059 0
721077 0
721101 0
721299 0
721369 0
721390 0
721432 112
721464 2
721495 192
721666 0
721675 71
721793 0
721813 0
722355 0
722373 0
722418 90
722629 10
722652 0
722784 69
723103 23
723143 19
723149 34
723197 69
723254 0
723363 0
723428 36
723476 0
723517 0
723527 0
723559 0
723563 26
723605 0
723645 103
723710 0
723821 0
723866 156
724067 0
724193 234
724205 23
724249 116
724429 150
724457 185
724466 141
724557 0
724643 92
724712 7
724733 137
724784 196
724835 2
725009 128
725065 40
725122 149
725179 0
725206 134
725227 0
725452 13
725515 84
725518 56
725528 0
725632 0
725650 28
725660 0
725737 0
725800 86
725803 86
726204 12
726265 4
726340 21
726379 0
726409 232
726496 73
726514 338
726523 37
726550 0
726571 29
726641 96
726765 0
726773 29
726853 0
726870 29
726873 140
726877 8
726917 0
727021 0
727094 0
727104 42
727363 17
727453 47
727507 29
727574 0
727581 32
727599 0
727715 0
727818 100
727872 51
727887 1806
727961 0
727980 319
728139 0
728271 89
728286 0
728297 0
728361 0
728430 114
728478 0
728624 138
728702 0
728768 73
728946 0
729047 0
729271 0
729327 0
729449 0
729548 0
729614 0
730033 13
730176 0
730216 0
730528 0
730588 12
730603 11
730788 113
730878 11
731030 0
731444 15
731546 0
731555 0
731633 0
731699 0
731768 0
731993 0
732030 6
732032 0
732076 0
732088 0
732090 0
732126 16
732129 47
732215 10
732393 91
732395 8
732588 0
732630 15
732768 143
732810 0
732851 24
732885 36
732918 0
732932 0
732986 6
733015 0
733175 0
733273 0
733475 0
733503 0
733560 131
733563 57
733583 2
733593 31
733602 27
733638 0
733659 52
733703 6
733849 47
734013 0
734116 0
734149 0
734526 0
734628 0
734682 15
735235 0
735295 0
735586 10
735635 0
735644 0
735661 35
735676 0
735807 0
735839 0
735920 62
736011 0
736028 7
736085 8
736295 12
736322 1
736357 0
736375 0
736391 0
736564 0
736567 0
736589 0
736592 0
736597 0
737003 35
737095 0
737120 94
737183 0
737294 0
737405 0
737556 0
737880 18
737947 3
738041 0
738084 21
738114 20
738237 1
738304 0
738345 27
738378 0
738390 18
738585 20
738597 3
738636 0
738675 0
738776 0
738861 0
738876 0
739122 0
739190 0
739219 0
739230 0
739305 0
739346 0
739387 0
739445 0
739490 0
739631 1
739679 0
739804 0
739985 0
740084 1
740212 1
740215 1
740362 0
740518 0
740536 6
740545 33
740551 0
740658 0
740692 1
740764 3
740767 0
740818 2
740848 0
740881 0
740905 2
740980 85
741197 0
741212 0
741305 0
741452 0
741488 0
741560 0
741663 0
741679 0
741731 0
741755 0
741821 0
741830 0
741842 1
741860 0
741908 0
741965 0
741977 0
741986 0
742064 52
742103 0
742112 0
742118 33
742332 0
742392 0
742439 0
742461 0
742505 13
742519 18
742730 0
742745 47
742766 4
742787 0
743033 0
743131 0
743285 9
743336 84
743440 0
743501 0
743588 1
743726 0
743999 0
744030 0
744186 19
744240 0
744488 0
744501 54
744600 0
744621 160
744695 0
744867 2
745231 0
745585 3
745645 0
745648 15
745838 0
745853 0
745864 0
745932 59
745983 72
746103 0
746163 0
746187 0
746190 83
746226 0
746250 13
746568 0
746586 51
746660 23
746720 28
746852 0
747216 0
747240 0
747300 0
747318 95
747396 0
747405 0
747416 0
747429 0
747545 0
747755 0
747763 0
747810 0
748031 0
748181 0
748190 0
748264 0
748423 0
748510 0
748690 0
748781 0
748799 0
749063 0
749138 0
749234 61
749635 0
749670 0
749843 0
749905 2
749992 0
749995 0
750085 0
750367 0
750397 0
750415 27
750571 2
750625 0
750845 0
750863 0
750913 69
750924 24
750959 0
750993 0
751080 10
751121 0
751284 0
751359 11
751410 1
751518 1
751815 12
751890 68
751953 1490
752133 13
752386 2
752463 0
752466 0
752579 0
752609 0
752731 0
752738 0
752907 0
753320 0
753338 3
753635 82
753644 13
753858 4
753908 15
753991 184
754051 0
754174 0
754191 0
754284 40
754438 2
754443 41
754576 21
754696 0
754717 0
754723 225
754774 0
754795 0
754942 0
755047 5
755059 27
755075 60
755086 178
755125 0
755409 67
755736 69
755871 25
755874 0
755927 29
755990 62
756401 1
756499 11
756616 0
756629 0
756840 66
756853 14
756898 3
756952 0
757014 97
757039 0
757110 8
757117 28
757138 0
757247 0
757570 0
757768 6
757854 57
757888 0
757893 0
757907 0
757916 36
758039 0
758063 70
758393 0
758417 0
758449 0
758678 140
758762 7
758886 0
759071 107
759155 2
759209 10
759218 0
759384 59
759449 13
759521 0
759617 6
759623 0
759780 0
760037 13
760073 158
760099 43
760112 72
760123 15
760133 0
760187 1
760340 0
760682 0
760709 0
760821 0
760861 100
760863 0
760871 15
760884 0
760896 7
760941 25
760956 0
760989 148
761071 0
761314 0
761415 0
761763 0
761802 0
761974 0
762225 23
762336 14
762351 81
762747 0
762794 0
762801 11
762819 18
762821 64
762830 0
762858 0
762969 0
763038 0
763107 0
763392 891
763899 103
763950 86
764130 33
764175 36
764195 0
764316 235
764702 109
764780 0
764831 0
765006 0
765513 0
765679 0
765731 0
765933 1
766284 1
766485 203
766692 0
766756 16
766834 8
766868 0
766900 234
767015 128
767258 14
767300 0
767384 0
767416 0
767434 108
767468 0
767476 0
767615 0
767716 689
767812 63
767953 2
768039 46
768178 0
768274 0
768373 95
768424 0
768480 18
768676 2
768709 0
769074 0
769101 0
769344 0
769353 0
769422 0
769521 0
769704 5
769767 0
769823 0
769982 14
770203 79
770312 0
770424 0
770540 0
770558 50
770747 10
770897 195
770909 0
771028 0
771107 0
771113 25
771122 24
771410 11
771587 0
771596 0
771605 2
771782 0
771812 0
772070 0
772085 0
772120 0
772166 0
772181 0
772256 0
772373 0
772378 0
772424 0
772514 0
772559 0
772610 0
772750 0
772769 0
772854 0
772952 0
772992 0
773084 0
773285 72
773342 0
773369 0
773419 127
773442 13
774525 0
774626 0
774665 0
774767 0
774788 0
775043 0
775073 1
775109 0
775250 0
775547 0
775659 0
775679 0
775713 0
775754 0
775994 0
776045 0
776108 0
776276 0
776288 0
776577 0
776586 0
776596 0
776601 63
776611 0
776621 0
776631 24
776645 120
776672 0
776686 18
777000 0
777582 202
777597 14
778188 0
778410 0
778644 0
778821 0
779303 0
779744 95
779870 93
779900 262
779966 0
779981 31
780269 0
780431 0
780537 0
780570 0
780629 0
780656 22
780872 6
781005 0
781076 0
781141 46
781212 5
781249 0
781266 0
781281 0
781338 0
781400 0
781455 0
781587 0
781759 0
781829 0
781868 0
781959 0
782006 0
782017 0
782025 0
782107 19
782984 22
783068 79
783086 57
783107 24
783215 147
783329 85
783335 20
783350 45
783677 0
784055 0
784255 0
784447 0
784524 0
784614 12
784622 96
784814 0
784916 86
785063 0
785155 0
785950 0
786123 43
786137 0
786224 0
786242 69
786656 35
787316 207
787328 40
787363 0
787514 0
787646 0
787689 0
787715 40
787721 3
788136 5
788192 0
788397 0
788913 1
788937 29
788982 0
789286 0
789356 0
789570 0
789904 37
789970 0
790015 0
790024 0
790036 10
790048 38
790060 7
790084 91
790105 0
790108 13
790136 8
790323 0
790400 1
790411 0
790597 25
790600 43
790643 34
790704 52
790878 20
791097 87
791217 108
791322 0
791445 2
791472 34
791517 14
791521 200
791572 3
791574 86
791581 6
792028 28
792195 107
792283 9
792339 0
792380 0
792389 0
792463 8
792581 120
792887 6
793338 89
793383 94
793386 57
793398 27
793535 0
793934 154
793962 0
794067 0
794106 100
794208 0
794238 0
794276 0
794299 0
794351 0
794439 0
794846 7
794968 27
795002 0
795075 0
795081 0
795113 0
795320 0
795474 0
795524 0
795537 0
795569 52
795571 4
795575 227
795781 39
795942 0
796002 20
796568 166
796590 21
796598 40
796607 0
796708 0
796750 0
796752 13
796756 0
796790 0
797028 0
797088 0
797133 0
797235 0
797541 0
797726 0
797884 0
797894 0
798015 0
798077 0
798324 0
798479 2
798525 0
798830 0
798839 0
799093 0
799130 0
799243 0
799286 0
799300 0
799313 113
799363 0
799417 0
799524 0
799537 0
799977 0
800146 0
800372 0
800440 0
800498 16
800528 0
800589 1
800643 0
800856 0
800958 25
800964 19
800974 28
801066 13
801120 25
801279 0
801306 16
801312 7
801358 0
801372 0
801485 0
801560 3
801593 27
801609 0
801644 0
801662 2
801674 40
801824 94
801851 0
802247 0
802478 0
802508 9
802661 0
802707 0
803013 0
803306 0
803361 0
803438 0
803469 0
803490 0
803505 0
803516 0
803526 0
803537 0
803545 0
803549 0
803589 0
803623 0
803765 46
803998 0
804008 23
804143 70
804148 4
804168 36
804255 0
804288 0
804296 0
804381 83
804449 10
804563 3
804609 59
804623 0
804641 0
804731 0
804749 52
804782 19
804803 0
804896 0
804924 0
804962 0
804980 0
805078 0
805147 28
805294 0
805341 0
805384 0
805627 0
805702 0
805711 0
805759 0
805789 0
805981 0
806066 0
806141 10
806173 0
806398 0
806426 0
806503 0
806559 6
806661 0
806754 82
806969 0
806988 51
806997 0
807003 60
807269 0
807291 23
807324 5
807363 0
807447 25
807544 0
807680 0
807752 0
807782 6
807851 1
807973 11
808145 0
808187 2
808202 1
808286 0
808412 0
808436 1
808457 0
808631 8
808732 0
808846 0
809022 0
809104 55
809431 0
809479 0
809482 24
809571 19
809667 0
809778 0
809818 0
809856 0
809938 1
810001 7
810124 36
810235 16
810321 0
810337 12
810415 0
810457 0
810636 0
810673 0
810698 0
810756 0
810799 0
810849 0
810875 0
810899 104
810912 58
810975 0
811017 0
811025 0
811087 0
811149 0
811196 0
811220 42
811355 0
811364 0
811374 0
811412 6
811423 0
811458 0
811538 0
811554 56
811710 30
811781 81
811867 0
811977 0
812167 4
812262 0
812289 63
812292 24
812388 0
812408 0
812422 0
812438 0
812446 0
812570 0
812619 0
812646 8
812670 17
812702 0
812747 0
812792 0
812820 2
812891 0
812900 0
812931 37
812964 0
813015 42
813039 0
813078 32
813081 76
813123 11
813183 0
813306 31
813371 15
813399 0
813416 0
813469 0
813539 59
813545 40
813549 237
813679 26
813688 45
813838 0
814066 0
814096 66
814109 2
814128 78
814158 69
814183 0
814319 35
814372 4
814433 0
814447 0
814595 0
814653 0
814675 0
814708 48
814870 39
814879 0
814913 0
814934 39
815051 0
815300 6
815592 334
815771 26
815906 0
816104 51
816123 16
816125 30
816230 0
816368 0
816406 0
816428 0
816472 0
816521 3
816737 61
816791 4
816932 69
816971 0
817136 0
817217 13
817352 0
817373 7
817423 13
817493 0
817500 162
817540 0
817565 0
817601 55
817626 0
817958 280
818117 5
818135 4
818217 0
818236 79
818278 0
818396 6
818603 0
818612 25
818717 0
818786 0
818904 6
819155 0
819286 0
819481 0
819560 0
819608 0
819617 0
819662 0
819823 0
820049 135
820195 0
820264 0
820461 0
820494 53
820590 40
820599 12
820632 20
820752 53
820800 0
820944 115
821094 41
821241 58
821352 16
821441 0
821483 0
821516 7
821633 42
821822 120
821885 0
821924 0
821954 0
821972 0
821975 0
822065 354
822095 0
822105 0
822134 3
822251 0
822314 0
822443 176
822497 49
822699 155
822834 68
822921 0
823086 66
823137 11
823170 0
823177 0
823201 0
823216 0
823226 73
823299 0
823307 0
823371 0
823377 0
823635 0
823954 0
824073 10
824093 0
824109 80
824187 0
824202 21
824344 0
824425 30
824565 131
824805 30
824895 42
825012 0
825103 0
825174 19
825342 13
825348 0
825387 0
825540 30
825582 0
825675 100
825743 46
825774 106
825907 0
825937 22
825958 0
825964 0
826156 0
826493 8
826583 0
826609 37
826633 0
826768 29
826771 22
826975 0
827095 21
827101 88
827281 0
827662 0
827953 0
828025 10
828055 0
828184 0
828322 0
828340 0
828513 0
828574 0
828902 0
828983 0
829050 0
829255 0
829517 0
829536 24
829545 46
829735 24
829786 0
829905 0
830092 46
830146 5
830227 0
830320 1
830443 0
830704 46
830716 0
830724 15
830786 0
830912 41
830951 0
831088 0
831236 26
831311 0
831560 0
831650 59
831716 0
832059 0
832066 0
832251 48
832308 15
832512 7
832551 0
832731 23
832851 0
832938 0
832947 0
833046 34
833157 67
833193 5
833211 11
833232 0
833262 196
833295 27
833328 0
833394 0
833418 42
833433 0
833472 60
833626 0
833790 0
834042 0
834063 37
834069 0
834078 27
834285 57
834444 0
834525 0
834631 0
834760 0
834964 0
834972 0
835098 103
835351 4
835384 0
835472 0
835504 47
835534 0
835546 86
835618 0
835630 0
835772 0
835873 0
835888 0
835931 0
836782 19
836843 0
837033 14
837172 11
837186 0
837452 0
837530 0
837585 0
837597 56
837756 0
837832 0
837957 2
837996 0
838036 0
838065 160
838102 21
838137 0
838233 0
838302 0
838422 0
838488 0
838535 0
838585 0
838704 0
838759 0
838769 0
838799 47
838823 45
838891 9
839122 0
839179 127
839407 229
839470 0
839509 54
839668 9
839707 82
839749 23
839797 151
839812 26
839902 0
840101 53
840155 83
840164 258
840758 71
840766 0
840779 0
840796 37
840842 17
840986 34
840992 0
841007 0
841151 38
841217 0
841314 0
841392 0
841582 0
841661 0
841663 3
841810 0
842132 0
842134 0
842150 0
842348 8
842444 3
842498 125
842592 0
842651 0
842708 4
842759 0
842792 4
842924 0
843140 0
843221 48
843245 74
843362 138
843497 0
843566 13
843583 0
843838 18
843882 0
844048 22
844164 0
844174 0
844204 18
844216 0
844272 0
844286 0
844310 0
844318 0
844431 0
844546 0
844617 0
844630 0
844747 0
844924 0
845026 0
845086 0
845170 0
845200 0
845260 0
845332 0
845410 0
845443 0
845562 0
845742 0
845895 52
845951 0
846003 0
846360 4
846383 1
846405 0
846993 149
847092 0
847130 0
847324 0
847449 121
847459 0
847590 0
847636 0
847885 0
847930 0
848107 105
848490 0
848606 0
848687 0
848820 31
848920 0
848944 76
849106 10
849188 0
849498 5
849635 6
849684 0
849688 0
849705 0
849889 11
850143 0
850179 0
850256 23
850268 233
850285 0
850332 2
850460 1
850550 81
850619 22
850742 40
850916 64
851006 90
851106 5
851146 6
851233 0
851249 0
851361 9
851383 205
851393 46
851417 75
851541 36
851692 0
851915 55
852014 53
852236 0
852626 82
852776 291
852855 121
853211 0
853229 0
853310 0
853370 9
853376 0
853456 0
853480 228
853491 0
853621 23
853786 15
853882 14
854017 67
854032 66
854038 0
854089 53
854095 0
854104 0
854120 0
854435 0
854539 310
854608 10
854719 12
854788 0
854815 0
855150 0
855310 0
855322 0
855325 18
855490 0
855520 0
855586 0
855593 11
855644 1
855926 0
855974 42
855989 0
856106 13
856277 0
856394 0
856401 0
856465 0
856788 36
856917 39
856923 117
857013 0
857043 0
857154 19
857229 129
857247 0
857271 0
857469 125
857472 127
857493 0
857568 20
857674 34
857757 13
857792 3
857794 3
857901 40
857913 0
857921 0
858093 0
858159 0
858171 27
858213 50
858228 0
858238 13
858425 63
858434 0
858605 0
858866 0
858986 0
859028 0
859070 26
859139 0
859154 21
859187 0
859445 4
859447 47
859505 0
859771 0
859786 0
860032 0
860233 0
860272 27
860287 67
860439 62
860523 34
860542 40
860554 12
860582 21
860587 80
860658 43
860806 0
860854 73
860917 3
860960 0
861025 36
861028 61
861052 77
861082 12
861115 22
861172 62
861268 67
861463 35
861846 29
861852 0
861999 50
862020 0
862208 24
862481 224
862529 3
862601 391
862700 54
862835 0
862853 0
862936 0
862943 302
863358 9
863380 2
863413 21
863548 0
864037 0
864093 0
864161 0
864178 0
864241 22
864298 3
864407 0
864461 100
864465 0
864471 0
864504 0
864573 0
864597 0
864797 9
864812 0
864854 0
864896 50
864902 74
864965 0
865100 20
865370 27
865435 0
865448 47
865652 3
865658 67
865665 6
865690 0
865736 1
865811 20
865823 12
865898 79
865985 178
865994 0
866066 74
866138 0
866224 0
866276 0
866305 0
866351 0
866363 57
866429 7
866441 82
866531 53
866555 0
866606 37
866660 0
866699 0
866710 0
866798 24
866927 0
867167 0
867347 20
867464 84
867581 38
867617 104
867646 0
867746 0
867762 42
867791 0
867815 0
867869 0
867920 0
868169 89
868520 0
868697 10
868707 0
868872 0
868934 0
869003 46
869166 0
869174 0
869291 15
869311 0
869399 0
869510 69
869520 0
869669 0
869704 0
869899 29
870085 13
870130 0
870157 50
870231 0
870264 0
870355 0
870502 0
870511 7
870532 0
870544 0
870790 0
870899 0
871068 124
871104 0
871146 0
871159 0
871683 11
871695 0
871832 0
871866 0
871932 121
872026 0
872074 0
872417 0
872503 4
872623 0
872977 0
873181 1
873190 2
873232 0
873292 2
873343 0
873358 13
873364 0
873370 0
873457 17
873481 0
873511 3
873577 0
873592 0
873637 0
873781 5
873826 3
873874 0
874105 0
874165 0
874261 0
874317 0
874371 0
874380 7
874467 0
874506 24
874758 53
874878 0
875378 0
875609 14
875627 11
875723 10
875762 16
875765 35
876128 14
876188 0
876219 1
876251 4
876362 0
876443 17
876722 17
876747 0
876749 21
876760 0
876816 41
876820 18
876835 1
876842 54
877088 0
877165 213
877304 20
877590 0
877744 0
877965 0
878028 0
878046 82
878109 0
878155 141
878164 471
878548 0
878742 0
878791 2
878843 0
878888 0
878978 0
879260 0
879308 0
879363 0
879519 0
879743 0
879907 0
880063 0
880069 0
880126 0
880219 0
880270 0
880393 0
880585 0
880854 16
880922 0
881084 0
881388 13
881467 18
881753 73
881783 0
881926 0
881932 30
882028 38
882250 91
882418 43
882454 14
882490 50
882556 73
882598 0
882610 28
882666 4
882686 22
882819 34
882852 0
883122 0
883422 39
883425 41
883437 122
883516 17
883556 18
883617 0
883656 37
883676 4
883702 0
883775 7
883808 107
883864 31
883880 68
883937 7
883973 0
883981 13
884144 21
884172 0
884218 1
884315 0
884366 0
884468 73
884479 0
884585 0
884613 2
884675 0
884677 0
884741 26
884793 0
884874 22
884909 0
884927 11
884954 229
884966 6
884978 48
884996 0
885005 363
885024 136
885076 61
885090 25
885130 0
885182 0
885376 0
885382 0
885432 0
885467 0
885485 1
885495 20
885632 11
885743 18
885748 80
885757 0
885775 27
885805 0
885809 0
885821 0
885833 63
885843 27
885854 0
885869 0
885946 0
886206 55
886236 0
886245 0
886360 0
886427 0
886533 3
886547 3
886560 29
886633 48
886659 22
886685 13
886689 126
886710 12
886736 27
886870 68
886983 83
887066 0
887093 161
887130 98
887213 0
887232 221
887238 26
887367 14
887400 2
887603 216
887705 47
887846 3
887867 135
887987 20
888311 150
888602 0
888682 125
888849 0
888887 75
888920 0
888949 39
889059 0
889063 61
889093 0
889457 68
889767 0
889821 0
889940 5
889952 0
890238 0
890398 0
890447 39
890476 0
890498 0
890602 80
890648 0
890669 30
890686 33
890779 0
890913 0
890931 7
890947 0
891000 0
891067 0
891141 0
891579 109
891639 5
891684 4
891723 0
891732 0
891797 0
891819 0
891876 0
891999 0
892016 0
892086 0
892117 0
892373 0
892391 0
892524 0
892530 0
892604 14
892720 0
892760 0
892763 858
893105 42
893113 59
893150 0
893189 3
893198 5
893339 0
893401 73
893462 75
893549 0
893631 217
893666 0
893676 0
893682 0
893700 0
893741 15
893758 0
893786 0
893803 0
893863 0
893887 6
894083 0
894163 11
894370 0
894463 0
894857 0
894894 0
895107 0
895131 0
895258 1
895262 26
895323 0
895325 8
895347 5
895478 0
895667 0
895802 0
895838 2
896048 0
896141 0
896174 0
896297 4
896357 0
896444 0
896548 129
896656 0
896671 3
896710 112
896989 0
897334 20
897383 0
897553 3
897586 44
897622 77
897643 41
897790 9
897793 0
897968 0
898150 11
898246 0
898438 4
898504 65
898576 16
898609 0
898615 272
898636 76
898675 0
898853 0
899008 0
899080 0
899101 0
899122 79
899164 57
899176 0
899327 0
899332 0
899384 45
899436 19
899513 0
899573 0
899582 0
899590 10
899594 36
899768 0
899786 109
900089 0
900137 0
900197 9
900203 9
900335 0
900377 0
900380 92
900563 0
900629 0
900636 0
900659 30
900668 0
900755 34
900930 0
901020 0
901023 55
901095 0
901185 0
901224 54
901245 14
901257 6
901278 38
901500 12
901503 5
901542 21
901641 13
901680 102
901803 27
901893 0
902124 6
902148 12
902211 0
902217 60
902253 0
902265 0
902413 0
902422 0
902429 0
902460 0
902506 0
902722 18
902926 100
902956 0
903097 24
903100 9
903160 0
903178 60
903199 33
903238 0
903649 0
903664 0
903822 51
904126 17
904336 92
904351 0
904363 0
904432 0
904612 0
904627 56
904687 0
904699 0
904716 0
904777 0
904780 21
904880 0
904887 0
905102 0
905162 0
905181 0
905249 13
905385 0
905411 0
905447 0
905516 0
905525 0
905896 0
906181 0
906216 0
906364 27
906373 0
906732 0
906763 0
906775 0
906783 0
906817 0
907189 0
907360 0
907402 14
907612 1
907884 0
907949 0
908070 0
908169 0
908208 0
908301 3
908364 0
908412 0
909145 0
909196 13
909215 7
909285 6
909290 0
909298 68
909303 0
909385 0
909433 13
909568 10
909655 150
909658 0
909778 0
909802 0
909817 0
909862 0
910110 0
910135 0
910168 32
910179 0
910305 0
910317 24
910552 0
910596 0
910610 0
910708 0
910726 0
911316 0
911351 0
911355 18
911664 0
911730 13
911796 0
911835 0
912057 0
912096 0
912228 0
912270 0
912324 0
912765 3
912783 0
912873 0
912883 4
912964 0
912984 0
912995 0
913011 0
913087 0
913139 0
913141 0
913143 0
913147 0
913152 0
913367 91
913440 0
913502 47
913526 220
913580 81
913598 198
913902 119
913922 0
914027 14
914042 0
914291 16
914323 185
914327 151
914480 4
914795 58
914993 0
915057 0
915103 0
915401 0
915766 115
915805 31
915889 0
916000 0
916302 6
916316 0
916353 0
916377 0
916385 0
916579 236
916588 103
916594 24
916742 0
916837 0
916843 9
916879 28
916890 0
917035 11
917047 0
917213 0
917266 79
917289 0
917301 0
917329 36
917336 9
917404 0
917673 42
917802 0
917870 45
917916 54
918045 61
918122 0
918139 1
918161 42
918203 24
918266 0
918440 0
918632 0
918971 0
919130 0
919154 0
919351 0
919430 0
919540 0
919588 0
919639 24
919661 0
919718 0
919753 0
919816 0
919865 0
919922 0
919925 0
920063 21
920101 1
920139 0
920579 0
921204 0
921637 0
921763 0
921823 0
921998 12
922165 5
922309 38
922327 82
922409 18
922411 43
922700 0
922760 0
922889 0
922931 0
922982 0
922997 11
923129 12
923181 0
923216 0
923222 0
923288 0
923456 31
923471 0
923579 0
923603 63
923617 0
923816 0
923915 143
923948 22
923951 90
924115 7
924271 0
924334 0
924517 0
924559 0
924658 0
924667 0
924688 14
924692 0
924730 0
924786 0
924811 10064
924866 43
924925 0
924950 0
924968 0
924992 0
925015 1
925057 2
925357 0
925363 0
925502 0
925546 0
925564 0
925579 0
925596 0
925687 0
925690 0
925710 93
925771 109
925859 74
925861 143
925881 18
925914 0
925986 61
926036 66
926046 6
926057 0
926086 75
926088 71
926123 0
926147 0
926166 39
926168 38
926215 21
926234 0
926245 0
926255 0
926361 0
926406 0
926451 0
926472 0
926544 0
926658 0
926691 0
926761 0
926853 0
926869 0
926961 42
927037 0
927041 20
927078 0
927089 0
927123 0
927206 0
927286 0
927299 0
927303 17
927309 0
927385 63
927409 0
927422 0
927593 0
927967 38
927971 1
928130 0
928242 57
928290 11
928472 20
928712 158
928865 9
928982 39
929264 53
929267 109
929321 23
929483 6
929546 19
929699 38
929756 102
929879 80
929903 11
929952 0
929969 6
930125 110
930133 63
930445 35
930454 0
930482 0
930581 0
930682 9
930730 46
930843 8
930964 0
931035 0
931053 2
931134 10
931260 0
931455 18
931458 30
931515 6
931722 0
931802 0
931998 48
932145 14
932175 59
932352 93
932397 28
932748 0
932862 3
932898 10
932998 0
933054 49
933168 13
933219 48
933336 22
933348 23
933497 0
933656 84
933658 499
933662 220
933670 90
933674 38
933698 11
933716 3
933725 0
933900 0
933951 0
934242 0
934266 163
934492 0
934514 0
934629 0
934839 0
934875 8
934897 0
935074 0
935089 169
935134 6
935228 0
935338 66
935858 0
935938 0
936191 0
936208 27
936324 3
936649 0
936830 289
936858 39
936993 27
937028 73
937081 0
937153 27
937157 164
937167 1
937206 10
937501 0
937955 0
938056 19
938101 0
938225 50
938323 5
938464 0
938479 196
938515 32
938590 21
938713 12
938827 0
938929 71
938995 66
939009 0
939157 0
939175 1
939292 0
939345 0
939439 0
939535 74
939668 29
939674 0
939690 8
939707 0
939709 0
939714 0
939725 0
939727 0
939738 0
939741 0
939745 0
939879 0
940233 0
940306 0
940310 101
940650 0
940758 0
940932 0
941002 0
941092 7
941421 0
942388 0
942394 0
942672 46
942951 78
943165 0
943195 0
943201 0
943453 1
943465 0
943531 0
943582 0
943935 0
943956 0
943971 0
944245 0
944563 50
944588 0
944708 0
944715 0
945008 107
945176 9
945456 0
945501 0
945614 0
945768 0
945790 0
945916 8
945919 0
946015 0
946132 0
946168 0
946186 0
946381 0
946423 0
946612 0
946715 17
946762 0
946993 0
947044 398
947116 19
947356 0
947377 0
947493 46
947808 7
947865 0
948024 0
948073 0
948117 101
948663 0
948727 0
948790 0
948807 0
948919 51
949033 0
949120 0
949195 0
949222 26
949315 48
949429 69
949615 6
949933 0
950026 0
950284 0
950368 0
950455 0
950689 0
950740 0
950746 0
950794 0
950837 0
950872 1
950950 0
951001 0
951022 0
951200 0
951229 0
951253 0
951351 33
951559 71
951563 0
951574 5
951616 0
951969 1
952290 0
952474 0
952629 120
952926 172
953343 27
953470 70
953590 0
953644 129
953664 0
953778 115
953877 0
953883 7
953914 0
954255 0
954612 52
954699 82
954792 0
954900 69
955563 0
955647 28
955894 0
955929 0
955944 0
956020 10
956031 237
956034 36
956054 0
956134 14
956154 74
956166 73
956194 0
956229 0
956284 0
956413 0
956531 0
956675 2
956846 0
957052 0
957132 0
957134 0
957138 13
957150 0
957189 0
957370 0
957406 0
957569 0
957575 19
957605 0
957614 0
957710 0
957725 0
957850 0
957893 0
958073 0
958148 0
958250 45
958406 0
958728 0
958768 0
958775 0
958795 0
958890 0
958897 0
959113 0
959212 0
959274 0
959305 216
959392 1
959518 0
959632 0
959922 0
960143 154
960147 25
960176 0
960187 0
960235 0
960353 0
960449 0
960480 211
960509 1
960576 0
960581 54
960588 0
960668 50
960801 0
960866 0
961347 0
961370 0
961377 0
961384 0
961474 0
961711 36
961765 25
961783 14
961846 0
961879 16
962173 35
962254 16
962287 0
962356 0
962403 0
962412 71
962416 922
962481 0
962532 9
962608 0
962747 1
962774 66
962798 0
963138 0
963174 0
963202 73
963216 0
963364 0
963462 0
963618 0
963721 9
963729 0
963852 0
963888 10
964083 8
964119 0
964137 11
964511 0
964666 0
964697 23
964699 0
964798 8
964879 0
964909 0
965002 22
965113 57
965230 0
965300 0
965389 0
965424 0
965546 0
965559 0
965617 0
965733 0
965984 0
966110 0
966129 0
966141 0
966189 0
966612 0
966984 0
967222 8
967240 94
967380 24
967392 0
967404 57
967965 0
968209 34
968506 42
968530 0
968542 126
968602 22
968611 3
968720 0
968768 4
968960 0
968993 0
969074 48
969134 0
969206 0
969257 12
969349 0
969374 5
969383 0
969617 0
969704 0
969878 25
969905 0
969953 0
970163 52
970201 1275
970370 26
970495 73
970522 0
970558 0
970681 0
970741 0
970753 9
970826 13
970892 2
971066 0
971112 0
971138 43
971359 167
971498 0
971692 0
972214 0
972268 9
972439 0
972547 0
972661 28
972739 0
972784 0
972827 42
972830 12
972860 0
973020 0
973182 0
973242 26
973245 200
973275 206
973404 11
973568 1
973628 0
973721 0
973742 0
973880 57
973932 0
973992 0
973997 0
974041 4
974049 0
974120 0
974206 0
974323 57
974326 83
974413 85
974455 0
974653 74
974857 242
974861 20
974875 63
974941 1
975067 75
975199 80
975445 89
975448 187
975532 54
975591 0
975598 51
975609 50
975681 23
975702 18
975807 13
975966 0
976020 9
976156 0
976249 46
976282 0
976363 0
976369 40
976396 35
976606 3
976618 0
976672 971
976705 54
976915 0
977007 0
977023 45
977034 0
977044 0
977133 29
977229 0
977273 0
977404 0
977417 16
977755 0
977776 62
977817 0
977834 0
978033 3
978043 14
978066 0
978090 43
978111 2179
978141 0
978173 0
978222 83
978306 70
978481 0
978488 0
978510 0
978519 0
978557 0
978597 0
978603 110
978691 33
978749 0
978777 0
978877 57
978881 24
978995 34
979007 0
979097 0
979109 0
979115 23
979142 0
979145 0
979181 19
979394 0
979439 3
979466 0
979490 0
979520 0
979532 0
979541 0
979910 0
979947 105
980057 85
980151 13
980384 0
980422 0
980531 19
980582 26
980714 60
980753 0
980933 41
980948 0
980969 0
981083 0
981168 0
981176 0
981192 4
981278 211
981311 0
981605 23
981620 210
981632 94
981767 0
981770 49
981857 5
981965 0
982055 57
982146 0
982230 0
982256 8
982315 0
982358 4
982561 22
982606 25
982622 0
982654 38
982706 0
982847 31
982916 0
983365 83
983375 3
983529 16
983554 37
983638 0
983997 0
984209 0
984412 8
984484 100
984487 0
984490 0
984592 0
984619 0
984628 99
984673 0
984769 0
984889 0
984940 0
984969 0
985018 0
985051 0
985057 32
985063 61
985102 0
985115 0
985219 0
985258 0
985263 0
985456 0
985489 37
985528 0
985648 0
985663 25
985675 44
985699 0
985756 54
985816 0
986011 0
986119 2
986182 0
986188 11
986209 6
986216 0
986402 0
986416 0
986506 0
986554 1
986830 37
986896 0
987046 87
987202 65
987514 37
987598 192
987601 1292
987697 30
987733 32
987778 0
987826 11
987835 17
987862 58
987913 0
987943 23
988005 1
988135 0
988399 61
988469 0
988559 6
988568 23
988577 11
988658 0
988913 0
989243 74
989255 434
989306 11
989366 115
989406 59
989517 113
989574 0
989612 0
989634 0
989666 0
989763 0
989862 0
990009 0
990090 0
990105 0
990192 0
990239 0
990354 0
990414 0
990422 0
990441 0
990552 0
990636 0
990735 0
990945 0
991091 0
991140 0
991181 103
991187 0
991254 0
991488 58
991578 0
991723 0
991768 26
991821 54
991829 0
991971 0
992040 0
992082 108
992133 0
992148 0
992313 94
992325 0
992352 0
992388 0
992415 10
992511 100
992595 0
992606 128
992751 15
992766 0
992772 14
992829 9
992874 0
993120 13
993225 14
993232 39
993256 0
993699 2
993828 221
993918 13
993927 0
993942 135
994015 0
994054 0
994194 0
994619 100
994664 0
994718 71
994739 38
994745 121
994855 0
994897 67
994910 55
994973 8
994979 0
994987 0
995008 0
995018 0
995033 0
995044 0
995068 0
995119 0
995142 0
995170 1
995187 17
995296 36
995473 99
995524 28
995542 87
995701 129
996031 0
996040 0
996142 113
996274 36
996295 4
996301 0
996325 0
996370 53
996409 0
996520 89
996648 145
996725 27
997223 14
997341 6
997403 72
997475 213
997477 274
997481 141
997499 0
997542 5
997607 236
997641 0
997681 115
997684 11
997705 14
997710 46
997756 48
997768 0
997771 22
997915 0
997944 0
997963 154
998098 0
998122 113
998353 92
998434 0
998443 28
998452 255
998521 0
998543 0
998586 10
998642 0
998712 0
998759 0
998836 0
998969 0
999058 0
999077 0
999217 0
999251 0
999306 0
999334 4
999338 23
999362 0
999380 63
999441 0
999486 6
999530 45
999546 0
999660 4
999732 9
999744 83
999786 67
999795 46
999924 0
999950 0
999987 0
1000053 13
1000098 0
1000224 16
1000534 0
1000555 27
1000783 0
1000816 0
1000951 5
1000957 21
1001060 131
1001150 31
1001164 5
1001177 0
1001180 0
1001329 0
1001361 0
1001465 49
1001584 0
1002398 0
1002551 0
1002585 0
1002589 0
1002605 0
1002618 1
1002625 0
1002642 0
1002650 1
1002756 3
1002800 2
1002893 9
1003001 199
1003084 0
1003122 82
1003468 5
1003492 17
1003582 93
1003873 98
1003902 0
1003940 105
1003956 81
1003981 16
1003989 11
1004021 53
1004060 0
1004062 0
1004183 0
1004238 0
1004337 15
1004391 0
1004784 22
1004881 0
1005171 0
1005485 0
1005496 0
1005904 0
1006024 0
1006041 0
1006327 36
1006570 26
1006594 141
1006717 164
1006741 51
1006840 0
1006858 0
1007135 0
1007179 43
1007614 0
1007824 0
1007923 113
1007960 62
1008087 0
1008128 41
1008371 0
1008395 152
1008486 0
1008494 84
1008806 0
1008847 0
1008924 49
1008972 66
1009003 0
1009016 0
1009022 0
1009429 0
1009482 0
1009528 0
1009621 0
1009864 0
1009933 0
1010114 0
1010119 55
1010159 0
1010323 10
1010351 44
1010491 0
1010503 231
1010680 21
1010797 20
1010839 32
1010866 0
1010995 4
1011058 150
1011070 61
1011094 0
1011238 116
1011256 130
1011269 0
1011301 16
1011372 0
1011484 0
1011497 15
1011641 0
1011800 0
1011818 0
1011907 5
1012257 121
1012269 133
1012279 47
1012806 2
1012956 9
1013034 0
1013208 16
1013214 22
1013235 0
1013390 3
1013574 5
1013639 0
1013709 3
1013766 81
1013786 0
1013831 25
1013887 16
1014115 6
1014118 18
1014139 3
1014636 0
1014694 0
1014727 1
1014985 7
1015006 0
1015073 109
1015131 61
1015293 0
1015326 52
1015338 4
1015365 36
1015432 0
1015575 0
1015776 0
1015884 0
1015929 0
1015965 0
1016004 0
1016028 0
1016094 0
1016097 0
1016184 0
1016250 0
1016295 0
1016358 5
1016468 0
1016480 0
1016564 0
1016595 0
1016699 0
1016795 0
1017008 6
1017368 0
1017437 0
1017713 0
1017828 0
1018054 0
1018069 0
1018255 0
1018324 0
1018418 0
1018432 0
1018474 0
1018539 0
1018579 0
1018618 26
1018672 9
1018717 67
1018918 10
1018928 0
1018951 0
1018969 0
1019212 7
1019285 6
1019339 25
1019363 47
1019382 69
1019744 0
1019964 27
1020093 7
1020105 44
1020118 0
1020208 9
1020211 21
1020344 0
1020355 0
1020362 9
1020393 0
1020416 0
1020495 0
1020787 0
1020883 1
1020897 0
1021036 0
1021126 0
1021456 0
1021511 40
1021559 0
1021637 163
1021692 116
1021799 3
1021982 68
1022012 5076
1022283 8
1022407 101
1022875 53
1023001 54
1023160 0
1023311 0
1023326 0
1023374 0
1023457 0
1023506 0
1023509 0
1023728 0
1024029 12
1024036 0
1024046 0
1024069 0
1024088 5
1024106 37
1024119 241
1024195 59
1024301 239
1024397 0
1024421 0
1024531 0
1024548 0
1024553 25
1024575 118
1024579 0
1024598 37
1024625 24
1024631 93
1024694 12
1024698 28
1024718 5
1024868 0
1025063 18
1025157 25
1025192 2
1025294 0
1025393 0
1025535 95
1025636 0
1025666 40
1025675 2
1025692 0
1025720 29
1025759 105
1025805 0
1025855 93
1025858 139
1025908 0
1025935 14
1026022 0
1026179 0
1026581 0
1026680 0
1026731 34
1026836 109
1026917 111
1027200 0
1027473 0
1027482 0
1027488 0
1027534 0
1027576 0
1027668 0
1027837 0
1028023 0
1028125 0
1028254 0
1028265 0
1028278 0
1028287 0
1028525 7
1028551 0
1028559 0
1028755 0
1028803 32
1028848 0
1028924 33
1028933 306
1028935 114
1028946 158
1028950 65
1028983 25
1029023 0
1029132 0
1029175 0
1029243 0
1029268 0
1029274 0
1029283 0
1029382 0
1029817 0
1030027 0
1030258 0
1030337 0
1030353 0
1030363 0
1030413 0
1030425 0
1030609 0
1030658 0
1030773 0
1030808 0
1030820 0
1030824 0
1030842 0
1031034 0
1031226 0
1031931 0
1032066 0
1032435 0
1032816 0
1032933 0
1033251 10
1033336 0
1033700 0
1033741 0
1033788 0
1033923 0
1033950 0
1034004 0
1034103 0
1034107 0
1034157 0
1034175 0
1034249 0
1034283 0
1034423 0
1034549 0
1034654 0
1034702 28
1034752 58
1034858 0
1035251 12
1035335 0
1035341 58
1035497 94
1035586 0
1035607 0
1035814 0
1035826 0
1035975 0
1035982 0
1035993 0
1036078 31
1036237 184
1036302 0
1036320 16
1036336 0
1036360 516
1036363 41
1036399 27
1036453 117
1036474 0
1036483 0
1036516 77
1036534 125
1036585 4
1036597 122
1036762 75
1036837 0
1036846 23
1036861 211
1036925 0
1036991 18
1037108 13
1037216 3
1037330 0
1037436 0
1037500 0
1037536 87
1037644 53
1037770 0
1037796 184
1038013 419
1038028 132
1038079 102
1038145 0
1038220 24
1038316 60
1038349 0
1038379 0
1038387 0
1038420 71
1038440 0
1038478 0
1038488 0
1038498 0
1038540 0
1038567 0
1038579 6
1038740 0
1038769 1
1038801 4
1038822 0
1038900 69
1038906 80
1039104 0
1039138 263
1039192 0
1039240 71
1039525 120
1039651 0
1039727 4
1039891 0
1039948 0
1040022 0
1040099 23
1040294 36
1040351 0
1040495 27
1041188 0
1041467 118
1041578 21
1041710 113
1042007 45
1042016 92
1042225 0
1042255 0
1042525 0
1042642 0
1042852 0
1042978 0
1043001 0
1043059 0
1043129 0
1043269 0
1043514 0
1043532 0
1043604 0
1043814 0
1044039 0
1044218 0
1044503 0
1044545 0
1044829 0
1044838 0
1045279 0
1045307 0
1045453 0
1045528 0
1045719 0
1045806 0
1045810 0
1046049 0
1046133 0
1046283 0
1046328 0
1046370 0
1046418 0
1046436 0
1046565 1
1046700 0
1047011 0
1047050 0
1047151 0
1047166 0
1047182 0
1047257 0
1047410 0
1047418 0
1047488 0
1047557 0
1047626 0
1047665 0
1047851 0
1047935 0
1047986 0
1047995 0
1048121 0
1048177 0
1048242 0
1048568 131
1048643 33
1048742 0
1048949 63
1048967 8
1049051 0
1049084 178
1049094 67
1049557 3
1049564 0
1049684 5
1049716 67
1049720 73
1049749 0
1049751 62
1049764 0
1049825 0
1049856 0
1049873 0
1050136 24
1050253 0
1050646 0
1050736 0
1050766 2
1051057 78
1051104 0
1051111 0
1051140 0
1051170 0
1051185 0
1051216 0
1051391 0
1051403 0
1051421 0
1051457 0
1051756 0
1051792 4
1051795 0
1052278 25
1052371 0
1052441 0
1052498 0
1052581 0
1052805 0
1052839 0
1052884 13
1053035 0
1053114 19
1053169 0
1053234 0
1053254 0
1053271 0
1053416 0
1053586 139
1053641 0
1053819 0
1053827 13
1054026 262
1054029 52
1054248 0
1054257 3
1054593 44
1054623 23
1054685 0
1054925 0
1055015 0
1055102 2
1055234 4
1055417 0
1055423 0
1055426 0
1055435 0
1055522 14
1055552 0
1055573 42
1055583 0
1055700 0
1055771 0
1055870 0
1055885 10
1055927 0
1055930 15
1055972 0
1056035 0
1056107 0
1056176 0
1056339 0
1056494 18
1056602 12
1056818 0
1056937 23
1057258 5
1057443 0
1057637 33
1057650 0
1057654 73
1057729 0
1057753 0
1057762 84
1057798 33
1057843 96
1057888 0
1057963 31
1057981 296
1058035 223
1058050 195
1058056 18
1058200 140
1058236 115
1058242 220
1058299 0
1058466 131
1058545 2
1058599 388
1058617 33
1058845 30
1058851 226
1058899 94
1058917 29
1058923 31
1058932 0
1059086 69
1059223 7
1059550 0
1059569 0
1059727 0
1059746 0
1059896 10
1059901 182
1059907 0
1059916 0
1059921 0
1059927 0
1059957 91
1059996 92
1060005 129
1060062 0
1060230 0
1060242 0
1060309 0
1060340 0
1060576 0
1060730 0
1060796 0
1060802 0
1060823 0
1061027 0
1061149 0
1061166 0
1061219 0
1061243 1
1061252 2
1061287 0
1061574 65
1061622 0
1061730 0
1061880 8
1061922 0
1062072 0
1062111 0
1062578 13
1062674 3
1062692 33
1062842 19
1062872 23
1062923 0
1062935 1
1062965 0
1063229 0
1063404 0
1063443 0
1063537 9
1063600 0
1063690 14
1063858 5
1064211 0
1064419 75
1064497 4
1064717 0
1065180 0
1065299 0
1065583 0
1065731 0
1065940 19
1066021 0
1066030 0
1066180 0
1066251 0
1066268 0
1066330 0
1066340 36
1066404 7
1066425 0
1066436 8
1066532 0
1066757 0
1066847 0
1066913 0
1067674 0
1068108 0
1068471 0
1068506 0
1068589 128
1068678 0
1068711 0
1068723 0
1069044 0
1069135 4
1069263 0
1069359 0
1069481 0
1069697 0
1069748 11
1069802 6
1069804 5
1069857 0
1070175 0
1070211 22
1070232 12
1070385 14
1070438 0
1070520 0
1070606 0
1070847 0
1071090 16
1071176 0
1071231 50
1071239 3
1071288 0
1071340 0
1071620 0
1071851 13
1071947 0
1072091 157
1072140 0
1072150 0
1072168 0
1072307 15
1072441 45
1072554 79
1072637 0
1072664 176
1072701 104
1072784 0
1072803 193
1072809 22
1072938 14
1072971 3
1073174 229
1073276 57
1073417 2
1073438 135
1073558 20
1073882 131
1074173 2
1074253 172
1074420 0
1074458 52
1074491 4
1074520 43
1074552 1
1074641 8
1074701 57
1074728 29
1074748 102
1074751 27
1074762 0
1074775 0
1074892 44
1074912 0
1074954 0
1075489 67
1075510 0
1075582 0
1075612 19
1075985 0
1076039 13
1076078 0
1076201 6
1076216 10
1076328 35
1076505 0
1076516 0
1076558 95
1076615 36
1076758 103
1076792 0
1076908 0
1077058 0
1077067 12
1077424 35
1077476 0
1077538 43
1077578 430
1077607 72
1077610 45
1077926 0
1077980 0
1078196 8
1078225 0
1078352 0
1078358 1
1078370 26
1078397 20
1078496 0
1078631 32
1078721 26
1078826 94
1079006 8
1079207 5
1079285 57
1079336 152
1079417 21
1079495 12
1079501 0
1079525 0
1079750 15
1079760 57
1079780 39
1079853 0
1079903 0
1079926 5
1080105 69
1080111 3
1080126 20
1080261 3
1080567 33
1080580 0
1080592 7
1080701 31
1080803 0
1081070 0
1081305 0
1081328 0
1081355 39
1081385 0
1081634 0
1081691 22
1081949 0
1082078 0
1082252 34
1082405 0
1082564 27
1082618 73
1082628 52
1082648 4
1082657 18
1082717 4
1082835 0
1082978 76
1082982 44
1083004 0
1083045 68
1083097 0
1083172 29
1083441 0
1083682 0
1083748 5
1083769 0
1083985 0
1084168 0
1084252 0
1084292 121
1084469 0
1084871 39
1085033 129
1085114 0
1085213 35
1085367 20
1085383 157
1085445 54
1085454 0
1085649 1
1085983 97
1086110 17
1086229 35
1086328 34
1086385 44
1086445 0
1086761 272
1086765 233
1086836 0
1086861 4
1086877 26
1086900 14
1086906 1781
1087058 8
1087064 16
1087140 110
1087176 140
1087206 0
1087248 86
1087266 0
1087362 0
1087415 84
1087517 83
1087538 44
1087580 39
1087685 27
1087724 54
1087730 6
1087750 0
1087841 7
1087879 30
1087909 58
1087963 135
1088026 65
1088044 1
1088047 39
1088071 7
1088110 39
1088155 795
1088158 121
1088167 41
1088190 4
1088197 1
1088563 0
1088605 4
1088632 1778
1088752 3831
1088767 5
1088785 0
1088824 38
1088827 100
1088920 19
1088926 211
1089049 33
1089262 3
1089283 109
1089286 27
1089322 70
1089328 63
1089415 130
1089442 4301
1089504 0
1089568 206
1089613 159
1089694 100
1089697 0
1089709 24
1089733 92
1089736 23
1089748 30
1089760 0
1089781 89
1089877 142
1089907 112
1089910 60
1090012 6
1090080 35
1090115 21
1090138 40
1090232 80
1090490 80
1090562 0
1090568 0
1090607 74
1090671 19
1090790 0
1090887 73
1090960 0
1091042 33
1091146 54
1091283 0
1091370 0
1091379 0
1091391 4
1091583 2
1091601 0
1091713 0
1091752 0
1091872 40
1092117 53
1092339 0
1092360 0
1092396 64
1092446 0
1092582 37
1092622 0
1092807 0
1092816 59
1092870 11
1092954 15
1092963 8
1092987 1
1093062 0
1093092 11
1093242 26
1093346 0
1093409 0
1093433 398
1093475 0
1093482 2
1093484 0
1093520 0
1093553 0
1093580 27
1093630 0
1093910 216
1093926 0
1093942 24
1094044 78
1094107 5
1094212 42
1094242 16
1094347 4
1094389 54
1094454 0
1094511 0
1094598 21
1094616 0
1094709 0
1094772 21
1094814 27
1094851 0
1094995 0
1095014 0
1095019 0
1095040 8
1095042 3
1095152 0
1095279 28
1095316 0
1095464 57
1095485 0
1095587 11
1095764 0
1095827 56
1095914 0
1095971 10
1096044 12
1096083 2
1096159 8
1096179 14
1096194 0
1096230 1
1096539 5
1096551 33
1096602 0
1096641 734
1096707 2
1096716 17
1096755 12
1096788 56
1096874 23
1097028 4041
1097067 48
1097217 18
1097264 69
1097267 24
1097357 23
1097369 0
1097374 31
1097461 65
1097576 39
1097717 124
1097748 8
1097956 28
1098116 1
1098196 0
1098203 0
1098393 20
1098429 126
1098498 90
1098522 59
1098624 71
1098758 0
1098843 23
1098918 13
1098957 47
1099035 28
1099076 38
1099092 0
1099131 68
1099134 0
1099248 22
1099278 202
1099284 68
1099461 10
1099605 9
1099659 16
1099731 8
1099770 16
1099816 145
1099872 0
1099975 40
1100035 151
1100191 66
1100203 121
1100254 19
1100492 60
1100501 25
1100887 2101
1100995 97
1100998 0
1101061 42
1101073 5
1101085 34
1101163 0
1101166 140
1101175 12
1101181 47
1101235 12454
1101241 74
1101262 3
1101280 25
1101295 38
1101340 0
1101373 30
1101484 24
1101532 44
1101591 3
1101598 0
1101617 0
1101775 6
1101781 31
1101963 17801
1101976 25
1101991 0
1102121 10
1102153 6
1102247 0
1102417 0
1102633 35
1102669 30
1102941 21
1102984 14
1103023 38
1103181 0
1103187 1
1103205 7
1103241 0
1103288 7
1103424 0
1103713 0
1103973 53
1103976 3
1103991 32
1104131 0
1104174 13
1104222 0
1104276 0
1104303 0
1104330 0
1104354 0
1104393 58
1104405 0
1104413 4
1104502 0
1104564 0
1104600 7
1104604 8
1104613 0
1104695 0
1104709 0
1104784 0
1104796 0
1104868 0
1105096 0
1105159 2
1105168 24
1105246 0
1105390 11
1105558 159
1105573 25
1105591 0
1105651 14
1105726 0
1105867 0
1105876 47
1105880 8
1105951 4
1105966 0
1106121 0
1106183 13
1106215 0
1106245 9
1106260 143
1106464 0
1106557 25
1106560 0
1106734 35
1106806 669
1106836 1
1106878 62
1106908 13
1106992 51
1107058 0
1107208 1
1107221 70
1107239 46
1107256 0
1107271 0
1107348 15
1107357 0
1107416 0
1107461 798
1107485 0
1107665 34
1107701 84
1107896 70
1107953 0
1108189 0
1108382 73
1108701 9
1108784 0
1108794 21
1108887 58
1108899 90
1108933 7
1108940 32
1108949 0
1108956 6
1108987 0
1109042 91
1109067 77
1109112 222
1109171 0
1109262 150
1109442 29
1109715 33
1109784 136
1109859 60
1109874 29
1109928 278
1109996 0
1110156 118
1110180 80
1110213 19
1110225 50
1110363 0
1110372 20
1110483 0
1110519 0
1110587 0
1110621 7
1110753 84
1110784 0
1111161 8
1111212 8
1111281 35
1111489 0
1111566 110
1111569 14
1111638 47
1111759 6
1111893 46
1111992 0
1111995 0
1112113 3
1112386 80
1112416 333
1112526 17
1112599 50
1113123 4
1113203 0
1113249 4
1113269 0
1113378 0
1113444 5
1113612 34
1113765 7
1113853 0
1113859 0
1113871 0
1113886 0
1113920 0
1113922 44
1113928 0
1113959 105
1113971 72
1114117 0
1114218 6
1114370 40
1114374 2
1114426 51
1114488 0
1114588 0
1114677 0
1114704 73
1114932 56
1114936 4
1115064 4
1115094 8
1115109 8
1115169 1
1115511 26
1115749 29
1115917 59
1116058 48
1116067 43
1116322 41
1116340 11
1116480 13
1116546 0
1116699 0
1116820 41
1116945 97
1117104 32
1117219 12
1117243 9
1117267 0
1117288 8
1117345 0
1117531 4
1117616 58
1117681 0
1118062 22
1118133 2
1118631 10
1118664 2
1118932 4
1118955 0
1119000 24
1119063 0
1119115 0
1119121 0
1119154 29
1119169 0
1119246 29
1119278 2
1119475 27
1119495 17
1119507 126
1119525 46
1119552 7
1119586 0
1119618 85
1119645 36
1119741 15
1119756 43
1119915 3
1120118 275
1120202 234
1120457 205
1120460 42
1120463 61
1120578 5
1120637 73
1120646 0
1120706 44
1120805 22
1120955 7
1121174 41
1121225 45
1121228 80
1121246 83
1121276 70
1121403 10
1121500 13
1121540 19
1121564 9
1121577 25
1121584 187
1121588 918
1121624 0
1121723 1
1121756 92
1121809 12
1121924 4
1122095 84
1122173 56
1122278 50
1122579 32
1122638 303
1122782 8
1122814 29
1122878 88
1122902 15
1123007 0
1123076 0
1123103 11
1123249 13
1123261 0
1123483 172
1123531 180
1123611 0
1123858 101
1123915 0
1123999 29
1124041 9
1124059 6
1124071 45
1124226 90
1124304 12
1124319 41
1124564 137
1124566 92
1124742 0
1124754 15
1125363 0
1125378 0
1125449 0
1125485 0
1125523 32
1125657 45
1125770 74
1125853 0
1125880 195
1125917 105
1126000 0
1126019 208
1126025 28
1126154 15
1126187 5
1126390 209
1126492 63
1126633 0
1126654 152
1126774 17
1127098 162
1127389 1
1127469 139
1127636 0
1127674 74
1127707 4
1127736 29
1127979 81
1128036 32
1128051 0
1128114 0
1128164 0
1128170 0
1128182 16
1128265 0
1128301 83
1128303 1
1128376 0
1128406 4
1128409 24
1128434 0
1128613 0
1128721 0
1128888 57
1128925 32
1129444 0
1129528 0
1129561 0
1129565 0
1129607 0
1129720 0
1129746 0
1129897 0
1130163 0
1130297 0
1130439 0
1130530 224
1130532 5
1130538 48
1130540 45
1130560 134
1130714 6
1130801 103
1131277 10
1131511 47
1131633 0
1131877 41
1132045 138
1132176 0
1132376 0
1132403 15
1132455 9
1132628 21
1132649 110
1132814 48
1132898 0
1132919 0
1132955 10
1132976 35
1133030 24
1133431 78
1133957 42
1134098 108
1134326 0
1134494 0
1134508 202
1134616 143
1134655 0
1134759 0
1134897 60
1134930 228
1134954 275
1135260 0
1135365 41
1135419 0
1135494 0
1135617 9
1135758 42
1135794 0
1136124 0
1136192 0
1136345 20
1136528 0
1136675 0
1136738 0
1136802 26
1137067 146
1137253 23
1137410 60
1137421 0
1137603 0
1137660 0
1137759 0
1137822 0
1138086 52
1138191 110
1138311 0
1138320 31
1138479 38
1138514 0
1138524 0
1138535 4
1138696 11
1138792 0
1138849 6
1138954 0
1139020 0
1139053 0
1139125 0
1139305 0
1139410 0
1139643 86
1139646 91
1139733 0
1139853 3
1139856 12
1140256 0
1140290 0
1140318 4
1140405 31
1140411 45
1140417 0
1140495 0
1140618 0
1140699 0
1140759 0
1141005 0
1141011 0
1141146 0
1141251 0
1141351 24
1141371 0
1141384 5
1141407 0
1141635 0
1141711 69
1141967 0
1141983 287
1142124 5
1142149 0
1142187 5
1142406 13
1142440 0
1142515 0
1142547 0
1142583 0
1142637 6
1142688 0
1142878 0
1142894 0
1142920 0
1142945 0
1142986 0
1143141 0
1143255 0
1143367 0
1143483 0
1143510 0
1143555 22
1143582 78
1143678 0
1143714 9
1143807 0
1143861 0
1144023 0
1144176 20
1144377 0
1144476 0
1144572 1
1144611 16
1144686 0
1144695 0
1144746 0
1144800 0
1144806 0
1144815 0
1144890 28
1144968 29
1145004 4
1145031 9
1145079 28
1145100 2
1145127 91
1145148 0
1145175 0
1145250 0
1145361 0
1145424 0
1145562 0
1145588 0
1145697 0
1145724 11
1145812 0
1145853 88
1146559 0
1146669 0
1146712 0
1146900 46
1146948 0
1146969 0
1147062 0
1147071 0
1147087 15
1147242 49
1147255 1
1147353 41
1147494 0
1147562 0
1147579 0
1147593 0
1147604 0
1147618 0
1147722 0
1147861 0
1148008 0
1148030 0
1148099 34
1148138 0
1148318 50
1148417 0
1148435 0
1148523 0
1148564 18
1148600 31
1148627 48
1148753 0
1148774 0
1148966 0
1149007 0
1149041 0
1149050 3142
1149101 4
1149104 0
1149248 0
1149263 0
1149299 0
1149367 0
1149543 0
1149714 7
1149774 0
1149839 24
1149843 9
1149981 84
1150092 0
1150158 0
1150277 0
1150502 0
1150610 0
1150697 0
1150847 188
1150865 0
1150898 10
1150919 0
1150974 0
1150988 0
1151123 5
1151558 0
1151683 0
1151847 1
1151943 0
1151980 19
1152377 0
1152458 0
1152551 0
1152560 0
1152601 0
1152909 0
1153162 0
1153177 0
1153297 68
1153303 0
1153618 0
1153702 18
1153881 21
1153939 38
1153954 0
1154065 0
1154210 0
1154424 0
1154563 0
1154752 0
1154797 17
1154811 0
1154848 0
1154887 6
1154938 0
1155060 0
1155121 20
1155235 0
1155291 0
1155337 15
1155340 11
1155496 0
1155508 0
1155589 0
1155754 0
1155895 0
1155918 0
1156070 4
1156139 0
1156367 0
1156529 0
1156762 0
1156883 0
1157023 0
1157246 0
1157531 0
1157579 78
1157772 5
1157780 19
1157868 0
1157916 0
1157955 0
1158017 0
1158306 0
1158321 0
1158558 4
1158657 7
1158957 26
1159104 0
1159282 168
1159393 0
1159483 0
1159644 2
1159814 55
1160365 64
1160644 58
1160707 7
1160750 12
1160788 131
1160844 99
1160898 0
1160901 51
1161022 0
1161159 12
1161198 0
1161218 0
1161378 5
1161537 0
1161617 0
1161641 0
1162037 0
1162124 18
1162280 0
1162313 50
1162316 0
1162388 13
1162391 1
1162451 0
1162510 40
1162707 42
1162727 124
1162787 0
1162964 84
1163012 0
1163123 0
1163295 0
1163360 0
1163368 0
1163396 0
1163448 0
1163466 0
1163823 2
1163939 0
1164056 0
1164149 12
1164272 67
1164409 41
1164448 0
1164476 0
1164520 0
1164616 33
1164668 0
1164709 1
1164721 0
1164730 0
1164979 6
1165060 0
1165183 0
1165228 128
1165279 0
1165453 8
1165489 0
1165598 0
1165798 75
1165987 0
1166080 0
1166218 19
1166350 0
1166413 43
1166449 121
1166452 5
1166521 0
1166659 0
1166956 0
1167058 0
1167249 0
1167300 0
1167376 0
1167582 0
1167829 0
1167859 0
1168083 9
1168108 0
1168150 0
1168211 28
1168253 0
1168279 16
1168283 2
1168291 0
1168331 26
1168437 0
1168607 0
1168626 24
1168634 0
1168639 36
1168752 0
1169079 14
1169216 0
1169224 0
1169293 65
1169305 2
1169338 0
1169360 0
1169624 0
1169716 0
1169830 39
1169848 0
1169910 0
1170006 35
1170431 0
1170471 0
1170681 0
1170831 1
1170861 0
1170900 0
1170936 15
1171123 0
1171422 8
1171601 0
1171635 142
1171660 0
1171674 60
1171742 0
1171765 0
1172230 0
1172335 62
1172457 0
1172464 0
1172497 0
1172558 0
1172646 0
1172751 0
1172793 0
1172841 0
1173037 0
1173366 0
1173508 0
1173757 0
1173966 0
1173978 0
1174166 0
1174391 0
1174415 0
1174448 2
1174457 0
1174608 20
1174683 88
1174725 103
1174968 0
1175007 14
1175037 27
1175058 0
1175133 0
1175255 0
1175296 0
1175323 0
1175678 0
1175762 0
1175889 0
1175977 0
1176167 0
1176386 0
1176458 57
1176481 0
1176497 10
1176658 34
1176701 14
1176765 0
1176851 101
1176908 0
1176965 0
1176994 32
1177193 0
1177700 3
1177880 0
1177888 0
1177938 0
1178148 15
1178214 0
1178222 37
1178276 0
1178462 51
1178527 0
1178570 0
1178649 0
1178814 1
1178967 25
1178995 0
1179153 0
1179273 29
1179350 0
1179412 127
1179428 2
1179529 0
1179611 0
1179685 0
1179822 0
1180019 0
1180028 0
1180085 0
1180091 0
1180229 26
1180449 133
1180491 0
1180505 0
1180565 104
1180646 0
1180655 18
1180690 0
1180796 0
1180808 0
1180870 0
1181027 47
1181084 18
1181099 15
1181206 4
1181298 0
1181312 0
1181480 0
1181559 5
1181563 84
1181588 0
1181734 0
1181743 0
1181756 0
1181771 72
1181776 0
1181833 0
1181848 0
1182144 0
1182194 6
1182261 0
1182432 0
1182549 16
1182595 0
1182605 0
1182649 4
1182794 0
1182891 0
1182901 0
1182960 0
1182991 5
1183054 0
1183056 5
1183095 10
1183132 0
1183317 0
1183346 3
1183395 9
1183483 0
1183596 0
1183602 86
1183646 0
1183659 0
1183722 0
1183746 0
1183758 0
1183833 0
1183845 0
1183853 0
1184070 0
1184195 8
1184255 23
1184374 0
1184390 0
1184462 8
1184553 0
1184678 21
1184707 0
1184777 0
1184781 0
1185028 0
1185097 0
1185100 8
1185137 59
1185181 0
1185189 0
1185298 36
1185334 0
1185424 45
1185613 26
1185638 1
1185757 0
1185777 0
1186077 0
1186247 0
1186254 0
1186308 65
1186414 0
1186439 5
1186470 0
1186493 0
1186651 0
1186805 0
1186811 0
1187087 53
1187201 0
1187438 0
1187525 0
1187532 0
1187550 0
1187553 0
1187568 101
1187640 2
1187661 0
1187727 0
1187730 2
1187763 0
1187867 31
1187887 0
1188122 60
1188164 1
1188194 0
1188444 45
1188471 0
1188634 0
1188648 33
1188658 0
1188685 0
1188754 7
1188823 0
1188832 11
1188909 16
1189057 0
1189078 7
1189391 0
1189471 0
1189491 0
1189503 0
1189532 0
1189566 0
1189606 0
1189669 0
1189762 0
1189821 0
1189835 0
1190593 31
1190710 1
1190801 0
1190824 0
1190869 11
1190950 0
1191005 23
1191109 24
1191113 16
1191178 0
1191192 0
1191209 0
1191425 20
1191862 0
1191879 0
1191922 0
1191967 0
1192098 49
1192567 49
1192591 11
1192684 24
1192702 82
1192735 691
1192919 8
1192977 9
1192986 0
1193036 21
1193092 0
1193161 5
1193169 0
1193239 0
1193416 0
1193802 9
1193838 0
1193898 6
1194066 47
1194069 121
1194174 0
1194182 0
1194258 0
1194279 87
1194301 136
1194502 0
1194815 62
1194832 0
1194910 0
1195109 0
1195205 0
1195349 0
1195364 0
1195586 0
1195733 0
1195811 0
1195864 84
1195875 22
1195902 0
1196062 58
1196068 66
1196143 6
1196197 638
1196268 90
1196341 40
1196439 0
1196539 0
1196800 13
1196803 64
1196969 15
1197011 16
1197022 0
1197224 0
1197247 0
1197265 0
1197381 0
1197392 0
1197429 0
1197450 0
1197462 0
1197530 25
1197639 0
1197768 0
1197780 0
1197838 0
1197843 0
1197976 0
1198000 0
1198024 0
1198078 0
1198095 21
1198228 4
1198458 104
1198518 0
1198533 53
1198545 0
1198554 132
1198626 0
1198656 0
1198668 79
1198674 124
1198683 56
1198731 64
1198854 33
1199028 0
1199043 10
1199087 0
1199097 0
1199246 0
1199311 0
1199439 0
1199511 14
1199544 0
1199550 0
1199598 0
1199647 0
1199667 53
1200009 14
1200170 147
1200174 260
1200180 0
1200338 0
1200525 8
1200543 7
1200591 71
1200660 0
1200788 20
1201005 0
1201020 60
1201041 0
1201043 0
1201049 0
1201109 208
1201273 64
1201314 0
1201337 0
1201467 0
1201497 32
1201588 30
1201763 19
1201835 0
1202117 0
1202141 141
1202195 39
1202199 15
1202282 3
1202551 26
1202573 12
1202713 0
1202719 27
1202745 5
1202783 8
1202789 0
1202927 9
1202941 0
1202950 0
1203004 0
1203008 41
1203061 0
1203068 0
1203079 0
1203084 4
1203086 0
1203153 0
1203167 0
1203179 0
1203217 0
1203239 0
1203260 0
1203381 0
1203456 0
1203897 0
1204137 70
1204186 0
1204295 0
1204315 0
1204386 0
1204447 0
1204648 0
1204699 0
1204723 27
1204777 0
1204786 0
1204822 4
1204876 0
1204879 4
1204888 23
1205165 0
1205169 48
1205231 0
1205294 0
1205321 0
1206050 0
1206056 21
1206080 0
1206167 0
1206321 0
1206492 0
1206703 8
1206713 0
1206745 22
1206919 0
1206943 10
1207057 0
1207090 0
1207402 0
1207543 2
1207555 11
1207724 0
1207814 0
1207816 36
1207823 0
1208021 0
1208096 0
1208321 0
1208699 36
1208765 0
1208800 4
1208832 0
1208863 0
1208935 0
1209049 0
1209200 0
1209336 0
1209631 0
1209859 0
1209972 0
1210080 7
1210734 0
1210914 0
1211092 0
1211159 0
1211222 0
1211267 0
1211352 0
1211471 13
1211532 0
1211864 0
1211984 0
1212023 0
1212095 0
1212104 0
1212116 30
1212170 37
1212176 0
1212311 0
1212329 0
1212365 0
1212378 8
1212617 0
1212745 0
1212838 65
1213206 0
1213211 0
1213314 0
1213389 0
1213440 0
1213473 0
1213632 0
1213657 0
1213671 0
1213683 0
1213722 0
1213734 0
1213857 0
1213887 0
1213905 0
1213953 0
1214005 0
1214026 0
1214036 0
1214044 0
1214056 0
1214167 0
1214253 0
1214426 10
1214460 0
1214492 0
1214513 52
1214567 12
1214615 0
1214639 15
1214686 0
1214702 0
1214779 0
1214818 0
1214951 58
1214984 0
1215048 0
1215191 0
1215287 243
1215335 0
1215398 0
1215450 0
1215482 6
1215493 30
1215597 0
1215617 39
1215623 1
1215830 0
1215908 5
1215941 0
1215971 0
1216010 0
1216061 96
1216097 12
1216176 0
1216303 0
1216402 3
1216413 7
1216425 15
1216438 0
1216495 0
1216543 0
1216771 0
1216786 25
1216824 0
1217092 34
1217152 0
1217221 19
1217224 11
1217233 0
1217243 27
1217287 0
1217595 30
1217631 0
1217806 0
1217871 0
1217943 0
1217982 8
1218033 9
1218054 0
1218065 0
1218147 0
1218640 36
1218678 2
1218764 0
1218980 0
1219041 0
1219067 0
1219233 59
1219757 21
1219823 0
1219939 11
1220161 0
1220336 37
1220647 0
1220899 25
1221076 0
1221136 41
1221548 0
1221734 0
1221918 0
1221988 0
1222090 0
1222274 1
1222393 0
1222429 0
1222474 0
1222618 0
1222639 21
1222725 0
1222834 0
1222920 0
1222974 0
1222977 0
1223006 0
1223136 0
1223157 0
1223166 0
1223472 0
1223481 0
1223655 0
1223781 7
1223802 0
1223817 3
1223890 0
1224021 0
1224128 0
1224227 0
1224266 0
1224473 0
1224550 0
1224662 0
1224701 1
1224857 0
1224893 0
1224999 0
1225128 0
1225359 0
1225404 0
1225825 18
1225837 0
1225942 0
1225972 0
1226120 0
1226171 0
1226215 0
1226269 56
1226347 4
1226351 5
1226416 0
1226423 59
1226530 0
1226707 0
1226778 0
1226785 0
1226812 2
1226824 0
1226893 4
1226919 0
1227152 89
1227227 46
1227330 63
1227357 0
1227635 0
1227704 0
1227794 0
1227808 11
1228018 153
1228229 17
1228334 0
1228343 0
1228356 0
1228364 0
1228437 0
1228450 0
1228457 0
1228638 5
1228761 0
1228857 19
1228953 68
1228995 2
1229094 0
1229245 0
1229274 1
1229327 0
1229466 0
1229538 0
1229772 0
1229781 25
1229850 84
1229919 0
1230063 10
1230070 0
1230080 0
1230158 38
1230192 0
1230299 12
1230305 26
1230588 12
1230995 37
1230998 0
1231059 0
1231133 0
1231211 55
1231248 0
1231268 14
1231298 0
1231332 12
1231418 12
1231595 3
1231645 9
1231709 0
1231843 0
1231903 18
1231910 35
1232006 99
1232449 0
1232650 0
1232665 0
1232746 32
1232793 0
1232869 0
1232924 45
1232988 2
1233066 0
1233144 108
1233174 5
1233201 0
1233303 5
1233345 0
1233390 0
1233504 0
1233660 7
1233680 0
1233786 0
1233810 0
1234082 86
1234085 1
1234385 0
1234393 0
1234395 0
1234401 0
1234577 22
1234817 44
1234862 0
1234948 0
1234990 0
1234992 0
1235000 0
1235009 0
1235047 9
1235168 82
1235269 36
1235337 0
1235378 67
1235397 21
1235422 0
1235457 0
1235481 0
1235642 0
1235666 1
1235705 3
1235915 0
1235927 0
1235954 0
1236005 0
1236011 0
1236038 0
1236060 0
1236080 0
1236086 0
1236092 0
1236179 0
1236185 0
1236254 0
1236263 10
1236377 0
1236413 0
1236859 0
1236975 0
1237020 46
1237023 0
1237101 0
1237149 0
1237182 0
1237200 0
1237239 0
1237242 0
1237355 0
1237377 0
1237458 0
1237506 2
1237692 0
1237701 4
1237713 24
1237812 0
1237839 0
1237899 0
1238028 18
1238093 0
1238113 0
1238383 0
1238406 0
1238506 60
1238564 0
1238599 0
1238603 0
1238613 4
1238701 10
1238866 0
1238919 0
1238983 0
1239226 0
1239349 0
1239379 0
1239628 0
1239827 0
1240058 8
1240088 33
1240121 0
1240179 121
1240304 0
1240490 9
1240529 43
1240637 0
1240676 0
1240715 0
1240913 0
1240989 10
1241030 0
1241200 0
1241282 0
1241422 0
1241503 0
1241742 32
1241797 0
1242218 0
1242307 0
1242408 0
1242533 0
1242564 6
1242804 18
1242837 0
1242840 0
1242861 15
1242909 0
1242939 0
1242995 0
1243023 116
1243085 0
1243195 0
1243281 20
1243397 0
1243810 0
1243843 12
1244006 0
1244156 0
1244170 0
1244291 0
1244362 0
1244390 0
1244411 0
1244729 0
1244788 0
1244993 0
1245235 0
1245487 0
1245922 0
1246087 0
1246240 36
1246650 1
1246703 78
1246819 0
1246843 0
1246920 73
1246932 0
1246963 70
1247232 5
1247235 163
1247319 0
1247338 0
1247534 0
1247594 9
1247773 11
1247946 0
1248106 0
1248137 0
1248164 0
1248259 39
1248301 0
1248376 128
1248432 0
1248451 0
1248508 0
1248656 0
1248667 44
1248669 0
1248707 0
1248780 46
1248886 73
1248914 0
1248979 139
1249085 97
1249163 6
1249190 0
1249462 40
1249471 37
1249480 0
1249570 67
1249573 26
1249593 0
1249672 43
1249709 0
1249786 0
1249883 16
1249890 29
1249894 9
1249949 0
1250092 29
1250206 3
1250240 0
1250303 0
1250376 0
1250393 0
1250491 0
1250820 0
1250895 31
1250957 0
1251096 144
1251102 18
1251116 0
1251136 0
1251245 0
1251296 50
1251300 306
1251325 7
1251370 45
1251434 0
1251552 126
1251754 18
1251773 825
1251862 22
1251913 3
1252027 0
1252063 20
1252090 136
1252120 136
1252196 29
1252624 0
1252801 4377
1252864 22
1252900 32
1253591 0
1253614 127
1253674 0
1253760 150
1253824 0
1253856 73
1253940 66
1253954 0
1253972 0
1254044 15
1254302 5
1254364 0
1254485 38
1254554 0
1254569 0
1254635 0
1254833 86
1254842 36
1254890 24
1254929 0
1255007 0
1255046 31
1255220 0
1255247 39
1255355 0
1255652 0
1255723 0
1255727 0
1255743 0
1255768 0
1255812 0
1255857 0
1255935 18
1255978 0
1255991 51
1256091 0
1256157 11
1256334 0
1256388 62
1256409 14
1256647 0
1256697 0
1256742 0
1256940 0
1257023 0
1257035 0
1257090 11
1257126 52
1257321 32
1257450 3
1257492 12
1257539 0
1257645 0
1257734 1
1257973 0
1258017 0
1258078 0
1258081 5
1258141 3
1258159 0
1258303 26
1258312 10
1258447 0
1258543 0
1258558 71
1258579 24
1258681 21
1258987 6
1259184 21
1259238 0
1259246 0
1259269 0
1259313 0
1259322 12
1259358 0
1259370 0
1259400 85
1259463 3
1259676 26
1259707 8
1259745 156
1259748 23
1259791 0
1259997 0
1260043 0
1260054 70
1260084 7
1260099 12
1260219 1
1260629 0
1260633 5
1260714 0
1260723 0
1260733 0
1260744 17
1260972 76
1261065 74
1261086 78
1261122 0
1261281 13
1261473 0
1261554 0
1261593 0
1261759 0
1261780 0
1261869 0
1261887 0
1261897 0
1261926 196
1261965 7
1262050 63
1262120 0
1262150 0
1262247 0
1262433 9
1262542 0
1262748 3
1262769 0
1262938 9
1262971 56
1262998 64
1263055 0
1263208 0
1263320 0
1263722 8
1263784 0
1263833 38
1263865 0
1263880 0
1263939 0
1264423 0
1264444 0
1264506 0
1264603 0
1264712 0
1264950 0
1265002 41
1265047 0
1265350 236
1265519 91
1265559 20
1265577 0
1265603 0
1265618 123
1265624 0
1265668 0
1266035 0
1266123 0
1266264 0
1266333 32
1266360 36
1266596 0
1266838 0
1266986 10
1267102 0
1267289 7
1267385 13
1267394 0
1267649 0
1267715 0
1267884 9
1267898 4
1268102 23
1268588 2
1268669 12
1268678 8
1268753 6
1268919 0
1268938 0
1268945 0
1269058 0
1269091 0
1269109 185
1269139 4
1269184 128
1269193 65
1269361 347
1269556 42
1269637 84
1269691 97
1269712 10
1269739 0
1269877 28
1270134 0
1270252 0
1270468 115
1270555 8
1270786 0
1270867 0
1270942 0
1270950 24
1271334 0
1271349 0
1271436 0
1271588 0
1271655 0
1271740 0
1271765 0
1271979 0
1271987 6
1272043 13
1272051 0
1272078 9
1272100 4
1272110 0
1272203 23
1272415 40
1272547 31
1272604 101
1272826 25
1272994 44
1273183 0
1273354 0
1273360 0
1273423 0
1273438 34
1273498 0
1273507 0
1273516 5
1273597 48
1273661 0
1273705 92
1273765 39
1273828 0
1273852 0
1273993 0
1274035 0
1274179 0
1274182 3
1274194 38
1274245 50
1274269 0
1274349 4
1274385 27
1274394 34
1274403 0
1274484 29
1274580 0
1274730 1300
1274739 0
1274922 0
1274983 0
1275069 0
1275081 0
1275132 0
1275250 0
1275264 0
1275275 1
1275280 63
1275297 0
1275434 0
1275633 20
1275639 23
1275729 0
1275780 0
1275800 15
1275867 0
1275887 0
1275911 21
1275941 0
1275960 36
1276013 0
1276061 0
1276257 227
1276473 0
1276482 28
1276808 0
1276854 7
1276908 0
1276962 0
1276977 0
1277037 0
1277257 0
1277295 0
1277465 0
1277479 0
1277490 0
1277712 189
1277858 43
1277924 7
1278009 111
1278351 0
1278574 0
1278706 0
1278810 0
1278836 101
1278870 0
1278955 0
1278994 0
1279074 0
1279132 0
1279142 5
1279209 0
1279264 21
1279273 43
1279282 0
1279414 0
1279612 23
1279714 8
1279732 0
1279777 0
1279841 13
1279853 60
1279910 0
1280201 1
1280273 0
1280312 75
1280417 0
1280477 0
1280510 3
1280654 0
1280687 111
1280768 0
1280776 21
1280817 0
1280870 0
1280872 5
1280955 0
1280971 5
1281023 0
1281082 0
1281214 0
1281226 0
1281391 1
1281394 17
1281417 12
1281487 68
1281664 42
1281739 60
1281826 44
1281838 0
1281865 54
1281909 0
1281937 0
1281959 0
1282189 0
1282218 0
1282263 0
1282475 27
1282578 9
1282628 0
1282699 0
1282747 107
1282865 8
1283221 4
1283485 43
1283578 0
1283624 24
1283644 0
1284265 0
1284272 4
1284278 0
1284425 0
1284560 0
1284623 0
1284674 0
1284706 0
1284776 0
1284884 0
1285004 0
1285032 0
1285362 11
1285380 1
1285404 0
1285581 0
1285674 0
1285739 0
1285874 0
1286012 32
1286030 91
1286054 44
1286177 42
1286204 44
1286339 0
1286516 0
1286571 0
1286585 17
1286630 0
1286738 38
1286798 0
1286992 26
1286996 8
1287061 0
1287139 99
1287370 21
1287448 0
1287635 0
1287721 0
1287776 0
1288250 14
1288350 0
1288513 0
1288521 0
1288618 56
1288636 0
1288792 0
1288812 0
1288951 0
1288963 0
1288993 0
1289116 0
1289245 0
1289287 28
1289296 0
1289337 0
1289365 31
1289368 6
1289437 6
1289444 0
1289550 131
1289565 70
1289673 0
1289703 30
1289748 5
1289757 35
1289853 109
1289988 0
1290072 8
1290093 119
1290291 43
1290343 76
1290382 0
1290503 189
1290505 118
1290589 3
1290636 0
1290732 3023
1290800 79
1290804 26
1290885 0
1291011 173
1291017 92
1291169 66
1291213 63
1291216 0
1291379 179
1291451 89
1291516 0
1291570 0
1291753 8
1292197 0
1292239 0
1292257 0
1292293 10
1292371 0
1292451 3
1292483 0
1292503 21
1292517 46
1292524 65
1292741 0
1292842 138
1292860 0
1292868 99
1292871 0
1292918 0
1293066 165
1293072 54
1293224 97
1293387 0
1293413 0
1293557 113
1293560 28
1293628 31
1293646 0
1293673 0
1293686 0
1293699 0
1293752 0
1293871 0
1293915 0
1293922 0
1293953 0
1293975 0
1293995 0
1294008 35
1294040 0
1294049 4
1294118 28
1294208 0
1294221 0
1294238 0
1294241 0
1294250 0
1294266 0
1294315 0
1294324 0
1294327 0
1294344 0
1294381 4
1294408 0
1294414 0
1294469 0
1294496 0
1294520 0
1294571 0
1294681 0
1294746 26
1294830 63
1294841 0
1295081 0
1295165 10
1295516 56
1295552 0
1295782 0
1295798 23
1295992 17
1296065 61
1296170 14
1296395 0
1296413 13
1296461 0
1296491 9
1296560 0
1296677 0
1296791 47
1296803 0
1296883 213
1296903 0
1296916 0
1296928 125
1296936 0
1296943 0
1296955 0
1296967 4
1296997 51
1297062 0
1297134 0
1297483 0
1297743 0
1297827 0
1297859 0
1297872 0
1297882 37
1297916 0
1297958 0
1298090 0
1298124 0
1298192 0
1298273 0
1298291 0
1298324 7
1298345 67
1298351 9
1298357 38
1298438 0
1298485 0
1298501 29
1298557 1
1298603 1
1298627 3
1298713 0
1298738 11
1299149 4
1299242 63
1299280 0
1299343 0
1299586 0
1299642 0
1299676 0
1299694 2
1299799 37
1299934 0
1300045 0
1300147 2
1300284 0
1300419 0
1300443 4
1300522 0
1300692 0
1300726 0
1300861 5
1300900 0
1300974 59
1300984 0
1301142 0
1301201 12
1301255 0
1301575 11
1301824 0
1301852 0
1301877 0
1301912 0
1301927 0
1301958 0
1301962 0
1301990 0
1302010 4
1302016 0
1302158 0
1302263 0
1302353 0
1302385 0
1302389 0
1302428 0
1302456 24
1302692 0
1302716 20
1302908 2
1302914 12
1302995 14
1303058 23
1303062 0
1303085 0
1303096 0
1303105 0
1303222 40
1303277 0
1303364 0
1303400 0
1303436 0
1303472 0
1303788 8
1303791 0
1304243 0
1304246 15
1304261 4
1304276 1
1304598 0
1304758 0
1305082 0
1305169 19
1305464 0
1305641 0
1305694 0
1305765 55
1305866 1
1306412 0
1306472 0
1306568 27
1306658 139
1306796 21
1307133 0
1307294 0
1307336 0
1307412 22
1307519 31
1307793 0
1307799 0
1307839 2
1307845 39
1307877 0
1307927 69
1307948 70
1307957 0
1307966 0
1307974 0
1307994 7
1307997 0
1308010 0
1308019 9
1308056 51
1308058 128
1308143 36
1308167 0
1308194 0
1308243 20
1308277 0
1308287 14
1308322 0
1308329 0
1308381 102
1308399 0
1308420 40
1308441 0
1308461 35
1308464 0
1308497 0
1308500 15
1308525 9
1308548 41
1308624 0
1308657 0
1308669 0
1308679 0
1308689 0
1308705 0
1308731 0
1308738 0
1308742 0
1308752 0
1308756 7
1308814 0
1308825 0
1308861 0
1308866 0
1308893 71
1308897 0
1308903 21
1308939 0
1308969 19
1308991 0
1309045 0
1309072 33
1309101 0
1309125 0
1309143 72
1309157 0
1309202 12
1309212 0
1309249 0
1309271 0
1309301 9
1309371 0
1309405 0
1309423 0
1309428 0
1309441 0
1309449 0
1309474 0
1309527 33
1309532 0
1309548 0
1309550 0
1309568 0
1309586 0
1309593 0
1309602 0
1309635 0
1309715 0
1309725 0
1309749 0
1309752 0
1309786 0
1309793 0
1309797 35
1309801 0
1309815 0
1309839 0
1309850 0
1309866 0
1309882 0
1309895 69
1309899 0
1309944 0
1310001 0
1310030 0
1310064 0
1310108 0
1310115 0
1310123 0
1310130 0
1310146 0
1310161 0
1310182 0
1310212 6
1310236 10
1310298 5
1310371 87
1310494 23
1310524 4
1310851 57
1310874 31
1311018 15
1311033 0
1311059 12
1311172 24
1311249 0
1311302 0
1311335 0
1311348 18
1311393 0
1311545 85
1311618 0
1311663 2
1311691 0
1311727 0
1311739 0
1311753 0
1311784 0
1311856 0
1311870 0
1311905 0
1311907 0
1311911 0
1311927 0
1311966 0
1311999 0
1312024 0
1312029 0
1312057 47
1312078 0
1312081 0
1312102 0
1312115 0
1312128 9
1312149 0
1312183 0
1312202 1
1312209 0
1312226 0
1312230 0
1312294 0
1312305 0
1312322 0
1312361 0
1312374 23
1312390 0
1312409 0
1312414 0
1312440 69
1312471 0
1312489 123
1312492 0
1312645 0
1312654 0
1312672 0
1312704 0
1312722 0
1312737 0
1312802 0
1312827 0
1312837 0
1312840 0
1312864 0
1312902 0
1312942 0
1312972 208
1313001 0
1313006 0
1313047 0
1313079 0
1313086 0
1313105 0
1313115 3
1313127 0
1313151 0
1313228 1
1313275 0
1313281 0
1313311 27
1313364 119
1313375 49
1313471 0
1313583 39
1313587 0
1313590 0
1313628 4
1313650 0
1313729 0
1313766 0
1313783 0
1313808 0
1313867 7
1313917 93
1313924 25
1313926 0
1313963 36
1314011 0
1314015 0
1314077 0
1314091 0
1314144 0
1314180 0
1314184 0
1314187 0
1314191 0
1314202 0
1314208 0
1314225 0
1314233 0
1314259 0
1314325 62
1314343 0
1314370 4
1314421 0
1314543 3
1314549 0
1314568 0
1314577 7
1314588 0
1314606 0
1314631 53
1314728 20
1314759 9
1314819 0
1314836 308
1314843 0
1314852 251
1314905 107
1314992 0
1315097 6
1315118 113
1315165 31
1315227 20
1315269 0
1315511 19
1315521 0
1315541 6
1315584 0
1315629 2
1315676 15
1315800 0
1315874 16
1315886 0
1315907 0
1315957 173
1315959 0
1316002 93
1316008 16
1316016 0
1316044 0
1316062 0
1316148 0
1316198 0
1316231 7
1316235 124
1316343 5
1316350 0
1316354 118
1316394 158
1316404 2
1316438 127
1316474 0
1316516 0
1316542 0
1316626 39
1316686 2
1316833 0
1316885 86
1317015 40
1317050 0
1317115 160
1317259 15
1317289 91
1317339 0
1317364 0
1317377 0
1317395 0
1317414 24
1317462 7
1317465 28
1317500 16
1317572 109
1317652 0
1317681 61
1317779 1
1317813 1
1317845 0
1317908 25
1317914 281
1317990 134
1318063 0
1318149 122
1318153 3286
1318164 142
1318177 11
1318184 39
1318205 0
1318229 15
1318252 0
1318365 0
1318413 0
1318439 17
1318442 486
1318476 42
1318485 14119
1318508 330
1318578 256
1318668 0
1318781 166
1318834 0
1318916 0
1318937 2
1318954 7
1318963 0
1319140 0
1319170 49
1319176 45
1319195 63
1319251 17
1319314 0
1319343 0
1319544 0
1319554 0
1319575 0
1319577 47
1319617 0
1319639 0
1319683 142
1319745 14
1319784 0
1319797 4
1319832 21
1319877 0
1319949 0
1319993 5
1320007 53
1320109 8
1320239 1
1320306 10
1320308 10977
1320336 0
1320375 0
1320381 74
1320437 14
1320465 0
1320552 718
1320564 48
1320603 9
1320611 165
1320629 26
1320714 337
1320717 75
1320744 0
1320756 62
1320824 0
1320882 17
1320903 38
1321001 0
1321018 5
1321086 8
1321116 0
1321124 0
1321131 0
1321181 34
1321193 77
1321282 0
1321356 362
1321364 36
1321389 79
1321473 23
1321487 93
1321491 54
1321584 46
1321719 0
1321742 0
1321775 0
1321779 40
1321816 0
1321826 0
1321848 0
1322005 0
1322014 0
1322024 69
1322028 19
1322114 378
1322171 342
1322173 85
1322215 0
1322223 46
1322225 176
1322244 0
1322273 1
1322308 53
1322366 11
1322411 0
1322418 0
1322422 172
1322531 19
1322541 0
1322570 0
1322659 0
1322704 17
1322755 0
1322768 0
1322794 0
1322804 0
1322847 0
1323003 0
1323034 91
1323072 3
1323111 25
1323278 0
1323423 7
1323603 10
1323607 56
1323620 119
1323703 0
1323839 52
1323988 21
1324052 28
1324077 151
1324083 21
1324115 0
1324137 65
1324192 0
1324202 0
1324287 27
1324441 10
1324481 51
1324536 0
1324547 0
1324562 0
1324565 0
1324593 0
1324602 0
1324607 0
1324665 0
1324667 0
1324677 0
1324702 0
1324730 6
1324733 122
1324764 0
1324790 114
1324798 25
1324821 0
1324832 0
1324837 154
1324842 66
1324855 21
1324914 4
1324917 0
1324949 3
1325014 119
1325114 0
1325118 0
1325232 16
1325278 10
1325430 0
1325547 25
1325584 0
1325605 0
1325629 8
1325866 0
1325894 0
1325954 0
1325965 0
1326049 34
1326077 0
1326081 0
1326505 0
1326527 0
1326549 1
1326585 0
1326607 89
1326611 127
1326689 0
1326707 0
1326730 0
1326789 20
1326909 13
1326973 0
1327010 30
1327106 0
1327142 190
1327145 0
1327232 0
1327250 0
1327259 56
1327297 240
1327361 0
1327427 0
1327441 0
1327510 0
1327523 6
1327548 33
1327650 0
1327687 0
1327721 0
1327737 53
1327784 0
1327823 0
1327892 0
1327920 3
1328025 0
1328132 0
1328495 16
1328588 0
1328666 0
1328746 0
1328843 0
1329008 14
1329077 0
1329131 39
1329164 9
1329476 0
1329500 18
1329527 109
1329572 32
1329677 119
1329719 79
1330427 0
1330472 0
1330659 0
1330691 14
1331132 30
1331321 0
1331404 10
1331557 0
1331650 0
1331823 0
1332137 57
1332224 0
1332269 221
1332272 0
1332370 4
1332526 0
1332752 211
1332824 92
1333049 0
1333134 0
1333157 38
1333282 0
1333601 0
1333625 0
1333819 0
1333828 0
1333870 0
1333916 0
1333954 0
1333988 0
1333997 0
1334004 0
1334021 5
1334049 0
1334061 0
1334067 4
1334111 0
1334134 0
1334142 0
1334154 1
1334188 0
1334194 46
1334198 37
1334222 1
1334258 0
1334267 16
1334307 0
1334345 0
1334352 54
1334400 1
1334422 15
1334432 0
1334479 13
1334491 0
1334700 126
1334702 7
1334741 84
1334796 35
1334891 0
1334949 60
1334988 104
1335003 10
1335046 6
1335101 0
1335113 0
1335131 7
1335138 0
1335240 20
1335250 0
1335317 0
1335354 0
1335367 0
1335370 4
1335424 0
1335649 0
1335659 0
1335673 0
1335766 0
1335817 36
1335862 105
1335868 0
1335895 0
1335928 0
1335961 66
1335991 128
1336006 0
1336045 0
1336068 0
1336123 0
1336148 50
1336183 15
1336193 0
1336235 3
1336265 0
1336328 120
1336341 3
1336405 0
1336447 0
1336462 0
1336468 75
1336471 3
1336517 0
1336527 0
1336569 0
1336655 0
1336675 0
1336713 0
1336756 0
1336765 0
1336815 16
1336820 0
1336880 0
1336922 0
1336940 0
1336965 0
1337012 0
1337069 0
1337075 0
1337085 23
1337155 0
1337290 25
1337323 0
1337332 0
1337352 179
1337533 0
1337594 72
1337654 5
1337694 7
1337731 8
1337801 0
1337865 0
1337905 18
1337914 2
1338007 34
1338018 44
1338028 0
1338071 53
1338130 42
1338152 0
1338177 0
1338227 0
1338301 0
1338361 0
1338385 0
1338444 0
1338526 0
1338541 69
1338579 1
1338631 53
1338668 0
1338777 0
1338782 28
1338898 0
1338939 0
1338941 132
1339086 0
1339189 0
1339342 66
1339353 160
1339375 21
1339389 103
1339513 22
1339711 70
1339810 0
1339822 0
1339837 95
1339847 83
1339880 63
1339956 17
1340016 3
1340120 0
1340127 0
1340247 75
1340261 52
1340273 0
1340344 8
1340357 88
1340408 25
1340485 128
1340492 25
1340542 12
1340591 56
1340633 11
1340665 0
1340677 0
1340753 0
1340784 0
1340834 0
1340849 14
1340878 7
1340938 0
1340963 207
1340967 34
1341016 0
1341041 5
1341167 0
1341207 0
1341360 29
1341378 20
1341400 0
1341445 47
1341449 35
1341475 0
1341540 200
1341577 0
1341583 59
1341640 16
1341670 13
1341676 0
1341687 13
1341709 0
1341774 0
1341780 69
1341870 9
1341901 98
1341929 147
1341936 94
1342126 34
1342204 195
1342241 24
1342316 0
1342358 58
1342426 103
1342444 4
1342554 45
1342600 7
1342648 108
1342701 0
1342707 22
1342741 0
1342775 56
1342824 29
1342886 40
1342918 0
1342957 50
1342979 0
1343008 0
1343132 82
1343164 0
1343207 2
1343318 0
1343366 324
1343372 185
1343433 6
1343518 2
1343540 49
1343558 3
1343680 0
1343831 11
1343893 0
1343917 8
1343921 0
1344115 0
1344146 13
1344157 1
1344353 37
1344357 64
1344398 0
1344549 21
1344578 0
1344654 0
1344707 4
1344779 0
1344836 85
1344875 0
1344931 0
1344948 0
1345144 0
1345209 0
1345218 17
1345268 10
1345387 0
1345464 97
1345549 0
1345600 0
1345652 12
1345672 0
1345746 0
1345847 0
1345864 133
1345872 0
1345887 13
1345973 141
1346049 0
1346076 47
1346210 45
1346323 88
1346406 1
1346433 165
1346470 95
1346553 2
1346572 197
1346578 17
1346707 14
1346740 6
1346943 203
1347045 55
1347186 3
1347207 158
1347327 16
1347651 138
1347942 1
1348022 137
1348189 0
1348227 51
1348260 1
1348289 32
1348314 0
1348326 6
1348334 0
1348337 220
1348345 5
1348371 48
1348375 0
1348382 148
1348412 0
1348471 121
1348568 14
1348617 16
1348659 0
1348784 27
1348810 143
1348832 0
1348856 0
1348970 0
1349039 0
1349207 0
1349234 0
1349269 1
1349282 8
1349421 0
1349492 36
1349495 157
1349676 0
1349689 0
1349714 50
1349744 111
1349874 5
1349929 0
1350057 25
1350065 87
1350113 0
1350240 0
1350319 0
1350388 0
1350510 2
1350566 267
1350590 17
1350608 244
1350615 13
1350629 11
1350670 22
1350674 38
1350699 37
1350753 0
1350781 0
1350804 31
1350879 1
1351099 0
1351133 0
1351152 0
1351183 0
1351204 0
1351256 0
1351266 0
1351276 0
1351296 2
1351306 0
1351327 0
1351365 119
1351389 100
1351431 92
1351737 86
1351878 0
1352040 102
1352047 9
1352194 0
1352200 0
1352240 53
1352331 0
1352344 29
1352369 10
1352494 0
1352508 1130
1352524 0
1352550 60
1352592 104
1352698 13
1352745 0
1352767 82
1352901 0
1352915 0
1352946 0
1352952 53
1353078 0
1353097 55
1353152 0
1353239 74
1353292 31
1353306 26
1353445 340
1353547 0
1353723 80
1353740 28
1353749 202
1353791 1
1353881 179
1353890 13
1353907 0
1353932 49
1353962 0
1353986 59
1353994 57
1354035 35
1354204 24
1354235 5
1354277 2
1354403 1
1354505 10
1354516 0
1354568 0
1354589 57
1354668 18
1354715 0
1354739 9
1354981 0
1355156 0
1355227 18
1355321 58
1355325 35
1355371 0
1355398 0
1355446 79
1355482 21
1355574 0
1355655 4
1355684 36
1355696 0
1355828 13
1355894 0
1355927 0
1356086 0
1356470 0
1356531 36
1356553 0
1356561 0
1356706 0
1356855 0
1356984 5
1356998 0
1357024 0
1357036 0
1357201 0
1357240 2
1357395 0
1357546 0
1357755 0
1357843 0
1357855 0
1357863 0
1357871 0
1357879 14
1357889 0
1357911 0
1357944 11
1358295 26
1358346 0
1358510 41
1358562 0
1358594 6
1358633 0
1358684 3
1358729 25
1358738 19
1358762 8
1358766 70
1358768 43
1358794 0
1358813 0
1358859 0
1358936 0
1359002 0
1359274 0
1359278 6
1359311 0
1359357 0
1359461 0
1359485 0
1359551 0
1359562 0
1359638 0
1359666 0
1359696 73
1359870 161
1359990 39
1360011 0
1360117 28
1360123 0
1360189 0
1360201 13
1360212 0
1360216 0
1360321 0
1360397 100
1360415 0
1360515 4
1360607 2
1360764 0
1360836 0
1360968 0
1361008 0
1361397 30
1361477 0
1361595 0
1361753 0
1361760 0
1361842 0
1361902 0
1362015 0
1362060 0
1362062 0
1362187 0
1362266 0
1362269 17
1362305 0
1362379 129
1362421 0
1362448 59
1362472 0
1362481 44
1362505 5
1362640 11
1362856 28
1362949 0
1363207 0
1363297 122
1363315 0
1363381 0
1363426 0
1363570 62
1363627 0
1363636 0
1363650 0
1363674 0
1363697 0
1363730 0
1363787 0
1363810 0
1363849 0
1363956 16
1364036 0
1364101 28
1364380 14
1364479 0
1364550 16
1364638 0
1364755 15
1364808 0
1364880 6
1364989 19
1365167 0
1365196 13
1365204 8
1365309 0
1365321 0
1365327 0
1365333 0
1365336 0
1365345 54
1365549 14
1365618 26
1365663 220
1365678 68
1365749 0
1365802 21
1365940 0
1365965 20
1365990 0
1365997 0
1366015 0
1366177 14
1366210 0
1366231 56
1366264 56
1366279 0
1366306 59
1366336 71
1366547 0
1366558 0
1366756 44
1366850 0
1367092 89
1367117 0
1367162 64
1367179 297
1367302 0
1367368 0
1367493 0
1367604 47
1367610 16
1367682 46
1367714 0
1367937 337
1367985 0
1368013 49
1368061 0
1368073 0
1368085 74
1368229 29
1368277 83
1368292 0
1368361 39
1368457 0
1368589 49
1368847 0
1368956 0
1368977 0
1369441 0
1369465 57
1369549 4
1369618 151
1369720 52
1370078 0
1370329 0
1370419 0
1370458 0
1370479 75
1370637 0
1370737 131
1370857 0
1370920 0
1371002 49
1371028 0
1371076 0
1371086 0
1371103 10
1371202 0
1371283 1
1371325 102
1371358 84
1371468 0
1371603 0
1371681 55
1371879 0
1372000 32
1372051 0
1372149 34
1372254 0
1372265 0
1372271 0
1372394 6
1372437 0
1372474 0
1372533 18
1372544 0
1372546 0
1372565 0
1372567 0
1372584 138
1372626 109
1372636 98
1372764 50
1372805 0
1372836 0
1372926 102
1372942 0
1373077 0
1373086 9
1373119 59
1373137 7
1373280 5
1373292 0
1373411 0
1373693 0
1373938 48
1374073 0
1374124 3
1374227 0
1374283 0
1374305 33
1374365 31
1374431 0
1374974 0
1375122 0
1375237 6
1375304 0
1375352 29
1375465 11
1375647 36
1375688 0
1375714 0
1375754 0
1375771 0
1375781 0
1375795 0
1375826 0
1375862 0
1376141 67
1376334 0
1376387 0
1376540 49
1376543 0
1376555 6
1376576 0
1376606 0
1376615 110
1376618 17
1376834 0
1376845 53
1376975 0
1377086 84
1377098 0
1377173 0
1377204 0
1377221 0
1377275 3
1377365 0
1377431 178
1377637 17
1377661 0
1377716 0
1377831 0
1377860 0
1377992 0
1378007 0
1378318 0
1378583 0
1378789 0
1378810 0
1378858 0
1379107 146
1379146 0
1379440 21
1379476 20
1379572 19
1379712 0
1379766 0
1380057 0
1380069 20
1380114 59
1380228 301
1380298 0
1380324 46
1380351 0
1380377 0
1380501 179
1380513 39
1380516 7
1380718 0
1380830 0
1380852 0
1380894 0
1381259 0
1381278 0
1381320 0
1381323 33
1381507 25
1381542 0
1381830 27
1382022 0
1382048 20
1382064 0
1382234 0
1382316 0
1382335 0
1382364 6
1382556 10
1382604 0
1382619 27
1382638 0
1382661 35
1382718 53
1383120 0
1383252 0
1383376 0
1383426 0
1383585 0
1383621 0
1383660 20
1383717 0
1383852 0
1384004 0
1384116 21
1384305 0
1384410 29
1384482 0
1384508 0
1384614 0
1384728 0
1384947 0
1384949 0
1385396 0
1385668 36
1385763 0
1385961 0
1386040 0
1386059 0
1386101 44
1386127 0
1386154 29
1386255 0
1386394 0
1386400 0
1386601 0
1386709 0
1386868 53
1386979 30
1387112 0
1387264 0
1387507 61
1387723 0
1387873 0
1388058 0
1388273 1
1388291 0
1388297 0
1388463 98
1388593 0
1388624 0
1388644 0
1388667 0
1388674 0
1388716 0
1388749 0
1388758 0
1388773 0
1388804 0
1388837 0
1388969 0
1388975 7
1389011 0
1389086 0
1389115 0
1389272 0
1389368 17
1389470 0
1389524 0
1389587 0
1389762 0
1389894 13
1389957 0
1389993 0
1390062 0
1390123 0
1390446 31
1390541 0
1390750 0
1390888 0
1390982 0
1391054 0
1391074 0
1391168 0
1391276 0
1391291 0
1391366 0
1391430 82
1391646 0
1391717 19
1391744 0
1391801 0
1391816 0
1391828 5
1392057 0
1392287 0
1392353 26
1392382 0
1392416 154
1392427 0
1392445 10
1392469 0
1392488 0
1392563 0
1392770 0
1392878 0
1392911 0
1392965 50
1393040 25
1393091 9
1393098 0
1393160 0
1393454 30
1393580 0
1393599 58
1393617 0
1393636 10
1393653 0
1393663 51
1393665 32
1393698 11
1393712 8
1393737 0
1393756 71
1393780 10
1393884 0
1393905 52
1393929 7
1394103 0
1394116 17612
1394441 64
1394465 0
1394531 0
1394620 0
1394726 0
1394785 0
1394796 0
1394857 0
1394899 0
1394989 0
1395007 0
1395019 0
1395031 0
1395107 0
1395160 2
1395164 41
1395214 0
1395245 0
1395257 24
1395275 16
1395279 0
1395337 0
1395655 12
1395708 0
1395895 12
1395901 26
1395921 0
1396000 15
1396055 10
1396190 0
1396222 1
1396306 36
1396331 0
1396371 0
1396426 37
1396468 12
1396546 15
1396648 0
1396713 6
1396747 1
1396755 0
1396846 0
1396921 0
1396957 0
1397272 0
1397351 0
1397489 25
1397498 5
1397570 0
1397622 7
1397657 0
1397666 0
1397678 0
1397684 18
1397807 60
1397813 23
1397957 0
1398038 0
1398068 0
1398119 0
1398146 0
1398155 97
1398203 0
1398248 16
1398284 45
1398380 0
1398383 0
1398429 0
1398467 0
1398590 0
1398683 0
1398779 40
1398843 0
1399085 0
1399151 0
1399427 2
1399475 0
1399523 0
1399684 2
1399687 29
1399726 28
1399737 0
1399786 0
1399822 21
1399879 0
1399928 0
1399951 12
1400083 0
1400134 19
1400179 0
1400188 0
1400686 62
1400854 0
1400903 0
1401022 0
1401079 0
1401163 0
1401166 0
1401197 0
1401238 32
1401322 0
1401370 46
1401403 0
1401436 0
1401448 0
1401466 0
1401483 0
1401486 0
1401741 0
1401785 39
1401792 0
1401837 0
1401854 0
1401933 0
1402132 0
1402186 0
1402217 0
1402279 0
1402290 100
1402311 16
1402314 36
1402338 0
1402381 9
1402383 0
1402419 0
1402474 0
1402569 42
1402745 59
1402765 47
1402916 7
1402943 10
1402951 20
1402966 9
1402981 48
1403062 20
1403168 0
1403239 66
1403297 10
1403366 56
1403383 0
1403468 0
1403834 0
1403847 0
1403922 13
1404001 0
1404070 1
1404081 49
1404202 32
1404298 5
1404304 2
1404355 139
1404359 99
1404459 0
1404892 0
1405426 0
1405591 0
1405639 151
1405690 0
1405894 57
1406064 0
1406071 16
1406196 0
1406229 12
1406597 35
1406663 0
1406685 10
1406700 69
1406736 75
1406798 16
1407034 7
1407052 0
1407148 0
1407646 0
1407743 0
1407906 0
1407986 0
1408074 0
1408117 0
1408273 0
1408291 21
1408308 0
1408414 0
1408435 0
1408789 74
1408819 0
1408825 0
1408954 0
1409042 2
1409068 55
1409119 0
1409209 110
1409234 0
1409241 0
1409265 106
1409337 174
1409364 34
1409463 2
1409689 11
1409733 9
1409835 2068
1409883 8
1410112 45
1410135 24
1410153 0
1410168 0
1410234 38
1410361 7
1410576 66
1410606 10
1410762 27
1410816 17
1410840 7
1410916 0
1410988 0
1411000 6
1411014 80
1411071 0
1411117 5
1411143 1
1411155 1
1411173 215
1411187 40
1411364 0
1411492 6
1411634 0
1411742 3
1411761 0
1411823 0
1412051 0
1412241 0
1412373 69
1412465 6
1412528 0
1412688 0
1412810 48
1412817 0
1412841 0
1412941 81
1412954 339
1413038 0
1413048 0
1413060 0
1413268 0
1413616 0
1413649 0
1413661 0
1413775 35
1413856 0
1414006 0
1414021 0
1414132 0
1414249 0
1414270 13
1414288 0
1414300 0
1414354 4
1414459 0
1414654 0
1414898 21
1414925 0
1414957 0
1415035 0
1415483 44
1415519 14
1415795 21
1415892 0
1415950 0
1416001 0
1416019 14
1416304 0
1416457 66
1416511 16
1416520 19
1416523 7
1416592 0
1416746 139
1417027 19
1417132 4
1417209 0
1417211 0
1417222 0
1417236 789
1417247 51
1417271 0
1417278 53
1417282 98
1417446 53
1417565 0
1417630 10704
1417763 189
1417850 0
1417881 0
1417897 0
1417964 18
1417982 37
1418055 0
1418470 0
1418482 84
1418563 108
1418578 48
1418623 0
1418776 63
1418779 198
1418818 39
1418845 0
1418932 9
1419037 120
1419085 17
1419115 0
1419133 5
1419163 47
1419259 33
1419366 19
1419405 321
1419517 174
1419519 332
1419547 5
1419554 0
1419721 0
1419748 49
1419908 0
1419917 0
1419925 0
1420031 0
1420077 0
1420093 0
1420100 0
1420140 0
1420172 0
1420182 0
1420184 0
1420205 0
1420253 0
1420272 0
1420310 6
1420349 0
1420435 22
1420452 0
1420464 20
1420494 0
1420564 0
1420771 32
1420786 0
1420822 42
1421393 0
1421609 0
1421797 0
1421809 5
1421913 2
1422218 56
1422228 197
1422261 0
1422285 0
1422306 0
1422327 0
1422369 0
1422420 81
1422480 0
1422531 0
1422561 30
1422668 0
1423035 0
1423299 0
1423353 0
1423482 0
1423506 0
1423756 0
1423962 4
1424013 0
1424439 99
1424469 20
1424667 0
1424832 0
1424877 12
1425078 0
1425395 0
1425403 0
1425521 0
1425596 6
1425644 0
1425767 0
1425833 0
1425920 5
1426181 41
1426517 0
1426535 2
1427174 0
1427440 92
1427442 283
1427507 69
1427680 0
1427732 0
1427988 0
1428037 0
1428160 5
1428182 0
1428221 0
1428245 8
1428613 39
1429219 0
1429345 0
1429370 0
1429586 36
1429729 93
1430030 10
1430133 73
1430288 53
1430313 0
1430324 0
1430334 1
1430341 4
1430345 134
1430347 10
1430407 58
1430437 86
1430513 99
1430729 0
1431056 0
1431124 82
1431155 62
1431187 0
1431270 2
1431366 0
1431372 76
1431375 0
1431451 24
1431543 0
1431546 7
1431648 114
1431702 14
1431714 144
1431759 0
1431777 0
1431885 0
1431900 0
1432010 14
1432027 0
1432029 2
1432137 0
1432216 69
1432237 34
1432614 5
1432628 53
1432708 108
1432723 10
1432876 294
1432927 0
1432954 0
1433009 0
1433095 44
1433121 0
1433143 0
1433151 0
1433161 0
1433216 0
1433236 0
1433358 0
1433364 48
1433412 0
1433427 0
1433677 0
1433880 85
1433931 110
1434006 12
1434060 0
1434095 76
1434120 0
1434150 0
1434161 0
1434164 0
1434531 19
1434549 0
1434669 21
1434761 13
1434885 0
1434968 0
1435109 2
1435142 0
1435241 175
1435292 0
1435664 113
1435754 26
1435871 0
1435944 0
1435953 0
1435986 0
1435990 0
1436000 0
1436028 0
1436057 0
1436098 0
1436111 0
1436124 0
1436140 0
1436176 0
1436225 0
1436233 28
1436280 2
1436379 0
1436425 0
1436431 0
1436443 27
1436503 32
1436509 35
1436584 0
1436701 45
1436713 56
1436768 56
1436806 51
1436942 0
1437059 0
1437101 0
1437281 0
1437292 0
1437332 0
1437374 0
1437569 0
1437707 1
1437822 53
1437825 0
1437846 13
1437982 0
1438059 0
1438109 9
1438126 0
1438332 0
1438399 0
1438449 0
1438465 0
1438525 0
1438863 0
1438878 0
1438887 0
1438947 0
1439037 0
1439433 0
1439448 0
1439487 0
1439632 0
1439689 0
1439929 15
1440018 0
1440057 0
1440206 0
1440374 0
1440561 0
1440618 0
1440875 5
1440928 0
1441082 0
1441166 54
1441239 0
1441439 529
1441460 45
1441573 0
1441717 0
1441760 0
1441772 1
1441965 32
1442016 2
1442027 28
1442118 80
1442151 0
1442477 38
1442481 665
1442484 0
1442557 0
1442703 21
1442760 0
1442836 0
1442884 2
1442905 77
1442914 0
1442923 6
1443004 157
1443235 2
1443259 0
1443394 48
1443442 9
1443589 17
1443601 19
1443631 0
1443652 2
1443673 0
1443689 0
1443695 0
1443697 0
1443745 51
1443750 15
1443798 0
1443824 0
1443845 13
1443869 0
1443889 11
1443920 0
1443922 22
1443958 0
1443967 163
1443976 295
1444057 25
1444278 0
1444312 4
1444495 0
1444642 0
1444654 0
1444705 68
1444737 63
1444845 9
1444855 0
1444890 0
1445202 0
1445205 5
1445217 38
1445262 0
1445559 34
1445578 0
1445719 0
1445796 30
1445978 0
1446035 0
1446047 0
1446098 0
1446140 0
1446386 0
1446575 0
1446854 0
1447067 0
1447269 0
1447407 75
1447701 62
1447788 0
1447791 0
1447830 0
1447872 0
1447908 0
1447998 0
1448127 14
1448154 40
1448266 0
1448277 31
1448383 0
1448393 0
1448404 0
1448422 3
1448429 65
1448593 4
1448599 90
1448641 0
1448926 70
1449039 0
1449123 54
1449375 3
1449387 0
1449444 0
1449558 0
1449640 0
1449688 0
1449701 0
1449834 28
1449901 48
1449916 0
1450030 0
1450093 66
1450202 0
1450204 0
1450221 0
1450397 0
1450433 0
1450733 0
1450778 60
1450808 0
1450820 0
1450928 5
1450958 0
1450964 33
1450977 0
1450982 0
1451026 0
1451084 0
1451105 7
1451473 83
1451506 16
1451638 0
1451653 59
1451802 0
1451809 55
1451849 38
1452006 0
1452093 0
1452148 0
1452177 58
1452242 0
1452256 0
1452263 28
1452575 0
1452620 10
1452665 0
1452860 0
1452881 0
1452914 0
1453016 0
1453043 0
1453055 0
1453136 0
1453285 0
1453439 21
1453454 0
1453477 67
1453514 36
1453583 0
1453637 0
1453754 44
1453775 21
1453871 0
1453913 49
1453961 70
1454240 0
1454309 0
1454414 0
1454423 0
1454522 0
1454582 28
1454828 0
1454872 0
1454958 0
1455005 0
1455113 0
1455225 52
1455234 1
1455527 0
1455838 0
1455911 0
1456010 0
1456019 22
1456073 0
1456244 0
1456270 59
1456298 0
1456697 0
1456839 0
1457077 0
1457275 27
1457316 0
1457323 28
1457539 15
1457771 0
1457996 0
1458137 53
1458337 56
1458427 0
1458549 0
1458657 0
1458760 0
1458823 0
1459003 0
1459204 0
1459240 0
1459252 0
1459271 0
1459666 1
1459734 87
1459757 0
1459784 0
1459796 0
1459835 10
1459841 0
1459978 0
1460087 29
1460153 47
1460245 0
1460290 0
1460383 0
1460390 64
1460590 0
1460605 0
1460728 0
1460894 15
1461080 0
1461174 180
1461446 0
1461490 0
1461508 0
1461517 0
1461529 0
1461629 0
1461670 0
1461691 0
1461700 0
1461998 0
1462169 0
1462288 0
1462445 0
1462529 0
1462553 0
1462643 0
1463051 0
1463120 0
1463159 0
1463201 0
1463345 0
1463494 0
1463500 0
1463582 0
1463621 0
1463804 0
1464227 0
1464388 0
1464503 0
1464674 0
1464692 0
1464698 0
1464758 0
1464790 0
1464848 0
1464860 0
1464920 0
1464961 0
1465148 0
1465175 0
1465211 0
1465218 0
1465286 0
1465319 0
1465394 0
1465406 0
1465529 0
1465559 0
1465601 0
1465613 0
1465934 0
1465955 0
1465964 0
1466243 0
1466470 0
1466483 0
1466969 0
1466972 0
1467008 0
1467047 0
1467251 0
1467374 0
1467488 0
1467568 0
1467587 0
1467637 0
1467755 0
1467781 0
1467824 0
1468078 0
1468145 0
1468198 0
1468231 0
1468249 0
1468445 0
1468640 0
1468843 0
1468999 0
1469005 0
1469015 0
1469063 0
1469078 0
1469090 2
1469093 0
1469144 0
1469150 0
1469159 0
1469165 2
1469172 0
1469233 0
1469237 32
1469334 0
1469343 6
1469791 0
1470084 0
1470148 32
1470202 16
1470212 13
1470312 15
1470345 0
1470378 9
1470391 0
1470406 0
1470441 0
1470457 0
1470700 19
1470718 0
1470763 0
1470796 2
1471135 0
1471222 7
1471402 11
1471424 0
1471515 0
1471815 71
1471836 0
1472029 0
1472241 0
1472278 0
1472463 0
1472728 0
1473160 36
1473236 41
1473506 0
1473632 0
1473795 22
1473891 0
1473897 0
1473932 0
1473969 0
1474197 0
1474242 3
1474277 0
1474347 10
1474516 51
1474558 71
1474761 0
1474804 0
1474987 13
1475002 0
1475368 8
1475399 0
1475522 0
1475828 0
1475909 0
1476286 0
1476294 0
1476377 1
1476999 0
1477159 17
1477354 9
1477858 0
1477951 0
1478106 0
1478306 0
1478866 0
1478987 25
1479114 0
1479236 0
1479265 0
1479313 0
1479464 1
1479467 0
1479527 13
1479551 0
1479977 1
1479980 0
1480025 0
1480046 0
1480136 0
1480184 48
1480286 86
1480495 41
1480527 4
1480633 0
1480648 0
1480689 1
1480716 6
1480724 22
1481076 0
1481265 1
1481457 0
1481560 21
1481629 0
1481660 0
1481668 0
1481676 0
1481681 0
1481685 10
1481782 0
1481815 0
1481896 4
1481955 52
1481994 87
1482195 80
1482467 0
1482539 0
1482656 45
1482668 14
1482767 0
1482881 0
1482971 0
1483043 0
1483067 0
1483109 0
1483112 26
1483205 0
1483296 35
1483445 0
1483448 15
1483457 40
1483472 0
1483505 5
1483709 0
1483754 44
1483964 117
1483970 21
1483988 11
1484180 0
1484282 0
1484483 6
1484507 0
1484534 28
1484762 64
1485147 16
1485178 120
1485318 49
1485333 0
1485534 30
1485909 8
1485992 27
1486122 30
1486158 0
1486209 202
1486211 128
1486263 193
1486308 13
1486476 256
1486500 11
1486596 82
1486914 0
1486953 0
1486983 26
1486998 20
1487095 81
1487429 150
1487445 14
1487449 0
1487457 34
1487486 25
1487508 180
1487585 0
1487662 33
1487686 0
1487802 89
1487896 0
1487945 118
1488187 2
1488328 66
1488448 0
1488601 0
1488718 9
1488721 0
1488727 0
1488751 0
1488764 17
1488840 139
1489008 0
1489035 42
1489047 0
1489077 27
1489194 160
1489242 146
1489269 62
1489398 5
1489593 0
1489682 0
1489764 68
1489929 9
1489995 0
1490025 0
1490084 0
1490226 0
1490518 38
1490704 0
1490743 0
1490821 0
1490902 54
1490977 0
1491002 0
1491607 0
1491766 0
1491782 0
1491911 0
1492084 0
1492355 0
1492452 0
1492549 0
1492579 0
1492653 0
1492660 0
1492831 0
1492921 1
1493023 0
1493088 0
1493100 0
1493113 0
1493124 0
1493179 0
1493274 25
1493323 17
1493386 0
1493401 18
1493416 0
1493656 7
1493869 0
1493916 0
1494078 0
1494139 0
1494376 89
1494394 6
1494425 0
1494547 0
1494625 2
1494709 0
1494916 0
1495042 0
1495162 0
1495174 0
1495185 0
1495245 1
1495437 112
1495704 41
1495722 0
1495728 2
1495825 0
1496051 45
1496169 0
1496312 0
1496318 13
1496396 196
1496417 74
1496762 4
1497043 21
1497166 240
1497330 0
1497401 193
1497592 47
1497632 0
1497727 0
1497736 11
1497760 0
1497805 0
1497886 52
1497984 3
1498027 111
1498057 3
1498100 30
1498149 0
1498188 0
1498267 0
1498277 0
1498310 0
1498424 0
1498508 0
1498595 0
1498661 0
1498685 0
1498738 0
1498816 0
1498914 0
1498939 0
1499146 0
1499158 0
1499204 103
1499248 0
1499330 0
1499333 0
1499348 0
1499416 0
1499612 0
1499626 0
1499669 0
1499822 0
1499870 0
1499927 0
1500002 0
1500071 0
1500221 0
1500233 0
1500365 0
1500686 0
1500725 0
1500815 0
1500860 0
1500902 0
1500920 0
1500962 0
1501094 0
1501211 0
1501253 0
1501274 0
1501331 5
1501387 0
1501515 0
1501608 0
1501636 0
1501657 0
1501690 0
1501816 0
1502356 0
1502407 0
1502422 0
1502574 0
1502616 1
1502716 0
1502808 7
1502820 0
1502845 0
1502955 14
1503021 0
1503603 52
1503781 182
1503816 88
1503825 31
1504020 16
1504092 0
1504188 4
1504239 64
1504503 50
1504557 0
1504596 132
1504768 0
1504778 6
1504825 20
1504851 92
1504880 1
1504913 60
1504951 0
1505118 144
1505198 2
1505489 150
1505813 14
1505933 160
1505954 0
1506095 43
1506197 183
1506400 9
1506433 18
1506562 26
1506568 201
1506587 1
1506670 110
1506707 178
1506734 0
1506817 73
1506930 47
1507064 17
1507090 12
1507153 63
1507504 0
1507585 21
1507653 0
1507804 0
1507888 0
1507910 39
1507924 0
1507928 0
1507939 57
1507947 2
1508126 0
1508317 64
1508320 5
1508347 0
1508353 0
1508506 0
1508578 0
1508999 0
1509132 0
1509186 17
1509190 77
1509363 0
1509414 0
1509420 0
1509719 0
1509743 40
1509803 0
1509849 0
1509897 135
1509911 0
1510064 47
1510151 0
1510169 0
1510250 0
1510284 0
1510383 0
1510602 49
1510620 0
1510653 0
1510710 2249
1510728 0
1510770 0
1510791 0
1510887 0
1510967 1
1510986 0
1510995 0
1511172 2
1511310 0
1511363 0
1511402 0
1511432 1
1511434 15
1511459 0
1511531 38
1511549 33
1511646 0
1511668 0
1511819 14
1511971 0
1511978 17
1512050 0
1512094 0
1512195 0
1512198 0
1512210 29
1512221 17
1512267 24
1512297 0
1512406 9
1512769 0
1512832 0
1512862 0
1512919 5
1512928 28
1512955 0
1513099 0
1513133 0
1513154 0
1513179 0
1513195 0
1513440 72
1513551 0
1513596 0
1513860 0
1513869 0
1514007 0
1514149 11
1514200 13
1514263 1638
1514311 0
1514428 0
1514581 81
1514764 0
1515141 0
1515181 17
1515223 16
1515280 25
1515286 0
1515292 4
1515334 0
1515432 0
1515488 84
1515600 29
1515619 0
1516078 17
1516339 4
1516684 0
1516705 0
1516774 22
1516789 0
1517058 58
1517094 0
1517142 0
1517145 19
1517193 0
1517391 0
1517421 0
1517478 42
1517541 2
1517625 7
1517661 0
1517781 7
1517824 0
1517826 0
1517834 0
1517836 0
1517883 0
1517950 44
1518088 76
1518349 0
1518388 35
1518490 6
1518535 10
1518610 3
1518709 0
1518796 15
1519145 0
1519363 0
1519381 0
1519468 8
1519471 0
1519611 0
1519649 0
1519668 0
1519713 0
1519760 0
1519882 0
1519920 17
1519956 0
1519965 0
1520018 0
1520044 0
1520160 0
1520247 0
1520271 1
1520316 0
1520351 0
1520436 0
1520501 20
1520580 0
1520679 2
1520718 0
1520779 0
1520969 0
1520998 1
1521001 0
1521074 0
1521088 0
1521109 0
1521230 0
1521383 61
1521389 84
1521413 0
1521462 0
1521994 16
1522133 90
1522383 0
1522470 0
1522486 0
1522500 0
1522515 0
1522552 0
1522587 3
1522722 33
1522725 0
1522921 0
1522923 0
1522956 56
1523055 98
1523068 6
1523178 19
1523313 0
1523356 0
1523468 4
1523588 62
1523648 0
1523738 49
1523936 0
1524035 0
1524185 64
1524637 0
1524870 0
1524876 0
1524952 0
1525240 1
1525481 84
1525567 17
1525635 3
1525733 0
1525850 12
1525889 0
1525944 2
1526114 11
1526195 0
1526227 0
1526254 0
1526294 19
1526373 397
1526379 0
1526383 108
1526400 0
1526425 0
1526428 0
1526542 0
1526885 0
1526997 0
1527057 0
1527229 0
1527301 93
1527433 0
1527505 0
1527546 0
1527622 125
1527657 0
1527775 0
1527955 15
1528027 0
1528193 0
1528228 87
1528318 18
1528514 0
1528528 0
1528642 76
1528762 0
1528880 0
1529005 8
1529158 0
1529222 0
1529333 0
1529672 0
1529718 0
1529910 0
1530009 0
1530044 0
1530067 0
1530087 0
1530108 54
1530355 0
1530753 0
1530807 0
1530942 0
1530982 0
1531049 0
1531060 0
1531071 0
1531251 1
1531453 86
1531509 0
1531647 0
1531718 0
1531877 0
1531967 0
1531976 0
1532203 59
1532210 19
1532213 0
1532327 0
1532347 3
1532384 0
1532477 13
1532549 0
1532819 0
1532881 0
1532900 0
1533002 0
1533016 0
1533072 0
1533231 0
1533321 230
1533448 4
1533564 130
1533567 11
1533594 0
1533681 208
1533831 12
1533840 0
1533903 50
1534170 8
1534173 73
1534191 23
1534254 88
1534294 0
1534309 3128
1534357 0
1534371 0
1534375 19
1534381 101
1534438 0
1534633 57
1534885 70
1534939 16
1535005 45
1535236 0
1535326 0
1535479 0
1535515 0
1535572 0
1535587 0
1535608 0
1535669 0
1535683 0
1535689 0
1535779 2
1535851 0
1535914 13
1536201 13
1536227 30
1536284 0
1536314 0
1536392 21
1536401 0
1536474 18
1536565 109
1536772 4
1536822 7
1536850 0
1536906 23
1536962 0
1536992 0
1536999 0
1537025 0
1537162 0
1537243 0
1537258 8
1537265 0
1537276 7
1537322 0
1537378 0
1537430 0
1537457 0
1537589 0
1537611 0
1537719 0
1537725 0
1537744 0
1537765 0
1537888 0
1537936 0
1538257 0
1538454 0
1538550 0
1538814 0
1538868 0
1538917 0
1538966 0
1538990 0
1539127 0
1539206 0
1539224 0
1539248 0
1539361 0
1539416 0
1539482 0
1539521 0
1539542 0
1539649 0
1539733 0
1539746 0
1539760 0
1539946 0
1540067 0
1540083 0
1540099 0
1540414 0
1540612 0
1540758 0
1540828 0
1540896 0
1540911 0
1540920 0
1541027 0
1541231 0
1541331 0
1541379 0
1541388 0
1541436 0
1541537 0
1541552 0
1541612 0
1541655 0
1541753 0
1541780 0
1541812 0
1541905 0
1541917 0
1541981 0
1542090 0
1542219 0
1542247 0
1542307 0
1542329 0
1542333 0
1542368 0
1542384 0
1542437 0
1542453 0
1542515 0
1542603 0
1542637 18
1542742 0
1542790 0
1542856 59
1543084 123
1543220 0
1543250 0
1543292 0
1543338 0
1543505 134
1543562 0
1543747 9
1543843 0
1543855 0
1543903 12
1544011 0
1544027 0
1544452 0
1544677 0
1544854 19
1544985 0
1545108 0
1545164 0
1545173 0
1545198 0
1545253 0
1545289 0
1545388 0
1545421 0
1545581 0
1545585 0
1545848 0
1545970 0
1546023 0
1546185 38
1546348 298
1546578 0
1546627 19
1546636 21
1546732 0
1546765 0
1546780 161
1546825 0
1546912 7
1546972 0
1546996 0
1547005 0
1547083 0
1547215 0
1547240 0
1547248 46
1547365 0
1547425 56
1547434 0
1547470 26
1547488 36
1547575 78
1547608 0
1547734 0
1547947 12
1548007 8
1548031 14
1548037 52
1548040 40
1548211 62
1548217 8
1548298 0
1548475 0
1548544 20
1548622 0
1548694 0
1548799 0
1548838 0
1549021 0
1549039 0
1549087 0
1549129 1
1549198 0
1549435 10
1549447 0
1550194 0
1550212 2
1550295 6
1550563 9
1550683 44
1550833 41
1551012 0
1551075 6
1551142 47
1551144 0
1551331 0
1551341 0
1551351 35
1551423 0
1551538 20
1551604 0
1551610 0
1551774 0
1551821 0
1551849 34
1552021 0
1552139 1
1552143 0
1552448 3
1552473 0
1553133 31
1553259 20
1553322 0
1553364 0
1553424 0
1553511 56
1553550 0
1553578 0
1554213 0
1554432 0
1554658 0
1554666 0
1554730 0
1554733 0
1554763 0
1554910 6
1555140 7
1555333 0
1555385 0
1555522 14
1555528 61
1555549 43
1555564 75
1555621 15
1555742 0
1555756 47
1555837 121
1555870 0
1555945 0
1556035 0
1556050 0
1556056 0
1556059 112
1556172 0
1556254 17
1556368 0
1556401 0
1556431 0
1556610 0
1556868 0
1557124 0
1557300 72
1557327 28
1557462 0
1557549 0
1558049 0
1558085 0
1558112 0
1558226 0
1558712 0
1558919 25
1559051 4
1559111 16
1559132 0
1559239 16
1559275 0
1559290 0
1559428 0
1559605 0
1559787 0
1559795 0
1559816 8
1560030 59
1560129 0
1560249 0
1560280 0
1560675 6
1560787 0
1560834 53
1561153 0
1561186 29
1561226 53
1561369 42
1561578 30
1561802 163
1561805 0
1561809 2
1561880 0
1561912 0
1561925 0
1562042 0
1562174 0
1562315 0
1562396 0
1562570 0
1562640 0
1562677 0
1562719 0
1562985 0
1563037 0
1563201 0
1563262 0
1563301 0
1563385 0
1563413 0
1563448 0
1563546 0
1563618 0
1563630 0
1563681 0
1563747 0
1563873 0
1563889 0
1563893 0
1563907 0
1564148 0
1564181 0
1564226 0
1564370 0
1564391 0
1564432 0
1564436 0
1564447 0
1564784 0
1564790 0
1564980 0
1565075 0
1565097 0
1565255 0
1565336 0
1565517 0
1565551 0
1565665 0
1565688 0
1565811 0
1565926 0
1566096 0
1566165 0
1566337 0
1566386 21
1566404 5
1566470 112
1566604 30
1566977 118
1567076 0
1567155 5
1567248 0
1567304 0
1567673 0
1567691 19
1567694 0
1567835 0
1567871 67
1568063 0
1568150 0
1568449 0
1568495 0
1568498 95
1568717 0
1568921 0
1569016 0
1569089 0
1569136 0
1569161 39
1569180 0
1569200 0
1569236 104
1569249 0
1569284 371
1569288 0
1569408 25
1569482 0
1569489 94
1569491 121
1569497 0
1569509 30
1569591 1
1569643 0
1569713 0
1569745 48
1569791 0
1569821 11
1570004 0
1570037 0
1570109 2
1570166 11
1570181 77
1570193 9
1570430 9
1570434 0
1570514 0
1570533 0
1570543 0
1570604 46
1570607 69
1570727 27
1570847 0
1570924 0
1571050 0
1571059 0
1571197 12
1571240 8
1571251 119
1571305 0
1571463 91
1571517 0
1571577 0
1571607 0
1571787 32
1571973 0
1572006 0
1572078 18
1572202 0
1572383 0
1572443 13
1572494 0
1572524 25
1572540 0
1572701 20
1572920 0
1572964 0
1573004 0
1573136 0
1573268 0
1573355 0
1573415 0
1573445 0
1573544 3
1573563 0
1573625 71
1573811 42
1573844 61
1574060 53
1574189 0
1574207 40
1574315 40
1574537 2
1574756 0
1574965 0
1575113 389
1575126 96
1575159 0
1575162 0
1575166 0
1575173 4
1575175 0
1575195 17
1575312 0
1575320 12
1575525 0
1575533 0
1575572 0
1575629 0
1575701 0
1575766 0
1575803 0
1575812 0
1576042 0
1576187 0
1576217 0
1576235 0
1576298 0
1576382 0
1576409 0
1576421 0
1576448 0
1576454 0
1576525 0
1576553 0
1576562 0
1576598 0
1576659 0
1576753 38
1576757 3
1576815 0
1576927 0
1577029 0
1577203 0
1577233 0
1577236 0
1577267 0
1577362 123
1577549 58
1577605 37
1577739 0
1577867 69
1577885 70
1577915 273
1577963 32
1578134 50
1578197 4
1578224 163
1578281 5
1578311 0
1578424 0
1578484 0
1578577 0
1578612 36
1578656 53
1578659 35
1578702 0
1578734 279
1578832 0
1578853 55
1578892 15
1579264 0
1579300 3
1579643 0
1579660 6
1579772 0
1579853 0
1580075 0
1580143 0
1580365 0
1580380 0
1580582 0
1580606 97
1580733 0
1580768 0
1580812 0
1580921 0
1580992 0
1581059 0
1581134 0
1581146 2
1581152 48
1581285 0
1581531 0
1581558 0
1581576 9
1581609 0
1581645 14
1581741 27
1581783 0
1581825 44
1581909 55
1581924 0
1582032 0
1582130 0
1582160 60
1582163 79
1582367 22
1582477 0
1582664 0
1582673 0
1582742 34
1582814 80
1583200 0
1583210 0
1583260 0
1583309 0
1583431 0
1583488 22
1583656 14
1583752 0
1583779 0
1583875 28
1583965 39
1583995 12
1584061 0
1584172 0
1584360 0
1584901 0
1584983 0
1585069 0
1585103 0
1585321 0
1585651 124
1586001 100
1586064 55
1586233 0
1586337 8
1586373 54
1586388 13
1586667 78
1586729 0
1586783 98
1586826 21
1586977 0
1587328 27
1587493 105
1587661 0
1587727 1
1588046 0
1588309 0
1588550 0
1588660 0
1588694 0
1588706 0
1588712 11
1588769 20
1588946 1
1588964 5
1589037 0
1589240 37
1589294 8
1589369 165
1589435 54
1589573 17
1589654 0
1589732 0
1589744 19
1589825 42
1589900 1121
1590014 0
1590050 0
1590101 0
1590152 0
1590254 0
1590299 0
1590440 0
1590537 0
1590560 6
1590566 0
1590860 0
1590870 0
1591012 33
1591057 42
1591082 0
1591296 0
1591318 0
1591326 0
1591331 0
1591334 0
1591357 2
1591401 0
1591406 0
1591416 0
1591422 0
1591425 0
1591669 5
1592116 48
1592185 0
1592266 8
1592425 21
1592469 6
1592581 61
1592608 0
1592777 4
1593087 2
1593252 0
1593276 0
1593315 9
1593327 145
1593447 216
1593454 39
1593495 0
1593510 0
1593520 1
1593549 0
1593678 27
1593697 0
1593719 0
1593742 0
1593772 16
1593846 37
1593848 0
1593918 0
1593979 93
1594118 0
1594155 84
1594269 0
1594323 8
1594365 0
1594404 0
1594416 5
1594525 0
1594537 0
1594586 0
1594632 0
1594678 0
1594713 26
1594775 2
1594778 14
1594817 0
1594865 0
1594896 0
1594928 14
1594946 0
1595243 16
1595554 39
1595674 0
1595758 9
1595906 0
1595914 30
1595944 0
1596002 0
1596025 0
1596037 0
1596094 0
1596192 0
1596294 0
1596315 12
1596318 0
1596465 0
1596501 0
1596517 0
1596644 0
1596747 0
1596801 60
1596822 218
1596979 0
1597108 0
1597294 2
1597516 0
1597805 0
1597815 0
1597878 0
1597887 348
1597983 0
1598004 0
1598178 1229
1598188 2
1598238 41
1598241 45
1598391 241
1598395 0
1598441 0
1598465 0
1598556 2
1598847 0
1598877 19
1599066 0
1599189 0
1599318 4
1599372 0
1599636 13
1599842 0
1599872 0
1599935 0
1599959 0
1599965 0
1600001 9
1600017 0
1600031 14
1600053 0
1600070 0
1600078 0
1600334 6
1600364 10
1600571 0
1601065 0
1601439 2
1601460 0
1601481 71
1601490 0
1601509 0
1601550 13
1601634 0
1601648 0
1601757 16
1602192 0
1602372 0
1602401 0
1602564 0
1602582 0
1602642 0
1602759 0
1602992 0
1603046 0
1603139 0
1603262 0
1603358 0
1603427 0
1603436 0
1603475 0
1603529 0
1603547 0
1603598 0
1603664 0
1603859 0
1603960 0
1603980 86
1604171 0
1604227 81
1604245 0
1604383 281
1604494 57
1604512 27
1604524 0
1604743 0
1604806 7
1604953 46
1605017 0
1605104 29
1605122 6
1605260 0
1605350 1
1605371 21
1605401 10
1605620 0
1605680 72
1605760 5
1605952 18
1606085 0
1606187 0
1606228 0
1606236 55
1606354 0
1606378 0
1606462 98
1606591 13
1607059 62
1607083 95
1607104 11
1607191 35
1607328 8
1607356 131
1607371 20
1607773 74
1607776 351
1607887 195
1607935 33
1607938 119
1608010 0
1608208 35
1608295 79
1608346 84
1608520 70
1608598 30
1608658 0
1608697 49
1608751 65
1608784 0
1608838 0
1608934 0
1608946 3
1608953 63
1609056 128
1609083 0
1609110 36
1609151 0
1609475 38
1609506 27
1609539 0
1609593 17
1610180 0
1610645 96
1610657 60
1610745 0
1610767 0
1610810 3
1610950 399
1610954 203
1610999 1
1611239 110
1611387 13
1611390 9
1611452 0
1611577 1
1611607 0
1611740 0
1611788 0
1611815 0
1611821 0
1611847 6
1611871 0
1612049 0
1612102 1
1612123 0
1612191 43
1612203 0
1612272 0
1612278 0
1612292 0
1612386 0
1612470 0
1612584 0
1612786 0
1613006 0
1613028 0
1613043 0
1613045 0
1613124 0
1613169 0
1613211 0
1613241 0
1613244 0
1613325 0
1613421 0
1613436 0
1613628 0
1613637 12
1613689 0
1613702 0
1613722 0
1613825 0
1614017 0
1614167 0
1614233 0
1614257 0
1614512 0
1614592 0
1614698 0
1614737 0
1614761 0
1614782 0
1614819 0
1614826 0
1614845 0
1614997 0
1615117 0
1615138 0
1615456 123
1615532 0
1615579 2
1615727 0
1615874 0
1615880 0
1615901 0
1616024 0
1616087 16
1616099 0
1616276 0
1616351 0
1616405 34
1616510 0
1616675 4
1616720 140
1616777 30
1616789 0
1617044 6
1617054 0
1617093 35
1617107 45
1617158 80
1617196 0
1617239 1
1617285 0
1617404 22
1617503 94
1617515 18
1617527 68
1617588 0
1617639 0
1617787 312
1617790 111
1617818 42
1617872 115
1618127 0
1618226 17
1618238 4
1618250 23
1618320 0
1618505 0
1618515 0
1618669 21
1618817 15
1618988 2
1619039 53
1619228 99
1619276 96
1619279 5
1619315 0
1619562 13
1619587 14
1619613 0
1619637 0
1619716 0
1619771 148
1620188 0
1620318 0
1620408 33
1620516 0
1620587 14
1620672 0
1620693 219
1620711 0
1620803 0
1621255 0
1621319 0
1621335 0
1621472 0
1621582 28
1621661 0
1621888 0
1621970 0
1622284 0
1622384 76
1622564 0
1622696 0
1622745 0
1623029 13
1623055 0
1623248 6
1623307 0
1623439 0
1623553 11
1623905 44
1623939 0
1623941 0
1623959 0
1624041 0
1624355 0
1624396 0
1624513 0
1624647 0
1624654 0
1624708 0
1624939 0
1625029 0
1625083 0
1625092 0
1625410 0
1625575 8
1625625 0
1625794 0
1625928 0
1626008 9
1626045 0
1626283 0
1626487 0
1626583 0
1626643 0
1626821 0
1627045 27
1627222 0
1627264 0
1627308 0
1627366 3
1627409 33
1627688 0
1627915 0
1627963 0
1628009 3
1628095 22
1628113 0
1628345 0
1628485 0
1628684 7
1628825 0
1629077 1
1629154 0
1629297 0
1629378 0
1629418 0
1629516 0
1629560 0
1629562 0
1629946 0
1629967 31
1630084 0
1630255 0
1630295 0
1630688 9
1631066 3
1631445 0
1631507 143
1631694 20
1631795 22
1631801 0
1631870 64
1632126 0
1632461 0
1632871 129
1632889 0
1632976 53
1632978 9
1633297 0
1633355 90
1633403 0
1633412 281
1633451 134
1633727 0
1633793 7
1633943 4
1634099 12
1634192 0
1634411 0
1634495 0
1634498 102
1634594 34
1634630 136
1634675 0
1634723 0
1634732 2
1634759 38
1634810 0
1634840 0
1634906 0
1634960 0
1635013 0
1635270 0
1635466 19
1635487 0
1635717 28
1635864 0
1636015 1
1636150 0
1636165 4
1636232 0
1636240 71
1636324 0
1636564 41
1636636 0
1636684 0
1636717 13
1637296 0
1637419 20
1637440 0
1637509 3
1637596 6
1637854 0
1637872 0
1638037 0
1638085 35
1638334 0
1638355 0
1638653 0
1638834 0
1638864 0
1639048 64
1639072 0
1639876 0
1640161 0
1640462 0
1640595 0
1640795 0
1640812 0
1640830 0
1640909 8
1641008 0
1641030 0
1641325 0
1641358 0
1641421 14
1641545 8
1641588 7
1641614 50
1641632 79
1641710 41
1641773 0
1641842 0
1641884 38
1641932 29
1642139 0
1642400 95
1642445 44
1642451 4
1642487 16
1642634 63
1642697 0
1642829 31
1642841 73
1642924 0
1642951 7
1643066 0
1643116 0
1643545 0
1643572 0
1643782 84
1643878 0
1643944 71
1643950 0
1644037 49
1644154 0
1644347 0
1644585 0
1644891 22
1644975 0
1645104 0
1645185 0
1645188 0
1645248 0
1645299 0
1645365 12
1645405 0
1645942 32
1645966 49
1645977 126
1645984 0
1646033 153
1646039 36
1646058 38
1646071 90
1646173 0
1646300 0
1646313 0
1646317 0
1646353 0
1646530 0
1646545 0
1646680 0
1646919 0
1646997 0
1647153 0
1647173 0
1647186 0
1647254 0
1647280 0
1647314 0
1647487 0
1647542 39
1648022 15
1648101 0
1648154 0
1648158 92
1648455 0
1648470 0
1648628 0
1648674 0
1648776 0
1649033 0
1649127 0
1649535 0
1649575 20
1649645 0
1649671 0
1649829 0
1649849 0
1649891 0
1649963 0
1650026 0
1650296 0
1650469 0
1650510 32
1650547 0
1651282 1
1651299 13
1651415 0
1651440 0
1651564 0
1651680 0
1651743 22
1651865 0
1652142 0
1652188 0
1652199 0
1652282 39
1652527 0
1652541 0
1652556 0
1652658 0
1652836 0
1652845 0
1652902 6
1652908 29
1653017 0
1653065 0
1653223 0
1653230 0
1653281 5
1653311 17
1653317 7
1653368 0
1653440 0
1653515 0
1653537 0
1653554 0
1653736 0
1653831 0
1653845 0
1654105 0
1654139 0
1654172 0
1654190 10
1654310 0
1654364 8
1654370 121
1654379 51
1654394 0
1654403 0
1654484 0
1654499 0
1654501 0
1654504 0
1654525 0
1654821 0
1654881 0
1654884 0
1654935 15
1655288 1
1655328 0
1655359 0
1655408 0
1655433 0
1655458 0
1655505 18
1655566 0
1655599 0
1655605 0
1655626 0
1655662 0
1655802 0
1655827 0
1655895 0
1655909 0
1655989 0
1655992 0
1656157 55
1656205 0
1656259 7
1656289 8
1656373 0
1656407 0
1656409 0
1656558 0
1656677 8
1656769 15
1657128 20
1657200 1
1657241 6
1657311 0
1657465 4680
1657478 0
1657497 0
1657501 0
1657554 0
1657563 0
1657577 0
1657908 0
1658169 0
1658234 0
1658271 0
1658277 0
1658436 0
1658460 0
1658520 0
1658602 0
1658691 0
1658760 0
1658802 0
1658826 0
1658952 0
1658997 0
1659207 0
1659315 0
1659363 0
1659382 0
1659459 0
1659471 0
1659546 0
1659618 107
1659660 10
1659845 24
1659892 0
1660239 6
1660377 0
1660534 0
1660614 21
1660656 0
1660838 39
1660939 0
1661078 105
1661126 0
1661181 0
1661306 94
1661451 0
1661558 0
1661608 0
1661819 0
1662032 0
1662057 0
1662076 0
1662221 0
1662233 0
1662239 0
1662293 0
1662458 27
1662537 0
1662707 0
1662732 0
1662810 17
1662861 0
1662864 126
1662945 72
1662964 63
1663240 0
1663524 76
1663566 0
1663629 57
1663662 0
1664028 26
1664206 0
1664233 118
1664327 0
1664402 0
1664543 0
1664795 0
1664816 12
1664840 63
1664918 62
1665110 0
1665122 1
1665194 45
1665263 15
1665266 116
1665296 0
1665434 0
1665491 26
1665662 0
1665713 0
1665867 0
1666173 0
1666320 0
1666344 0
1666431 0
1666542 0
1666599 0
1666614 0
1666634 0
1666735 0
1666821 0
1666863 0
1666997 0
1667210 11
1667258 10
1667353 0
1667393 0
1667513 0
1667780 22
1667889 3
1667955 0
1668163 2
1668225 10
1668673 0
1668803 0
1668815 22
1668867 9
1668942 11
1668956 10
1669025 0
1669093 0
1669216 36
1669252 0
1669288 0
1669294 0
1669375 29
1669438 0
1669480 0
1669483 0
1669507 38
1669839 0
1669866 0
1669908 6
1670012 1
1670043 2
1670076 0
1670172 17
1670214 4
1670609 0
1670615 0
1670888 18
1670924 29
1670967 22
1671008 0
1671032 0
1671045 0
1671047 0
1671055 0
1671134 0
1671169 0
1671173 0
1671400 0
1671409 0
1671430 0
1671445 0
1671490 0
1671550 0
1671556 15
1671575 45
1671768 0
1672125 55
1672176 14
1672926 65
1673320 14
1673401 0
1673499 5
1673502 65
1673595 0
1673610 0
1673613 12
1673669 0
1673695 1
1673808 0
1673861 25
1674032 1
1674115 0
1674142 4
1674243 5
1674255 13
1674264 120
1674303 0
1674495 0
1674690 0
1674780 0
1674849 36
1674855 22
1674897 18
1674975 0
1675050 30
1675149 25
1675209 151
1675428 14
1675455 48
1675508 0
1675636 0
1675658 17
1675707 36
1675742 0
1675919 16
1675925 65
1676294 0
1676318 0
1676339 0
1676392 22
1676465 13
1676523 0
1676986 0
1677049 0
1677063 0
1677372 13
1678052 0
1678196 0
1678202 0
1678226 6
1678237 8
1678241 0
1678284 5
1678286 0
1678322 0
1678377 0
1678472 33
1678648 54
1678668 37
1678819 13
1678846 11
1678854 17
1678869 6
1678884 51
1678965 13
1679071 0
1679142 67
1679200 13
1679269 52
1679286 0
1679371 0
1679737 0
1679750 0
1679825 23
1679904 0
1679934 0
1679938 0
1679950 10
1679974 0
1680014 53
1680029 0
1680109 31
1680124 0
1680131 0
1680134 0
1680213 0
1680225 0
1680261 3
1680325 26
1680626 54
1680657 0
1680668 7
1680707 0
1680725 42
1680884 6
1680903 28
1680909 0
1681019 0
1681067 53
1681397 17
1681400 59
1681805 0
1681838 0
1681958 0
1682057 0
1682130 0
1682210 0
1682459 36
1682783 34
1682860 25
1682909 0
1682914 22
1682935 55
1682939 0
1682943 0
1682964 0
1683044 17
1683126 0
1683139 0
1683223 0
1683403 54
1683623 0
1683642 0
1683649 0
1683677 0
1683749 20
1683946 0
1684072 13
1684085 0
1684098 0
1684123 0
1684142 0
1684187 3
1684205 88
1684236 0
1684239 25
1684253 0
1684267 0
1684282 0
1684304 0
1684337 0
1684347 0
1684385 21
1684408 0
1684473 0
1684506 0
1684538 0
1684570 19
1684597 0
1684940 8
1684978 0
1685059 0
1685109 42
1685116 18
1685167 5
1685231 54
1685238 1
1685273 141
1685404 0
1685486 0
1685503 0
1685539 0
1685546 75
1685972 9
1686188 0
1686215 8
1686526 21
1686667 19
1686726 0
1686961 0
1687051 0
1687104 0
1687155 0
1687167 0
1687182 8
1687203 19
1687281 0
1687353 0
1687452 74
1687481 13
1687518 6
1687597 0
1687603 0
1687683 0
1688059 0
1688061 0
1688699 0
1688735 0
1688861 0
1688915 0
1688930 0
1689059 0
1689176 0
1689179 34
1689258 12
1689296 0
1689342 0
1689361 0
1689845 0
1689873 0
1689884 0
1689972 0
1689996 0
1690296 4
1690331 4
1690358 0
1690365 9
1690379 0
1690387 0
1690397 1
1690404 23
1690427 36
1690496 0
1690601 19
1690679 59
1690694 112
1690772 0
1690952 49
1691021 27
1691051 56
1691173 49
1691230 0
1691342 0
1691435 0
1691648 73
1691681 0
1691879 0
1691891 9
1691897 0
1692047 0
1692149 11
1692181 109
1692185 152
1692467 30
1692798 0
1692801 11
1692866 0
1692895 0
1692902 0
1692908 0
1692919 8
1692968 0
1693022 0
1693041 0
1693081 0
1693122 0
1693177 9
1693278 38
1693284 47
1693312 0
1693381 0
1693435 0
1693483 0
1693792 0
1693846 0
1693885 0
1693888 5
1693894 4
1693909 0
1694128 0
1694259 0
1694362 0
1694437 0
1694498 0
1694699 16
1694804 4
1694846 0
1695206 0
1695226 0
1695287 0
1695294 2
1695531 0
1695537 63
1695630 35
1695633 0
1695729 0
1695741 0
1695765 0
1695846 0
1695915 0
1696001 118
1696014 0
1696158 0
1696221 80
1696362 13
1696416 0
1696569 0
1696608 0
1696680 10
1696689 11
1696758 0
1697016 1
1697169 0
1697256 0
1697277 0
1697313 71
1697438 56
1697460 0
1697879 5
1698071 0
1698080 55
1698143 3054
1698334 0
1698347 0
1698411 16
1698462 0
1698474 0
1698516 0
1698609 0
1698678 0
1698930 0
1699422 0
1699709 0
1699799 0
1699803 0
1699875 0
1700002 8
1700057 0
1700095 0
1700338 233
1700538 0
1700674 0
1700681 0
1700728 0
1700752 0
1700762 0
1700770 0
1700780 0
1700811 13
1700953 0
1701008 0
1701167 0
1701209 39
1701215 16
1701414 0
1701446 0
1701473 0
1701476 17
1701616 0
1701620 12
1701867 0
1701918 42
1701945 32
1702035 12
1702314 0
1702317 0
1702618 11
1703274 0
1703419 0
1703438 0
1703541 14
1703603 64
1703878 3
1704334 0
1704835 0
1704937 8
1705090 0
1705135 2
1705147 0
1705174 0
1705330 0
1705351 0
1705447 49
1705573 0
1705594 0
1705932 0
1705980 0
1706038 0
1706328 0
1706361 0
1706484 154
1706550 63
1706757 0
1706824 0
1706875 29
1706939 0
1707023 0
1707074 4
1707662 23
1707830 2
1707899 0
1707929 0
1708013 0
1708022 0
1708097 71
1708124 0
1708337 0
1708443 0
1708470 0
1708480 0
1708500 44
1708510 0
1708548 0
1708786 0
1708980 0
1708985 20
1709122 0
1709183 0
1709201 0
1709298 0
1709328 0
1709831 0
1709934 0
1709951 0
1710295 0
1710543 0
1710579 0
1710798 0
1711029 0
1711431 0
1711492 0
1711510 0
1711525 78
1711777 0
1711810 11
1712116 15
1712317 0
1712521 7
1712597 0
1712631 0
1712817 0
1712826 9
1712868 64
1713117 5
1713126 0
1713237 15
1713261 7
1713330 0
1713633 2
1713654 0
1713671 0
1713894 77
1713916 1
1714089 0
1714092 6
1714155 94
1714169 93
1714221 29
1714407 9
1714574 0
1714633 0
1714642 0
1714651 0
1714659 0
1714686 0
1714725 0
1714825 44
1714883 0
1714984 0
1715015 0
1715499 0
1715908 16
1716007 92
1716013 0
1716085 0
1716172 33
1716319 143
1716601 0
1716631 31
1716666 2
1716826 0
1716875 27
1716922 5
1716949 0
1716997 1
1717000 0
1717023 15
1717030 3
1717182 0
1717198 16
1717251 0
1717307 0
1717422 13
1717470 0
1717533 0
1717728 0
1717860 4
1718034 18
1718037 0
1718185 18
1718226 0
1718245 0
1718279 24
1718299 0
1718364 0
1718503 0
1718634 0
1718708 0
1718820 0
1718916 0
1718979 0
1719123 0
1719129 0
1719367 2
1719421 2
1719427 45
1719430 3
1719592 0
1719836 0
1720202 0
1720390 13
1720399 25
1720483 0
1720494 48
1720559 61
1720604 164
1720793 20
1720847 27
1720982 266
1721141 156
1721202 0
1721379 3
1721387 0
1721396 21
1721526 9
1721593 0
1721596 81
1721698 19
1721947 30
1722016 0
1722214 0
1722325 0
1722475 0
1722520 0
1722547 18
1722646 29
1722796 0
1722862 0
1722992 1
1723429 0
1723459 2
1723513 0
1723606 0
1723741 12
1723747 31
1723756 0
1723768 0
1723798 0
1724155 0
1724233 0
1724329 0
1724395 4
1724431 11
1724614 3
1724668 0
1724743 0
1724818 0
1725271 0
1725283 0
1725484 0
1726358 0
1726371 0
1726407 0
1726606 0
1726683 0
1726845 3
1727016 0
1727076 86
1727405 0
1727535 1
1727621 34
1727642 0
1727954 51
1727984 84
1728116 0
1728253 185
1728269 0
1728314 146
1728389 0
1728492 0
1728498 0
1728552 14
1728563 0
1728589 38
1728642 3
1728658 0
1728689 0
1728723 58
1728786 20
1728800 491
1728803 41
1729029 0
1729104 193
1729139 0
1729332 86
1729980 57
1730222 0
1730340 124
1730445 0
1730598 16
1730626 0
1730718 174
1730762 92
1730832 0
1731291 0
1731449 76
1731589 34
1731731 0
1731953 0
1731989 0
1732070 0
1732198 8
1732206 59
1732327 94
1732333 22
1732381 28
1732431 35
1732435 4
1732492 30
1732513 0
1732670 15
1732750 153
1732973 0
1733053 21
1733099 2
1733101 0
1733125 0
1733477 0
1733555 0
1733631 0
1733667 0
1733815 27
1734099 0
1734215 0
1734271 0
1734295 0
1734456 0
1734535 3
1734682 7
1734838 0
1735138 7
1735202 0
1735222 0
1735279 0
1735870 0
1735906 0
1735930 0
1735954 1
1735978 0
1736002 0
1736032 86
1736056 46
1736204 0
1736232 37
1736266 113
1736417 0
1736434 0
1736484 0
1736490 7
1736534 0
1736551 39
1736577 31
1736589 61
1736593 143
1736717 0
1736813 0
1736843 0
1736924 39
1736927 20
1736948 0
1737078 36
1737281 24
1737317 0
1737341 0
1737371 21
1737524 0
1737602 0
1737662 0
1737746 0
1737905 86
1738115 99
1738222 0
1738316 0
1738384 0
1738419 13
1738477 18
1738549 0
1738588 0
1738600 77
1738849 22
1739041 84
1739104 82
1739206 59
1739212 8
1739252 0
1739298 12
1739535 82
1739547 0
1739553 0
1739655 116
1739943 28
1740182 0
1740276 47
1740324 14
1740466 0
1740557 0
1740691 0
1740826 0
1741497 0
1741598 0
1741650 1
1741686 53
1741755 37
1741864 0
1742179 3
1742322 2
1742393 0
1742529 0
1742599 0
1742657 0
1742682 50
1742845 12
1742860 0
1742875 15
1742988 75
1743001 0
1743157 0
1743214 8
1743251 0
1743308 62
1743397 39
1743498 27
1743546 35
1743600 4
1743652 0
1743698 0
1743771 97
1743929 0
1743972 0
1744017 0
1744182 1
1744341 0
1744518 0
1744647 0
1744746 0
1744858 51
1744891 203
1744999 0
1745044 0
1745509 56
1745530 0
1745670 0
1745732 0
1745745 0
1745783 0
1745868 0
1745910 0
1745919 0
1745934 0
1746012 0
1746078 0
1747011 0
1747091 0
1747118 3
1747298 0
1747337 0
1747442 0
1747499 0
1747636 1
1747712 2
1747727 28
1747739 0
1747904 3
1747967 0
1747982 0
1748085 6
1748149 1
1748177 12
1748417 0
1748504 0
1748513 9
1748582 2
1748618 0
1748637 0
1748873 3
1748888 0
1748936 0
1749020 1
1749104 0
1749236 0
1749266 0
1749290 5
1749383 0
1749461 0
1749650 0
1749716 2
1749818 0
1749925 0
1750076 0
1750142 0
1750208 0
1750295 0
1750513 0
1750547 0
1750706 0
1750709 1
1750712 0
1750784 0
1750857 0
1750889 0
1751137 15
1751221 91
1751323 16
1751471 3
1751569 0
1751602 100
1751715 0
1751723 0
1751732 0
1751768 0
1751774 0
1752150 0
1752429 62
1752489 31
1752555 0
1752629 0
1752738 0
1752834 0
1753020 0
1753053 0
1753197 0
1753425 0
1753440 0
1753603 0
1753605 0
1753615 0
1753624 0
1753638 0
1753754 14
1753778 0
1753796 9
1754199 40
1754202 51
1754247 22
1754408 0
1754480 0
1754835 0
1754877 0
1755092 0
1755137 0
1755148 0
1755197 14
1755368 0
1755861 0
1756145 0
1756257 5
1756386 2
1756416 0
1756452 0
1756482 39
1756530 0
1756536 0
1756554 19
1756713 18
1756749 0
1757051 0
1757084 2
1757124 0
1757259 5
1757364 0
1757407 58
1757452 34
1757536 0
1757647 5
1757692 5
1757821 13
1757902 0
1757947 0
1757989 0
1758028 0
1758061 19
1758175 0
1758205 0
1758223 0
1758331 0
1758388 32
1758517 7
1758631 22
1758776 0
1758807 0
1758817 0
1758831 0
1758851 0
1758863 0
1758887 0
1758963 0
1759170 4
1759262 0
1759346 0
1759393 0
1759404 0
1759428 0
1759453 20
1759551 1
1759756 17
1759830 1
1759902 10
1760334 44
1760430 8
1760532 32
1760577 20
1760664 0
1760700 13
1760829 26
1760844 99
1760925 0
1760980 0
1761018 0
1761094 0
1761112 57
1761262 45
1761265 17
1761412 1
1761727 0
1761787 175
1761817 0
1761967 63
1762164 46
1762410 49
1762496 120
1762532 2
1762631 0
1762679 29
1762931 9
1762937 67
1763007 143
1763106 0
1763163 0
1763344 0
1763362 0
1763419 0
1763503 0
1763725 0
1763737 0
1763904 0
1763921 0
1763928 0
1763949 0
1763973 0
1763986 0
1764015 0
1764036 0
1764060 0
1764177 0
1764213 0
1764426 0
1764540 0
1764615 0
1764630 0
1764669 0
1764744 0
1764750 0
1764849 0
1765050 0
1765128 0
1765191 0
1765236 0
1765278 0
1765452 0
1765555 0
1765566 0
1765659 0
1765690 0
1765697 0
1765719 6
1765723 0
1765804 0
1765912 0
1765930 0
1766023 0
1766035 0
1766182 0
1766188 0
1766256 0
1766370 0
1766391 0
1766467 0
1766511 0
1766552 0
1766566 0
1766621 0
1766647 0
1766659 0
1766674 70
1766681 0
1766697 3
1766712 0
1766718 0
1766722 0
1766728 0
1766853 0
1766862 0
1766943 0
1766950 76
1767186 0
1767237 0
1767247 0
1767263 0
1767274 0
1767356 127
1767779 102
1767968 29
1768445 35
1768747 388
1768778 101
1768825 5
1768890 4
1768971 0
1769076 5
1769328 0
1769361 45
1769736 0
1769841 3
1769913 173
1769928 0
1769954 0
1769961 0
1770007 0
1770028 0
1770063 0
1770117 0
1770392 0
1770427 1
1770463 0
1770484 62
1770530 21
1770592 0
1770640 0
1770655 113
1770665 0
1770733 85
1770789 0
1770897 172
1770901 30
1771053 0
1771144 25
1771157 0
1771421 15
1771581 24
1771747 0
1771872 0
1771919 18
1771929 64
1772098 0
1772189 0
1772244 26
1772247 51
1772261 0
1772293 0
1772329 0
1772486 41
1772603 0
1772614 23
1772642 0
1772762 38
1772790 0
1772924 0
1772954 0
1772961 0
1773064 0
1773227 0
1773299 0
1773361 0
1773392 0
1773490 5
1773529 7
1773748 0
1773904 0
1774048 0
1774269 0
1774284 0
1774302 67
1774451 25
1774455 5
1774515 4
1774610 10
1774619 1
1774652 11
1774724 66
1774767 0
1774805 0
1774958 47
1774988 0
1775016 0
1775079 0
1775231 0
1775270 0
1775375 0
1775416 0
1775468 0
1775585 0
1775597 7
1775728 0
1775908 10
1775919 0
1775975 3
1776034 0
1776038 0
1776105 0
1776183 0
1776227 0
1776231 0
1776255 0
1776264 124
1776303 51
1776324 3
1776543 0
1776578 0
1776720 31
1776765 38
1776774 0
1776786 3
1776925 0
1776972 0
1777101 35
1777316 0
1777484 83
1777546 0
1777554 100
1777591 0
1777657 0
1777765 0
1777853 0
1777867 64
1777933 39
1777978 0
1778056 0
1778071 50
1778623 6
1778833 4
1778897 2
1778905 0
1779352 0
1779401 0
1779415 10
1779660 0
1780190 27
1780198 0
1780234 0
1780466 0
1780493 163
1780675 0
1780777 0
1781245 0
1781353 0
1781389 0
1781462 0
1781668 0
1781863 0
1781887 0
1781890 38
1782163 126
1782253 82
1782635 0
1782772 0
1782820 15
1782946 0
1782986 0
1783039 0
1783078 0
1783364 0
1783446 0
1783496 48
1783547 0
1783802 0
1783822 14
1784098 77
1784116 65
1784823 0
1784833 40
1785091 19
1785291 0
1785305 0
1785462 0
1785594 21
1785618 0
1785624 0
1785881 0
1786166 0
1786504 0
1786566 0
1786609 0
1786642 0
1786720 8
1786758 0
1786780 4
1786852 0
1786954 0
1787008 59
1787285 36
1787308 0
1787353 0
1787367 0
1787428 0
1787455 0
1787596 58
1787872 0
1787883 0
1787902 5
1788015 0
1788228 4
1788465 3
1788643 0
1788873 0
1788928 0
1789030 0
1789036 0
1789213 0
1789567 1
1789708 1
1790190 15
1790632 0
1790641 52
1790643 0
1790651 0
1790673 0
1790698 0
1790712 0
1790726 0
1790951 0
1791191 2
1791279 0
1791305 1
1791476 0
1791644 17
1791671 0
1791744 0
1791845 0
1791977 14
1792058 0
1792080 0
1792103 45
1792173 0
1792264 65
1792639 0
1792775 2
1793147 0
1793216 0
1793288 0
1793450 0
1793456 2
1793467 0
1793567 0
1793790 0
1793827 0
1793913 0
1793979 7
1794294 8
1794372 2
1794494 0
1794637 9
1794661 0
1794721 0
1794817 0
1794884 0
1794888 14
1794925 8
1794971 0
1795172 42
1795190 0
1795200 0
1795225 17
1795388 0
1795445 54
1795484 0
1795757 51
1795793 0
1795946 43
1796069 0
1796464 0
1796698 52
1797049 0
1797298 66
1797430 50
1797586 0
1797621 2181
1797736 0
1797772 0
1797776 0
1797789 0
1797800 0
1797813 78
1797846 88
1797860 32
1797878 24
1798014 0
1798093 0
1798111 0
1798261 0
1798297 0
1798300 0
1798345 0
1798435 25
1798471 1
1798591 42
1798627 0
1798675 0
1798867 0
1798897 0
1798933 0
1798960 0
1798963 2
1798996 0
1799145 0
1799160 0
1799268 0
1799411 0
1799925 0
1799934 6
1800015 0
1800296 0
1800315 0
1800324 5
1800356 0
1800417 2
1800489 0
1800510 0
1800624 3
1800756 0
1800967 0
1801023 19
1801116 1
1801203 0
1801296 0
1801347 0
1801355 0
1801389 0
1801664 24
1801746 10
1801770 0
1802043 0
1802478 0
1802653 0
1802815 0
1802890 0
1803198 0
1803214 0
1803268 0
1803349 0
1803500 0
1803591 0
1803753 0
1803819 19
1803891 53
1803927 67
1803990 0
1803996 91
1804002 32
1804043 0
1804065 35
1804118 0
1804128 0
1804326 0
1804380 0
1804591 0
1804721 51
1804781 0
1804931 0
1805220 0
1805308 0
1805421 0
1805480 0
1805583 8
1805956 0
1806291 0
1806448 0
1806502 0
1806772 0
1806794 23
1806859 13
1806952 13
1806986 0
1807139 0
1807289 30
1807643 0
1807712 0
1807861 0
1808225 0
1808252 0
1808327 25
1808355 0
1808390 0
1808403 0
1808545 0
1808638 0
1808701 0
1808725 0
1808896 3
1808989 0
1809061 43
1809124 0
1809151 29
1809178 0
1809511 0
1809772 0
1809904 0
1810000 1
1810084 0
1810096 0
1810105 0
1810261 0
1810290 0
1810377 29
1810476 47
1810482 0
1810530 0
1810860 0
1810872 0
1810964 0
1811312 0
1811534 0
1811564 0
1811598 0
1811606 21
1811618 0
1811909 0
1811915 0
1812088 0
1812386 0
1812410 2
1812420 51
1812494 0
1812511 0
1812536 0
1812554 91
1812624 0
1812667 0
1812746 0
1812772 0
1812800 0
1812967 0
1813062 12
1813065 28
1813152 0
1813161 0
1813250 0
1813410 56
1813434 3
1813618 11
1813686 0
1813748 0
1813756 0
1813782 0
1813958 0
1813996 0
1814003 0
1814212 0
1814282 27
1814294 5
1814319 16
1814501 29
1814523 0
1814589 0
1814591 2
1814603 22
1814741 0
1814853 3
1814942 0
1814992 0
1815038 0
1815045 0
1815110 0
1815138 0
1815141 0
1815159 21
1815231 0
1815261 2
1815274 0
1815303 11
1815345 83
1815385 23
1815403 0
1815421 0
1815437 0
1815460 0
1815478 0
1815521 80
1815561 1
1815576 0
1815628 7
1815688 0
1815725 46
1815747 69
1815762 0
1815859 0
1815969 0
1816159 7
1816254 0
1816281 77
1816284 35
1816380 0
1816400 0
1816414 0
1816430 0
1816438 0
1816562 0
1816611 0
1816638 8
1816662 15
1816694 0
1816739 0
1816784 0
1816812 4
1816883 0
1816892 0
1816923 28
1816956 0
1817007 45
1817031 0
1817070 26
1817073 76
1817115 1
1817173 0
1817303 10
1817387 0
1817566 0
1817595 0
1817599 88
1817644 0
1817647 50
1817688 0
1817885 370
1817937 0
1817949 5
1818207 0
1818249 0
1818265 0
1818297 46
1818300 0
1818381 40
1818492 21
1818567 0
1818576 21
1818623 0
1818629 18
1818738 67
1818822 0
1818902 5
1818911 6
1818945 1
1818947 28
1818958 0
1819109 0
1819140 0
1819203 36
1819207 27
1819381 38
1819395 25
1819417 77
1819438 69
1819518 0
1819578 11
1819698 216
1819715 0
1819944 61
1819968 13
1820073 64
1820118 6
1820121 97
1820130 13
1820157 38
1820235 71
1820347 7
1820364 8
1820394 14
1820469 40
1820526 46
1820635 3
1820700 12
1820755 19
1820763 0
1820832 30
1820836 10
1820899 122
1820924 7
1821029 21
1821243 79
1821359 0
1821404 0
1821533 3
1821545 0
1821620 32
1821623 10
1821694 41
1821722 1
1821950 24
1821977 7
1822093 0
1822114 0
1822154 13
1822265 4
1822349 12
1822382 15
1822400 2
1822412 0
1822417 0
1822448 13
1822538 41
1822574 0
1822631 21
1822703 20
1822829 8
1822916 0
1823307 86
1823327 0
1823332 0
1823336 0
1823352 138
1823442 26
1823449 0
1823498 0
1823507 0
1823537 0
1823592 5
1823607 0
1823637 75
1823673 10
1823730 0
1823750 43
1823753 0
1823949 118
1823953 107
1823970 0
1823989 0
1824092 5
1824102 0
1824167 0
1824194 0
1824246 0
1824299 4
1824338 16
1824381 62
1824390 0
1824394 3
1824443 9
1824481 43
1824590 6
1824679 41
1824690 0
1824805 2
1824811 20
1824848 9
1824865 5
1824920 0
1824934 11
1825007 8
1825095 0
1825165 0
1825285 166
1825291 56
1825447 26
1825461 17
1825621 0
1825684 20
1825809 26
1825826 83
1825866 36
1825941 42
1825992 0
1825999 107
1826183 0
1826214 0
1826240 14
1826480 9
1826822 0
1826965 0
1827090 0
1827135 0
1827186 0
1827228 81
1827363 16
1827537 0
1827546 1
1827559 4
1827569 128
1827586 19
1827603 0
1827640 98
1827811 8
1827897 0
1828123 14
1828198 9
1828489 0
1828530 0
1828534 86
1828606 76
1828945 17
1829060 0
1829276 9
1829319 0
1829457 0
1829481 0
1829595 16
1829598 41
1829658 1
1830042 0
1830108 126
1830222 17
1830231 106
1830336 0
1830378 0
1830393 0
1830420 0
1830501 29
1830522 0
1830594 2
1830693 25
1830805 0
1831008 35
1831028 294
1831034 0
1831085 0
1831283 12
1831322 3
1831445 145
1831472 0
1831559 6
1831878 0
1832166 141
1832201 0
1832251 0
1832327 162
1832337 157
1832374 17
1832378 0
1832398 0
1832438 0
1832492 13
1832513 3
1832620 9
1832650 0
1832802 51
1832853 28
1832934 0
1833168 60
1833226 0
1833350 0
1833372 0
1833427 0
1833509 96
1833626 0
1833881 79
1833930 0
1833987 17
1834007 16
1834252 0
1834434 2
1834471 0
1834490 0
1834652 0
1834661 30
1834686 0
1834740 27
1834850 117
1835036 0
1835114 30
1835132 16
1835303 0
1835330 0
1835364 0
1835390 0
1835481 0
1835483 0
1835698 0
1835826 91
1835850 0
1835860 28
1835956 24
1836051 0
1836121 1
1836211 171
1836226 90
1836262 0
1836304 34
1836307 0
1836325 0
1836355 0
1836478 107
1836655 34
1836720 0
1836817 0
1836829 60
1836933 316
1836957 0
1836997 1
1837031 66
1837076 44
1837106 0
1837144 0
1837175 69
1837208 0
1837325 13
1837385 0
1837525 75
1837793 12
1837795 0
1837813 0
1837832 10
1838000 0
1838011 27
1838153 0
1838261 0
1838326 0
1838365 0
1838389 0
1838426 2
1838507 0
1838563 72
1838567 0
1838630 0
1838681 0
1838730 0
1838737 0
1838743 0
1838750 0
1838861 30
1839074 44
1839221 0
1839470 0
1839566 0
1839672 40
1839693 0
1839710 26
1839787 1
1840001 0
1840049 0
1840207 5
1840211 0
1840224 0
1840412 0
1840435 27
1840453 0
1840605 0
1840665 0
1840708 0
1840711 6
1840729 0
1840761 0
1840839 0
1840938 0
1840995 16
1841094 0
1841144 0
1841203 0
1841272 0
1841347 19
1841424 0
1841458 0
1841644 41
1841746 39
1841749 2175
1841761 0
1841971 0
1842014 28
1842028 0
1842043 0
1842234 0
1842315 0
1842393 1
1842426 20
1842498 0
1842591 1
1842645 68
1842681 0
1842702 35
1842756 0
1842855 0
1842942 8
1842954 18
1843059 19
1843077 73
1843137 0
1843195 0
1843245 0
1843253 0
1843287 0
1843349 0
1843365 5
1843708 1
1843756 55
1843867 0
1843894 0
1844230 3
1844349 121
1844418 0
1844451 2
1844577 47
1844668 48
1844752 0
1844791 1
1844934 0
1844959 1
1845053 17
1845102 12
1845177 16
1845348 0
1845480 0
1845502 0
1845732 0
1845833 0
1846169 0
1846211 0
1846244 5
1846310 0
1846358 11
1846550 0
1846748 0
1846946 0
1847096 0
1847333 0
1847415 0
1847471 15
1847780 96
1847798 28
1847912 15
1847966 0
1848049 0
1848245 0
1848256 0
1848305 0
1848382 0
1848440 0
1848686 0
1848712 0
1848746 0
1848748 36
1848845 0
1848887 6
1849993 49
1850114 84
1850357 1
1850598 1225
1850601 0
1850652 38
1850694 36
1850696 27
1850731 0
1850776 15
1850865 53
1850905 0
1851034 58
1851067 60
1851149 0
1851253 19
1851256 109
1851513 0
1851577 22
1851676 29
1851685 0
1851703 0
1851799 3
1851856 23
1851907 141
1852012 11
1852030 18
1852036 0
1852042 9
1852105 80
1852124 80
1852163 28
1852193 94
1852214 26
1852225 0
1852264 1
1852439 17
1852493 0
1852550 0
1852600 14
1852691 52
1852950 0
1852962 0
1852978 6
1853020 34
1853050 16
1853284 20
1853296 65
1853371 1
1853470 0
1853542 0
1854109 18
1854584 19
1854619 5
1854803 0
1854959 71
1855053 38
1855070 9
1855078 107
1855085 114
1855094 0
1855125 0
1855137 0
1855461 257
1855683 0
1855764 97
1856022 16
1856253 0
1856847 0
1856858 89
1857091 61
1857133 0
1857222 0
1857534 63
1857554 0
1857611 12
1857983 25
1858197 9
1858251 12
1858277 23
1858304 0
1858436 0
1858445 0
1858457 0
1858486 19
1858735 0
1858765 0
1858818 0
1858831 0
1858876 0
1859134 0
1859168 0
1859191 4
1859204 0
1859286 0
1859327 0
1859346 64
1859404 0
1859432 0
1859520 0
1859631 51
1860006 30
1860131 30
1860175 0
1860489 0
1860678 25
1860687 19
1860765 0
1860774 0
1860858 7
1860879 39
1860921 11
1861016 0
1861110 2
1861122 4
1861131 19
1861247 9
1861294 0
1861303 0
1861336 0
1861493 0
1861738 65
1861756 92
1861780 0
1861802 413
1861924 198
1862121 0
1862204 0
1862422 0
1862859 0
1862892 39
1862898 0
1862947 17
1862983 4
1863017 38
1863120 0
1863348 0
1863611 0
1863674 0
1863708 0
1863716 0
1863803 52
1863874 0
1863881 9
1863978 0
1864043 0
1864066 0
1864097 0
1864265 0
1864466 61
1864509 0
1864551 0
1864609 0
1864616 0
1864679 0
1865049 26
1865067 53
1865167 130
1865353 0
1865574 0
1865619 0
1865757 0
1865794 60
1865845 19
1865881 503
1865920 0
1866067 0
1866119 0
1866213 0
1866361 34
1866397 51
1866400 39
1866406 151
1866444 0
1866600 0
1866650 0
1866891 48
1866960 0
1867155 9
1867306 0
1867373 0
1867468 32
1867481 36
1867484 121
1867517 79
1867556 22
1867688 189
1867724 0
1867799 78
1867823 18
1867907 0
1868049 0
1868078 4
1868195 208
1868249 0
1868319 148
1868335 0
1868502 17
1868514 0
1868543 0
1868599 71
1868778 0
1868805 87
1868941 32
1868973 3
1869051 17
1869136 88
1869154 0
1869162 0
1869220 0
1869246 7
1869270 21
1869376 2
1869389 0
1869438 0
1869444 43
1869575 0
1869600 107
1869693 0
1869714 0
1869856 0
1869876 9
1870066 0
1870303 21
1870356 2
1870456 76
1870626 45
1870753 239
1870799 28
1870814 7
1870929 0
1870942 0
1870975 0
1871034 9
1871040 0
1871078 0
1871080 0
1871109 0
1871123 7
1871280 0
1871370 16
1871445 39
1871584 16
1871683 16
1871686 16
1871713 116
1871759 0
1871873 37
1871933 0
1872103 0
1872406 0
1872422 0
1872657 0
1872750 45
1872871 0
1872882 0
1872910 0
1872937 0
1872982 9
1873126 31
1873132 23
1873156 3
1873369 39
1873580 8
1873789 0
1873812 0
1873877 0
1874102 0
1874228 0
1874355 0
1874542 0
1874580 7
1874761 0
1875206 40
1875230 0
1875239 0
1875268 0
1875288 12
1875305 0
1875317 20
1875480 15
1875790 0
1875805 67
1875955 145
1875965 0
1876054 45
1876084 55
1876106 12
1876303 0
1876357 0
1876592 49
1876652 73
1876660 296
1876762 40
1876766 35
1876856 27
1877006 32
1877178 7
1877254 28
1877278 2
1877629 15
1877664 117
1877710 0
1877840 0
1877886 0
1877925 0
1877993 15
1878020 0
1878034 0
1878096 25
1878131 862
1878262 24
1878279 37
1878339 0
1878358 13
1878366 19
1878449 2
1878516 40
1878518 96
1878655 0
1878729 0
1878779 0
1878807 0
1878869 106
1879035 154
1879050 0
1879234 15
1879249 0
1879270 36
1879278 59
1879335 24
1879676 0
1879989 21
1880089 5
1880129 0
1880213 51
1880313 0
1880383 0
1880471 0
1880492 0
1880503 27
1880594 111
1880698 68
1880760 0
1880857 0
1880890 0
1880911 0
1881114 0
1881230 0
1881294 0
1881499 0
1881520 51
1881685 0
1881745 59
1882141 0
1882423 0
1882482 0
1882560 0
1882626 0
1882686 0
1882826 0
1883191 1
1883298 0
1883311 12
1883371 2
1883375 0
1883410 37
1883447 0
1884395 0
1884416 0
1884419 0
1884582 0
1884617 0
1884720 0
1884822 0
1884977 0
1885043 0
1885127 0
1885264 0
1885277 0
1885285 0
1885299 25
1885337 0
1885347 0
1885539 0
1885589 0
1885706 67
1885734 45
1885845 213
1885910 0
1886129 31
1886207 18
1886243 26
1886360 0
1886390 10
1886495 0
1886621 5
1886651 37
1886723 34
1886798 37
1886853 4
1886897 6
1886948 6
1886987 5
1887109 26
1887121 0
1887460 0
1887657 75
1887838 0
1887887 0
1888125 84
1888260 0
1888589 0
1888628 0
1888649 0
1888673 0
1888748 0
1888850 0
1888862 0
1888910 0
1888916 0
1888952 0
1888965 0
1889159 0
1889225 0
1889321 0
1889339 0
1889357 0
1889378 0
1889411 0
1889421 0
1889570 0
1889660 0
1889777 0
1889855 0
1890126 0
1890151 0
1890163 0
1890174 0
1890276 5
1890288 134
1890290 104
1890415 0
1890436 0
1890521 72
1890550 11
1890597 0
1890653 0
1890657 0
1890688 0
1890691 77
1890701 9
1890944 0
1890980 10
1891070 0
1891315 0
1891328 0
1891358 0
1891381 0
1891476 0
1891725 53
1891793 0
1891955 54
1891967 7
1892027 0
1892117 74
1892208 1
1892246 0
1892349 1
1892386 57
1892422 67
1892550 0
1892565 0
1892626 0
1892645 19
1892657 0
1892735 59
1892753 0
1892879 0
1893061 0
1893179 0
1893218 52
1893335 80
1893482 0
1893551 0
1893680 0
1893761 0
1893859 0
1893895 0
1893904 2
1893936 8
1893938 15
1894157 0
1894439 0
1894502 0
1894886 0
1895002 0
1895027 0
1895199 0
1895341 0
1895698 73
1895735 0
1895899 25
1895921 0
1896014 15
1896020 0
1896030 0
1896250 0
1896439 19
1896480 22
1896555 18
1896568 0
1896709 0
1896759 0
1896862 0
1896888 0
1896933 0
1896970 11
1897032 7
1897050 0
1897102 0
1897104 39
1897159 4
1897225 0
1897249 0
1897384 0
1897877 0
1898127 0
1898421 0
1898458 0
1898678 1
1898757 40
1898760 8
1898944 0
1899022 0
1899179 0
1899292 2
1899736 0
1899817 0
1900009 11
1900172 0
1900244 0
1900357 0
1900383 0
1900427 0
1900594 0
1900596 0
1900720 0
1900724 0
1900753 0
1900789 0
1900846 0
1900870 0
1900972 0
1901120 0
1901170 0
1901274 0
1901288 0
1901295 0
1901346 0
1901472 0
1901495 0
1901514 0
1901700 0
1901793 0
1901904 0
1901913 0
1901970 0
1901997 0
1902056 0
1902060 0
1902081 0
1902106 0
1902377 0
1902440 0
1902728 0
1902830 0
1902851 0
1902960 0
1903259 0
1903351 0
1903506 0
1903777 0
1903876 0
1904080 0
1904134 1
1904632 2
1905290 8
1905432 5
1905600 0
1905616 0
1905633 0
1905792 0
1905814 0
1905876 0
1905960 10
1906019 72
1906160 0
1906249 0
1906284 0
1906295 0
1906381 0
1906389 0
1906411 0
1906438 0
1906445 0
1906470 0
1906491 0
1906742 0
1906771 0
1906826 36
1906832 64
1906870 0
1906918 0
1906953 0
1907058 120
1907199 0
1907209 38
1907291 0
1907345 110
1907408 0
1907463 0
1907490 0
1907904 7
1907933 61
1907970 0
1908013 0
1908235 0
1908301 0
1908381 0
1908392 0
1908437 0
1908448 0
1908589 0
1908910 0
1908944 0
1908970 0
1908973 0
1909078 0
1909087 0
1909159 0
1909788 0
1909878 10
1910207 0
1910312 0
1910322 0
1910356 0
1910413 0
1910445 0
1910466 0
1910483 0
1910503 0
1910520 0
1910685 0
1910848 0
1910977 0
1911103 0
1911169 0
1911241 0
1911268 0
1911439 0
1911847 0
1911940 33
1911952 0
1912045 0
1912138 0
1912210 0
1912234 0
1912478 0
1912498 12
1912765 321
1912959 0
1913005 29
1913111 16
1913130 0
1913179 97
1913185 11
1913197 0
1913220 0
1913335 0
1913417 0
1913459 0
1913471 0
1913570 86
1913742 25
1913771 90
1913789 10
1913894 4
1913903 0
1914047 136
1914086 0
1914304 0
1914342 0
1914602 8
1914611 129
1914715 38
1914730 0
1914751 0
1914774 0
1914776 0
1914796 0
1914884 0
1915013 151
1915103 118
1915106 15
1915112 0
1915121 203
1915127 89
1915142 0
1915166 0
1915355 71
1915367 61
1915589 65
1915631 98
1915682 8
1915694 1
1915730 33
1915793 1
1915841 0
1915889 0
1915913 14
1915964 7
1916027 0
1916059 0
1916080 0
1916086 0
1916229 0
1916265 0
1916499 36
1916545 0
1916680 0
1916719 0
1916791 42
1917034 15
1917090 13
1917112 0
1917120 0
1917133 48
1917168 0
1917283 0
1917325 0
1917421 0
1917661 0
1917766 0
1917937 0
1918021 0
1918105 0
1918579 0
1918594 0
1918690 0
1918717 0
1918732 0
1918738 0
1918752 0
1918879 0
1918890 0
1918933 0
1919047 57
1919255 0
1919292 0
1919357 19
1919506 0
1919551 0
1919680 49
1919806 111
1919835 0
1919969 0
1920025 0
1920088 56
1920194 0
1920280 30
1920450 22
1920454 0
1920511 0
1920652 0
1920757 8
1920883 0
1920934 0
1920937 6
1921137 0
1921194 11
1921266 0
1921343 0
1921416 0
1921473 0
1921494 0
1921705 0
1921879 0
1921920 0
1921956 101
1922034 0
1922069 0
1922081 0
1922234 0
1922426 8
1922555 0
1922588 0
1922598 0
1922624 0
1922753 0
1922792 4
1922885 0
1922934 4
1922991 0
1923003 26
1923051 42
1923141 15
1923225 0
1923537 0
1923579 0
1923612 0
1923657 0
1923681 11
1923738 0
1923780 1
1923957 19
1924068 25
1924077 1
1924098 52
1924185 7
1924242 19
1924263 82
1924284 0
1924356 0
1924368 0
1924401 395
1924435 0
1924620 39
1924684 0
1924706 0
1924743 8
1924917 49
1924929 7
1925061 61
1925173 36
1925211 1
1925248 3
1925259 19
1925655 0
1925954 0
1926242 0
1926315 126
1926537 0
1926720 0
1927098 0
1927140 34
1927275 7
1927307 0
1927406 0
1927767 0
1927824 0
1928183 25
1928276 17
1928529 0
1928558 0
1928583 40
1928598 5
1928656 1
1928756 0
1928808 0
1928853 0
1929021 9
1929064 0
1929080 0
1929336 42
1929567 0
1929621 0
1929637 0
1929679 25
1929735 4
1930015 0
1930036 110
1930091 0
1930209 27
1930301 0
1930522 0
1930567 0
1930577 0
1930672 6
1930768 11
1930867 32
1930929 0
1931151 78
1931238 0
1931275 51
1931341 56
1931504 0
1931519 0
1931579 0
1931651 60
1931716 0
1931766 0
1931789 129
1931871 0
1932079 0
1932106 0
1932148 32
1932234 0
1932379 38
1932591 0
1932781 0
1932846 24
1932864 5
1932936 0
1932966 0
1933000 14
1933038 9
1933081 20
1933122 628
1933124 0
1933134 0
1933140 0
1933254 0
1933293 0
1933343 5
1933373 0
1933443 26
1933898 0
1933910 0
1934016 0
1934056 54
1934087 0
1934159 0
1934240 0
1934279 14
1934300 64
1934399 24
1934411 1
1934593 0
1934619 0
1934635 53
1934647 10
1934656 0
1934856 17
1934865 0
1934869 0
1934936 1
1935008 9
1935095 0
1935262 0
1935482 0
1935737 0
1935791 0
1935806 0
1935877 0
1935897 26
1936090 0
1936154 0
1936261 0
1936537 0
1936636 0
1936645 3
1936726 0
1936765 0
1936822 0
1936963 0
1937033 6
1937142 19
1937207 0
1937250 0
1937286 0
1937298 0
1937370 0
1937413 0
1937459 2
1937515 35
1937569 6
1937615 0
1937749 0
1937811 0
1937853 13
1937859 56
1938112 16
1938149 0
1938157 0
1938175 0
1938182 0
1938343 0
1938400 10
1938408 0
1938502 31
1938508 17
1938572 43
1938637 0
1938746 41
1938803 29
1938878 19
1938908 6
1938925 12
1939037 42
1939115 14
1939124 9
1939142 3
1939151 85
1939154 17
1939199 79
1939304 14
1939328 55
1939557 0
1939574 168
1939694 10
1939754 0
1939834 56
1939855 79
1939877 49
1939891 37
1940065 34
1940069 31
1940116 1
1940213 28
1940231 0
1940387 0
1940443 14
1940456 6
1940474 49
1940735 3
1940873 133
1940903 72
1940982 53
1941002 33
1941091 4
1941278 395
1941437 2
1941545 37
1941626 59
1941674 213
1941743 21
1941753 2
1941869 0
1941924 0
1941936 76
1941977 27
1942110 62
1942114 25
1942161 0
1942258 35
1942276 0
1942445 0
1942447 0
1942454 0
1942760 0
1942846 0
1942900 49
1943202 0
1943220 17
1943350 0
1943384 0
1943394 20
1943446 11
1943482 0
1943494 0
1943558 0
1943574 0
1943580 0
1943583 0
1943593 0
1943717 0
1943763 0
1943791 0
1943799 0
1943811 0
1943897 0
1943915 0
1943954 39
1943956 7
1943981 13
1943984 30
1944009 0
1944016 0
1944039 123
1944126 103
1944152 31
1944165 0
1944224 0
1944353 0
1944363 0
1944438 0
1944528 46
1944531 18
1944611 4
1944631 0
1944672 0
1944697 0
1944716 0
1944758 0
1944776 0
1944791 32
1944871 0
1944915 0
1944919 151
1944953 36
1944977 0
1944980 68
1945067 93
1945121 0
1945138 0
1945145 27
1945196 0
1945242 36
1945311 18
1945323 2
1945329 102
1945479 0
1945551 0
1945577 24
1945735 0
1945769 0
1945817 0
1945841 0
1945871 0
1946070 2
1946236 0
1946381 0
1946454 0
1946521 0
1946685 0
1946847 0
1946998 0
1947100 0
1947256 7
1947481 0
1947727 2
1947766 0
1947778 0
1947787 0
1947825 11
1947937 0
1948053 0
1948079 0
1948189 0
1948217 14
1948313 0
1948359 0
1948447 0
1948471 0
1948513 22
1948541 0
1948555 29
1948741 6
1948811 0
1948848 0
1949019 0
1949316 0
1949426 90
1949522 0
1949685 0
1949724 0
1949757 14
1949782 0
1949883 0
1949923 0
1949958 0
1950030 0
1950054 0
1950075 0
1950261 0
1950303 0
1950388 0
1950399 21
1950422 0
1950756 0
1950971 0
1951005 0
1951119 0
1951232 0
1951367 0
1951373 0
1951601 0
1951696 0
1951702 0
1951789 0
1952082 0
1952167 0
1953259 0
1953363 0
1953372 0
1953381 0
1953426 0
1953597 0
1953711 0
1954182 0
1954268 0
1954305 0
1954361 0
1954413 0
1954503 1
1954609 0
1954821 0
1955179 0
1955368 0
1955387 0
1955404 55
1955450 0
1955468 0
1955611 12
1955756 1
1955804 60
1955930 55
1956005 0
1956098 8
1956188 19
1956260 16
1956281 0
1956469 67
1956484 97
1956487 5
1956537 0
1956607 0
1956877 0
1956928 0
1957036 0
1957054 0
1957084 0
1957234 0
1957282 0
1957369 0
1957399 0
1957450 0
1957519 0
1957612 0
1957624 0
1957687 0
1957756 0
1957839 0
1957864 0
1957921 0
1958004 0
1958095 0
1958182 0
1958217 0
1958278 0
1958461 0
1958497 0
1958578 0
1958605 0
1958656 0
1958770 0
1958881 0
1958893 0
1958950 0
1958965 0
1958978 0
1959244 23
1959400 0
1959487 19
1959498 0
1959517 0
1959558 0
1959782 4
1959850 0
1960065 0
1960147 30
1960177 101
1960225 3
1960276 0
1960354 44
1960468 271
1960507 35
1960876 0
1960897 0
1961023 7
1961320 47
1961350 940
1961404 5
1961419 14
1961504 37
1961514 0
1961518 0
1961596 0
1961606 0
1961632 0
1961669 0
1961707 7
1961727 5
1961937 59
1962174 92
1962201 0
1962210 17
1962575 290
1962600 88
1962687 0
1962918 0
1963242 0
1963437 0
1963456 60
1963458 110
1963563 0
1963779 20
1963905 0
1963947 0
1963965 5
1963975 0
1963980 0
1963985 0
1963990 0
1964039 0
1964139 0
1964265 1
1964280 0
1964328 5
1964685 0
1964984 0
1965147 0
1965154 81
1965164 0
1965169 0
1965179 0
1965184 0
1965189 0
1965194 0
1965198 0
1965227 1
1965266 0
1965281 0
1965308 0
1965342 1
1965612 0
1965648 1
1965711 1
1965814 0
1965864 0
1966053 1
1966149 0
1966215 3
1966227 0
1966254 0
1966473 47
1966477 22
1966518 0
1966633 38
1966761 0
1966776 0
1967138 0
1967141 0
1967255 0
1967497 0
1967708 0
1967792 23
1967920 0
1968066 0
1968075 0
1968578 0
1968700 0
1969085 0
1969123 0
1969256 0
1969305 0
1969551 0
1969595 0
1970480 0
1970482 0
1970655 27
1970907 0
1970970 21
1971380 15
1972040 0
1972046 0
1972060 0
1972256 23
1972490 0
1972518 3
1972689 0
1972699 0
1972749 0
1972802 0
1972852 0
1973590 0
1973640 0
1973671 0
1973683 0
1973712 0
1973749 0
1973845 0
1973860 0
1974034 0
1974145 6
1974164 0
1974370 32
1974470 0
1974539 8
1974652 0
1974683 101
1975029 11
1975145 15
1975262 44
1975430 23
1975452 0
1975456 0
1975467 0
1975473 0
1975477 0
1975481 0
1975488 0
1975498 0
1975514 0
1975576 0
1975712 0
1975832 1
1975913 0
1976057 0
1976690 0
1976891 0
1976896 0
1976941 50
1977244 17
1977280 0
1977419 0
1977762 13
1977795 72
1977939 0
1978382 0
1978493 0
1978565 33
1979059 108
1979176 0
1979203 0
1979561 7
1979627 2
1979645 0
1979665 14
1979669 95
1979819 152
1979843 17
1979889 0
1979915 0
1979942 3
1980041 0
1980176 0
1980257 0
1980320 5
1980701 0
1980810 0
1980866 0
1980980 0
1982142 0
1982250 20
1982466 74
1982715 0
1982901 99
1982921 0
1983042 12
1983174 81
1983247 7
1983522 0
1983525 14
1984008 0
1984050 31
1984098 0
1984300 0
1984335 0
1984923 21
1984950 0
1985099 0
1985112 0
1985157 0
1985203 0
1985268 0
1985658 0
1986161 0
1986215 0
1986300 0
1986366 0
1986386 0
1986506 0
1986545 6
1986608 45
1986683 48
1986710 0
1986725 4
1986900 28
1987038 0
1987216 0
1987230 0
1987530 4
1987540 0
1987748 0
1987815 0
1987881 17
1987910 0
1988047 9
1988056 28
1988059 9
1988120 0
1988144 27
1988204 50
1988264 0
1988382 0
1988426 16
1988460 0
1988480 0
1988560 0
1988579 0
1989185 0
1989227 4
1989257 4
1989293 0
1989323 0
1989449 0
1989511 0
1989745 0
1989884 0
1989962 35
1989983 84
1990012 0
1990018 38
1990051 0
1990142 0
1990325 50
1990403 29
1990445 0
1990547 45
1990637 3
1990679 23
1990694 0
1990775 0
1990931 0
1990940 162
1990964 0
1991030 0
1991045 0
1991048 0
1991066 0
1991075 2
1991240 57
1991243 61
1991312 14
1991330 0
1991369 0
1991384 0
1991499 0
1991517 0
1991730 8
1991787 0
1991862 18
1991874 0
1992027 0
1992120 0
1992147 0
1992192 3
1992198 74
1992336 0
1992399 0
1992600 0
1992612 6
1992651 11
1992732 0
1992870 0
1992901 0
1992907 0
1992924 0
1992950 0
1992965 4
1993042 0
1993062 0
1993120 0
1993165 14
1993391 39
1993603 0
1993644 0
1993960 7
1993986 0
1993988 0
1994106 0
1994148 3
1994316 11
1994403 0
1994446 0
1994508 36
1994735 6
1995030 0
1995059 0
1995211 18
1995300 69
1995309 10
1995450 26
1995453 83
1995612 0
1995714 0
1995840 22
1995945 0
1996069 3
1996129 11
1996207 17
1996251 0
1996272 0
1996458 56
1996626 0
1996692 0
1996774 75
1996841 37
1996871 0
1996889 2
1996919 379
1996929 0
1996960 19
1997017 22
1997020 140
1997154 160
1997180 0
1997229 0
1997280 0
1997301 471
1997313 0
1997343 0
1997502 64
1997505 32
1997529 20
1997870 0
1997935 0
1997956 44
1997990 12
1998079 8
1998099 44
1998113 74
1998165 0
1998610 0
1998804 0
1998925 0
1999090 0
1999625 0
1999990 0
2000041 0
2000076 0
2000113 6
2000128 0
2000142 2
2000152 8
2000424 0
2000431 0
2000475 0
2000542 0
2000553 13
2000573 0
2000586 0
2000608 43
2000611 57
2000619 7
2000639 4
2000650 0
2000698 41
2000748 17
2000973 74
2001105 13
2001255 0
2001499 0
2001641 9
2001653 0
2001699 22
2001771 142
2001915 26
2001945 30
2002020 18
2002152 0
2002157 0
2002236 0
2002401 0
2002512 0
2002563 0
2002569 0
2002581 0
2002625 0
2002848 0
2002862 25
2002889 0
2002896 16
2003028 36
2003070 15
2003124 40
2003220 15
2003310 0
2003485 0
2003593 0
2003663 0
2004078 0
2004119 0
2004312 0
2004654 0
2004754 0
2004889 38
2004898 0
2005229 102
2005232 0
2005259 0
2005397 0
2005531 87
2005771 233
2005825 0
2005936 0
2006014 35
2006121 3
2006176 0
2006373 0
2006745 0
2006892 0
2006979 13
2006985 0
2007159 11
2007234 3
2007411 35
2007594 0
2007609 9
2007615 0
2007654 35
2007794 0
2007816 7
2008305 0
2008326 1
2008464 10
2008491 7
2008625 0
2008776 0
2008782 0
2008948 0
2009112 0
2009127 0
2009199 4
2009313 3
2009485 0
2009498 8
2009574 0
2009644 0
2009675 37
2009705 0
2009720 37
2009736 7
2009778 29
2009893 0
2009914 0
2010064 0
2010085 5
2010136 29
2010138 0
2010166 9
2010355 6
2010497 4
2010701 95
2010749 20
2011097 5
2011121 12
2011163 0
2011172 14
2011181 4
2011193 42
2011208 8
2011220 0
2011226 0
2011244 24
2011298 4
2011307 0
2011327 0
2011363 5
2011382 24
2011436 19
2011440 18
2011451 0
2011565 11
2011605 25
2011796 8
2011871 65
2011973 0
2012132 3
2012156 0
2012235 0
2012297 0
2012327 0
2012340 0
2012387 0
2012460 0
2012472 0
2012545 3
2012599 78
2012602 75
2012781 1
2012808 57
2012955 1
2012970 1
2013012 0
2013267 7
2013477 7
2013504 17
2013516 23
2013590 0
2013600 3
2013609 68
2013645 0
2013795 0
2013908 44
2013920 0
2013976 0
2014029 0
2014140 0
2014359 0
2014401 0
2014433 0
2014440 0
2014458 0
2014521 0
2014533 0
2014686 0
2014707 0
2014767 0
2015007 0
2015136 100
2015139 11
2015166 0
2015242 0
2015338 31
2015383 0
2015403 22
2015485 10
2015745 4
2015802 0
2015950 0
2016002 0
2016030 130
2016041 103
2016111 11
2016126 0
2016327 11
2016634 0
2016787 76
2017150 0
2017204 2
2017238 32
2017272 89
2017346 31
2017593 0
2017902 1
2018175 0
2018241 0
2018868 0
2019006 0
2019879 1
2019894 0
2020170 4
2020236 0
2020449 57
2020475 0
2020793 0
2020833 0
2020895 9
2021072 0
2021297 0
2021405 4
2021462 0
2021690 0
2022095 0
2022110 0
2022327 0
2022344 0
2022614 0
2022701 9
2022838 0
2023176 0
2023238 0
2023547 0
2023610 0
2023756 9
2024009 0
2024107 0
2024215 0
2024444 0
2024476 0
2024491 0
2024539 0
2024576 5
2024782 14
2024795 52
2024801 5
2024956 36
2025027 0
2025038 0
2025163 0
2025202 2
2025220 0
2025280 0
2025283 0
2025313 0
2025331 3
2025502 0
2025870 0
2026087 8
2026142 0
2026184 0
2026240 4
2026369 70
2026376 0
2026800 26
2026884 104
2027066 3
2027222 0
2027267 0
2027288 203
2027313 106
2027319 128
2027333 35
2027349 37
2027373 0
2027419 0
2027455 13
2027467 0
2027514 0
2027775 0
2027889 46
2028107 11
2028424 37
2028477 65
2028561 17
2029279 0
2029285 0
2029490 0
2029602 0
2029661 0
2029727 0
2029736 0
2029856 0
2029880 0
2029976 0
2030003 0
2030063 0
2030192 0
2030285 0
2030312 0
2030807 0
2031131 44
2031239 71
2031293 0
2031317 0
2031324 0
2031345 0
2031352 0
2031386 2
2031414 53
2031472 27
2031642 2
2031646 0
2032075 0
2032211 0
2032395 0
2032427 4
2032460 0
2032553 1
2032883 0
2032925 0
2033066 0
2033270 0
2033282 0
2033427 0
2033503 72
2033557 0
2033636 0
2033806 25
2034041 0
2034141 0
2034388 0
2034467 0
2035655 7
2035893 10
2035905 2
2035927 0
2035997 0
2036307 0
2036385 0
2036409 1
2036577 5
2036643 3
2036649 25
2037062 39
2037070 0
2037140 1
2037179 4
2037252 20
2037285 0
2037387 0
2037409 0
2037444 0
2037482 0
2037534 0
2037578 0
2037615 0
2037636 1
2037654 3
2037705 7
2037719 0
2037816 0
2037831 0
2037882 7
2037901 0
2038104 0
2038118 0
2038140 0
2038167 2
2038176 3
2038305 8
2038308 8
2038338 4
2038368 0
2038446 9
2038527 0
2038611 0
2038647 0
2038686 0
2038692 8
2038719 20
2038725 0
2038911 0
2038956 0
2038974 4
2038980 3
2039067 3
2039103 2
2039124 0
2039232 0
2039277 0
2039373 0
2039376 11
2039472 0
2039502 0
2039573 0
2039682 0
2039697 1
2039733 0
2039763 3
2039781 0
2039867 0
2040087 7
2040129 6
2040144 31
2040243 0
2040288 0
2040528 0
2040702 0
2040766 102
2041057 9
2041090 0
2041183 54
2041229 0
2041243 0
2041447 50
2041471 23
2041502 0
2041549 0
2041606 24
2041723 19
2041810 0
2041930 0
2042008 0
2042075 10
2042295 0
2042357 0
2042381 0
2042453 20
2042509 0
2042556 0
2042568 0
2042585 47
2042603 0
2042789 27
2042873 0
2042876 0
2043218 0
2043254 25
2043556 28
2043752 34
2043854 22
2043903 0
2044065 0
2044101 0
2044109 0
2044209 0
2044364 0
2044634 0
2044742 1
2044964 111
2045078 0
2045274 0
2045313 0
2045396 1
2045663 8
2045678 0
2045851 0
2045886 0
2046235 0
2046307 5
2046331 0
2046568 0
2046781 6
2046896 0
2046955 3
2047043 13
2047051 0
2047205 0
2047432 0
2047495 8
2047598 0
2047606 0
2047636 0
2047652 0
2047688 0
2047691 0
2047898 0
2047904 0
2047917 24
2047950 0
2048000 0
2048026 0
2048300 5
2048354 36
2048546 0
2048550 9
2048601 0
2048619 0
2048624 0
2048635 0
2048649 0
2048669 29
2048719 4
2048803 18
2048852 65
2048858 7
2049066 29
2049138 0
2049178 13
2049206 61
2049212 0
2049357 0
2049510 0
2049537 0
2049631 37
2049649 54
2049711 0
2049910 3
2050152 0
2050180 165
2050240 40
2050351 11
2050479 13
2050482 6
2050499 0
2050536 0
2050592 60
2050598 0
2050837 24
2050983 24
2051055 82
2051169 0
2051322 0
2051445 0
2051475 0
2051482 0
2051491 0
2051545 0
2051570 0
2051836 0
2051887 0
2051908 20
2052115 55
2052199 45
2052205 13
2052397 10
2052582 0
2052593 78
2052681 0
2052713 0
2052757 37
2052810 0
2052869 0
2052923 208
2052959 0
2053193 0
2053205 55
2053256 0
2053328 0
2053409 0
2053472 13
2053538 0
2053595 0
2053631 0
2053658 0
2053667 116
2053670 0
2053679 0
2053700 0
2053763 58
2053811 0
2053865 26
2053877 0
2053907 89
2053922 0
2053964 0
2053970 0
2054057 15
2054075 0
2054108 0
2054213 0
2054302 0
2054375 0
2054464 0
2054640 0
2054673 1
2054690 0
2054715 0
2054800 13
2054916 25
2055015 0
2055090 0
2055139 36
2055222 0
2055225 0
2055255 19
2055423 3
2055504 24
2055537 0
2055665 0
2055671 86
2055704 36
2055726 0
2055767 0
2055794 0
2055875 21
2055944 0
2056225 0
2056361 51
2056400 0
2056418 45
2056795 0
2056843 0
2056915 43
2056981 0
2057008 0
2057029 0
2057050 0
2057071 60
2057161 0
2057167 0
2057206 0
2057215 103
2057221 2
2057224 41
2057266 12
2057311 29
2057380 89
2057392 0
2057404 0
2057473 4
2057506 20
2057536 0
2057562 0
2057656 0
2057693 0
2057743 0
2057791 0
2057821 0
2057860 18
2057935 0
2057995 0
2058030 0
2058086 0
2058092 23
2058267 0
2058298 0
2058316 43
2058393 45
2058496 0
2058602 0
2058634 0
2058706 0
2058762 0
2058854 3
2059007 6
2059193 0
2059202 0
2059295 0
2059616 0
2059631 0
2059709 4
2059775 0
2060317 38
2060474 69
2060486 0
2061045 0
2061127 0
2061291 28
2061329 0
2061527 168
2061540 0
2061568 0
2061603 0
2061711 4
2061907 0
2061916 0
2062051 0
2062105 36
2062162 32
2062209 0
2062211 63
2062265 0
2062291 23
2062374 4
2062498 19
2062522 0
2062561 37
2062753 10
2062885 20
2062913 0
2062936 0
2062963 0
2063003 97
2063032 76
2063054 0
2063114 0
2063217 1
2063328 0
2063367 12
2063464 0
2063605 0
2063635 0
2063670 0
2063729 0
2063775 0
2063895 80
2064084 16
2064110 0
2064198 0
2064276 0
2064315 28
2064333 0
2064357 0
2064387 0
2064466 0
2064521 0
2064653 0
2064684 0
2064702 0
2064906 0
2064909 16
2064951 0
2064993 0
2065354 0
2065431 0
2065573 0
2065849 0
2065876 0
2066215 42
2066291 0
2066303 32
2066545 0
2066551 14
2066560 0
2066646 0
2066776 0
2066842 0
2067028 0
2067079 20
2067148 0
2067220 0
2067253 122
2067364 1
2067430 0
2067475 0
2067708 0
2067776 0
2067974 0
2067996 0
2068245 0
2068292 0
2068422 0
2068520 3
2068542 82
2068609 0
2068648 0
2068669 0
2068677 0
2068712 0
2068715 0
2068721 0
2068825 0
2068920 22
2068986 0
2069044 0
2069106 0
2069121 0
2069124 61
2069280 33
2069361 38
2069391 0
2069450 0
2069490 9
2069574 0
2069717 0
2070088 0
2070115 0
2070148 0
2070169 0
2070295 0
2070313 0
2070328 0
2070400 3
2070406 58
2070412 16
2070562 23
2070564 0
2070897 0
2071130 0
2071220 16
2071325 0
2071376 33
2071412 0
2071627 0
2071634 0
2071640 0
2071787 0
2071816 1
2071820 43
2072041 0
2072130 0
2072217 0
2072286 0
2072302 0
2072358 0
2072448 0
2072550 3
2072553 0
2072577 0
2072669 0
2072731 0
2072760 1
2072813 0
2072829 46
2072922 3
2073159 0
2073213 2
2073231 41
2073252 25
2073302 0
2073308 0
2073313 0
2073320 0
2073322 0
2073417 0
2073443 0
2073481 0
2073509 0
2073539 60
2073659 24
2073773 18
2073930 53
2073944 7
2074127 22
2074214 0
2074341 0
2074358 0
2074364 0
2074376 0
2074391 0
2074657 0
2074687 0
2074927 0
2074974 0
2075032 28
2075062 0
2075212 0
2075577 0
2075669 0
2075688 48
2075829 0
2076108 0
2076258 0
2076270 0
2076330 56
2076427 0
2076516 134
2076533 0
2076576 0
2076877 0
2076931 0
2076976 0
2077102 0
2077382 0
2077384 0
2077398 14
2077401 24
2077512 26
2077703 7
2077733 54
2077736 0
2078024 599
2078036 87
2078057 56
2078099 0
2078270 5
2078363 0
2078384 0
2078393 0
2078486 3
2078490 2
2078722 18
2078929 16
2079187 50
2079357 0
2079466 40
2079574 0
2079598 2
2079773 0
2079892 0
2079961 0
2079991 0
2080081 0
2080173 2
2080289 2
2080392 0
2080479 0
2080512 46
2080533 33
2080632 0
2080755 95
2080845 0
2080904 0
2080920 22
2080923 0
2080955 3
2080977 0
2081169 0
2081339 0
2081478 4
2081504 4
2081514 0
2081543 0
2081551 0
2081567 0
2081638 0
2081692 0
2081710 10
2081806 14
2081834 0
2081920 0
2082040 81
2082058 0
2082134 0
2082153 32
2082171 0
2082285 62
2082294 0
2082399 70
2082504 2
2082655 0
2082744 0
2082747 0
2082872 46
2082912 8
2083046 49
2083159 75
2083242 0
2083269 164
2083306 95
2083389 0
2083408 225
2083414 18
2083543 18
2083576 6
2083779 204
2083881 53
2084022 4
2084043 160
2084163 18
2084487 144
2084778 0
2084858 152
2085025 0
2085063 54
2085096 1
2085125 57
2085185 59
2085225 0
2085246 0
2085285 0
2085352 33
2085486 16
2085703 14
2085743 33
2085752 0
2085888 35
2086225 0
2086262 5
2086482 0
2086614 10
2086660 0
2086722 0
2086788 5
2086820 0
2086885 0
2087053 0
2087128 13
2087161 27
2087185 7474
2087416 0
2087428 0
2087554 0
2087827 0
2087856 0
2087912 0
2087970 13
2088066 0
2088090 20
2088525 14
2088651 0
2088830 0
2088865 0
2088899 0
2088997 0
2089032 17
2089078 0
2089243 0
2089439 0
2089459 0
2089685 0
2089770 13
2089815 0
2089835 0
2089854 0
2089860 7
2090013 58
2090065 0
2090122 48
2090211 1
2090229 0
2090461 0
2090622 0
2090776 0
2090845 0
2090851 0
2090893 0
2090980 4
2091162 24
2091164 0
2091168 0
2091336 0
2091570 2
2091588 0
2091828 0
2091869 0
2092055 0
2092061 25
2092152 0
2092218 0
2092257 0
2092314 0
2092341 5
2092359 0
2092620 2
2092761 1
2092862 0
2092970 0
2093122 0
2093340 11
2093604 34
2093641 0
2093686 0
2093939 0
2094072 0
2094479 0
2094671 0
2094797 0
2094816 0
2094824 0
2094830 11
2094952 0
2095259 0
2095291 0
2095369 0
2096131 0
2096302 0
2096378 0
2096883 0
2097159 0
2097197 0
2097234 0
2097273 0
2097339 0
2097507 20
2097663 0
2097888 0
2097894 0
2097914 47
2097926 0
2097951 0
2098149 18
2098242 98
2098320 0
2098422 0
2098428 0
2098499 0
2098704 0
2098728 0
2098771 9
2098774 0
2098813 0
2098848 25
2098910 8
2099087 39
2099251 0
2099287 14
2099320 28
2099476 27
2099515 0
2099518 38
2099572 84
2099765 3
2099806 0
2099815 69
2099854 12
2100103 0
2100253 0
2100367 41
2100433 0
2100496 0
2100544 0
2100556 0
2100559 0
2100567 0
2100594 0
2100609 0
2100618 0
2100757 0
2100841 0
2100871 35
2101044 0
2101056 0
2101065 0
2101076 0
2101123 0
2101153 58
2101248 0
2101443 0
2101943 0
2102256 94
2102620 0
2102681 0
2102707 0
2102755 0
2102773 0
2102786 0
2102810 0
2102913 0
2103068 0
2103296 5
2103305 23
2103365 0
2103419 0
2103428 0
2103605 10
2103638 11
2103865 0
2104156 50
2104790 0
2105033 0
2105194 0
2105204 71
2105378 0
2105433 0
2105537 0
2105591 0
2105647 83
2105855 0
2105861 0
2106038 0
2106041 21
2106197 0
2106353 0
2106493 34
2106538 5
2106547 0
2106556 51
2106682 18
2106730 121
2106766 49
2106879 0
2106944 0
2107098 0
2107210 0
2107425 0
2107494 39
2107542 2
2107750 0
2107842 0
2107884 0
2107976 0
2108120 0
2108441 0
2108582 0
2108798 0
2108924 0
2108934 0
2108949 0
2108957 0
2108961 0
2108973 0
2109129 15
2109180 18
2109192 0
2109279 0
2109517 0
2109576 18
2109811 0
2109825 40
2109920 0
2110195 0
2110231 0
2110282 0
2110444 0
2110528 0
2110639 0
2110714 0
2111121 0
2111252 0
2111374 0
2111380 18
2111511 0
2111634 0
2111771 0
2111946 0
2112211 0
2112732 0
2112776 9
2112793 0
2112806 0
2112873 0
2112951 0
2112966 0
2113017 0
2113143 0
2113395 0
2113788 0
2113835 0
2113916 0
2113996 0
2114144 0
2114153 21
2114201 16
2114483 0
2114585 23
2114609 20
2114747 0
2114795 42
2114957 0
2115051 0
2115105 655
2115470 32
2115478 54
2115518 0
2115536 69
2115651 0
2115663 39
2115773 57
2115791 0
2115984 0
2115992 0
2116060 0
2116071 0
2116098 0
2116129 0
2116180 0
2116213 56
2116267 0
2116275 0
2116309 0
2116315 0
2116369 16
2116393 34
2116504 0
2116537 0
2116540 4
2116546 0
2116558 0
2116747 0
2116855 0
2116864 73
2116942 0
2116972 1102
2117221 3
2117272 0
2117338 0
2117356 0
2117368 0
2117428 33
2117453 0
2117497 0
2117656 0
2117865 0
2118115 0
2118186 0
2118363 0
2118399 0
2118425 0
2118470 0
2118537 0
2118579 0
2118624 0
2118663 0
2118780 0
2118795 0
2118860 31
2119040 0
2119106 0
2119125 0
2119182 0
2119226 0
2119370 72
2119706 0
2119786 15
2119823 0
2119826 0
2119880 0
2119892 0
2119945 0
2120016 3
2120115 0
2120121 30
2120166 0
2120340 0
2120481 0
2120537 0
2120671 14
2120673 0
2120731 0
2120780 38
2120835 0
2120897 27
2121138 0
2121143 0
2121158 0
2121273 0
2121333 44
2121587 13
2121718 0
2121779 0
2121797 96
2121826 4
2121890 0
2121905 0
2121933 33
2121942 34
2121948 0
2122035 12
2122075 0
2122086 0
2122176 48
2122413 0
2122635 60
2122647 0
2122776 23
2122902 29
2122953 43
2122974 0
2123070 0
2123109 0
2123165 2
2123240 0
2123246 0
2123261 0
2123336 13
2123345 11
2123474 15
2123486 0
2123561 0
2123621 0
2123639 0
2123654 70
2123762 0
2124044 0
2124053 0
2124140 118
2124335 3
2124494 0
2124512 0
2124604 2
2124658 39
2124687 0
2124696 0
2124787 0
2124880 66
2124958 0
2125018 0
2125036 0
2125078 0
2125214 0
2125710 0
2126038 0
2126114 0
2126258 0
2126300 3
2126399 27
2126434 0
2126643 0
2126801 0
2126808 9
2127035 0
2127081 0
2127217 0
2127310 0
2127367 33
2127466 0
2127481 1
2127490 0
2127499 32
2127501 37
2127586 0
2127667 0
2127691 0
2127735 0
2127783 0
2127963 19
2127969 0
2128081 0
2128131 0
2128236 0
2128248 0
2128329 0
2128452 39
2128536 0
2128663 0
2128695 21
2128713 56
2128752 0
2128812 0
2129027 0
2129238 0
2129325 0
2129464 0
2129502 0
2129593 0
2129608 35
2129659 0
2129791 0
2129881 24
2129952 0
2129962 14
2130013 0
2130058 0
2130091 0
2130288 0
2130358 0
2130406 0
2130469 0
2130502 0
2130574 0
2130706 0
2130726 0
2130754 0
2130929 48
2130999 0
2131170 0
2131242 0
2131251 0
2131521 0
2131534 0
2131662 0
2131694 0
2131716 0
2131827 0
2131863 0
2132025 0
2132355 0
2132388 0
2132400 86
2132451 3
2132490 26
2132502 27
2132804 0
2132816 0
2132830 0
2133106 0
2133112 13
2133255 0
2133423 0
2133517 0
2133663 0
2133711 13
2133759 6
2133806 0
2133939 0
2133947 7
2133950 14
2133999 0
2134073 1
2134145 4
2134157 0
2134169 0
2134187 0
2134223 0
2134292 0
2134319 0
2134352 0
2134425 0
2134476 0
2134701 0
2134737 0
2134890 12
2134929 8
2135019 41
2135106 0
2135148 48
2135193 0
2135232 0
2135390 0
2135394 0
2136101 4
2136431 9
2136890 0
2137013 34
2137019 0
2137184 0
2137364 0
2137421 0
2137540 0
2137564 32
2138049 0
2138070 2
2138093 0
2138121 36
2138199 12
2138349 0
2138367 5
2138415 0
2138485 0
2138520 0
2138622 0
2138647 0
2138664 35
2138700 0
2138820 0
2138891 0
2138916 15
2138985 0
2138997 0
2139032 0
2139057 6
2139087 0
2139157 0
2139192 0
2139366 0
2139384 0
2139692 6
2139725 15
2139757 51
2139881 0
2139905 0
2139914 37
2139995 0
2140055 0
2140112 0
2140367 0
2140379 0
2140448 6
2140465 0
2140697 15
2140706 12
2140745 4
2140754 0
2140763 0
2140836 51
2140856 0
2140889 14
2141009 6
2141081 21
2141240 0
2141270 0
2141315 51
2141348 16
2141355 0
2141568 85
2141581 4
2141623 0
2141636 2
2141650 0
2141743 6
2141776 0
2141785 0
2141869 0
2141905 10
2141964 12
2142022 0
2142052 0
2142103 0
2142112 0
2142163 0
2142210 3
2142323 0
2142459 21
2142504 0
2142579 0
2142777 0
2142833 34
2142866 82
2142872 111
2142956 0
2143007 63
2143010 0
2143021 0
2143057 0
2143079 0
2143141 0
2143190 36
2143200 0
2143216 0
2143239 0
2143251 0
2143286 0
2143289 0
2143299 0
2143326 0
2143385 0
2143667 0
2143748 0
2143782 0
2143793 1
2143957 0
2143963 0
2144157 0
2144445 30
2144555 0
2144595 31
2144893 0
2144904 0
2145037 0
2145169 0
2145229 1
2145388 13
2145498 5
2145510 0
2145840 0
2145968 0
2146058 1
2146160 0
2146252 0
2146522 0
2146529 0
2146918 0
2146936 0
2146966 51
2147032 1
2147098 0
2147101 0
2147209 0
2147233 0
2147404 5
2147857 0
2147980 19
2148092 0
2148101 38
2148410 1
2148548 0
2148554 0
2148736 19
2148845 1
2148956 0
2149109 0
2149309 0
2149316 33
2149675 0
2149746 0
2149964 0
2150098 0
2150115 2
2150167 15
2150257 0
2150395 0
2150431 0
2150485 0
2150672 9
2150931 0
2150934 0
2151105 25
2151192 1
2151375 23
2151399 1
2151429 0
2151633 3
2151687 0
2151789 0
2151837 0
2151909 0
2151945 0
2151975 0
2151987 0
2152002 0
2152041 14
2152239 0
2152275 0
2152293 0
2152356 76
2152428 53
2152500 119
2152545 0
2152723 149
2152740 94
2152761 0
2152998 0
2153022 0
2153119 0
2153131 19
2153157 0
2153210 0
2153216 0
2153220 0
2153306 92
2153342 91
2153393 0
2153555 0
2153582 92
2153732 0
2153871 0
2154264 9
2154297 36
2154378 150
2154423 0
2154570 0
2154676 3
2154735 72
2154940 18
2154950 0
2155012 27
2155046 0
2155052 14
2155073 0
2155078 0
2155085 0
2155088 0
2155149 0
2155201 0
2155244 0
2155303 7
2155361 45
2155488 224
2155490 1
2155501 4
2155518 19
2155666 16
2155747 33
2155873 16
2155885 0
2155921 0
2156050 76
2156071 7
2156158 55
2156272 2
2156280 0
2156374 213
2156440 0
2156494 21
2156502 0
2156548 0
2156564 11
2156603 0
2156617 7
2156849 48
2157018 7
2157041 0
2157251 0
2157260 0
2157290 17
2157366 0
2157383 0
2157446 189
2157573 0
2157652 0
2157784 0
2157925 0
2158000 127
2158047 25
2158390 30
2158753 0
2158774 43
2158908 27
2158956 0
2158986 0
2159223 3
2159235 2
2159310 0
2159553 0
2159658 0
2159670 27
2159763 0
2159892 51
2160111 0
2160147 0
2160269 0
2160347 0
2160352 0
2160362 0
2160367 0
2160380 0
2160627 0
2160645 0
2160726 0
2160872 0
2161216 22
2161438 1
2161501 0
2161588 0
2161606 0
2161716 3
2161926 0
2162019 0
2162226 0
2162604 0
2162694 2
2162709 0
2162981 60
2162988 0
2162998 14
2163007 8
2163084 14
2163096 26
2163156 0
2163256 0
2163413 0
2163530 0
2163617 0
2163644 0
2163671 0
2163728 0
2163893 0
2164120 0
2164136 0
2164151 0
2164181 0
2164206 0
2164274 0
2164345 29
2164464 0
2164597 0
2164713 0
2164827 80
2165293 0
2165372 20
2165441 170
2165762 0
2165793 13
2165840 0
2165932 0
2165968 0
2166482 0
2166497 0
2166653 0
2166743 0
2166806 0
2166836 0
2166853 0
2167088 0
2167099 0
2167142 0
2167224 0
2167262 0
2167292 1
2167307 0
2167310 0
2167364 0
2167382 16
2167386 0
2167390 1
2167394 95
2167473 0
2167491 0
2167620 0
2167749 0
2167973 0
2168010 0
2168075 4
2168152 75
2168202 0
2168339 75
2168341 23
2168436 0
2168591 4
2168851 0
2169008 47
2169137 0
2169158 0
2169189 94
2169221 0
2169343 0
2169363 0
2169389 0
2169404 0
2169462 0
2169563 0
2169571 0
2169609 0
2169644 48
2169705 0
2169711 8
2169785 42
2169806 0
2169870 7
2169894 0
2169912 44
2170094 4
2170098 38
2170178 0
2170405 30
2170539 0
2170704 0
2170788 731
2170824 32
2170907 51
2170922 4
2171034 18
2171082 48
2171128 0
2171143 0
2171171 0
2171182 0
2171225 13
2171381 31
2171449 19
2171461 58
2171572 0
2171656 0
2171830 100
2171842 74
2171911 0
2171929 0
2171941 0
2171953 0
2171977 0
2171989 0
2172010 11
2172049 0
2172070 102
2172091 0
2172162 12
2172455 0
2172471 46
2172533 0
2172584 0
2172593 0
2172618 30
2172685 14
2172689 23
2172719 25
2173046 0
2173089 18
2173131 83
2173292 0
2173335 0
2173422 0
2173449 0
2173464 11
2173506 5
2173594 0
2173619 0
2173794 0
2173875 0
2173880 15
2173995 0
2174061 0
2174063 168
2174071 0
2174106 23
2174172 0
2174200 0
2174252 46
2174255 41
2174327 0
2174342 0
2174579 3
2174591 72
2174660 0
2174690 0
2174910 0
2174940 13
2174982 24
2175036 0
2175054 0
2175060 0
2175076 0
2175265 6
2175301 0
2175382 0
2175481 0
2175589 0
2175730 0
2175754 0
2175784 0
2175877 23
2175880 60
2175901 0
2176100 0
2176204 0
2176243 61
2176307 0
2176321 15
2176486 150
2176603 30
2176711 0
2176900 15
2176918 2
2176945 0
2177065 0
2177278 0
2177317 0
2177347 0
2177465 0
2177478 3
2177518 0
2177527 29
2177554 111
2177649 59
2177746 48
2177902 17
2177969 0
2178076 24
2178099 0
2178407 1
2178609 0
2178940 2
2178942 2
2179068 0
2179086 0
2179094 0
2179110 56
2179139 0
2179428 0
2179451 0
2179592 6
2179598 2
2179688 32
2179690 0
2179743 0
2179749 9
2179751 0
2179791 50
2179803 0
2179872 0
2179891 0
2179901 0
2179973 0
2180059 0
2180084 0
2180117 0
2180315 0
2180371 0
2180384 0
2180396 0
2180412 0
2180707 0
2180893 0
2180925 10
2181168 18
2181170 0
2181313 0
2181333 25
2181370 0
2181419 0
2181469 0
2181499 0
2181651 0
2181669 119
2181773 12
2181778 5
2181835 27
2181849 0
2181906 0
2182008 0
2182044 0
2182056 9
2182323 21
2182656 36
2182689 0
2182749 0
2182812 0
2182923 0
2183031 0
2183050 35
2183052 0
2183104 0
2183143 14
2183164 7
2183775 15
2183781 0
2183811 0
2183863 0
2184009 0
2184066 13
2184114 16
2184127 0
2184165 18
2184228 0
2184234 0
2184245 0
2184273 0
2184275 0
2184318 0
2184324 21
2184417 0
2184426 46
2184438 17
2184450 35
2184543 0
2184558 48
2184590 0
2184600 33
2184627 0
2184660 0
2184679 0
2184815 0
2184821 0
2184861 0
2184914 0
2184971 0
2185060 0
2185100 35
2185106 51
2185257 0
2185302 20
2185375 0
2185381 0
2185401 0
2185407 0
2185704 60
2185779 0
2185791 0
2185947 0
2185974 2
2186227 0
2186301 0
2186313 29
2186331 31
2186376 0
2186516 0
2186530 0
2186545 0
2186599 0
2186626 0
2186722 1
2186737 8
2186797 0
2186848 0
2187169 0
2187286 0
2187298 59
2187400 16
2187678 0
2187971 82
2188091 36
2188487 9
2188567 77
2188569 0
2188899 1
2189163 0
2189181 0
2189196 0
2189213 9
2189242 0
2189257 1
2189304 62
2189310 95
2189316 78
2189328 0
2189414 72
2189446 67
2189534 66
2189639 0
2189708 0
2189789 0
2189917 0
2190093 0
2190106 0
2190114 18
2190364 0
2190451 0
2190578 0
2190592 0
2190607 43
2190678 0
2190774 34
2190848 43
2190862 0
2191124 0
2191279 59
2191282 0
2191351 0
2191411 0
2191456 0
2191630 0
2191720 0
2191729 0
2191744 133
2191801 0
2191876 0
2191882 0
2191963 0
2191971 0
2191987 0
2192027 0
2192044 0
2192134 8
2192313 0
2192513 0
2192564 32
2192778 23
2192913 0
2193066 0
2193219 0
2193240 0
2193294 0
2193327 0
2193385 11
2193435 0
2193828 3
2193831 0
2193843 0
2194230 0
2194409 0
2194453 6
2194604 9
2194624 0
2194711 0
2194767 0
2195118 0
2195132 28
2195330 0
2195342 3
2195501 12
2195738 0
2195772 0
2195861 0
2196416 0
2196596 186
2196744 0
2196794 0
2196872 0
2196894 13
2197320 0
2197715 0
2198115 26
2198360 14
2198421 7
2198474 0
2198532 0
2198569 0
2198885 0
2199108 0
2199275 17
2199414 0
2199661 52
2200309 0
2200313 0
2200604 0
2200811 0
2200965 9
2201031 0
2201040 40
2201204 1
2201206 0
2201532 0
2201742 0
2201988 0
2201996 0
2202164 16
2202199 0
2202249 0
2202286 45
2202348 1
2202444 0
2202651 0
2202672 0
2202692 0
2202716 0
2202722 0
2202953 0
2202992 0
2203217 11
2203465 0
2203586 0
2203613 3
2203802 6
2203852 0
2203987 0
2204008 0
2204029 27
2204213 0
2204219 0
2204237 0
2204376 0
2204463 22
2204493 0
2204520 0
2204565 1
2204577 0
2204610 0
2204625 0
2204853 19
2204898 0
2204905 0
2204909 9
2204976 0
2205043 19
2205219 107
2205249 0
2205258 0
2205375 0
2205504 0
2205567 0
2205795 0
2205806 18
2205923 0
2206077 0
2206350 0
2206620 0
2206763 0
2206820 0
2207054 0
2207198 0
2207216 0
2207372 0
2207630 2
2207664 0
2207898 0
2208258 21
2208271 0
2208276 0
2208281 0
2208287 0
2208309 0
2208318 8
2208483 9
2209011 6
2209207 8
2209211 117
2209281 20
2209341 28
2209359 73
2209517 81
2209628 0
2209684 0
2209816 0
2209930 3
2209972 44
2210132 155
2210143 0
2210278 35
2210281 5
2210413 0
2210551 7
2210674 48
2210812 0
2210818 0
2210830 14
2210926 8
2211088 4
2211172 20
2211193 21
2211199 20
2211499 0
2211520 29
2211535 62
2211745 96
2211754 0
2211822 52
2211939 0
2211969 0
2212095 26
2212155 93
2212368 80
2212494 4
2212665 8
2212947 4
2212973 0
2213115 0
2213136 0
2213164 0
2213178 0
2213224 0
2213241 0
2213333 0
2213416 35
2213461 62
2213485 0
2213536 0
2213646 54
2213674 11
2213697 0
2213801 0
2213917 0
2213938 126
2214023 15
2214187 128
2214293 0
2214625 9
2214670 0
2214709 5
2214754 0
2214764 0
2214772 0
2214782 0
2214893 1
2214916 32
2214959 0
2215012 88
2215026 3
2215032 9
2215040 0
2215094 0
2215173 0
2215224 18
2215392 0
2215431 66
2215488 19
2215588 0
2215602 1
2215752 0
2215800 2
2215834 5
2215843 3
2215898 0
2215904 11
2215915 27
2215947 121
2216006 0
2216135 1
2216230 105
2216242 0
2216246 219
2216295 0
2216305 138
2216401 0
2216516 0
2216534 25
2216581 8
2216600 0
2216738 0
2216830 0
2216870 0
2217011 0
2217044 0
2217094 0
2217274 0
2217290 0
2217305 0
2217326 19
2217332 3
2217462 0
2217570 0
2217646 0
2217726 0
2217811 0
2217820 72
2217897 0
2218162 19
2218372 12
2218456 0
2218605 0
2219077 16
2219136 0
2219281 5
2219356 0
2219455 7
2219458 13
2219482 71
2219535 0
2219626 30
2219822 16
2219920 0
2219935 0
2219950 0
2219956 0
2219968 1
2219983 0
2220028 0
2220276 0
2220336 0
2220346 83
2220349 44
2220380 0
2220415 0
2220456 0
2220460 51
2220713 2
2220778 4
2221012 20
2221107 0
2221140 8
2221143 39
2221185 77
2221493 0
2221617 0
2221647 23
2221674 45
2221749 64
2221833 40
2221940 44
2222104 87
2222114 0
2222166 14
2222180 0
2222222 0
2222262 0
2222318 20
2222347 0
2222407 14
2222433 23
2222462 0
2222479 0
2222500 0
2222511 0
2222531 0
2222568 0
2222581 0
2222590 0
2222593 0
2222600 0
2222611 0
2222627 0
2222658 2
2222660 0
2222674 0
2222678 0
2222716 8
2222860 0
2223096 0
2223137 0
2223143 0
2223149 0
2223252 0
2223260 12
2223340 1
2223351 49
2223381 14
2223432 124
2223725 0
2223773 0
2224097 0
2224143 6
2224188 0
2224295 0
2224313 0
2224342 0
2224391 0
2224420 27
2224517 8
2224583 0
2224589 0
2224610 0
2224641 0
2224666 105
2224677 11
2224683 175
2224704 0
2224725 0
2224745 2
2224843 0
2224854 77
2224857 37
2224878 1
2224977 0
2225039 65
2225093 0
2225116 0
2225128 0
2225203 1
2225239 18
2225258 0
2225265 16
2225382 5
2225452 0
2225593 0
2225650 0
2225689 0
2225770 3
2225779 0
2225878 0
2226154 0
2226261 0
2226325 0
2226518 31
2226538 0
2226609 0
2226624 0
2226678 0
2226933 0
2227153 0
2227320 0
2227407 10
2227479 0
2227546 0
2227550 0
2227559 28
2227837 59
2227989 18
2228040 49
2228109 0
2228142 0
2228189 18
2228192 24
2228213 7
2228257 51
2228259 16
2228289 0
2228393 0
2228582 0
2228776 81
2228840 0
2228879 0
2228901 0
2228951 0
2229039 0
2229041 0
2229076 0
2229080 0
2229084 0
2229086 0
2229094 0
2229104 0
2229226 0
2229334 11
2229532 0
2229577 25
2229715 3
2229778 21
2229823 0
2229865 0
2229934 0
2229937 14
2229973 0
2229987 0
2230180 0
2230300 19
2230306 0
2230495 1
2230738 43
2230755 0
2230831 0
2230873 20
2230927 0
2230942 0
2231035 0
2231048 0
2231127 9
2231195 6
2231292 0
2231301 0
2231340 32
2231491 0
2231673 0
2231751 0
2231846 14
2231864 0
2232101 0
2232179 6
2232192 0
2232205 0
2232212 0
2232497 0
2232526 28
2232635 106
2232644 15
2232719 0
2232812 0
2232848 90
2232916 19
2232920 6
2233067 0
2233295 0
2233597 5
2233669 7
2233708 8
2234143 0
2234179 0
2234252 0
2234287 0
2234297 0
2234480 10
2234585 0
2234664 0
2234688 0
2234715 13
2235021 9
2235063 0
2235103 0
2235229 0
2235259 0
2235292 0
2235478 0
2235568 0
2235634 0
2235664 0
2235733 0
2235736 61
2235784 0
2235832 0
2235937 123
2235943 19
2235964 0
2236090 0
2236158 0
2236195 0
2236219 0
2236439 9
2236492 2
2236693 0
2236754 0
2236834 22
2236911 0
2236984 0
2237062 94
2237068 264
2237170 7
2237182 0
2237374 1
2237413 51
2237491 10
2237520 0
2237563 0
2237579 0
2237587 60
2237666 0
2237677 11
2237781 0
2237805 0
2237815 25
2237848 167
2237944 0
2237953 0
2237963 0
2237989 0
2238111 0
2238306 49
2238588 6
2238642 63
2238645 9
2238659 0
2238819 0
2238840 64
2238883 134
2239029 98
2239179 61
2239531 21
2239610 100
2239767 0
2240149 7
2240191 0
2240236 0
2240319 44
2240421 0
2240490 0
2240623 0
2240675 0
2240770 0
2240867 0
2240961 2
2241125 24
2241302 0
2241309 0
2241317 0
2241326 0
2241352 7
2241479 0
2241524 3
2241575 0
2241590 0
2241616 0
2241641 5
2241696 8
2241788 0
2242270 0
2242291 0
2242519 0
2242546 0
2242735 227
2242760 0
2243106 0
2243143 0
2243158 0
2243176 31
2243221 0
2243260 0
2243306 0
2243332 0
2243537 0
2243963 0
2243975 0
2244038 0
2244149 0
2244170 0
2244179 0
2244191 0
2244194 0
2244242 13
2244260 0
2244301 41
2244380 17
2244431 0
2244491 0
2244614 0
2244927 0
2244988 0
2245031 0
2245071 0
2245163 0
2245418 0
2245435 0
2245592 0
2245733 0
2245784 0
2245790 21
2245804 1
2245917 10
2246231 0
2246364 0
2246776 11
2246788 0
2246896 0
2246905 0
2247141 36
2247145 0
2247214 0
2247507 0
2247542 0
2247585 0
2247734 0
2247765 0
2247848 40
2247945 0
2248053 0
2248293 0
2248563 0
2248579 0
2248682 0
2248738 0
2248807 35
2248825 0
2249041 14
2249631 46
2249671 6
2249749 0
2249856 29
2249886 0
2249931 7
2249944 48
2250005 0
2250011 0
2250186 0
2250193 0
2250220 0
2250240 0
2250266 87
2250294 3
2250318 0
2250335 10
2250365 83
2250371 44
2250498 0
2250580 9
2250886 0
2251039 0
2251058 0
2251141 111
2251159 0
2251189 59
2251204 0
2251246 14
2251393 6
2251480 25
2251749 0
2251786 50
2251795 43
2251801 6
2252182 284
2252211 0
2252365 9
2252367 8
2252456 32
2252539 7
2252707 41
2252866 44
2252887 18
2252908 6
2253229 77
2253271 0
2253352 32
2253376 1
2253520 0
2253532 43
2253712 0
2253790 0
2253822 0
2254057 3
2254309 0
2254510 0
2254636 0
2254771 0
2254885 1
2254908 0
2255121 0
2255159 41
2255175 0
2255204 10
2255358 0
2255568 0
2255645 0
2255676 1
2255775 1
2255910 140
2256162 2
2256280 58
2256343 0
2256455 0
2256705 0
2256892 0
2257037 47
2257051 0
2257069 0
2257135 0
2257276 0
2257324 0
2257570 0
2257717 0
2257738 0
2257801 0
2257990 24
2258130 1
2258139 0
2258313 0
2258629 0
2258647 0
2258667 0
2258775 34
2258835 23
2258838 54
2259032 0
2259177 0
2259255 64
2259296 0
2259498 0
2259507 26
2259608 15
2259681 208
2259841 12
2259855 0
2259927 0
2259974 0
2260064 0
2260097 0
2260338 0
2260474 29
2260478 66
2260859 1
2261064 0
2261117 0
2261127 0
2261174 0
2261192 0
2261214 0
2261310 0
2261511 0
2261532 0
2261922 0
2261961 0
2262150 264
2262447 0
2262456 122
2262483 0
2262594 0
2262660 0
2262802 0
2262953 0
2262987 9
2263009 0
2263086 0
2263100 0
2263226 0
2263571 0
2263583 0
2263753 0
2263780 6
2263945 0
2264331 0
2264607 0
2264643 0
2264880 0
2265000 0
2265213 0
2265303 0
2265339 0
2265379 0
2265621 357
2265726 0
2265738 0
2265765 0
2265825 3
2265879 0
2265891 0
2265915 0
2266003 0
2266029 0
2266277 14
2266451 0
2266574 0
2266584 0
2266607 0
2266732 0
2266790 20
2267060 0
2267296 0
2267642 1
2267921 13
2267928 108
2267930 16
2267937 66
2267939 1
2268076 9
2268139 145
2268298 4
2268391 0
2268681 0
2268805 0
2268874 77
2268896 0
2268916 0
2268937 0
2268967 18
2268973 30
2269000 0
2269028 27
2269159 48
2269267 0
2269456 0
2269512 0
2269654 1
2269987 0
2270127 0
2270154 0
2270196 0
2270259 0
2270394 9
2270580 38
2270707 0
2270913 12
2270961 0
2271072 39
2271186 9
2271323 48
2271337 0
2271343 0
2271347 0
2271403 0
2271426 0
2271975 0
2272023 0
2272032 0
2272074 0
2272293 3
2272365 0
2272515 5
2272557 78
2272575 3
2272587 14
2272680 0
2272734 14
2272928 28
2272962 16
2272987 0
2273190 5
2273193 0
2273253 0
2273439 41
2273474 13
2273553 1
2273763 29
2273847 5
2273895 8
2273945 10
2273955 0
2274080 33
2274102 0
2274132 0
2274192 0
2274208 0
2274226 0
2274232 0
2274236 0
2274246 0
2274253 0
2274321 3
2274357 0
2274431 0
2274438 0
2274445 59
2274598 8
2274604 23
2274701 88
2274723 0
2274790 0
2274961 0
2274973 35
2274975 0
2275226 0
2275284 3
2275526 0
2275591 0
2275730 0
2276159 38
2276293 0
2276337 0
2276358 0
2276432 0
2276509 0
2276591 0
2276702 0
2276735 0
2276945 0
2276954 22
2277295 0
2277336 0
2277421 61
2277490 0
2277580 18
2277646 38
2277844 0
2277909 1
2277948 4
2277974 0
2278027 0
2278195 0
2278219 49
2278906 0
2278980 0
2279221 29
2279224 44
2279396 1
2279479 52
2279541 0
2279581 0
2279613 0
2279628 0
2279691 57
2279744 23
2279925 0
2280001 0
2280022 0
2280054 0
2280078 7
2280230 3
2280256 0
2280262 0
2280273 14
2280294 0
2280307 0
2280363 0
2280372 0
2280382 0
2280391 5
2280401 0
2280465 0
2280467 1
2280474 0
2280480 0
2280503 0
2280721 0
2280740 0
2281168 32
2281261 7
2281360 0
2281411 16
2281665 0
2281852 0
2281885 93
2281891 0
2282082 0
2282186 0
2282293 0
2282305 9
2282380 2
2282400 0
2282449 84
2282485 142
2282497 0
2282710 13
2282869 5
2282914 40
2282986 0
2283160 44
2283172 0
2283238 2
2283349 0
2283364 7
2283469 49
2283475 0
2283478 0
2283552 0
2283582 131
2283768 0
2283837 0
2283931 4
2284164 0
2284173 105
2284193 49
2284371 0
2284528 25
2284545 0
2284659 11
2284744 0
2284860 0
2285050 57
2285223 0
2285484 0
2285511 0
2285539 17
2285541 4
2285548 0
2285604 533
2285778 0
2285874 0
2286031 0
2286326 0
2286342 0
2286417 0
2286628 0
2286648 0
2286653 0
2286655 0
2286662 0
2287175 57
2287235 0
2287409 0
2287452 0
2287507 0
2287584 0
2287627 7
2287701 0
2287828 58
2287860 2
2287972 0
2287986 0
2288211 0
2288406 0
2288517 0
2288602 0
2288674 0
2288807 0
2288873 0
2288903 5
2288981 0
2289140 56
2289261 0
2289332 0
2289371 0
2289515 0
2289686 29
2289746 0
2289752 0
2289764 0
2289866 0
2289965 0
2289980 0
2290247 0
2290361 0
2290379 0
2290524 0
2290547 0
2290616 0
2290622 0
2290630 0
2290915 0
2290944 0
2290969 0
2290987 0
2291041 0
2291086 0
2291140 0
2291154 0
2291299 0
2291539 0
2291571 0
2291587 1
2291734 10
2291856 0
2291873 19
2292044 31
2292140 9
2292176 0
2292313 0
2292482 125
2292485 0
2292529 42
2292631 95
2292651 25
2292665 0
2292684 28
2292818 50
2292946 0
2293317 0
2293335 21
2293514 0
2293575 0
2293614 0
2293668 0
2293682 0
2293703 44
2293789 0
2293815 0
2293881 10
2293906 0
2294156 0
2294201 33
2294246 0
2294253 41
2294369 79
2294375 171
2294378 36
2294414 0
2294571 0
2294742 2
2294894 7
2294957 0
2294984 0
2295096 3
2295490 0
2295512 0
2295544 0
2295592 39
2295640 0
2295643 0
2295686 0
2295782 0
2295827 0
2295844 0
2295853 17
2296071 0
2296162 15
2296414 0
2296666 0
2296859 94
2296969 0
2297102 41
2297108 0
2297189 1
2297192 0
2297207 0
2297220 0
2297326 11
2297411 0
2297759 0
2297845 0
2297900 106
2297956 0
2298065 0
2298152 0
2298336 10
2298360 0
2298750 0
2298810 0
2299191 0
2299763 0
2299793 0
2299932 0
2300120 0
2300243 0
2300456 0
2300486 97
2300725 44
2300756 0
2301010 34
2301022 58
2301034 0
2301148 0
2301244 0
2301259 10
2301291 0
2301524 0
2302061 0
2302111 0
2302123 0
2302128 0
2302141 0
2302144 0
2302151 0
2302158 11
2302214 0
2302269 0
2302322 0
2302326 84
2302428 0
2302469 0
2302502 0
2302573 0
2302598 0
2302607 0
2302651 5
2302709 0
2303018 0
2303105 0
2303129 29
2303144 0
2303280 0
2303286 0
2303294 0
2303301 0
2303306 0
2303494 0
2303518 0
2303628 0
2304063 0
2304106 0
2304307 18
2304406 0
2304493 8
2304648 0
2304789 0
2304840 0
2304878 0
2304911 0
2305050 18
2305125 0
2305131 0
2305322 0
2305365 0
2305415 0
2305433 0
2305439 0
2305512 0
2305517 0
2305524 0
2305526 0
2305529 0
2305596 0
2305774 0
2305883 0
2306027 0
2306410 0
2306828 28
2306987 0
2307104 4
2307166 0
2307228 0
2307234 0
2307238 0
2307240 0
2307245 0
2307249 0
2307281 0
2307330 0
2307420 0
2307507 50
2307744 0
2307900 0
2307963 0
2308110 0
2308154 0
2308181 0
2308184 12
2308271 0
2308433 0
2308621 0
2308841 0
2308870 11
2309024 0
2309033 0
2309078 0
2309084 0
2309135 0
2309138 0
2309187 4
2309290 0
2309375 0
2309397 0
2309615 0
2309672 22
2309675 0
2309678 0
2309735 4
2309829 0
2309975 83
2310132 0
2310227 0
2310266 39
2310551 0
2310662 0
2310962 0
2311108 0
2311132 17
2311354 0
2311393 0
2311414 0
2311417 0
2311426 0
2311592 0
2311615 0
2311681 1
2311790 0
2311801 0
2311807 7
2311874 0
2311895 0
2311934 0
2311965 0
2311974 0
2312361 6
2312558 0
2312577 0
2312810 0
2312912 0
2313102 0
2313318 75
2313394 0
2313438 13
2313576 0
2313579 0
2313606 42
2313822 0
2313999 5
2314005 14
2314032 0
2314101 42
2314128 0
2314153 0
2314252 0
2314282 0
2314327 0
2314468 74
2314678 183
2315029 0
2315275 0
2315293 0
2315335 4302
2315523 0
2315853 0
2315907 0
2315916 0
2315949 0
2315967 0
2316036 72
2316051 5
2316192 0
2316231 0
2316249 0
2316336 19
2316434 0
2316614 0
2316757 0
2316759 0
2316768 0
2316775 0
2316780 0
2317119 0
2317156 0
2317183 0
2317297 0
2317338 0
2317528 0
2317732 0
2317780 0
2317909 0
2317931 0
2318119 23
2318149 6
2318173 0
2318548 0
2318564 0
2318652 0
2318822 0
2318861 0
2319146 0
2319175 0
2319459 0
2319709 0
2319748 0
2319752 4
2319785 0
2320066 0
2320236 0
2320255 6
2320348 0
2320470 11
2320473 0
2320500 0
2320532 0
2320551 0
2320742 0
2320762 0
2320912 0
2321015 0
2321140 0
2321197 0
2321203 0
2321570 0
2321578 1
2321675 0
2321736 0
2321823 0
2321847 0
2321892 0
2321935 0
2322000 0
2322039 4
2322051 4
2322104 0
2322150 4
2322351 0
2322420 0
2322501 0
2322519 0
2322530 58
2322566 0
2322585 0
2322606 0
2322609 0
2322614 0
2322621 0
2322626 0
2322628 0
2322632 0
2322640 0
2322688 0
2322708 1
2322721 0
2322744 0
2322904 0
2322992 0
2323128 0
2323310 83
2323356 0
2323513 0
2323536 0
2323586 60
2323682 0
2323901 0
2323928 0
2323961 0
2324105 0
2324151 0
2324311 0
2324377 0
2324653 96
2324710 0
2324725 0
2325359 0
2325379 0
2325388 35
2325451 0
2325568 10
2325604 0
2325625 0
2325631 0
2325688 0
2325709 0
2325793 0
2325832 0
2326028 0
2326076 0
2326188 0
2326429 0
2326590 0
2326597 0
2326628 19
2326630 7
2326672 0
2326681 0
2326801 26
2327038 0
2327125 0
2327134 14
2327137 0
2327221 0
2327242 0
2327260 0
2327302 0
2327311 158
2327458 0
2327482 38
2327512 0
2327603 0
2327615 0
2327620 0
2327627 0
2327704 0
2327730 0
2327749 0
2327770 0
2327775 0
2327777 0
2327787 0
2327847 21
2327971 27
2328071 0
2328133 0
2328150 0
2328162 0
2328266 0
2328389 0
2328498 0
2328510 0
2328636 0
2328717 12
2328927 0
2328946 0
2329009 0
2329014 0
2329021 0
2329026 0
2329222 0
2329285 35
2329498 0
2329540 0
2329591 0
2329663 36
2329756 0
2329774 68
2329861 1
2330041 0
2330199 42
2330202 47
2330493 18
2330509 0
2330610 0
2330730 29
2330898 0
2330910 0
2331129 0
2331195 0
2331210 0
2331465 0
2331468 0
2331630 0
2331808 0
2332044 9
2332191 0
2332222 0
2332254 23
2332489 2
2333172 122
2333178 102
2333469 0
2333498 0
2333504 20
2333681 0
2333782 0
2333950 0
2334109 0
2334141 0
2334176 0
2334262 13
2334316 0
2334329 0
2334386 0
2334459 20
2334478 60
2334676 0
2334771 0
2334841 0
2335000 47
2335094 46
2335141 66
2335177 0
2335224 0
2335249 0
2335379 0
2335465 0
2335482 4
2335499 0
2335655 0
2335670 0
2335974 38
2336208 0
2336427 0
2336496 0
2336580 0
2336598 0
2336682 0
2336703 0
2336901 0
2336991 0
2337099 0
2337242 0
2337525 8
2337615 14
2337639 0
2337648 0
2337931 0
2337945 2
2338035 0
2338074 0
2338284 0
2338387 0
2338402 0
2338414 0
2338419 0
2338682 0
2338764 14
2338859 0
2338869 0
2338941 0
2339020 4
2339094 0
2339141 0
2339256 11
2339274 0
2339515 48
2339623 0
2339704 0
2339731 0
2339835 0
2340022 4
2340031 35
2340124 38
2340181 0
2340295 4
2340298 0
2340510 14
2340541 0
2340631 0
2340669 0
2340790 1
2340870 0
2340927 37
2340936 0
2340966 97
2341292 4
2341313 0
2341736 0
2341916 2
2341976 3
2342051 0
2342306 14
2342360 2
2342522 25
2342750 0
2342810 0
2342909 7
2342993 1
2343014 34
2343166 0
2343175 79
2343195 0
2343197 17
2343252 0
2343477 0
2343726 58
2343792 3
2343795 50
2343813 28
2343888 0
2344188 18
2344239 3
2344377 7
2344522 0
2344531 0
2344542 0
2344558 0
2344617 46
2344656 0
2344670 0
2344680 14
2345249 0
2345307 0
2345396 0
2345561 0
2345969 9
2345991 141
2346045 0
2346261 26
2346330 0
2346574 16
2346586 0
2346685 18
2346691 60
2346727 4
2346745 32
2346775 32
2346790 22
2346832 0
2347054 29
2347084 0
2347111 67
2347132 60
2347150 0
2347168 18
2347240 0
2347291 0
2347372 39
2347396 0
2347421 3
2347516 132
2347579 52
2347582 57
2347633 125
2347651 0
2347741 47
2347902 33
2347915 4
2347998 1
2348007 0
2348191 0
2348447 30
2348510 0
2348710 0
2348721 0
2348769 168
2348864 0
2348972 18
2348992 127
2349111 43
2349179 7
2349347 10
2349655 0
2349821 0
2349902 145
2350052 16
2350103 2
2350180 79
2350226 10
2351029 0
2351094 0
2351125 0
2351235 0
2351394 0
2351766 0
2352069 0
2352108 0
2352144 0
2352336 0
2352650 0
2352680 0
2352720 0
2352848 0
2353088 0
2353257 0
2353293 0
2353377 88
2353461 0
2353497 0
2353935 0
2354029 0
2354414 0
2354424 2
2354460 0
2354477 0
2354569 0
2354655 0
2354676 0
2354719 39
2354825 0
2354854 0
2354961 0
2354963 27
2354985 0
2355045 0
2355069 0
2355459 0
2355549 0
2355839 0
2355879 0
2355945 0
2356071 0
2356086 0
2356342 0
2356413 0
2356550 0
2356845 0
2356937 19
2356964 7
2357095 0
2357434 0
2357698 24
2357805 0
2357827 0
2357959 0
2358151 0
2358154 0
2358369 0
2358410 0
2358868 0
2359272 0
2359329 0
2359371 0
2359440 7
2359692 13
2359774 0
2360094 0
2360116 0
2360336 0
2360934 25
2361087 0
2361297 0
2361360 2
2361366 18
2361396 0
2361570 0
2361681 24
2361712 0
2361771 14
2362023 0
2362515 0
2362541 34
2362590 0
2362610 0
2362615 0
2362620 0
2362650 0
2363133 0
2363328 12
2363418 8
2363543 8
2363593 0
2363810 8
2363858 22
2364064 0
2364200 5
2364254 21
2364308 0
2364320 0
2364491 0
2364563 22
2364650 0
2364746 0
2364971 19
2365127 0
2365167 6
2365211 0
2365683 0
2365827 24
2365961 49
2366074 75
2366157 1
2366184 159
2366221 102
2366304 0
2366323 226
2366329 16
2366458 15
2366491 6
2366694 184
2366796 61
2366937 3
2366958 153
2367078 14
2367402 147
2367693 0
2367773 151
2367940 0
2367978 62
2368011 2
2368040 34
2368072 1
2368161 7
2368221 74
2368248 20
2368268 95
2368271 22
2368282 0
2368295 0
2368412 31
2368432 0
2368474 0
2369009 60
2369030 0
2369102 0
2369132 14
2369505 0
2369559 15
2369598 0
2369721 2
2369736 7
2369848 49
2370025 0
2370036 0
2370078 83
2370135 42
2370278 108
2370312 0
2370428 0
2370578 3
2370587 13
2370944 29
2370996 0
2371058 41
2371098 425
2371127 63
2371130 41
2371446 0
2371500 0
2371716 11
2371745 0
2371872 0
2371878 2
2371890 15
2371917 18
2372016 0
2372151 49
2372241 30
2372346 104
2372526 13
2372727 8
2372805 58
2372856 169
2372937 18
2373015 10
2373021 0
2373045 0
2373270 13
2373280 40
2373300 44
2373373 0
2373423 0
2373446 6
2373625 65
2373631 4
2373646 16
2373781 4
2374087 32
2374100 0
2374112 13
2374221 39
2374323 0
2374590 0
2374825 0
2374848 0
2374875 41
2374905 0
2375154 0
2375211 15
2375469 0
2375598 0
2375772 30
2375925 0
2376084 11
2376138 68
2376148 46
2376168 7
2376177 26
2376237 2
2376355 0
2376498 81
2376502 46
2376524 0
2376565 80
2376617 0
2376692 34
2376961 0
2377202 0
2377268 6
2377289 0
2377505 0
2377688 0
2377772 0
2377812 119
2377989 0
2378391 45
2378553 118
2378634 0
2378733 32
2378887 18
2378903 152
2378965 50
2378974 0
2379169 1
2379503 101
2379630 18
2379749 24
2379848 36
2379905 42
2379965 0
2380281 252
2380285 210
2380356 1
2380381 5
2380397 34
2380420 14
2380426 1843
2380578 10
2380584 16
2380660 107
2380696 134
2380726 0
2380768 77
2380786 0
2380882 0
2380935 76
2381037 83
2381058 41
2381100 43
2381205 24
2381244 64
2381250 7
2381270 0
2381361 9
2381399 39
2381429 78
2381483 143
2381546 58
2381564 2
2381567 42
2381591 2
2381630 42
2381675 834
2381678 130
2381687 40
2381710 2
2381717 0
2382083 0
2382125 4
2382152 1779
2382272 3834
2382287 7
2382305 0
2382344 43
2382347 107
2382440 20
2382446 263
2382569 35
2382782 7
2382803 123
2382806 31
2382842 47
2382848 58
2382935 131
2382962 4209
2383024 0
2383088 211
2383133 153
2383214 102
2383217 0
2383229 24
2383253 71
2383256 21
2383268 23
2383280 0
2383301 82
2383397 110
2383427 130
2383430 55
2383532 4
2383600 29
2383635 23
2383658 38
2383752 96
2384010 98
2384082 0
2384088 0
2384127 73
2384191 29
2384310 0
2384407 81
2384480 0
2384562 42
2384666 49
2384803 0
2384890 0
2384899 0
2384911 2
2385103 1
2385121 0
2385233 0
2385272 0
2385392 39
2385637 47
2385859 0
2385880 0
2385916 58
2385966 0
2386102 38
2386142 0
2386327 0
2386336 91
2386390 13
2386474 13
2386483 4
2386507 2
2386582 0
2386612 7
2386762 19
2386866 0
2386929 0
2386953 388
2386995 0
2387002 2
2387004 0
2387040 0
2387073 0
2387100 28
2387150 0
2387430 211
2387446 0
2387462 18
2387564 78
2387627 7
2387732 44
2387762 13
2387867 5
2387909 55
2387974 0
2388031 0
2388118 19
2388136 0
2388229 0
2388292 25
2388334 34
2388371 0
2388515 0
2388534 0
2388539 0
2388560 15
2388562 3
2388672 0
2388799 31
2388836 0
2388984 66
2389005 0
2389107 5
2389284 0
2389347 50
2389434 0
2389491 9
2389564 5
2389603 2
2389679 3
2389699 19
2389714 0
2389750 3
2390059 1
2390071 43
2390122 0
2390161 737
2390227 2
2390236 17
2390275 14
2390308 40
2390394 24
2390548 4023
2390587 50
2390737 14
2390784 71
2390787 31
2390877 18
2390889 0
2390894 29
2390981 71
2391096 31
2391237 119
2391268 9
2391476 26
2391636 1
2391716 0
2391723 0
2391913 13
2391949 136
2392018 86
2392042 55
2392144 68
2392278 0
2392363 21
2392438 21
2392477 64
2392555 20
2392596 37
2392612 0
2392651 50
2392654 0
2392768 20
2392798 230
2392804 66
2392981 11
2393125 8
2393179 12
2393251 7
2393290 12
2393336 150
2393392 0
2393495 35
2393555 133
2393711 57
2393723 130
2393774 18
2394012 66
2394021 33
2394407 2118
2394515 113
2394518 0
2394581 37
2394593 3
2394605 24
2394683 0
2394686 138
2394695 15
2394701 48
2394755 12503
2394761 48
2394782 8
2394800 26
2394815 37
2394860 1
2394893 31
2395004 23
2395052 42
2395111 2
2395118 0
2395137 0
2395295 4
2395301 39
2395483 17563
2395496 27
2395511 0
2395641 12
2395673 5
2395767 0
2395937 0
2396153 35
2396189 30
2396461 20
2396504 11
2396543 32
2396701 0
2396707 3
2396725 11
2396761 0
2396808 8
2396944 0
2397233 0
2397493 69
2397496 7
2397511 21
2397651 0
2397694 11
2397742 0
2397796 0
2397823 0
2397850 0
2397874 0
2397913 55
2397925 0
2397933 6
2398022 0
2398084 0
2398120 6
2398124 10
2398133 0
2398215 0
2398229 0
2398304 0
2398316 0
2398388 0
2398616 0
2398679 2
2398688 26
2398766 0
2398910 10
2399078 193
2399093 28
2399111 0
2399171 16
2399246 0
2399387 0
2399396 54
2399400 5
2399471 4
2399486 0
2399641 0
2399703 10
2399735 0
2399765 14
2399780 130
2399984 0
2400077 29
2400080 0
2400254 25
2400326 677
2400356 2
2400398 61
2400428 12
2400512 65
2400578 0
2400728 4
2400741 74
2400759 50
2400776 0
2400791 0
2400868 22
2400877 0
2400936 0
2400981 780
2401005 0
2401185 28
2401221 84
2401416 65
2401473 0
2401709 0
2401902 53
2402221 6
2402304 0
2402314 19
2402407 57
2402419 74
2402453 11
2402460 27
2402469 0
2402476 4
2402507 0
2402562 120
2402587 74
2402632 262
2402691 0
2402782 162
2402962 27
2403235 27
2403304 125
2403379 75
2403394 43
2403448 296
2403516 0
2403676 100
2403700 63
2403733 18
2403745 51
2403883 0
2403892 24
2404003 0
2404039 0
2404107 0
2404141 14
2404273 89
2404304 0
2404681 8
2404732 11
2404801 24
2405009 0
2405086 122
2405089 25
2405158 39
2405279 3
2405413 53
2405512 0
2405515 0
2405633 1
2405906 82
2405936 328
2406046 13
2406119 45
2406643 7
2406723 0
2406769 4
2406789 0
2406898 0
2406964 5
2407132 32
2407285 9
2407373 0
2407379 0
2407391 0
2407406 0
2407440 0
2407442 42
2407448 0
2407479 95
2407491 80
2407637 0
2407738 8
2407890 45
2407894 0
2407946 55
2408008 0
2408108 0
2408197 0
2408224 53
2408452 56
2408456 2
2408584 5
2408614 4
2408629 13
2408689 0
2409031 32
2409269 27
2409437 72
2409578 54
2409587 54
2409842 32
2409860 12
2410000 11
2410066 0
2410219 0
2410340 25
2410465 96
2410624 35
2410739 8
2410763 8
2410787 0
2410808 9
2410865 0
2411051 4
2411136 48
2411201 0
2411582 27
2411653 4
2412151 14
2412184 2
2412452 5
2412475 0
2412520 28
2412583 0
2412635 0
2412641 0
2412674 31
2412689 0
2412766 34
2412798 2
2412995 33
2413015 9
2413027 114
2413045 47
2413072 6
2413106 0
2413138 72
2413165 33
2413261 20
2413276 57
2413435 2
2413638 268
2413722 239
2413977 222
2413980 40
2413983 60
2414098 6
2414157 77
2414166 0
2414226 49
2414325 20
2414475 11
2414694 35
2414745 58
2414748 81
2414766 75
2414796 65
2414923 16
2415020 8
2415060 24
2415084 11
2415097 32
2415104 207
2415108 939
2415144 0
2415243 2
2415276 96
2415329 14
2415444 8
2415615 109
2415693 62
2415798 50
2416099 33
2416158 298
2416302 9
2416334 33
2416398 88
2416422 14
2416527 0
2416596 0
2416623 8
2416769 16
2416781 0
2417003 167
2417051 174
2417131 0
2417378 84
2417435 0
2417519 26
2417561 14
2417579 6
2417591 57
2417746 78
2417824 10
2417839 42
2418084 141
2418086 100
2418262 0
2418274 13
2418883 0
2418898 0
2418969 0
2419005 0
2419043 16
2419177 47
2419290 67
2419373 0
2419400 194
2419437 100
2419520 0
2419539 211
2419545 15
2419674 7
2419707 3
2419910 223
2420012 62
2420153 2
2420174 148
2420294 11
2420618 143
2420909 3
2420989 149
2421156 0
2421194 56
2421227 2
2421256 20
2421466 0
2421492 130
2421519 0
2421873 0
2421892 0
2422110 0
2422138 0
2422253 0
2422374 151
2422463 0
2422519 0
2422817 0
2422835 11
2422927 0
2423021 0
2423030 0
2423072 65
2423094 0
2423148 0
2423163 0
2423520 4
2423955 0
2424027 138
2424313 0
2424425 2
2424482 25
2424545 0
2424890 0
2424923 6
2424974 21
2425130 7
2425258 0
2425304 0
2425370 86
2425373 21
2425412 0
2425463 0
2425536 0
2425754 22
2425795 0
2425879 21
2425914 0
2425963 0
2426019 0
2426106 2
2426118 0
2426180 0
2426192 0
2426214 65
2426280 11
2426311 0
2426453 0
2426522 0
2426528 0
2426660 0
2426689 0
2426825 54
2426852 0
2426921 0
2427071 9
2427086 0
2427185 0
2427607 0
2427673 8
2427925 4
2427936 0
2428045 0
2428147 12
2428162 0
2428198 0
2428242 39
2428372 0
2428405 0
2428510 20
2428627 0
2428637 0
2428847 38
2428860 9
2428893 0
2428911 49
2428927 16
2429002 0
2429266 0
2429429 0
2429491 0
2429509 3
2430140 24
2430441 0
2430450 0
2430969 0
2431041 7
2431059 2
2431077 0
2431104 0
2431227 0
2431251 0
2431522 0
2431599 3
2431704 5
2431725 5
2431811 0
2431849 2
2431917 0
2432348 0
2432384 0
2432435 3
2432498 0
2432525 13
2432572 0
2432592 0
2432632 51
2432671 77
2432691 3
2432722 0
2432750 0
2432760 0
2432770 38
2432789 30
2433250 1
2433601 0
2433625 0
2433683 1
2433705 0
2433869 0
2433899 0
2433914 0
2434018 0
2434409 0
2434412 0
2434466 0
2434510 0
2434805 79
2435086 36
2435134 0
2435464 33
2435705 56
2435837 0
2436128 0
2436172 0
2436200 24
2436295 73
2436361 22
2436414 14
2436498 0
2436549 63
2436603 0
2436648 33
2436783 12
2436801 14
2436915 48
2436930 0
2437014 3
2437119 38
2437367 0
2437775 1
2438038 0
2438052 33
2438080 3
2438311 3
2438642 0
2439462 6
2439466 0
2439522 0
2439572 1
2439636 0
2439696 17
2439878 0
2440014 0
2440269 0
2440341 0
2440359 0
2440530 0
2440552 0
2441367 0
2441454 29
2441643 3
2441652 22
2441685 8
2441781 0
2442003 0
2442108 0
2442162 6
2442168 30
2442282 9
2442409 0
2442423 0
2442804 0
2443001 0
2443088 15
2443169 0
2443214 63
2443303 27
2443364 0
2443426 0
2443552 0
2443555 0
2443858 0
2444179 0
2444218 0
2444243 0
2444305 0
2444428 0
2444434 0
2444515 0
2444860 0
2445415 0
2445448 0
2445541 0
2445587 21
2445591 14
2445603 0
2445648 0
2446146 0
2446263 31
2446360 18
2446369 0
2446985 0
2447090 0
2447171 0
2447261 0
2447279 0
2447504 0
2447615 0
2447618 0
2447786 0
2447804 0
2447807 0
2447816 0
2447819 0
2447873 0
2447960 0
2448098 0
2448116 0
2448171 0
2448179 11
2448285 0
2448743 0
2448911 0
2449044 21
2449107 19
2449200 0
2449279 71
2449345 0
2449457 0
2449579 0
2449585 0
2449606 0
2449621 0
2449648 0
2449707 0
2449789 0
2449876 0
2450056 0
2450137 0
2450176 0
2450182 0
2450913 15
2450937 59
2451101 15
2451114 0
2451210 160
2451327 0
2451336 139
2451474 0
2451511 0
2451534 0
2451556 16
2451586 0
2452002 0
2452279 0
2452314 0
2452320 2
2452341 0
2452750 21
2452822 11
2452843 57
2452847 0
2452873 1
2452923 0
2453002 4
2453038 5
2453101 10
2453137 0
2453353 10
2453371 18
2453458 2
2453542 0
2453599 0
2453746 0
2453765 19
2453928 0
2454022 0
2454106 0
2454173 0
2454196 22
2454246 0
2454259 19
2454282 0
2454285 9
2454329 0
2454359 0
2454446 23
2454640 0
2454668 0
2454749 0
2455115 0
2455196 0
2455339 0
2455619 0
2455643 0
2455655 0
2455736 0
2455787 0
2456030 0
2456042 0
2456251 0
2456395 0
2456782 0
2456825 0
2456900 0
2456914 0
2456921 0
2456930 1
2456977 0
2457034 0
2457463 0
2457600 0
2457616 0
2457634 0
2457679 0
2457706 0
2457739 0
2457855 0
2458045 0
2458162 87
2458198 0
2458243 5
2458306 16
2458474 0
2458618 0
2458621 30
2458666 28
2458816 54
2458990 2
2459015 10
2459017 0
2459138 0
2459235 0
2459255 2
2459292 16
2459538 162
2459775 0
2459781 0
2459785 0
2459802 0
2459826 0
2459859 0
2460303 0
2460342 21
2460368 0
2460390 0
2460515 27
2460524 0
2460610 1
2460617 285
2460621 13
2460628 89
2460635 0
2460652 7
2460654 8
2460667 2
2460695 0
2460701 0
2461186 0
2461195 0
2461227 0
2461450 0
2462056 0
2462376 0
2462397 0
2462416 0
2462451 0
2462577 0
2462655 0
2462871 0
2462892 0
2463014 0
2463282 26
2463459 0
2463735 0
2463942 0
2464001 0
2464356 26
2464538 0
2464639 0
2464645 0
2464685 94
2464771 0
2464784 0
2464858 0
2464870 0
2465044 24
2465071 0
2465092 0
2465125 18
2465299 21
2465407 28
2465416 0
2465617 1727
2465641 0
2465758 31
2465882 52
2465902 59
2466086 0
2466093 0
2466303 0
2466659 0
2466764 0
2466839 0
2466911 0
2466920 0
2466947 0
2466989 0
2466998 0
2467061 0
2467070 0
2467253 0
2467352 0
2467514 0
2467706 0
2467724 0
2467773 0
2467838 0
2468153 3
2468173 0
2468253 0
2468260 0
2468296 0
2468312 0
2468344 0
2468367 0
2468389 0
2468403 0
2468411 0
2468435 0
2468462 0
2468553 0
2468756 0
2468916 4
2469045 2
2469089 0
2469299 4
2469334 0
2469354 0
2469357 0
2469367 0
2469377 0
2469431 11
2469575 0
2470106 0
2470331 0
2470472 0
2470492 0
2470680 0
2470893 0
2470910 0
2471020 0
2471194 0
2471253 0
2471407 0
2471442 0
2471444 0
2471451 0
2471482 0
2471565 8
2471629 0
2471681 0
2471693 0
2471758 0
2471795 0
2471852 0
2471915 0
2471996 0
2472357 0
2472421 11
2472445 0
2472655 8
2472754 2
2472853 11
2472894 0
2472921 0
2472936 0
2472955 0
2472993 0
2473054 11
2473087 8
2473216 47
2473728 0
2473786 0
2473806 0
2473956 0
2473974 0
2474052 0
2474076 45
2474100 0
2474175 41
2474334 11
2474418 20
2474550 0
2475075 0
2475312 31
2475441 5
2475621 0
2475646 0
2475825 0
2475889 611
2475965 19
2476362 0
2476445 0
2476518 83
2476887 0
2476899 0
2476954 6
2477051 0
2477262 15
2477293 0
2477357 0
2477370 0
2477389 5
2477479 16
2477518 0
2477599 0
2477683 0
2477686 0
2477701 0
2477713 0
2477792 0
2477998 0
2478108 14
2478199 0
2478573 0
2478620 0
2478629 0
2478683 0
2478694 0
2478995 0
2479046 0
2479081 0
2479094 0
2479335 0
2479445 0
2479463 0
2479661 0
2479687 0
2479694 0
2479869 0
2479890 0
2479900 0
2480356 106
2480362 37
2480485 9
2480500 18
2480544 21
2480584 5
2480623 96
2480649 0
2480703 0
2480879 0
2480976 0
2481063 0
2481173 0
2481218 0
2481286 0
2481316 0
2481358 0
2481730 92
2481867 0
2481951 0
2482044 1
2482169 4
2482425 0
2482556 0
2482708 24
2482754 0
2482995 0
2483013 0
2483036 0
2483087 0
2483103 0
2483185 0
2483908 0
2483966 0
2484016 65
2484118 0
2484421 12
2484485 0
2484568 1
2484865 8
2485017 0
2485029 2
2485163 0
2485182 0
2485302 4
2485464 0
2485500 0
2485665 0
2485710 0
2485906 0
2485944 0
2486078 0
2486249 0
2486340 0
2486490 9
2486592 0
2487081 0
2487153 0
2487227 0
2487353 11
2487467 66
2487524 30
2487605 0
2487629 0
2487767 0
2487800 0
2487887 0
2487977 0
2488031 0
2488041 0
2488235 0
2488298 89
2488357 31
2488440 62
2488445 0
2488509 0
2488515 0
2488596 22
2488791 0
2489031 15
2489066 0
2489074 110
2489329 65
2489350 0
2489428 229
2489539 227
2489575 76
2489587 0
2489677 96
2489740 19
2489767 0
2489919 4
2490053 0
2490073 100
2490076 33
2490088 0
2490097 382
2490100 80
2490435 51
2490447 19
2490501 63
2490595 0
2490600 0
2490627 0
2490715 64
2490905 0
2491023 18
2491123 0
2491158 49
2491200 76
2491225 44
2491302 14
2491350 0
2491359 0
2491506 0
2491563 4
2491605 29
2491737 0
2491907 1
2491917 0
2491956 0
2492049 0
2492169 0
2492265 0
2492268 0
2492304 0
2492331 0
2492385 0
2492424 0
2492508 0
2492586 0
2492822 0
2492990 0
2493062 0
2493086 0
2493130 0
2493269 9
2493301 73
2493314 0
2493320 0
2493388 11
2493418 0
2493424 35
2493469 13
2493505 23
2493562 0
2493571 0
2493624 10
2493669 0
2493916 20
2494126 0
2494405 0
2494673 29
2494720 0
2494774 0
2494984 0
2495041 44
2495158 0
2495167 0
2495217 0
2495326 0
2495362 0
2495374 19
2495377 12
2495554 0
2495671 0
2495716 0
2495740 44
2495785 3
2495881 27
2496013 27
2496253 0
2496292 0
2496304 0
2496764 0
2496855 0
2497028 0
2497068 0
2497221 0
2497271 0
2497298 0
2497573 0
2497648 0
2497772 0
2497779 8
2498420 24
2498496 0
2498511 0
2498518 5
2498525 0
2498548 0
2498950 0
2499016 0
2499163 0
2499268 10
2499327 0
2499340 1
2499351 0
2499560 0
2499658 28
2499664 0
2499777 0
2500047 0
2500053 0
2500137 0
2500347 0
2500497 0
2500569 0
2500629 0
2500842 93
2501193 0
2501343 147
2501370 0
2501394 63
2501472 7
2501627 8
2501800 94
2502001 0
2502016 0
2502022 0
2502037 0
2502052 0
2502067 0
2502082 0
2502097 5
2502112 3
2502130 0
2502136 0
2502151 27
2502166 0
2502202 0
2502223 0
2502232 3
2502304 45
2502334 13
2502344 1
2502400 0
2502420 0
2502426 37
2502455 4
2502471 0
2502624 1
2502675 0
2503142 0
2503157 0
2503162 0
2503245 0
2503453 0
2503504 0
2503566 0
2503899 7
2504746 0
2505310 72
2505676 0
2505979 0
2506027 0
2506192 41
2506300 0
2506531 19
2506672 6
2506835 0
2506868 0
2506906 0
2506972 0
2506974 0
2508304 0
2508367 0
2508423 0
2508553 0
2508559 0
2508596 0
2508660 69
2508688 4
2508737 0
2508741 175
2508745 4
2508756 0
2508806 0
2509041 19
2509208 0
2509484 0
2509599 0
2509611 0
2509707 0
2509765 2
2509850 0
2509881 0
2509928 17
2509940 0
2510034 0
2510054 2
2510064 0
2510079 0
2510265 9
2510327 2
2510331 0
2510517 0
2510622 0
2510700 0
2511045 25
2511255 27
2511258 10
2511278 0
2511900 0
2512482 0
2512776 8
2513081 0
2513388 0
2513410 0
2513512 29
2513515 87
2513730 2
2513848 39
2513935 14
2513998 41
2514094 13
2514188 32
2514211 42
2514301 0
2514360 0
2514376 1
2514454 0
2514590 19
2514721 0
2514834 0
2514892 0
2515181 0
2515337 0
2515431 0
2516021 0
2516412 301
2516771 0
2517155 53
2517164 1
2517188 11
2517200 0
2517313 0
2517488 0
2517573 46
2517588 0
2517615 0
2517633 102
2517684 0
2517708 0
2517738 0
2517762 0
2517825 0
2518062 0
2518200 34
2518209 0
2518412 0
2518421 0
2518453 0
2518459 0
2518542 0
2518572 12
2518677 6
2519013 29
2519017 21
2519160 41
2519349 24
2519372 0
2519449 1
2519512 38
2519521 0
2519538 0
2519551 25
2519602 0
2519641 98
2519743 14
2519932 0
2520014 0
2520026 0
2520082 0
2520148 0
2520202 0
2520671 0
2520750 0
2520931 0
2520974 0
2521081 0
2521247 0
2521328 0
2521345 0
2521356 0
2521479 0
2521653 0
2521728 0
2521863 0
2522197 5
2522230 1
2522316 0
2522347 11
2522350 3
2522428 0
2522854 1
2523023 0
2523034 0
2523041 0
2523058 3
2523062 0
2523182 0
2523203 0
2523213 0
2523226 0
2523250 0
2523323 0
2523437 0
2523471 0
2523567 0
2523570 0
2523675 17
2523880 0
2523883 0
2523913 0
2524000 0
2524069 0
2524252 0
2524291 0
2524305 0
2524341 0
2524482 0
2524524 0
2524555 47
2524640 0
2524725 0
2524823 0
2524835 42
2524943 0
2524947 53
2525102 0
2525126 73
2525186 0
2525192 23
2525295 18
2525332 0
2525441 47
2525487 72
2525514 19
2525523 0
2525550 1
2525577 80
2525628 0
2525670 35
2525766 0
2525784 0
2525871 0
2525943 11
2526099 0
2526312 52
2526336 0
2526384 0
2526505 17
2526562 0
2526721 114
2526856 18
2527111 0
2527117 0
2527189 0
2527315 0
2527411 2
2527417 7
2527423 30
2527579 10
2527735 9
2527759 2
2528006 1
2528045 0
2528081 0
2528184 0
2528363 0
2528475 11
2528670 0
2528736 0
2528861 0
2529279 0
2529771 10
2529960 8
2530158 0
2530167 0
2530189 32
2530264 142
2530266 81
2530304 84
2530314 0
2530669 0
2530963 17
2530969 59
2531269 144
2531401 41
2531452 0
2531488 0
2531602 0
2531605 40
2531730 0
2531852 30
2531939 6
2532218 0
2532236 0
2532245 0
2532350 0
2532365 0
2532407 0
2532509 0
2532542 0
2532668 0
2532707 10
2532731 0
2532749 8
2532814 0
2532974 29
2533308 0
2533546 0
2533594 0
2533648 54
2533807 0
2533923 0
2533990 0
2534045 5
2534059 1
2534130 0
2534170 0
2534372 0
2534418 0
2534531 0
2534543 0
2534548 0
2534819 149
2534828 84
2534846 0
2535125 0
2535137 0
2535276 2
2535376 47
2535508 0
2535563 51
2535589 0
2535870 0
2535990 0
2536014 0
2536044 0
2536092 5
2536240 0
2536278 0
2536384 0
2536423 0
2536433 0
2536438 0
2536523 16
2536550 0
2536880 16
2536892 0
2536922 48
2536996 0
2537139 0
2537231 25
2537237 0
2537240 0
2537317 0
2537590 0
2537767 1
2537769 60
2537788 0
2537907 0
2538022 27
2538472 5
2538646 0
2538754 0
2538799 0
2538816 883
2538831 0
2538848 0
2538890 0
2539213 0
2539236 0
2539450 0
2539694 0
2539700 11
2539992 0
2540007 64
2540031 0
2540154 0
2540215 0
2540232 41
2540265 0
2540322 0
2540334 0
2540340 16
2540373 0
2540669 0
2540733 0
2540834 0
2540943 0
2540954 0
2541140 12
2541155 0
2541586 11
2541631 0
2541670 2
2541832 7
2541857 0
2541935 0
2542045 0
2542196 0
2542294 0
2542301 0
2542360 0
2542451 0
2542489 0
2542507 0
2542531 0
2542546 0
2542624 0
2542636 0
2542651 0
2542799 0
2542819 57
2542984 0
2543194 0
2543305 0
2543347 0
2543464 0
2543510 9
2543555 0
2543595 0
2543643 0
2543868 0
2543885 0
2544039 0
2544088 0
2544102 0
2544129 8
2544150 0
2544357 0
2544447 1
2544572 0
2544904 0
2544926 0
2544977 54
2544981 46
2544996 0
2545008 1
2545260 18
2545506 1
2545545 1
2545675 51
2545770 6
2546090 0
2546101 0
2546262 0
2546424 0
2546505 0
2546535 0
2546616 0
2546738 0
2546843 0
2547102 0
2547186 0
2547351 1
2547396 73
2547419 80
2547704 0
2547785 0
2547803 18
2548127 0
2548220 0
2548244 242
2548280 0
2548382 0
2548394 0
2548399 17
2548505 0
2548709 0
2548760 0
2548895 10
2548904 39
2548973 0
2549006 0
2549012 0
2549174 0
2549195 0
2549246 0
2549285 7
2549534 0
2549666 24
2549691 0
2549776 0
2549840 0
2549879 9
2550017 0
2550098 0
2550203 0
2550343 0
2550383 10
2550542 0
2550650 0
2550737 0
2550776 0
2551126 0
2551144 0
2551453 103
2551468 9
2551527 0
2551757 2
2551826 13
2551835 7
2551847 65
2551853 15
2551979 0
2551985 12
2552129 4
2552336 4
2552468 0
2552699 4
2552861 0
2552914 0
2552931 0
2553215 0
2553242 37
2553359 133
2553392 9
2553485 2
2553677 0
2553683 0
2553734 0
2553742 0
2553911 21
2553989 69
2554094 0
2554218 3
2554225 0
2554381 0
2554750 0
2554852 6
2554936 26
2554941 56
2555059 88
2555107 0
2555198 0
2555588 0
2555682 0
2555689 0
2555731 0
2555899 10
2556119 0
2556184 0
2556211 0
2556269 0
2556289 53
2556325 0
2556364 16
2556391 36
2556799 16
2557016 0
2557160 0
2557241 0
2557330 0
2557345 23
2557387 18
2557438 0
2557503 0
2557551 54
2557686 0
2557796 11
2557850 6
2558094 48
2558112 0
2558198 0
2558252 0
2558324 0
2558348 0
2558540 0
2558594 0
2558740 23
2558775 0
2558789 0
2558795 0
2558802 0
2558812 0
2558879 5
2559179 0
2559191 0
2559302 0
2559329 29
2559359 0
2559503 0
2559551 0
2559587 3
2559901 0
2560001 0
2560013 0
2560057 18
2560136 0
2560390 0
2560408 47
2560438 14
2560636 0
2560638 0
2560653 0
2560700 13
2560796 0
2560854 0
2560903 0
2561164 0
2561240 0
2561525 0
2561709 0
2561821 1
2561885 85
2562245 0
2562253 0
2562260 97
2562281 0
2562414 0
2562479 3
2562505 48
2562507 25
2562708 0
2562900 0
2562927 0
2563090 0
2563167 1
2563187 0
2563221 42
2563423 0
2563736 0
2563786 33
2563855 0
2563994 17
2564048 0
2564054 0
2564120 0
2564285 0
2564352 0
2564429 0
2564513 8
2564528 0
2564765 0
2564805 0
2564874 0
2564971 0
2565047 1
2565050 0
2565113 0
2565154 0
2565173 0
2565185 12
2565189 36
2565280 0
2565286 0
2565478 0
2565490 0
2565499 0
2565550 0
2565584 0
2565636 11
2565688 2
2565770 6
2565800 0
2565921 0
2566024 0
2566159 0
2566231 0
2566422 35
2566464 0
2566722 0
2566831 0
2566893 36
2566903 0
2566936 0
2567004 0
2567021 0
2567201 86
2567264 0
2567687 0
2567698 6
2567876 38
2567921 0
2568125 9
2568128 1
2568374 0
2568383 0
2568455 5
2568467 0
2568566 0
2568791 0
2568869 90
2568876 3
2568931 0
2568972 41
2569096 2
2569149 56
2569158 123
2569164 0
2569176 37
2569380 7
2569458 0
2569488 0
2569671 0
2569776 0
2569833 43
2569848 6
2569860 2
2570054 0
2570097 0
2570160 0
2570181 33
2570271 47
2570274 108
2570394 7
2570865 28
2571024 0
2571117 0
2571192 0
2571269 14
2571537 85
2571622 0
2571642 6
2571663 0
2571766 0
2571772 17
2571792 0
2572164 12
2572208 0
2572221 0
2572498 43
2572799 0
2572938 0
2573030 0
2573070 0
2573085 0
2573240 0
2573265 28
2573273 29
2573512 0
2573651 13
2573764 151
2574013 7
2574363 0
2574671 0
2574720 0
2574795 0
2574812 0
2574826 0
2574907 0
2574928 0
2575492 0
2575525 0
2575551 0
2575733 33
2576035 0
2576089 0
2576164 0
2576272 50
2576379 11
2576431 0
2576487 0
2576527 1
2576710 0
2576737 0
2577001 1
2577055 0
2577434 0
2577490 0
2577664 0
2577694 0
2578110 0
2578204 0
2578269 0
2578273 6
2578339 0
2578363 1
2578496 0
2578507 0
2578819 11
2578976 7
2579138 0
2579411 0
2579525 0
2579586 0
2579627 0
2579657 41
2579837 0
2579843 78
2579877 0
2579970 0
2580017 0
2580128 0
2580260 0
2580322 0
2580455 0
2580734 0
2580821 38
2580839 0
2580953 5
2581070 10
2581088 0
2581100 51
2581174 0
2581187 0
2581339 1
2581423 42
2581531 0
2581693 0
2581765 22
2581876 0
2581966 0
2581995 0
2582140 0
2582365 2
2582935 18
2583004 4
2583066 0
2583129 0
2583405 0
2583432 0
2583438 0
2583521 0
2583609 13
2583627 0
2583810 0
2583828 0
2583862 0
2583990 0
2584071 0
2584134 8
2584236 0
2584242 0
2584374 0
2584491 0
2584571 0
2584589 0
2584599 0
2584709 0
2584715 0
2584772 0
2584939 13
2585270 0
2585399 0
2585786 0
2585934 0
2585984 0
2585993 45
2586014 11
2586173 0
2586206 0
2586308 0
2586415 0
2586433 0
2586443 0
2586599 0
2586719 0
2586898 0
2587042 0
2587069 0
2587144 0
2587175 0
2587266 0
2587378 0
2587402 0
2587417 3
2587462 40
2587729 1
2587985 4
2588208 0
2588360 0
2588558 42
2588702 0
2588813 0
2588828 2
2588936 0
2588981 0
2589053 0
2589203 0
2589296 0
2589390 0
2589689 0
2589709 0
2589713 0
2589727 0
2589779 0
2589908 0
2590127 0
2590285 0
2590378 0
2590444 0
2590468 0
2590503 0
2590701 0
2590708 0
2590882 0
2590912 0
2590981 0
2591185 0
2591307 0
2591430 0
2591466 65
2591506 0
2591537 0
2591650 0
2591805 57
2591809 87
2592028 0
2592045 0
2592208 0
2592259 0
2592328 0
2592338 70
2592365 0
2592382 20
2592394 0
2592574 0
2592721 0
2592793 0
2592849 0
2592940 1425
2592963 0
2592987 24
2593022 0
2593214 0
2593263 0
2593272 0
2593343 0
2593446 85
2593485 0
2593645 0
2593826 0
2593925 0
2594147 0
2594185 15
2594362 0
2594416 0
2594856 0
2594915 0
2594988 17
2595014 0
2595179 0
2595409 0
2595445 0
2595746 0
2595808 2
2595883 0
2595957 0
2595970 0
2596033 0
2596044 0
2596061 0
2596134 0
2596375 2
2596493 0
2596531 44
2596559 6
2596561 6
2596621 0
2596651 68
2596736 0
2596779 18
2596893 71
2597010 41
2597061 4
2597217 0
2597242 0
2597370 0
2597424 0
2597524 0
2597538 0
2597547 22
2597562 4
2597607 4
2597661 27
2597690 0
2597776 23
2597822 12
2597837 0
2597891 0
2597985 72
2597987 0
2598045 8
2598150 0
2598366 82
2598476 0
2598546 67
2598642 0
2598707 0
2598715 0
2598759 0
2598910 0
2598925 0
2598951 0
2599024 0
2599321 0
2599328 3
2599827 18
2599954 0
2600096 46
2600128 11
2600267 0
2600300 0
2600399 11
2600426 6
2600438 34
2600566 2
2600804 39
2600990 39
2601304 5
2601422 0
2601432 0
2601440 0
2601489 0
2601510 0
2601520 0
2601724 10
2601769 0
2602129 7
2602355 10
2602534 4
2602635 0
2602752 17
2602782 0
2602836 29
2602875 0
2602971 0
2603045 0
2603136 0
2603166 0
2603253 0
2603266 0
2603312 0
2603320 27
2603356 0
2603537 108
2603549 0
2603591 27
2603853 0
2603881 0
2603966 0
2604086 0
2604169 52
2604408 0
2604429 0
2604487 0
2604634 96
2604727 0
2605007 0
2605030 29
2605038 0
2605175 0
2605215 0
2605340 0
2605370 0
2605385 0
2605496 0
2605675 0
2605817 0
2606057 0
2606080 0
2606084 0
2606100 0
2606489 0
2606513 0
2606567 0
2606645 0
2606777 0
2606951 5
2607039 0
2607049 0
2607214 16
2607262 0
2607284 0
2607365 0
2607394 16
2607442 0
2607508 6
2607670 52
2607745 0
2607766 0
2607982 10
2608105 3
2608174 29
2608246 20
2608417 33
2608451 1107
2608482 0
2608519 0
2608556 0
2608576 32
2608656 0
2608928 14
2609046 23
2609070 0
2609252 2
2609321 0
2609372 3
2609588 284
2609630 0
2609634 0
2609719 0
2609766 0
2609772 0
2609839 0
2610029 0
2610111 0
2610719 68
2610782 0
2611148 0
2611252 8
2611411 11
2611462 0
2611663 0
2611786 0
2611804 0
2611828 0
2611860 14
2611904 2
2611912 21
2612071 15
2612083 0
2612154 0
2612221 0
2612254 16
2612258 0
2612328 0
2612335 37
2612347 0
2612440 17
2612443 0
2612471 0
2612542 32
2612641 0
2612708 0
2612752 16
2612773 4
2612839 0
2612889 2
2612911 97
2612966 0
2613032 0
2613143 0
2613167 0
2613239 0
2613365 0
2613368 0
2613386 0
2613452 0
2613560 0
2613755 0
2613788 12
2613821 0
2613938 0
2614000 0
2614016 0
2614115 73
2614121 0
2614136 0
2614142 0
2614253 0
2614288 0
2614325 0
2614454 0
2614508 0
2614565 0
2614610 45
2614628 0
2614643 113
2614649 0
2614682 0
2614730 60
2614790 17
2614914 4
2614927 0
2614948 10
2614952 0
2614997 0
2614999 14
2615003 0
2615066 0
2615079 0
2615101 0
2615141 0
2615150 0
2615190 0
2615207 13
2615265 0
2615297 0
2615467 0
2616112 0
2616194 1
2616200 0
2616211 0
2616502 76
2616508 153
2616541 27
2616702 0
2616930 0
2617161 0
2617380 36
2617423 0
2617595 24
2617719 20
2617788 0
2617800 36
2617830 0
2617867 0
2617906 25
2617935 10
2617989 0
2618017 0
2618042 0
2618097 0
2618116 11
2618184 0
2618364 0
2618469 256
2618558 0
2618635 0
2618723 0
2618738 0
2618773 0
2618785 0
2618868 0
2618883 0
2618951 0
2619012 8
2619064 0
2619196 7
2619333 0
2619343 0
2619547 0
2619741 24
2619987 0
2620013 0
2620034 0
2620073 12
2620142 0
2620150 0
2620253 0
2620274 34
2620276 6
2620499 0
2620556 6
2620580 0
2620595 26
2620598 17
2620601 66
2620664 5
2620682 2
2620688 0
2620722 0
2620731 0
2620790 0
2620808 39
2620990 0
2621036 23
2621234 0
2621334 1349
2621336 0
2621353 0
2621581 0
2621766 25
2621779 2
2621931 0
2622124 3
2622178 5
2622187 0
2622400 0
2622636 0
2622648 5
2622671 0
2622689 5
2622756 28
2622876 91
2622948 0
2622999 0
2623317 0
2623332 0
2623341 10
2623443 68
2623502 0
2623612 0
2623641 21
2624076 0
2624308 66
2624360 7
2624370 0
2624385 0
2624387 0
2624430 0
2624577 21
2624715 9
2624787 25
2624829 32
2624922 21
2625187 0
2625261 0
2625263 0
2625443 0
2625465 0
2625530 0
2625582 0
2625657 0
2625908 0
2626136 0
2626139 0
2626214 0
2626505 0
2626642 0
2626955 0
2627033 0
2627102 0
2627355 0
2627609 83
2627613 209
2627747 0
2627796 3
2627846 0
2627936 0
2628048 0
2628237 0
2628249 5
2628358 0
2628388 0
2628406 0
2628434 2
2628450 1
2629012 20
2629075 0
2629346 32
2629494 47
2629497 24
2629549 0
2629686 0
2629810 0
2629926 26
2630119 0
2630169 83
2630172 0
2630208 3
2630261 0
2630816 0
2630836 0
2631041 0
2631454 58
2631532 0
2631538 0
2631602 8
2631614 0
2632225 68
2632229 3
2632232 12
2632390 0
2632445 0
2632478 0
2632480 0
2632484 11
2632486 0
2632491 0
2632493 0
2632506 0
2632528 0
2632606 3
2632841 0
2633113 0
2633117 17
2633132 0
2633387 0
2633536 0
2633578 47
2633683 26
2633710 0
2633743 0
2633760 0
2634061 0
2634064 10
2634106 0
2634112 21
2634181 0
2634322 0
2634349 0
2634384 0
2634419 0
2634473 7
2634564 0
2634619 0
2634679 11
2634733 0
2634808 0
2634857 21
2635013 0
2635031 0
2635060 0
2635250 5
2635516 0
2635610 14
2635612 24
2635730 0
2635896 5
2636051 0
2636060 65
2636081 0
2636231 0
2636276 0
2636366 0
2636369 0
2636548 0
2636556 0
2636567 0
2636900 0
2636952 0
2636993 0
2637044 0
2637104 51
2637269 0
2637506 11
2637514 0
2637538 0
2637649 31
2637805 0
2637817 12
2637913 0
2637961 31
2638150 0
2638176 0
2638288 68
2638294 41
2638312 0
2638375 0
2638439 0
2638441 12
2638591 16
2638711 20
2638957 6
2639112 40
2639118 23
2639127 11
2639308 0
2639314 0
2639328 0
2639408 0
2639495 0
2639499 82
2639635 36
2639861 15
2640368 59
2640539 16
2640647 0
2640698 0
2640707 0
2640731 0
2640790 0
2640928 17
2641034 1
2641105 0
2641448 0
2641700 1
2641781 24
2641900 0
2641949 0
2642320 0
2642421 54
2642429 0
2642577 0
2642589 0
2642670 0
2642733 0
2642831 6
2642905 0
2642912 0
2642919 0
2642931 0
2642964 0
2643012 0
2643312 0
2643555 4
2643978 0
2644224 0
2644233 0
2644256 0
2644550 4
2644811 62
2645243 13
2645246 5
2645372 0
2645639 0
2645813 0
2645906 8
2645942 0
2646161 0
2646167 0
2646238 22
2646241 0
2646259 0
2646328 0
2646388 8
2646445 0
2646514 0
2646556 0
2646568 0
2646664 13
2646688 0
2646714 0
2646769 0
2646811 0
2646984 0
2647026 0
2647029 0
2647050 0
2647059 0
2647204 0
2647260 9
2647398 0
2647542 0
2647551 45
2647626 29
2647953 0
2647999 0
2648191 0
2648209 4
2648411 0
2648524 0
2648665 0
2648896 19
2648923 0
2649052 20
2649083 0
2649255 0
2649261 0
2649288 0
2649477 0
2649608 0
2649639 11
2649769 0
2649794 0
2649921 0
2649969 0
2650078 0
2650400 0
2650816 0
2650852 0
2650858 0
2650921 4
2651162 0
2651189 0
2651196 0
2651254 0
2651305 0
2651359 0
2651444 0
2651677 9
2651692 72
2651761 0
2651767 0
2651812 26
2651875 0
2651900 6
2651920 0
2652013 8
2652057 0
2652106 0
2652392 0
2652428 0
2652530 0
2652554 0
2652870 0
2653015 0
2653255 0
2653279 0
2653330 15
2653342 1
2653627 15
2653630 26
2653657 13
2653849 0
2653900 26
2653936 0
2654339 0
2654440 10
2654503 21
2654579 0
2654636 28
2654981 0
2655102 0
2655205 0
2655215 166
2655272 0
2655377 57
2655446 117
2655457 107
2655473 0
2655604 0
2655811 93
2655824 0
2655840 50
2655856 15
2655943 0
2656113 9
2656203 216
2656334 102
2656397 15
2656460 0
2656577 3
2656673 3
2656712 0
2656915 4
2656966 8
2656984 50
2656993 105
2657009 70
2657050 76
2657170 30
2657185 0
2657248 0
2657265 0
2657311 26
2657416 0
2657579 0
2657769 9
2658144 0
2658249 47
2658341 0
2658650 35
2658665 43
2658693 0
2658747 2
2658831 109
2658888 21
2659084 0
2659114 0
2659236 47
2659266 23
2659401 0
2659614 0
2659659 0
2659677 0
2659769 47
2659881 0
2659887 0
2659934 34
2659938 132
2660081 0
2660257 79
2660366 0
2660438 0
2660449 0
2660535 0
2660991 0
2661239 0
2661267 0
2661389 0
2661403 0
2661599 0
2661665 11
2661752 0
2661761 16
2661842 5
2661858 0
2662229 5
2662248 0
2662535 19
2662598 7
2662622 4
2662649 0
2662703 2
2662742 0
2663028 0
2663199 0
2663328 0
2663355 0
2663595 0
2663881 18
2663961 0
2664146 0
2664364 0
2664378 41
2664410 62
2664485 0
2664707 45
2664719 0
2664743 43
2664808 0
2664878 25
2664966 0
2665070 4
2665258 0
2665291 0
2665395 0
2665400 0
2665412 0
2665419 0
2665426 0
2665573 4
2665579 21
2665816 0
2665837 42
2665863 0
2666134 0
2666172 66
2666453 0
2666480 0
2666486 0
2666522 0
2666699 0
2666705 0
2667266 0
2667392 0
2667515 0
2667533 0
2667682 0
2667893 0
2667947 0
2667995 57
2668041 0
2668459 0
2668641 50
2668664 0
2668747 0
2668902 0
2669010 0
2669060 0
2669151 0
2669163 0
2669175 0
2669242 0
2669413 0
2669434 0
2669452 5
2669566 0
2669731 0
2669749 0
2669821 6
2669905 0
2670103 0
2670292 0
2670330 1
2670681 6
2670814 0
2671179 0
2671257 14
2671567 6
2671640 0
2671771 0
2671795 12
2671832 0
2671896 0
2671981 24
2672080 68
2672140 0
2672204 0
2672257 0
2672386 43
2672388 21
2672614 0
2672800 0
2672992 1
2673148 3
2673319 0
2673361 0
2673402 0
2673569 6
2673695 19
2674037 0
2674043 0
2674129 0
2674142 44
2674294 19
2675104 13
2675215 0
2675263 27
2675461 52
2675536 38
2675638 0
2675707 90
2676138 0
2676165 0
2676204 0
2676516 0
2676576 0
2676630 0
2676639 0
2676717 45
2676855 22
2677113 27
2677230 44
2677335 0
2677348 3
2677455 0
2677500 0
2677536 4442
2677542 133
2677649 0
2677729 19
2677789 14
2677870 9
2677874 9
2677894 0
2677975 0
2677981 0
2677986 0
2678017 0
2678138 0
2678307 79
2678349 0
2678376 0
2678619 0
2678646 12
2678658 0
2678733 238
2678790 0
2678829 3
2678892 0
2678912 19
2679060 0
2679081 0
2679222 0
2679258 0
2679309 1
2679417 26
2679426 0
2679541 58
2679601 9
2679630 0
2679742 0
2680033 18
2680216 0
2680518 0
2680790 0
2680992 0
2681061 0
2681184 51
2681376 0
2681484 0
2681581 0
2681689 0
2681984 27
2682095 62
2682149 0
2682386 54
2682401 0
2682413 0
2682420 17
2682660 0
2682684 0
2682897 0
2682983 0
2683500 0
2683569 0
2683626 16
2683641 0
2683719 5
2683939 0
2683967 0
2684038 21
2684080 0
2684089 0
2684335 0
2684422 2
2684452 0
2684548 3
2684587 0
2684635 33
2684674 0
2684772 0
2684778 0
2684791 0
2685009 0
2685037 13
2685117 1
2685654 8
2685736 0
2685819 0
2686113 0
2686409 0
2686615 1
2686795 28
2686830 0
2686994 0
2687079 42
2687131 0
2687657 8
2687707 0
2687747 0
2687754 0
2687770 0
2687805 11
2688050 0
2688124 0
2688159 0
2688171 0
2688433 0
2688556 0
2688697 4
2688728 1
2688745 7
2688841 0
2688848 16
2688939 0
2689089 5
2689204 0
2689243 0
2689363 4
2689534 9
2689619 6
2689687 0
2689816 203
2689837 38
2689861 0
2690034 31
2690583 5
2690739 8
2690813 0
2690914 0
2690984 0
2690999 0
2691206 15
2691260 0
2691625 16
2691662 26
2691698 132
2691770 0
2691815 25
2691845 1
2691876 0
2691941 0
2691983 0
2692073 0
2692127 61
2692147 86
2692188 0
2692218 0
2692358 25
2692524 14
2692542 0
2692566 0
2692788 82
2692818 17
2692857 0
2692935 5
2692989 33
2692996 33
2692998 36
2693138 2
2693184 27
2693207 0
2693245 25
2693325 0
2693338 0
2693413 0
2693444 0
2693634 0
2693743 0
2693796 0
2693817 0
2693832 0
2694200 0
2694297 0
2694513 0
2694658 0
2694789 0
2694920 5
2695024 0
2695078 0
2695206 0
2695294 0
2695321 36
2695336 12
2695455 1
2695755 22
2696128 0
2696171 0
2696198 0
2696489 0
2696588 0
2696871 0
2696952 13
2697256 1
2697321 24
2697377 8
2697431 0
2697729 19
2697750 128
2697948 19
2697962 3
2697976 30
2697990 3
2698074 0
2698136 0
2698214 0
2698799 0
2698828 0
2699021 31
2699105 0
2699288 0
2699416 71
2699443 0
2699659 0
2700088 0
2700202 0
2700272 0
2700315 0
2700374 0
2700486 0
2700634 0
2700645 6
2700656 0
2700669 0
2700892 14
2700896 94
2701131 0
2701267 3
2701334 8
2701591 0
2701612 0
2701759 23
2701789 26
2701827 0
2702059 11
2702065 15
2702128 2
2702226 0
2702522 0
2702624 93
2702852 31
2702880 29
2702959 9
2702984 0
2703037 0
2703069 0
2703096 0
2703216 0
2703243 0
2703278 0
2703288 0
2703342 0
2703351 0
2703375 0
2703393 0
2703459 0
2703498 0
2703501 0
2703519 0
2703552 0
2703663 0
2703741 0
2704020 0
2704059 0
2704281 0
2704350 0
2704752 0
2704934 0
2704980 0
2705121 0
2705127 129
2705249 16
2705297 0
2705726 12
2705793 0
2705893 0
2705902 0
2706056 0
2706212 0
2706405 0
2706441 0
2706607 0
2706817 0
2706976 0
2707003 0
2707285 0
2707340 0
2707537 0
2707560 3
2707577 3
2707662 5
2707704 0
2707735 0
2707869 0
2707888 4
2707925 0
2707936 26
2707983 0
2707987 0
2708039 0
2708049 0
2708060 0
2708105 0
2708247 0
2708826 0
2708830 0
2709004 0
2709226 0
2709292 0
2709454 0
2709480 0
2709724 0
2709745 0
2709985 0
2710272 0
2710305 0
2710477 0
2710480 0
2710492 0
2710546 0
2710650 0
2710756 0
2710780 0
2710816 0
2710839 0
2710914 0
2710995 0
2710998 0
2711037 0
2711259 0
2711294 0
2711456 0
2711649 0
2711756 0
2711852 0
2712065 0
2712281 0
2712312 0
2712468 41
2712582 0
2712612 0
2712873 11
2712924 46
2713604 0
2713907 0
2714455 66
2714472 0
2714542 0
2714726 0
2714880 0
2714902 0
2714928 0
2715213 0
2715249 0
2715570 0
2715594 0
2715603 0
2715765 11
2716071 0
2716074 1
2716095 0
2716101 0
2716150 21
2716261 10
2716445 0
2716483 0
2716781 22
2716808 5
2716904 0
2716958 79
2717161 0
2717180 1
2717246 0
2717393 0
2717631 13
2717770 0
2717783 0
2717892 0
2718096 0
2718180 25
2718278 0
2718412 0
2718519 0
2718544 29
2718587 0
2718727 0
2718785 0
2718857 0
2718928 0
2718959 11
2719043 0
2719094 0
2719148 76
2719167 26
2719241 0
2719268 0
2719509 0
2719544 18
2719580 19
2719639 0
2719801 0
2719888 0
2719909 0
2719953 0
2720113 0
2720209 0
2720221 52
2720302 0
2720455 0
2720476 0
2720545 9
2720659 16
2720662 29
2720665 45
2720986 0
2721237 0
2721348 0
2721456 0
2721573 14
2721660 0
2721866 0
2722004 98
2722052 0
2722107 106
2722259 0
2722286 28
2722310 2
2722343 50
2722535 3
2722601 17
2722636 0
2722640 0
2722667 0
2722811 34
2722952 0
2723099 40
2723436 0
2723458 0
2723549 48
2723569 0
2723646 4
2724181 40
2724253 0
2724711 11
2724749 141
2724786 0
2724846 6
2725164 0
2725596 0
2725749 0
2725764 49
2725806 7
2725857 0
2725974 84
2726005 9
2726021 41
2726040 355
2726043 8
2726118 0
2726145 12
2726217 0
2726280 0
2726316 0
2726331 0
2726628 22
2726664 0
2726692 0
2726709 0
2726753 0
2726770 11
2726823 4
2726840 1
2726928 26
2726957 0
2726991 10
2727023 8
2727072 0
2727099 42
2727174 20
2727332 0
2727513 19
2727516 28
2727524 34
2727662 41
2727729 0
2727759 17
2727768 0
2727872 74
2727942 27
2728053 40
2728097 72
2728130 46
2728136 0
2728216 4
2728248 8
2728364 0
2728544 0
2728550 9
2728658 0
2728664 0
2728769 0
2728904 0
2728961 1379
2728982 0
2729015 0
2729051 0
2729074 0
2729081 0
2729117 65
2729129 0
2729223 0
2729281 0
2729377 0
2729567 0
2729683 0
2729695 0
2730108 0
2730134 0
2730294 2
2730441 39
2730443 0
2730512 0
2730528 0
2730548 1
2730585 63
2730686 0
2730699 8
2730795 4
2730808 0
2730860 0
2730929 0
2731284 0
2731310 10
2731416 0
2731568 0
2731592 10
2731697 9
2732177 0
2732202 0
2732216 0
2732615 39
2732672 0
2732729 17
2732804 0
2733098 0
2733182 12
2733248 0
2733258 0
2733459 0
2733696 0
2733795 17
2733863 20
2733942 0
2733994 19
2734004 0
2734032 21
2734060 60
2734065 0
2734267 0
2734388 0
2734583 0
2734730 0
2734757 0
2734823 0
2734916 0
2735048 0
2735066 33
2735160 0
2735194 0
2735214 0
2735356 0
2735383 0
2735430 79
2735613 192
2735670 33
2735673 39
2735781 0
2735883 0
2735889 91
2735993 58
2736046 35
2736131 0
2736159 0
2736186 0
2736260 0
2736270 0
2736293 0
2736395 0
2736500 0
2736674 0
2737055 0
2737073 0
2737088 0
2737214 0
2737484 0
2737496 0
2737511 0
2737625 0
2737805 0
2738030 0
2738163 0
2738652 27
2738661 25
2738859 13
2738862 111
2739080 0
2739138 0
2739462 40
2739471 26
2739514 0
2739516 53
2739708 28
2739807 0
2739869 0
2739887 0
2739968 0
2740047 110
2740073 0
2740128 0
2740617 0
2740640 0
2740647 0
2740834 10
2740990 0
2741062 0
2741293 0
2741407 181
2741491 26
2741509 45
2741599 0
2741668 0
2741704 4
2741908 39
2741969 0
2741981 0
2742012 7
2742032 0
2742165 6
2742198 5
2742263 7
2742367 0
2742398 46
2742571 0
2742595 0
2743101 33
2743314 0
2743320 0
2743331 70
2743341 0
2743367 0
2743378 0
2743521 0
2743612 27
2743634 10
2743737 0
2743762 0
2743790 0
2743835 11
2743868 5
2743947 0
2744098 2
2744225 0
2744367 67
2744399 17
2744538 0
2744571 0
2744670 6
2744697 4
2744709 19
2744837 8
2745075 36
2745261 15
2745596 0
2745621 73
2745677 0
2745693 0
2745703 5
2745781 0
2745791 0
2745929 26
2745943 0
2745963 0
2746204 0
2746319 0
2746608 0
2746666 0
2746759 20
2747062 26
2747080 37
2747086 29
2747136 28
2747319 0
2747349 20
2747388 194
2747391 18
2747424 4
2747431 0
2747458 45
2747568 0
2747756 0
2747872 46
2748013 66
2748079 14
2748085 125
2748130 0
2748151 0
2748191 0
2748469 26
2748615 22
2748753 28
2748892 60
2748930 11
2748991 74
2749018 4
2749090 16
2749135 0
2749237 13
2749344 0
2749387 0
2749438 5
2749573 0
2749576 5
2749600 89
2749778 0
2749797 35
2749827 0
2749886 0
2749923 0
2749986 0
2750097 0
2750274 0
2750307 0
2750358 0
2750442 0
2750496 0
2750538 0
2750544 0
2750568 0
2750605 0
2750637 17
2750845 0
2750923 0
2751060 0
2751091 0
2751138 1
2751201 34
2751257 20
2751308 0
2751398 0
2751450 27
2751560 0
2751674 0
2751683 64
2751770 0
2751849 3
2751891 170
2751894 27
2751933 0
2751957 39
2752008 0
2752041 17
2752072 0
2752081 0
2752152 3
2752190 0
2752240 0
2752329 4
2752441 0
2752579 29
2752591 2
2752593 0
2752659 0
2752681 22
2752863 8
2752888 4
2752900 18
2752970 0
2753179 0
2753186 0
2753224 8
2753400 0
2753426 0
2753434 0
2753496 0
2753564 27
2753638 0
2753683 0
2753728 0
2753760 17
2753784 14
2753811 0
2753860 0
2753984 0
2753992 0
2754008 0
2754022 0
2754042 0
2754138 31
2754141 87
2754168 0
2754263 10
2754453 0
2754563 0
2754994 0
2755018 15
2755177 0
2755348 0
2755357 10
2755519 212
2755899 4
2755905 6
2756038 0
2756066 0
2756195 485
2756223 0
2756234 0
2756271 0
2756293 0
2756453 108
2756483 0
2756552 0
2756621 14
2756864 28
2756996 26
2757092 0
2757206 0
2757221 36
2757251 8
2757254 17
2757258 44
2757530 0
2757656 8
2757704 0
2757731 7
2758547 33
2758571 32
2758634 0
2758682 0
2758724 6
2758735 0
2758757 0
2758811 6744
2758859 0
2759254 0
2759338 0
2759362 22
2759427 1
2759575 0
2759695 9
2759749 107
2759902 0
2759925 0
2759936 0
2759942 7
2759952 23
2760097 36
2760241 226
2760404 0
2760424 0
2760597 0
2760772 48
2760809 0
2760913 0
2760961 0
2761024 0
2761084 0
2761105 0
2761210 0
2761348 0
2761548 0
2761584 0
2761615 0
2761671 0
2761829 0
2761907 0
2761910 0
2761988 0
2762132 0
2762135 0
2762462 0
2762540 0
2762898 3
2763303 5
2763516 0
2763600 0
2763624 0
2763707 3
2764104 0
2764138 6
2764227 10
2764233 51
2764468 0
2764663 29
2764885 27
2764905 35
2764927 0
2765290 0
2765429 0
2765438 89
2765660 0
2765777 195
2765797 11
2765826 0
2765857 0
2765863 79
2765871 0
2765877 0
2765927 0
2765945 0
2766729 0
2766741 0
2766747 0
2766759 0
2766774 0
2766819 0
2766822 0
2766927 0
2767068 0
2767227 0
2767293 0
2767340 0
2767538 0
2767644 0
2767740 0
2767839 0
2767848 0
2767854 0
2768582 32
2768630 0
2768666 0
2768687 0
2768902 3
2768966 0
2769008 1
2769138 0
2769157 6
2769186 0
2769245 0
2769385 0
2769640 0
2769724 0
2769809 71
2769917 30
2770264 0
2770326 6
2770471 9
2770547 119
2770823 53
2770859 6
2770971 1
2771007 0
2771232 0
2771529 0
2771778 0
2771842 15
2772102 0
2772133 0
2772436 0
2772444 0
2772549 0
2772683 58
2772695 15
2772857 7
2773001 0
2773007 57
2773016 21
2773120 3
2773129 0
2773333 100
2773360 19
2773488 8
2773512 0
2773526 70
2773844 43
2773885 36
2774220 0
2774599 0
2774654 46
2774689 0
2774926 0
2774975 0
2775059 0
2775113 0
2775207 0
2775210 0
2775268 0
2775393 0
2775402 0
2775524 0
2775537 5
2775645 4
2775656 0
2775666 66
2775930 0
2776152 2
2776260 0
2776363 0
2776590 0
2776616 2
2776624 75
2776656 30
2776798 0
2776899 0
2776916 12
2776965 0
2777053 4
2777104 12
2777143 0
2777315 0
2777399 15
2777413 0
2777685 23
2777845 113
2777872 34
2777920 5
2777923 4
2778001 20
2778143 0
2778307 16
2778391 0
2778572 0
2778682 0
2778704 0
2778934 0
2778978 0
2779221 0
2779617 0
2779683 0
2779729 59
2779732 0
2779800 0
2779975 0
2780055 154
2780132 2
2780647 0
2780949 0
2780957 0
2781123 0
2781279 0
2781342 2
2781417 0
2781444 0
2781462 0
2781499 0
2781555 0
2781813 15
2781832 0
2781848 0
2781898 0
2781915 0
2781969 0
2782099 0
2782141 0
2782174 9
2782244 0
2782372 0
2782489 142
2782507 15
2782581 0
2782603 0
2782858 4
2782932 0
2783076 0
2783113 0
2783121 10
2783290 0
2783350 0
2783559 0
2783679 44
2783716 0
2784000 0
2784300 0
2784373 0
2784400 0
2784539 68
2784556 0
2784573 0
2784682 0
2784710 51
2784716 0
2784725 0
2785027 0
2785184 0
2785226 0
2785931 0
2785937 0
2785946 0
2785955 0
2786074 0
2786296 0
2786323 0
2786476 0
2786487 0
2786709 0
2786775 39
2786958 0
2787072 0
2787093 0
2787129 0
2787509 0
2787518 0
2787887 0
2787952 0
2788055 0
2788292 74
2788415 0
2788433 0
2788472 0
2788481 1
2788661 50
2788673 0
2788802 4
2788922 9
2789048 0
2789051 0
2789088 0
2789177 0
2789255 0
2789273 48
2789330 12
2789351 16
2789399 0
2789483 7
2789537 0
2789672 61
2789732 4
2789750 0
2789849 0
2789918 0
2790128 5
2790162 0
2790239 0
2790366 0
2790452 0
2790479 0
2790482 0
2790584 63
2790593 13
2790655 0
2790689 0
2790720 0
2790746 27
2790846 0
2790863 3
2790913 0
2791182 0
2791270 0
2791320 4
2791395 0
2791428 0
2791480 0
2791488 35
2791542 0
2792385 0
2792436 48
2792523 0
2792566 13
2792608 1
2792825 3
2792845 1
2792896 0
2792939 0
2793268 0
2793284 0
2793313 0
2793349 0
2793422 0
2793509 0
2793616 0
2793776 0
2793816 0
2793959 0
2794140 2
2794158 2
2794209 0
2794270 250
2794456 68
2794465 0
2794519 0
2794560 1
2794717 0
2794777 0
2794786 0
2794795 24
2794978 54
2795118 62
2795188 0
2795418 46
2795529 2
2795685 15
2795775 11
2795826 2
2795837 0
2796024 0
2796084 0
2796159 5
2796168 68
2796192 0
2796286 0
2796324 11
2796372 3
2796465 0
2796486 56
2796558 30
2796712 0
2797042 0
2797419 0
2797509 0
2797556 0
2797572 32
2797580 25
2797673 79
2797688 86
2797751 0
2797771 30
2797809 0
2797835 4
2798096 0
2798273 0
2798510 4
2798681 13
2798753 0
2799327 0
2799541 0
2799760 49
2800465 0
2800636 3
2800799 0
2800852 0
2801108 33
2801121 27
2801188 0
2801225 0
2801321 18
2801889 70
2802007 0
2802156 0
2802366 0
2802498 2
2802639 0
2802801 0
2802816 0
2802828 0
2802965 1
2803076 0
2803157 0
2803220 0
2803565 0
2803646 0
2803752 0
2803980 0
2803989 0
2804052 0
2804470 0
2804565 0
2804637 0
2804653 0
2804680 135
2804684 34
2804691 15
2804805 0
2804973 48
2805195 215
2805441 0
2805753 3
2805954 0
2806028 0
2806080 0
2806312 57
2806375 0
2806423 0
2806773 0
2806788 0
2806926 12
2807022 32
2807028 12
2807070 19
2807085 8
2807133 0
2807160 26
2807230 0
2807400 0
2807460 0
2807565 75
2807622 84
2807646 20
2807680 0
2807700 19
2807815 0
2808103 9
2808355 0
2808397 0
2808427 6
2808622 14
2808712 0
2808733 2
2808859 0
2808955 23
2808976 0
2808987 1
2808997 0
2809138 0
2809378 38
2809396 24
2809456 20
2809628 0
2809774 31
2809795 0
2809870 23
2809882 2
2809900 109
2810198 0
2810209 0
2810276 6
2810328 41
2810331 68
2810381 91
2810417 0
2810443 0
2810655 0
2810730 8
2810757 5
2810988 23
2811195 27
2811252 32
2811303 0
2811438 0
2811864 76
2811876 38
2811900 0
2811912 8
2811924 0
2811981 0
2812011 0
2812053 0
2812122 0
2812278 74
2812425 6
2812437 26
2812579 0
2812758 0
2812791 19
2812815 36
2812879 0
2812969 0
2813246 0
2813280 0
2813386 0
2813479 0
2813597 0
2813645 15
2813648 0
2813663 0
2813789 0
2813799 241
2813801 163
2813829 0
2813852 0
2813854 0
2813874 0
2813977 0
2814211 6
2814491 0
2814517 0
2814563 75
2814768 1
2814914 13
2814976 0
2814997 0
2815066 55
2815088 0
2815214 54
2815331 56
2815352 0
2815400 8
2815460 0
2815526 8
2815587 84
2815633 2
2815646 4
2815787 52
2815807 0
2815923 0
2815936 23
2816143 32
2816249 0
2816473 6
2816572 6
2816587 2
2816758 0
2816802 8
2816811 8
2816933 229
2817071 11
2817143 58
2817239 0
2817257 41
2817587 0
2817611 0
2817662 0
2817742 1
2817842 100
2817866 0
2817951 64
2817963 37
2818067 32
2818077 0
2818208 0
2818449 0
2818477 65
2818636 7
2818822 0
2818938 95
2818998 41
2819019 0
2819043 5
2819172 2
2819211 0
2819232 0
2819277 43
2819298 60
2819355 48
2819427 72
2819547 55
2819775 6
2819925 115
2820126 2
2820138 269
2820168 9
2820333 10
2820363 77
2820551 0
2820661 9
2820845 0
2820945 104
2820993 0
2821039 17
2821236 9
2821353 11
2821500 0
2821531 0
2821771 0
2822071 0
2822256 0
2822271 0
2822284 0
2822337 0
2822541 12
2822733 3
2822905 0
2823081 0
2823108 0
2823189 1
2823333 3
2823365 9
2823414 0
2823525 44
2823572 8
2823622 0
2823771 0
2823894 17
2823948 0
2823952 66
2823981 1
2824066 94
2824072 36
2824097 0
2824137 105
2824143 210
2824228 0
2824360 10
2824378 87
2824381 43
2824622 100
2824628 16
2824655 102
2824757 0
2824802 53
2824805 0
2824811 76
2824916 8
2824931 3
2825201 6
2825239 0
2825353 0
2825391 88
2825566 0
2825690 3
2825696 71
2825741 0
2825797 3
2825940 7
2825963 0
2825995 0
2826080 2
2826115 0
2826122 0
2826280 41
2826290 0
2826332 0
2826493 0
2826502 0
2826592 0
2826832 0
2826935 0
2826977 0
2827042 0
2827057 0
2827069 0
2827150 0
2827306 0
2827387 0
2827838 0
2827894 0
2827910 0
2827956 0
2827975 0
2827987 0
2827997 0
2828004 0
2828027 57
2828045 0
2828234 0
2828320 21
2828662 7
2828995 186
2829068 0
2829414 0
2829421 0
2829429 0
2829507 0
2829621 3
2829750 19
2829753 9
2829901 8
2829914 0
2830168 34
2830470 0
2830483 70
2830561 38
2830612 0
2830637 1
2830676 41
2830696 28
2830721 0
2830728 199
2831094 0
2831166 0
2831303 0
2831367 0
2831481 0
2831530 0
2831631 0
2831687 0
2831701 0
2831799 0
2832019 0
2832305 0
2832470 0
2832738 0
2832895 0
2832957 7
2832977 50
2833053 0
2833325 0
2833386 0
2833470 0
2833476 17
2833617 0
2833681 0
2833694 2
2833708 0
2833948 0
2833963 0
2834018 0
2834030 0
2834096 47
2834158 3
2834180 0
2834338 7
2834362 39
2834395 50
2834412 0
2834446 13
2834578 60
2834662 91
2834785 0
2835572 0
2835617 0
2835822 0
2835842 0
2835866 1
2835988 0
2836014 0
2836156 6
2836198 0
2836224 0
2836257 4
2836362 0
2836406 2
2836457 1
2836520 0
2836541 0
2836562 0
2836631 0
2836689 0
2836802 4
2836856 1
2836860 0
2837026 0
2837177 1
2837243 0
2837342 0
2837471 1
2837673 0
2837729 0
2837811 0
2837855 1
2837987 0
2838017 3
2838077 0
2838163 1
2838338 1
2838349 0
2838580 62
2838700 0
2838895 0
2838982 0
2839042 16
2839193 0
2839360 5
2839375 0
2839492 13
2839514 0
2839885 53
2839992 173
2840191 29
2840383 106
2840433 0
2840521 68
2840524 122
2840573 11
2840580 39
2840584 7
2840649 53
2840661 25
2840666 0
2840835 0
2841071 0
2841482 31
2841579 6
2841585 2
2841651 13
2841827 13
2841884 35
2842077 4
2842115 1
2842175 36
2842196 0
2842211 12
2842278 0
2842442 0
2842514 0
2842580 0
2842751 0
2842811 0
2842877 0
2842958 0
2843072 0
2843381 0
2843506 0
2844137 0
2844165 9
2844216 46
2844225 29
2844246 0
2844303 0
2844414 0
2844420 0
2844561 0
2844621 0
2844852 58
2844960 3
2845720 30
2845834 18
2845981 20
2846167 61
2846182 0
2846228 0
2846351 0
2846370 0
2846380 0
2846541 0
2846688 32
2846789 24
2846829 539
2846835 18
2846888 0
2846963 0
2846999 0
2847063 1
2847077 0
2847105 0
2847186 0
2847335 0
2847531 0
2847726 0
2847735 0
2848184 0
2848403 0
2848604 0
2848637 0
2848677 0
2848790 0
2849192 0
2849330 0
2849405 0
2849489 0
2849495 0
2849538 0
2849664 0
2849745 0
2849880 0
2849892 0
2849910 0
2849919 0
2849982 0
2850030 0
2850189 7
2850193 0
2850406 17
2850427 66
2850454 25
2850532 0
2850541 0
2850568 0
2850634 0
2850658 0
2850728 0
2850859 0
2850886 16
2851015 39
2851141 0
2851150 0
2851192 0
2851207 0
2851273 0
2851357 0
2851360 0
2851450 0
2851453 0
2851459 0
2851537 0
2851540 0
2851573 0
2851594 0
2851693 0
2851710 0
2851942 0
2851966 0
2852005 0
2852011 0
2852035 0
2852074 0
2852080 0
2852113 0
2852152 0
2852179 0
2852200 0
2852344 35
2852383 107
2852419 29
2852436 0
2852452 1
2852686 0
2852763 0
2853172 3
2853280 0
2853409 8
2853661 39
2853841 4
2853962 15
2853980 0
2853992 32
2854001 25
2854007 3
2854065 0
2854478 1
2854661 0
2854667 2
2854784 0
2854913 2
2855051 0
2855102 7
2855105 16
2855183 0
2855213 15
2855438 0
2855579 0
2855684 0
2855774 13
2855857 10
2855926 1
2856061 6
2856148 0
2856208 0
2856376 0
2856467 0
2856479 50
2856566 14
2856578 0
2856620 0
2856926 23
2857120 29
2857374 365
2857378 75
2857396 18
2857555 30
2858156 0
2858239 0
2858286 0
2858408 54
2858537 13
2858600 5
2858630 0
2859239 2362
2859292 0
2859828 6
2860092 0
2860313 14
2860339 252
2860349 0
2860392 13
2860848 16
2861112 10
2861463 0
2861556 1
2861601 9
2861653 0
2861992 0
2862022 0
2862068 37
2862175 0
2862328 0
2862382 0
2862516 23
2862556 0
2862757 41
2863274 0
2863292 0
2863487 0
2863545 0
2863614 0
2863790 0
2863862 10
2863879 0
2863898 0
2863909 50
2863913 19
2863933 0
2864004 0
2864102 0
2864289 0
2864355 4
2864529 4
2864799 0
2865030 7
2865105 0
2865126 16
2865242 0
2865393 0
2865435 0
2865536 0
2865675 10
2865684 42
2865728 0
2865771 0
2865958 0
2866114 0
2866119 12
2866126 0
2866218 0
2866236 26
2866407 0
2866419 45
2866616 0
2866635 81
2866648 0
2866695 90
2866785 0
2866829 0
2866928 0
2867016 87
2867237 0
2867389 0
2867401 29
2867497 54
2867605 0
2867641 0
2867761 132
2867987 9
2868005 0
2868038 0
2868101 0
2868226 23
2868318 0
2868398 10
2868777 2
2868937 0
2868939 70
2868958 0
2869034 0
2869070 0
2869267 0
2869299 8
2869311 0
2869332 27
2869486 11
2869547 53
2869572 1
2869677 3
2869838 76
2869874 0
2869931 38
2870003 9
2870129 8
2870216 2
2870607 146
2870627 0
2870632 0
2870636 0
2870652 231
2870734 0
2870749 0
2870791 0
2871153 3
2871561 0
2871747 0
2871817 19
2871872 0
2871906 0
2871914 0
2872226 19
2872229 0
2872445 18
2872481 0
2872534 0
2872747 0
2872750 17
2872763 0
2872799 53
2872840 0
2873055 0
2873081 38
2873251 0
2873303 14
2873392 16
2873679 0
2873686 0
2874092 0
2874146 15
2874198 27
2874293 39
2874375 0
2874448 0
2874629 0
2874654 0
2874660 0
2874781 0
2874814 0
2874832 13
2874892 0
2874958 0
2875006 0
2875033 0
2875075 0
2875090 0
2875172 0
2875181 0
2875263 0
2875288 0
2875411 7
2875414 0
2875525 0
2875545 0
2875561 42
2875582 7
2875609 0
2875716 0
2875843 7
2876134 44
2876149 33
2876163 0
2876182 0
2876328 3
2876349 52
2876666 0
2876692 0
2876751 0
2876944 15
2877225 0
2877266 22
2877454 0
2877547 36
2877580 32
2877633 0
2877734 0
2877758 0
2877928 0
2877989 0
2877993 0
2878023 2
2878076 0
2878293 2
2878452 1
2878479 0
2878506 3
2878527 0
2878632 0
2878779 0
2878877 0
2879095 31
2879130 0
2879235 0
2879249 0
2879258 43
2879261 9
2879326 0
2879523 0
2879649 0
2879703 0
2879770 0
2879858 0
2879912 1
2880013 37
2880156 0
2880202 0
2880243 10
2880253 0
2880326 0
2880336 133
2880359 18
2880402 2
2880441 0
2880448 0
2880456 0
2880463 0
2880538 95
2880577 0
2880621 0
2880673 0
2880725 0
2880769 13
2880778 0
2880786 50
2880841 41
2880872 0
2880877 0
2880889 5
2880907 14
2880940 15
2881024 8
2881135 10
2881175 0
2881196 0
2881312 9
2881339 29
2881567 0
2881595 49
2881666 7
2881669 34
2881744 0
2881756 4
2881885 0
2881930 0
2882046 108
2882175 59
2882193 15
2882215 46
2882277 0
2882280 117
2882354 0
2882358 0
2882364 0
2882373 0
2882381 0
2882475 35
2882484 0
2882523 0
2882581 0
2882600 1
2882741 19
2882772 32
2882786 0
2882826 0
2882871 0
2882960 6
2883096 9
2883134 0
2883214 0
2883269 0
2883319 0
2883325 0
2883360 0
2883393 11
2883400 0
2883426 0
2883439 3
2883487 22
2883507 0
2883543 0
2883583 0
2883638 0
2883640 0
2883728 0
2883739 0
2883746 0
2883758 0
2883779 64
2883781 2
2883797 0
2883860 0
2883888 7
2883999 0
2884036 0
2884092 0
2884098 0
2884108 0
2884131 0
2884144 4
2884147 0
2884196 0
2884229 62
2884247 16
2884260 0
2884279 5
2884305 0
2884313 0
2884326 0
2884372 0
2884374 18
2884411 0
2884447 0
2884456 0
2884458 38
2884491 20
2884503 0
2884506 0
2884516 0
2884593 0
2884596 0
2884647 0
2884674 0
2884686 0
2884690 11
2884710 3
2884785 0
2884827 0
2884912 0
2884920 0
2884963 0
2885086 1
2885108 20
2885149 59
2885161 0
2885216 0
2885332 2
2885342 32
2885411 235
2885459 54
2885540 45
2885648 5
2885807 360
2886010 0
2886066 24
2886079 12
2886097 42
2886358 1
2886496 151
2886526 64
2886605 44
2886625 40
2886714 4
2886901 438
2887060 3
2887168 51
2887249 67
2887297 240
2887366 36
2887376 2
2887492 0
2887547 0
2887559 83
2887600 73
2887694 26
2887802 9
2887961 390
2888148 2
2888237 28
2888257 50
2888336 65
2888366 138
2888504 2
2888765 36
2888783 5
2888796 24
2888852 0
2888903 0
2888914 104
2889003 1
2889112 9
2889141 0
2889196 0
2889199 0
2889325 0
2889329 0
2889347 0
2889389 0
2889407 0
2889443 0
2889548 0
2889558 0
2889641 0
2889653 0
2889669 0
2889679 0
2889703 0
2889707 28
2889719 1
2889753 27
2889778 0
2889788 0
2889816 3
2889836 0
2889838 0
2889843 5
2889853 0
2889882 0
2889983 0
2889992 0
2890001 0
2890066 0
2890129 0
2890141 0
2890144 0
2890175 0
2890188 47
2890190 0
2890201 2
2890251 14
2890326 0
2890348 8
2890378 0
2890407 16
2890477 52
2890516 0
2890537 0
2890568 0
2890595 22
2890624 2
2890657 59
2890695 0
2890862 147
2890942 1
2891233 154
2891557 17
2891677 153
2891698 3
2891839 53
2891941 211
2892144 6
2892177 17
2892306 20
2892312 199
2892331 1
2892414 96
2892451 151
2892478 0
2892561 78
2892674 40
2892808 15
2892833 0
2892845 8
2892873 0
2892890 22
2892952 10
2893025 47
2893148 15
2893178 4
2893505 50
2893528 28
2893672 14
2893687 0
2893713 5
2893826 22
2893903 0
2893956 0
2893989 0
2894002 11
2894047 0
2894199 65
2894272 0
2894317 3
2894339 0
2894364 0
2894408 10
2894411 28
2894425 2
2894477 0
2894619 0
2894725 5
2894878 1
2894912 18
2895015 103
2895138 0
2895147 22
2895197 0
2895319 0
2895323 0
2895363 0
2895419 0
2895593 0
2895605 0
2895655 0
2895689 0
2895845 0
2896058 0
2896087 0
2896208 0
2896267 11
2896286 0
2896361 0
2896400 10
2896588 0
2896733 25
2896763 76
2896766 122
2896840 2
2896895 25
2896931 0
2897150 0
2897227 0
2897274 15
2897307 0
2897318 33
2897555 2
2897591 0
2897818 5
2897882 0
2897938 0
2897996 0
2898011 0
2898028 0
2898086 0
2898119 0
2898131 26
2898176 61
2898224 0
2898257 0
2898290 159
2898500 3
2898506 47
2898889 0
2899007 0
2899130 4
2899251 0
2899282 100
2899415 0
2899481 18
2899605 140
2899607 39
2899616 35
2899922 5
2900039 9
2900257 0
2900354 0
2900564 0
2900579 0
2900705 6
2900805 0
2901014 0
2901665 0
2901711 0
2901774 47
2901822 0
2901903 5
2902194 36
2902278 14
2902342 0
2902389 0
2902401 42
2902533 14
2902617 1
2902861 0
2902902 0
2903138 0
2903190 0
2903301 111
2903316 0
2903334 23
2903589 4
2903610 29
2903619 9
2903748 0
2903821 0
2903830 0
2903851 0
2903881 0
2903926 0
2904094 0
2904231 0
2904272 0
2904649 0
2904720 0
2904742 0
2904988 0
2905082 0
2905298 9
2905452 0
2905482 0
2905509 0
2905540 0
2905629 33
2905683 3
2905719 0
2905797 0
2905800 0
2906001 7
2906094 0
2906124 0
2906130 0
2906223 0
2906289 0
2906390 0
2906597 0
2906692 7
2906723 15
2906972 0
2906980 0
2907044 8
2907379 0
2907395 0
2907520 0
2908109 0
2908270 17
2908327 7
2908336 0
2908477 0
2908582 0
2908760 64
2909041 0
2909103 0
2909796 64
2909805 34
2909820 0
2909826 0
2909865 0
2909988 0
2910038 4
2910275 34
2910477 0
2910539 0
2910608 0
2910890 0
2910932 0
2910983 0
2911094 0
2911160 0
2911298 0
2911346 0
2911373 28
2911418 8
2911686 0
2911698 0
2911728 0
2911748 0
2911764 0
2911805 0
2911848 0
2911903 6
2911922 0
2912018 0
2912090 0
2912144 71
2912280 0
2912342 0
2912402 3
2912443 0
2912593 0
2912780 0
2912984 1
2913026 0
2913038 0
2913238 0
2913302 0
2913541 0
2913570 80
2913958 10
2914003 34
2914105 1
2914144 0
2914212 0
2914236 0
2914323 0
2914353 0
2914356 0
2914404 0
2914422 0
2914437 0
2914466 0
2914509 0
2914542 0
2914566 0
2914575 0
2914628 4
2914724 3
2914742 21
2914790 27
2915075 0
2915087 51
2915257 30
2915470 2
2915528 0
2915626 9
2916263 0
2916305 0
2916316 0
2916333 0
2916369 0
2916526 0
2916576 0
2916595 0
2916616 0
2916699 0
2916741 0
2916873 12
2916965 0
2917074 2
2917125 0
2917203 21
2917212 0
2917302 15
2917419 0
2917452 0
2917739 0
2918108 0
2918318 0
2918432 0
2918438 0
2918561 0
2918612 0
2918758 0
2918782 7
2918831 0
2918959 0
2918983 0
2919550 0
2919577 0
2919598 0
2919705 26
2919819 9
2920095 0
2920395 0
2920569 0
2920608 3
2920611 0
2920614 0
2920668 0
2920868 0
2920928 0
2921093 0
2921114 0
2921696 0
2921705 14
2921840 1
2921876 0
2921900 5
2921930 0
2922000 0
2922008 0
2922074 0
2922116 0
2922183 0
2922240 0
2922290 0
2922323 0
2922393 0
2922512 0
2922629 0
2922652 14
2922726 0
2923117 49
2923129 0
2923135 9
2923294 0
2923303 56
2923500 0
2923575 0
2923596 0
2923740 19
2923776 0
2924256 1554
2924298 33
2924319 35
2924472 0
2924628 0
2924700 8
2924799 3
2924820 0
2924951 37
2925137 58
2925158 0
2925215 0
2925266 0
2925314 33
2925409 0
2925418 57
2925434 0
2925443 13
2925476 0
2925533 0
2925647 0
2925791 0
2925803 0
2925860 2
2925989 6
2926042 29
2926081 51
2926084 0
2926117 9
2926132 1
2926348 0
2926365 0
2926489 0
2926522 0
2926564 0
2926802 4
2926856 0
2927235 37
2927280 0
2927371 0
2927383 0
2927406 0
2927467 0
2927536 5
2927539 0
2927870 12
2927942 10
2928028 948
2928062 0
2928115 55
2928199 0
2928347 34
2928481 18
2928488 0
2928523 0
2928631 6
2928688 12
2928844 0
2928913 19
2928925 0
2928985 0
2929210 0
2929284 11
2929498 0
2929546 0
2929569 0
2929579 41
2929582 80
2929633 0
2929663 0
2929714 16
2929871 9
2929873 0
2930035 0
2930068 0
2930179 0
2930221 0
2930236 10
2930248 31
2930326 17
2930485 11
2930554 0
2930587 0
2930590 54
2930698 0
2930704 4
2930825 68
2930870 0
2930912 26
2930985 0
2931017 0
2931077 0
2931080 0
2931089 0
2931242 0
2931293 17
2931305 0
2931389 3
2931490 0
2931567 0
2931808 0
2931818 3
2931854 0
2931928 0
2931956 0
2932103 0
2932112 0
2932238 0
2932554 0
2932600 0
2932723 0
2932805 0
2932919 0
2933087 6
2933156 37
2933219 0
2933222 18
2933297 0
2933300 0
2933333 0
2933339 0
2933381 0
2933414 0
2933582 19
2933600 0
2933612 42
2933955 0
2934034 0
2934482 0
2934704 0
2934721 0
2934740 0
2934819 0
2934842 0
2934938 0
2934959 0
2934977 0
2935016 1
2935046 0
2935175 0
2935187 0
2935205 12
2935211 0
2935214 0
2935235 0
2935241 0
2935424 0
2935643 0
2935844 0
2935888 0
2935904 0
2935982 0
2935995 19
2936081 0
2936165 0
2936201 0
2936294 0
2936336 2
2936411 0
2936517 6
2936541 0
2936979 0
2937042 0
2937198 11
2937213 2
2937246 17
2937270 0
2937285 44
2937297 0
2937474 36
2937751 0
2937772 0
2937776 0
2937784 0
2937832 0
2937913 0
2937928 0
2937976 119
2938060 0
2938222 0
2938252 0
2938270 0
2938417 0
2938487 27
2938681 0
2938746 14
2938767 0
2939049 5
2939223 0
2939283 0
2939442 0
2939464 0
2939702 77
2939708 0
2939792 0
2939906 6
2939960 23
2939966 0
2940021 0
2940213 6
2940241 0
2940797 0
2941797 0
2941910 0
2942033 0
2942052 0
2942136 0
2942536 0
2942755 28
2942876 0
2943083 0
2943134 0
2943161 0
2943260 0
2943395 3
2943398 0
2943551 15
2943593 0
2944016 4
2944025 0
2944058 0
2944439 69
2944457 0
2944473 90
2944503 16
2944568 0
2944610 0
2944655 57
2944751 0
2945003 0
2945075 0
2945144 11
2945174 0
2945183 0
2945300 0
2945404 0
2945645 0
2945961 13
2946060 13
2946063 0
2946132 0
2946318 0
2946396 0
2946399 0
2946483 1
2946498 0
2946567 4
2946609 0
2946675 25
2946741 0
2946774 17
2946966 19
2947050 0
2947291 0
2947334 0
2947371 47
2947461 0
2947560 0
2947738 0
2947854 0
2947936 14
2947948 0
2947981 5
2947984 33
2948023 27
2948026 11
2948044 0
2948053 0
2948224 0
2948644 12163
2948710 0
2948743 2
2948746 4
2948860 36
2948872 0
2948959 0
2949016 7
2949070 1
2949148 2
2949214 103
2949217 7
2949438 86
2949651 8
2949705 6
2949742 0
2949819 0
2949828 0
2949855 147
2950017 11
2950095 0
2950331 0
2950535 0
2950577 0
2950986 0
2951092 1
2951104 1
2951118 0
2951161 88
2951195 2
2951463 0
2951679 0
2951796 40
2951847 2
2951914 0
2952075 0
2952177 0
2952183 18
2952195 41
2952263 5
2952465 0
2952574 0
2952588 0
2952605 0
2952633 0
2952726 3
2952759 18
2952771 0
2952798 14
2952822 0
2952858 30
2953071 0
2953215 0
2953757 0
2953817 2
2953882 0
2953896 11
2954069 7
2954151 0
2954158 33
2954241 0
2954320 0
2954323 33
2954326 0
2954335 0
2954341 0
2954344 0
2954350 0
2954356 0
2954363 0
2954365 0
2954396 0
2954410 0
2954472 4
2954540 74
2954570 16
2954613 0
2954639 8
2954848 0
2954875 0
2954918 0
2955275 0
2955319 0
2955374 0
2955474 5
2955531 0
2955690 35
2955762 18355
2955771 59
2955822 0
2955881 0
2955912 0
2955984 0
2955992 0
2956074 9
2956215 39
2956254 0
2956320 8
2956332 1
2956544 0
2956567 0
2956610 16662
2956666 0
2956814 0
2957040 0
2957053 8
2957096 0
2957255 2
2957328 0
2957447 0
2957516 0
2957582 0
2957679 0
2957771 22
2957835 0
2957853 0
2957911 73
2957989 14
2957992 82
2958001 0
2958037 23
2958043 23
2958091 0
2958118 42
2958337 1
2958349 8
2958460 8
2958484 2
2958547 0
2958748 0
2958840 0
2958846 0
2958853 12
2958935 0
2958955 17
2959081 0
2959228 1
2959327 51
2959350 0
2959393 0
2959429 1
2959459 0
2959516 0
2959580 1
2959826 0
2959937 0
2960000 0
2960027 0
2960512 0
2960547 0
2960623 1
2960631 0
2960661 0
2960829 4
2960844 0
2961044 0
2961165 0
2961242 0
2961259 0
2961439 31
2961488 0
2961534 18
2961646 0
2961674 0
2961692 0
2961694 0
2961753 0
2961915 27
2962019 0
2962121 0
2962228 0
2962295 7
2962352 32
2962370 0
2962372 0
2962383 0
2962390 0
2962416 1
2962508 11
2962826 0
2962930 0
2962936 0
2962976 6
2963107 0
2963293 0
2963359 0
2963596 0
2963636 0
2963755 34
2964025 26
2964115 52
2964475 0
2964598 0
2964655 0
2964864 0
2964919 0
2965032 0
2965120 8
2965124 8
2965169 14
2965194 91
2965256 0
2965267 0
2965409 0
2965481 0
2965663 4
2965701 0
2965749 0
2965843 0
2965849 5
2965858 0
2965865 11
2965873 17
2965905 17
2966047 0
2966148 0
2966165 22
2966215 0
2966303 3
2966354 6
2966393 0
2966565 0
2966649 18
2966663 0
2966935 20
2967095 40
2967122 42
2967170 4
2967173 1
2967251 17
2967341 0
2967431 0
2967539 0
2967596 0
2967659 0
2967700 0
2967778 37
2967782 0
2967792 0
2967899 0
2967903 0
2968010 0
2968038 0
2968100 0
2968226 0
2968289 19
2968297 77
2968309 26
2968321 0
2968384 0
2968554 0
2968617 0
2968772 0
2968779 0
2968869 0
2968881 0
2968890 0
2968896 0
2968902 0
2969170 0
2969202 0
2969259 0
2969307 0
2969311 0
2969334 0
2969400 0
2969719 6
2969751 0
2969868 0
2969889 18
2970070 0
2970141 0
2970396 0
2970552 3
2970660 0
2970759 0
2970933 0
2971001 0
2971232 15
2971397 0
2971439 21
2971653 0
2971759 0
2971878 3105
2971891 49
2971996 0
2972068 5
2972333 0
2972353 20
2972407 0
2972434 0
2972482 0
2972497 0
2972551 0
2972586 4
2972593 21
2972686 0
2972698 588
2972704 0
2972773 7
2972860 84
2972913 0
2972917 0
2972923 0
2972955 0
2972963 0
2972995 0
2973014 15
2973666 0
2973680 4
2973717 0
2973753 0
2973757 0
2973761 0
2973936 0
2973939 4
2973954 0
2974041 41
2974182 5
2974353 0
2974394 0
2974473 0
2974632 15
2974653 0
2974661 0
2974684 4
2974779 0
2974905 0
2974923 54
2974956 0
2975055 8
2975073 0
2975157 0
2975275 0
2975322 2
2975409 0
2975421 0
2975658 0
2975800 0
2976063 0
2976117 16
2976174 0
2976192 25
2976495 3
2976506 2
2976701 4
2976807 0
2976857 0
2976937 0
2977021 0
2977026 0
2977094 0
2977296 0
2977460 0
2977653 7
2977678 0
2977789 15
2977798 0
2977840 0
2977918 0
2978023 0
2978188 0
2978209 23
2978257 37
2978266 27
2978393 8
2978412 0
2978557 0
2979000 0
2979051 26
2979429 62
2979486 0
2979701 14
2979735 11
2979913 0
2979941 7
2980004 0
2980013 35
2980049 62
2980238 4
2980307 60
2980385 114
2980481 27
2980535 33
2980619 1
2980730 42
2980741 0
2981048 0
2981173 17209
2981177 108
2981252 0
2981378 45
2981481 0
2981580 10
2981730 0
2981887 0
2981922 0
2982003 1
2982574 0
2982637 0
2982988 0
2983084 25
2983107 0
2983386 0
2983426 0
2983488 0
2983783 0
2984054 77
2984076 95
2984155 0
2984195 7
2984199 17
2984255 17
2984258 0
2984322 0
2984394 23
2984498 0
2984914 0
2984984 0
2985247 20
2985357 0
2985407 0
2985505 18
2985541 0
2985562 0
2985941 0
2985950 13
2986103 40
2986163 0
2986266 0
2986322 0
2986461 0
2986484 0
2986519 0
2986616 30
2986642 0
2986719 19
2986956 0
2987043 293
2987061 0
2987176 0
2987271 0
2987337 0
2987622 12
2987694 7
2987736 18
2987793 80
2987943 49
2988057 3
2988081 0
2988270 0
2988564 0
2988736 0
2988746 34
2988869 0
2989037 2
2989240 0
2989633 1
2989743 0
2989891 0
2989903 0
2990017 0
2990050 0
2990260 2
2990489 26
2990516 0
2990631 13
2990789 0
2990855 0
2990930 0
2991027 0
2991060 7
2991088 49
2991238 0
2991256 0
2991448 65
2991454 4
2991478 145
2991572 0
2991727 28
2992138 44
2992276 28
2992372 0
2992495 0
2992615 1
2992741 21
2992756 0
2992803 0
2992941 0
2993004 0
2993067 0
2993166 0
2993277 0
2993343 8
2993383 0
2993388 1
2993403 0
2993416 0
2993465 0
2993751 0
2993754 0
2993859 0
2993904 0
2993979 0
2994057 0
2994096 0
2994138 0
2994274 0
2994324 0
2994335 0
2994354 0
2994396 0
2994423 0
2994465 0
2994504 0
2994507 0
2994567 0
2994609 0
2994615 0
2994684 0
2994756 0
2994771 0
2994774 0
2994807 0
2994912 0
2995017 0
2995113 0
2995160 0
2995188 0
2995583 17
2995709 0
2995727 0
2995733 0
2995763 0
2995857 0
2996074 0
2996119 0
2996140 0
2996503 0
2996676 0
2996823 0
2996898 0
2996957 0
2997009 0
2997018 0
2997192 0
2997240 0
2997258 0
2997522 0
2997606 0
2997693 0
2997712 0
2997835 0
2997871 0
2998096 0
2998237 0
2998276 0
2998483 0
2998664 0
2998693 0
2998726 0
2998765 0
2998920 0
2998959 0
2999037 0
2999322 0
2999398 21
2999655 8
2999724 2
2999793 0
2999800 0
2999857 2
2999916 0
2999924 0
2999927 0
2999945 0
2999958 0
2999975 0
3000102 0
3000304 16
3000340 77
3000553 123
3000583 0
3000778 32
3000837 0
3000889 5
3000949 45
3001081 0
3001120 46
3001471 40
3001603 15
3001669 0
3001714 114
3001977 9
3002328 0
3002466 39
3002504 0
3002645 0
3002658 0
3002772 0
3002781 0
3002907 0
3003086 0
3003093 0
3003213 0
3003264 35
3003271 0
3003474 29
3003526 80
3003547 224
3003598 132
3003683 0
3003729 0
3003926 5
3004060 0
3004095 0
3004297 17
3004423 8
3004525 0
3005191 1
3005293 1
3005389 1
3005457 0
3005555 1
3005694 38
3005701 0
3006105 0
3006209 0
3006276 0
3006415 0
3006486 0
3006806 0
3006817 34
3006858 43
3006916 0
3006931 47
3007013 0
3007193 0
3007227 13
3007258 94
3007356 0
3007374 4
3007416 0
3007521 12
3007632 26
3007680 0
3007749 0
3007857 0
3007872 24
3007935 0
3007972 0
3008159 31
3008171 5
3008389 17
3008408 31
3008555 19
3008651 5
3008798 0
3008836 96
3008855 0
3008884 17
3009181 0
3009256 0
3009337 12
3009367 0
3009373 32
3009538 4
3009922 0
3009952 0
3010165 0
3010186 0
3010225 0
3010227 44
3010616 0
3010756 0
3010768 0
3010798 0
3010804 0
3010810 8
3010816 48
3010834 10
3010984 6
3011041 108
3011529 38
3011537 39
3011580 0
3011597 318
3011609 0
3011809 0
3011815 0
3011844 0
3012051 0
3012216 0
3012400 0
3012532 0
3012774 0
3012789 8
3013104 25
3013110 10
3013164 3
3013305 10
3013467 19
3013605 0
3013632 4
3013761 0
3013815 6
3013854 0
3013905 21
3014030 0
3014061 39
3014083 6
3014119 16
3014122 9
3014191 0
3014366 0
3014431 14
3014564 0
3014651 6
3014699 0
3014883 0
3015210 0
3015260 0
3015422 0
3015456 1
3015512 0
3015533 0
3015586 0
3015600 54
3015618 2
3015705 0
3015801 0
3016053 0
3016086 1
3016215 182
3016305 4
3016329 0
3016356 46
3016383 0
3016479 0
3016518 7
3016602 26
3016710 1
3016722 0
3016824 2
3016830 2
3016908 0
3017058 0
3017199 0
3017364 66
3017403 5
3017676 5
3017700 0
3017737 0
3017805 0
3017925 14
3017946 5
3017952 47
3017963 0
3018057 0
3018105 12
3018108 6
3018153 13
3018156 0
3018204 0
3018225 0
3018255 11
3018321 0
3018510 0
3018618 0
3018780 2
3018819 17
3018858 0
3018990 0
3019142 0
3019188 6
3019293 1
3019395 0
3019558 0
3019578 0
3019585 0
3019615 0
3019618 0
3019628 0
3019632 0
3019739 0
3019747 0
3019750 0
3019756 0
3019914 0
3020048 93
3020065 0
3020491 38
3020543 0
3020580 16
3020650 86
3020661 173
3020691 0
3020758 0
3020930 0
3020964 0
3021051 14
3021093 0
3021288 74
3021294 110
3021421 0
3021438 5
3021703 51
3022102 0
3022120 25
3022156 2
3022207 0
3022363 34
3022372 24
3022518 47
3022543 0
3022623 0
3022738 6
3022759 81
3022934 26
3022977 0
3023001 0
3023182 30
3023247 4
3023311 9
3023352 129
3023434 0
3023470 0
3023474 0
3023700 0
3023746 0
3024031 0
3024322 0
3024400 0
3024607 0
3024730 0
3024742 0
3024745 0
3024802 0
3024829 0
3024838 0
3024858 0
3024879 0
3025042 0
3025144 0
3025258 0
3025382 0
3025430 0
3025853 0
3025868 0
3025877 0
3025937 0
3026009 0
3026255 0
3026267 0
3026512 0
3026531 0
3026579 0
3026656 4
3026683 4
3026758 7
3026842 0
3026866 0
3026965 0
3027049 3
3027055 0
3027247 0
3027445 3
3027730 0
3027931 10
3027970 0
3028096 2
3028135 5
3028514 1
3028526 16
3028734 13
3028761 0
3028934 49
3029043 0
3029079 5
3029133 19
3029238 39
3029516 0
3029577 0
3029628 12
3029712 4
3029724 19
3029814 4
3029874 28
3029892 0
3029901 28
3029991 0
3030015 4
3030153 0
3030243 0
3030277 0
3030573 0
3030594 0
3031161 0
3031170 0
3031528 3
3031570 2
3031756 33
3031819 0
3031885 5
3031916 9
3032200 0
3032245 0
3032359 25
3032392 4
3032595 0
3032601 12
3032646 94
3033054 2
3033173 0
3033290 72
3033313 14
3033321 98
3033387 25
3033503 0
3033512 0
3033544 11
3033561 0
3033703 0
3034045 0
3034146 0
3034149 0
3034200 0
3034227 0
3034294 0
3034422 0
3034563 0
3034590 17
3034614 0
3034740 0
3034809 0
3035273 0
3035426 21
3035449 0
3035582 0
3035594 19
3035627 0
3035699 0
3035705 0
3035785 0
3035795 0
3035879 0
3035995 0
3035999 22
3036016 0
3036139 0
3036217 0
3036325 19
3036658 8
3036820 6
3036928 0
3037028 0
3037438 0
3037574 73
3037578 20
3037613 0
3037625 0
3037691 0
3037761 0
3038200 0
3038209 0
3038233 6
3038240 0
3038354 0
3038407 0
3038419 0
3038485 36
3038647 0
3038842 0
3038884 0
3038965 17
3038994 0
3039061 0
3039235 0
3039262 0
3039331 0
3039370 0
3039385 0
3039403 0
3039496 0
3039682 0
3039751 45
3039850 2
3040024 0
3040048 0
3040081 0
3040090 0
3040102 0
3040285 1
3040312 0
3040381 0
3040420 0
3040435 0
3040453 0
3040549 1
3040729 0
3041229 14
3041400 31
3041415 41
3041672 0
3041707 7
3041782 0
3041785 0
3041912 0
3041984 0
3042074 0
3042194 0
3042215 0
3042239 0
3042401 0
3042593 0
3042617 0
3042653 0
3042656 0
3042709 0
3042728 0
3042950 0
3043007 0
3043136 0
3043223 11
3043306 1
3043348 1
3043405 1
3043449 46
3043491 0
3043655 0
3043746 0
3043749 0
3044115 9
3044322 0
3044333 6
3044393 2
3044529 0
3044859 0
3044926 0
3045085 0
3045095 0
3045156 0
3045177 64
3045340 15
3045509 0
3045559 8
3045589 0
3045646 0
3045655 8
3045712 6
3045859 0
3045881 0
3045973 0
3046072 16
3046142 0
3046289 0
3046395 0
3046660 0
3046899 10
3047019 0
3047028 0
3047164 0
3047170 0
3047199 11
3047234 0
3047246 0
3047288 0
3047462 0
3047474 25
3047531 40
3047576 0
3047579 21
3047622 0
3047696 0
3047813 35
3047852 0
3047891 13
3047909 0
3047939 0
3047984 0
3048017 0
3048029 129
3048032 89
3048417 0
3048540 0
3048573 19
3048587 0
3048619 0
3048687 55
3048698 4
3048711 0
3048832 39
3048856 17
3048871 90
3048874 55
3048907 0
3048922 0
3048928 142
3049111 0
3049183 0
3049201 0
3049285 0
3049323 30
3049470 0
3049533 0
3049607 33
3049644 48
3049664 0
3049770 0
3049833 52
3049911 0
3050161 7
3050177 0
3050267 0
3050339 71
3050441 70
3050485 58
3050519 6
3050531 0
3050543 0
3050551 0
3050903 15
3050907 12
3050956 4
3051101 0
3051248 0
3051344 0
3051365 0
3051508 0
3051527 0
3051591 0
3051617 0
3051685 0
3051719 0
3051748 0
3051758 0
3052017 0
3052087 0
3052177 0
3052184 0
3052186 51
3052402 0
3052498 0
3052539 0
3053093 0
3053153 0
3053216 0
3053301 11
3053352 0
3053451 0
3053478 8
3053807 0
3053818 0
3054078 0
3054252 0
3054279 0
3054297 3
3054384 0
3054546 10
3054576 0
3054723 0
3054783 8
3054795 1
3054870 189
3054945 0
3054972 4
3055022 0
3055044 0
3055150 0
3055243 0
3055245 0
3055305 0
3055415 0
3055488 12
3055587 17
3055809 0
3055833 0
3055998 1
3056028 7
3056617 0
3056644 0
3056671 2
3056809 0
3056830 41
3056872 24
3057018 0
3057109 0
3057268 0
3057280 0
3057295 9
3057299 38
3057310 0
3057489 0
3057493 0
3057501 0
3057503 0
3057507 0
3057509 0
3057521 0
3057556 0
3057651 75
3057972 0
3058218 0
3058260 14
3058620 0
3058761 0
3058935 0
3059008 0
3059596 0
3059851 30
3059884 0
3059911 0
3059950 0
3060231 144
3060265 0
3060321 21
3060456 0
3060663 6
3060825 0
3060891 18
3061097 0
3061359 9
3061578 5
3061638 0
3061729 0
3061848 35
3061857 0
3061891 0
3061967 0
3061988 0
3062088 0
3062109 0
3062211 1
3062304 25
3062320 11
3062334 41
3062388 0
3062442 15
3062502 19
3062592 0
3062601 0
3062712 14
3062783 6
3062907 2
3062943 54
3062946 13
3063135 0
3063289 19
3063344 0
3063355 0
3063379 0
3063910 0
3064159 0
3064776 0
3064791 0
3064839 0
3064889 0
3064986 0
3065025 5
3065142 15
3065146 30
3065194 0
3065278 14
3065308 16
3065347 0
3065467 0
3065576 0
3065845 0
3065875 0
3066103 12
3066328 0
3066331 29
3066335 0
3066481 0
3066535 0
3066601 0
3066655 0
3066679 24
3066727 0
3066733 69
3066913 25
3067207 0
3067276 10
3067288 0
3067325 0
3067379 0
3067467 0
3067577 1
3067598 8
3067721 41
3067768 0
3067793 14
3067817 7
3067898 0
3068103 0
3068199 0
3068278 14
3068389 0
3068629 0
3068653 136
3068707 0
3069118 0
3069289 22
3069337 0
3069424 0
3069451 0
3069538 107
3069547 33
3069661 19
3069760 35
3069763 53
3069784 0
3069799 0
3069946 0
3070264 7
3070281 10
3070290 0
3070304 0
3070363 44
3070400 0
3070772 0
3070778 0
3070964 0
3071027 0
3071030 0
3071048 0
3071183 0
3071216 0
3071294 0
3071333 0
3071435 0
3071825 0
3071872 0
3071972 0
3072216 2
3072279 45
3072438 1
3072477 0
3072561 36
3072609 0
3072648 43
3072699 0
3072866 2
3073025 2
3073087 0
3073118 1
3073193 42
3073270 0
3073669 0
3073683 0
3073929 0
3073948 0
3073960 48
3074066 0
3074077 53
3074168 0
3074176 239
3074180 45
3074206 0
3074407 0
3074409 0
3074503 11
3074506 41
3074671 12
3074882 0
3074955 0
3074970 28
3074976 4
3075135 0
3075150 0
3075201 0
3075431 0
3075707 0
3075975 0
3075999 0
3076032 0
3076090 1
3076142 0
3076149 0
3076355 0
3076423 0
3076440 0
3076495 0
3076500 0
3076839 0
3076964 0
3077044 9
3077612 0
3077670 0
3077955 0
3078295 70
3078343 0
3078469 8
3078559 0
3078591 0
3078613 6
3078790 12
3078827 0
3078835 0
3078843 38
3078901 0
3079022 0
3079143 0
3079215 0
3079247 6
3079358 3
3079562 0
3079838 4
3079886 0
3079916 6
3079946 1
3080096 0
3080276 0
3080304 0
3080331 2
3080337 10
3080340 93
3080394 0
3080421 0
3080496 0
3080559 8
3080573 0
3080598 0
3080615 0
3080640 34
3080692 0
3080850 0
3081120 0
3081159 0
3081162 4
3081261 0
3081382 0
3081453 0
3081496 0
3081612 0
3081687 42
3081708 7
3081717 0
3081744 32
3081829 6
3081865 0
3081928 0
3082183 3
3082310 0
3082354 7
3082366 0
3082600 0
3082705 9
3083004 2
3083076 0
3083079 0
3083082 0
3083088 0
3083098 0
3083111 0
3083113 0
3083119 0
3083269 6
3083272 10
3083383 0
3083416 20
3083536 0
3083637 0
3083850 0
3083877 6
3084079 11
3084093 46
3084108 52
3084117 12
3084140 19
3084142 0
3084244 0
3084406 30
3084409 0
3084626 0
3084826 15
3084842 13
3084965 3
3085056 0
3085087 33
3085171 0
3085236 0
3085342 0
3085366 95
3085399 1
3085546 0
3085684 791
3085777 33
3085781 0
3085946 0
3085975 27
3086201 0
3086224 0
3086263 7
3086576 1
3086651 0
3086857 11
3086962 0
3087085 0
3087244 0
3087271 42
3087346 31
3087390 0
3087493 18
3087673 0
3087895 0
3087955 0
3088033 0
3088144 0
3088174 1
3088344 38
3088366 2
3088451 0
3088482 13
3088545 0
3088686 73
3088860 0
3088926 0
3089061 0
3089109 0
3089256 0
3089388 0
3089586 0
3089597 0
3089769 0
3089825 11
3089859 0
3089886 16
3089950 0
3090084 0
3090138 0
3090147 0
3090153 0
3090303 0
3090468 18
3090702 0
3090789 6
3091028 0
3091106 3
3091130 13
3091136 0
3091160 27
3091268 0
3091286 0
3091370 0
3091493 0
3091562 21
3091577 0
3091703 0
3091715 0
3091853 89
3091880 0
3091913 6
3091930 0
3091944 0
3091964 0
3092148 11
3092169 0
3092373 0
3092511 0
3092553 116
3092556 45
3092562 4
3092634 0
3092658 0
3092706 92
3092754 0
3092931 0
3093062 1
3093113 10
3093179 6
3093204 0
3093525 33
3093606 46
3094023 1
3094052 10
3094274 41
3094823 0
3094847 0
3094910 5
3095210 22
3095246 0
3095252 0
3095291 0
3095321 5
3095324 7
3095345 0
3095535 0
3095840 15
3095860 0
3095975 0
3096141 0
3096144 0
3096219 0
3096297 0
3096456 81
3096478 21
3096508 58
3096635 15
3096861 3
3097120 15
3097125 46
3097139 0
3097388 0
3097474 0
3097532 0
3097598 0
3097634 0
3097724 0
3097772 0
3097775 0
3097793 0
3097832 0
3097971 0
3097991 0
3098051 0
3098084 0
3098165 0
3098279 0
3098456 0
3098609 0
3098709 0
3098777 0
3098824 0
3099074 0
3099132 0
3099167 0
3099242 0
3099392 0
3099877 0
3099892 0
3099938 19
3100157 0
3100303 0
3100341 0
3100668 0
3100705 0
3100833 4
3101241 0
3101292 0
3101370 6
3101421 0
3101490 0
3101583 1
3101631 0
3101694 0
3101788 0
3101818 0
3102131 0
3102307 0
3102352 0
3102442 0
3102514 19
3102598 0
3102727 36
3102991 2
3103015 0
3103188 0
3103407 0
3103425 0
3103581 0
3103899 0
3103958 0
3104208 0
3104274 0
3104552 0
3104642 0
3104675 0
3104968 0
3105027 0
3105266 0
3105714 0
3105756 0
3105894 0
3105927 0
3106041 0
3106382 38
3106394 0
3106556 2
3106624 42
3106672 15
3106699 2
3106706 0
3106725 0
3106748 0
3106813 10
3106877 0
3106897 0
3107401 0
3107464 0
3107572 0
3107658 14
3107701 41
3107823 0
3107865 0
3107872 0
3107974 0
3108041 0
3108095 0
3108101 0
3108245 0
3108422 0
3108597 0
3109036 0
3109047 0
3109083 0
3109110 0
3109129 0
3109171 51
3109322 0
3109741 14
3109801 9
3109863 0
3110047 0
3110425 0
3110551 0
3110716 0
3110737 32
3110839 11
3110998 0
3111100 63
3111109 12
3111679 0
3111760 0
3111768 0
3111853 3
3111910 0
3111946 71
3112077 43
3112128 0
3112173 62
3112206 0
3112216 0
3112248 0
3112269 0
3112341 0
3112366 0
3112395 0
3112470 0
3112581 0
3112674 20
3112683 0
3112731 0
3112752 9
3112896 0
3112923 88
3113181 0
3113187 12
3113271 0
3113329 0
3113347 0
3113455 1
3113503 0
3113635 0
3113752 5
3113863 11
3113921 65
3114019 52
3114112 0
3114148 39
3114542 11
3114843 1175
3114915 27
3115012 13
3115032 0
3115050 37
3115081 0
3115206 0
3115261 25
3115275 6
3115302 14
3115360 0
3115473 8
3115573 0
3115583 0
3115688 6
3115808 0
3116053 0
3116533 0
3116632 0
3116644 0
3116852 31
3116904 0
3117072 0
3117120 0
3117372 0
3117638 0
3117681 0
3118180 0
3118312 0
3118373 7
3118816 0
3118843 0
3118846 0
3118945 0
3119212 0
3119518 0
3119740 0
3119779 0
3119963 0
3120016 0
3120112 0
3120127 0
3120280 0
3120496 0
3120580 0
3120595 0
3120730 0
3120937 0
3121006 0
3121098 0
3121249 0
3121414 0
3121564 0
3121570 0
3121579 0
3121690 0
3121780 0
3121801 0
3121840 0
3122050 0
3122061 0
3122104 0
3122128 0
3122148 0
3122161 0
3122185 0
3122296 0
3122334 0
3122464 0
3122488 0
3122520 0
3122827 0
3122976 0
3123004 0
3123091 0
3123121 0
3123480 0
3123594 0
3123654 0
3123673 0
3123940 0
3123965 0
3124098 5
3124167 8
3124262 2
3124775 13
3125018 0
3125026 0
3125094 19
3125117 0
3125134 0
3125157 0
3125208 0
3125559 0
3125707 0
3125767 0
3125909 0
3126152 0
3126262 0
3126340 0
3126365 0
3126431 0
3126446 0
3126479 0
3126482 8
3126512 1
3126611 0
3126683 0
3126799 0
3127184 0
3127225 0
3127286 0
3127690 0
3127831 0
3127874 0
3127886 34
3127980 18
3127984 0
3128037 0
3128051 0
3128203 0
3128251 0
3128425 0
3128527 0
3128566 0
3128725 0
3128818 0
3128893 0
3128965 0
3129118 0
3129136 0
3129280 0
3129326 23
3129357 0
3129376 12
3129400 4
3129670 37
3129712 0
3129766 0
3130294 4
3130492 17
3130500 79
3130920 0
3130935 4
3131010 0
3131192 0
3131381 55
3131429 7
3131447 0
3131477 0
3131516 0
3131537 0
3131774 39
3131792 9
3131840 0
3132058 0
3132133 0
3132142 0
3132211 0
3132259 0
3132343 15
3132442 0
3132462 0
3132628 0
3132652 0
3132712 58
3132799 0
3132954 24
3133015 0
3133072 0
3133100 39
3133480 0
3133628 0
3133645 0
3133753 0
3133797 0
3134007 0
3134136 0
3134391 0
3134535 0
3134604 0
3134724 0
3134844 0
3135007 0
3135112 0
3135174 0
3135313 0
3135421 0
3135583 0
3135646 0
3135700 0
3135894 0
3135990 0
3136077 0
3136149 1
3136176 0
3136269 0
3136371 0
3136515 44
3136650 0
3137081 0
3137274 18
3137283 0
3137334 0
3137354 0
3137376 0
3137455 0
3137467 0
3137475 0
3137639 0
3137689 0
3137906 0
3137993 16
3137996 2
3138050 115
3138086 63
3138089 101
3138125 0
3138262 2
3138398 0
3138581 0
3139180 0
3139261 0
3139372 11
3139437 0
3139571 20
3139750 0
3139759 0
3139768 14
3140099 0
3140257 24
3140499 0
3140743 0
3140761 0
3140862 0
3140878 0
3141109 0
3141255 0
3141392 0
3141470 0
3141486 0
3142050 0
3142212 13
3142264 9
3142272 0
3142295 14
3142646 0
3142673 34
3142685 0
3142790 3
3142802 3
3142814 0
3142916 2
3143552 1
3143747 5
3144032 0
3144044 0
3144082 0
3144134 7
3144260 12
3144544 34
3144565 5
3144601 0
3144938 32
3144949 0
3144998 0
3145041 0
3145146 0
3145167 0
3145403 0
3145574 0
3145597 0
3145607 15
3145619 0
3145643 0
3145729 0
3145761 0
3145768 0
3145780 0
3145883 0
3145895 0
3145952 0
3145978 0
3145985 0
3146414 0
3146426 0
3146621 0
3146675 0
3146750 0
3146843 0
3146906 0
3146960 0
3146987 0
3147002 0
3147183 0
3147316 0
3147573 0
3147594 0
3147730 0
3147758 0
3147798 0
3147885 6
3147969 0
3148090 23
3148234 0
3148240 61
3148261 0
3148372 0
3148481 0
3148830 0
3149190 0
3149256 71
3149274 0
3149457 33
3149493 1
3149589 30
3149637 0
3149697 82
3149835 8
3149952 19
3150002 0
3150027 1
3150183 4
3150219 0
3150305 0
3150459 0
3150486 0
3150517 0
3150539 0
3150559 0
3150592 46
3150634 21
3150745 0
3150787 0
3150805 0
3150838 22
3150856 3
3150886 34
3150898 0
3151021 0
3151456 2
3151520 0
3151870 0
3151879 0
3152020 0
3152200 5
3152248 1
3152541 0
3152615 0
3152734 50
3152813 44
3153029 9
3153215 15
3153245 2
3153251 14
3153362 79
3153404 134
3153437 0
3153458 40
3153460 64
3153631 0
3154058 0
3154208 0
3154457 0
3154470 0
3154478 0
3154505 0
3154830 0
3154839 0
3154845 0
3154880 0
3154899 0
3155063 0
3155645 0
3155674 10
3155790 0
3155806 0
3155848 17
3155935 8
3155949 0
3156043 50
3156062 0
3156106 13
3156311 0
3156458 0
3156494 0
3156893 47
3157163 0
3157241 34
3157503 6
3157533 56
3157535 0
3157561 0
3157568 0
3157599 0
3157986 0
3158109 0
3158256 0
3158391 0
3158394 0
3158448 0
3158502 0
3158520 0
3158558 0
3158631 0
3159089 0
3159116 0
3159185 0
3159280 0
3159377 0
3159687 0
3159755 0
3159789 1
3159814 0
3159908 0
3160001 0
3160040 0
3160121 0
3160316 0
3160448 0
3160589 0
3160623 3
3160694 0
3160861 146
3160955 10
3161059 136
3161305 0
3161343 0
3161377 49
3161428 12
3161569 1
3161788 71
3161992 0
3162105 0
3162672 0
3162852 81
3162881 0
3163019 0
3163134 39
3163206 59
3163434 0
3163765 19
3164255 0
3164307 0
3164718 21
3164722 23
3165052 0
3165145 0
3165210 21
3165478 30
3165545 0
3165572 77
3165746 0
3165766 13
3165778 0
3165862 0
3165903 0
3165928 0
3166004 0
3166063 0
3166253 5
3166256 31
3166271 45
3166411 0
3166432 0
3166741 0
3166760 0
3166831 21
3166944 5
3167008 0
3167072 10
3167127 12
3167174 0
3167281 0
3167317 0
3167323 79
3167383 4
3167419 0
3167770 0
3167886 0
3168503 0
3168547 12
3168556 0
3168583 19
3168589 17
3168657 37
3168754 0
3168883 2
3168962 5
3169021 0
3169192 0
3169321 0
3169390 99
3169399 0
3169777 10
3169837 106
3169980 0
3170059 0
3170153 14
3170203 12
3170606 6
3170903 0
3170906 0
3171098 0
3171116 0
3171239 0
3171341 0
3171560 0
3171734 3
3171830 0
3171923 0
3171974 0
3172001 0
3172025 0
3172130 0
3172214 0
3172322 0
3172364 0
3172403 0
3172556 0
3172634 0
3172718 4
3172880 14
3172925 0
3173012 0
3173388 15
3173398 0
3173420 0
3173443 0
3173806 0
3173971 0
3174176 0
3174180 4
3174216 0
3174287 0
3174549 0
3174591 20
3174755 8
3175177 0
3175207 0
3175309 0
3175345 0
3175564 1
3175618 9
3175702 2
3175882 34
3175885 0
3175945 61
3175969 1
3176026 0
3176224 7
3176401 0
3176497 6
3176812 0
3176916 0
3176931 1
3177033 0
3177042 0
3177222 0
3177471 0
3177582 0
3177719 0
3177780 0
3177892 0
3177937 0
3178009 0
3178177 0
3178297 0
3178429 0
3178480 0
3178510 0
3178597 0
3179077 0
3179200 0
3179209 0
3179374 0
3179380 0
3179437 0
3179605 0
3179617 0
3179719 0
3179747 0
3179775 0
3179899 0
3179948 87
3179991 0
3180006 0
3180082 11
3180094 1
3180097 6
3180126 0
3180199 0
3180541 0
3180553 0
3180733 0
3180745 0
3180817 0
3180874 0
3180931 0
3180994 0
3181057 11
3181071 32
3181191 58
3181449 16
3181527 0
3181695 0
3181713 0
3181726 0
3181779 23
3181809 15
3181818 0
3181941 67
3181959 21
3182043 32
3182099 93
3182306 11
3182402 0
3182595 0
3182636 7
3182765 6
3182879 0
3183084 4
3183112 0
3183486 0
3183585 0
3183749 18
3183891 0
3183900 0
3184113 8
3184172 0
3184175 10
3184364 0
3184424 0
3184549 0
3184552 9
3184703 0
3184718 44
3185119 17
3185125 145
3185128 68
3185176 10
3185182 0
3185275 0
3185442 6
3185641 0
3185746 0
3185764 0
3185773 0
3185833 48
3185949 0
3186059 3
3186062 17
3186074 0
3186341 0
3186434 36
3186446 277
3186506 22
3186560 21
3186686 185
3186692 14
3186704 0
3186710 0
3186725 19
3186881 118
3186971 2
3187056 3
3187281 39
3187418 24
3187587 142
3187604 0
3188095 286
3188135 0
3188147 0
3188453 59
3188543 0
3188708 44
3188810 0
3189068 5
3189198 18
3189361 7
3189602 17
3189616 0
3189631 0
3189682 0
3189685 0
3189749 10
3189928 0
3189974 0
3190009 0
3190102 12
3190219 0
3190447 57
3190821 6
3190839 3
3191037 0
3191094 16
3191313 17
3191503 0
3191551 164
3191566 23
3191575 19
3192082 38
3192278 0
3192407 0
3192776 0
3193005 0
3193121 78
3193136 18
3193145 0
3193148 0
3193636 0
3194088 2
3194118 0
3194475 2
3194547 0
3194592 0
3194817 0
3194843 1
3194918 555
3194996 0
3195188 0
3195217 0
3195447 0
3195534 0
3196034 0
3196121 0
3196163 0
3196169 0
3196184 0
3196274 0
3196339 0
3196470 0
3196589 1
3196603 32
3196639 0
3196696 0
3196974 0
3197016 0
3197122 0
3197190 0
3197233 0
3197474 0
3197554 0
3197558 0
3197564 0
3197628 0
3197765 0
3197834 0
3197897 0
3197915 0
3198008 0
3198089 0
3198131 0
3198200 0
3198209 0
3198223 0
3198236 0
3198302 0
3198335 0
3198425 0
3198596 0
3198695 0
3198701 0
3198779 0
3198872 0
3198930 2
3199357 0
3199432 0
3199657 0
3199738 0
3199843 0
3199981 0
3200120 0
3200298 0
3200322 0
3200421 0
3200724 0
3200766 0
3200784 0
3200877 0
3201008 0
3201137 0
3201236 0
3201349 0
3201371 0
3201590 0
3201644 0
3201809 0
3201891 0
3202014 0
3202094 0
3202177 0
3202201 0
3202336 0
3202525 0
3202755 36
3203023 59
3203218 8
3203233 0
3203308 14
3203380 33
3203452 11
3203554 0
3203579 0
3203605 2
3203674 0
3203692 1
3203698 0
3203749 33
3204060 78
3204262 0
3204315 10
3204372 3
3204479 8
3204585 0
3204729 18
3204733 0
3204743 0
3204747 19
3204757 0
3204761 0
3204824 0
3204877 48
3204982 0
3205005 0
3205127 0
3205208 0
3205270 0
3205428 0
3205452 15
3205590 63
3205674 0
3205908 0
3206052 0
3206088 0
3206104 0
3206337 0
3206379 7
3206499 0
3206707 0
3206748 0
3206898 143
3207035 45
3207101 3
3207111 0
3207168 0
3207219 0
3207267 0
3207348 6
3207500 0
3207513 19
3207516 60
3207609 16
3207803 0
3207849 0
3207974 0
3207990 32
3208107 1
3208245 0
3208256 0
3208279 10
3208325 64
3208403 0
3208438 12
3208501 0
3208554 0
3208593 0
3208795 0
3208846 1
3208976 0
3209010 2
3209132 0
3209260 0
3209288 0
3209405 0
3209459 0
3209680 0
3209791 12
3209932 21
3209948 0
3210107 0
3210275 0
3210362 0
3210728 11
3210965 16
3211080 0
3211083 43
3211228 0
3211392 0
3211461 5
3211512 0
3211567 0
3211602 38
3211632 43
3211734 68
3211796 0
3211978 0
3212010 1
3212040 0
3212049 70
3212081 0
3212101 40
3212506 0
3212545 51
3212778 2
3212931 193
3212988 23
3213212 0
3213494 22
3213537 4
3213573 0
3213735 8
3213774 0
3214113 13
3214134 98
3214289 36
3214404 12
3214575 0
3214863 18
3214974 0
3215038 1
3215045 6
3215088 8
3215097 0
3215145 38
3215187 0
3215238 16
3215273 0
3215335 1
3215346 0
3215359 0
3215525 100
3215536 2
3215560 0
3215702 0
3215894 0
3215900 44
3216021 0
3216032 1
3216065 0
3216089 0
3216092 0
3216227 0
3216410 0
3216455 0
3216473 0
3216518 0
3216623 0
3216656 0
3216797 0
3216815 0
3216902 0
3217061 0
3217091 0
3217238 0
3217250 0
3217253 0
3217271 0
3217295 0
3217298 0
3217667 0
3217781 0
3217838 0
3217889 0
3218003 0
3218175 0
3218255 0
3218294 0
3218384 0
3218405 0
3218735 0
3218751 0
3218774 0
3218783 0
3218829 0
3218918 0
3218924 0
3218939 0
3219066 0
3219113 0
3219161 0
3219331 0
3219376 0
3219391 0
3219464 0
3219561 0
3219642 1
3219645 0
3219699 0
3219725 0
3219735 0
3219745 0
3219764 0
3219774 3
3219784 0
3219795 0
3219806 0
3219823 20
3219849 9
3219899 0
3219917 9
3219940 0
3220025 0
3220304 0
3220328 0
3221018 0
3221039 0
3221078 0
3221171 0
3221207 0
3221222 0
3221279 1
3221312 0
3221345 0
3221380 0
3221389 0
3221399 0
3221420 0
3221432 0
3221452 0
3221748 2
3221787 2
3221828 0
3221916 0
3221931 8
3222021 4
3222056 0
3222108 10
3222151 5
3222187 87
3222217 0
3222294 4
3222366 0
3222431 0
3222708 0
3222924 0
3222978 0
3223011 0
3223122 0
3223197 0
3223272 0
3223338 0
3223478 0
3223676 0
3224461 36
3224481 1
3224494 0
3224500 0
3224583 0
3224916 0
3225176 0
3225228 0
3225234 0
3225384 0
3225577 12
3225709 0
3226097 0
3226193 0
3226331 0
3226382 0
3226442 0
3226737 0
3226768 0
3226804 0
3226810 0
3226903 0
3227206 0
3227242 0
3227380 0
3227482 0
3227509 0
3227590 0
3227608 0
3227680 0
3227833 0
3227851 0
3227884 0
3227893 0
3227903 0
3228220 0
3228348 35
3228650 2
3228674 58
3228704 20
3228794 8
3229058 22
3229093 0
3229194 132
3229219 16
3229226 0
3229244 0
3229413 200
3229601 14
3229711 0
3229842 35
3229995 0
3230028 0
3230043 3
3230454 0
3230541 61
3230547 120
3230618 0
3230679 0
3230940 77
3230975 11
3231159 0
3231201 0
3231285 0
3231321 0
3231442 0
3231524 0
3231552 0
3231588 60
3231746 0
3232031 30
3232064 0
3232088 0
3232180 0
3232200 0
3232239 0
3232373 17
3232400 24
3232988 0
3233054 0
3233386 0
3233666 0
3233748 0
3233818 0
3233924 0
3234038 0
3234148 0
3234234 0
3234291 0
3234330 0
3234378 0
3234390 50
3234420 0
3234459 4
3234528 0
3234687 49
3234783 482
3234789 20
3234834 0
3234882 0
3234927 7
3234951 0
3235374 13
3235377 37
3235563 27
3235830 3
3235856 2
3235872 0
3236253 67
3236267 0
3236346 0
3236358 30
3236549 0
3236716 12
3236803 0
3237037 0
3237453 0
3237490 0
3237613 47
3237646 0
3237752 30
3237770 0
3237777 7
3237781 0
3237812 0
3237870 27
3237965 1
3238004 62
3238028 0
3238124 4
3238145 33
3238310 43
3238325 0
3238340 31
3238583 105
3238618 22
3238688 21
3238823 0
3239060 0
3239087 0
3239116 0
3239325 0
3239329 12
3239388 0
3239400 3
3239430 88
3239478 0
3239527 23
3239553 161
3239610 109
3239637 36
3239655 1
3239688 22
3239852 23
3239858 0
3239886 6
3239909 0
3240017 0
3240071 0
3240122 0
3240138 0
3240146 4
3240149 407
3240179 16
3240198 78
3240215 0
3240275 6
3240339 4
3240393 6
3240418 28
3240552 53
3240665 71
3240748 1
3240775 149
3240812 99
3240895 3
3240914 205
3240920 13
3241049 13
3241082 6
3241285 213
3241387 63
3241528 1
3241549 147
3241669 11
3241993 157
3242284 0
3242364 135
3242531 0
3242569 70
3242602 3
3242631 23
3242658 19
3242662 0
3242679 105
3243121 0
3243181 0
3243205 4
3243265 0
3243297 0
3243367 0
3243440 0
3243549 0
3243603 0
3243663 0
3243672 0
3243708 0
3243729 0
3243753 0
3243771 0
3243921 0
3243942 0
3243984 0
3244059 0
3244083 0
3244143 0
3244212 0
3244287 0
3244320 0
3244350 0
3244422 0
3244440 0
3244533 0
3244629 0
3244737 0
3244749 0
3244785 0
3244866 0
3244944 0
3244989 0
3245007 0
3245152 0
3245178 0
3245193 0
3245271 0
3245298 0
3245415 0
3245571 0
3245589 0
3245643 0
3245760 0
3246165 0
3246321 0
3246508 0
3246947 0
3246955 8
3246968 64
3247131 8
3247146 0
3247233 0
3247279 2
3247390 13
3247436 0
3247481 0
3247914 0
3247990 0
3248027 0
3248322 16
3248343 0
3248358 0
3248391 0
3248418 0
3248514 13
3248535 1
3248658 86
3248700 0
3248998 32
3249184 0
3249777 32
3250119 0
3250572 1
3250826 0
3251036 0
3251084 0
3251210 0
3251333 1
3251450 0
3251530 35
3251545 39
3251758 151
3251762 99
3251806 65
3251944 59
3251957 8
3251980 0
3252067 38
3252229 4
3252477 0
3252513 0
3252528 0
3252532 44
3252539 0
3252737 64
3252740 0
3252849 0
3252961 0
3253103 0
3253131 0
3253263 37
3253277 0
3253325 0
3253338 0
3253455 0
3253506 0
3253596 0
3253700 0
3253968 0
3254070 0
3254169 0
3254307 0
3254325 0
3254364 0
3254394 0
3254460 0
3254549 0
3254595 0
3254780 0
3254805 0
3254865 0
3255009 0
3255159 0
3255282 0
3255321 0
3255408 0
3255423 0
3255465 0
3255476 0
3255537 0
3255627 0
3255657 0
3255672 0
3255684 0
3255699 0
3255711 0
3255765 0
3255957 0
3256097 0
3256245 0
3256445 0
3256473 0
3256516 0
3256856 7
3257006 0
3257200 6
3257261 0
3257275 0
3257307 0
3257325 6
3257337 0
3257418 0
3257431 0
3257434 28
3257488 6
3257762 21
3257826 19
3258015 0
3258332 43
3258414 0
3258426 0
3258438 0
3258449 0
3258500 8
3258589 0
3258594 9
3258644 0
3258718 0
3258773 0
3258812 0
3258848 0
3258989 0
3259034 0
3259079 0
3259145 0
3259274 0
3259479 0
3259517 0
3259646 0
3259694 0
3259787 0
3259928 0
3259934 0
3260170 58
3260222 0
3260327 0
3260565 0
3260567 6
3260678 47
3260753 0
3260771 0
3260822 0
3260825 0
3260900 0
3261122 24
3261197 241
3261218 0
3261323 0
3261334 0
3261341 0
3261359 0
3261434 0
3261500 101
3261659 0
3261720 37
3261807 23
3261900 0
3261988 0
3262115 0
3262147 0
3262210 38
3262332 0
3262429 0
3262774 0
3262858 0
3262954 17
3262966 0
3263203 0
3263317 0
3263476 0
3263512 0
3263713 2
3263905 0
3263950 7128
3264040 0
3264079 21
3264195 0
3264567 12
3264795 4
3264847 0
3264879 10
3264945 50
3264966 0
3264989 9
3265014 0
3265119 22
3265188 0
3265269 3
3265299 16
3265302 30
3265318 0
3265371 80
3265396 0
3265470 0
3265506 35
3265515 21
3265641 72
3265707 8
3265725 2
3265822 3
3265828 0
3265854 0
3265860 48
3265905 0
3265968 2
3265983 0
3266013 49
3266028 0
3266145 45
3266163 2
3266290 2
3266320 1
3266416 0
3266512 0
3266602 0
3266606 0
3266665 0
3266728 0
3266794 2
3266908 1
3267058 0
3267216 0
3267268 2
3267352 1
3267391 0
3267400 0
3267420 0
3267715 1
3267718 0
3267757 0
3267841 1
3267861 1
3267877 0
3267946 0
3267982 0
3267985 0
3268095 0
3268113 0
3268241 0
3268300 2
3268346 0
3268406 3
3268410 3
3268468 24
3268542 23
3268699 0
3268887 48
3268944 0
3269058 0
3269070 0
3269181 0
3269340 2
3269694 0
3269773 0
3269897 22
3270041 1
3270221 30
3270783 24
3271255 0
3271841 0
3272361 43
3272525 35
3272644 42
3272976 0
3273030 0
3273041 0
3273242 44
3273245 119
3273536 4
3273663 19
3273668 0
3273688 0
3273799 42
3274278 23
3274688 7
3274692 121
3274782 11
3274845 7
3274854 20
3275249 7
3275453 0
3275507 9
3275600 36
3275669 32
3275805 0
3275831 14
3275981 81
3276008 27
3276299 39
3276403 128
3276434 208
3276485 0
3276569 0
3276581 5
3276719 80
3276764 58
3276857 0
3276956 0
3276974 18
3277102 14
3277113 0
3277172 0
3277304 0
3277322 0
3277377 0
3277383 0
3277385 11
3277809 0
3277831 0
3277833 0
3277934 0
3278021 0
3278279 0
3278573 0
3278765 0
3278947 39
3279076 33
3279513 0
3279535 27
3279838 0
3279912 0
3279958 0
3279988 7
3279996 0
3280238 0
3280377 0
3280455 0
3280578 0
3280719 0
3280956 0
3281280 0
3281301 0
3281410 52
3281812 57
3282209 4
3282263 0
3282515 0
3282624 0
3282730 6
3282836 0
3282938 0
3282940 0
3282956 0
3283042 0
3283065 0
3283102 0
3283114 0
3283147 0
3283151 0
3283195 0
3283201 0
3283233 0
3283248 0
3283291 0
3283306 0
3283453 186
3283507 33
3283622 0
3283699 2
3283708 5
3283834 4
3283952 9
3283989 0
3284194 43
3284215 165
3284265 37
3284302 42
3284346 0
3284445 9
3284647 0
3284875 0
3284899 0
3285088 0
3285157 0
3285484 0
3285598 0
3285700 0
3285785 0
3285805 0
3285873 0
3285999 0
3286044 0
3286179 0
3286393 0
3286413 0
3286461 0
3286530 0
3286584 0
3286713 0
3286788 0
3286933 0
3287026 0
3287055 0
3287297 0
3287350 0
3287363 0
3287441 0
3287477 0
3287516 0
3287579 0
3287587 0
3287742 0
3287989 0
3288004 0
3288318 0
3288729 0
3288918 0
3289143 4
3289256 0
3289355 0
3289382 0
3289490 0
3289571 40
3289787 0
3289921 0
3290744 0
3290933 0
3291063 0
3291306 0
3291333 0
3291342 0
3291519 0
3291876 0
3292074 0
3292113 0
3292140 0
3292184 0
3292196 0
3292257 0
3292356 0
3292456 0
3292600 0
3292732 23
3292780 23
3292840 5
3293032 60
3293152 33
3293209 9
3293302 11
3293664 9
3293839 0
3294138 0
3294341 41
3294411 0
3294493 0
3294499 7
3294876 0
3294980 23
3294982 44
3295004 45
3295228 0
3295501 0
3295681 0
3295804 0
3295915 0
3295948 0
3295954 0
3296227 0
3296245 0
3296413 0
3296431 0
3296503 0
3296548 0
3296554 0
3296747 0
3296886 0
3296982 1
3296985 0
3297090 0
3297133 0
3297212 0
3297255 0
3297291 0
3297368 0
3297556 0
3297691 0
3297987 0
3298006 0
3298153 0
3298176 0
3298266 0
3298326 0
3298386 0
3298410 0
3298632 0
3298788 0
3298791 0
3299088 0
3299151 0
3299205 0
3299507 0
3299603 0
3299741 0
3299807 0
3299960 0
3300113 0
3300250 0
3300293 0
3300307 0
3300397 0
3300448 0
3300475 0
3300673 0
3300691 0
3300730 0
3300820 0
3300910 0
3300922 0
3301036 0
3301304 1
3301777 22
3301946 5
3301964 0
3302077 0
3302103 19
3302134 17
3302158 2
3302176 0
3302197 0
3302209 0
3302230 0
3302338 0
3302464 0
3302491 23
3302567 59
3302894 0
3302902 0
3302914 79
3302988 0
3303016 0
3303018 24
3303435 44
3303513 55
3303549 15
3303582 67
3303618 39
3303971 29
3304293 0
3304401 0
3304521 22
3304527 3
3304770 0
3305058 37
3305139 35
3305208 28
3305265 45
3305349 0
3305403 7
3305505 0
3305655 0
3305760 6
3305826 0
3305904 0
3305913 0
3305988 83
3306333 7
3306510 16
3306840 0
3306963 0
3307045 0
3307065 15
3307089 0
3307179 30
3307368 0
3307438 0
3307452 0
3307553 15
3307559 0
3307621 0
3307692 0
3308077 0
3308113 0
3308128 0
3308241 0
3308497 5
3308675 0
3308703 76
3308965 31
3309059 61
3309099 0
3309193 0
3309214 1
3309322 0
3309397 2
3310024 0
3310138 2
3310152 0
3310387 0
3310439 6
3310489 14
3310540 19
3310839 0
3310935 0
3310989 0
3311112 8
3311250 4
3311304 26
3311361 18
3311376 0
3311566 2
3311875 0
3311887 0
3311899 0
3311911 0
3311923 0
3311932 0
3311947 72
3311962 14
3311986 60
3312010 17
3312031 6
3312037 14
3312212 0
3312240 0
3312484 2
3312901 0
3312954 0
3313454 3
3313520 0
3314030 0
3314108 0
3314263 0
3314288 0
3314330 0
3314871 0
3314934 0
3314946 0
3315294 0
3315325 0
3315331 0
3315437 0
3315452 2
3315509 0
3315530 1
3315769 0
3315911 0
3316145 8
3316169 68
3316271 16
3316431 22
3316434 0
3316524 32
3316566 0
3316838 0
3316875 0
3316899 0
3316926 0
3317001 68
3317223 18
3317646 0
3317751 0
3317834 12
3317844 24
3317876 0
3317900 15
3317925 0
3317937 0
3317940 0
3317956 0
3317977 0
3317990 0
3318443 0
3318579 0
3318630 66
3318635 0
3318663 0
3318674 29
3318704 0
3318752 19
3318992 0
3319091 0
3319208 29
3319463 152
3319526 0
3319607 0
3319682 0
3319735 0
3319794 40
3319814 0
3319838 0
3319853 0
3319862 54
3319922 3
3320012 102
3320042 14
3320081 38
3320198 105
3320224 0
3320411 0
3320486 11
3320522 15
3320525 42
3320537 0
3320540 0
3320607 38
3320653 15
3320830 14
3320854 0
3321082 1
3321406 0
3321418 0
3321557 15
3321587 44
3321719 2
3321899 0
3322154 6
3322289 6
3322334 169
3322418 1
3322526 46
3323110 54
3323404 0
3323791 0
3323899 0
3323980 1
3324109 0
3324116 1
3324136 1
3324142 29
3324245 0
3324474 2
3324686 6
3324716 14
3325454 0
3325597 0
3325629 28
3325646 0
3325720 914
3325769 0
3325886 53
3325943 0
3326098 19
3326113 0
3326428 1
3326578 1
3326665 30
3326795 70
3326833 8
3326901 30
3327019 40
3327085 0
3327145 0
3327184 343
3327277 0
3327318 32
3327506 4
3327599 7
3327828 0
3328598 0
3328621 0
3328630 38
3328691 0
3328991 0
3329027 0
3329061 0
3329069 68
3329161 0
3329226 0
3329445 0
3329599 0
3329765 0
3329769 1
3329823 0
3329825 16
3329892 79
3329899 0
3330015 0
3330051 9
3330583 54
3330640 0
3330784 0
3330793 28
3330796 9
3330970 15
3331003 0
3331018 0
3331087 59
3331099 39
3331122 34
3331126 0
3331174 28
3331186 7
3331236 0
3331291 28
3331338 0
3331387 0
3331408 0
3331486 5
3331534 0
3331564 0
3331636 0
3331753 0
3332038 17
3332068 0
3332182 16
3332270 0
3332300 18
3332598 0
3332610 0
3332617 0
3332625 0
3332793 0
3332895 0
3332970 18
3333180 1
3333198 17
3333312 36
3333372 10
3333456 0
3333749 0
3334052 8
3334196 7
3334334 12
3334344 0
3334413 0
3334583 28
3334686 59
3335001 41
3335079 0
3335105 0
3335352 48
3335409 23
3335529 7
3335614 16
3335643 0
3335840 6
3336242 0
3336305 14
3336368 54
3336382 0
3336445 0
3336595 0
3336816 42
3336894 71
3336987 0
3337005 53
3337026 0
3337036 0
3337047 0
3337953 0
3338134 0
3338205 0
3338247 0
3338749 20
3338773 0
3339184 0
3339337 0
3339454 0
3339544 0
3339580 0
3339618 22
3339698 0
3339715 0
3339744 203
3340210 83
3340267 124
3340270 18
3340288 0
3340395 0
3340514 27
3340522 0
3340603 21
3340681 0
3340945 0
3341431 0
3341491 63
3341497 41
3341623 0
3342365 0
3342461 45
3342631 0
3342647 0
3342888 0
3342936 0
3342950 9
3343198 1
3343369 10
3343384 57
3343386 0
3343411 5
3343453 0
3343627 0
3343681 126
3343720 0
3343912 11
3344014 72
3344188 53
3344296 2
3344308 0
3344329 0
3344380 0
3344656 0
3344662 0
3345133 0
3345219 0
3345292 0
3345546 0
3345582 0
3345639 4
3345686 2
3345711 0
3345726 0
3345838 0
3345905 0
3346062 0
3346065 6
3346083 0
3346183 0
3346246 73
3346256 0
3346285 0
3346350 0
3346372 0
3346446 0
3346574 0
3346650 1
3346677 23
3346716 0
3346725 0
3346916 0
3347043 0
3347058 30
3347127 20
3347136 0
3347226 0
3347379 33
3347621 0
3347633 5
3347708 8
3347749 0
3347777 16
3347792 0
3347861 0
3347935 0
3347987 15
3347999 0
3348092 0
3348155 34
3348179 2
3348293 0
3348299 0
3348347 0
3348368 0
3348419 0
3348449 5
3348578 0
3348647 0
3348755 40
3348824 0
3348943 0
3348988 101
3349009 0
3349012 60
3349027 0
3349492 13
3349531 33
3349591 107
3349675 58
3349693 35
3349735 0
3349953 2
3350112 0
3350133 4
3350220 21
3350313 0
3350364 0
3350417 0
3350463 607
3350550 24
3350553 31
3350625 12
3350882 0
3350915 0
3350924 0
3350987 0
3351137 24
3351235 3
3351239 6
3351254 0
3351322 13
3351847 1
3351881 0
3352075 0
3352084 0
3352117 0
3352355 0
3352372 0
3352726 14
3352819 7
3352867 8
3352977 0
3353067 0
3353214 8
3353283 0
3353345 21
3353528 0
3353694 0
3353751 0
3353773 13
3353850 0
3353880 0
3354071 0
3354333 0
3354508 0
3354626 0
3354651 37
3354683 0
3354689 23
3354779 0
3354840 0
3354853 0
3355031 0
3355085 0
3355103 4
3355208 0
3355236 0
3355268 0
3355308 0
3355448 0
3355512 0
3355610 26
3355654 0
3355678 0
3355718 0
3355730 62
3355820 0
3355868 91
3355934 28
3355970 3
3355991 0
3356159 0
3356390 0
3356412 0
3356424 131
3356441 0
3356450 77
3356590 0
3356828 0
3356873 0
3356890 0
3356977 0
3356990 0
3357008 133
3357014 54
3357056 73
3357304 15
3357467 27
3357540 0
3357560 0
3357562 0
3357569 0
3357719 0
3357878 0
3357911 0
3358177 0
3358196 0
3358527 0
3359017 5
3359050 20
3359216 7
3359429 0
3359464 0
3359593 0
3359638 0
3359833 0
3359857 0
3359959 0
3359968 0
3359995 55
3360209 0
3360223 2
3360448 0
3360496 106
3360562 23
3360680 18
3360694 0
3360711 71
3360774 0
3360832 0
3360843 0
3360960 134
3361014 8
3361047 31
3361260 24
3361311 0
3361341 0
3361362 35
3361401 73
3361476 0
3361503 16
3361531 0
3361578 0
3361761 4
3361776 29
3361782 1083
3361824 0
3361913 0
3361926 0
3361971 0
3362202 115
3362229 91
3362241 14
3362285 45
3362372 56
3362401 18
3362463 0
3362520 105
3362543 4
3362630 0
3362710 0
3362816 0
3363188 6
3363278 6
3363377 63
3363491 26
3363650 0
3363692 4
3363819 0
3363896 56
3363951 230
3364052 0
3364101 0
3364110 27
3364138 15
3364276 16
3364358 0
3364578 0
3364593 4
3364672 0
3364818 0
3364875 31
3364966 1
3365223 89
3365367 0
3365376 28
3365496 3
3365615 0
3365774 12
3365798 0
3366259 0
3366347 0
3366353 0
3366359 0
3366365 0
3366698 0
3366847 0
3367054 54
3367072 0
3367180 24
3367214 0
3367234 0
3367476 2
3367563 0
3367613 0
3367680 0
3367734 0
3367851 0
3367898 0
3368034 42
3368115 0
3368127 59
3368175 6
3368197 0
3368301 0
3368326 0
3368341 110
3368401 18
3368482 0
3368650 70
3368656 120
3368758 5
3368875 0
3368911 0
3369012 28
3369076 0
3369178 4
3369191 0
3369199 0
3369268 5
3369316 27
3369409 107
3369418 3
3369481 8
3369646 1
3369725 0
3369799 0
3369850 41
3369892 0
3369949 34
3370135 22
3370220 0
3370425 0
3370477 0
3370528 0
3370747 0
3370844 0
3371142 0
3371144 2
3371152 0
3371205 38
3371305 0
3371324 0
3372149 16
3372629 0
3372779 0
3372791 0
3372896 0
3372912 0
3372952 0
3373005 0
3373100 9
3373423 0
3373496 0
3373552 0
3373565 0
3373621 0
3373651 42
3373705 0
3373841 0
3373944 0
3373963 3
3373966 0
3374043 6
3374066 93
3374080 19
3374137 0
3374140 25
3374153 0
3374155 0
3374168 0
3374405 31
3374416 0
3374482 0
3374512 0
3374565 0
3374568 0
3374638 0
3374652 0
3374670 0
3374790 0
3374842 0
3375017 0
3375076 0
3375165 22
3375279 6
3375290 0
3375369 0
3375454 0
3375828 0
3375834 0
3375838 85
3375891 0
3375921 0
3375975 0
3376032 98
3376164 0
3376167 13
3376313 13
3376336 0
3376339 32
3376414 18
3376542 0
3376570 0
3376752 3
3376779 0
3376875 0
3376902 0
3376965 0
3377034 0
3377176 0
3377187 0
3377238 0
3377776 0
3378056 0
3378155 0
3378182 0
3378215 0
3378221 4
3378254 0
3378448 0
3378526 15
3378613 166
3378617 0
3378736 5
3378745 0
3378789 0
3378916 0
3379229 24
3379306 38
3379310 0
3379377 7
3379475 44
3379501 0
3379576 1
3379640 2
3379651 0
3379674 0
3379840 0
3379918 0
3379990 31
3380143 0
3380258 0
3380365 0
3380454 0
3380488 0
3380617 0
3380731 0
3380805 0
3380842 0
3380953 0
3381061 0
3381271 1
3381358 89
3381508 0
3381628 0
3381706 21
3381734 0
3381817 43
3381950 28
3381970 0
3382037 0
3382087 13
3382204 0
3382227 0
3382268 0
3382298 0
3382328 7
3382370 0
3382447 0
3382471 36
3382654 0
3382661 0
3382675 15
3382756 0
3382795 0
3382845 0
3382884 0
3382930 0
3383191 0
3383304 0
3383402 2
3383475 10
3383563 0
3383596 75
3383689 1
3383798 0
3383814 90
3383833 0
3384135 1
3384388 32
3384640 0
3384858 0
3384990 45
3385022 0
3385054 20
3385245 82
3385395 0
3385545 10
3385573 0
3385770 0
3385830 142
3386127 7
3386236 14
3386274 0
3386307 0
3386536 0
3387156 0
3387271 39
3387286 0
3387298 35
3387421 0
3387442 0
3387512 0
3387637 49
3387696 64
3387709 17
3387793 19
3387940 0
3388250 3
3388259 23
3388261 0
3388301 0
3388318 7
3388366 0
3388573 0
3388600 0
3388633 0
3388883 9
3388958 3
3389093 1
3389126 0
3389201 0
3389210 0
3389233 0
3389267 0
3389270 0
3389396 0
3389411 0
3389435 0
3389527 0
3389579 0
3389822 0
3389828 0
3389927 0
3390135 0
3390167 0
3390176 0
3390250 0
3390257 28
3390259 2
3390315 0
3390346 20
3390359 0
3390413 0
3390448 0
3390821 0
3390830 43
3390911 0
3391088 10
3391126 3
3391258 13
3391267 0
3391294 0
3391394 0
3391446 0
3391460 0
3391484 0
3391540 0
3391641 2
3391647 0
3391770 0
3392076 0
3392206 0
3392389 2
3392521 0
3392550 0
3392691 0
3392802 0
3392839 0
3392899 0
3393247 0
3393259 0
3393268 0
3393276 0
3393278 0
3393309 0
3393466 3
3393520 0
3393559 9
3393670 5
3393973 47
3394075 0
3394240 0
3394605 0
3394731 0
3394802 0
3394822 2
3394824 19
3394826 0
3394837 0
3394849 0
3394996 0
3395054 97
3395065 0
3395079 0
3395081 0
3395297 109
3395378 0
3395462 0
3395767 0
3395806 0
3395867 0
3396047 0
3396105 0
3396128 0
3396145 0
3396331 0
3396549 0
3396580 0
3396684 0
3396696 21
3396830 0
3396832 1
3396936 0
3396985 0
3397448 0
3397731 0
3397788 14
3397805 0
3397842 0
3397919 25
3398102 0
3398124 0
3398130 0
3398181 0
3398202 0
3398338 30
3398358 5
3398422 0
3398517 0
3398595 0
3398796 0
3398800 0
3398815 0
3398827 0
3398840 0
3398845 0
3398860 0
3398948 0
3399008 0
3399036 74
3399188 25
3399452 0
3399561 14
3399589 13
3399882 0
3399956 22
3400033 0
3400155 0
3400276 0
3400361 21
3400373 0
3400395 665
3400432 0
3400458 15
3400487 3
3400500 0
3400637 40
3400748 70
3400900 0
3400969 0
3400990 0
3401040 0
3401305 11
3401341 0
3401395 43
3401633 14
3401656 0
3401672 0
3401859 0
3401894 0
3401905 43
3401972 9
3402006 0
3402090 0
3402127 8
3402160 0
3402237 0
3402264 0
3402352 0
3402414 17
3402481 0
3402610 0
3402664 17
3402727 0
3402825 37
3402844 0
3402856 0
3403000 0
3403029 0
3403123 0
3403135 0
3403174 0
3403295 0
3403382 3
3403431 0
3403437 0
3403495 27
3403539 17
3403582 1
3403618 6
3403654 0
3403662 40
3403686 0
3403725 0
3403730 0
3403836 0
3404031 0
3404059 0
3404063 0
3404133 0
3404139 12
3404189 0
3404252 0
3404310 0
3404327 0
3404341 0
3404408 0
3404414 0
3404425 11
3404661 0
3404733 120
3404762 0
3404838 0
3404864 0
3404870 0
3404881 0
3405015 0
3405024 23
3405036 11
3405054 0
3405077 120
3405121 0
3405188 61
3405340 0
3405374 129
3405476 94
3405553 23
3405566 3
3405609 0
3405669 0
3405747 21
3405813 1
3405821 0
3405836 0
3405915 20
3405936 0
3406027 0
3406134 47
3406154 0
3406220 0
3406316 0
3406414 0
3406568 0
3406598 10
3406602 0
3406640 0
3406649 0
3406655 0
3406704 0
3406746 8
3406817 1
3406820 0
3406914 0
3406985 0
3406997 0
3407019 0
3407132 0
3407138 0
3407147 0
3407185 1
3407283 0
3407372 0
3407533 16
3407559 0
3407586 3
3407628 0
3407691 0
3407717 0
3407793 2
3407796 10
3407888 0
3407979 30
3407990 5
3408097 0
3408181 7
3408195 0
3408248 0
3408266 0
3408598 0
3408734 0
3408745 0
3408777 8
3408783 0
3408790 0
3408796 0
3408803 0
3408849 11
3408978 9
3409138 0
3409424 34
3409426 12
3409450 0
3409588 0
3409632 0
3409668 0
3409696 0
3409798 6
3409845 0
3409891 15
3409944 85
3410144 0
3410187 0
3410199 9
3410250 0
3410311 0
3410455 0
3410545 0
3410606 5
3410632 0
3410678 60
3410681 0
3410707 0
3410726 0
3410745 0
3410752 0
3410783 13
3410806 23
3410833 0
3410905 0
3410915 0
3410988 3
3411068 0
3411161 6
3411169 0
3411185 0
3411193 0
3411227 0
3411243 0
3411311 0
3411472 0
3411546 0
3411727 0
3411756 0
3411766 0
3411772 0
3411777 0
3411782 0
3411791 0
3411822 3220
3411861 0
3411951 0
3411991 0
3412021 13
3412049 0
3412132 0
3412152 0
3412207 0
3412227 67
3412288 71
3412345 0
3412396 0
3412406 0
3412567 12
3412570 177
3412588 11
3412610 0
3412613 0
3412630 0
3412651 0
3412672 0
3412686 0
3412695 0
3412846 0
3412864 0
3412954 0
3413048 0
3413062 106
3413128 99
3413242 0
3413266 30
3413284 9
3413319 0
3413343 0
3413393 0
3413416 0
3413422 0
3413436 25
3413517 0
3413558 442
3413653 0
3413701 0
3413782 0
3413822 15
3413916 2
3413931 2
3413963 0
3414091 0
3414224 0
3414264 1
3414293 0
3414327 0
3414497 0
3414521 0
3414528 0
3414535 0
3414635 0
3414725 0
3414773 0
3414852 0
3414889 0
3414904 0
3414909 0
3414912 0
3415006 0
3415041 0
3415049 0
3415089 0
3415136 13
3415219 0
3415264 12
3415297 0
3415479 0
3415512 0
3415519 0
3415563 0
3415664 0
3415771 0
3415891 10
3415901 48
3415904 4
3415913 14
3415927 28
3415959 0
3415999 0
3416013 0
3416027 21
3416030 0
3416055 0
3416064 0
3416196 0
3416230 0
3416260 12
3416269 0
3416312 0
3416381 0
3416618 0
3416661 0
3416696 0
3416710 0
3416716 1
3416796 49
3416957 3
3416977 0
3417023 7
3417047 4
3417059 0
3417071 0
3417107 21
3417168 94
3417200 0
3417245 0
3417252 0
3417269 16
3417322 0
3417339 2
3417427 38
3417456 0
3417490 10
3417522 7
3417571 0
3417598 44
3417673 20
3417831 0
3418012 17
3418015 42
3418023 32
3418161 39
3418228 0
3418258 26
3418267 0
3418371 55
3418441 34
3418552 37
3418596 73
3418629 37
3418635 0
3418715 1
3418747 17
3418794 0
3418827 3
3418845 62
3418870 0
3418902 0
3418911 0
3418963 0
3418996 41
3419068 0
3419084 0
3419169 0
3419237 5
3419267 0
3419283 28
3419488 0
3419511 25
3419664 0
3419710 42
3419904 4
3419949 957
3420002 0
3420029 0
3420115 0
3420151 32
3420335 0
3420561 0
3420612 0
3420666 30
3420735 0
3420781 13
3420836 0
3420839 179
3420884 14
3420892 9
3420900 0
3420932 0
3420951 27
3421007 10
3421037 0
3421047 24
3421124 0
3421154 49
3421163 0
3421406 42
3421416 28
3421534 0
3421561 0
3421589 60
3421593 348
3421660 0
3421748 0
3421780 0
3421791 0
3421812 0
3422010 0
3422197 16
3422222 109
3422426 0
3422495 44
3422633 0
3422697 17
3422716 40
3422738 0
3422740 0
3422751 0
3422757 0
3422852 0
3422905 0
3423175 12
3423229 10
3423329 0
3423349 0
3423425 0
3423502 15
3423697 0
3423705 18
3423721 0
3423821 0
3423906 0
3423924 4
3423939 0
3424029 5
3424128 0
3424176 0
3424277 0
3424442 3
3424446 0
3424486 13
3424498 0
3424507 0
3424603 0
3424687 0
3424780 0
3424798 0
3424993 40
3425026 0
3425083 0
3425110 59
3425167 0
3425262 50
3425353 0
3425368 0
3425395 0
3425434 0
3425449 19
3425630 0
3425761 331
3425765 193
3426173 0
3426348 5
3426404 6
3426488 67
3426556 0
3426566 0
3426713 3
3426720 0
3426752 0
3426903 0
3426932 3
3427001 28
3427112 0
3427205 0
3427408 0
3427416 0
3427537 0
3427558 0
3427618 6
3427648 28
3427688 0
3427813 0
3427946 0
3427966 53
3428032 0
3428165 0
3428198 0
3428422 8
3428449 32
3428480 0
3428501 1
3428508 6
3428550 0
3428602 0
3428674 0
3428705 0
3428799 0
3428825 0
3428882 0
3428884 2
3429136 0
3429298 20
3429375 0
3429382 0
3429393 31
3429395 0
3429403 24
3429405 17
3429626 6
3429646 0
3429648 0
3429654 0
3429656 0
3429880 70
3429882 0
3429891 0
3429946 33
3430011 8
3430048 0
3430115 0
3430269 0
3430401 63
3430494 0
3430538 10
3430700 5
3430718 48
3430754 1
3430838 0
3430901 0
3431048 49
3431126 0
3431153 0
3431224 0
3431343 0
3431376 44
3431421 20
3431424 0
3431475 0
3431523 0
3431544 0
3431562 7
3431582 0
3431619 113
3431655 0
3431669 0
3431730 12
3431750 0
3431763 3
3431859 0
3431931 0
3431970 28
3432018 0
3432072 28
3432075 9
3432078 0
3432120 0
3432168 0
3432391 6
3432433 0
3432506 294
3432572 89
3432575 12
3432688 0
3432726 28
3432735 0
3432749 9
3432927 3
3433027 0
3433061 0
3433235 0
3433245 0
3433247 0
3433259 8
3433263 0
3433285 0
3433308 0
3433328 0
3433417 0
3433490 0
3433546 0
3433715 0
3433742 104
3433961 16
3434016 0
3434038 19
3434249 0
3434279 0
3434313 0
3434363 0
3434397 0
3434417 0
3434477 0
3434547 0
3434559 0
3434563 0
3434591 0
3434600 0
3434604 0
3434618 0
3434622 0
3434642 0
3434670 0
3434717 0
3434798 0
3434811 0
3434831 0
3434951 0
3435044 0
3435119 22
3435284 7
3435336 0
3435463 0
3435480 0
3435482 61
3435560 0
3435586 0
3435875 0
3435990 2
3435992 65
3436245 0
3436262 4
3436401 0
3436424 2
3436511 0
3436516 0
3436525 0
3436563 12
3436577 0
3436579 104
3436617 0
3436664 0
3436687 0
3436742 0
3436759 0
3436810 5
3436888 1
3436927 0
3436950 9
3437138 0
3437151 0
3437257 1
3437344 15
3437375 0
3437535 0
3437642 0
3437703 0
3437722 0
3437761 0
3437773 0
3437822 46
3437848 0
3437865 0
3437932 0
3437951 0
3437987 43
3438097 17
3438397 0
3438651 0
3438687 0
3438696 0
3438714 0
3438769 18
3438782 0
3438919 0
3438951 13
3439020 0
3439182 6
3439281 45
3439341 0
3439386 0
3439536 0
3439565 0
3439935 0
3439990 0
3440026 0
3440249 0
3440389 0
3440417 16
3440543 0
3440576 0
3440682 0
3440745 0
3440829 32
3440831 0
3440888 0
3440896 4
3441182 0
3441211 301
3441517 0
3441541 51
3441659 0
3441663 24
3441837 40
3441959 0
3442034 133
3442119 0
3442499 12
3442678 0
3442694 3
3442853 262
3442896 0
3443079 4
3443110 0
3443117 0
3443200 18
3443424 0
3443427 0
3443453 8
3443461 0
3443635 0
3443662 0
3443679 24
3443698 17
3444064 35
3444074 0
3444092 7
3444229 19
3444337 144
3444376 42
3444577 20
3444620 0
3444627 0
3444649 25
3444655 0
3444763 41
3444927 45
3444978 13
3445059 0
3445107 105
3445181 0
3445224 15
3445242 0
3445284 0
3445367 0
3445377 0
3445380 0
3445404 0
3445491 0
3445518 0
3445530 20
3445536 65
3445566 10
3445568 0
3445707 0
3445899 0
3445904 30
3445908 32
3445937 0
3445944 0
3445951 0
3445970 18
3445975 0
3446195 3
3446215 0
3446229 0
3446327 0
3446411 31
3446486 0
3446567 26
3446585 199
3446747 26
3446837 13
3446839 0
3447057 0
3447163 0
3447179 0
3447218 89
3447470 2
3447557 0
3447634 20
3447697 0
3447721 0
3447862 0
3447873 3
3447938 46
3448291 0
3448312 0
3448318 0
3448321 57
3448413 0
3448462 19
3448705 0
3448912 2
3448930 0
3448941 11
3448976 35
3449018 154
3449021 0
3449028 29
3449048 1
3449108 0
3449235 0
3449249 27
3449631 53
3449684 8
3449838 0
3449865 1
3449911 29
3449928 0
3449941 0
3449944 0
3449952 0
3450026 0
3450079 18
3450111 0
3450113 0
3450134 0
3450150 0
3450348 0
3450361 0
3450452 42
3450462 0
3450548 0
3450868 0
3451084 0
3451108 0
3451131 0
3451144 0
3451156 0
3451216 0
3451333 0
3451351 0
3451411 0
3451609 2
3451621 0
3451632 0
3451651 1
3451699 0
3451768 0
3451774 3
3451876 17
3451909 11
3451941 0
3451984 0
3452034 2
3452143 1
3452214 0
3452388 0
3452454 0
3452467 0
3452527 0
3452554 2
3452665 28
3452725 0
3452731 0
3452788 26
3452809 0
3452893 0
3452900 44
3452961 0
3452992 0
3453070 0
3453124 16
3453183 27
3453225 19
3453459 0
3453497 50
3453510 7
3453528 8
3453570 0
3453584 0
3453586 33
3453602 0
3453612 30
3453806 0
3453857 0
3453944 0
3454127 0
3454221 0
3454253 0
3454294 0
3454307 0
3454339 0
3454471 0
3454503 11
3454519 15
3454591 0
3454601 0
3454615 25
3454900 0
3454927 0
3454976 0
3455020 1
3455079 0
3455151 0
3455267 0
3455335 0
3455447 0
3455506 0
3455526 0
3455579 0
3455604 39
3455834 12
3455945 0
3455989 27
3455996 2
3456046 0
3456122 23
3456251 0
3456278 0
3456281 1
3456302 0
3456335 0
3456452 0
3456608 21
3456715 0
3456743 3
3456971 0
3456986 3
3456989 13
3457179 0
3457206 0
3457290 0
3457305 0
3457350 0
3457541 0
3457565 0
3457641 2
3458175 0
3458205 0
3458210 0
3458333 9
3458708 0
3458718 33
3458745 0
3458790 14
3458810 227
3458817 19
3459106 0
3459144 12
3459184 0
3459204 3
3459243 0
3459269 0
3459305 0
3459387 0
3459489 0
3459516 5
3459612 0
3459898 0
3459926 0
3459939 0
3459943 0
3459947 0
3459951 0
3459990 0
3459994 0
3459998 0
3460002 0
3460006 0
3460015 0
3460085 2
3460115 0
3460160 0
3460240 5
3460244 79
3460390 16
3460539 0
3460618 0
3460901 0
3460933 0
3461255 0
3461459 0
3461474 0
3461486 0
3461528 0
3461805 0
3461971 0
3462162 0
3462323 0
3462701 0
3462861 0
3462915 0
3462951 0
3463020 0
3463029 1
3463059 13
3463248 0
3463266 26
3463284 7
3463389 42
3463515 9
3463520 0
3463569 0
3463636 12
3463677 53
3463758 0
3463843 0
3463931 21
3464054 0
3464167 0
3464517 209
3464726 0
3465149 0
3465244 7
3465416 2
3465436 0
3465474 0
3465576 18
3465734 0
3465776 0
3465876 0
3465960 0
3465974 0
3466056 2
3466108 0
3466173 0
3466332 0
3466407 12
3466416 0
3466456 19
3466569 0
3466640 0
3466742 0
3466802 0
3466940 0
3467015 40
3467050 15
3467088 6
3467248 0
3467346 0
3467420 0
3467439 0
3467445 0
3467475 23
3467534 227
3467601 8
3467622 0
3467646 0
3467743 0
3467866 0
3467870 0
3467874 0
3467878 0
3467886 0
3468035 0
3468059 0
3468086 0
3468185 0
3468197 0
3468311 4
3468488 0
3468638 0
3468739 0
3468792 0
3468803 0
3468929 8
3468959 0
3469058 0
3469224 0
3469483 20
3469504 0
3469555 0
3469577 0
3469743 0
3469799 40
3469807 4
3469834 8
3469911 5
3470223 3
3470235 0
3470275 0
3470353 0
3470368 0
3470388 0
3470512 2
3470518 38
3470627 0
3470634 0
3470661 11
3470675 7
3470765 158
3470795 0
3470906 0
3470973 7
3471104 0
3471117 0
3471280 0
3471332 7
3471335 76
3471455 0
3471655 0
3471697 0
3471747 0
3471860 2
3471921 0
3471971 0
3472118 0
3472140 0
3472144 5
3472188 0
3472340 126
3472361 0
3472406 0
3472418 13
3472472 8
3472604 9
3472682 0
3472799 0
3472876 24
3472913 8
3472924 0
3473051 0
3473277 0
3473315 0
3473333 0
3473372 0
3473430 0
3473505 22
3473582 62
3473747 0
3473831 0
3474160 14
3474166 43
3474364 7
3474379 17
3474420 9
3474457 0
3474538 39
3474622 0
3474646 0
3474791 0
3474803 0
3474907 0
3475115 0
3475140 34
3475178 20
3475196 0
3475397 0
3475422 0
3475532 27
3475871 11
3476077 0
3476138 0
3476207 0
3476464 6
3476665 0
3476668 0
3476815 25
3476851 0
3476857 0
3476917 0
3476936 14
3477109 188
3477130 437
3477132 0
3477166 12
3477199 0
3477283 0
3477453 0
3477576 6
3477715 2
3477841 10
3477850 3
3477969 6
3478372 11
3478555 0
3478594 4
3478664 0
3478858 0
3478898 0
3478915 107
3479101 0
3479142 0
3479209 0
3479314 0
3479326 42
3479341 0
3479565 0
3479637 0
3479841 41
3479865 0
3479929 15
3479989 63
3480001 107
3480129 34
3480165 0
3480171 0
3480201 0
3480229 0
3480234 0
3480423 0
3480440 0
3480555 0
3480559 0
3480821 9
3480827 0
3480976 0
3481024 6
3481087 25
3481090 28
3481115 0
3481129 4
3481258 0
3481297 53
3481495 4
3481576 0
3481590 0
3481653 0
3481740 16
3481755 0
3481822 33
3481837 0
3481909 0
3482003 0
3482079 0
3482090 0
3482120 0
3482144 21
3482602 0
3482635 0
3482716 44
3482723 0
3482847 35
3482858 0
3483120 10
3483150 17
3483195 52
3483346 0
3483369 0
3483507 0
3483516 0
3483648 0
3483678 0
3483700 0
3483788 13
3483808 0
3483846 0
3483906 0
3484127 0
3484308 0
3484400 0
3484409 0
3484418 0
3484433 0
3484454 34
3484498 3
3484614 0
3484802 0
3484975 0
3485053 20
3485091 0
3485106 15
3485146 0
3485227 20
3485263 0
3485296 0
3485393 0
3485527 0
3485606 0
3485623 0
3485731 21
3485791 0
3485830 0
3485860 0
3485862 12
3485869 10
3485871 0
3485926 42
3485929 38
3485983 0
3486028 0
3486075 8
3486167 1
3486330 0
3486332 0
3486522 0
3486588 1
3486681 0
3486806 0
3487071 4
3487091 0
3487112 2
3487212 0
3487419 24
3487470 0
3487481 0
3487492 0
3487502 0
3487537 71
3487579 13
3487586 13
3488046 0
3488113 0
3488185 28
3488315 0
3488632 44
3488842 0
3488899 89
3488909 0
3488936 0
3488975 0
3489029 3
3489038 0
3489179 139
3489227 9
3489338 11
3489365 44
3489391 0
3489475 0
3489484 0
3489546 0
3489675 2
3489841 0
3490072 7
3490092 7
3490114 0
3490316 0
3490484 6
3490772 0
3490907 0
3491091 23
3491165 0
3491217 0
3491405 14
3491444 0
3491450 0
3491516 0
3491592 0
3491622 102
3491660 0
3491756 0
3492047 41
3492265 0
3492379 2
3492389 17
3492409 58
3492526 0
3492601 0
3492675 0
3492696 0
3492703 10
3492829 0
3492850 71
3492856 98
3492890 84
3493162 0
3493189 12
3493525 0
3493540 16
3493543 52
3493600 0
3493688 10
3493719 0
3493752 0
3493777 0
3493791 0
3493797 0
3493828 0
3493830 0
3493834 0
3493838 0
3493864 0
3494000 84
3494081 0
3494136 0
3494183 0
3494325 0
3494587 0
3494839 16
3494951 0
3494964 4
3495117 0
3495230 0
3495302 0
3495380 0
3495440 0
3495512 0
3495608 0
3495702 27
3495812 0
3495823 9
3495878 3
3496142 0
3496260 0
3496361 18
3496397 34
3496439 0
3496529 3
3496619 0
3496777 18
3497082 0
3497131 41
3497137 14
3497197 0
3497250 24
3497332 89
3497490 0
3497587 0
3497639 0
3497696 10
3497743 4
3497824 0
3497862 0
3497929 0
3498201 0
3498220 0
3498223 0
3498228 0
3498242 0
3498273 0
3498331 0
3498338 7
3498421 0
3498428 0
3498520 83
3498693 0
3498919 0
3498952 0
3499016 1
3499267 0
3499398 0
3499481 4
3499485 11
3499536 0
3499542 144
3499668 238
3499731 0
3499877 0
3499922 0
3499956 0
3499968 0
3499990 0
3500016 0
3500026 0
3500034 0
3500109 0
3500169 0
3500212 24
3500379 42
3500471 0
3500483 0
3500502 0
3500508 0
3500539 0
3500550 0
3500612 0
3500638 0
3500645 0
3500653 0
3500668 0
3500681 0
3500724 0
3500828 20
3500837 0
3500852 97
3500912 0
3500918 0
3500970 0
3500999 0
3501018 0
3501029 0
3501089 0
3501098 33
3501100 13
3501104 8
3501327 0
3501337 0
3501380 75
3501554 57
3501686 6
3501761 25
3501968 0
3502097 0
3502196 0
3502405 56
3502445 0
3502501 9
3502514 6
3502532 35
3502793 1
3502931 140
3502961 64
3503040 43
3503060 29
3503149 3
3503336 389
3503495 4
3503603 30
3503684 56
3503732 217
3503801 27
3503811 4
3503927 0
3503982 0
3503994 66
3504035 31
3504138 28
3504312 10
3504376 2
3504393 0
3504432 50
3504533 0
3504561 0
3504586 0
3504783 21
3504792 0
3504882 69
3504890 0
3504914 22
3504947 0
3504962 0
3505026 0
3505047 0
3505129 0
3505228 0
3505304 0
3505383 5
3505504 0
3505540 0
3505542 0
3505605 0
3505710 0
3505719 0
3505747 6
3505752 0
3505766 4
3505942 0
3506153 40
3506198 81
3506318 0
3506419 0
3506430 0
3506449 0
3506545 11
3506658 0
3506741 24
3506810 0
3507036 6
3507165 0
3507175 0
3507214 0
3507232 0
3507339 14
3507459 0
3507566 4
3507717 0
3507783 0
3507790 0
3507906 29
3507909 64
3507921 20
3507975 0
3507984 0
3507988 46
3508080 0
3508200 3
3508212 56
3508219 5
3508233 0
3508296 16
3508299 4
3508370 0
3508394 0
3508412 16
3508440 39
3508458 22
3508506 0
3508567 0
3508611 19
3508746 42
3508764 0
3508805 0
3508810 0
3508825 66
3508886 17
3509098 0
3509118 0
3509196 37
3509220 42
3509367 0
3509414 0
3509491 53
3509545 0
3509660 30
3509850 1
3509887 0
3509925 18
3509939 69
3510087 0
3510245 56
3510255 0
3510287 0
3510404 0
3510407 52
3510419 29
3510497 18
3510699 42
3510836 22
3510933 0
3510951 51
3510957 0
3510987 85
3510990 0
3511021 0
3511077 0
3511227 9
3511466 44
3511476 52
3511512 0
3511631 0
3511784 0
3511988 0
3512000 1
3512083 0
3512238 0
3512315 49
3512341 0
3512393 0
3512441 0
3512475 79
3512494 0
3512742 0
3512889 7
3512892 3
3513063 0
3513159 10
3513306 0
3513308 0
3513612 18
3513711 0
3513814 0
3513846 0
3513891 0
3513971 57
3514073 0
3514182 0
3514201 0
3514223 0
3514237 0
3514263 0
3514379 0
3514397 0
3514491 0
3514643 0
3514964 0
3514976 0
3515040 0
3515048 8
3515076 3
3515085 0
3515149 0
3515183 0
3515213 0
3515318 0
3515417 0
3515434 0
3515442 0
3515668 0
3515758 0
3515768 0
3515792 0
3516031 0
3516079 0
3516153 0
3516158 0
3516403 0
3516433 0
3516479 0
3516494 0
3516725 0
3516772 6
3516775 235
3516837 0
3516908 0
3516944 0
3517026 0
3517085 0
3517254 0
3517270 28
3517272 0
3517312 0
3517339 0
3517402 0
3517516 48
3517735 11
3517766 0
3517796 32
3517823 0
3517832 0
3517847 0
3517856 0
3517932 0
3517948 42
3518168 0
3518214 0
3518222 0
3518350 0
3518566 0
3518632 15
3518651 18
3518776 0
3518960 1
3519062 86
3519088 41
3519109 128
3519337 13
3519354 2
3519450 0
3519507 0
3519603 0
3519624 2
3519753 24
3519939 15
3520056 0
3520228 0
3520234 0
3520253 0
3520258 4
3520278 0
3520447 3
3520458 8
3520500 0
3520602 0
3520622 2
3520794 0
3521009 20
3521022 22
3521052 759
3521149 9
3521239 0
3521295 0
3521325 0
3521466 0
3521598 41
3521687 2
3521709 0
3521816 0
3521822 1
3521878 0
3521900 0
3521991 0
3522032 61
3522041 37
3522126 0
3522238 1
3522474 10
3522525 0
3522586 0
3522644 69
3522690 10
3522714 1
3522720 0
3522767 57
3522990 32
3523058 22
3523166 0
3523360 0
3523387 0
3523425 31
3523464 46
3523564 0
3523566 0
3523635 0
3523781 51
3523789 0
3523998 0
3524034 31
3524172 0
3524187 54
3524232 0
3524285 0
3524349 11
3524450 0
3524637 3
3524718 0
3524721 0
3524727 0
3524733 0
3524750 0
3524816 22
3524983 0
3525106 0
3525128 0
3525340 0
3525412 18
3525667 54
3525767 0
3525830 0
3525877 0
3525988 12
3526108 0
3526151 0
3526362 0
3526513 0
3526515 0
3526535 0
3526648 0
3526788 0
3526823 16
3526833 0
3526871 0
3526943 0
3527102 113
3527194 17
3527224 0
3527334 0
3527390 4
3527483 0
3527492 0
3527512 0
3527537 1
3527663 16
3527831 9
3527867 0
3527894 0
3528119 99
3528218 7
3528224 0
3528377 0
3528446 3
3528485 0
3528653 23
3528884 5
3528992 8
3529046 0
3529235 0
3529337 0
3529427 13
3529452 0
3529471 0
3529567 5
3529607 0
3529720 0
3529739 29
3529826 43
3529835 7
3529859 0
3529895 21
3529994 5
3530042 74
3530186 0
3530207 45
3530232 0
3530267 0
3530350 80
3530435 0
3530457 22
3530556 2
3530621 0
3530771 28
3530788 4
3530912 0
3530951 38
3531053 0
3531094 0
3531225 0
3531251 0
3531316 0
3531346 56
3531603 16
3531667 0
3531844 2
3531946 10
3531958 0
3532290 35
3532417 0
3532729 0
3532780 35
3532798 10
3532927 0
3533125 0
3533191 31
3533224 0
3533356 0
3533479 0
3533521 8
3533656 43
3533724 0
3533938 7
3534076 0
3534085 0
3534091 0
3534223 40
3534259 0
3534393 13
3534436 18
3534463 69
3534481 0
3534576 20
3534606 0
3534757 0
3534767 0
3534774 0
3535512 71
3535608 14
3535653 8
3535674 0
3535704 45
3535935 13
3536451 0
3536514 6
3536573 0
3536625 51
3536902 17
3536986 0
3537055 0
3537063 0
3537088 0
3537192 0
3537576 2
3537626 0
3537680 0
3537864 0
3538010 0
3538325 0
3538341 0
3538350 0
3538440 0
3538643 0
3538689 0
3538770 4
3538836 31
3538940 13
3538953 0
3539019 0
3539070 0
3539115 0
3539241 0
3539352 120
3539498 16
3539597 0
3539618 0
3539774 0
3539788 0
3540024 0
3540254 0
3540329 0
3540372 0
3540617 0
3540753 0
3540936 0
3540969 0
3540972 0
3541034 0
3541138 24
3541167 0
3541206 28
3541340 60
3541404 0
3541452 0
3541583 13
3541718 0
3541871 5
3541896 0
3541923 0
3541943 24
3541957 0
3542001 15
3542073 74
3542124 145
3542127 76
3542154 0
3542258 54
3542268 0
3542451 3
3542555 0
3542714 0
3542721 10
3542750 30
3542771 0
3542779 0
3542800 0
3543033 0
3543099 11
3543123 0
3543226 0
3543243 0
3543385 0
3543495 17
3543573 15
3543610 0
3543621 20
3543756 0
3543974 0
3544044 0
3544158 13
3544215 119
3544266 0
3544434 0
3544515 0
3544596 0
3544671 0
3544746 0
3544756 0
3544762 0
3544793 0
3544821 0
3544888 0
3545094 0
3545169 36
3545190 209
3545202 10
3545385 23
3545394 0
3545412 0
3545457 29
3545466 14
3545517 8
3545538 9
3545661 11
3545749 0
3545799 0
3545842 0
3545869 0
3545908 11
3546195 0
3546203 21
3546311 0
3546324 0
3546384 0
3546468 72
3546587 2
3546714 0
3546827 0
3546912 0
3547025 48
3547136 16
3547184 7
3547200 0
3547214 21
3547943 0
3548151 0
3548401 0
3548412 0
3548429 0
3548441 51
3548654 0
3548782 3
3548866 0
3548999 107
3549005 12
3549220 531
3549257 0
3549526 0
3549532 0
3549712 16
3549790 2
3549971 0
3550017 0
3550023 0
3550158 21
3550182 10
3550185 0
3550200 0
3550362 0
3550395 21
3550446 0
3550521 56
3550639 0
3550688 0
3550839 1
3550841 0
3550848 0
3550871 7
3550919 41
3550934 36
3550982 1
3551027 1
3551063 0
3551073 0
3551213 0
3551261 0
3551315 0
3551435 0
3551477 0
3551481 2
3551492 0
3551726 0
3551852 0
3551966 0
3552235 0
3552313 0
3552403 0
3552513 0
3552555 18
3552666 20
3552694 0
3552709 0
3552853 0
3553097 0
3553150 0
3553203 0
3553400 0
3553454 194
3553559 18
3553916 0
3554011 36
3554039 0
3554098 28
3554160 0
3554302 63
3554386 7
3554509 37
3554566 28
3554735 0
3554776 0
3554917 15
3554943 0
3555055 126
3555082 0
3555262 7
3555376 15
3555508 56
3555568 0
3555610 65
3555625 0
3555709 2
3555793 11
3555901 1
3556003 0
3556035 0
3556099 35
3556249 0
3556312 0
3556381 0
3556418 8
3556481 0
3556633 0
3556669 50
3556702 83
3556781 0
3556947 30
3557139 66
3557275 0
3557312 53
3557472 14
3557531 22
3557609 31
3557861 59
3558001 73
3558120 0
3558171 0
3558180 0
3558301 14
3558310 18
3558325 83
3558475 31
3558478 4
3558572 0
3558687 0
3558768 0
3558771 79
3558780 84
3558792 7
3558861 0
3558879 0
3559002 20
3559035 26
3559092 56
3559105 0
3559222 6
3559242 0
3559246 6
3559251 0
3559254 0
3559262 13
3559267 12
3559306 1
3559322 49
3559603 2
3559612 18
3559645 19
3560187 115
3560190 45
3560307 158
3560319 102
3560330 17
3560418 21
3560532 0
3560619 0
3560694 2
3560718 0
3560760 128
3560763 118
3560856 12
3560891 10
3561079 0
3561096 0
3561108 181
3561123 100
3561156 2
3561405 7
3561509 0
3561615 292
3561621 30
3561933 60
3561977 0
3562134 39
3562185 58
3562294 62
3562413 45
3562586 24
3562792 0
3563008 35
3563029 2
3563095 121
3563140 0
3563203 82
3563212 14
3563388 1
3563545 0
3563576 7
3563625 51
3563635 32
3563791 0
3563798 0
3563809 1
3563851 0
3563870 0
3563900 0
3563998 0
3564008 4
3564042 0
3564052 108
3564080 0
3564106 0
3564120 105
3564267 14
3564314 0
3564393 0
3564420 525
3564493 0
3564708 0
3564821 0
3564875 0
3564920 0
3564966 95
3564981 30
3565090 0
3565098 0
3565227 10
3565500 21
3565509 13
3565518 3
3565683 12
3565726 54
3565756 37
3565864 17
3565870 0
3565895 33
3565899 87
3565952 0
3565975 8
3566011 0
3566040 54
3566336 110
3566420 60
3566491 0
3566586 29
3566679 0
3566808 0
3566904 0
3566976 0
3567067 0
3567133 38
3567196 0
3567235 0
3567238 64
3567269 0
3567651 3
3567687 8
3567695 0
3567748 0
3568082 0
3568442 1
3568455 4
3568550 0
3568576 0
3568814 14
3568827 58
3568945 0
3569391 23
3569462 1
3569570 0
3569727 23
3569796 9
3569877 23
3570271 0
3570458 12
3570479 72
3570629 119
3570718 2
3571028 66
3571085 0
3571229 7
3571451 27
3571498 0
3571523 52
3571622 39
3571755 40
3571844 57
3571958 2
3572117 86
3572204 109
3572325 0
3572362 0
3572376 0
3572388 0
3572402 0
3572410 0
3572473 1
3572527 39
3572674 34
3572701 4
3572787 0
3572952 17
3572958 43
3572966 0
3572971 19
3572996 0
3573374 0
3573617 0
3573659 4
3573675 1
3573681 10
3573705 12
3573761 0
3573917 0
3573923 0
3573936 5
3573940 112
3573947 2
3573957 0
3574019 0
3574223 1
3574236 11
3574424 44
3574440 0
3574454 1
3574502 14
3574699 0
3574865 8
3574892 35
3575018 39
3575364 25
3575430 66
3575513 68
3575518 0
3575525 0
3575536 1
3575552 130
3575882 0
3575906 0
3576038 16
3576086 2
3576110 0
3576257 0
3576462 8
3576846 2
3576875 0
3576903 0
3576922 0
3577023 0
3577081 0
3577179 0
3577278 6
3577437 0
3577446 0
3577578 42
3577710 0
3577725 8
3577729 3
3577764 0
3577800 44
3577858 0
3577911 0
3578145 0
3578198 133
3578222 5
3578394 15
3578504 0
3578723 36
3578973 0
3579011 8
3579166 0
3579190 0
3579211 0
3579245 0
3579503 41
3579635 61
3579646 0
3579788 0
3579797 12
3580098 0
3580151 0
3580181 1
3580188 0
3580344 28
3580511 0
3580665 0
3580775 0
3580789 0
3580853 0
3580890 25
3580904 0
3581112 0
3581255 0
3581577 0
3581580 0
3581585 0
3581643 39
3581767 27
3581830 0
3581860 0
3582305 0
3582321 0
3582439 2
3582574 148
3582613 10
3582721 9
3582772 153
3582784 0
3582855 0
3582859 0
3582865 0
3582869 0
3582873 0
3583022 0
3583028 0
3583045 0
3583053 0
3583073 0
3583497 0
3583574 25
3583639 0
3583672 0
3583798 0
3583819 0
3583822 0
3583861 0
3583897 0
3583957 0
3584264 0
3584428 0
3584761 29
3584909 0
3585052 45
3585136 0
3585235 0
3585391 12
3585607 0
3585632 0
3585682 0
3586022 0
3586279 53
3586313 0
3586437 0
3586457 14
3586466 0
3586496 0
3586545 0
3586558 0
3586740 0
3587109 7
3587249 0
3587463 0
3587505 0
3587568 13
3587653 0
3587715 0
3587786 0
3587818 0
3587847 0
3587935 0
3587958 0
3587962 16
3587966 0
3588002 8
3588135 0
3588148 0
3588155 17
3588159 83
3588167 0
3588437 6
3588509 18
3588518 0
3588773 60
3589268 0
3589367 0
3589664 0
3589693 0
3589897 10
3590277 0
3590340 0
3590664 63
3590891 55
3590906 0
3590924 0
3590945 0
3590996 0
3591061 0
3591142 0
3591145 0
3591199 0
3591238 57
3591286 0
3591336 0
3591776 0
3591864 0
3591889 86
3591915 0
3591971 0
3592059 0
3592143 59
3592146 0
3592197 0
3592209 0
3592329 0
3592336 8
3592386 11
3592452 19
3592482 0
3592527 0
3592621 0
3592834 0
3593248 0
3593287 0
3593386 0
3593445 0
3594065 8
3594169 0
3594210 0
3594354 0
3594439 0
3594463 62
3594466 61
3594472 45
3594475 0
3594503 0
3594538 0
3594553 0
3594619 75
3594687 0
3594760 9
3594805 0
3594880 0
3594928 0
3594937 0
3595126 20
3595261 0
3595423 2
3595621 0
3595672 0
3595675 0
3595699 0
3595792 0
3595888 0
3595953 0
3596195 0
3596226 0
3596456 0
3596473 0
3596488 22
3596521 0
3596546 6
3596793 4
3596876 0
3596918 0
3596975 75
3597179 22
3597324 2
3597414 0
3597576 3
3597591 150
3597654 0
3597804 0
3597937 0
3597957 0
3598098 9
3598108 0
3598112 4
3598189 31
3598260 0
3598322 0
3598377 0
3598400 15
3598419 0
3598426 0
3598668 0
3598684 132
3598777 0
3598859 0
3598870 0
3598951 0
3599046 0
3599281 31
3599335 0
3599413 0
3599506 3
3599635 0
3599695 28
3600040 0
3600205 18
3600449 34
3600578 0
3600630 5
3600666 18
3600675 0
3600684 63
3600765 7
3600840 6
3601020 0
3601203 6
3601350 0
3601362 64
3601413 48
3601506 91
3601566 60
3601883 0
3601938 39
3602000 71
3602185 0
3602404 0
3602413 0
3602416 0
3602425 10
3602433 0
3602470 0
3602566 0
3602671 0
3602683 0
3602827 8
3602836 0
3602992 0
3603176 0
3603185 8
3603209 0
3603263 5
3603465 0
3603678 0
3603838 61
3603928 42
[truncated: 392,579 more chars]
