# Supplementary material for: A cell wall synthase accelerates plasma membrane partitioning in mycobacteria
Source: eLife. 2023 Sep 4;12:e81924. doi: 10.7554/eLife.81924 (PMC10547480; doi:10.7554/eLife.81924)
Supplement: Figure 2—source data 1. [file elife-81924-fig2-data1.zip › wig/DMSO1.wig]

# Generated by tpp from 1-2_S2_R1_5M.fastq and 1-2_S2_R2_5M.fastq
variableStep chrom=mc2_155_tamu
62 0
101 0
237 0
240 0
246 0
254 0
353 0
380 11
459 2
478 0
493 0
578 0
673 0
868 0
990 0
1215 0
1507 0
1654 0
1660 0
1720 45
1805 0
1985 0
2084 0
2181 63
2210 0
2240 0
2258 0
2270 0
2367 0
2417 0
2612 0
2756 0
2928 0
3026 0
3083 0
3140 0
3154 0
3269 0
3311 0
3333 18
3368 0
3548 0
4019 0
4318 0
4351 0
4442 0
4454 0
4471 113
4475 0
4491 0
4511 0
4521 0
4624 0
4687 0
4930 0
5020 0
5035 0
5038 0
5143 0
5347 0
5368 0
5479 0
5532 0
5581 0
5853 0
5877 0
5956 0
6126 0
6160 0
6295 2
6334 0
6408 2
6418 0
6570 0
6616 0
6656 0
6732 0
6741 0
6819 0
6828 0
6896 0
6900 0
6927 0
6969 0
7010 0
7035 0
7116 0
7190 0
7254 0
7272 0
7367 0
7380 0
7476 0
7644 0
7743 0
7785 0
8223 0
8250 0
8379 0
8394 0
8499 0
8514 0
8810 0
8814 0
8841 0
8868 0
8913 0
8973 0
9216 44
9226 105
9253 0
9517 9
9737 0
9763 9
9952 23
9981 0
10042 0
10067 0
10077 0
10079 0
10092 0
10108 0
10138 0
10291 7
10300 0
10312 0
10357 0
10393 0
10398 0
10423 43
10570 109
10577 3
10702 58
10846 7
10896 0
10963 0
11011 0
11029 0
11059 0
11128 0
11212 8
11256 0
11377 0
11427 64
11496 0
11596 0
11644 0
11946 0
12088 0
12203 0
12390 107
12597 0
12654 0
12657 11
12711 27
12723 5
12744 0
12781 0
12952 77
13023 3
13225 0
13246 0
13263 1
13270 4345
13272 28
13309 21
13373 0
13437 0
13609 0
13841 11
13952 0
14045 0
14138 0
14164 0
14185 0
14332 2
14367 3
14386 0
14392 30
14404 0
14599 78
14794 78
14831 0
14974 0
15067 0
15147 0
15154 0
15163 0
15180 39
15206 0
15249 0
15252 0
15504 0
15571 0
15617 0
15658 0
15771 0
15866 0
15879 28
15895 71
15933 0
15945 81
15961 0
16015 0
16209 0
16335 0
16444 0
16624 0
16677 0
16870 0
17077 3
17229 0
17408 46
17531 1
17700 0
17804 0
17825 0
17849 9
17930 22
18179 14
18329 0
18372 21
18980 30
19016 75
19208 217
19362 0
19559 30
19805 0
19847 0
20012 13
20021 0
20063 0
20126 17
20141 0
20180 78
20210 0
20282 0
20477 0
20561 64
20825 49
21145 0
21368 0
21451 0
21556 0
21677 59
21830 0
21956 79
21971 16
22025 39
22355 0
22406 52
22442 12
22718 0
22829 0
22990 0
23407 0
23459 0
23716 0
23750 0
23897 0
23918 0
23932 0
23939 66
24110 0
24375 0
24521 20
24668 46
24698 0
24761 2
25179 0
25280 0
25484 0
25487 29
25520 113
25815 0
25836 0
25868 36
25931 0
26252 0
26588 0
26743 0
26918 0
27065 0
27241 0
27317 0
27326 109
27371 0
27392 2
27456 2
27584 0
27629 8
27690 0
27761 0
27770 1
27785 30
27866 0
27920 0
27950 0
27998 20
28019 0
28073 0
28112 0
28229 0
28313 36
28331 0
28748 4
29004 0
29228 0
29564 0
29670 0
29690 0
29753 35
30131 47
30170 21
30226 25
30277 0
30425 0
30503 0
30536 0
31187 0
31208 0
31241 3
31280 0
31451 0
31496 0
31639 0
31643 357
31829 46
31838 61
31928 0
32129 29
32180 48
32231 28
32273 72
32435 5
32465 0
32537 0
32585 0
32624 0
32735 0
32801 50
33423 0
33641 0
33704 0
34005 0
34196 0
34259 5
34358 0
34427 0
34618 0
34652 4
34667 0
34685 8
34748 0
34875 0
34981 89
35012 0
35075 0
35138 0
35229 0
35381 0
35449 0
35576 60
35642 75
35696 0
35735 0
35789 0
35850 36
35961 35
36053 9
36200 0
36221 0
36392 0
36419 0
36428 0
36683 0
36728 1
36854 0
36860 18
36869 0
36884 0
37019 65
37049 33
37115 0
37202 0
37313 143
37388 0
37856 0
37862 0
37982 0
38112 0
38228 5
38262 0
38282 27
38353 0
38822 0
38966 0
39209 0
39230 0
39398 0
39419 5
39533 8
39542 65
39629 0
39640 0
39767 0
39816 0
39962 6
40055 0
40070 48
40109 2
40139 0
40208 0
40256 64
40391 5
40394 108
40431 81
40551 0
40792 0
40867 0
40959 0
40961 22
41030 0
41366 0
41402 0
41411 0
41621 0
41764 0
41788 0
41827 0
42031 0
42074 0
42158 0
42217 0
42265 0
42289 59
42409 103
42727 0
42731 0
42736 0
42747 0
42750 0
42856 0
42860 0
42865 0
42875 0
42925 49
43006 118
43019 0
43114 52
43214 38
43316 0
43476 0
43641 208
43719 0
43761 1
43783 0
43790 0
43977 28
44022 79
44073 0
44079 0
44184 0
44202 0
44238 0
44250 82
44400 146
44451 17
44499 0
44538 87
44750 0
44947 0
44958 13
45040 72
45128 13
45233 55
45354 55
45396 24
45483 0
45531 19
45698 0
45782 0
45805 18
45841 195
45844 60
45854 143
45857 0
46096 10
46188 0
46197 41
46207 0
46265 0
46279 0
46285 0
46297 0
46310 0
46385 0
46399 0
46474 0
46557 0
46704 8
46765 4
46770 49
46776 94
47333 206
47345 72
47352 13
47417 0
47426 222
47450 0
47513 0
47540 13
47551 0
47587 0
47617 0
47690 0
47962 0
48216 0
48372 0
48437 0
48487 0
49134 0
49305 0
49416 0
49473 0
49494 0
49548 0
49812 0
49827 0
49869 0
49935 0
50061 0
50098 6
50180 0
50317 0
50567 0
50726 0
50747 0
50801 0
51074 0
51113 0
51119 0
51279 0
51311 0
51528 31
51550 0
51577 0
51659 11
51664 8
51721 14
51724 7
51759 15
51773 7
52203 66
52314 28
52430 18
52572 0
52584 53
52605 1
52623 2
52635 0
52665 4
52713 18
52855 73
52875 0
52973 9
53000 16
53171 0
53336 0
53411 0
53483 0
53507 0
53756 0
53768 0
53828 0
53834 0
54041 0
54092 0
54104 45
54240 0
54748 0
54829 7
54832 44
54839 2
55084 0
55090 1
55255 0
55447 0
55729 0
55783 0
55843 0
55885 0
55916 0
55936 44
55949 16
55997 52
56195 42
56199 3
56242 22
56281 22
56323 0
56342 34
56357 94
56669 0
56726 0
56738 0
56750 0
56777 0
56789 0
56795 0
56819 0
56837 0
56855 0
56879 0
56894 0
56909 0
56924 0
56942 0
56960 0
56987 0
57017 0
57023 0
57038 0
57089 0
57110 0
57122 0
57149 0
57173 0
57188 0
57206 0
57224 0
57242 0
57260 0
57281 0
57305 0
57326 0
57359 0
57371 0
57374 0
57413 0
57423 0
57432 0
57584 0
57611 49
57654 0
57664 15
57674 27
57693 3
57697 5
57701 0
57862 2
57961 7
57973 0
57986 86
58123 0
58369 17
58398 5
58444 10
58453 0
58506 75
58655 0
58886 22
58928 0
59008 131
59012 6
59182 0
59243 0
59293 0
59326 60
59395 0
59516 101
59566 0
59759 100
59788 0
59826 0
59835 0
59860 0
59869 0
59878 0
59887 0
60031 4
60049 1
60066 0
60187 0
60220 0
60339 0
60479 0
60500 20
60524 58
60530 0
60561 0
60587 0
60632 0
60722 0
60842 22
61028 0
61061 7
61118 24
61193 0
61275 0
61361 0
61417 149
61680 0
61961 0
62009 0
62042 0
62129 4
62192 5
62205 0
62345 0
62414 0
62420 0
62600 12
62786 13
62885 31
62945 11
63017 0
63026 0
63140 0
63164 30
63543 36
63571 84
63709 9
63754 39
63775 15
63928 7
64366 12
64726 3
64778 0
64901 0
65193 0
65488 19
65512 3709
65626 82
65926 0
65990 0
66054 0
66086 0
66093 0
66117 7
66150 0
66174 0
66217 3
66336 138
66426 4
66438 40
66453 244
66823 19
66891 9
66921 0
67164 88
67695 57
68010 0
68043 0
68067 71
68180 45
68182 0
68196 0
68228 31
68268 9
68354 0
68392 0
68503 39
68599 16
68611 42
68685 0
68706 48
68715 0
68752 74
68847 0
68898 0
69045 112
69279 4
69428 65
69497 88
69529 0
69561 0
69623 0
69744 58
69760 0
69774 0
69859 0
69948 0
69985 23
70144 21
70152 2
70165 0
70276 19
70541 56
70561 0
70581 12
70583 78
70595 0
70637 0
70655 18
70693 0
70720 0
70738 0
70768 18
70772 0
70815 0
70829 0
70837 0
70843 0
71151 0
71537 0
71630 0
71692 96
71708 0
71719 0
71726 0
71731 44
71814 104
71880 26
72226 40
72352 35
72379 20
72545 0
72742 53
72790 3
72804 0
72820 204
73273 103
73411 0
73579 35
73678 14
73756 0
73838 0
73855 0
74088 0
74132 13
74180 59
74184 65
74211 21
74260 74
74267 18
74294 0
74319 0
74332 0
74438 0
74442 0
74567 0
74591 15
74766 43
74962 23
75001 198
75184 193
75322 34
75591 1
75915 107
76109 0
76128 7
76133 45
76143 4
76246 196
76361 0
76470 0
76527 0
76756 5
76881 0
77071 0
77101 10
77260 9
77371 57
77415 149
77427 0
77643 0
77769 42
77904 0
77922 0
78013 40
78094 0
78177 24
78181 0
78199 0
78242 0
78265 50
78332 0
78346 4
78550 0
78667 0
78835 0
78930 0
78936 0
79039 12
79117 11
79234 0
79315 0
79477 0
79631 88
79639 0
79769 131
79800 32
79838 0
79904 23
79943 20
80026 0
80044 0
80060 0
80196 0
80225 26
80489 34
80561 37
80624 0
80816 0
80879 95
80882 58
80906 0
81177 0
81289 0
81397 3
81406 62
81469 0
81857 0
81961 7
82036 21
82138 164
82277 0
82393 2
82462 104
82536 3
82773 0
82816 0
82958 9
83038 0
83091 0
83107 135
83182 0
83197 54
83268 4
83301 0
83314 148
83392 28
83455 2
83586 0
83656 79
83689 26
83809 0
83833 0
83983 0
84046 1
84302 275
84304 106
84349 0
84406 55
84544 0
84907 0
85045 21
85096 6
85099 0
85218 2
85240 40
85297 0
85502 194
85538 219
85573 0
85605 3176
85628 0
85897 18
86026 33
86071 20
86219 0
86875 0
86982 59
87010 6
87242 119
87343 59
87359 0
87480 0
87646 0
87721 41
87749 66
88228 12
88316 56
88361 8
88409 21
88613 0
88631 0
88679 12
88745 7
88748 36
88904 0
89036 11
89290 2
89497 0
89734 44
89810 0
89983 0
90075 0
90391 0
90508 133
90658 0
90688 0
90720 0
90734 3140
90767 30
90771 110
90820 389
90830 79
90842 0
90902 0
90985 0
91055 917
91081 203
91085 217
91171 14
91216 190
91296 71
91336 0
91338 22
91358 80
91378 17
91464 36
91621 0
91669 5
91735 0
91752 4
91995 0
92009 0
92063 0
92152 0
92155 0
92170 0
92195 1
92261 0
92303 0
92313 0
92362 0
92400 0
92426 0
92441 0
92452 1
92456 0
92471 0
92490 0
92508 0
92530 0
92541 0
92555 0
92575 0
92605 0
92609 0
92615 0
92617 0
92812 0
92918 0
92924 4
92958 1
92970 0
92991 0
93118 0
93166 0
93207 0
93245 5
93249 0
93253 43
93396 94
93409 0
93415 0
93439 0
93442 3
93518 0
93577 9
93579 11
93583 0
93600 0
93616 0
93640 0
93681 0
93685 0
93733 0
93739 4
93750 0
93802 9
93819 96
93849 0
93898 137
93900 0
93915 23
94003 110
94131 3
94260 0
94336 11
94393 58
94458 1
94730 0
94742 65
94780 25
94935 58
95050 0
95118 0
95161 2
95198 0
95228 0
95239 71
95288 41
95374 50
95418 45
95440 16
95481 93
95493 0
95548 0
95664 3
95674 29
95743 47
95791 83
95872 34
95980 5
96139 170
96342 0
96398 10
96411 8
96429 65
96690 0
96828 95
96858 69
96937 36
96957 931
97046 6
97233 163
97392 1
97500 45
97581 67
97629 48
97698 24
97708 2
97824 0
97879 0
97891 82
97932 52
98026 28
98134 3
98293 163
98480 6
98569 882
98589 38
98668 74
98698 90
98836 4
99097 63
99115 4
99128 11
99184 0
99296 0
99364 0
99407 2
99444 0
99474 0
99485 64
99534 55
99620 21
99664 30
99674 31
99699 0
99730 7
99732 0
99770 0
99796 0
99815 11
99923 176
99994 11
100028 0
100132 0
100166 69
100228 0
100237 3
100259 55
100283 39
100402 0
100483 21
100592 32
101279 37
101357 49
101400 57
101423 0
101438 12
101442 247
101458 0
101486 111
101490 57
101583 38
101605 58
101622 12
101625 0
101658 0
101660 0
101748 0
101752 30
101833 0
101873 4
101888 0
101987 3
102072 4
102119 0
102127 120
102152 0
102160 98
102220 721
102339 0
102490 0
102583 0
102772 0
102791 43
102795 31
102808 0
102817 5
102831 0
102838 44
102894 0
102936 9
103038 64
103056 0
103080 117
103140 1
103260 0
103289 0
103424 71
103605 13
103609 114
103731 0
103743 0
103848 0
103863 79
103973 0
103989 0
103996 0
104133 11
104150 18
104407 0
104544 0
104594 0
104615 0
104729 97
104918 17
104927 0
104981 0
105188 17
105242 61
105266 84
105350 0
105458 0
105479 0
105521 0
105680 0
105799 0
105870 0
106025 0
106099 97
106204 69
106318 36
106350 0
106396 80
106516 11
106663 95
106714 15
106904 0
107122 2
107232 31
107322 8
107463 43
107497 0
107547 0
107565 65
107723 0
107729 11
107834 67
108004 265
108030 0
108302 48
108648 0
108680 2
108749 0
108851 0
108914 106
109107 0
109280 180
109321 0
109634 0
109654 0
109960 4
110020 0
110054 0
110392 112
110789 0
110982 4
111437 0
111507 16
111588 18
111646 0
111682 0
111720 11
111752 0
111982 82
112005 12
112130 0
112296 20
112345 143
112634 64
112950 0
113030 83
113113 0
113374 0
113394 0
113396 0
113402 14
113414 0
113427 0
113537 0
113636 38
113699 94
113906 58
114017 4
114104 170
114287 0
114341 87
114474 0
114521 0
114681 15
114701 16
114807 0
115157 0
115161 182
115698 0
115712 0
115877 0
115944 0
115968 45
116025 0
116063 0
116170 0
116380 0
116526 0
116604 21
116610 79
116726 0
116741 53
116762 0
116819 35
116852 657
117029 10
117050 5
117056 20
117091 7
117116 0
117141 0
117155 33
117195 2
117247 9
117269 47
117313 0
117319 0
117349 8
117375 0
117413 0
117479 11
117487 0
117490 1
117503 35
117787 0
117793 0
117845 30
117854 3
117983 0
117987 0
117996 0
118046 0
118263 9
118277 0
118284 2
118296 41
118322 0
118431 16
118479 5
118587 54
118655 0
118692 24
118782 22
118960 18
118975 6
119087 113
119213 148
119227 71
119246 73
119249 0
119318 0
119351 6
119381 30
119537 27
119605 0
119726 55
119894 74
120029 0
120105 106
120115 2
120207 9
120209 45
120311 9
120455 54
120584 85
120603 0
120620 13
120629 16
120737 166
120800 179
120896 102
120917 0
121112 43
121131 0
121150 0
121166 0
121265 17
121391 0
121481 57
121484 39
122003 0
122081 0
122092 0
122176 93
122269 0
122364 0
122711 3
123023 57
123138 65
123158 0
123274 79
123569 30
123720 44
123769 0
123784 20
123915 6
123951 55
124269 125
124284 33
124548 16
124757 56
125390 219
125636 0
125765 28
125774 14
125831 66
125877 25
125900 0
126029 28
126032 17
126044 39
126290 0
126368 23
126644 19
126695 11
126767 155
126829 118
126980 37
127037 0
127107 10
127159 0
127162 0
127166 0
127269 0
127548 28
127845 0
128023 4
128034 0
128266 0
128374 0
128620 8
128662 0
128753 0
128798 0
128884 0
128905 134
128942 4
129071 0
129136 16
129157 0
129199 14
129574 0
129649 70
129913 0
129986 7
130052 3
130095 0
130109 1
130131 0
130162 0
130238 0
130343 3
130499 0
130535 2
130810 0
130838 0
130867 0
131060 1
131072 0
131129 6
131210 0
131249 0
131390 1
131454 0
131484 0
131540 0
131574 19
131654 1
131681 0
131774 0
131813 23
131866 0
131918 0
132054 0
132068 5
132206 73
132335 7
132494 22
132503 26
132590 5
132688 48
132825 0
133020 31
133146 0
133173 27
133254 16
133347 452
133356 625
133446 36
133747 0
133815 0
134035 0
134118 26
134172 1
134233 29
134388 129
134391 11
134727 126
134772 16
134982 198
135006 158
135030 27
135081 36
135297 0
135394 0
135564 6
135608 117
135621 0
135698 0
135783 0
135813 307
135815 166
135875 7
135885 6
135903 6
136071 39
136083 29
136353 40
136536 29
136563 88
136671 24
136710 62
136855 0
136861 0
136966 0
137132 0
137195 0
137204 0
137225 292
137372 111
137615 0
137690 0
137760 0
137807 23
137815 0
137927 0
137996 8
138128 239
138260 0
138377 0
138653 28
138809 37
138897 21
139164 162
139415 2
139675 0
139730 0
139826 5
139886 0
139961 0
139975 0
140006 0
140126 0
140477 0
140485 1
140503 6
140524 0
140638 79
140713 160
140758 35
140839 16
140851 44
140860 100
140923 0
141097 116
141127 27
141150 0
141158 0
141172 0
141176 0
141198 0
141200 0
141211 0
141226 0
141586 0
141699 163
141702 49
141729 35
141740 39
141752 45
141767 29
141830 11
141860 7
141895 23
141913 80
141953 12
142049 0
142109 13
142115 56
142118 73
142142 17
142151 70
142223 67
142283 7
142301 76
142337 7
142364 93
142415 76
142448 31
142472 7
142732 98
142924 0
142960 42
143113 0
143310 0
143344 1239
143398 0
143419 0
143429 0
143451 0
143466 0
143473 0
143479 0
143541 0
143557 0
143619 11
143654 63
143678 186
143933 0
143954 54
143984 15
144029 58
144111 0
144257 7
144314 0
144404 8
144494 22
144619 0
144685 0
144991 85
145006 38
145045 0
145126 28
145219 0
145235 0
145264 63
145267 0
145279 0
145501 0
145723 2
145757 40
145897 0
146028 0
146149 58
146272 10
146332 34
146489 0
146580 0
146590 19
146768 0
146868 0
147028 0
147397 5
147433 8
147538 0
147614 1
147922 38
148081 8
148147 0
148177 0
148296 0
148346 0
148357 0
148369 0
148371 0
148561 54
149001 0
149428 8
149624 36
149627 22
149732 0
149810 212
149882 18
149960 0
149968 6
150058 0
150106 0
150184 0
150187 0
150431 47
150508 106
150599 0
150617 8
151137 18
151183 0
151217 70
151251 153
151305 41
151593 6
151726 4
151734 0
151812 136
152013 0
152400 0
152427 0
152514 36
152571 422
152662 32
152754 6
152939 11
152954 7
152994 0
153014 0
153017 0
153027 0
153129 0
153403 111
153633 167
153635 0
153660 38
153759 0
153826 124
153900 74
153906 125
154057 0
154390 11
154441 75
154498 0
154519 35
154528 129
154618 2
154627 8
154683 192
154735 0
154768 10
154829 136
155078 0
155144 51
155395 13
155447 98
155566 0
155603 1
155657 0
155690 0
155738 1
155783 10
155789 94
155885 0
155921 0
155960 75
156006 0
156115 0
156295 0
156319 2
156799 0
156907 18
156928 1
157014 27
157061 0
157152 34
157155 0
157205 0
157272 9
157328 0
157425 1
157434 106
157935 0
158181 0
158253 0
158274 0
158601 59
158724 8
158742 0
158775 3
158799 0
158904 0
158985 20
159054 0
159537 0
159684 0
159714 1
159750 9
159810 0
159843 0
160119 0
160297 14
160378 0
160436 23
160715 0
160771 0
161159 0
161237 0
161523 101
161559 151
161598 38
161619 0
161694 2
161703 57
161799 19
162273 29
162446 0
162477 0
162524 34
162528 116
162581 0
162594 77
162621 0
162824 141
162852 136
162882 69
162927 33
162947 2
163050 78
163151 7
163331 0
163355 0
163455 95
163468 0
163496 0
163538 51
163753 23
163977 0
164007 0
164113 0
164206 0
164266 54
164329 3
164574 0
164736 0
164760 1
164793 11
165314 0
165446 0
165515 0
165596 6
165668 0
165742 0
165788 0
165842 0
165851 0
165938 0
166294 0
166347 0
166477 132
166609 6
166748 0
166767 0
166840 88
166866 24
166990 0
167074 80
167101 22
167179 0
167187 0
167384 0
167767 18
167848 35
168382 0
168386 0
168398 0
168435 0
168463 0
168503 37
168505 98
168534 0
168543 17
168600 100
168798 0
168807 0
168843 0
169156 0
169272 73
169320 0
169360 0
169371 0
169433 0
169494 0
169560 138
169608 0
169635 4
169677 0
169692 0
169800 0
169910 3
169916 0
169938 0
169996 0
170010 0
170013 16
170157 47
170244 33
170250 28
170253 26
170292 0
170626 0
170838 0
170856 0
170898 62
171013 0
171017 0
171021 0
171031 0
171040 0
171049 0
171061 0
171070 0
171092 442
171348 0
171407 7
171598 20
171629 0
171668 5
171896 0
171909 0
172038 0
172307 152
172325 0
172357 7
172406 0
172426 0
172606 0
172801 0
172873 0
172954 0
172984 57
173351 0
173371 0
173488 0
173721 0
173816 5
173908 0
173926 5
174249 43
174375 0
174529 0
174675 0
174765 0
174793 0
174836 0
174930 0
174983 0
175082 0
175188 0
175435 0
175448 0
175453 0
175464 0
175475 0
175502 6
175529 0
175536 0
175538 4
175593 0
175657 151
175761 0
175791 0
175875 0
175899 0
175986 0
176084 0
176241 0
176565 0
176639 16
176722 38
176831 0
176905 0
177050 0
177263 0
177976 0
178273 0
178306 0
178530 99
178557 0
178570 0
178577 0
178584 0
178651 53
178705 21
178907 0
178997 0
179113 0
179125 0
179163 0
179314 3
179607 76
179618 0
179680 0
179688 0
179700 0
179754 0
179822 10
179833 0
179896 0
180106 0
180157 0
180164 0
180241 20
180424 4
180478 41
180931 0
181048 0
181125 0
181150 0
181195 0
181264 23
181294 0
181451 0
181528 6
181586 0
181605 0
181695 27
181935 22
182039 6
182093 102
182131 0
182187 3
182199 0
182208 12
182319 78
182325 95
182357 0
182403 7
182484 0
182724 0
182778 0
182806 0
183087 0
183266 43
183309 16
183386 22
183475 0
183510 0
183560 0
183731 16
184025 6
184031 8
184046 0
184172 191
184225 0
184346 10
184469 0
184535 0
184571 4
184989 0
185102 0
185281 42
185380 0
185386 79
185434 24
185695 17
185747 0
185821 0
186007 57
186091 3
186526 0
186553 0
186556 53
186733 0
186982 0
187092 0
187138 0
187150 13
187411 3
187437 0
187600 0
187615 0
187622 0
187681 8
187853 0
187946 0
187998 0
188084 6
188133 0
188270 0
188351 0
188410 0
188595 0
188637 3
188667 0
188723 0
188742 0
188918 0
188928 0
188976 101
189038 57
189303 0
189336 2
189372 272
189606 0
189612 0
189620 27
189704 16
189711 20
189734 0
189769 31
189781 0
189789 0
189794 0
189806 0
189829 0
189862 0
189900 0
189910 0
189919 0
189926 0
189964 0
190165 12
190201 131
190270 90
190343 127
190738 126
190804 328
190853 17
190988 94
190991 7
191004 10
191201 31
191357 9
191435 49
191437 1
191449 13
191464 30
191531 0
191559 7
191583 0
191596 0
191653 0
191660 0
191746 0
191905 27
191936 0
191974 89
191986 110
192016 65
192124 48
192133 28
192555 0
192577 164
192595 250
192631 0
192682 0
192689 119
192715 56
192717 49
192760 0
192784 0
192799 91
192991 36
193090 31
193123 43
193208 0
193215 0
193232 0
193281 0
193283 0
193290 0
193419 23
193536 297
193568 0
193596 0
193601 0
193628 0
193646 4
193677 32
193769 5
193915 141
194101 79
194130 44
194134 95
194152 106
194290 12
194413 0
194518 7
194524 63
194923 10
195009 0
195025 13
195032 0
195087 2
195205 0
195215 31
195238 0
195331 12
195337 8
195343 0
195565 0
195591 0
195610 62
195621 0
195694 0
195704 0
195727 3
195748 81
195778 0
196018 115
196204 1
196279 1
196309 0
196335 53
196339 16
196351 31
196383 0
196420 0
196432 0
196625 292
196629 193
196735 0
196825 50
196843 84
196888 4
196940 17
197179 0
197200 35
197524 0
197663 0
197718 0
197961 0
197999 0
198029 0
198049 7
198153 0
198183 0
198185 22
198189 36
198215 46
198232 0
198241 0
198506 0
198664 6
198732 0
198897 38
199018 49
199061 85
199120 0
199151 0
199324 0
199336 60
199498 0
199753 7
200152 71
200254 0
200462 0
200615 31
200681 139
200853 0
200937 98
200999 0
201140 0
201334 7
201420 0
201481 0
201550 0
201572 0
201655 30
201657 0
201683 27
201868 0
201886 0
201898 0
201937 0
202153 0
202311 0
202426 0
202537 31
202539 0
202700 0
202898 0
203041 0
203088 0
203586 0
203632 0
203644 43
203852 15
203859 0
204010 0
204166 0
204178 0
204183 0
204190 0
204202 0
204275 0
204461 23
204617 0
204693 2
204731 58
204740 0
204806 7
204809 100
204825 0
204920 0
204956 0
205085 33
205100 57
205170 115
205321 0
205342 9
205519 0
205618 0
205699 0
205708 0
205734 10
205737 11
205794 0
205900 36
206068 0
206103 421
206107 0
206140 0
206170 0
206239 8
206278 0
206296 22
206329 0
206352 60
206733 0
206766 0
206778 0
206931 0
206975 0
207330 4
207333 0
207387 0
207468 0
207533 0
207665 20
207772 0
207831 0
207891 35
207929 0
208116 0
208188 0
208303 26
208564 0
208583 0
208732 0
208917 2
209047 0
209088 0
209154 32
209196 52
209397 53
209454 14
209457 78
209499 40
209709 107
209715 173
209970 0
210100 0
210207 12
210222 84
210234 0
210322 0
210330 0
210471 68
210555 0
210567 3
210609 0
210628 24
210633 0
210770 0
210795 0
210909 72
211089 52
211137 24
211140 44
211260 0
211384 0
211637 157
211679 183
211914 131
211918 55
211920 131
211927 41
211961 1
211991 7939
212065 8
212081 0
212083 17
212569 18
212584 101
212617 103
212632 0
212668 0
212737 0
212878 0
212923 128
212964 24
213016 50
213160 0
213226 0
213416 0
213467 0
213470 125
213484 81
213493 27
213545 7
213687 0
213759 0
213869 5
214049 0
214381 151
214393 130
214495 22
214501 5
214528 71
214764 0
214789 0
214843 104
215173 112
215216 0
215227 101
215233 36
215275 0
215286 52
215422 25
215428 25
215455 15
215500 0
215542 18
215562 177
215644 48
215707 15
215733 0
215751 56
216011 20
216127 0
216788 0
216807 0
216815 1
216819 0
216835 0
216841 0
216872 0
217115 4
217125 25
217192 0
217244 52
217479 65
217491 0
217767 24
218025 105
218262 61
218311 7
218349 0
218484 53
218675 0
218803 73
218869 92
218890 0
219082 0
219140 0
219193 0
219205 0
219410 0
219445 0
219468 265
219471 109
219499 0
219570 0
219666 81
219744 0
219756 0
219792 47
219798 0
219873 6
220011 33
220128 0
220215 242
220239 29
220302 82
220338 49
220351 0
220575 10438
220614 0
220617 19
220842 7
220938 1
220954 0
220988 1
221088 0
221154 13
221176 0
221190 0
221203 0
221269 0
221313 0
221335 0
221425 0
221438 90
221498 0
221531 32
221632 0
221639 32
221696 0
221728 0
221803 49
221820 0
222076 17
222144 25
222238 34
222292 0
222380 15
222584 0
222624 0
222680 24
222935 0
222962 157
222966 33
223133 0
223283 0
223467 0
223727 0
223935 0
223983 0
224220 6
224338 14
224462 127
224612 0
224623 0
224683 0
224722 0
224767 21
224783 0
224829 0
224836 4
224862 0
224876 0
224896 0
224916 0
224941 0
224970 0
224987 46
224989 0
225002 0
225012 0
225024 0
225033 0
225081 0
225089 0
225113 0
225177 0
225203 0
225222 0
225305 0
225379 0
225854 35
225916 0
226255 0
226303 35
226402 0
226561 0
226642 0
226729 6
226780 131
226783 86
226825 8
226927 0
226969 9
227319 0
227363 0
227373 0
227502 0
227553 0
227710 41
227861 15
227890 2
227923 78
227961 0
228128 246
228208 4
228499 463
228823 17
228943 168
228964 2
229105 43
229207 3797
229410 11
229443 14
229572 62
229578 95
229597 1
229680 850
229717 141
229744 1
229827 108
229940 72
230074 59
230121 27
230149 0
230165 0
230215 0
230372 9
230507 0
230822 26
230847 0
231068 0
231089 82
231365 55
231408 0
231447 0
231579 0
232024 2
232253 7
232341 8
232372 1
232412 15
232456 52
232483 0
232691 0
232705 38
232715 0
232761 0
232805 0
232842 30
233222 2
233303 56
233321 10
233417 58
233503 0
233549 49
233576 0
233681 0
234114 0
234317 58
234326 0
234458 0
234704 2
234794 93
234824 28
234860 0
234887 65
234899 4
235031 37
235166 93
235311 0
235339 0
235356 0
235570 0
235636 0
235639 1
235648 0
235735 0
235738 8
235753 3
235791 0
235872 23
235965 0
236123 0
236272 20
236293 38
236317 17
236369 0
236461 2
236491 37
236575 0
236600 37
236606 0
236635 89
236764 0
236798 0
236833 0
236923 0
236977 0
236986 0
237065 0
237145 17
237152 0
237160 0
237164 21
237178 0
237182 0
237204 0
237245 0
237257 0
237426 0
237512 141
237519 0
237605 3
237743 102
237827 9
237947 0
238000 86
238190 0
238272 0
238439 8
238538 121
238856 86
238901 53
238988 0
239054 13
239365 50
239420 127
239627 0
239677 36
239851 0
239956 16
240037 26
240089 15
240121 32
240143 0
240147 73
240293 0
240299 0
240398 0
240411 20
240489 0
240510 0
240540 19
240897 0
240963 0
241188 0
241236 141
241282 0
241317 11
241323 28
241353 66
241690 13
241750 0
241918 18
241932 0
241969 0
242068 0
242078 26
242200 84
242368 326
242371 30
242476 0
242609 280
242626 57
242638 11
242668 0
242875 0
242915 6
242942 110
243104 6
243218 1
243341 60
243395 0
243414 43
243469 3
243478 0
243496 0
243541 0
243568 9
243613 257
243799 64
243898 32
244174 39
244232 14
244471 15
244512 92
244578 0
244611 0
244614 0
244631 0
244643 0
244735 40
244848 105
245011 0
245115 81
245148 27
245151 0
245253 0
245272 0
245410 284
245488 27
245524 0
245596 80
245617 33
246002 6
246052 18
246094 0
246115 283
246166 0
246193 45
246275 10
246333 56
246347 49
246417 14
246474 39
246495 81
246540 51
246578 22
246714 0
246726 0
246738 0
246787 0
246900 0
247110 0
247122 0
247331 0
247523 0
247559 30
247589 0
247634 3
247733 0
248073 21
248108 2
248202 0
248445 173
248520 196
248526 0
248565 0
248590 0
248607 92
248799 0
248856 0
248987 0
249122 0
249200 0
249353 0
249413 0
249443 0
249475 13
249571 46
249657 0
249717 3
249888 57
250327 23
250469 40
250697 304
250748 28
250949 0
251225 0
251243 8
251261 0
251267 10
251477 76
251726 16
251759 0
251774 11
251786 0
252026 50
252119 343
252122 62
252164 0
252172 0
252188 0
252260 10
252263 0
252350 0
252464 115
252563 164
252575 67
252692 144
252695 174
252913 25
252965 101
253231 318
253264 90
253273 96
253392 13
253465 0
253593 20
253595 5
253605 0
253632 5
253829 69
253832 0
253891 0
254221 0
254255 0
254307 24
254395 0
254429 0
254558 0
254640 0
254672 0
254792 0
255112 0
255179 97
255185 41
255237 40
255291 0
255303 0
255461 16
255563 0
255575 0
255800 0
256034 28
256104 155
256184 16
256372 0
256511 0
256850 76
256986 11
257012 0
257034 0
257202 0
257333 12
257396 0
257417 0
257438 0
257444 23
257522 72
257574 0
257619 86
257643 0
257821 0
257914 0
257940 0
258648 124
258825 11
259047 0
259181 0
259298 215
259336 0
259349 0
259355 42
259400 0
259421 136
259441 0
259464 0
259490 74
259692 0
259746 9
259889 49
260038 0
260137 43
260233 0
260491 158
260627 0
260746 68
260821 0
261103 0
261160 0
261280 0
261289 0
261315 154
261332 171
261434 99
261698 220
261833 465
261923 8
262034 0
262160 159
262163 2935
262208 46
262238 40
262382 42
262439 57
262478 5
262491 35
262616 51
262811 10
262922 119
263009 3
263075 75
263162 49
263165 34
263255 13
263267 34
263276 0
263309 0
263330 0
263423 0
263495 147
263594 12
263726 62
263849 119
263954 82
263990 0
264029 93
264077 0
264110 18
264266 99
264362 119
264410 11
264594 6
264688 4
264790 0
264937 0
265009 83
265293 49
265500 0
265796 4
265891 16
265924 0
265945 0
265964 10
265968 0
265996 0
266010 0
266055 16
266126 4
266156 0
266191 49
266209 18
266824 0
266884 8
267176 67
267322 0
267451 0
267489 0
267583 8
267623 74
267633 15
267636 1
267921 24
267966 218
267975 0
267996 37
268011 0
268390 62
268444 151
268521 0
268539 131
268657 0
268933 0
268969 1
269056 10
269221 26
269233 2
269299 16
269352 0
269394 0
269404 0
269566 0
269737 0
269788 15
269878 0
270018 103
270101 88
270258 105
270261 19
270295 0
270369 88
271035 45
271107 0
271233 31
271914 12
272052 236
272196 1
272277 165
272466 19
272515 0
272592 23
272703 0
272859 11
272995 0
273022 104
273036 0
273065 0
273090 0
273103 0
273129 198
273158 39
273233 0
273464 32
273554 425
273866 0
273950 13
273958 2
273966 0
273980 0
274075 0
274100 3
274200 27
274287 0
274392 7
274605 0
274751 2
275006 7
275051 70
275117 66
275208 0
275491 0
275593 0
276857 0
276869 98
276886 41
277024 0
277181 76
277190 0
277232 0
277343 0
277349 123
277379 0
277395 0
277409 0
277693 33
277763 1
277871 38
278063 0
278206 34
278338 0
278383 0
278573 0
278730 42
278781 0
278797 0
278860 0
278863 40
279100 155
279166 884
279173 0
279223 4
279228 0
279266 0
279308 0
279573 0
279773 18
279880 0
279924 0
279951 0
280072 7
280372 0
280383 2
280984 0
281263 0
281316 0
281410 0
281440 0
281487 0
281559 0
282064 0
282132 0
282145 0
282474 0
282606 0
282654 0
282667 0
282972 0
283242 0
283293 0
283318 0
283335 0
283383 0
283395 0
283425 0
283433 0
283536 0
283584 0
283634 0
283661 0
283671 34
283782 17
283892 0
283931 0
284021 55
284023 4
284222 7
284280 29
284306 0
284382 31
284646 9
284780 9
285026 103
285054 53
285064 0
285088 4
285664 0
285878 0
286079 2
286489 8
286594 0
286718 0
286759 0
286912 0
287005 12
287030 47
287576 0
287620 0
287637 248
287647 0
287716 264
287730 0
287737 0
287754 0
287791 45
287848 0
287939 12
288014 137
288152 55
288182 30
288257 45
288413 304
288464 0
288497 9
288593 258
288731 27
288971 65
289217 30
289232 9
289408 118
289631 0
289654 8
289658 114
289689 41
289693 61
289821 0
289833 36
289845 162
289860 79
290214 0
290305 0
290424 0
290460 4
290620 9
290673 0
290733 2
290901 18
290904 51
290946 63
291090 0
291159 0
291282 0
291303 0
291308 0
291489 0
291591 18
291594 16
291771 0
291843 0
291861 48
291867 11
291918 0
292104 26
292167 0
292191 0
292459 0
292566 4
292783 0
293014 84
293151 0
293199 0
293355 0
293441 0
293611 0
293816 0
293825 0
293874 34
293894 78
293924 11
294047 30
294050 121
294263 23
294275 0
294314 38
294380 102
294644 0
294723 2
294770 39
295010 9
295181 0
295229 0
295301 0
295338 0
295472 0
295605 96
295888 0
295906 0
296366 0
296744 0
296773 0
296951 0
297034 0
297160 0
297221 0
297287 106
297314 11
297379 0
297400 0
297414 0
297760 0
297830 0
297947 27
297981 0
298343 0
298426 0
298539 8
298814 0
298935 4
299040 0
299250 0
299282 0
299302 123
299356 0
299374 0
299380 19
299509 0
299785 0
299827 0
299864 48
299880 0
300109 4
300245 85
300322 0
300423 0
300628 0
300688 0
300714 0
300890 0
301048 6
301128 2
301302 25
301402 0
301441 0
301447 0
301596 49
301716 0
301778 0
301810 0
301880 0
301898 0
301961 2
302006 1
302177 0
302262 6
302303 0
302438 0
302566 0
302634 0
302775 0
302796 184
302870 0
302916 1
302944 0
303003 3
303029 0
303140 36
303171 63
303266 0
303299 0
303311 0
303325 0
303360 25
303400 963
303437 0
303499 0
303634 0
303652 0
303742 26
304037 0
304171 0
304204 0
304339 0
304417 0
304423 12
304531 0
304552 0
304981 139
305035 0
305092 0
305229 0
305272 0
305340 0
305513 47
305546 17
305568 0
305676 0
305685 0
305707 0
305715 0
305754 8
305770 0
305804 0
306044 94
306090 0
306098 0
306114 0
306547 0
306863 0
306980 59
307067 0
307111 0
307204 0
307232 0
307292 0
307451 0
307498 13
307563 27
307618 0
307678 0
307686 0
307759 0
308227 65
308473 0
308719 82
308824 22
308839 0
308842 0
309001 0
309010 1
309215 0
309261 0
309357 0
309405 37
309567 15
309684 61
309729 0
309756 0
309933 0
310182 0
310242 33
310368 0
310374 22
310396 0
310403 0
310424 0
310434 0
310483 0
310492 0
310494 0
310498 0
310540 0
310552 0
310560 0
310586 0
310609 0
310749 0
310791 0
310833 0
310839 0
310871 0
310902 0
310931 0
311037 33
311280 0
311358 0
311472 0
311562 0
311568 0
311646 0
311721 0
311733 0
311808 0
311895 24
311904 0
312021 0
312048 0
312072 0
312096 4
312125 0
312510 0
312599 0
312630 0
312698 0
312729 10
312903 0
312927 0
313011 130
313203 3
313263 6
313269 0
313289 0
313323 84
313373 146
313627 0
313709 0
313719 0
313730 0
313772 0
313796 23
313930 0
313938 0
313973 26
313985 0
314170 0
314279 0
314324 15
314554 0
314699 0
314806 107
314820 28
314833 59
314891 1
314940 0
314979 1
315021 26
315081 0
315099 0
315102 0
315111 0
315231 19
315284 33
315311 20
315698 0
315708 0
315726 0
315756 0
316061 0
316142 19
316262 0
316298 57
316436 0
316447 0
316475 0
316535 0
316555 0
316628 0
316736 38
316808 0
316824 0
316839 0
317080 0
317183 0
317185 1
317284 0
317326 28
317500 0
317504 0
317513 0
317518 0
317527 0
317532 0
317535 0
317541 0
317643 8
317674 53
317854 0
317914 0
317973 0
318091 0
318420 0
318531 0
318555 0
318815 0
318855 0
318870 0
318872 0
318882 0
319012 0
319431 0
319668 0
319671 0
319809 0
319848 87
319854 0
319926 15
319982 0
320015 7
320067 42
320125 0
320135 0
320256 0
320310 4
320531 25
320549 0
320664 0
320675 0
320729 0
320938 0
320966 0
320975 0
321221 0
321355 0
321357 0
321359 0
321422 0
321635 0
321749 158
321820 0
321890 6
321986 0
322226 0
322294 0
322448 0
322592 0
322646 0
322692 0
322802 0
322871 0
322943 15
323144 0
323185 0
323195 0
323228 0
323237 0
323369 0
323411 0
323501 0
323562 0
323675 0
323784 28
323835 0
323847 0
323886 0
323970 0
324043 0
324112 0
324130 0
324250 0
324265 0
324295 0
324301 22
324310 6
324322 0
324380 0
324472 108
324478 0
324625 0
324628 0
324688 0
324715 15
324904 0
325090 0
325171 0
325228 0
325308 0
325471 0
325511 0
325555 0
325609 0
325786 0
325893 0
326064 0
326269 0
326280 0
326466 0
326548 0
326564 0
326646 0
326907 0
326968 30
326970 0
327136 0
327143 0
327193 6
327601 0
327679 0
327753 0
327808 0
327948 0
328093 0
328151 0
328181 0
328193 5
328291 0
328378 0
328492 0
328551 0
328582 10
328678 0
328808 0
328923 0
329037 10
329100 0
329139 0
329184 0
329304 0
329442 0
329511 0
329541 10
329556 0
329562 5
329571 0
329656 19
329811 0
329853 15
329895 0
329919 0
329952 6
329985 0
330105 0
330174 0
330189 0
330360 0
330441 0
330468 0
330498 0
330544 0
330621 12
330640 0
330647 0
330654 0
330702 0
330897 65
330924 0
330957 0
330960 15
330975 0
330987 0
331110 0
331290 0
331347 0
331416 0
331455 5
331482 0
331530 0
331572 0
331650 0
331746 4
332180 0
332389 0
332689 25
332707 0
332791 0
333091 0
333202 3
333280 0
333422 75
333572 0
333614 10
334102 0
334187 0
334262 0
334391 0
334538 0
334605 0
334628 0
334637 0
334646 0
334880 0
334934 0
335063 0
335084 0
335150 0
335225 0
335280 0
335285 0
335335 0
335393 0
335466 0
335562 0
335733 0
335868 29
335898 10
336051 105
336060 20
336156 0
336648 76
336722 43
336739 6
336993 0
337466 111
337504 0
337517 112
337526 4
337667 58
337682 0
337697 0
337814 0
337896 0
337902 0
337945 0
337958 14
338020 26
338203 61
338209 113
338233 36
338368 134
338458 0
338527 13
338581 0
338653 35
338879 15
338990 0
339337 0
339344 0
339362 0
339600 0
339608 0
339680 2
339707 0
339821 0
339824 50
339848 0
339920 0
339971 65
340004 121
340126 0
340208 85
340334 0
340412 0
340424 3
340460 0
340511 0
340544 7
340559 65
340616 30
340637 28
340850 82
340973 0
341465 25
341516 16
341546 94
341907 38
341952 0
342008 0
342042 0
342129 0
342165 0
342195 0
342246 0
342468 0
342475 0
342504 0
342615 0
342726 50
342736 36
342845 0
342866 0
342911 0
342974 0
342983 0
343020 0
343180 0
343235 0
343584 0
343682 0
343878 0
343904 0
344061 15
344142 28
344190 61
344249 0
344290 0
344453 0
344560 65
344619 0
344724 46
344951 1
345221 20
345236 0
345368 18
345554 10
345707 3
345734 0
346014 0
346118 11
346157 63
346310 7
346465 0
346600 5
346636 0
346852 34
346948 0
346987 19
347173 36
347176 64
347223 17
347317 52
347503 10
347569 0
347695 0
347776 5
347795 20
347881 66
347906 16
347921 0
347936 0
347966 35
347977 9
347994 30
347998 95
348002 0
348015 0
348019 62
348402 0
348589 0
348670 0
348679 0
348761 0
349063 0
349085 0
349099 47
349237 4
349562 0
349680 0
349778 0
349827 0
349895 0
350342 0
350463 0
350511 0
350745 0
350784 0
350825 0
350835 0
350967 0
351197 0
351230 0
351233 0
351239 0
351308 0
351401 0
351413 0
351449 0
351473 0
351509 0
351554 0
351587 0
351980 0
352047 0
352126 0
352135 7
352139 680
352152 175
352165 1
352510 0
352546 0
352639 0
352705 0
352915 0
353007 0
353170 0
353305 0
353353 6
353517 103
353694 0
353745 94
353769 0
353826 0
353832 38
353865 267
354015 0
354123 55
354144 0
354699 0
354729 0
354886 0
355003 0
355057 18
355183 0
355213 0
355561 0
355567 5
355622 0
355633 24
355871 0
356009 139
356266 0
356408 0
356560 0
356572 0
356590 8
356608 0
356728 37
356881 25
356962 0
357045 0
357199 77
357427 0
357549 0
357730 0
358014 0
358486 0
358518 21
358680 0
358763 2
358766 37
358784 0
358820 0
358838 0
358881 83
358905 0
358980 0
359040 46
359077 0
359122 10
359153 0
359237 73
359264 62
359276 32
359333 0
359358 0
359447 0
359682 0
359690 29
359780 67
359820 0
359847 0
359853 0
360023 0
360146 0
360197 292
360209 35
360300 0
360353 0
360377 248
360431 0
360618 0
360672 0
360701 18
360793 0
360877 0
360924 0
360961 0
361057 88
361279 0
361297 4
361338 14
361606 170
361663 0
361702 0
361768 0
361771 88
361822 20
362037 172
362047 0
362230 10
362287 46
362299 449
362302 11
362518 56
362581 36
362656 62
362677 64
362872 41
362938 37
362956 0
362962 97
363279 0
363286 0
363346 0
363355 59
363391 0
363670 7
363694 145
363824 0
363854 0
363857 0
363971 0
364305 0
364351 0
364432 8
364453 0
364525 27
364570 5
364681 0
364696 77
364747 15
364941 0
364976 0
364980 0
365125 0
365149 0
365325 0
365512 23
365757 89
365772 28
365851 2
366169 0
366244 0
366254 0
366258 107
366304 12
366343 17
366676 0
366953 22
367017 26
367280 0
367344 3
367389 7
367524 18
367601 0
367680 0
367725 0
367871 0
367892 20
368026 0
368055 0
368058 1
368184 0
368187 0
368202 0
368238 0
368558 0
368581 0
368648 0
368806 0
368857 0
369100 28
369157 0
369206 0
369238 0
369243 0
369256 0
369265 0
369330 38
369405 20
369569 0
369627 0
369634 129
369638 0
369690 1
369791 0
369840 35
369861 0
369999 0
370110 15
370215 0
370303 0
370416 0
370527 0
370548 0
370754 0
370758 66
370787 0
370807 0
371009 0
371018 0
371075 17
371141 0
371609 0
371708 0
371759 55
371924 0
372050 106
372080 0
372126 0
372139 0
372224 0
372398 0
372431 0
372537 71
372548 0
372578 0
372774 0
372898 47
372951 0
373028 51
373127 0
373570 0
373656 50
374085 86
374474 0
374543 0
374606 0
374891 0
375020 0
375092 3
375125 0
375231 87
375236 38
375257 0
375337 0
375383 47
375527 0
375644 27
375656 0
375668 0
375710 8
376145 0
376271 0
376283 36
376479 0
376502 0
376643 0
376664 8
376667 0
376814 5
376976 14
377018 65
377147 41
377212 20
377214 0
377225 0
377300 110
377336 23
377390 0
377678 28
377710 0
377720 0
377783 0
377790 0
377945 2
377969 60
378101 0
378113 22
378124 30
378161 0
378176 0
378223 11
378293 16
378487 5
378582 0
378640 8
378829 0
378852 0
379160 31
379226 0
379436 0
379454 220
379535 0
379593 0
379616 5
379769 0
379841 0
380197 82
380201 73
380303 0
380310 0
380405 0
380449 3
380532 0
380561 0
380591 0
380594 75
380600 37
380699 0
380717 17
380735 0
380747 0
380834 0
380861 19
380876 14
380912 87
380995 1
381045 92
381102 0
381125 0
381179 0
381343 0
381377 7
381443 0
381568 0
381623 23
381793 24
381814 0
381818 0
381821 3
381845 0
381855 0
381873 0
381876 0
381884 0
381988 3
382022 38
382179 1
382219 0
382245 14
382247 0
382457 0
382543 11
382701 13
382887 0
382945 9
382987 0
383119 0
383268 32
383304 0
383320 0
383371 0
383428 0
383449 64
383458 0
383548 39
383551 112
383557 0
383665 3
383828 0
384040 53
384055 0
384343 0
384553 0
384565 8
384682 6
384688 0
384782 0
384868 7
384905 17
384949 0
384967 0
384982 68
385186 0
385278 78
385439 0
385455 33
385479 0
385582 61
386004 234
386012 0
386040 0
386067 0
386076 0
386088 0
386139 63
386250 1
386306 0
386315 0
386376 0
386445 0
386497 0
386576 0
386583 0
386680 0
386761 0
386809 0
386866 0
387021 0
387050 9
387101 12
387103 0
387105 48
387251 0
387329 0
387335 0
387443 57
387447 0
387613 0
387823 0
388118 0
388367 182
388402 39
388537 52
388660 31
388706 17
389608 0
389697 24
389742 0
389807 0
389880 0
389910 0
389946 0
390016 23
390055 0
390094 0
390115 0
390201 0
390262 35
390433 0
390443 0
390778 22
390822 27
390885 5
390909 0
390982 0
391009 73
391017 0
391056 0
391083 59
391147 0
391297 0
391318 21
391342 16
391516 0
391708 0
391734 0
391823 0
391886 0
391928 13
392016 0
392025 136
392135 74
392183 0
392241 15
392265 0
392279 0
392351 0
392608 14
392634 0
392642 0
392695 0
392725 0
392758 0
392800 82
392863 0
392935 0
393084 27
393252 16
393327 180
393342 0
393429 12
393554 0
393603 0
393681 54
393693 19
393829 0
393837 0
393879 0
393925 0
393955 0
393995 0
394077 15
394680 0
394702 16
394809 0
395085 153
395337 324
395613 0
395820 17
395931 23
396045 88
396138 0
396177 67
396180 70
396399 0
396447 0
396528 0
396843 18
396847 0
396893 0
396930 0
397046 0
397070 0
397385 0
397419 0
397777 0
398163 0
398279 0
398627 0
398984 0
399050 0
399077 0
399095 0
399155 0
399347 0
399422 0
399586 0
399596 0
400051 0
400187 0
400967 0
400973 0
401172 0
401187 0
401327 0
401355 7
401435 4
401480 39
401702 0
401920 21
402067 64
402079 17
402220 38
402275 14
402322 56
402346 0
402376 50
402418 0
402640 0
402701 91
402793 0
402808 11
402873 346
402931 0
402955 0
403228 41
403289 0
403427 0
403525 13
403683 0
403796 0
403845 0
403859 84
403935 0
403958 2
404018 14
404024 11
404027 9
404165 9
404201 19
404302 0
404501 0
404548 26
404558 0
404816 0
405910 0
405961 0
406023 0
406051 923
406066 0
406165 5
406266 0
406293 0
406396 0
406399 0
406459 8
406471 0
406531 0
406558 45
406672 0
406698 0
406920 32
407169 0
407187 0
407229 0
407274 0
407311 54
407362 6
407374 8
407578 161
407698 38
407800 0
407890 3
408064 0
408080 0
408382 0
408402 60
408411 79
408473 0
408478 21
408628 0
408760 7
408829 0
408838 10
409129 22
409195 0
409228 11
409264 1037
409810 17
409979 0
410011 0
410133 9
410181 0
410256 0
410274 0
410294 0
410325 0
410719 0
410764 0
410861 0
410944 16
410998 16
411043 0
411127 0
411130 5
411190 0
411247 0
411262 0
411508 2
411571 0
411808 0
411937 0
412045 0
412102 120
412396 3
412522 1
412594 6
412687 44
412966 0
412985 0
413113 0
413179 6
413199 1
413227 4
413373 0
413503 10
413544 0
413605 0
413650 38
413905 34
414065 43
414098 0
414155 0
414356 0
414614 0
414719 0
414767 0
414912 0
414999 0
415209 0
415396 0
415615 0
415725 0
415803 3
415980 0
416085 2
416178 0
416298 1
416301 572
416312 0
416321 14
416331 1
416344 8
416347 25
416431 0
416602 32
416689 43
416983 0
417031 0
417220 17
417253 53
417292 6
417299 0
417349 92
417415 3
417710 42
417734 30
417742 57
417794 97
417856 0
417867 1
417879 0
417950 35
418035 4
418146 53
418265 77
418283 22
418481 38
418895 1
419093 0
419130 0
419155 0
419246 12
419258 6
419461 50
419558 40
419570 0
419666 0
420108 0
420173 0
420197 46
420221 0
420242 51
420263 0
420275 0
420374 87
420683 0
420790 0
420905 244
420920 50
420956 25
420998 18
421019 0
421023 84
421256 0
421273 4
421332 0
421493 0
421688 0
421832 52
421856 0
421876 0
421952 0
422027 2
422142 0
422191 19
422284 0
422375 0
422445 0
422455 0
422874 0
422888 0
422939 2278
423070 0
423091 0
423153 0
423243 0
423258 120
423261 0
423309 30
423328 1
423408 0
423479 0
423522 42
423570 386
423576 64
423621 16
423687 5
423708 189
423752 0
423860 0
423952 52
424109 0
424115 55
424164 0
424459 16
424555 25
424558 117
424670 0
424836 12
424846 0
424910 107
425067 0
425086 22
425168 0
425182 0
425193 0
425215 0
425237 0
425315 15
425329 0
425450 5
425458 0
425504 5
425546 1
425577 3
425620 14
425834 0
425874 37
425921 0
426058 19
426061 0
426178 6
426336 8
426403 2
426517 24
426536 0
426558 24
426565 7
426589 0
426631 47
426634 23
426727 2
426744 4
426762 0
426882 0
426941 0
426956 5
426964 9
426976 0
426991 19
427107 38
427354 7
427486 42
427492 0
427510 18
427533 7
427804 12
427929 9
428159 0
428284 17
428321 0
428630 10
428641 1
428652 25
428840 22
428977 2
428980 3
428993 0
429097 65
429120 0
429208 11
429230 8
429233 0
429255 0
429322 29
429484 7
429508 0
429550 4
429553 61
429562 64
429646 8
429883 21
429895 32
429910 0
430094 0
430103 0
430134 0
430270 4
430331 8
430402 0
430408 0
430426 24
430428 12
430573 17
430618 3
430880 0
430921 2
430972 53
431125 4
431200 0
431210 4
431280 0
431373 0
431515 44
431664 120
431690 114
431706 7
431713 6
431857 86
431869 502
431951 0
432029 79
432169 0
432172 130
432178 57
432202 4
432210 87
432223 0
432232 9
432259 0
432268 0
432431 0
432490 0
432517 0
432574 0
432580 0
432598 0
432636 0
432673 0
432697 0
432705 0
432763 0
432868 0
432991 0
432994 0
433012 0
433064 0
433108 0
433153 0
433183 0
433193 0
433209 68
433362 0
433388 0
433438 0
433447 0
433460 0
433493 0
433536 6
433542 0
433569 0
433589 0
433625 100
433674 0
433760 0
433793 0
433803 530
433822 0
433953 0
433988 82
433991 130
433996 92
434058 25
434067 100
434083 0
434093 12
434170 110
434222 0
434267 0
434386 0
434534 30
434685 28
434722 0
434762 0
434904 26
434912 302
434914 126
434945 0
435055 0
435068 0
435090 0
435144 0
435298 0
435377 0
435397 0
435419 0
435545 0
435638 0
435668 0
435728 0
435742 0
435744 0
435788 0
435834 0
435879 0
436038 11
436067 9
436092 183
436127 0
436160 32
436256 56
436288 0
436294 77
436373 0
436400 0
436410 5
436438 73
436450 10
436531 124
436585 22
436605 0
436735 309
436768 100
436795 117
436807 185
436873 99
436945 0
436956 45
437024 60
437038 0
437044 92
437068 0
437070 0
437121 4
437226 28
437246 0
437272 0
437312 0
437325 2
437342 0
437358 0
437643 3
437715 136
437802 0
437910 0
437943 19
437985 39
438024 1
438071 0
438153 0
438218 0
438288 0
438317 0
438321 0
438486 0
438519 0
438595 0
438750 0
438813 0
438874 0
439062 0
439217 0
439271 0
439290 0
439409 3
439464 80
439488 20
439528 8
439546 0
439659 0
439677 92
439718 90
439773 0
439826 0
439869 55
439881 0
439903 0
439911 81
439914 5
439952 30
439967 7
439997 8
440000 31
440090 14
440094 3
440183 3
440192 0
440244 0
440268 5
440276 9
440357 0
440387 0
440412 0
440415 2
440453 0
440462 70
440464 117
440468 10
440687 0
440850 3
440920 0
440953 26
441022 0
441061 58
441151 0
441173 53
441181 0
441214 78
441250 59
441309 0
441319 0
441484 13
441532 40
441590 396
441649 0
441682 53
441720 0
441795 0
441903 0
441941 0
441970 0
442023 0
442171 0
442319 0
442335 0
442566 0
442604 0
442660 0
442671 0
442679 0
442785 0
442799 0
442871 0
442920 0
442979 0
443007 0
443029 6
443066 246
443113 73
443135 20
443235 8
443241 0
443286 23
443292 0
443317 23
443349 0
443364 0
443407 10
443445 110
443475 9097
443477 16
443531 6
443551 15
443628 0
443671 45
443685 0
443694 1
443715 0
443797 0
443804 0
443839 13
443883 1
443904 29
443934 0
443943 110
444065 32
444067 0
444135 0
444208 0
444329 41
444438 0
444478 0
444540 7
444564 0
444868 0
444884 0
444899 0
444920 0
444937 0
444997 0
445014 0
445026 0
445078 0
445184 25
445190 10
445217 45
445246 2
445279 117
445317 0
445484 269
445564 1
445855 399
446179 15
446299 140
446320 1
446461 33
446563 3901
446766 5
446799 24
446928 48
446934 106
446953 0
447036 810
447073 136
447100 0
447183 96
447296 57
447430 20
447455 21
447468 0
447478 0
447483 7
447486 12
447494 0
447503 0
447506 34
447546 0
447588 152
447593 213
447604 5
447792 0
447813 0
447877 0
447897 31
447921 0
448133 2
448149 419
448157 156
448289 141
448314 408
448367 536
448369 134
448381 0
448387 0
448406 0
448448 118
448466 0
448484 0
448559 3
448561 475
448633 53
448643 0
449006 144
449173 1
449280 0
449357 239
449452 16
449504 314
449526 0
449631 38
449705 594
449714 181
450107 8
450213 1
450263 288
450293 44
450365 150
450413 0
450452 0
450563 232
450626 246
450716 0
450737 0
450782 299
451668 84
451850 0
451973 66
451988 0
452017 0
452042 0
452238 0
452344 0
452412 0
452510 177
452871 0
452897 24
452930 0
453313 0
453434 0
453443 6
453512 194
453521 0
453727 0
453848 0
453933 0
453995 16
454030 0
454113 0
454196 0
454205 71
454216 0
454255 0
454340 0
454487 0
454514 0
454637 65
454799 7
454829 0
454901 15
454949 42
454988 28
455099 19
455162 262
455252 0
455270 8
455315 184
455567 0
455694 0
455859 0
456043 23
456134 186
456269 0
456383 0
456518 53
456533 0
456587 0
457028 14
457136 20
457196 39
457331 0
457412 55
457440 0
457445 0
457723 0
457862 1
457864 267
457870 5
457944 5
457952 0
457961 0
458030 28
458039 0
458082 0
458093 7
458154 0
458176 0
458267 37
458274 0
458395 0
458542 250
458609 0
458653 0
458743 288
458752 109
459151 1
459175 382
459307 78
459337 0
459409 56
459457 1
459496 0
459607 263
459642 0
459670 98
459702 0
459760 0
459781 0
459826 9
459839 207
460316 0
460569 92
460654 77
460843 0
460903 40
461026 31
461041 48
461095 27
461351 0
461449 0
461523 0
461539 31
461707 0
461829 140
461838 0
461855 0
461926 88
461959 0
462071 0
462087 0
462097 0
462242 0
462463 65
462472 0
462541 2
462550 0
462593 0
462604 34
462877 84
462928 122
463024 0
463046 0
463180 0
463225 262
463234 72
463501 0
463633 0
463657 44
463718 0
463789 230
463819 208
463891 56
463939 0
463978 0
464089 106
464100 0
464152 106
464242 0
464260 0
464675 4
464683 8
464810 0
464971 0
465157 0
465169 0
465277 0
465361 0
465502 0
465547 89
465574 0
465835 376
465868 7
465900 2
465963 7
466065 0
466147 3
466149 16
466317 7
466398 127
466427 22
466431 9
466565 27
466780 175
466816 55
466834 0
466912 10
466999 48
467092 27
467215 0
467447 0
467458 99
467520 11
467570 0
467608 25
467619 44
467730 22
467751 80
467905 0
468006 17
468090 35
468221 0
468237 58
468282 4
468308 0
468445 9
468568 0
468703 0
468739 0
468865 12
468943 3
468973 73
468988 8
469045 0
469168 16
469174 55
469198 0
469315 0
469333 0
469364 24
469864 53
469897 201
469903 73
470063 0
470244 20
470269 3
470316 0
470325 0
470330 28
470340 65
470354 69
470356 0
470366 0
470505 7
470733 30
470826 0
470835 0
471015 6
471024 22
471036 15
471442 0
471537 116
471662 10
471689 0
471886 0
472247 21
472352 0
472520 111
472637 0
472685 0
472796 0
472810 0
472916 0
473123 40
473129 86
473423 0
473519 0
473585 103
474290 0
474441 0
474464 0
474506 0
474899 0
475004 0
475064 11
475094 0
475148 5
475265 0
475337 0
475438 0
475559 0
475655 9
475811 9
475988 0
476249 0
476399 0
476483 0
476921 0
476967 0
476990 0
477200 24
477521 0
477584 0
477728 4
477761 5
477958 0
477974 0
478166 0
478328 0
478577 0
478877 46
478973 0
479021 0
479093 84
479453 129
479484 0
479669 19
479921 0
479993 8
480127 99
480215 0
480276 0
480293 0
480448 0
480467 0
480491 0
480644 11
480746 59
480831 0
480914 0
481148 0
481208 9
481287 0
481378 0
481631 0
481680 0
481841 9
482069 0
482117 86
482135 4
482157 55
482165 16
482296 3
482313 20
482341 50
482446 0
482480 0
482519 2
482589 89
482663 0
482683 158
482715 0
482745 175
482798 3
482951 38
482974 0
483039 0
483086 45
483243 0
483383 66
483451 0
483589 0
483734 0
483737 0
483814 0
483908 0
483911 0
484052 0
484067 0
484073 14
484088 87
484092 0
484100 0
484169 0
484191 0
484216 57
484235 11
484259 0
484276 505
484281 1
484535 0
484889 25
484970 0
485051 8
485075 0
485105 0
485368 0
485456 61
485462 82
485510 0
485558 88
485909 0
486527 78
486557 122
486716 52
486719 2228
486812 0
486839 49
486882 58
486953 1
486978 11
487007 0
487026 60
487306 133
487310 353
487320 84
487381 57
487446 0
487564 0
487587 18
487633 0
487815 0
487866 0
487875 19
488019 16
488346 0
488412 0
488487 6
488601 22
488663 0
488724 65
488775 0
488786 0
489063 0
489118 0
489134 4
489322 82
489358 11
489367 214
489424 0
489474 0
489529 3
489655 7
489700 17
489787 40
489817 9
489826 158
489844 20
490060 121
490114 158
490129 0
490186 0
490239 66
490276 148
490317 93
490330 0
490410 37
490455 72
490572 10
491008 0
491022 33
491182 68
491311 0
491413 31
491611 0
491678 22
491806 0
491866 152
491897 10
491974 124
491983 24
492046 0
492067 15
492468 35
492626 0
492753 40
492759 52
492801 0
492880 7
492982 7
493201 0
493261 2
493519 37
493576 51
493580 0
493631 0
493634 2
493790 0
493940 0
494051 65
494159 23
494316 0
494330 7
494402 53
494462 21
494609 0
494636 76
494822 7
494924 68
494927 28
495011 12
495119 14
495185 99
495357 0
495470 0
495497 5
495630 0
495720 0
495795 24
495888 0
495921 0
495930 0
495978 0
496035 16
496038 66
496050 76
496053 0
496056 5
496188 0
496203 16
496209 98
496224 0
496257 123
496322 0
496459 0
496507 0
496550 0
496666 143
496786 0
496801 0
496924 0
496963 696
497295 0
497480 0
498086 0
498102 122
498130 16
498334 574
498442 0
498484 14
498501 51
498510 0
498523 23
498589 0
498604 147
498937 0
499001 0
499161 0
499203 13
499359 0
499599 0
499847 0
499870 0
499876 0
499901 0
499981 0
499995 0
500038 0
500078 0
500118 0
500187 0
500206 0
500223 0
500368 0
500496 51
500622 0
500666 0
500702 0
500750 0
500805 131
500916 66
501100 89
501210 23
501420 0
501431 10
501442 0
501523 0
501575 0
501599 9
501633 0
501647 0
501749 16
501779 54
501830 11
501951 14
502063 0
502158 0
502316 2
502355 0
502376 0
502553 0
502625 0
502846 0
503159 14
503246 14
503357 0
503411 0
503459 0
503579 0
503660 0
503684 19
503834 5
503976 0
504006 0
504039 0
504088 0
504101 0
504343 68
504465 10
504502 0
504543 46
504584 21
504615 6
504711 11
504746 0
504814 0
504826 0
504830 0
504859 0
504919 0
504923 0
504946 0
504966 3
505011 0
505084 67
505236 0
505281 13
505294 0
505327 0
505380 0
505457 34
505570 12
505596 0
505611 10
505755 66
505778 75
506105 3
506135 21
506258 69
506331 5
506393 20
506412 0
506428 54
506597 0
506675 3
506903 0
506961 12
506975 56
507045 25
507056 12
507070 0
507117 30
507297 0
507383 84
507505 0
507551 0
507726 0
507813 23
508124 3
508259 3
508670 33
508695 0
508761 118
508794 70
508845 48
509010 64
509029 0
509067 54
509217 2
509376 0
509398 10
509466 88
509508 0
509526 3
509646 25
509721 0
509844 58
509919 88
510024 119
510114 20
510125 12
510205 0
510396 107
510441 61
510534 41
510559 113
510576 99
510855 0
510901 0
510918 22
510988 0
511102 3
511115 17
511173 0
511360 0
511414 0
511586 155
511777 0
511903 5
511977 4
512008 0
512131 0
512236 0
512383 21
512449 0
512459 8
512463 10
512472 0
512503 0
512529 465
512568 0
512594 146
512607 77
512628 69
512844 15
512883 205
512904 92
512988 231
513018 267
513138 35
513141 83
513200 4
513270 11
513552 1
513771 97
513911 21
514182 0
514413 0
514536 40
514776 14
515118 150
515247 0
515430 30
515574 7
515710 0
515736 0
515834 3
515943 52
516041 21
516107 0
516144 27
516173 98
516213 0
516387 148
516468 24
516531 0
516552 0
516681 32
516840 60
516848 6
516874 0
516894 0
516948 0
517105 0
517231 0
517264 0
517345 0
517348 25
517360 66
517402 0
517411 0
517489 103
517519 0
517608 0
517666 18
517819 16
517858 0
517894 37
517913 64
517976 124
518108 0
518455 0
518521 0
518717 16
518723 6
518816 0
518934 35
519145 31
519223 4
519268 0
519326 0
519361 128
519405 0
519571 0
519574 55
519637 118
519691 0
519730 0
519847 45
519997 0
520192 0
520375 22
520393 0
520511 56
520522 42
520580 0
520653 121
520683 30
520728 14
520770 0
520791 0
520812 14
520818 83
520881 23
520905 71
520923 6
520948 0
521080 0
521106 0
521322 0
521436 13
521496 17
521571 70
521700 514
521851 0
521913 16
521988 0
522039 71
522381 91
522426 0
522428 0
522444 0
522452 0
522464 0
522524 0
522584 44
522614 15
522647 40
522656 92
522677 70
522776 0
522939 130
523108 21
523451 0
523577 18
523649 27
524000 0
524075 136
524092 0
524249 0
524737 0
524744 48
524797 50
524806 0
524813 0
524921 0
524963 0
524991 0
525059 10
525117 0
525327 61
525518 5
525585 0
525594 0
525619 13
526108 0
526172 14
526371 0
526466 10
526564 0
526610 11
526905 6
526939 0
527036 58
527138 73
527354 2
527415 7
527438 0
527601 0
527607 13
527643 0
527662 62
527673 0
527684 5
527691 0
527811 0
528046 5
528174 0
528497 1
528548 5
528560 171
528767 0
528917 13
529124 134
529136 0
529155 56
529341 0
529411 0
529610 61
529613 15
529703 0
529748 17
529763 0
529871 0
529922 12
529949 4
529964 0
529973 12
529999 73
530092 0
530401 8
530683 0
530866 21
531031 0
531427 12
531693 0
531757 39
531862 0
531970 80
532006 16
532039 10
532060 8
532072 4
532151 34
532273 0
532360 0
532433 0
532484 170
532514 213
532598 0
532703 13
532872 15
533363 0
533744 0
534176 90
534228 0
534290 2
534294 0
534330 5
534342 4
534351 29
534391 83
534458 69
534601 0
534656 0
535305 0
535421 70
535570 0
535609 0
535686 0
535688 9
535952 63
535967 21
536009 0
536166 82
536330 0
536334 138
536509 0
536534 0
536665 0
536762 0
536864 71
536987 20
537271 0
537342 62
537360 171
537387 0
537519 64
537657 9
537699 0
537849 0
537865 0
537966 0
538042 81
538047 62
538111 0
538120 130
538154 156
538183 0
538282 22
538321 44
538525 81
538544 0
538696 0
538725 0
538764 3
538833 0
538836 8
538953 85
538998 0
539038 0
539178 22
539188 0
539292 0
539340 95
539364 0
539406 71
539409 74
539418 0
539502 0
539739 1
539751 0
539919 0
539939 0
540126 9
540254 32
540258 279
540264 0
540282 35
540377 0
540543 8
540576 5
540701 1
540788 0
540801 18
541056 2
541484 50
541595 0
541655 30
541703 33
541814 8
542042 19
542096 19
542163 0
542215 51
542687 83
542740 0
542807 0
542833 75
542885 63
542905 0
542913 34
542954 0
542983 1
543003 0
543192 0
543288 113
543300 0
543381 37
543507 9
543606 86
543639 0
543648 35
543717 14
543738 0
543853 75
543873 77
544111 13
544237 0
544278 0
544496 38
544517 0
544523 0
544532 0
544536 0
544543 0
544553 0
544557 0
544575 0
544585 0
544597 0
544637 143
544659 9
544670 116
544781 39
544824 2
545078 237
545081 114
545156 4
545390 64
545405 0
545423 0
545438 7
545468 38
545669 0
545852 0
546063 1
546065 86
546368 28
546372 0
546391 0
546414 0
546425 0
546473 0
546708 0
547167 22
547272 0
547347 0
547363 0
547484 19
547492 0
547539 58
547554 0
547587 0
547644 0
547679 0
547773 4
547799 0
547806 0
547817 77
547830 54
547851 0
547923 0
547971 0
547993 22
548388 54
548514 5
548616 17
548655 0
548700 0
548710 0
548784 4
548791 0
548827 115
548916 3
548931 69
548971 89
549054 0
549072 0
549149 0
549236 195
549380 84
549425 154
549467 50
549587 46
549833 0
549869 0
549899 0
549919 4
549958 0
550018 0
550020 0
550033 0
550037 26
550041 0
550050 0
550068 0
550079 0
550107 0
550109 0
550111 41
550126 0
550158 0
550175 0
550214 0
550243 0
550374 63
550425 20
550554 0
550563 0
550780 9
550812 0
550864 208
551145 0
551169 0
551181 5
551256 0
551279 2
551382 0
551412 0
551421 46
551443 24
551489 0
551558 0
552087 13
552391 8
552691 0
552739 0
552762 6
552801 0
552819 0
552928 16
553229 6
553514 0
553556 10
553624 1
553723 0
553925 0
553943 0
553974 46
553991 160
554047 137
554056 40
554159 0
554435 105
554531 0
554539 26
554590 0
554644 0
554674 32
554707 0
554758 0
554864 93
554910 0
554981 0
554998 4
555036 0
555091 86
555094 84
555112 6
555172 0
555188 0
555271 21
555298 0
555319 0
555321 2
555544 0
555572 0
555577 0
555589 0
555619 0
555646 0
555676 57
555737 0
555744 20
555789 0
555807 0
555954 22
555969 0
555984 84
556093 0
556149 0
556230 18
556233 0
556285 147
556407 8
556482 50
556491 0
556560 145
556640 13
556793 0
556839 0
556872 0
557196 0
557250 0
557591 0
557618 0
557639 70
557720 0
557723 29
557751 40
557960 0
557993 0
557999 26
558032 4
558050 64
558227 0
558267 131
558397 0
558677 36
558684 0
558701 0
558712 0
558721 0
558723 0
558732 0
558878 0
558910 37
558935 48
559043 0
559133 17
559175 0
559218 0
559283 0
559339 0
559426 0
559601 60
559829 15
559832 130
559844 0
559955 131
560009 0
560032 0
560067 0
560139 0
560174 6
560315 0
560349 0
560398 0
560409 73
560563 0
560614 12
560783 0
560943 52
561111 17
561309 0
561497 0
561730 12
561767 0
561893 0
561909 6
561924 0
562011 0
562152 4
562189 31
562230 0
562246 0
562437 0
562454 15
562473 0
562531 0
562608 9
562657 170
562708 0
562717 0
562764 7
562878 0
562908 2
562911 21
562928 0
563055 0
563097 0
563294 17
563533 90
563536 0
563629 0
563878 0
564070 0
564093 0
564155 0
564183 0
564205 0
564349 0
564465 0
564514 31
564610 0
564652 34
564699 0
564778 47
564802 0
564963 0
565042 0
565133 130
565189 0
565251 0
565290 6
565467 3
565527 0
565601 0
565615 34
565655 90
565687 33
565777 0
565886 0
565927 44
565948 2
566010 0
566029 0
566095 0
566134 0
566203 0
566269 0
566332 0
566425 9
566719 0
566740 0
566748 16
566752 59
566904 6
567076 0
567247 0
567351 0
567412 0
567468 0
567486 161
567529 8
567543 0
567557 0
567621 0
567732 17
567771 17
567833 0
567940 34
567944 16
568011 0
568027 0
568048 0
568061 0
568076 29
568169 0
568181 21
568196 4
568322 5
568526 65
568537 0
568603 0
568611 0
568620 0
568622 0
568728 0
568747 0
568779 0
569021 0
569228 13
569246 0
569264 158
569507 19
569548 0
569561 0
569564 50
569576 0
569603 0
569690 0
569721 0
569807 0
569895 26
569912 91
569976 0
569993 0
570251 43
570259 22
570408 0
570432 0
570510 0
570551 0
570715 0
570767 0
570776 0
570843 0
570985 0
571016 0
571023 0
571047 2
571181 0
571283 0
571293 0
571330 0
571380 0
571516 13
571563 0
571594 8
571678 0
571711 0
571731 1
571735 32
571739 44
571765 0
571828 0
571889 34
571922 0
571958 25
572012 78
572252 0
572279 32
572315 0
572395 0
572456 0
572836 0
572873 0
573088 0
573201 0
573310 0
573470 0
573700 21
574156 0
574447 0
574518 0
574875 7
574992 0
575297 54
575324 0
575379 0
575393 0
575633 0
575849 0
575870 22
575920 0
575939 4
576167 0
576281 0
576332 0
576514 0
576608 0
576695 0
576764 0
576785 0
576950 20
577235 33
577482 20
577774 0
577801 0
577876 0
577973 34
577997 215
578003 125
578066 122
578096 32
578201 0
578359 0
578372 3
578462 0
578492 85
578597 53
578690 0
579043 0
579100 69
579152 9
579195 0
579377 0
579501 35
579588 0
580098 0
580188 37
580212 0
580297 18
580358 0
580762 0
580870 0
580903 1
580957 0
580975 0
581081 0
581166 50
581499 0
581580 0
581711 0
581739 20
581742 133
581745 9
581748 0
581754 0
581916 28
581943 0
582072 0
582141 0
582291 0
582381 35
582441 0
582490 0
582999 0
583034 45
583103 0
583228 0
583269 73
583329 55
583357 0
583370 129
583393 0
583403 0
583473 3
583527 0
583636 24
583689 0
583710 0
583767 31
583813 0
583998 97
584119 0
584614 0
584660 0
584737 7
584774 0
584828 0
584840 12
584855 0
584858 0
584927 0
584966 0
585110 0
585242 0
585482 22
585563 0
585608 0
585644 0
585653 0
585671 0
585755 0
585898 9
585904 16
585970 0
585979 114
586027 0
586055 0
586096 0
586246 0
586496 0
586621 39
586719 0
586902 24
586938 0
587010 0
587055 22
587109 0
587145 4
587451 18
587627 0
587667 3
587777 40
587846 0
587855 0
587972 0
588161 0
588260 17
588486 0
588503 0
588509 8
588574 0
588659 0
588683 0
588725 0
589447 32
589582 0
589604 0
589636 1
589733 13
589850 0
589852 1
589858 0
589990 77
590021 10
590036 0
590180 80
590199 0
590315 0
590387 0
590468 1
590660 0
590672 11
590675 75
590714 0
590720 35
590738 0
590741 0
590846 4
590907 0
590927 0
591297 9
591435 0
591664 0
591710 0
591748 4
591820 167
591838 51
591850 0
592000 0
592018 14
592045 0
592146 0
592239 0
592242 0
592354 0
592362 0
592431 0
592524 0
592555 0
592596 0
592903 0
592914 11
592989 24
593037 0
593193 0
593259 0
593265 0
593283 5
593370 27
593445 0
593664 62
593949 0
593970 0
594021 163
594124 0
594326 0
594352 0
594395 0
594523 0
594527 1
594557 3
594611 20
594653 0
594668 0
594734 0
594754 0
594786 0
594800 78
594815 0
594818 0
594851 8
594863 71
594867 104
594914 21
594947 0
595013 0
595048 0
595396 0
595444 0
595452 0
595562 0
595607 0
595646 1
595654 0
595718 66
595817 0
595898 0
595927 0
596009 0
596035 0
596057 111
596189 7
596294 0
596603 0
596723 0
596757 0
596941 0
596998 45
597085 0
597100 0
597166 26
597203 0
597244 0
597298 10
597469 9
597517 159
597520 5
597559 0
597577 0
597637 30
597731 0
597897 0
598005 0
598434 0
598533 29
598626 0
598652 4
598868 0
598877 3
598895 0
598910 0
599043 59
599183 92
599282 129
599560 0
599601 0
599648 9
599692 8
599709 65
599782 0
599794 40
599834 5
599858 62
599897 0
599912 0
599922 0
599924 11
599965 0
599969 0
599980 0
599991 0
600324 61
600378 0
600426 60
600711 13
600728 29
600735 93
600798 3
600819 0
600894 15
600936 0
600993 28
601041 0
601098 65
601189 13
601197 58
601621 0
601689 115
601751 35
601815 5
601830 0
601892 0
601929 190
601981 0
602119 25
602233 0
602281 79
602317 5
602434 0
602497 0
602631 0
602747 0
602781 0
602828 0
602851 7
602854 1
603086 0
603186 156
603279 0
603407 0
603438 15
603958 0
604028 0
604036 0
604090 76
604096 4
604267 117
604360 3
604371 0
604384 7
604586 69
604624 0
604782 0
604794 1
604802 33
604913 0
604970 0
604999 0
605050 0
605161 0
605163 0
605176 133
605314 0
605479 5
605488 0
605720 0
605730 0
605772 0
606077 0
606212 11
606266 0
606458 0
606622 29
606699 0
606718 0
606847 25
606877 0
607023 0
607222 7
607240 3
607419 0
607503 0
607601 0
607647 0
607938 30
608124 9
608172 1033
608220 0
608262 0
608356 0
608409 391
608412 0
608457 0
608463 7
608600 14
608829 55
608855 52
608925 22
609009 0
609525 22
609636 49
609990 0
610006 0
610073 80
610291 0
610323 32
610377 4
610467 0
610632 61
610647 0
610824 0
611003 28
611039 0
611076 0
611265 0
611310 0
611649 39
611668 0
611677 0
611693 25
611726 0
611761 0
611824 19
611832 7
611835 0
611844 0
611850 0
611855 0
611866 0
611916 0
611947 0
611985 0
612096 0
612108 0
612150 34
612348 27
612360 0
612366 0
612663 0
613038 23
613198 0
613360 28
613462 17
613630 59
613714 134
613780 22
613852 0
613876 0
614081 25
614090 28
614105 50
614183 0
614245 11
614532 12
614540 0
614665 0
614719 15
614731 61
614734 341
614815 0
614852 97
615019 1
615073 34
615262 4
615289 0
615496 0
615571 0
615625 0
615661 0
615679 3
615817 0
615825 0
615993 0
616172 3
616238 0
616413 0
616456 27
616497 0
616504 0
616672 94
616891 157
617097 2
617114 49
617134 0
617205 140
617235 75
617337 222
617367 96
617402 1
617511 6
617517 6
617526 185
617775 2
617936 30
617978 51
618079 0
618086 0
618091 0
618094 0
618098 0
618106 0
618114 0
618527 4
618681 124
618823 33
618835 206
618837 3
618857 0
618871 0
618891 32
618944 39
618962 37
618996 93
619000 26
619119 45
619224 88
619242 15
619287 114
619305 123
619425 35
619679 0
619684 0
619691 0
619752 100
620022 10
620079 5
620129 0
620183 0
620332 130
620408 65
620528 54
620741 0
620755 0
620802 92
620939 80
620968 48
621116 0
621317 0
621346 0
621355 0
621670 0
621680 0
621740 0
621765 0
621978 0
622028 0
622043 0
622149 0
622167 0
622199 37
622322 0
622337 10
622454 0
622975 0
623010 4
623067 71
623185 0
623573 0
623581 28
623622 0
623672 0
623721 8
623745 0
623776 34
623814 68
623816 123
623855 0
624035 27
624077 5
624083 506
624245 25
624267 0
624290 32
624432 0
624484 38
624491 0
624496 86
624542 0
624684 0
624714 7
624724 12
625207 9
625211 0
625231 12
625243 138
625316 0
625432 28
625603 491
625628 0
625733 4
625894 85
625930 0
625987 44
626059 21
626185 9
626272 1
626663 95
626683 0
626688 0
626692 0
626708 148
626990 0
627053 28
627254 0
627436 0
627551 35
627745 1
627817 1
627841 0
628018 0
628126 0
628270 9
628324 102
628327 0
628333 0
628449 0
628806 33
628955 31
628972 0
629094 13
629287 25
629321 0
629352 0
629398 34
629449 0
629608 0
629650 0
629884 80
629913 13
630063 0
630194 0
630263 0
630269 0
630362 0
630377 0
630386 0
630410 0
630422 0
630449 0
630473 38
630506 0
630554 0
630605 19
630626 0
630882 14
631079 0
631307 0
631342 0
631354 0
631481 0
631775 0
631933 2
632002 63
632011 0
632164 0
632199 0
632388 0
632445 25
632701 0
632724 3
632748 0
632868 108
632872 16
632966 63
633179 38
633188 44
633494 71
633593 0
633824 105
634020 49
634032 0
634052 89
634131 0
634169 267
634175 32
634378 0
634712 1
634837 0
634860 0
634874 0
634888 51
634915 0
635016 32
635107 67
635113 50
635163 12
635192 0
635214 0
635226 18
635274 846
635354 59
635527 0
635559 37
635628 0
635645 0
635793 32
635880 0
636057 7
636180 0
636270 0
636356 0
636413 36
636591 32
636594 140
636708 104
636741 8
637061 0
637104 16
637137 101
637164 70
637295 17
637497 0
637562 0
637707 9667
637766 455
637805 7
637817 0
637899 0
638109 56
638322 0
638565 3
638574 219
638733 151
638910 0
638959 52
639079 0
639723 0
640234 169
640331 35
640344 37
640380 10
640743 0
640752 0
640781 0
640821 0
640881 0
641040 28
641172 0
641236 0
641376 0
641415 61
641458 19
641465 0
641699 0
641843 0
641909 18
641948 10
641980 0
641993 41
642023 0
642140 34
642361 0
642701 13
642775 0
642811 0
643289 0
643340 44
643459 28
643595 0
643647 27
643921 0
643996 10
644053 47
644078 0
644328 0
644440 0
644447 0
644475 0
644509 4
644539 60
644636 0
644776 0
644780 0
644816 6
644986 0
644996 12
645008 0
645085 0
645095 0
645167 6
645251 78
645320 36
645359 0
645380 1
645425 0
645569 0
645617 51
645641 0
645854 0
645860 0
645873 43
645986 0
646168 54
646179 0
646240 0
646288 0
646400 0
646488 0
646556 0
646649 18
646778 44
646826 0
646844 3
646883 0
646892 0
646928 112
647096 36
647122 22
647258 80
647291 12
647294 13
647522 0
647528 0
647630 0
647654 0
647673 0
647681 34
647683 28
647842 3
647869 0
647880 46
647921 30
647924 3
648010 3
648032 0
648064 0
648217 0
648235 0
648292 0
648310 0
648376 14
648565 38
648568 0
648592 0
648694 0
648706 0
648750 0
648835 0
648841 0
648859 0
648862 0
649059 0
649070 0
649135 17
649177 0
649318 0
649320 0
649329 0
649333 0
649335 0
649343 0
649396 38
649409 4
649431 0
649464 0
649482 0
649486 0
649490 0
649499 0
649726 0
649735 8
649768 0
649960 63
650174 0
650274 83
650277 0
650394 21
650505 61
650596 0
650619 0
650781 0
650805 0
650847 70
650850 51
650916 7
650943 0
651051 2
651180 0
651192 0
651207 0
651567 0
651699 0
651705 0
651915 15
652017 0
652229 0
652242 0
652269 0
652408 0
652497 0
652779 8
652925 0
653006 95
653117 0
653198 0
653228 2
653285 15
653528 0
653594 0
653882 59
653915 0
654108 0
654134 0
654302 0
654317 0
654518 0
654638 0
654745 0
654776 47
654779 53
654806 0
655036 0
655049 78
655145 2
655178 0
655247 38
655286 0
655482 29
655719 0
655731 0
655923 3
655926 0
656010 0
656073 108
656079 61
656227 0
656444 0
656570 8
656879 0
656899 0
657377 5
657611 0
657639 0
657643 3
657659 83
657667 0
657822 33
657993 0
658002 50
658119 25
658158 45
658209 26
658245 0
658263 0
658644 77
658926 0
659036 10
659270 22
659363 15
659490 0
659634 16
659921 8
660266 0
660281 0
660366 0
660461 0
660501 0
660518 20
660548 3
660623 0
660817 0
660828 0
660855 52
660879 104
660981 0
660987 0
660992 0
661005 0
661038 0
661277 40
661316 271
661388 0
661406 0
661757 134
661811 10
661952 0
662345 0
662591 0
662706 53
662796 37
662916 0
662956 14
663029 0
663042 8
663075 10
663092 0
663102 0
663163 0
663198 0
663285 69
663354 48
663396 0
663537 0
663658 7
663838 202
663844 116
663859 149
663898 71
663970 90
664312 48
664366 0
664447 67
664465 0
664495 105
664608 0
664627 57
664663 0
664726 28
664873 0
665139 0
665157 89
665220 18
665355 0
665418 0
665457 6
665481 63
665507 0
665514 0
665658 18
665940 15
666012 0
666027 0
666164 26
666291 0
666329 42
666374 0
666475 0
666604 0
666716 0
666767 0
667049 0
667061 4
667070 0
667073 17
667160 29
667202 1
667250 51
667289 0
667483 0
667536 0
667560 0
667745 259
667793 0
667896 0
667909 0
667949 0
667979 0
667982 0
668199 2
668363 0
668450 0
668495 0
668561 0
668603 0
668681 6
668966 33
668970 0
669134 0
669275 47
669519 42
669608 0
669628 0
669649 113
669673 0
669972 0
670002 0
670430 0
670473 0
670743 0
671199 0
671262 0
671294 0
671655 0
671702 0
671783 0
671795 0
671819 0
671956 8
671978 0
672144 0
672684 0
673056 32
673144 41
673162 0
673165 0
673219 45
673248 0
673302 0
673405 4
673556 0
673565 0
673586 0
673633 161
673773 0
673968 0
674165 76
674309 33
674313 23
674342 0
674594 2
674663 0
674666 10
674746 45
674786 197
674810 22
674828 0
674900 0
674925 0
674975 0
675299 0
675452 0
675479 112
675738 4
675749 13
675808 0
675899 27
675902 75
675944 0
676034 19
676067 6
676130 0
676160 0
676451 34
676556 12
676568 5
677156 74
677165 0
677348 0
677408 0
677432 84
677636 8
677640 47
677660 8
677704 0
677716 0
677763 0
677794 148
677814 76
677817 110
677846 0
677942 0
678138 0
678183 0
678273 0
678402 0
678525 12
678585 126
678737 96
678821 150
678866 0
678993 0
679101 138
679108 0
679240 44
679243 62
679253 25
679261 6
679285 0
679305 0
679384 9
679453 0
679483 0
679564 38
679787 0
679975 5
680501 0
680581 0
680584 43
680618 0
680720 0
680869 0
681120 108
681220 0
681337 0
681448 0
681592 30
681621 0
681644 0
681668 0
681699 0
681777 0
681801 34
682191 0
682328 0
682533 0
682730 1
682808 36
682985 0
683162 0
683321 0
683411 0
683597 200
683609 0
683633 0
683681 4
683684 0
683808 0
683821 1
683833 0
683908 0
684008 0
684018 0
684046 0
684115 0
684145 24
684256 20
684259 0
684265 50
684324 28
684480 0
684636 0
684689 0
684879 15
684964 24
684978 35
684993 41
685137 0
685194 0
685365 21
685440 4
685620 12
686147 0
686273 0
686304 0
686321 22
686457 0
686681 32
686684 0
686724 0
686835 14
686843 0
686886 0
686922 0
686987 4
686990 25
687227 12
687275 39
687323 17
687368 90
687741 45
687881 0
687921 22
687933 0
687981 26
688110 50
688221 0
688272 0
688509 0
688788 15
688887 0
688995 0
689001 0
689098 0
689176 0
689255 0
689307 13
689471 0
689712 90
689754 8
689760 7
689898 0
689954 0
689984 0
690020 29
690170 0
690248 76
690329 19
690356 88
690404 200
690473 27
690554 145
690605 43
690611 0
690913 0
690931 14
690952 0
691043 26
691172 0
691184 16
691256 3
691289 60
691475 0
691728 78
691789 138
691861 0
691866 6
691870 54
691876 22
691891 0
691896 0
691902 13
691906 0
691945 53
692264 68
692279 0
692324 0
692339 0
692588 52
692791 18
693089 0
693236 20
693347 0
693428 0
693595 0
693647 0
693850 0
694102 69
694663 15
694687 6
694690 6
694721 0
694809 0
694843 0
695053 0
695121 3
695134 0
695307 18
695507 2
695574 0
695631 0
695640 0
696121 0
696162 0
696375 0
696537 0
696693 22
696725 0
696752 83
696840 0
697044 0
697143 14
697161 0
697232 0
697260 0
697326 0
697372 0
697413 0
697428 42
697605 0
697761 15
697887 15
697899 0
697976 0
698055 0
698067 0
698100 69
698190 0
698442 0
698514 0
698754 0
698779 0
698865 0
698883 0
699291 0
699309 0
699551 5
699584 0
699620 0
699729 0
699810 10
699831 0
699906 0
700035 0
700077 33
700269 365
700413 0
700737 0
700911 0
700923 0
700932 4
701191 60
701476 0
701509 7
701517 15
701573 112
701579 9
701618 0
701701 0
701708 0
701762 0
701866 0
701930 0
701960 0
702437 0
702528 0
702633 0
702737 39
703461 0
703688 0
703822 7
703912 0
703960 0
704056 129
704220 0
704513 0
704557 1
704823 0
704843 0
705014 21
705200 6
705212 3
705484 0
705521 12
705530 5
705566 0
705722 0
705838 12
705850 0
706141 0
706480 0
706484 0
706643 22
706661 0
706951 0
706967 0
706973 32
707027 127
707042 0
707054 0
707093 27
707375 0
707584 89
707648 0
707668 0
707800 24
707894 0
708327 0
708379 7
708382 0
708406 9
708634 9
708811 0
709067 0
709096 0
709249 53
709297 0
709312 0
709339 11
709409 0
709447 28
709555 0
709561 0
709583 0
709612 0
709732 0
709816 59
709918 12
709981 85
710005 0
710081 0
710098 95
710170 0
710218 14
710303 27
710306 31
710319 0
710349 0
710396 0
710879 0
710933 0
710937 0
710983 0
711035 0
711071 0
711192 0
711228 0
711357 49
711363 0
711468 0
711721 0
711741 33
711876 0
711972 0
712006 0
712030 0
712074 0
712152 62
712164 0
712344 0
712449 0
712461 0
712467 0
712512 6
712527 0
712671 0
712740 0
712878 107
712923 0
712962 0
712977 53
713067 0
713076 0
713155 0
713208 0
713256 0
713374 0
713382 0
713394 0
713538 0
713547 12
713574 178
713636 0
713649 15602
713682 0
713865 12
713934 11
714042 162
714086 64
714153 115
714174 0
714300 112
714346 181
714462 4
714675 0
714714 0
714742 60
714758 0
714785 37
714872 0
715019 21
715070 70
715109 94
715118 18
715184 0
715247 33724
715539 0
715607 2
715692 0
715721 0
715990 0
716198 0
716231 18
716240 8
716242 35
716258 0
716277 24
716283 0
716429 0
716466 0
716600 0
716654 157
716741 0
716868 0
716918 0
716931 0
716993 7
717005 0
717047 0
717059 74
717119 34
717215 182
717272 0
717344 25
717350 24
717373 29
717418 0
717682 1
717689 0
717930 0
717954 0
717972 0
718113 0
718149 262
718194 0
718247 0
718262 0
718542 58
718584 55
718590 27
718632 0
718674 59
718785 48
718810 0
718902 24
718971 0
719156 0
719162 0
719177 0
719391 30
719555 0
719572 0
719819 0
719925 0
720266 0
720393 1
720420 0
720435 0
720447 3
720483 6
720562 0
720597 85
720644 0
720839 0
720963 33
721035 0
721047 6
721059 0
721077 0
721101 0
721299 0
721369 0
721390 0
721432 161
721464 0
721495 31
721666 0
721675 56
721793 0
721813 0
722355 0
722373 0
722418 72
722629 5
722652 0
722784 26
723103 14
723143 14
723149 34
723197 38
723254 0
723363 0
723428 27
723476 0
723517 0
723527 0
723559 0
723563 28
723605 0
723645 83
723710 0
723821 0
723866 119
724067 0
724193 222
724205 27
724249 119
724429 15
724457 284
724466 133
724557 0
724643 98
724712 3
724733 176
724784 188
724835 6
725009 139
725065 39
725122 153
725179 0
725206 130
725227 0
725452 23
725515 94
725518 34
725528 0
725632 0
725650 41
725660 0
725737 0
725800 84
725803 117
726204 23
726265 11
726340 29
726379 0
726409 247
726496 29
726514 285
726523 38
726550 0
726571 21
726641 107
726765 0
726773 13
726853 0
726870 15
726873 191
726877 3
726917 0
727021 0
727094 0
727104 55
727363 36
727453 27
727507 90
727574 0
727581 56
727599 0
727715 0
727818 113
727872 59
727887 99
727961 0
727980 91
728139 0
728271 50
728286 0
728297 0
728361 0
728430 98
728478 0
728624 142
728702 0
728768 71
728946 0
729047 0
729271 0
729327 0
729449 0
729548 0
729614 0
730033 6
730176 0
730216 0
730528 0
730588 27
730603 11
730788 8
730878 12
731030 0
731444 13
731546 0
731555 0
731633 0
731699 0
731768 0
731993 0
732030 11
732032 0
732076 0
732088 0
732090 0
732126 20
732129 47
732215 13
732393 126
732395 11
732588 0
732630 26
732768 144
732810 0
732851 22
732885 28
732918 0
732932 0
732986 5
733015 0
733175 0
733273 0
733475 0
733503 0
733560 84
733563 64
733583 3
733593 26
733602 48
733638 0
733659 52
733703 25
733849 73
734013 0
734116 0
734149 0
734526 0
734628 0
734682 14
735235 0
735295 0
735586 8
735635 0
735644 0
735661 19
735676 0
735807 0
735839 0
735920 74
736011 0
736028 7
736085 2
736295 16
736322 7
736357 0
736375 0
736391 0
736564 0
736567 0
736589 0
736592 0
736597 0
737003 34
737095 0
737120 35
737183 0
737294 0
737405 0
737556 0
737880 9
737947 1
738041 0
738084 15
738114 29
738237 3
738304 0
738345 15
738378 0
738390 10
738585 2
738597 0
738636 0
738675 0
738776 0
738861 0
738876 0
739122 0
739190 0
739219 0
739230 0
739305 0
739346 0
739387 0
739445 0
739490 0
739631 0
739679 0
739804 0
739985 0
740084 0
740212 2
740215 0
740362 0
740518 0
740536 12
740545 26
740551 0
740658 0
740692 2
740764 1
740767 0
740818 7
740848 0
740881 0
740905 8
740980 69
741197 0
741212 0
741305 0
741452 0
741488 0
741560 0
741663 0
741679 0
741731 0
741755 0
741821 0
741830 0
741842 6
741860 0
741908 0
741965 0
741977 0
741986 0
742064 580
742103 0
742112 0
742118 9
742332 0
742392 0
742439 0
742461 0
742505 28
742519 32
742730 0
742745 4
742766 15
742787 0
743033 0
743131 0
743285 10
743336 100
743440 0
743501 0
743588 0
743726 0
743999 0
744030 0
744186 12
744240 0
744488 0
744501 53
744600 0
744621 60
744695 0
744867 3
745231 0
745585 4
745645 0
745648 20
745838 0
745853 0
745864 0
745932 32
745983 97
746103 0
746163 0
746187 0
746190 93
746226 0
746250 9
746568 0
746586 36
746660 22
746720 90
746852 0
747216 0
747240 0
747300 0
747318 147
747396 0
747405 0
747416 0
747429 1
747545 0
747755 0
747763 0
747810 0
748031 0
748181 0
748190 0
748264 0
748423 0
748510 0
748690 0
748781 0
748799 0
749063 0
749138 0
749234 71
749635 0
749670 0
749843 0
749905 5
749992 0
749995 0
750085 0
750367 0
750397 0
750415 10
750571 3
750625 0
750845 0
750863 0
750913 55
750924 28
750959 0
750993 0
751080 16
751121 0
751284 0
751359 24
751410 2
751518 0
751815 6
751890 48
751953 25
752133 5
752386 6
752463 0
752466 0
752579 0
752609 0
752731 0
752738 0
752907 0
753320 0
753338 2
753635 167
753644 27
753858 6
753908 8
753991 50
754051 0
754174 0
754191 0
754284 17
754438 3
754443 44
754576 10
754696 0
754717 0
754723 316
754774 0
754795 0
754942 3
755047 1
755059 14
755075 101
755086 145
755125 0
755409 75
755736 229
755871 32
755874 0
755927 60
755990 59
756401 80
756499 1
756616 0
756629 0
756840 37
756853 13
756898 9
756952 0
757014 52
757039 0
757110 1
757117 26
757138 0
757247 0
757570 0
757768 5
757854 58
757888 0
757893 0
757907 0
757916 27
758039 0
758063 60
758393 0
758417 0
758449 0
758678 215
758762 5
758886 0
759071 97
759155 1
759209 18
759218 0
759384 34
759449 9
759521 0
759617 0
759623 0
759780 0
760037 15
760073 133
760099 43
760112 101
760123 17
760133 0
760187 1
760340 0
760682 0
760709 0
760821 0
760861 92
760863 0
760871 8
760884 0
760896 15
760941 15
760956 0
760989 176
761071 0
761314 0
761415 0
761763 0
761802 0
761974 0
762225 25
762336 5
762351 3603
762747 0
762794 0
762801 1
762819 11
762821 82
762830 0
762858 0
762969 0
763038 0
763107 0
763392 2
763899 97
763950 80
764130 21
764175 43
764195 0
764316 56
764702 85
764780 0
764831 0
765006 0
765513 0
765679 0
765731 0
765933 0
766284 0
766485 284
766692 0
766756 19
766834 7
766868 0
766900 207
767015 125
767258 18
767300 0
767384 0
767416 0
767434 56
767468 0
767476 0
767615 0
767716 76
767812 50
767953 1106
768039 42
768178 0
768274 0
768373 38
768424 0
768480 24
768676 6
768709 0
769074 0
769101 0
769344 0
769353 0
769422 0
769521 0
769704 4
769767 0
769823 0
769982 22
770203 74
770312 0
770424 0
770540 0
770558 51
770747 7
770897 202
770909 0
771028 0
771107 0
771113 22
771122 25
771410 4
771587 0
771596 0
771605 0
771782 0
771812 0
772070 0
772085 0
772120 0
772166 0
772181 0
772256 0
772373 0
772378 0
772424 0
772514 0
772559 0
772610 0
772750 0
772769 0
772854 0
772952 0
772992 0
773084 0
773285 33
773342 0
773369 0
773419 126
773442 10
774525 5
774626 0
774665 0
774767 4
774788 0
775043 0
775073 2
775109 0
775250 0
775547 0
775659 0
775679 0
775713 0
775754 0
775994 0
776045 2
776108 0
776276 0
776288 0
776577 0
776586 0
776596 0
776601 27
776611 0
776621 0
776631 47
776645 109
776672 0
776686 6
777000 0
777582 115
777597 11
778188 0
778410 0
778644 0
778821 0
779303 0
779744 92
779870 47
779900 114
779966 0
779981 57
780269 0
780431 0
780537 0
780570 0
780629 0
780656 14
780872 0
781005 0
781076 0
781141 56
781212 2
781249 0
781266 0
781281 0
781338 0
781400 2
781455 0
781587 0
781759 0
781829 0
781868 0
781959 0
782006 0
782017 0
782025 0
782107 11
782984 16
783068 74
783086 35
783107 19
783215 71
783329 51
783335 12
783350 43
783677 0
784055 0
784255 0
784447 0
784524 0
784614 7
784622 61
784814 0
784916 71
785063 0
785155 0
785950 0
786123 58
786137 0
786224 0
786242 94
786656 16
787316 82
787328 27
787363 0
787514 0
787646 0
787689 0
787715 20
787721 10
788136 27
788192 0
788397 0
788913 6
788937 10
788982 0
789286 0
789356 0
789570 0
789904 38
789970 0
790015 0
790024 0
790036 9
790048 39
790060 3
790084 59
790105 0
790108 7
790136 4
790323 0
790400 7
790411 0
790597 13
790600 34
790643 202
790704 50
790878 27
791097 104
791217 62
791322 0
791445 1
791472 49
791517 35
791521 125
791572 1
791574 46
791581 11
792028 39
792195 123
792283 4
792339 0
792380 0
792389 0
792463 10
792581 106
792887 5
793338 39
793383 123
793386 60
793398 44
793535 0
793934 88
793962 0
794067 0
794106 166
794208 0
794238 0
794276 0
794299 0
794351 0
794439 0
794846 3
794968 18
795002 0
795075 0
795081 0
795113 0
795320 0
795474 0
795524 0
795537 0
795569 57
795571 2
795575 186
795781 43
795942 0
796002 23
796568 188
796590 21
796598 28
796607 0
796708 0
796750 0
796752 2
796756 0
796790 0
797028 0
797088 0
797133 0
797235 0
797541 0
797726 0
797884 0
797894 0
798015 0
798077 0
798324 0
798479 0
798525 0
798830 0
798839 0
799093 0
799130 0
799243 0
799286 0
799300 0
799313 90
799363 0
799417 0
799524 0
799537 0
799977 0
800146 0
800372 0
800440 0
800498 18
800528 0
800589 5
800643 0
800856 0
800958 38
800964 18
800974 24
801066 34
801120 29
801279 0
801306 11
801312 12
801358 0
801372 0
801485 0
801560 5
801593 28
801609 0
801644 0
801662 0
801674 34
801824 82
801851 0
802247 0
802478 0
802508 15
802661 0
802707 0
803013 0
803306 0
803361 0
803438 0
803469 0
803490 0
803505 0
803516 0
803526 0
803537 0
803545 0
803549 0
803589 0
803623 0
803765 40
803998 0
804008 19
804143 63
804148 11
804168 27
804255 0
804288 0
804296 0
804381 71
804449 1
804563 2
804609 31
804623 0
804641 0
804731 0
804749 47
804782 50
804803 0
804896 0
804924 0
804962 0
804980 0
805078 0
805147 20
805294 0
805341 0
805384 0
805627 0
805702 0
805711 0
805759 0
805789 0
805981 0
806066 0
806141 6
806173 0
806398 0
806426 0
806503 0
806559 7
806661 0
806754 62
806969 0
806988 58
806997 0
807003 61
807269 0
807291 4
807324 1
807363 0
807447 23
807544 0
807680 0
807752 0
807782 9
807851 0
807973 42
808145 1
808187 9
808202 3
808286 1
808412 0
808436 3
808457 0
808631 8
808732 0
808846 0
809022 0
809104 41
809431 0
809479 0
809482 15
809571 13
809667 0
809778 0
809818 0
809856 0
809938 5
810001 4
810124 27
810235 26
810321 0
810337 11
810415 0
810457 0
810636 0
810673 0
810698 0
810756 0
810799 0
810849 0
810875 0
810899 101
810912 863
810975 0
811017 0
811025 0
811087 0
811149 0
811196 0
811220 36
811355 0
811364 0
811374 0
811412 14
811423 0
811458 0
811538 0
811554 23
811710 4
811781 104
811867 0
811977 0
812167 94
812262 0
812289 46
812292 24
812388 0
812408 0
812422 0
812438 0
812446 0
812570 0
812619 0
812646 1
812670 23
812702 0
812747 0
812792 0
812820 4
812891 0
812900 0
812931 31
812964 0
813015 54
813039 0
813078 33
813081 48
813123 2
813183 0
813306 20
813371 8
813399 0
813416 0
813469 0
813539 52
813545 51
813549 158
813679 13
813688 19
813838 0
814066 0
814096 63
814109 0
814128 73
814158 93
814183 0
814319 20
814372 3
814433 0
814447 0
814595 0
814653 0
814675 0
814708 56
814870 30
814879 0
814913 0
814934 33
815051 0
815300 8
815592 47
815771 23
815906 0
816104 37
816123 21
816125 19
816230 0
816368 0
816406 0
816428 0
816472 0
816521 9
816737 54
816791 8
816932 116
816971 0
817136 0
817217 20
817352 0
817373 5
817423 10
817493 0
817500 80
817540 0
817565 0
817601 44
817626 0
817958 108
818117 3
818135 5
818217 0
818236 77
818278 0
818396 0
818603 0
818612 26
818717 0
818786 0
818904 5
819155 0
819286 0
819481 0
819560 0
819608 0
819617 0
819662 0
819823 0
820049 33
820195 0
820264 0
820461 0
820494 70
820590 26
820599 22
820632 4
820752 39
820800 0
820944 79
821094 4
821241 35
821352 25
821441 0
821483 0
821516 13
821633 53
821822 108
821885 2
821924 0
821954 0
821972 0
821975 0
822065 466
822095 0
822105 0
822134 6
822251 0
822314 0
822443 68
822497 36
822699 123
822834 43
822921 0
823086 48
823137 19
823170 0
823177 0
823201 0
823216 0
823226 64
823299 0
823307 0
823371 0
823377 0
823635 0
823954 0
824073 7
824093 0
824109 59
824187 0
824202 27
824344 0
824425 44
824565 39
824805 89
824895 53
825012 0
825103 0
825174 28
825342 548
825348 0
825387 0
825540 36
825582 0
825675 71
825743 73
825774 102
825907 0
825937 10
825958 0
825964 0
826156 0
826493 2
826583 0
826609 29
826633 0
826768 33
826771 13
826975 0
827095 45
827101 66
827281 0
827662 0
827953 0
828025 3
828055 0
828184 0
828322 0
828340 0
828513 0
828574 0
828902 0
828983 0
829050 0
829255 0
829517 0
829536 17
829545 50
829735 30
829786 0
829905 0
830092 53
830146 1
830227 0
830320 8
830443 0
830704 20
830716 0
830724 30
830786 0
830912 31
830951 0
831088 0
831236 12
831311 0
831560 0
831650 51
831716 0
832059 0
832066 0
832251 1370
832308 9
832512 10
832551 0
832731 16
832851 0
832938 0
832947 0
833046 26
833157 55
833193 8
833211 3
833232 0
833262 118
833295 143
833328 0
833394 0
833418 15
833433 0
833472 86
833626 0
833790 0
834042 0
834063 38
834069 0
834078 45
834285 31
834444 0
834525 0
834631 0
834760 0
834964 0
834972 0
835098 91
835351 4
835384 0
835472 0
835504 43
835534 0
835546 25
835618 0
835630 0
835772 0
835873 0
835888 0
835931 0
836782 15
836843 0
837033 3
837172 11
837186 0
837452 0
837530 0
837585 0
837597 279
837756 0
837832 0
837957 11
837996 0
838036 0
838065 149
838102 26
838137 0
838233 0
838302 0
838422 0
838488 0
838535 0
838585 0
838704 0
838759 2
838769 0
838799 59
838823 43
838891 3
839122 0
839179 128
839407 117
839470 0
839509 49
839668 3
839707 47
839749 20
839797 112
839812 42
839902 0
840101 27
840155 112
840164 213
840758 85
840766 0
840779 0
840796 60
840842 9
840986 13
840992 0
841007 0
841151 24
841217 0
841314 0
841392 0
841582 4
841661 35
841663 173
841810 9
842132 0
842134 0
842150 0
842348 1
842444 1
842498 88
842592 0
842651 0
842708 9
842759 1
842792 8
842924 0
843140 0
843221 194
843245 28
843362 53
843497 0
843566 2
843583 0
843838 8
843882 0
844048 2
844164 0
844174 0
844204 12
844216 0
844272 0
844286 0
844310 0
844318 0
844431 0
844546 0
844617 0
844630 0
844747 0
844924 0
845026 0
845086 0
845170 0
845200 0
845260 0
845332 0
845410 0
845443 0
845562 0
845742 0
845895 65
845951 0
846003 0
846360 16
846383 0
846405 0
846993 90
847092 0
847130 0
847324 0
847449 94
847459 0
847590 0
847636 0
847885 0
847930 0
848107 82
848490 0
848606 0
848687 0
848820 37
848920 0
848944 1833
849106 6
849188 0
849498 4
849635 5
849684 0
849688 0
849705 0
849889 3
850143 0
850179 0
850256 5
850268 136
850285 0
850332 3
850460 1
850550 27
850619 48
850742 9
850916 27
851006 65
851106 5
851146 8
851233 0
851249 0
851361 9
851383 176
851393 37
851417 65
851541 50
851692 0
851915 38
852014 54
852236 0
852626 90
852776 101
852855 188
853211 0
853229 0
853310 0
853370 20
853376 0
853456 0
853480 131
853491 0
853621 7
853786 11
853882 19
854017 52
854032 31
854038 0
854089 35
854095 0
854104 0
854120 0
854435 0
854539 54
854608 3
854719 4
854788 0
854815 0
855150 0
855310 0
855322 0
855325 40
855490 0
855520 0
855586 0
855593 10
855644 3
855926 0
855974 32
855989 0
856106 7
856277 0
856394 0
856401 0
856465 0
856788 15
856917 21
856923 97
857013 0
857043 0
857154 8
857229 84
857247 0
857271 0
857469 68
857472 152
857493 0
857568 19
857674 26
857757 6
857792 2
857794 10
857901 34
857913 0
857921 0
858093 0
858159 0
858171 23
858213 20
858228 0
858238 11
858425 34
858434 0
858605 0
858866 0
858986 0
859028 0
859070 25
859139 0
859154 21
859187 0
859445 0
859447 37
859505 0
859771 0
859786 0
860032 0
860233 0
860272 36
860287 71
860439 78
860523 29
860542 120
860554 10
860582 6
860587 39
860658 57
860806 0
860854 53
860917 7
860960 0
861025 47
861028 67
861052 74
861082 3
861115 20
861172 40
861268 73
861463 42
861846 30
861852 0
861999 26
862020 0
862208 41
862481 104
862529 8
862601 70
862700 44
862835 0
862853 0
862936 0
862943 25
863358 8
863380 4
863413 19
863548 0
864037 0
864093 0
864161 0
864178 0
864241 20
864298 7
864407 0
864461 94
864465 0
864471 0
864504 0
864573 0
864597 0
864797 10
864812 0
864854 0
864896 27
864902 44
864965 0
865100 13
865370 19
865435 0
865448 53
865652 7
865658 49
865665 4
865690 0
865736 3
865811 17
865823 2
865898 94
865985 164
865994 0
866066 74
866138 0
866224 0
866276 0
866305 0
866351 0
866363 71
866429 17
866441 53
866531 1842
866555 0
866606 35
866660 0
866699 0
866710 0
866798 32
866927 0
867167 0
867347 28
867464 122
867581 37
867617 99
867646 0
867746 2
867762 37
867791 0
867815 0
867869 0
867920 0
868169 66
868520 0
868697 0
868707 0
868872 0
868934 0
869003 37
869166 0
869174 0
869291 17
869311 0
869399 0
869510 44
869520 0
869669 0
869704 0
869899 22
870085 17
870130 0
870157 5
870231 0
870264 0
870355 0
870502 0
870511 3
870532 0
870544 0
870790 0
870899 0
871068 128
871104 0
871146 0
871159 0
871683 17
871695 0
871832 0
871866 0
871932 111
872026 0
872074 0
872417 0
872503 11
872623 0
872977 0
873181 0
873190 0
873232 0
873292 10
873343 0
873358 18
873364 0
873370 0
873457 32
873481 0
873511 8
873577 6
873592 1
873637 0
873781 7
873826 1
873874 0
874105 0
874165 0
874261 0
874317 0
874371 0
874380 2
874467 0
874506 30
874758 84
874878 0
875378 0
875609 12
875627 3
875723 14
875762 35
875765 58
876128 56
876188 0
876219 4
876251 3
876362 0
876443 41
876722 28
876747 0
876749 47
876760 0
876816 36
876820 39
876835 2
876842 98
877088 0
877165 72
877304 19
877590 0
877744 0
877965 0
878028 0
878046 102
878109 0
878155 171
878164 59
878548 0
878742 0
878791 2
878843 0
878888 0
878978 0
879260 0
879308 0
879363 0
879519 0
879743 0
879907 0
880063 0
880069 0
880126 0
880219 0
880270 0
880393 0
880585 0
880854 14
880922 0
881084 0
881388 6
881467 22
881753 84
881783 0
881926 0
881932 25
882028 33
882250 72
882418 41
882454 12
882490 53
882556 48
882598 0
882610 15
882666 2
882686 52
882819 24
882852 0
883122 0
883422 45
883425 18
883437 94
883516 10
883556 30
883617 0
883656 50
883676 7
883702 0
883775 8
883808 92
883864 15
883880 76
883937 16
883973 0
883981 6
884144 27
884172 0
884218 0
884315 0
884366 0
884468 80
884479 0
884585 0
884613 0
884675 0
884677 0
884741 26
884793 0
884874 32
884909 0
884927 13
884954 103
884966 5
884978 42
884996 0
885005 264
885024 97
885076 10
885090 28
885130 0
885182 0
885376 0
885382 0
885432 0
885467 0
885485 0
885495 24
885632 9
885743 14
885748 66
885757 0
885775 19
885805 0
885809 0
885821 0
885833 60
885843 2
885854 0
885869 0
885946 0
886206 41
886236 0
886245 0
886360 0
886427 0
886533 5
886547 3
886560 18
886633 44
886659 14
886685 5
886689 138
886710 4
886736 26
886870 49
886983 90
887066 0
887093 135
887130 853
887213 2
887232 101
887238 60
887367 12
887400 8
887603 3955
887705 39
887846 7
887867 158
887987 15
888311 403
888602 3
888682 239
888849 0
888887 86
888920 0
888949 40
889059 0
889063 36
889093 0
889457 44
889767 0
889821 0
889940 16
889952 0
890238 0
890398 0
890447 45
890476 0
890498 0
890602 89
890648 0
890669 75
890686 13
890779 0
890913 0
890931 8
890947 0
891000 0
891067 0
891141 0
891579 106
891639 9
891684 4
891723 0
891732 0
891797 0
891819 0
891876 0
891999 0
892016 0
892086 0
892117 0
892373 0
892391 0
892524 0
892530 0
892604 24
892720 0
892760 0
892763 118
893105 34
893113 34
893150 0
893189 1
893198 8
893339 0
893401 52
893462 51
893549 0
893631 163
893666 0
893676 0
893682 0
893700 0
893741 12
893758 0
893786 0
893803 0
893863 0
893887 8
894083 0
894163 20
894370 0
894463 0
894857 0
894894 0
895107 0
895131 0
895258 1
895262 29
895323 0
895325 0
895347 0
895478 0
895667 0
895802 0
895838 1
896048 0
896141 0
896174 0
896297 17
896357 0
896444 0
896548 83
896656 0
896671 0
896710 49
896989 0
897334 35
897383 0
897553 7
897586 61
897622 40
897643 47
897790 19
897793 0
897968 0
898150 4
898246 0
898438 9
898504 73
898576 9
898609 0
898615 233
898636 38
898675 0
898853 0
899008 0
899080 0
899101 0
899122 47
899164 18
899176 0
899327 0
899332 0
899384 20
899436 12
899513 0
899573 0
899582 0
899590 9
899594 35
899768 0
899786 24
900089 0
900137 0
900197 5
900203 11
900335 0
900377 0
900380 76
900563 0
900629 0
900636 0
900659 558
900668 0
900755 15
900930 0
901020 0
901023 36
901095 0
901185 0
901224 43
901245 23
901257 15
901278 34
901500 5
901503 14
901542 6
901641 22
901680 92
901803 6
901893 0
902124 1
902148 9
902211 0
902217 51
902253 0
902265 0
902413 0
902422 0
902429 0
902460 0
902506 0
902722 11
902926 80
902956 0
903097 20
903100 21
903160 0
903178 63
903199 39
903238 0
903649 0
903664 0
903822 64
904126 5
904336 65
904351 0
904363 0
904432 0
904612 0
904627 63
904687 0
904699 0
904716 0
904777 0
904780 36
904880 0
904887 0
905102 0
905162 0
905181 0
905249 25
905385 0
905411 0
905447 1
905516 0
905525 0
905896 0
906181 0
906216 0
906364 28
906373 0
906732 0
906763 0
906775 0
906783 0
906817 0
907189 0
907360 0
907402 7
907612 1
907884 0
907949 0
908070 0
908169 0
908208 0
908301 2
908364 0
908412 0
909145 0
909196 20
909215 17
909285 6
909290 0
909298 57
909303 0
909385 0
909433 19
909568 13
909655 120
909658 0
909778 0
909802 0
909817 0
909862 0
910110 0
910135 0
910168 21
910179 0
910305 0
910317 26
910552 0
910596 0
910610 0
910708 0
910726 0
911316 0
911351 0
911355 29
911664 0
911730 3
911796 0
911835 0
912057 0
912096 0
912228 0
912270 0
912324 0
912765 0
912783 0
912873 0
912883 5
912964 0
912984 0
912995 0
913011 0
913087 0
913139 0
913141 0
913143 0
913147 0
913152 0
913367 99
913440 0
913502 10
913526 33
913580 42
913598 12
913902 138
913922 0
914027 7
914042 0
914291 25
914323 66
914327 156
914480 8
914795 33
914993 0
915057 0
915103 0
915401 0
915766 119
915805 20
915889 0
916000 0
916302 10
916316 0
916353 0
916377 0
916385 0
916579 137
916588 132
916594 12
916742 0
916837 0
916843 1
916879 26
916890 0
917035 15
917047 0
917213 0
917266 103
917289 0
917301 0
917329 55
917336 6
917404 0
917673 24
917802 0
917870 85
917916 63
918045 78
918122 0
918139 8
918161 21
918203 4
918266 0
918440 0
918632 0
918971 0
919130 0
919154 0
919351 0
919430 0
919540 0
919588 0
919639 24
919661 0
919718 0
919753 0
919816 0
919865 0
919922 0
919925 0
920063 31
920101 3
920139 0
920579 0
921204 0
921637 0
921763 0
921823 0
921998 9
922165 5
922309 67
922327 64
922409 6
922411 37
922700 0
922760 0
922889 0
922931 0
922982 0
922997 2
923129 26
923181 0
923216 0
923222 0
923288 0
923456 26
923471 0
923579 0
923603 46
923617 0
923816 0
923915 26
923948 9
923951 89
924115 1
924271 0
924334 0
924517 0
924559 0
924658 0
924667 0
924688 8
924692 0
924730 0
924786 0
924811 79
924866 31
924925 0
924950 0
924968 0
924992 0
925015 0
925057 0
925357 0
925363 0
925502 0
925546 0
925564 0
925579 0
925596 0
925687 0
925690 0
925710 18
925771 118
925859 59
925861 124
925881 21
925914 3
925986 52
926036 31
926046 9
926057 0
926086 104
926088 58
926123 0
926147 0
926166 43
926168 27
926215 7
926234 0
926245 0
926255 0
926361 0
926406 0
926451 0
926472 5
926544 0
926658 4
926691 0
926761 0
926853 0
926869 0
926961 19
927037 0
927041 13
927078 0
927089 0
927123 0
927206 0
927286 0
927299 0
927303 15
927309 0
927385 43
927409 0
927422 0
927593 0
927967 122
927971 0
928130 0
928242 95
928290 21
928472 22
928712 230
928865 20654
928982 74
929264 141
929267 281
929321 7
929483 27
929546 99
929699 117
929756 219
929879 134
929903 26
929952 0
929969 26
930125 326
930133 114
930445 48
930454 0
930482 0
930581 0
930682 0
930730 88
930843 18
930964 0
931035 0
931053 7
931134 9
931260 0
931455 15
931458 89
931515 22
931722 0
931802 0
931998 354
932145 20
932175 194
932352 90
932397 84
932748 0
932862 8
932898 9
932998 0
933054 142
933168 46
933219 126
933336 1171
933348 72
933497 0
933656 90
933658 717
933662 159
933670 54
933674 32
933698 7
933716 3
933725 0
933900 0
933951 0
934242 0
934266 228
934492 0
934514 0
934629 0
934839 0
934875 12
934897 0
935074 0
935089 139
935134 3
935228 0
935338 70
935858 0
935938 0
936191 0
936208 18
936324 4
936649 0
936830 242
936858 33
936993 34
937028 51
937081 0
937153 96
937157 163
937167 1
937206 8
937501 0
937955 0
938056 10
938101 0
938225 30
938323 2
938464 0
938479 102
938515 15
938590 12
938713 1
938827 0
938929 3582
938995 38
939009 0
939157 0
939175 1
939292 0
939345 0
939439 0
939535 53
939668 2
939674 0
939690 8
939707 0
939709 0
939714 0
939725 0
939727 0
939738 0
939741 0
939745 0
939879 0
940233 0
940306 0
940310 141
940650 0
940758 0
940932 0
941002 0
941092 5
941421 0
942388 0
942394 0
942672 32
942951 78
943165 0
943195 0
943201 0
943453 0
943465 0
943531 0
943582 0
943935 0
943956 0
943971 4
944245 0
944563 37
944588 0
944708 0
944715 0
945008 118
945176 18
945456 0
945501 0
945614 0
945768 0
945790 0
945916 7
945919 0
946015 0
946132 0
946168 0
946186 0
946381 0
946423 0
946612 0
946715 17
946762 0
946993 0
947044 224
947116 16
947356 0
947377 0
947493 44
947808 13
947865 0
948024 0
948073 0
948117 153
948663 0
948727 0
948790 0
948807 0
948919 34
949033 0
949120 0
949195 0
949222 9
949315 19
949429 69
949615 6
949933 0
950026 0
950284 0
950368 0
950455 0
950689 0
950740 0
950746 1
950794 0
950837 0
950872 0
950950 0
951001 2
951022 0
951200 0
951229 0
951253 4
951351 198
951559 28
951563 0
951574 1
951616 0
951969 6
952290 0
952474 0
952629 13
952926 150
953343 53
953470 28
953590 0
953644 4
953664 0
953778 115
953877 0
953883 51
953914 0
954255 0
954612 38
954699 100
954792 0
954900 63
955563 0
955647 20
955894 0
955929 0
955944 0
956020 5
956031 163
956034 16
956054 0
956134 47
956154 115
956166 42
956194 0
956229 0
956284 0
956413 0
956531 0
956675 0
956846 0
957052 0
957132 0
957134 1
957138 24
957150 0
957189 0
957370 0
957406 0
957569 0
957575 22
957605 0
957614 0
957710 0
957725 0
957850 0
957893 0
958073 0
958148 0
958250 14
958406 0
958728 0
958768 0
958775 0
958795 0
958890 0
958897 0
959113 0
959212 0
959274 0
959305 8
959392 4
959518 0
959632 0
959922 0
960143 21
960147 33
960176 0
960187 0
960235 0
960353 0
960449 0
960480 51
960509 0
960576 0
960581 63
960588 0
960668 71
960801 0
960866 0
961347 0
961370 0
961377 0
961384 0
961474 0
961711 28
961765 21
961783 6
961846 0
961879 8
962173 44
962254 24
962287 0
962356 0
962403 0
962412 67
962416 3
962481 0
962532 29
962608 0
962747 3
962774 79
962798 0
963138 0
963174 0
963202 56
963216 0
963364 0
963462 0
963618 0
963721 5
963729 0
963852 0
963888 10
964083 11
964119 0
964137 11
964511 0
964666 0
964697 31
964699 0
964798 3
964879 0
964909 0
965002 17
965113 42
965230 0
965300 0
965389 0
965424 0
965546 0
965559 0
965617 0
965733 0
965984 0
966110 0
966129 0
966141 0
966189 0
966612 0
966984 0
967222 5
967240 64
967380 35
967392 0
967404 54
967965 0
968209 20
968506 37
968530 0
968542 82
968602 16
968611 0
968720 0
968768 0
968960 0
968993 0
969074 45
969134 0
969206 0
969257 20
969349 0
969374 13
969383 0
969617 0
969704 0
969878 18
969905 0
969953 0
970163 44
970201 92
970370 54
970495 87
970522 0
970558 0
970681 0
970741 0
970753 9
970826 0
970892 2
971066 0
971112 0
971138 20
971359 184
971498 0
971692 0
972214 0
972268 20
972439 0
972547 0
972661 15
972739 0
972784 0
972827 51
972830 26
972860 0
973020 0
973182 0
973242 14
973245 392
973275 41
973404 18
973568 2
973628 0
973721 0
973742 0
973880 71
973932 0
973992 0
973997 0
974041 1
974049 0
974120 0
974206 0
974323 73
974326 55
974413 68
974455 0
974653 62
974857 357
974861 13
974875 43
974941 0
975067 32
975199 8404
975445 71
975448 135
975532 57
975591 0
975598 48
975609 58
975681 18
975702 16
975807 10
975966 0
976020 5
976156 0
976249 30
976282 0
976363 0
976369 24
976396 24
976606 1
976618 0
976672 127
976705 39
976915 0
977007 0
977023 34
977034 0
977044 0
977133 45
977229 0
977273 0
977404 0
977417 1
977755 0
977776 27
977817 0
977834 0
978033 0
978043 8
978066 0
978090 38
978111 34
978141 0
978173 0
978222 96
978306 35
978481 0
978488 0
978510 0
978519 0
978557 3
978597 0
978603 110
978691 67
978749 0
978777 0
978877 88
978881 33
978995 60
979007 0
979097 0
979109 0
979115 3
979142 0
979145 0
979181 8
979394 0
979439 9
979466 0
979490 0
979520 0
979532 0
979541 0
979910 0
979947 108
980057 40
980151 6
980384 0
980422 0
980531 16
980582 15
980714 66
980753 0
980933 23
980948 0
980969 0
981083 0
981168 0
981176 6
981192 12
981278 247
981311 0
981605 12
981620 129
981632 47
981767 0
981770 10
981857 2
981965 0
982055 45
982146 0
982230 0
982256 2
982315 0
982358 6
982561 11
982606 37
982622 0
982654 52
982706 0
982847 11
982916 0
983365 72
983375 2
983529 11
983554 40
983638 0
983997 0
984209 0
984412 4
984484 129
984487 0
984490 0
984592 0
984619 0
984628 83
984673 0
984769 0
984889 0
984940 0
984969 0
985018 0
985051 0
985057 28
985063 48
985102 0
985115 0
985219 0
985258 0
985263 0
985456 0
985489 24
985528 0
985648 0
985663 21
985675 244
985699 0
985756 51
985816 0
986011 0
986119 18
986182 2
986188 20
986209 19
986216 0
986402 0
986416 0
986506 0
986554 0
986830 48
986896 0
987046 85
987202 83
987514 28
987598 37502
987601 172
987697 35
987733 16
987778 0
987826 8
987835 5
987862 72
987913 0
987943 13
988005 7
988135 0
988399 40
988469 0
988559 14
988568 36
988577 3
988658 0
988913 0
989243 66
989255 279
989306 15
989366 968
989406 50
989517 102
989574 0
989612 0
989634 0
989666 0
989763 0
989862 0
990009 0
990090 0
990105 0
990192 0
990239 0
990354 0
990414 0
990422 0
990441 0
990552 0
990636 0
990735 0
990945 0
991091 0
991140 0
991181 100
991187 0
991254 0
991488 54
991578 0
991723 0
991768 17
991821 61
991829 0
991971 0
992040 0
992082 146
992133 0
992148 0
992313 93
992325 0
992352 0
992388 0
992415 140
992511 95
992595 0
992606 155
992751 14
992766 0
992772 10
992829 3
992874 0
993120 24
993225 16
993232 50
993256 0
993699 2
993828 131
993918 12
993927 0
993942 136
994015 0
994054 0
994194 0
994619 89
994664 0
994718 38
994739 34
994745 109
994855 0
994897 16
994910 44
994973 9
994979 0
994987 0
995008 0
995018 0
995033 0
995044 0
995068 0
995119 0
995142 0
995170 1
995187 14
995296 42
995473 91
995524 31
995542 59
995701 131
996031 0
996040 0
996142 84
996274 30
996295 6
996301 0
996325 0
996370 60
996409 0
996520 120
996648 115
996725 26
997223 22
997341 3
997403 44
997475 362
997477 207
997481 129
997499 0
997542 5
997607 273
997641 0
997681 122
997684 2
997705 9
997710 46
997756 52
997768 0
997771 36
997915 0
997944 0
997963 93
998098 0
998122 116
998353 77
998434 0
998443 31
998452 226
998521 0
998543 0
998586 3
998642 0
998712 0
998759 0
998836 0
998969 0
999058 0
999077 0
999217 0
999251 0
999306 0
999334 20
999338 12
999362 0
999380 8
999441 0
999486 12
999530 63
999546 0
999660 12
999732 5
999744 13
999786 66
999795 35
999924 0
999950 0
999987 0
1000053 18
1000098 0
1000224 10
1000534 0
1000555 85
1000783 0
1000816 0
1000951 14
1000957 14
1001060 43
1001150 29
1001164 8
1001177 0
1001180 0
1001329 0
1001361 0
1001465 46
1001584 0
1002398 0
1002551 0
1002585 0
1002589 0
1002605 0
1002618 9
1002625 0
1002642 0
1002650 32
1002756 3
1002800 8
1002893 10
1003001 531
1003084 0
1003122 14
1003468 13
1003492 6
1003582 28
1003873 124
1003902 0
1003940 147
1003956 75
1003981 10
1003989 3
1004021 56
1004060 1
1004062 2
1004183 0
1004238 0
1004337 16
1004391 0
1004784 22
1004881 0
1005171 0
1005485 0
1005496 0
1005904 0
1006024 0
1006041 0
1006327 7
1006570 11
1006594 171
1006717 589
1006741 30
1006840 0
1006858 0
1007135 0
1007179 52
1007614 0
1007824 0
1007923 81
1007960 88
1008087 0
1008128 38
1008371 0
1008395 215
1008486 0
1008494 63
1008806 0
1008847 0
1008924 72
1008972 32
1009003 0
1009016 0
1009022 0
1009429 0
1009482 0
1009528 0
1009621 0
1009864 0
1009933 0
1010114 0
1010119 111
1010159 0
1010323 20
1010351 24
1010491 0
1010503 257
1010680 17
1010797 19
1010839 56
1010866 0
1010995 1
1011058 113
1011070 39
1011094 0
1011238 124
1011256 141
1011269 0
1011301 10
1011372 0
1011484 0
1011497 4
1011641 0
1011800 0
1011818 0
1011907 15
1012257 121
1012269 108
1012279 44
1012806 0
1012956 6
1013034 0
1013208 10
1013214 25
1013235 0
1013390 4
1013574 0
1013639 0
1013709 1
1013766 81
1013786 0
1013831 18
1013887 37
1014115 8
1014118 44
1014139 0
1014636 0
1014694 0
1014727 1
1014985 3
1015006 0
1015073 95
1015131 61
1015293 0
1015326 62
1015338 2
1015365 43
1015432 0
1015575 0
1015776 0
1015884 0
1015929 0
1015965 0
1016004 0
1016028 0
1016094 0
1016097 0
1016184 0
1016250 0
1016295 0
1016358 5
1016468 0
1016480 0
1016564 0
1016595 0
1016699 0
1016795 0
1017008 3
1017368 0
1017437 0
1017713 0
1017828 0
1018054 0
1018069 0
1018255 0
1018324 0
1018418 0
1018432 0
1018474 0
1018539 0
1018579 0
1018618 54
1018672 5
1018717 80
1018918 17
1018928 0
1018951 0
1018969 0
1019212 10
1019285 1
1019339 30
1019363 72
1019382 32
1019744 0
1019964 17
1020093 14
1020105 35
1020118 0
1020208 22
1020211 13
1020344 0
1020355 0
1020362 4
1020393 0
1020416 0
1020495 0
1020787 0
1020883 0
1020897 0
1021036 1
1021126 0
1021456 0
1021511 36
1021559 0
1021637 27
1021692 130
1021799 7
1021982 86
1022012 264
1022283 18
1022407 180
1022875 51
1023001 25
1023160 4
1023311 0
1023326 0
1023374 0
1023457 0
1023506 0
1023509 0
1023728 0
1024029 10
1024036 0
1024046 0
1024069 0
1024088 13
1024106 45
1024119 208
1024195 42
1024301 83
1024397 2
1024421 0
1024531 0
1024548 0
1024553 17
1024575 89
1024579 0
1024598 24
1024625 16
1024631 910
1024694 19
1024698 29
1024718 13
1024868 0
1025063 8
1025157 42
1025192 0
1025294 0
1025393 0
1025535 112
1025636 0
1025666 69
1025675 3
1025692 0
1025720 9
1025759 123
1025805 0
1025855 83
1025858 130
1025908 0
1025935 23
1026022 0
1026179 0
1026581 0
1026680 0
1026731 16260
1026836 102
1026917 124
1027200 0
1027473 0
1027482 0
1027488 0
1027534 2
1027576 0
1027668 0
1027837 0
1028023 0
1028125 0
1028254 0
1028265 0
1028278 0
1028287 0
1028525 2
1028551 0
1028559 0
1028755 0
1028803 7
1028848 0
1028924 15
1028933 255
1028935 82
1028946 153
1028950 20
1028983 10
1029023 0
1029132 0
1029175 0
1029243 0
1029268 0
1029274 0
1029283 0
1029382 0
1029817 0
1030027 0
1030258 0
1030337 0
1030353 0
1030363 0
1030413 0
1030425 0
1030609 0
1030658 0
1030773 0
1030808 0
1030820 0
1030824 0
1030842 0
1031034 0
1031226 0
1031931 0
1032066 0
1032435 0
1032816 0
1032933 0
1033251 4
1033336 0
1033700 0
1033741 0
1033788 0
1033923 0
1033950 0
1034004 0
1034103 0
1034107 0
1034157 0
1034175 0
1034249 0
1034283 0
1034423 0
1034549 0
1034654 0
1034702 17
1034752 64
1034858 0
1035251 24
1035335 0
1035341 144
1035497 767
1035586 0
1035607 0
1035814 2
1035826 0
1035975 0
1035982 0
1035993 0
1036078 50
1036237 387
1036302 0
1036320 11
1036336 0
1036360 326
1036363 49
1036399 39
1036453 169
1036474 0
1036483 0
1036516 68
1036534 81
1036585 8
1036597 82
1036762 49
1036837 0
1036846 17
1036861 169
1036925 0
1036991 16
1037108 61
1037216 5
1037330 0
1037436 0
1037500 0
1037536 18
1037644 39
1037770 0
1037796 134
1038013 368
1038028 90
1038079 79
1038145 0
1038220 11
1038316 71
1038349 0
1038379 0
1038387 0
1038420 28
1038440 0
1038478 0
1038488 0
1038498 0
1038540 0
1038567 0
1038579 3
1038740 0
1038769 0
1038801 0
1038822 0
1038900 45
1038906 87
1039104 0
1039138 231
1039192 0
1039240 44
1039525 65
1039651 0
1039727 14
1039891 0
1039948 0
1040022 0
1040099 17
1040294 32
1040351 0
1040495 38
1041188 0
1041467 68
1041578 17
1041710 82
1042007 62
1042016 91
1042225 0
1042255 0
1042525 0
1042642 0
1042852 0
1042978 0
1043001 0
1043059 0
1043129 0
1043269 0
1043514 0
1043532 0
1043604 0
1043814 0
1044039 0
1044218 0
1044503 0
1044545 0
1044829 0
1044838 0
1045279 0
1045307 0
1045453 0
1045528 0
1045719 0
1045806 0
1045810 1
1046049 0
1046133 0
1046283 0
1046328 0
1046370 0
1046418 0
1046436 0
1046565 0
1046700 0
1047011 0
1047050 1
1047151 0
1047166 0
1047182 0
1047257 0
1047410 0
1047418 0
1047488 0
1047557 0
1047626 0
1047665 0
1047851 0
1047935 0
1047986 0
1047995 0
1048121 0
1048177 0
1048242 0
1048568 107
1048643 26
1048742 0
1048949 38
1048967 8
1049051 0
1049084 109
1049094 110
1049557 11
1049564 0
1049684 6
1049716 58
1049720 95
1049749 0
1049751 13
1049764 0
1049825 0
1049856 0
1049873 0
1050136 17
1050253 0
1050646 0
1050736 0
1050766 2
1051057 50
1051104 0
1051111 0
1051140 0
1051170 0
1051185 0
1051216 0
1051391 0
1051403 0
1051421 0
1051457 0
1051756 0
1051792 15
1051795 0
1052278 36
1052371 0
1052441 0
1052498 0
1052581 0
1052805 0
1052839 0
1052884 11
1053035 0
1053114 11
1053169 0
1053234 0
1053254 0
1053271 0
1053416 0
1053586 35
1053641 0
1053819 0
1053827 16
1054026 256
1054029 34
1054248 0
1054257 7
1054593 26
1054623 6
1054685 0
1054925 0
1055015 0
1055102 0
1055234 3
1055417 0
1055423 0
1055426 0
1055435 0
1055522 0
1055552 0
1055573 27
1055583 0
1055700 0
1055771 0
1055870 0
1055885 3
1055927 0
1055930 6
1055972 0
1056035 0
1056107 0
1056176 0
1056339 0
1056494 18
1056602 16
1056818 0
1056937 31
1057258 6
1057443 0
1057637 41
1057650 0
1057654 140
1057729 0
1057753 0
1057762 63
1057798 8
1057843 75
1057888 0
1057963 18
1057981 137
1058035 160
1058050 144
1058056 23
1058200 126
1058236 42
1058242 174
1058299 0
1058466 123
1058545 1
1058599 338
1058617 15
1058845 13
1058851 238
1058899 80
1058917 27
1058923 19
1058932 0
1059086 41
1059223 5
1059550 0
1059569 0
1059727 0
1059746 0
1059896 0
1059901 165
1059907 0
1059916 0
1059921 0
1059927 0
1059957 123
1059996 127
1060005 169
1060062 0
1060230 0
1060242 0
1060309 0
1060340 0
1060576 0
1060730 0
1060796 0
1060802 0
1060823 0
1061027 0
1061149 0
1061166 0
1061219 0
1061243 0
1061252 0
1061287 0
1061574 80
1061622 0
1061730 0
1061880 7
1061922 0
1062072 0
1062111 0
1062578 22
1062674 40
1062692 13
1062842 14
1062872 38
1062923 0
1062935 0
1062965 0
1063229 0
1063404 0
1063443 0
1063537 3
1063600 0
1063690 12
1063858 14
1064211 0
1064419 72
1064497 4
1064717 0
1065180 0
1065299 0
1065583 0
1065731 0
1065940 7
1066021 0
1066030 0
1066180 0
1066251 0
1066268 0
1066330 0
1066340 26
1066404 2
1066425 0
1066436 7
1066532 0
1066757 0
1066847 0
1066913 0
1067674 0
1068108 0
1068471 0
1068506 0
1068589 73
1068678 0
1068711 0
1068723 2
1069044 0
1069135 4
1069263 0
1069359 0
1069481 0
1069697 0
1069748 12
1069802 2
1069804 4
1069857 0
1070175 0
1070211 11
1070232 7
1070385 2
1070438 0
1070520 0
1070606 0
1070847 0
1071090 15
1071176 0
1071231 41
1071239 4
1071288 0
1071340 0
1071620 0
1071851 10
1071947 0
1072091 198
1072140 0
1072150 0
1072168 0
1072307 19
1072441 54
1072554 106
1072637 0
1072664 133
1072701 850
1072784 1
1072803 110
1072809 52
1072938 13
1072971 9
1073174 3798
1073276 35
1073417 6
1073438 169
1073558 24
1073882 407
1074173 2
1074253 264
1074420 0
1074458 250
1074491 2
1074520 30
1074552 2
1074641 9
1074701 51
1074728 22
1074748 39
1074751 26
1074762 0
1074775 0
1074892 37
1074912 0
1074954 0
1075489 61
1075510 0
1075582 0
1075612 16
1075985 0
1076039 17
1076078 0
1076201 9
1076216 5
1076328 8
1076505 0
1076516 0
1076558 91
1076615 53
1076758 50
1076792 0
1076908 0
1077058 0
1077067 15
1077424 19
1077476 0
1077538 26
1077578 12
1077607 91
1077610 38
1077926 0
1077980 0
1078196 7
1078225 0
1078352 0
1078358 5
1078370 9
1078397 23
1078496 0
1078631 55
1078721 37
1078826 724
1079006 10
1079207 8
1079285 69
1079336 165
1079417 11
1079495 11
1079501 1
1079525 0
1079750 22
1079760 36
1079780 58
1079853 0
1079903 0
1079926 20
1080105 75
1080111 1
1080126 33
1080261 12
1080567 45
1080580 0
1080592 4
1080701 32
1080803 0
1081070 0
1081305 0
1081328 0
1081355 62
1081385 0
1081634 0
1081691 32
1081949 0
1082078 0
1082252 4
1082405 0
1082564 367
1082618 47
1082628 63
1082648 6
1082657 36
1082717 8
1082835 0
1082978 125
1082982 40
1083004 0
1083045 80
1083097 0
1083172 38
1083441 0
1083682 0
1083748 0
1083769 0
1083985 0
1084168 0
1084252 0
1084292 118
1084469 0
1084871 43
1085033 130
1085114 0
1085213 37
1085367 9
1085383 196
1085445 87
1085454 2
1085649 2
1085983 97
1086110 8
1086229 25
1086328 29
1086385 33
1086445 0
1086761 256
1086765 279
1086836 0
1086861 8
1086877 29
1086900 28
1086906 291
1087058 3
1087064 12
1087140 70
1087176 123
1087206 0
1087248 113
1087266 0
1087362 0
1087415 81
1087517 89
1087538 30
1087580 25
1087685 15
1087724 35
1087730 1
1087750 0
1087841 10
1087879 27
1087909 56
1087963 115
1088026 50
1088044 3
1088047 36
1088071 2
1088110 27
1088155 189
1088158 105
1088167 51
1088190 10
1088197 0
1088563 0
1088605 1
1088632 8
1088752 208
1088767 7
1088785 0
1088824 26
1088827 149
1088920 10
1088926 202
1089049 20
1089262 11
1089283 72
1089286 27
1089322 44
1089328 52
1089415 115
1089442 140
1089504 0
1089568 173
1089613 130
1089694 92
1089697 0
1089709 11
1089733 88
1089736 21
1089748 31
1089760 0
1089781 129
1089877 125
1089907 123
1089910 153
1090012 2
1090080 34
1090115 22
1090138 35
1090232 97
1090490 72
1090562 0
1090568 0
1090607 29
1090671 29
1090790 0
1090887 62
1090960 0
1091042 19
1091146 64
1091283 0
1091370 0
1091379 0
1091391 4
1091583 9
1091601 0
1091713 0
1091752 0
1091872 34
1092117 72
1092339 0
1092360 0
1092396 36
1092446 0
1092582 54
1092622 0
1092807 0
1092816 51
1092870 57
1092954 18
1092963 5
1092987 0
1093062 0
1093092 8
1093242 9
1093346 0
1093409 0
1093433 23
1093475 0
1093482 11
1093484 0
1093520 0
1093553 0
1093580 15
1093630 0
1093910 104
1093926 0
1093942 16
1094044 46
1094107 0
1094212 65
1094242 33
1094347 10
1094389 57
1094454 0
1094511 0
1094598 36
1094616 0
1094709 0
1094772 10
1094814 34
1094851 0
1094995 0
1095014 0
1095019 0
1095040 14
1095042 0
1095152 0
1095279 31
1095316 0
1095464 96
1095485 0
1095587 6
1095764 0
1095827 123
1095914 0
1095971 8
1096044 13
1096083 6
1096159 8
1096179 12
1096194 0
1096230 8
1096539 1
1096551 36
1096602 0
1096641 80
1096707 1
1096716 8
1096755 20
1096788 25
1096874 36
1097028 153
1097067 34
1097217 16
1097264 52
1097267 36
1097357 22
1097369 0
1097374 32
1097461 89
1097576 12
1097717 137
1097748 1
1097956 57
1098116 1
1098196 0
1098203 0
1098393 26
1098429 130
1098498 115
1098522 49
1098624 74
1098758 0
1098843 18
1098918 22
1098957 61
1099035 21
1099076 76
1099092 0
1099131 51
1099134 1
1099248 16
1099278 188
1099284 64
1099461 7
1099605 6
1099659 14
1099731 10
1099770 5
1099816 155
1099872 0
1099975 25
1100035 150
1100191 47
1100203 115
1100254 13
1100492 52
1100501 20
1100887 23
1100995 110
1100998 0
1101061 31
1101073 1
1101085 23
1101163 0
1101166 66
1101175 15
1101181 49
1101235 41
1101241 24
1101262 3
1101280 21
1101295 38
1101340 0
1101373 1712
1101484 9
1101532 46
1101591 0
1101598 0
1101617 0
1101775 19
1101781 62
1101963 166
1101976 35
1101991 0
1102121 2
1102153 9
1102247 0
1102417 0
1102633 23
1102669 29
1102941 15
1102984 18
1103023 44
1103181 0
1103187 3
1103205 30
1103241 0
1103288 3
1103424 0
1103713 0
1103973 60
1103976 11
1103991 4
1104131 0
1104174 4
1104222 0
1104276 0
1104303 0
1104330 0
1104354 0
1104393 18
1104405 0
1104413 7
1104502 0
1104564 0
1104600 11
1104604 5
1104613 0
1104695 0
1104709 0
1104784 0
1104796 0
1104868 0
1105096 0
1105159 0
1105168 25
1105246 0
1105390 10
1105558 14
1105573 23
1105591 0
1105651 12
1105726 0
1105867 0
1105876 19
1105880 10
1105951 2
1105966 0
1106121 0
1106183 5
1106215 0
1106245 16
1106260 98
1106464 0
1106557 35
1106560 0
1106734 26
1106806 95
1106836 5
1106878 62
1106908 8
1106992 91
1107058 0
1107208 2
1107221 73
1107239 43
1107256 0
1107271 0
1107348 24
1107357 0
1107416 0
1107461 48
1107485 0
1107665 46
1107701 125
1107896 39
1107953 0
1108189 0
1108382 61
1108701 1
1108784 0
1108794 22
1108887 71
1108899 63
1108933 9
1108940 11
1108949 0
1108956 5
1108987 0
1109042 16
1109067 81
1109112 255
1109171 1
1109262 176
1109442 24
1109715 773
1109784 113
1109859 64
1109874 34
1109928 238
1109996 0
1110156 115
1110180 46
1110213 13
1110225 48
1110363 0
1110372 31
1110483 0
1110519 0
1110587 0
1110621 14
1110753 94
1110784 0
1111161 2
1111212 5
1111281 38
1111489 0
1111566 106
1111569 12
1111638 44
1111759 4
1111893 41
1111992 0
1111995 0
1112113 2
1112386 72
1112416 43
1112526 22
1112599 67
1113123 20
1113203 0
1113249 11
1113269 0
1113378 0
1113444 0
1113612 18
1113765 4
1113853 0
1113859 0
1113871 0
1113886 0
1113920 0
1113922 35
1113928 0
1113959 37
1113971 114
1114117 0
1114218 43
1114370 24
1114374 2
1114426 44
1114488 0
1114588 0
1114677 0
1114704 40
1114932 49
1114936 1
1115064 6
1115094 10
1115109 23
1115169 8
1115511 20
1115749 36
1115917 100
1116058 59
1116067 46
1116322 461
1116340 1
1116480 8
1116546 0
1116699 0
1116820 41
1116945 81
1117104 38
1117219 13
1117243 12
1117267 0
1117288 12
1117345 0
1117531 12
1117616 64
1117681 0
1118062 18
1118133 1
1118631 22
1118664 3
1118932 5
1118955 0
1119000 33
1119063 0
1119115 0
1119121 0
1119154 31
1119169 0
1119246 68
1119278 2
1119475 25
1119495 19
1119507 88
1119525 31
1119552 1
1119586 0
1119618 76
1119645 27
1119741 17
1119756 221
1119915 2
1120118 308
1120202 2
1120457 242
1120460 72
1120463 46
1120578 2
1120637 51
1120646 0
1120706 54
1120805 20
1120955 18
1121174 29
1121225 73
1121228 85
1121246 28
1121276 74
1121403 7
1121500 3
1121540 28
1121564 9
1121577 3284
1121584 196
1121588 136
1121624 0
1121723 0
1121756 36
1121809 24
1121924 15
1122095 66
1122173 44
1122278 45
1122579 29
1122638 333
1122782 2
1122814 47
1122878 87
1122902 68
1123007 0
1123076 0
1123103 11
1123249 17
1123261 0
1123483 120
1123531 220
1123611 0
1123858 72
1123915 0
1123999 34
1124041 25
1124059 4
1124071 62
1124226 80
1124304 16
1124319 20
1124564 38
1124566 104
1124742 0
1124754 12
1125363 0
1125378 0
1125449 0
1125485 0
1125523 30
1125657 33
1125770 111
1125853 0
1125880 160
1125917 825
1126000 1
1126019 115
1126025 42
1126154 20
1126187 5
1126390 3890
1126492 40
1126633 7
1126654 170
1126774 14
1127098 421
1127389 1
1127469 247
1127636 0
1127674 121
1127707 0
1127736 23
1127979 100
1128036 29
1128051 0
1128114 0
1128164 0
1128170 0
1128182 2
1128265 0
1128301 60
1128303 5
1128376 0
1128406 17
1128409 16
1128434 0
1128613 0
1128721 0
1128888 61
1128925 17
1129444 0
1129528 0
1129561 0
1129565 0
1129607 0
1129720 0
1129746 0
1129897 0
1130163 0
1130297 0
1130439 0
1130530 275
1130532 3
1130538 58
1130540 77
1130560 122
1130714 2
1130801 71
1131277 38
1131511 20
1131633 0
1131877 39
1132045 125
1132176 0
1132376 0
1132403 8
1132455 4
1132628 19
1132649 167
1132814 75
1132898 0
1132919 0
1132955 3
1132976 5
1133030 10
1133431 60
1133957 62
1134098 89
1134326 0
1134494 0
1134508 130
1134616 334
1134655 0
1134759 0
1134897 71
1134930 160
1134954 183
1135260 0
1135365 23
1135419 0
1135494 0
1135617 19
1135758 65
1135794 0
1136124 0
1136192 0
1136345 16
1136528 0
1136675 0
1136738 0
1136802 18
1137067 256
1137253 27
1137410 52
1137421 0
1137603 0
1137660 0
1137759 0
1137822 0
1138086 119
1138191 6
1138311 0
1138320 19
1138479 43
1138514 0
1138524 0
1138535 8
1138696 551
1138792 0
1138849 15
1138954 0
1139020 0
1139053 0
1139125 0
1139305 0
1139410 0
1139643 108
1139646 97
1139733 0
1139853 3
1139856 10
1140256 0
1140290 0
1140318 7
1140405 32
1140411 46
1140417 0
1140495 0
1140618 0
1140699 0
1140759 0
1141005 0
1141011 0
1141146 0
1141251 0
1141351 4
1141371 0
1141384 0
1141407 0
1141635 0
1141711 78
1141967 0
1141983 10
1142124 8
1142149 0
1142187 17
1142406 6
1142440 0
1142515 0
1142547 0
1142583 0
1142637 5
1142688 0
1142878 0
1142894 0
1142920 0
1142945 0
1142986 0
1143141 0
1143255 0
1143367 0
1143483 0
1143510 0
1143555 36
1143582 66
1143678 0
1143714 10
1143807 0
1143861 0
1144023 0
1144176 24
1144377 0
1144476 0
1144572 0
1144611 13
1144686 0
1144695 0
1144746 0
1144800 0
1144806 0
1144815 0
1144890 29
1144968 33
1145004 2
1145031 4
1145079 11
1145100 3
1145127 58
1145148 0
1145175 0
1145250 0
1145361 0
1145424 0
1145562 0
1145588 0
1145697 0
1145724 24
1145812 0
1145853 69
1146559 0
1146669 0
1146712 0
1146900 41
1146948 0
1146969 0
1147062 0
1147071 0
1147087 9
1147242 22
1147255 0
1147353 53
1147494 0
1147562 0
1147579 0
1147593 0
1147604 0
1147618 0
1147722 0
1147861 0
1148008 0
1148030 0
1148099 29
1148138 0
1148318 52
1148417 0
1148435 0
1148523 0
1148564 7
1148600 36
1148627 58
1148753 0
1148774 0
1148966 0
1149007 0
1149041 0
1149050 15
1149101 2
1149104 0
1149248 0
1149263 0
1149299 0
1149367 0
1149543 0
1149714 8
1149774 0
1149839 23
1149843 13
1149981 124
1150092 0
1150158 0
1150277 0
1150502 0
1150610 0
1150697 0
1150847 125
1150865 0
1150898 1
1150919 0
1150974 0
1150988 0
1151123 30
1151558 0
1151683 0
1151847 3
1151943 0
1151980 26
1152377 0
1152458 0
1152551 0
1152560 0
1152601 0
1152909 0
1153162 0
1153177 0
1153297 84
1153303 2
1153618 0
1153702 9
1153881 23
1153939 20
1153954 0
1154065 0
1154210 0
1154424 0
1154563 0
1154752 0
1154797 16
1154811 0
1154848 0
1154887 6
1154938 0
1155060 0
1155121 8
1155235 0
1155291 0
1155337 15
1155340 5
1155496 0
1155508 0
1155589 0
1155754 0
1155895 0
1155918 0
1156070 3
1156139 0
1156367 0
1156529 0
1156762 0
1156883 0
1157023 0
1157246 0
1157531 0
1157579 72
1157772 12
1157780 54
1157868 0
1157916 0
1157955 0
1158017 0
1158306 0
1158321 0
1158558 2
1158657 13
1158957 37
1159104 1
1159282 156
1159393 0
1159483 0
1159644 3
1159814 9
1160365 62
1160644 55
1160707 10
1160750 14
1160788 147
1160844 70
1160898 0
1160901 55
1161022 0
1161159 4
1161198 0
1161218 0
1161378 8
1161537 0
1161617 0
1161641 0
1162037 0
1162124 14
1162280 0
1162313 48
1162316 0
1162388 8
1162391 2
1162451 0
1162510 7
1162707 45
1162727 84
1162787 0
1162964 66
1163012 0
1163123 0
1163295 0
1163360 0
1163368 0
1163396 0
1163448 0
1163466 0
1163823 0
1163939 0
1164056 0
1164149 10
1164272 90
1164409 11
1164448 0
1164476 0
1164520 0
1164616 41
1164668 0
1164709 3
1164721 0
1164730 1
1164979 15
1165060 0
1165183 0
1165228 126
1165279 0
1165453 2
1165489 0
1165598 0
1165798 96
1165987 0
1166080 0
1166218 16
1166350 0
1166413 29
1166449 117
1166452 5
1166521 0
1166659 0
1166956 0
1167058 0
1167249 0
1167300 0
1167376 0
1167582 0
1167829 0
1167859 0
1168083 29
1168108 0
1168150 0
1168211 3
1168253 0
1168279 4
1168283 0
1168291 0
1168331 22
1168437 0
1168607 0
1168626 35
1168634 0
1168639 31
1168752 0
1169079 10
1169216 0
1169224 0
1169293 47
1169305 0
1169338 0
1169360 0
1169624 0
1169716 0
1169830 40
1169848 0
1169910 0
1170006 30
1170431 0
1170471 0
1170681 0
1170831 1
1170861 0
1170900 0
1170936 29
1171123 0
1171422 17
1171601 0
1171635 141
1171660 0
1171674 70
1171742 0
1171765 0
1172230 0
1172335 10
1172457 0
1172464 0
1172497 0
1172558 0
1172646 0
1172751 0
1172793 0
1172841 0
1173037 0
1173366 0
1173508 0
1173757 0
1173966 0
1173978 0
1174166 0
1174391 0
1174415 0
1174448 1
1174457 0
1174608 40
1174683 242
1174725 84
1174968 0
1175007 18
1175037 23
1175058 0
1175133 0
1175255 0
1175296 0
1175323 0
1175678 0
1175762 0
1175889 0
1175977 0
1176167 0
1176386 0
1176458 32
1176481 0
1176497 17
1176658 81
1176701 23
1176765 0
1176851 65
1176908 0
1176965 0
1176994 45
1177193 0
1177700 6
1177880 0
1177888 0
1177938 0
1178148 11
1178214 0
1178222 50
1178276 0
1178462 58
1178527 0
1178570 0
1178649 0
1178814 3
1178967 25
1178995 0
1179153 0
1179273 48
1179350 0
1179412 126
1179428 10
1179529 0
1179611 0
1179685 0
1179822 0
1180019 0
1180028 0
1180085 0
1180091 0
1180229 22
1180449 154
1180491 0
1180505 0
1180565 45
1180646 0
1180655 12
1180690 0
1180796 0
1180808 0
1180870 0
1181027 35
1181084 22
1181099 1
1181206 0
1181298 0
1181312 0
1181480 0
1181559 24
1181563 80
1181588 0
1181734 0
1181743 0
1181756 0
1181771 113
1181776 0
1181833 0
1181848 0
1182144 0
1182194 6
1182261 1
1182432 0
1182549 15
1182595 0
1182605 0
1182649 2
1182794 0
1182891 0
1182901 0
1182960 0
1182991 10
1183054 0
1183056 7
1183095 19
1183132 0
1183317 0
1183346 6
1183395 17
1183483 0
1183596 0
1183602 44
1183646 0
1183659 0
1183722 0
1183746 0
1183758 0
1183833 0
1183845 0
1183853 0
1184070 0
1184195 9
1184255 8
1184374 0
1184390 0
1184462 17
1184553 0
1184678 22
1184707 0
1184777 0
1184781 0
1185028 0
1185097 0
1185100 4
1185137 18
1185181 0
1185189 0
1185298 35
1185334 0
1185424 28
1185613 21
1185638 2
1185757 0
1185777 0
1186077 0
1186247 0
1186254 0
1186308 18
1186414 0
1186439 2
1186470 0
1186493 0
1186651 0
1186805 0
1186811 0
1187087 22
1187201 0
1187438 0
1187525 0
1187532 0
1187550 0
1187553 0
1187568 77
1187640 11
1187661 0
1187727 0
1187730 2
1187763 0
1187867 29
1187887 0
1188122 65
1188164 0
1188194 0
1188444 63
1188471 0
1188634 0
1188648 20
1188658 0
1188685 0
1188754 10
1188823 0
1188832 7
1188909 28
1189057 0
1189078 4
1189391 0
1189471 0
1189491 0
1189503 0
1189532 0
1189566 0
1189606 0
1189669 0
1189762 0
1189821 0
1189835 0
1190593 30
1190710 1
1190801 0
1190824 0
1190869 3
1190950 0
1191005 12
1191109 9
1191113 11
1191178 0
1191192 0
1191209 0
1191425 10
1191862 0
1191879 0
1191922 0
1191967 0
1192098 49
1192567 51
1192591 14
1192684 22
1192702 103
1192735 27
1192919 4
1192977 6
1192986 0
1193036 23
1193092 0
1193161 0
1193169 0
1193239 0
1193416 0
1193802 23
1193838 0
1193898 5
1194066 135
1194069 55
1194174 0
1194182 0
1194258 0
1194279 45
1194301 109
1194502 0
1194815 82
1194832 0
1194910 0
1195109 0
1195205 0
1195349 0
1195364 0
1195586 0
1195733 0
1195811 0
1195864 61
1195875 13
1195902 0
1196062 21
1196068 13
1196143 0
1196197 2
1196268 39
1196341 6
1196439 0
1196539 0
1196800 7
1196803 42
1196969 22
1197011 13
1197022 0
1197224 0
1197247 0
1197265 0
1197381 0
1197392 0
1197429 0
1197450 0
1197462 0
1197530 17
1197639 0
1197768 0
1197780 0
1197838 0
1197843 0
1197976 0
1198000 0
1198024 0
1198078 0
1198095 6
1198228 6
1198458 51
1198518 0
1198533 35
1198545 0
1198554 96
1198626 0
1198656 0
1198668 38
1198674 94
1198683 44
1198731 68
1198854 27
1199028 0
1199043 13
1199087 0
1199097 0
1199246 1
1199311 0
1199439 0
1199511 9
1199544 0
1199550 0
1199598 0
1199647 0
1199667 48
1200009 18
1200170 148
1200174 128
1200180 0
1200338 0
1200525 14
1200543 7
1200591 52
1200660 0
1200788 7
1201005 0
1201020 74
1201041 0
1201043 0
1201049 0
1201109 189
1201273 72
1201314 0
1201337 0
1201467 0
1201497 20
1201588 45
1201763 12
1201835 0
1202117 3
1202141 44
1202195 19
1202199 19
1202282 8
1202551 31
1202573 6
1202713 0
1202719 28
1202745 18
1202783 11
1202789 0
1202927 20
1202941 0
1202950 0
1203004 0
1203008 41
1203061 0
1203068 0
1203079 0
1203084 7
1203086 0
1203153 0
1203167 0
1203179 0
1203217 0
1203239 0
1203260 0
1203381 0
1203456 0
1203897 0
1204137 69
1204186 0
1204295 0
1204315 0
1204386 0
1204447 0
1204648 0
1204699 0
1204723 7
1204777 4
1204786 0
1204822 0
1204876 0
1204879 0
1204888 5
1205165 0
1205169 43
1205231 0
1205294 0
1205321 0
1206050 0
1206056 13
1206080 0
1206167 0
1206321 0
1206492 0
1206703 12
1206713 0
1206745 9
1206919 0
1206943 3
1207057 0
1207090 0
1207402 0
1207543 1
1207555 22
1207724 0
1207814 0
1207816 13
1207823 0
1208021 0
1208096 0
1208321 0
1208699 27
1208765 0
1208800 3
1208832 0
1208863 0
1208935 0
1209049 0
1209200 0
1209336 0
1209631 0
1209859 0
1209972 0
1210080 12
1210734 0
1210914 0
1211092 0
1211159 0
1211222 0
1211267 0
1211352 0
1211471 9
1211532 0
1211864 0
1211984 0
1212023 0
1212095 0
1212104 0
1212116 32
1212170 46
1212176 0
1212311 0
1212329 0
1212365 0
1212378 6
1212617 0
1212745 0
1212838 27
1213206 0
1213211 0
1213314 0
1213389 0
1213440 0
1213473 0
1213632 0
1213657 0
1213671 0
1213683 0
1213722 0
1213734 0
1213857 0
1213887 0
1213905 0
1213953 0
1214005 0
1214026 0
1214036 0
1214044 0
1214056 0
1214167 0
1214253 0
1214426 17
1214460 3
1214492 0
1214513 38
1214567 19
1214615 0
1214639 20
1214686 0
1214702 0
1214779 0
1214818 0
1214951 90
1214984 0
1215048 0
1215191 0
1215287 62
1215335 0
1215398 0
1215450 0
1215482 8
1215493 0
1215597 0
1215617 32
1215623 0
1215830 0
1215908 1
1215941 0
1215971 0
1216010 0
1216061 63
1216097 8
1216176 0
1216303 0
1216402 4
1216413 1
1216425 22
1216438 0
1216495 0
1216543 0
1216771 0
1216786 14
1216824 0
1217092 32
1217152 0
1217221 8
1217224 1
1217233 0
1217243 17
1217287 0
1217595 22
1217631 0
1217806 0
1217871 0
1217943 0
1217982 6
1218033 10
1218054 0
1218065 0
1218147 0
1218640 10
1218678 2
1218764 0
1218980 0
1219041 0
1219067 0
1219233 158
1219757 14
1219823 0
1219939 22
1220161 0
1220336 18
1220647 0
1220899 36
1221076 0
1221136 37
1221548 0
1221734 0
1221918 0
1221988 0
1222090 0
1222274 0
1222393 0
1222429 0
1222474 0
1222618 0
1222639 17
1222725 0
1222834 0
1222920 0
1222974 0
1222977 0
1223006 0
1223136 0
1223157 0
1223166 0
1223472 0
1223481 0
1223655 0
1223781 3
1223802 0
1223817 0
1223890 0
1224021 0
1224128 0
1224227 0
1224266 0
1224473 0
1224550 0
1224662 0
1224701 1
1224857 0
1224893 0
1224999 0
1225128 0
1225359 0
1225404 0
1225825 20
1225837 0
1225942 0
1225972 0
1226120 0
1226171 0
1226215 0
1226269 56
1226347 5
1226351 34
1226416 0
1226423 101
1226530 0
1226707 0
1226778 0
1226785 0
1226812 3
1226824 0
1226893 2
1226919 0
1227152 88
1227227 21
1227330 71
1227357 0
1227635 0
1227704 0
1227794 0
1227808 6
1228018 49
1228229 9
1228334 0
1228343 0
1228356 0
1228364 0
1228437 0
1228450 0
1228457 0
1228638 2
1228761 0
1228857 13
1228953 33
1228995 4
1229094 0
1229245 0
1229274 1
1229327 0
1229466 0
1229538 0
1229772 0
1229781 5
1229850 33
1229919 0
1230063 6
1230070 0
1230080 0
1230158 26
1230192 0
1230299 13
1230305 8
1230588 13
1230995 2057
1230998 0
1231059 0
1231133 0
1231211 38
1231248 0
1231268 2
1231298 0
1231332 22
1231418 8
1231595 5
1231645 13
1231709 0
1231843 0
1231903 23
1231910 19
1232006 87
1232449 0
1232650 0
1232665 0
1232746 38
1232793 0
1232869 0
1232924 39
1232988 0
1233066 4
1233144 85
1233174 7
1233201 0
1233303 1
1233345 0
1233390 0
1233504 0
1233660 4
1233680 0
1233786 0
1233810 1
1234082 54
1234085 4
1234385 0
1234393 0
1234395 0
1234401 0
1234577 15
1234817 43
1234862 0
1234948 0
1234990 0
1234992 0
1235000 0
1235009 0
1235047 4
1235168 94
1235269 37
1235337 0
1235378 50
1235397 24
1235422 0
1235457 0
1235481 0
1235642 0
1235666 6
1235705 5
1235915 0
1235927 1
1235954 6
1236005 0
1236011 0
1236038 0
1236060 0
1236080 0
1236086 0
1236092 0
1236179 0
1236185 0
1236254 0
1236263 1
1236377 0
1236413 0
1236859 3
1236975 0
1237020 54
1237023 0
1237101 0
1237149 0
1237182 0
1237200 0
1237239 0
1237242 0
1237355 0
1237377 0
1237458 0
1237506 1
1237692 0
1237701 9
1237713 25
1237812 0
1237839 0
1237899 0
1238028 17
1238093 0
1238113 0
1238383 0
1238406 0
1238506 39
1238564 0
1238599 1
1238603 0
1238613 7
1238701 2
1238866 0
1238919 0
1238983 0
1239226 0
1239349 0
1239379 0
1239628 0
1239827 0
1240058 14
1240088 23
1240121 0
1240179 155
1240304 0
1240490 2
1240529 43
1240637 0
1240676 0
1240715 0
1240913 0
1240989 6
1241030 0
1241200 0
1241282 0
1241422 0
1241503 0
1241742 45
1241797 0
1242218 0
1242307 0
1242408 0
1242533 0
1242564 8
1242804 6
1242837 0
1242840 0
1242861 4
1242909 0
1242939 0
1242995 0
1243023 76
1243085 0
1243195 0
1243281 6
1243397 0
1243810 0
1243843 4
1244006 0
1244156 0
1244170 0
1244291 0
1244362 0
1244390 0
1244411 0
1244729 0
1244788 0
1244993 0
1245235 0
1245487 0
1245922 0
1246087 0
1246240 23
1246650 0
1246703 61
1246819 0
1246843 0
1246920 72
1246932 0
1246963 56
1247232 7
1247235 126
1247319 0
1247338 0
1247534 0
1247594 13
1247773 12
1247946 0
1248106 0
1248137 0
1248164 0
1248259 85
1248301 0
1248376 103
1248432 0
1248451 0
1248508 0
1248656 0
1248667 57
1248669 0
1248707 0
1248780 33
1248886 61
1248914 0
1248979 185
1249085 98
1249163 9
1249190 0
1249462 29
1249471 72
1249480 0
1249570 89
1249573 19
1249593 0
1249672 38
1249709 0
1249786 0
1249883 11
1249890 39
1249894 8
1249949 0
1250092 13
1250206 6
1250240 0
1250303 0
1250376 0
1250393 0
1250491 0
1250820 0
1250895 32
1250957 0
1251096 116
1251102 18
1251116 0
1251136 0
1251245 0
1251296 50
1251300 351
1251325 20
1251370 45
1251434 0
1251552 107
1251754 13
1251773 207
1251862 27
1251913 8
1252027 0
1252063 5
1252090 103
1252120 198
1252196 28
1252624 0
1252801 10
1252864 13
1252900 25
1253591 0
1253614 107
1253674 0
1253760 120
1253824 0
1253856 66
1253940 69
1253954 0
1253972 0
1254044 35
1254302 25
1254364 0
1254485 13
1254554 0
1254569 3
1254635 0
1254833 94
1254842 12
1254890 13
1254929 0
1255007 0
1255046 34
1255220 0
1255247 21
1255355 0
1255652 0
1255723 0
1255727 0
1255743 0
1255768 0
1255812 0
1255857 0
1255935 4
1255978 0
1255991 43
1256091 0
1256157 7
1256334 0
1256388 104
1256409 23
1256647 0
1256697 0
1256742 0
1256940 0
1257023 0
1257035 0
1257090 10
1257126 29
1257321 22
1257450 4
1257492 3
1257539 0
1257645 0
1257734 0
1257973 0
1258017 0
1258078 0
1258081 6
1258141 9
1258159 0
1258303 4
1258312 6
1258447 0
1258543 0
1258558 50
1258579 7
1258681 21
1258987 4
1259184 17
1259238 0
1259246 0
1259269 0
1259313 0
1259322 9
1259358 0
1259370 0
1259400 130
1259463 4
1259676 33
1259707 6
1259745 3504
1259748 22
1259791 0
1259997 0
1260043 0
1260054 52
1260084 1
1260099 12
1260219 1
1260629 0
1260633 0
1260714 0
1260723 0
1260733 0
1260744 16
1260972 64
1261065 73
1261086 79
1261122 0
1261281 5
1261473 0
1261554 0
1261593 0
1261759 0
1261780 0
1261869 0
1261887 0
1261897 0
1261926 160
1261965 7
1262050 74
1262120 0
1262150 0
1262247 0
1262433 5
1262542 0
1262748 10
1262769 0
1262938 8
1262971 70
1262998 51
1263055 0
1263208 0
1263320 0
1263722 4
1263784 0
1263833 28
1263865 0
1263880 0
1263939 0
1264423 2
1264444 0
1264506 0
1264603 0
1264712 0
1264950 0
1265002 37
1265047 0
1265350 274
1265519 82
1265559 13
1265577 0
1265603 0
1265618 69
1265624 0
1265668 0
1266035 0
1266123 0
1266264 0
1266333 3
1266360 30
1266596 0
1266838 0
1266986 22
1267102 0
1267289 2
1267385 13
1267394 0
1267649 0
1267715 0
1267884 19
1267898 12
1268102 17
1268588 6
1268669 25
1268678 11
1268753 18
1268919 0
1268938 0
1268945 0
1269058 0
1269091 0
1269109 147
1269139 14
1269184 129
1269193 36
1269361 218
1269556 16
1269637 71
1269691 64
1269712 2
1269739 0
1269877 33
1270134 0
1270252 0
1270468 82
1270555 10
1270786 0
1270867 0
1270942 0
1270950 21
1271334 0
1271349 0
1271436 0
1271588 0
1271655 0
1271740 0
1271765 0
1271979 0
1271987 4
1272043 3
1272051 0
1272078 6
1272100 8
1272110 0
1272203 11
1272415 44
1272547 17
1272604 71
1272826 7
1272994 45
1273183 0
1273354 0
1273360 0
1273423 0
1273438 20
1273498 0
1273507 0
1273516 0
1273597 65
1273661 0
1273705 106
1273765 32
1273828 0
1273852 0
1273993 0
1274035 0
1274179 0
1274182 3
1274194 42
1274245 54
1274269 0
1274349 0
1274385 12
1274394 29
1274403 0
1274484 64
1274580 0
1274730 22
1274739 0
1274922 0
1274983 0
1275069 0
1275081 0
1275132 0
1275250 0
1275264 0
1275275 0
1275280 30
1275297 0
1275434 0
1275633 10
1275639 26
1275729 0
1275780 0
1275800 23
1275867 0
1275887 0
1275911 42
1275941 0
1275960 34
1276013 0
1276061 0
1276257 284
1276473 0
1276482 1807
1276808 0
1276854 0
1276908 0
1276962 0
1276977 0
1277037 0
1277257 0
1277295 0
1277465 0
1277479 0
1277490 0
1277712 172
1277858 38
1277924 2
1278009 3526
1278351 0
1278574 0
1278706 0
1278810 0
1278836 83
1278870 0
1278955 0
1278994 0
1279074 0
1279132 0
1279142 8
1279209 0
1279264 12
1279273 32
1279282 0
1279414 0
1279612 20
1279714 12
1279732 0
1279777 0
1279841 10
1279853 46
1279910 0
1280201 2
1280273 0
1280312 46
1280417 0
1280477 0
1280510 2
1280654 0
1280687 111
1280768 0
1280776 6
1280817 0
1280870 1
1280872 2
1280955 0
1280971 12
1281023 0
1281082 0
1281214 0
1281226 0
1281391 1
1281394 4
1281417 27
1281487 68
1281664 32
1281739 45
1281826 34
1281838 0
1281865 55
1281909 0
1281937 0
1281959 0
1282189 0
1282218 0
1282263 0
1282475 9
1282578 17
1282628 0
1282699 0
1282747 91
1282865 17
1283221 1
1283485 42
1283578 0
1283624 18
1283644 0
1284265 0
1284272 6
1284278 0
1284425 0
1284560 0
1284623 0
1284674 0
1284706 0
1284776 0
1284884 0
1285004 0
1285032 0
1285362 12
1285380 0
1285404 6
1285581 0
1285674 0
1285739 0
1285874 0
1286012 30
1286030 89
1286054 35
1286177 19
1286204 22
1286339 0
1286516 0
1286571 0
1286585 12
1286630 0
1286738 43
1286798 0
1286992 27
1286996 16
1287061 0
1287139 78
1287370 19
1287448 0
1287635 0
1287721 0
1287776 0
1288250 5
1288350 0
1288513 0
1288521 0
1288618 27
1288636 0
1288792 0
1288812 0
1288951 0
1288963 0
1288993 0
1289116 0
1289245 0
1289287 9
1289296 0
1289337 0
1289365 55
1289368 6
1289437 3
1289444 0
1289550 85
1289565 81
1289673 0
1289703 43
1289748 19
1289757 28
1289853 38
1289988 0
1290072 1
1290093 181
1290291 104
1290343 57
1290382 0
1290503 42
1290505 103
1290589 4
1290636 0
1290732 93
1290800 48
1290804 25
1290885 0
1291011 118
1291017 80
1291169 39
1291213 60
1291216 0
1291379 187
1291451 66
1291516 0
1291570 0
1291753 6
1292197 0
1292239 0
1292257 0
1292293 15
1292371 0
1292451 5
1292483 0
1292503 27
1292517 65
1292524 61
1292741 0
1292842 110
1292860 0
1292868 96
1292871 0
1292918 0
1293066 111
1293072 37
1293224 76
1293387 0
1293413 0
1293557 91
1293560 36
1293628 17
1293646 0
1293673 0
1293686 0
1293699 0
1293752 0
1293871 0
1293915 0
1293922 0
1293953 0
1293975 0
1293995 0
1294008 35
1294040 0
1294049 0
1294118 28
1294208 0
1294221 0
1294238 0
1294241 0
1294250 0
1294266 0
1294315 0
1294324 0
1294327 0
1294344 0
1294381 7
1294408 0
1294414 0
1294469 0
1294496 0
1294520 0
1294571 0
1294681 0
1294746 22
1294830 52
1294841 0
1295081 0
1295165 12
1295516 17
1295552 0
1295782 0
1295798 3
1295992 19
1296065 43
1296170 8
1296395 0
1296413 15
1296461 0
1296491 6
1296560 0
1296677 0
1296791 38
1296803 0
1296883 262
1296903 0
1296916 0
1296928 109
1296936 0
1296943 1
1296955 0
1296967 311
1296997 52
1297062 0
1297134 0
1297483 0
1297743 0
1297827 0
1297859 0
1297872 0
1297882 90
1297916 0
1297958 0
1298090 0
1298124 0
1298192 0
1298273 0
1298291 0
1298324 3
1298345 16
1298351 63
1298357 12
1298438 0
1298485 0
1298501 28
1298557 0
1298603 3
1298627 4
1298713 0
1298738 10
1299149 1
1299242 9
1299280 0
1299343 0
1299586 0
1299642 0
1299676 0
1299694 1
1299799 43
1299934 0
1300045 0
1300147 2
1300284 0
1300419 0
1300443 5
1300522 0
1300692 0
1300726 0
1300861 13
1300900 0
1300974 45
1300984 0
1301142 0
1301201 10
1301255 0
1301575 13
1301824 0
1301852 0
1301877 0
1301912 0
1301927 0
1301958 0
1301962 0
1301990 0
1302010 10
1302016 0
1302158 0
1302263 0
1302353 0
1302385 0
1302389 0
1302428 0
1302456 9
1302692 0
1302716 13
1302908 8
1302914 5
1302995 7
1303058 18
1303062 0
1303085 0
1303096 0
1303105 0
1303222 50
1303277 0
1303364 0
1303400 0
1303436 0
1303472 0
1303788 0
1303791 0
1304243 0
1304246 31
1304261 3
1304276 1
1304598 0
1304758 0
1305082 0
1305169 29
1305464 0
1305641 0
1305694 0
1305765 45
1305866 0
1306412 0
1306472 0
1306568 21
1306658 221
1306796 0
1307133 0
1307294 0
1307336 0
1307412 13
1307519 27
1307793 0
1307799 0
1307839 3
1307845 8
1307877 0
1307927 61
1307948 56
1307957 0
1307966 0
1307974 0
1307994 2
1307997 0
1308010 0
1308019 4
1308056 32
1308058 112
1308143 13
1308167 0
1308194 1
1308243 12
1308277 0
1308287 8
1308322 0
1308329 0
1308381 87
1308399 0
1308420 45
1308441 0
1308461 34
1308464 0
1308497 0
1308500 546
1308525 5
1308548 53
1308624 0
1308657 0
1308669 0
1308679 0
1308689 0
1308705 0
1308731 0
1308738 0
1308742 0
1308752 0
1308756 2
1308814 0
1308825 0
1308861 0
1308866 0
1308893 37
1308897 0
1308903 17
1308939 0
1308969 8
1308991 0
1309045 0
1309072 34
1309101 0
1309125 0
1309143 53
1309157 0
1309202 26
1309212 0
1309249 0
1309271 0
1309301 7
1309371 0
1309405 0
1309423 0
1309428 0
1309441 0
1309449 0
1309474 0
1309527 4
1309532 0
1309548 0
1309550 0
1309568 0
1309586 0
1309593 0
1309602 0
1309635 0
1309715 0
1309725 0
1309749 0
1309752 0
1309786 0
1309793 0
1309797 5
1309801 0
1309815 0
1309839 0
1309850 0
1309866 0
1309882 0
1309895 64
1309899 0
1309944 0
1310001 0
1310030 0
1310064 0
1310108 0
1310115 0
1310123 0
1310130 0
1310146 0
1310161 0
1310182 0
1310212 0
1310236 15
1310298 1
1310371 107
1310494 17
1310524 4
1310851 80
1310874 57
1311018 14
1311033 0
1311059 21
1311172 36
1311249 0
1311302 0
1311335 0
1311348 12
1311393 0
1311545 80
1311618 0
1311663 3
1311691 0
1311727 0
1311739 0
1311753 0
1311784 0
1311856 0
1311870 0
1311905 0
1311907 0
1311911 0
1311927 0
1311966 0
1311999 0
1312024 0
1312029 0
1312057 14
1312078 0
1312081 0
1312102 0
1312115 0
1312128 13
1312149 0
1312183 0
1312202 0
1312209 0
1312226 0
1312230 0
1312294 0
1312305 0
1312322 0
1312361 0
1312374 18
1312390 0
1312409 0
1312414 0
1312440 54
1312471 0
1312489 25
1312492 0
1312645 0
1312654 0
1312672 0
1312704 0
1312722 0
1312737 0
1312802 0
1312827 0
1312837 0
1312840 0
1312864 0
1312902 0
1312942 0
1312972 41
1313001 0
1313006 0
1313047 0
1313079 0
1313086 0
1313105 0
1313115 4
1313127 0
1313151 0
1313228 4
1313275 0
1313281 0
1313311 26
1313364 107
1313375 40
1313471 0
1313583 31
1313587 0
1313590 0
1313628 2
1313650 0
1313729 0
1313766 0
1313783 0
1313808 0
1313867 9
1313917 77
1313924 16
1313926 0
1313963 30
1314011 0
1314015 0
1314077 0
1314091 0
1314144 0
1314180 0
1314184 0
1314187 0
1314191 0
1314202 0
1314208 0
1314225 0
1314233 0
1314259 0
1314325 53
1314343 0
1314370 12
1314421 0
1314543 3
1314549 0
1314568 0
1314577 21
1314588 0
1314606 0
1314631 48
1314728 38
1314759 15
1314819 0
1314836 409
1314843 0
1314852 266
1314905 826
1314992 0
1315097 7
1315118 138
1315165 47
1315227 14
1315269 0
1315511 14
1315521 0
1315541 2
1315584 0
1315629 0
1315676 6
1315800 0
1315874 39
1315886 0
1315907 0
1315957 85
1315959 0
1316002 79
1316008 21
1316016 0
1316044 0
1316062 0
1316148 0
1316198 0
1316231 13
1316235 189
1316343 4
1316350 0
1316354 200
1316394 198
1316404 3
1316438 86
1316474 0
1316516 0
1316542 0
1316626 473
1316686 1
1316833 0
1316885 178
1317015 26
1317050 0
1317115 190
1317259 35
1317289 35
1317339 0
1317364 0
1317377 0
1317395 0
1317414 45
1317462 7
1317465 104
1317500 20
1317572 88
1317652 0
1317681 96
1317779 2
1317813 13
1317845 0
1317908 36
1317914 362
1317990 99
1318063 0
1318149 118
1318153 459
1318164 152
1318177 22
1318184 46
1318205 0
1318229 11
1318252 0
1318365 0
1318413 0
1318439 30
1318442 159
1318476 35
1318485 248
1318508 245
1318578 72
1318668 0
1318781 55
1318834 0
1318916 0
1318937 0
1318954 10
1318963 0
1319140 0
1319170 80
1319176 45
1319195 71
1319251 59
1319314 0
1319343 0
1319544 0
1319554 0
1319575 0
1319577 311
1319617 0
1319639 0
1319683 131
1319745 10
1319784 0
1319797 15
1319832 23
1319877 0
1319949 0
1319993 4
1320007 60
1320109 14
1320239 7
1320306 9
1320308 30
1320336 0
1320375 0
1320381 105
1320437 14
1320465 0
1320552 280
1320564 82
1320603 8
1320611 0
1320629 512
1320714 27
1320717 98
1320744 0
1320756 57
1320824 0
1320882 30
1320903 27
1321001 0
1321018 1
1321086 8
1321116 0
1321124 0
1321131 0
1321181 48
1321193 41
1321282 0
1321356 24
1321364 23
1321389 82
1321473 13
1321487 49
1321491 64
1321584 23
1321719 0
1321742 0
1321775 0
1321779 63
1321816 0
1321826 0
1321848 0
1322005 0
1322014 0
1322024 71
1322028 33
1322114 60
1322171 291
1322173 130
1322215 0
1322223 34
1322225 212
1322244 0
1322273 0
1322308 29
1322366 9
1322411 0
1322418 0
1322422 147
1322531 30
1322541 0
1322570 0
1322659 0
1322704 5
1322755 0
1322768 0
1322794 0
1322804 0
1322847 0
1323003 0
1323034 96
1323072 5
1323111 38
1323278 0
1323423 1
1323603 9
1323607 23
1323620 78
1323703 0
1323839 29
1323988 47
1324052 49
1324077 107
1324083 25
1324115 0
1324137 36
1324192 0
1324202 0
1324287 32
1324441 10
1324481 56
1324536 0
1324547 0
1324562 0
1324565 0
1324593 0
1324602 0
1324607 0
1324665 0
1324667 0
1324677 0
1324702 0
1324730 3
1324733 71
1324764 0
1324790 55
1324798 37
1324821 0
1324832 0
1324837 2247
1324842 62
1324855 19
1324914 4
1324917 0
1324949 47
1325014 79
1325114 0
1325118 0
1325232 6
1325278 19
1325430 0
1325547 21
1325584 0
1325605 0
1325629 3
1325866 0
1325894 0
1325954 0
1325965 0
1326049 31
1326077 0
1326081 0
1326505 0
1326527 0
1326549 2
1326585 0
1326607 48
1326611 113
1326689 0
1326707 0
1326730 0
1326789 35
1326909 8
1326973 0
1327010 27
1327106 0
1327142 51
1327145 0
1327232 0
1327250 0
1327259 31
1327297 214
1327361 7
1327427 0
1327441 0
1327510 0
1327523 8
1327548 42
1327650 0
1327687 0
1327721 0
1327737 69
1327784 0
1327823 4
1327892 0
1327920 3
1328025 0
1328132 0
1328495 18
1328588 0
1328666 0
1328746 0
1328843 0
1329008 6
1329077 0
1329131 25
1329164 8
1329476 0
1329500 27
1329527 46
1329572 17
1329677 127
1329719 66
1330427 0
1330472 0
1330659 0
1330691 4
1331132 52
1331321 0
1331404 1
1331557 0
1331650 0
1331823 0
1332137 38
1332224 0
1332269 204
1332272 0
1332370 24
1332526 0
1332752 44
1332824 75
1333049 0
1333134 0
1333157 57
1333282 0
1333601 0
1333625 2
1333819 0
1333828 0
1333870 0
1333916 0
1333954 0
1333988 0
1333997 0
1334004 0
1334021 7
1334049 0
1334061 0
1334067 2
1334111 0
1334134 0
1334142 0
1334154 4
1334188 0
1334194 45
1334198 31
1334222 3
1334258 0
1334267 10
1334307 0
1334345 0
1334352 37
1334400 4
1334422 12
1334432 0
1334479 3
1334491 0
1334700 91
1334702 7
1334741 69
1334796 13
1334891 0
1334949 32
1334988 51
1335003 10
1335046 3
1335101 0
1335113 0
1335131 5
1335138 0
1335240 2
1335250 0
1335317 0
1335354 0
1335367 0
1335370 5
1335424 0
1335649 0
1335659 0
1335673 0
1335766 0
1335817 14
1335862 50
1335868 0
1335895 0
1335928 0
1335961 64
1335991 93
1336006 0
1336045 0
1336068 0
1336123 0
1336148 47
1336183 21
1336193 0
1336235 9
1336265 0
1336328 77
1336341 1
1336405 0
1336447 0
1336462 0
1336468 73
1336471 4
1336517 0
1336527 0
1336569 0
1336655 0
1336675 0
1336713 0
1336756 0
1336765 0
1336815 15
1336820 0
1336880 0
1336922 0
1336940 0
1336965 0
1337012 0
1337069 0
1337075 0
1337085 23
1337155 0
1337290 34
1337323 0
1337332 0
1337352 168
1337533 0
1337594 45
1337654 15
1337694 79
1337731 0
1337801 0
1337865 0
1337905 23
1337914 3
1338007 55
1338018 34
1338028 0
1338071 32
1338130 26
1338152 0
1338177 0
1338227 0
1338301 0
1338361 0
1338385 0
1338444 0
1338526 0
1338541 76
1338579 7
1338631 35
1338668 0
1338777 0
1338782 30
1338898 0
1338939 0
1338941 84
1339086 0
1339189 0
1339342 40
1339353 109
1339375 19
1339389 63
1339513 26
1339711 49
1339810 0
1339822 0
1339837 55
1339847 105
1339880 41
1339956 25
1340016 0
1340120 0
1340127 0
1340247 62
1340261 34
1340273 0
1340344 15
1340357 56
1340408 11
1340485 126
1340492 38
1340542 5
1340591 127
1340633 13
1340665 0
1340677 0
1340753 0
1340784 0
1340834 0
1340849 12
1340878 6
1340938 2
1340963 43
1340967 32
1341016 0
1341041 8
1341167 0
1341207 0
1341360 12
1341378 22
1341400 0
1341445 39
1341449 35
1341475 0
1341540 158
1341577 0
1341583 108
1341640 16
1341670 18
1341676 0
1341687 4
1341709 0
1341774 0
1341780 91
1341870 9
1341901 102
1341929 276
1341936 118
1342126 44
1342204 189
1342241 7
1342316 0
1342358 47
1342426 11
1342444 8
1342554 63
1342600 7
1342648 99
1342701 0
1342707 6
1342741 0
1342775 34
1342824 30
1342886 37
1342918 0
1342957 58
1342979 0
1343008 0
1343132 50
1343164 0
1343207 1
1343318 0
1343366 268
1343372 127
1343433 53
1343518 0
1343540 26
1343558 1
1343680 0
1343831 14
1343893 0
1343917 4
1343921 0
1344115 0
1344146 19
1344157 10
1344353 66
1344357 87
1344398 0
1344549 14
1344578 0
1344654 0
1344707 1
1344779 0
1344836 76
1344875 0
1344931 0
1344948 0
1345144 0
1345209 0
1345218 5
1345268 19
1345387 0
1345464 94
1345549 0
1345600 0
1345652 7
1345672 0
1345746 0
1345847 0
1345864 68
1345872 0
1345887 5
1345973 141
1346049 0
1346076 49
1346210 65
1346323 83
1346406 0
1346433 139
1346470 824
1346553 2
1346572 104
1346578 59
1346707 17
1346740 5
1346943 3885
1347045 31
1347186 5
1347207 160
1347327 15
1347651 428
1347942 3
1348022 236
1348189 0
1348227 85
1348260 1
1348289 58
1348314 0
1348326 0
1348334 0
1348337 121
1348345 7
1348371 38
1348375 0
1348382 134
1348412 0
1348471 25
1348568 17
1348617 15
1348659 0
1348784 20
1348810 155
1348832 0
1348856 0
1348970 0
1349039 0
1349207 0
1349234 0
1349269 2
1349282 22
1349421 0
1349492 29
1349495 170
1349676 0
1349689 0
1349714 55
1349744 53
1349874 0
1349929 0
1350057 15
1350065 76
1350113 0
1350240 0
1350319 0
1350388 0
1350510 0
1350566 40
1350590 19
1350608 53
1350615 15
1350629 13
1350670 20
1350674 57
1350699 44
1350753 0
1350781 4
1350804 26
1350879 0
1351099 0
1351133 0
1351152 0
1351183 0
1351204 0
1351256 0
1351266 0
1351276 0
1351296 4
1351306 0
1351327 0
1351365 119
1351389 100
1351431 98
1351737 31
1351878 0
1352040 75
1352047 2
1352194 0
1352200 0
1352240 86
1352331 0
1352344 57
1352369 0
1352494 0
1352508 120
1352524 0
1352550 52
1352592 71
1352698 4
1352745 4
1352767 113
1352901 0
1352915 0
1352946 0
1352952 43
1353078 0
1353097 71
1353152 0
1353239 38
1353292 29
1353306 23
1353445 66
1353547 0
1353723 78
1353740 18
1353749 187
1353791 1
1353881 128
1353890 6
1353907 0
1353932 63
1353962 0
1353986 43
1353994 46
1354035 17
1354204 27
1354235 4
1354277 11
1354403 0
1354505 11
1354516 0
1354568 0
1354589 48
1354668 27
1354715 0
1354739 3
1354981 0
1355156 0
1355227 7
1355321 62
1355325 48
1355371 0
1355398 0
1355446 43
1355482 38
1355574 0
1355655 0
1355684 26
1355696 0
1355828 4
1355894 0
1355927 0
1356086 0
1356470 0
1356531 26
1356553 0
1356561 0
1356706 0
1356855 0
1356984 6
1356998 0
1357024 0
1357036 0
1357201 0
1357240 2
1357395 0
1357546 0
1357755 0
1357843 0
1357855 0
1357863 0
1357871 0
1357879 10
1357889 0
1357911 0
1357944 3
1358295 35
1358346 0
1358510 39
1358562 0
1358594 2
1358633 0
1358684 4
1358729 28
1358738 20
1358762 23
1358766 90
1358768 11
1358794 0
1358813 0
1358859 0
1358936 0
1359002 0
1359274 0
1359278 9
1359311 0
1359357 0
1359461 0
1359485 0
1359551 0
1359562 0
1359638 0
1359666 0
1359696 52
1359870 134
1359990 34
1360011 0
1360117 17
1360123 0
1360189 0
1360201 10
1360212 0
1360216 0
1360321 0
1360397 122
1360415 0
1360515 8
1360607 2
1360764 0
1360836 0
1360968 0
1361008 0
1361397 56
1361477 0
1361595 0
1361753 0
1361760 0
1361842 0
1361902 0
1362015 0
1362060 0
1362062 0
1362187 0
1362266 0
1362269 12
1362305 0
1362379 108
1362421 0
1362448 70
1362472 0
1362481 27
1362505 1
1362640 19
1362856 26
1362949 0
1363207 0
1363297 70
1363315 0
1363381 0
1363426 0
1363570 54
1363627 0
1363636 0
1363650 0
1363674 0
1363697 0
1363730 0
1363787 0
1363810 0
1363849 0
1363956 5
1364036 0
1364101 100
1364380 6
1364479 0
1364550 9
1364638 0
1364755 27
1364808 0
1364880 5
1364989 47
1365167 0
1365196 19
1365204 5
1365309 0
1365321 0
1365327 0
1365333 0
1365336 0
1365345 51
1365549 3
1365618 26
1365663 149
1365678 0
1365749 0
1365802 24
1365940 0
1365965 12
1365990 0
1365997 0
1366015 0
1366177 25
1366210 0
1366231 68
1366264 57
1366279 0
1366306 28
1366336 66
1366547 0
1366558 0
1366756 29
1366850 0
1367092 102
1367117 0
1367162 41
1367179 212
1367302 0
1367368 0
1367493 0
1367604 47
1367610 26
1367682 26
1367714 0
1367937 107
1367985 0
1368013 34
1368061 0
1368073 0
1368085 54
1368229 24
1368277 64
1368292 0
1368361 15
1368457 0
1368589 84
1368847 0
1368956 0
1368977 0
1369441 0
1369465 29
1369549 5
1369618 26
1369720 104
1370078 0
1370329 0
1370419 0
1370458 0
1370479 72
1370637 0
1370737 137
1370857 0
1370920 0
1371002 54
1371028 0
1371076 0
1371086 0
1371103 20
1371202 0
1371283 0
1371325 146
1371358 44
1371468 0
1371603 0
1371681 41
1371879 0
1372000 21
1372051 0
1372149 41
1372254 0
1372265 0
1372271 0
1372394 3
1372437 0
1372474 0
1372533 24
1372544 0
1372546 0
1372565 0
1372567 0
1372584 28
1372626 95
1372636 14
1372764 39
1372805 0
1372836 0
1372926 69
1372942 0
1373077 0
1373086 1
1373119 39
1373137 10
1373280 5
1373292 0
1373411 0
1373693 0
1373938 29
1374073 0
1374124 2
1374227 0
1374283 0
1374305 891
1374365 19
1374431 0
1374974 0
1375122 0
1375237 7
1375304 0
1375352 51
1375465 10
1375647 19
1375688 0
1375714 0
1375754 0
1375771 0
1375781 0
1375795 0
1375826 0
1375862 0
1376141 50
1376334 0
1376387 0
1376540 14
1376543 0
1376555 10
1376576 0
1376606 0
1376615 28
1376618 7
1376834 0
1376845 17
1376975 0
1377086 109
1377098 0
1377173 0
1377204 0
1377221 0
1377275 9
1377365 0
1377431 138
1377637 18
1377661 0
1377716 0
1377831 0
1377860 0
1377992 0
1378007 0
1378318 0
1378583 0
1378789 0
1378810 0
1378858 0
1379107 113
1379146 0
1379440 15
1379476 12
1379572 5
1379712 0
1379766 0
1380057 0
1380069 31
1380114 75
1380228 132
1380298 0
1380324 42
1380351 0
1380377 0
1380501 186
1380513 26
1380516 3
1380718 0
1380830 0
1380852 0
1380894 0
1381259 0
1381278 0
1381320 0
1381323 612
1381507 19
1381542 0
1381830 27
1382022 0
1382048 36
1382064 0
1382234 0
1382316 0
1382335 0
1382364 5
1382556 16
1382604 0
1382619 39
1382638 0
1382661 60
1382718 38
1383120 0
1383252 0
1383376 0
1383426 0
1383585 0
1383621 0
1383660 18
1383717 0
1383852 0
1384004 0
1384116 12
1384305 0
1384410 25
1384482 0
1384508 0
1384614 0
1384728 0
1384947 0
1384949 4
1385396 0
1385668 35
1385763 0
1385961 0
1386040 0
1386059 0
1386101 26
1386127 0
1386154 29
1386255 0
1386394 0
1386400 0
1386601 0
1386709 0
1386868 40
1386979 12
1387112 0
1387264 0
1387507 62
1387723 0
1387873 0
1388058 0
1388273 2
1388291 0
1388297 0
1388463 136
1388593 0
1388624 0
1388644 0
1388667 0
1388674 0
1388716 0
1388749 0
1388758 0
1388773 0
1388804 0
1388837 0
1388969 0
1388975 0
1389011 0
1389086 0
1389115 0
1389272 0
1389368 14
1389470 0
1389524 0
1389587 0
1389762 0
1389894 16
1389957 0
1389993 0
1390062 0
1390123 0
1390446 26
1390541 0
1390750 0
1390888 0
1390982 0
1391054 0
1391074 0
1391168 0
1391276 0
1391291 0
1391366 0
1391430 106
1391646 0
1391717 49
1391744 0
1391801 0
1391816 0
1391828 2
1392057 0
1392287 0
1392353 8
1392382 0
1392416 109
1392427 0
1392445 3
1392469 0
1392488 0
1392563 0
1392770 0
1392878 0
1392911 0
1392965 36
1393040 14
1393091 13
1393098 0
1393160 0
1393454 6
1393580 2
1393599 72
1393617 0
1393636 9
1393653 0
1393663 36
1393665 38
1393698 17
1393712 9
1393737 0
1393756 56
1393780 28
1393884 0
1393905 61
1393929 6
1394103 0
1394116 135
1394441 44
1394465 0
1394531 0
1394620 0
1394726 0
1394785 0
1394796 0
1394857 0
1394899 0
1394989 0
1395007 0
1395019 0
1395031 0
1395107 0
1395160 2
1395164 32
1395214 0
1395245 0
1395257 21
1395275 23
1395279 0
1395337 0
1395655 6
1395708 0
1395895 19
1395901 28
1395921 0
1396000 14
1396055 3
1396190 0
1396222 0
1396306 30
1396331 0
1396371 0
1396426 0
1396468 16
1396546 22
1396648 0
1396713 4
1396747 1
1396755 0
1396846 0
1396921 0
1396957 0
1397272 0
1397351 0
1397489 11
1397498 15
1397570 0
1397622 6
1397657 0
1397666 0
1397678 0
1397684 23
1397807 70
1397813 8
1397957 0
1398038 0
1398068 0
1398119 0
1398146 0
1398155 237
1398203 0
1398248 7
1398284 45
1398380 0
1398383 0
1398429 0
1398467 0
1398590 0
1398683 0
1398779 56
1398843 0
1399085 0
1399151 0
1399427 2
1399475 0
1399523 0
1399684 1
1399687 26
1399726 12
1399737 0
1399786 0
1399822 23
1399879 0
1399928 0
1399951 20
1400083 0
1400134 12
1400179 0
1400188 0
1400686 23
1400854 0
1400903 0
1401022 0
1401079 0
1401163 0
1401166 0
1401197 0
1401238 28
1401322 0
1401370 41
1401403 0
1401436 0
1401448 0
1401466 0
1401483 0
1401486 0
1401741 0
1401785 16
1401792 0
1401837 0
1401854 0
1401933 0
1402132 0
1402186 0
1402217 0
1402279 0
1402290 50
1402311 9
1402314 21
1402338 0
1402381 11
1402383 0
1402419 0
1402474 0
1402569 32
1402745 50
1402765 51
1402916 13
1402943 12
1402951 8
1402966 8
1402981 84
1403062 16
1403168 0
1403239 81
1403297 10
1403366 60
1403383 0
1403468 0
1403834 0
1403847 0
1403922 25
1404001 0
1404070 0
1404081 61
1404202 11
1404298 7
1404304 7
1404355 81
1404359 203
1404459 0
1404892 0
1405426 0
1405591 0
1405639 117
1405690 0
1405894 55
1406064 0
1406071 12
1406196 0
1406229 2
1406597 68
1406663 0
1406685 7
1406700 48
1406736 71
1406798 7
1407034 19
1407052 0
1407148 0
1407646 0
1407743 0
1407906 0
1407986 0
1408074 0
1408117 0
1408273 0
1408291 20
1408308 0
1408414 0
1408435 0
1408789 44
1408819 0
1408825 0
1408954 0
1409042 7
1409068 56
1409119 0
1409209 102
1409234 0
1409241 0
1409265 127
1409337 175
1409364 22
1409463 3
1409689 18
1409733 14
1409835 46
1409883 2
1410112 21
1410135 42
1410153 0
1410168 0
1410234 46
1410361 14
1410576 24
1410606 4
1410762 39
1410816 13
1410840 14
1410916 0
1410988 0
1411000 8
1411014 93
1411071 0
1411117 5
1411143 45
1411155 0
1411173 193
1411187 30
1411364 0
1411492 17
1411634 0
1411742 2
1411761 0
1411823 0
1412051 5
1412241 0
1412373 33
1412465 11
1412528 0
1412688 0
1412810 45
1412817 0
1412841 0
1412941 76
1412954 189
1413038 0
1413048 0
1413060 0
1413268 0
1413616 0
1413649 0
1413661 0
1413775 17
1413856 0
1414006 0
1414021 0
1414132 0
1414249 0
1414270 18
1414288 0
1414300 0
1414354 1
1414459 0
1414654 0
1414898 22
1414925 0
1414957 0
1415035 0
1415483 9
1415519 27
1415795 23
1415892 3
1415950 0
1416001 0
1416019 10
1416304 0
1416457 64
1416511 26
1416520 17
1416523 1
1416592 0
1416746 140
1417027 9
1417132 2
1417209 0
1417211 0
1417222 0
1417236 74
1417247 46
1417271 0
1417278 120
1417282 138
1417446 69
1417565 0
1417630 101
1417763 152
1417850 0
1417881 0
1417897 0
1417964 20
1417982 36
1418055 0
1418470 0
1418482 85
1418563 217
1418578 61
1418623 0
1418776 57
1418779 225
1418818 54
1418845 0
1418932 11
1419037 147
1419085 10
1419115 0
1419133 29
1419163 63
1419259 235
1419366 34
1419405 236
1419517 125
1419519 263
1419547 3
1419554 0
1419721 0
1419748 51
1419908 0
1419917 0
1419925 0
1420031 0
1420077 0
1420093 0
1420100 0
1420140 0
1420172 0
1420182 0
1420184 0
1420205 0
1420253 0
1420272 0
1420310 7
1420349 0
1420435 44
1420452 0
1420464 25
1420494 0
1420564 0
1420771 51
1420786 0
1420822 33
1421393 0
1421609 0
1421797 0
1421809 1
1421913 3
1422218 42
1422228 172
1422261 0
1422285 0
1422306 0
1422327 0
1422369 0
1422420 68
1422480 0
1422531 0
1422561 19
1422668 0
1423035 0
1423299 0
1423353 0
1423482 0
1423506 0
1423756 0
1423962 5
1424013 0
1424439 83
1424469 11
1424667 0
1424832 0
1424877 1
1425078 0
1425395 0
1425403 0
1425521 0
1425596 3
1425644 0
1425767 0
1425833 0
1425920 7
1426181 14
1426517 0
1426535 3
1427174 0
1427440 102
1427442 299
1427507 32
1427680 0
1427732 0
1427988 0
1428037 0
1428160 2
1428182 0
1428221 0
1428245 18
1428613 54
1429219 0
1429345 0
1429370 0
1429586 41
1429729 219
1430030 7
1430133 95
1430288 55
1430313 0
1430324 0
1430334 2
1430341 14
1430345 127
1430347 8
1430407 39
1430437 77
1430513 108
1430729 0
1431056 0
1431124 78
1431155 30
1431187 0
1431270 0
1431366 0
1431372 80
1431375 0
1431451 15
1431543 0
1431546 11
1431648 86
1431702 11
1431714 178
1431759 0
1431777 0
1431885 0
1431900 0
1432010 15
1432027 0
1432029 0
1432137 0
1432216 43
1432237 48
1432614 11
1432628 86
1432708 52
1432723 17
1432876 77
1432927 0
1432954 0
1433009 0
1433095 51
1433121 0
1433143 0
1433151 0
1433161 0
1433216 0
1433236 0
1433358 0
1433364 41
1433412 0
1433427 0
1433677 0
1433880 100
1433931 37
1434006 11
1434060 0
1434095 93
1434120 0
1434150 0
1434161 0
1434164 0
1434531 34
1434549 0
1434669 12
1434761 8
1434885 0
1434968 0
1435109 7
1435142 0
1435241 88
1435292 0
1435664 16
1435754 36
1435871 0
1435944 0
1435953 0
1435986 0
1435990 0
1436000 0
1436028 0
1436057 0
1436098 0
1436111 0
1436124 0
1436140 0
1436176 0
1436225 0
1436233 23
1436280 5
1436379 0
1436425 0
1436431 0
1436443 29
1436503 22
1436509 26
1436584 0
1436701 23
1436713 28
1436768 67
1436806 24
1436942 0
1437059 0
1437101 0
1437281 0
1437292 0
1437332 0
1437374 0
1437569 0
1437707 2
1437822 37
1437825 0
1437846 6
1437982 0
1438059 0
1438109 4
1438126 0
1438332 0
1438399 0
1438449 0
1438465 0
1438525 0
1438863 0
1438878 0
1438887 0
1438947 0
1439037 0
1439433 0
1439448 0
1439487 0
1439632 0
1439689 0
1439929 19
1440018 0
1440057 0
1440206 0
1440374 0
1440561 0
1440618 0
1440875 22
1440928 0
1441082 0
1441166 59
1441239 0
1441439 64
1441460 163
1441573 0
1441717 0
1441760 0
1441772 3
1441965 49
1442016 2
1442027 26
1442118 160
1442151 0
1442477 18
1442481 225
1442484 0
1442557 0
1442703 25
1442760 0
1442836 0
1442884 0
1442905 54
1442914 0
1442923 6
1443004 84
1443235 6
1443259 0
1443394 23
1443442 12
1443589 7
1443601 11
1443631 0
1443652 0
1443673 0
1443689 0
1443695 0
1443697 0
1443745 32
1443750 6
1443798 0
1443824 0
1443845 26
1443869 0
1443889 17
1443920 0
1443922 13
1443958 0
1443967 171
1443976 140
1444057 99
1444278 0
1444312 7
1444495 0
1444642 0
1444654 0
1444705 66
1444737 57
1444845 17
1444855 0
1444890 0
1445202 0
1445205 7
1445217 17
1445262 0
1445559 31
1445578 0
1445719 0
1445796 11
1445978 0
1446035 0
1446047 0
1446098 0
1446140 0
1446386 0
1446575 0
1446854 0
1447067 0
1447269 0
1447407 51
1447701 40
1447788 0
1447791 0
1447830 0
1447872 0
1447908 0
1447998 0
1448127 29
1448154 23
1448266 0
1448277 29
1448383 0
1448393 0
1448404 0
1448422 9
1448429 103
1448593 0
1448599 52
1448641 0
1448926 66
1449039 0
1449123 58
1449375 1
1449387 0
1449444 0
1449558 0
1449640 0
1449688 0
1449701 0
1449834 10
1449901 36
1449916 0
1450030 0
1450093 18
1450202 0
1450204 0
1450221 0
1450397 0
1450433 0
1450733 0
1450778 78
1450808 0
1450820 3
1450928 13
1450958 0
1450964 13
1450977 0
1450982 0
1451026 0
1451084 0
1451105 14
1451473 64
1451506 20
1451638 0
1451653 29
1451802 0
1451809 92
1451849 37
1452006 0
1452093 0
1452148 0
1452177 38
1452242 0
1452256 0
1452263 28
1452575 0
1452620 18
1452665 0
1452860 0
1452881 0
1452914 0
1453016 0
1453043 0
1453055 0
1453136 0
1453285 0
1453439 17
1453454 0
1453477 100
1453514 68
1453583 0
1453637 0
1453754 29
1453775 48
1453871 0
1453913 58
1453961 64
1454240 0
1454309 0
1454414 0
1454423 0
1454522 0
1454582 27
1454828 0
1454872 0
1454958 0
1455005 0
1455113 0
1455225 37
1455234 0
1455527 0
1455838 0
1455911 0
1456010 0
1456019 15
1456073 0
1456244 0
1456270 69
1456298 0
1456697 0
1456839 0
1457077 0
1457275 22
1457316 0
1457323 101
1457539 5
1457771 0
1457996 0
1458137 47
1458337 30
1458427 0
1458549 0
1458657 0
1458760 0
1458823 0
1459003 0
1459204 0
1459240 0
1459252 0
1459271 0
1459666 5
1459734 89
1459757 0
1459784 0
1459796 0
1459835 16
1459841 0
1459978 0
1460087 30
1460153 24
1460245 6
1460290 0
1460383 6
1460390 41
1460590 0
1460605 0
1460728 0
1460894 14
1461080 0
1461174 120
1461446 0
1461490 0
1461508 0
1461517 0
1461529 0
1461629 0
1461670 0
1461691 0
1461700 0
1461998 0
1462169 0
1462288 0
1462445 0
1462529 0
1462553 0
1462643 0
1463051 0
1463120 0
1463159 0
1463201 0
1463345 0
1463494 0
1463500 0
1463582 0
1463621 0
1463804 0
1464227 0
1464388 0
1464503 0
1464674 0
1464692 0
1464698 0
1464758 0
1464790 0
1464848 0
1464860 0
1464920 0
1464961 0
1465148 0
1465175 0
1465211 0
1465218 0
1465286 0
1465319 0
1465394 0
1465406 0
1465529 0
1465559 0
1465601 0
1465613 0
1465934 0
1465955 0
1465964 0
1466243 0
1466470 0
1466483 0
1466969 0
1466972 0
1467008 0
1467047 0
1467251 0
1467374 0
1467488 0
1467568 0
1467587 0
1467637 0
1467755 0
1467781 0
1467824 0
1468078 0
1468145 0
1468198 0
1468231 0
1468249 0
1468445 0
1468640 0
1468843 0
1468999 0
1469005 0
1469015 0
1469063 0
1469078 0
1469090 3
1469093 0
1469144 0
1469150 0
1469159 0
1469165 1
1469172 0
1469233 0
1469237 41
1469334 0
1469343 3
1469791 0
1470084 0
1470148 26
1470202 9
1470212 11
1470312 6
1470345 0
1470378 16
1470391 0
1470406 0
1470441 0
1470457 0
1470700 16
1470718 0
1470763 0
1470796 8
1471135 0
1471222 2
1471402 2
1471424 0
1471515 0
1471815 49
1471836 0
1472029 0
1472241 0
1472278 0
1472463 0
1472728 0
1473160 40
1473236 30
1473506 0
1473632 0
1473795 32
1473891 0
1473897 0
1473932 0
1473969 0
1474197 0
1474242 0
1474277 0
1474347 9
1474516 220
1474558 127
1474761 0
1474804 0
1474987 4
1475002 0
1475368 10
1475399 0
1475522 0
1475828 0
1475909 0
1476286 0
1476294 0
1476377 4
1476999 0
1477159 34
1477354 18
1477858 0
1477951 0
1478106 0
1478306 0
1478866 0
1478987 14
1479114 0
1479236 0
1479265 0
1479313 0
1479464 3
1479467 0
1479527 18
1479551 0
1479977 0
1479980 0
1480025 0
1480046 0
1480136 0
1480184 16
1480286 106
1480495 14
1480527 0
1480633 0
1480648 0
1480689 0
1480716 5
1480724 304
1481076 18
1481265 0
1481457 0
1481560 3
1481629 0
1481660 0
1481668 0
1481676 0
1481681 0
1481685 15
1481782 0
1481815 0
1481896 5
1481955 36
1481994 100
1482195 115
1482467 0
1482539 0
1482656 19
1482668 16
1482767 0
1482881 0
1482971 0
1483043 0
1483067 0
1483109 0
1483112 19
1483205 0
1483296 19
1483445 0
1483448 11
1483457 44
1483472 0
1483505 28
1483709 0
1483754 35
1483964 99
1483970 20
1483988 4
1484180 0
1484282 0
1484483 5
1484507 0
1484534 31
1484762 68
1485147 13
1485178 101
1485318 29
1485333 0
1485534 24
1485909 1
1485992 3
1486122 25
1486158 0
1486209 199
1486211 122
1486263 116
1486308 6
1486476 210
1486500 4
1486596 82
1486914 0
1486953 0
1486983 35
1486998 25
1487095 81
1487429 129
1487445 8
1487449 0
1487457 52
1487486 34
1487508 138
1487585 0
1487662 44
1487686 0
1487802 65
1487896 0
1487945 143
1488187 4
1488328 49
1488448 0
1488601 0
1488718 10
1488721 0
1488727 0
1488751 0
1488764 24
1488840 127
1489008 0
1489035 56
1489047 0
1489077 32
1489194 152
1489242 89
1489269 52
1489398 10
1489593 0
1489682 0
1489764 262
1489929 1
1489995 0
1490025 0
1490084 0
1490226 0
1490518 39
1490704 0
1490743 0
1490821 0
1490902 24
1490977 0
1491002 0
1491607 0
1491766 0
1491782 0
1491911 0
1492084 0
1492355 0
1492452 0
1492549 0
1492579 0
1492653 0
1492660 0
1492831 0
1492921 0
1493023 0
1493088 0
1493100 0
1493113 0
1493124 0
1493179 0
1493274 2
1493323 5
1493386 0
1493401 17
1493416 0
1493656 1
1493869 0
1493916 0
1494078 0
1494139 0
1494376 95
1494394 15
1494425 0
1494547 0
1494625 1
1494709 0
1494916 0
1495042 0
1495162 0
1495174 0
1495185 0
1495245 0
1495437 128
1495704 53
1495722 0
1495728 6
1495825 0
1496051 58
1496169 0
1496312 0
1496318 7
1496396 63
1496417 71
1496762 9
1497043 25
1497166 226
1497330 1
1497401 178
1497592 27
1497632 0
1497727 0
1497736 17
1497760 0
1497805 0
1497886 65
1497984 7
1498027 76
1498057 0
1498100 11
1498149 0
1498188 0
1498267 0
1498277 0
1498310 0
1498424 0
1498508 0
1498595 0
1498661 0
1498685 0
1498738 0
1498816 0
1498914 0
1498939 0
1499146 0
1499158 0
1499204 94
1499248 0
1499330 0
1499333 0
1499348 0
1499416 0
1499612 0
1499626 0
1499669 0
1499822 0
1499870 0
1499927 0
1500002 0
1500071 0
1500221 0
1500233 0
1500365 0
1500686 0
1500725 0
1500815 0
1500860 0
1500902 0
1500920 0
1500962 0
1501094 0
1501211 0
1501253 0
1501274 0
1501331 10
1501387 0
1501515 0
1501608 0
1501636 0
1501657 0
1501690 0
1501816 0
1502356 0
1502407 0
1502422 0
1502574 0
1502616 1
1502716 0
1502808 2
1502820 0
1502845 0
1502955 14
1503021 0
1503603 41
1503781 81
1503816 108
1503825 39
1504020 14
1504092 0
1504188 9
1504239 97
1504503 65
1504557 0
1504596 31
1504768 0
1504778 10
1504825 17
1504851 64
1504880 1
1504913 76
1504951 0
1505118 397
1505198 5
1505489 396
1505813 22
1505933 184
1505954 6
1506095 38
1506197 3743
1506400 13
1506433 24
1506562 65
1506568 111
1506587 0
1506670 840
1506707 144
1506734 0
1506817 100
1506930 43
1507064 16
1507090 11
1507153 31
1507504 0
1507585 67
1507653 0
1507804 0
1507888 0
1507910 30
1507924 0
1507928 0
1507939 52
1507947 5
1508126 0
1508317 103
1508320 3
1508347 0
1508353 0
1508506 0
1508578 0
1508999 0
1509132 0
1509186 7
1509190 60
1509363 0
1509414 0
1509420 0
1509719 0
1509743 29
1509803 0
1509849 0
1509897 106
1509911 0
1510064 19
1510151 0
1510169 0
1510250 0
1510284 0
1510383 0
1510602 19
1510620 0
1510653 0
1510710 65
1510728 0
1510770 0
1510791 0
1510887 0
1510967 5
1510986 0
1510995 0
1511172 2
1511310 0
1511363 0
1511402 0
1511432 0
1511434 5
1511459 0
1511531 18
1511549 38
1511646 0
1511668 0
1511819 4
1511971 0
1511978 11
1512050 0
1512094 0
1512195 0
1512198 0
1512210 39
1512221 15
1512267 8
1512297 0
1512406 19
1512769 0
1512832 0
1512862 0
1512919 3
1512928 35
1512955 0
1513099 0
1513133 0
1513154 0
1513179 0
1513195 0
1513440 46
1513551 0
1513596 0
1513860 0
1513869 0
1514007 0
1514149 10
1514200 9
1514263 1
1514311 0
1514428 0
1514581 40
1514764 0
1515141 0
1515181 10
1515223 25
1515280 43
1515286 0
1515292 10
1515334 0
1515432 0
1515488 36
1515600 19
1515619 0
1516078 11
1516339 7
1516684 0
1516705 0
1516774 56
1516789 0
1517058 46
1517094 0
1517142 0
1517145 15
1517193 0
1517391 0
1517421 0
1517478 48
1517541 3
1517625 7
1517661 0
1517781 3
1517824 0
1517826 0
1517834 0
1517836 0
1517883 0
1517950 39
1518088 49
1518349 0
1518388 34
1518490 1
1518535 4
1518610 0
1518709 0
1518796 5
1519145 0
1519363 0
1519381 0
1519468 4
1519471 0
1519611 0
1519649 0
1519668 0
1519713 0
1519760 0
1519882 0
1519920 28
1519956 0
1519965 0
1520018 0
1520044 0
1520160 0
1520247 0
1520271 4
1520316 0
1520351 0
1520436 0
1520501 44
1520580 0
1520679 1
1520718 0
1520779 0
1520969 0
1520998 3
1521001 0
1521074 0
1521088 0
1521109 0
1521230 0
1521383 31
1521389 89
1521413 0
1521462 0
1521994 25
1522133 94
1522383 0
1522470 0
1522486 0
1522500 0
1522515 0
1522552 0
1522587 10
1522722 13
1522725 0
1522921 0
1522923 0
1522956 52
1523055 195
1523068 11
1523178 20
1523313 0
1523356 0
1523468 10
1523588 76
1523648 0
1523738 15
1523936 0
1524035 0
1524185 30
1524637 0
1524870 0
1524876 0
1524952 0
1525240 0
1525481 85
1525567 10
1525635 7
1525733 0
1525850 14
1525889 0
1525944 0
1526114 1
1526195 0
1526227 0
1526254 0
1526294 6
1526373 52
1526379 0
1526383 125
1526400 0
1526425 0
1526428 0
1526542 0
1526885 0
1526997 0
1527057 0
1527229 0
1527301 80
1527433 0
1527505 0
1527546 0
1527622 511
1527657 0
1527775 0
1527955 21
1528027 0
1528193 0
1528228 32
1528318 19
1528514 0
1528528 0
1528642 13
1528762 0
1528880 0
1529005 3
1529158 0
1529222 0
1529333 0
1529672 0
1529718 0
1529910 0
1530009 0
1530044 0
1530067 0
1530087 0
1530108 95
1530355 0
1530753 0
1530807 0
1530942 0
1530982 0
1531049 0
1531060 0
1531071 0
1531251 2
1531453 108
1531509 0
1531647 0
1531718 0
1531877 0
1531967 0
1531976 0
1532203 30
1532210 1
1532213 0
1532327 0
1532347 0
1532384 0
1532477 14
1532549 0
1532819 0
1532881 0
1532900 0
1533002 0
1533016 0
1533072 0
1533231 0
1533321 112
1533448 7
1533564 125
1533567 15
1533594 0
1533681 183
1533831 67
1533840 0
1533903 52
1534170 6
1534173 58
1534191 13
1534254 24755
1534294 0
1534309 42
1534357 0
1534371 0
1534375 18
1534381 35
1534438 0
1534633 83
1534885 62
1534939 9
1535005 26
1535236 0
1535326 0
1535479 0
1535515 0
1535572 0
1535587 0
1535608 0
1535669 0
1535683 0
1535689 0
1535779 2
1535851 0
1535914 10
1536201 12
1536227 23
1536284 0
1536314 0
1536392 2
1536401 0
1536474 16
1536565 123
1536772 5
1536822 6
1536850 0
1536906 23
1536962 0
1536992 0
1536999 0
1537025 0
1537162 0
1537243 0
1537258 3
1537265 0
1537276 0
1537322 0
1537378 0
1537430 0
1537457 0
1537589 0
1537611 0
1537719 0
1537725 0
1537744 0
1537765 0
1537888 0
1537936 0
1538257 0
1538454 0
1538550 0
1538814 0
1538868 0
1538917 0
1538966 0
1538990 0
1539127 0
1539206 0
1539224 0
1539248 0
1539361 0
1539416 0
1539482 0
1539521 0
1539542 0
1539649 0
1539733 0
1539746 0
1539760 0
1539946 0
1540067 0
1540083 0
1540099 0
1540414 0
1540612 0
1540758 0
1540828 0
1540896 0
1540911 0
1540920 0
1541027 0
1541231 0
1541331 0
1541379 0
1541388 0
1541436 0
1541537 0
1541552 0
1541612 0
1541655 0
1541753 0
1541780 0
1541812 0
1541905 0
1541917 0
1541981 0
1542090 0
1542219 0
1542247 0
1542307 0
1542329 0
1542333 0
1542368 0
1542384 0
1542437 0
1542453 0
1542515 0
1542603 0
1542637 16
1542742 0
1542790 0
1542856 2535
1543084 3169
1543220 0
1543250 0
1543292 0
1543338 0
1543505 92
1543562 0
1543747 14
1543843 0
1543855 0
1543903 7
1544011 0
1544027 0
1544452 0
1544677 0
1544854 3
1544985 0
1545108 0
1545164 0
1545173 0
1545198 0
1545253 0
1545289 0
1545388 0
1545421 0
1545581 0
1545585 0
1545848 0
1545970 0
1546023 0
1546185 36
1546348 192
1546578 0
1546627 11
1546636 20
1546732 0
1546765 0
1546780 19
1546825 0
1546912 9
1546972 0
1546996 0
1547005 0
1547083 0
1547215 0
1547240 0
1547248 43
1547365 0
1547425 56
1547434 0
1547470 27
1547488 24
1547575 43
1547608 0
1547734 0
1547947 14
1548007 4
1548031 30
1548037 49
1548040 28
1548211 78
1548217 15
1548298 0
1548475 0
1548544 27
1548622 0
1548694 0
1548799 0
1548838 0
1549021 0
1549039 0
1549087 0
1549129 0
1549198 0
1549435 15
1549447 0
1550194 0
1550212 3
1550295 7
1550563 6
1550683 45
1550833 45
1551012 0
1551075 1
1551142 52
1551144 0
1551331 0
1551341 0
1551351 36
1551423 0
1551538 12
1551604 0
1551610 0
1551774 0
1551821 0
1551849 28
1552021 0
1552139 0
1552143 0
1552448 3
1552473 0
1553133 23
1553259 18
1553322 0
1553364 0
1553424 0
1553511 48
1553550 0
1553578 0
1554213 0
1554432 0
1554658 3
1554666 0
1554730 0
1554733 0
1554763 0
1554910 9
1555140 9
1555333 0
1555385 0
1555522 22
1555528 37
1555549 28
1555564 50
1555621 10
1555742 0
1555756 39
1555837 86
1555870 0
1555945 0
1556035 0
1556050 0
1556056 0
1556059 123
1556172 0
1556254 13
1556368 0
1556401 0
1556431 0
1556610 0
1556868 0
1557124 0
1557300 64
1557327 25
1557462 0
1557549 0
1558049 0
1558085 0
1558112 0
1558226 0
1558712 0
1558919 43
1559051 9
1559111 5
1559132 0
1559239 15
1559275 0
1559290 0
1559428 0
1559605 0
1559787 0
1559795 0
1559816 12
1560030 67
1560129 0
1560249 0
1560280 0
1560675 30
1560787 0
1560834 58
1561153 0
1561186 26
1561226 49
1561369 24
1561578 18
1561802 69
1561805 0
1561809 0
1561880 0
1561912 0
1561925 0
1562042 0
1562174 0
1562315 0
1562396 0
1562570 0
1562640 0
1562677 0
1562719 0
1562985 0
1563037 0
1563201 0
1563262 0
1563301 0
1563385 0
1563413 0
1563448 0
1563546 0
1563618 0
1563630 0
1563681 0
1563747 0
1563873 0
1563889 0
1563893 0
1563907 0
1564148 0
1564181 0
1564226 0
1564370 0
1564391 0
1564432 0
1564436 0
1564447 0
1564784 0
1564790 0
1564980 0
1565075 0
1565097 0
1565255 0
1565336 0
1565517 0
1565551 0
1565665 0
1565688 0
1565811 0
1565926 0
1566096 0
1566165 0
1566337 0
1566386 25
1566404 4
1566470 54
1566604 37
1566977 11419
1567076 0
1567155 3
1567248 0
1567304 0
1567673 0
1567691 22
1567694 0
1567835 0
1567871 51
1568063 0
1568150 0
1568449 0
1568495 0
1568498 75
1568717 0
1568921 0
1569016 0
1569089 0
1569136 0
1569161 30
1569180 0
1569200 0
1569236 140
1569249 0
1569284 62
1569288 0
1569408 37
1569482 0
1569489 54
1569491 150
1569497 0
1569509 22
1569591 0
1569643 0
1569713 0
1569745 66
1569791 0
1569821 15
1570004 0
1570037 0
1570109 6
1570166 17
1570181 55
1570193 4
1570430 0
1570434 0
1570514 0
1570533 0
1570543 0
1570604 332
1570607 73
1570727 21
1570847 0
1570924 0
1571050 0
1571059 0
1571197 16
1571240 5
1571251 93
1571305 0
1571463 86
1571517 0
1571577 0
1571607 0
1571787 35
1571973 0
1572006 0
1572078 13
1572202 0
1572383 0
1572443 3
1572494 0
1572524 52
1572540 0
1572701 44
1572920 0
1572964 0
1573004 0
1573136 0
1573268 0
1573355 0
1573415 0
1573445 0
1573544 1
1573563 0
1573625 87
1573811 37
1573844 9
1574060 54
1574189 0
1574207 80
1574315 50
1574537 3
1574756 0
1574965 0
1575113 307
1575126 45
1575159 0
1575162 0
1575166 0
1575173 1
1575175 0
1575195 24
1575312 0
1575320 13
1575525 0
1575533 0
1575572 0
1575629 0
1575701 0
1575766 0
1575803 0
1575812 0
1576042 0
1576187 0
1576217 0
1576235 0
1576298 0
1576382 0
1576409 0
1576421 0
1576448 0
1576454 0
1576525 0
1576553 0
1576562 0
1576598 0
1576659 0
1576753 795
1576757 15
1576815 0
1576927 0
1577029 0
1577203 0
1577233 0
1577236 0
1577267 0
1577362 160
1577549 47
1577605 25
1577739 0
1577867 74
1577885 79
1577915 252
1577963 30
1578134 63
1578197 2
1578224 98
1578281 2
1578311 0
1578424 0
1578484 0
1578577 0
1578612 21
1578656 52
1578659 37
1578702 0
1578734 171
1578832 0
1578853 23
1578892 11
1579264 0
1579300 2
1579643 0
1579660 7
1579772 0
1579853 0
1580075 0
1580143 0
1580365 0
1580380 0
1580582 0
1580606 63
1580733 0
1580768 0
1580812 0
1580921 0
1580992 0
1581059 0
1581134 0
1581146 0
1581152 48
1581285 0
1581531 0
1581558 0
1581576 5
1581609 0
1581645 10
1581741 2
1581783 0
1581825 24
1581909 61
1581924 0
1582032 0
1582130 0
1582160 44
1582163 60
1582367 23
1582477 0
1582664 0
1582673 0
1582742 31
1582814 37
1583200 0
1583210 0
1583260 0
1583309 0
1583431 0
1583488 10
1583656 390
1583752 3
1583779 0
1583875 25
1583965 40
1583995 6
1584061 0
1584172 0
1584360 0
1584901 0
1584983 0
1585069 0
1585103 0
1585321 0
1585651 104
1586001 102
1586064 35
1586233 0
1586337 8
1586373 43
1586388 6
1586667 49
1586729 0
1586783 44
1586826 19
1586977 0
1587328 19
1587493 99
1587661 0
1587727 0
1588046 0
1588309 0
1588550 0
1588660 0
1588694 0
1588706 0
1588712 10
1588769 12
1588946 9
1588964 10
1589037 0
1589240 28
1589294 18
1589369 121
1589435 52
1589573 18
1589654 0
1589732 0
1589744 24
1589825 31
1589900 84
1590014 0
1590050 0
1590101 0
1590152 0
1590254 0
1590299 0
1590440 0
1590537 0
1590560 3
1590566 2
1590860 0
1590870 0
1591012 25
1591057 48
1591082 0
1591296 0
1591318 0
1591326 0
1591331 0
1591334 0
1591357 3
1591401 0
1591406 0
1591416 0
1591422 0
1591425 0
1591669 1
1592116 47
1592185 0
1592266 1
1592425 18
1592469 8
1592581 26
1592608 0
1592777 8
1593087 3
1593252 0
1593276 0
1593315 3
1593327 67
1593447 46
1593454 21
1593495 0
1593510 0
1593520 0
1593549 0
1593678 11
1593697 0
1593719 0
1593742 0
1593772 29
1593846 27
1593848 0
1593918 0
1593979 108
1594118 0
1594155 71
1594269 0
1594323 1
1594365 0
1594404 0
1594416 12
1594525 1
1594537 0
1594586 0
1594632 0
1594678 0
1594713 44
1594775 7
1594778 7
1594817 0
1594865 0
1594896 0
1594928 9
1594946 0
1595243 17
1595554 25
1595674 0
1595758 17
1595906 0
1595914 35
1595944 0
1596002 0
1596025 0
1596037 0
1596094 0
1596192 0
1596294 0
1596315 18
1596318 0
1596465 0
1596501 0
1596517 0
1596644 0
1596747 0
1596801 23
1596822 25
1596979 0
1597108 0
1597294 0
1597516 11
1597805 0
1597815 0
1597878 0
1597887 34
1597983 0
1598004 0
1598178 104
1598188 6
1598238 46
1598241 56
1598391 231
1598395 0
1598441 0
1598465 0
1598556 1
1598847 0
1598877 17
1599066 0
1599189 0
1599318 14
1599372 0
1599636 35
1599842 0
1599872 0
1599935 0
1599959 0
1599965 0
1600001 8
1600017 0
1600031 13
1600053 0
1600070 0
1600078 0
1600334 7
1600364 1
1600571 0
1601065 0
1601439 0
1601460 0
1601481 59
1601490 0
1601509 0
1601550 12
1601634 0
1601648 0
1601757 20
1602192 0
1602372 1
1602401 0
1602564 0
1602582 0
1602642 0
1602759 0
1602992 0
1603046 0
1603139 0
1603262 0
1603358 0
1603427 0
1603436 0
1603475 0
1603529 0
1603547 0
1603598 0
1603664 0
1603859 0
1603960 0
1603980 70
1604171 0
1604227 81
1604245 0
1604383 44
1604494 94
1604512 19
1604524 0
1604743 0
1604806 11
1604953 21
1605017 0
1605104 17
1605122 10
1605260 8
1605350 2
1605371 29
1605401 10
1605620 0
1605680 44
1605760 3
1605952 4
1606085 0
1606187 0
1606228 0
1606236 56
1606354 0
1606378 0
1606462 39
1606591 7
1607059 47
1607083 58
1607104 4
1607191 47
1607328 4
1607356 96
1607371 23
1607773 50
1607776 307
1607887 231
1607935 34
1607938 54
1608010 0
1608208 33
1608295 45
1608346 81
1608520 52
1608598 29
1608658 0
1608697 35
1608751 53
1608784 0
1608838 0
1608934 0
1608946 2
1608953 28
1609056 96
1609083 0
1609110 22
1609151 0
1609475 18
1609506 10
1609539 0
1609593 38
1610180 1
1610645 84
1610657 58
1610745 0
1610767 0
1610810 2
1610950 287
1610954 206
1610999 5
1611239 107
1611387 86
1611390 6
1611452 0
1611577 0
1611607 0
1611740 0
1611788 0
1611815 0
1611821 0
1611847 1
1611871 0
1612049 0
1612102 1
1612123 0
1612191 7
1612203 0
1612272 0
1612278 0
1612292 0
1612386 0
1612470 0
1612584 0
1612786 0
1613006 2
1613028 0
1613043 0
1613045 0
1613124 0
1613169 0
1613211 0
1613241 0
1613244 0
1613325 0
1613421 0
1613436 0
1613628 0
1613637 16
1613689 0
1613702 0
1613722 0
1613825 0
1614017 0
1614167 0
1614233 0
1614257 0
1614512 0
1614592 0
1614698 0
1614737 0
1614761 0
1614782 0
1614819 0
1614826 0
1614845 0
1614997 0
1615117 0
1615138 0
1615456 40
1615532 8
1615579 4
1615727 1
1615874 1
1615880 0
1615901 0
1616024 0
1616087 18
1616099 1
1616276 0
1616351 0
1616405 30
1616510 0
1616675 2
1616720 179
1616777 31
1616789 0
1617044 6
1617054 0
1617093 23
1617107 22
1617158 54
1617196 0
1617239 6
1617285 0
1617404 17
1617503 48
1617515 22
1617527 75
1617588 0
1617639 0
1617787 196
1617790 98
1617818 36
1617872 22
1618127 0
1618226 15
1618238 3
1618250 30
1618320 0
1618505 0
1618515 0
1618669 23
1618817 16
1618988 2
1619039 33
1619228 89
1619276 116
1619279 12
1619315 0
1619562 10
1619587 12
1619613 0
1619637 0
1619716 0
1619771 123
1620188 0
1620318 0
1620408 41
1620516 0
1620587 26
1620672 0
1620693 27
1620711 0
1620803 0
1621255 0
1621319 0
1621335 0
1621472 0
1621582 8
1621661 0
1621888 0
1621970 0
1622284 0
1622384 32
1622564 0
1622696 0
1622745 0
1623029 11
1623055 0
1623248 19
1623307 0
1623439 0
1623553 9
1623905 47
1623939 0
1623941 0
1623959 0
1624041 0
1624355 0
1624396 0
1624513 0
1624647 0
1624654 0
1624708 0
1624939 0
1625029 0
1625083 0
1625092 0
1625410 0
1625575 9
1625625 0
1625794 0
1625928 1
1626008 5
1626045 0
1626283 0
1626487 0
1626583 0
1626643 0
1626821 0
1627045 21
1627222 0
1627264 0
1627308 0
1627366 1
1627409 28
1627688 0
1627915 0
1627963 0
1628009 2
1628095 21
1628113 0
1628345 0
1628485 0
1628684 14
1628825 0
1629077 28
1629154 0
1629297 0
1629378 0
1629418 0
1629516 0
1629560 0
1629562 0
1629946 0
1629967 37
1630084 0
1630255 0
1630295 0
1630688 12
1631066 3
1631445 0
1631507 75
1631694 19
1631795 47
1631801 0
1631870 98
1632126 0
1632461 0
1632871 103
1632889 0
1632976 21
1632978 1
1633297 0
1633355 32
1633403 0
1633412 190
1633451 25
1633727 0
1633793 3
1633943 4
1634099 9
1634192 0
1634411 0
1634495 0
1634498 88
1634594 24
1634630 128
1634675 0
1634723 0
1634732 181
1634759 41
1634810 0
1634840 0
1634906 0
1634960 0
1635013 0
1635270 0
1635466 14
1635487 0
1635717 17
1635864 0
1636015 3
1636150 0
1636165 4
1636232 0
1636240 32
1636324 0
1636564 22
1636636 0
1636684 1
1636717 11
1637296 0
1637419 27
1637440 0
1637509 2
1637596 10
1637854 0
1637872 0
1638037 0
1638085 8
1638334 0
1638355 0
1638653 0
1638834 0
1638864 0
1639048 55
1639072 0
1639876 0
1640161 0
1640462 0
1640595 0
1640795 0
1640812 0
1640830 0
1640909 6
1641008 0
1641030 0
1641325 0
1641358 0
1641421 7
1641545 23
1641588 14
1641614 83
1641632 104
1641710 29
1641773 0
1641842 0
1641884 44
1641932 27
1642139 0
1642400 117
1642445 43
1642451 12
1642487 14
1642634 49
1642697 0
1642829 46
1642841 46
1642924 0
1642951 4
1643066 0
1643116 0
1643545 0
1643572 0
1643782 76
1643878 0
1643944 60
1643950 0
1644037 36
1644154 0
1644347 0
1644585 0
1644891 49
1644975 0
1645104 0
1645185 0
1645188 0
1645248 0
1645299 0
1645365 8
1645405 0
1645942 25
1645966 66
1645977 172
1645984 0
1646033 129
1646039 35
1646058 35
1646071 90
1646173 0
1646300 0
1646313 0
1646317 0
1646353 0
1646530 0
1646545 0
1646680 0
1646919 0
1646997 0
1647153 0
1647173 0
1647186 0
1647254 0
1647280 0
1647314 0
1647487 0
1647542 47
1648022 20
1648101 0
1648154 0
1648158 69
1648455 0
1648470 0
1648628 0
1648674 0
1648776 0
1649033 0
1649127 0
1649535 0
1649575 26
1649645 0
1649671 0
1649829 2
1649849 0
1649891 0
1649963 0
1650026 0
1650296 0
1650469 0
1650510 57
1650547 0
1651282 1
1651299 16
1651415 0
1651440 0
1651564 0
1651680 0
1651743 36
1651865 0
1652142 1
1652188 0
1652199 0
1652282 36
1652527 0
1652541 0
1652556 0
1652658 0
1652836 0
1652845 0
1652902 1
1652908 29
1653017 0
1653065 0
1653223 0
1653230 0
1653281 1
1653311 31
1653317 10
1653368 0
1653440 0
1653515 0
1653537 0
1653554 0
1653736 0
1653831 0
1653845 0
1654105 0
1654139 0
1654172 0
1654190 10
1654310 0
1654364 13
1654370 125
1654379 48
1654394 0
1654403 0
1654484 0
1654499 0
1654501 0
1654504 0
1654525 0
1654821 0
1654881 0
1654884 0
1654935 13
1655288 0
1655328 0
1655359 0
1655408 0
1655433 0
1655458 0
1655505 7
1655566 0
1655599 0
1655605 0
1655626 0
1655662 0
1655802 0
1655827 0
1655895 0
1655909 0
1655989 0
1655992 0
1656157 94
1656205 0
1656259 1
1656289 7
1656373 0
1656407 0
1656409 0
1656558 0
1656677 2
1656769 0
1657128 13
1657200 1
1657241 0
1657311 0
1657465 219
1657478 0
1657497 0
1657501 0
1657554 0
1657563 0
1657577 0
1657908 0
1658169 0
1658234 0
1658271 0
1658277 0
1658436 0
1658460 0
1658520 0
1658602 0
1658691 0
1658760 0
1658802 0
1658826 0
1658952 0
1658997 0
1659207 0
1659315 0
1659363 0
1659382 0
1659459 0
1659471 0
1659546 0
1659618 79
1659660 29
1659845 27
1659892 0
1660239 15
1660377 0
1660534 0
1660614 21
1660656 0
1660838 34
1660939 0
1661078 104
1661126 0
1661181 0
1661306 52
1661451 0
1661558 0
1661608 0
1661819 0
1662032 0
1662057 0
1662076 0
1662221 0
1662233 3
1662239 0
1662293 0
1662458 55
1662537 0
1662707 0
1662732 0
1662810 7
1662861 0
1662864 77
1662945 79
1662964 32
1663240 0
1663524 67
1663566 0
1663629 26
1663662 0
1664028 10
1664206 0
1664233 106
1664327 0
1664402 0
1664543 0
1664795 0
1664816 6
1664840 68
1664918 36
1665110 0
1665122 0
1665194 371
1665263 11
1665266 107
1665296 0
1665434 0
1665491 35
1665662 0
1665713 0
1665867 0
1666173 0
1666320 0
1666344 0
1666431 0
1666542 0
1666599 0
1666614 0
1666634 0
1666735 0
1666821 0
1666863 0
1666997 0
1667210 10
1667258 7
1667353 0
1667393 0
1667513 0
1667780 35
1667889 0
1667955 0
1668163 3
1668225 40
1668673 0
1668803 0
1668815 9
1668867 5
1668942 8
1668956 7
1669025 0
1669093 0
1669216 35
1669252 0
1669288 0
1669294 0
1669375 32
1669438 0
1669480 0
1669483 0
1669507 36
1669839 0
1669866 0
1669908 0
1670012 0
1670043 0
1670076 0
1670172 23
1670214 10
1670609 0
1670615 0
1670888 3
1670924 56
1670967 40
1671008 0
1671032 0
1671045 0
1671047 0
1671055 0
1671134 0
1671169 0
1671173 0
1671400 0
1671409 0
1671430 0
1671445 0
1671490 0
1671550 0
1671556 5
1671575 26
1671768 0
1672125 21
1672176 16
1672926 27
1673320 10
1673401 0
1673499 0
1673502 71
1673595 0
1673610 0
1673613 13
1673669 0
1673695 0
1673808 0
1673861 14
1674032 0
1674115 0
1674142 6
1674243 15
1674255 15
1674264 147
1674303 0
1674495 0
1674690 0
1674780 0
1674849 19
1674855 28
1674897 8
1674975 0
1675050 28
1675149 12
1675209 163
1675428 4
1675455 40
1675508 0
1675636 0
1675658 14
1675707 36
1675742 0
1675919 11
1675925 34
1676294 4
1676318 0
1676339 0
1676392 30
1676465 13
1676523 0
1676986 0
1677049 0
1677063 0
1677372 21
1678052 0
1678196 1
1678202 0
1678226 20
1678237 5
1678241 0
1678284 1
1678286 0
1678322 0
1678377 0
1678472 33
1678648 49
1678668 44
1678819 19
1678846 8
1678854 9
1678869 8
1678884 99
1678965 18
1679071 0
1679142 81
1679200 14
1679269 59
1679286 0
1679371 0
1679737 0
1679750 0
1679825 37
1679904 0
1679934 0
1679938 0
1679950 14
1679974 0
1680014 35
1680029 0
1680109 44
1680124 0
1680131 0
1680134 0
1680213 0
1680225 0
1680261 0
1680325 21
1680626 31
1680657 0
1680668 8
1680707 0
1680725 26
1680884 15
1680903 38
1680909 0
1681019 0
1681067 51
1681397 25
1681400 33
1681805 0
1681838 0
1681958 0
1682057 0
1682130 0
1682210 0
1682459 44
1682783 72
1682860 16
1682909 0
1682914 20
1682935 83
1682939 0
1682943 0
1682964 0
1683044 18
1683126 0
1683139 0
1683223 0
1683403 63
1683623 0
1683642 0
1683649 0
1683677 0
1683749 5
1683946 0
1684072 6
1684085 0
1684098 0
1684123 0
1684142 0
1684187 0
1684205 78
1684236 0
1684239 22
1684253 0
1684267 0
1684282 0
1684304 0
1684337 0
1684347 0
1684385 16
1684408 0
1684473 0
1684506 0
1684538 0
1684570 32
1684597 0
1684940 19
1684978 0
1685059 0
1685109 44
1685116 20
1685167 8
1685231 54
1685238 3
1685273 130
1685404 0
1685486 0
1685503 0
1685539 0
1685546 85
1685972 90
1686188 3
1686215 22
1686526 42
1686667 13
1686726 0
1686961 0
1687051 0
1687104 0
1687155 0
1687167 0
1687182 4
1687203 17
1687281 0
1687353 0
1687452 45
1687481 6
1687518 6
1687597 0
1687603 0
1687683 0
1688059 0
1688061 0
1688699 0
1688735 0
1688861 0
1688915 0
1688930 0
1689059 0
1689176 0
1689179 1256
1689258 25
1689296 0
1689342 0
1689361 0
1689845 0
1689873 0
1689884 0
1689972 0
1689996 0
1690296 3
1690331 1
1690358 0
1690365 2
1690379 0
1690387 0
1690397 0
1690404 24
1690427 46
1690496 0
1690601 2
1690679 48
1690694 109
1690772 0
1690952 90
1691021 26
1691051 66
1691173 61
1691230 0
1691342 0
1691435 0
1691648 52
1691681 0
1691879 0
1691891 5
1691897 0
1692047 0
1692149 12
1692181 104
1692185 103
1692467 39
1692798 0
1692801 2
1692866 0
1692895 0
1692902 0
1692908 0
1692919 10
1692968 0
1693022 0
1693041 0
1693081 2
1693122 0
1693177 9
1693278 14
1693284 0
1693312 0
1693381 0
1693435 0
1693483 0
1693792 0
1693846 0
1693885 0
1693888 12
1693894 4
1693909 0
1694128 0
1694259 0
1694362 0
1694437 0
1694498 0
1694699 4
1694804 0
1694846 0
1695206 0
1695226 0
1695287 0
1695294 4
1695531 0
1695537 56
1695630 52
1695633 0
1695729 0
1695741 0
1695765 0
1695846 0
1695915 0
1696001 116
1696014 0
1696158 0
1696221 179
1696362 16
1696416 0
1696569 0
1696608 0
1696680 4
1696689 16
1696758 0
1697016 1
1697169 0
1697256 0
1697277 0
1697313 47
1697438 594
1697460 0
1697879 7
1698071 0
1698080 56
1698143 39
1698334 0
1698347 0
1698411 20
1698462 0
1698474 0
1698516 0
1698609 0
1698678 0
1698930 0
1699422 0
1699709 0
1699799 0
1699803 0
1699875 0
1700002 15
1700057 0
1700095 0
1700338 5
1700538 0
1700674 0
1700681 0
1700728 0
1700752 0
1700762 0
1700770 0
1700780 0
1700811 18
1700953 0
1701008 0
1701167 0
1701209 14
1701215 14
1701414 0
1701446 0
1701473 0
1701476 13
1701616 0
1701620 1
1701867 0
1701918 27
1701945 2
1702035 2
1702314 0
1702317 0
1702618 5
1703274 0
1703419 0
1703438 0
1703541 4
1703603 63
1703878 6
1704334 0
1704835 0
1704937 15
1705090 0
1705135 3
1705147 0
1705174 0
1705330 0
1705351 0
1705447 67
1705573 0
1705594 0
1705932 0
1705980 0
1706038 0
1706328 0
1706361 0
1706484 2
1706550 75
1706757 0
1706824 0
1706875 15
1706939 0
1707023 0
1707074 2
1707662 8
1707830 5
1707899 0
1707929 0
1708013 0
1708022 0
1708097 85
1708124 0
1708337 0
1708443 0
1708470 0
1708480 0
1708500 22
1708510 0
1708548 0
1708786 0
1708980 0
1708985 9
1709122 0
1709183 0
1709201 0
1709298 0
1709328 0
1709831 0
1709934 1
1709951 0
1710295 0
1710543 0
1710579 0
1710798 0
1711029 0
1711431 0
1711492 0
1711510 0
1711525 56
1711777 0
1711810 18
1712116 1
1712317 0
1712521 5
1712597 0
1712631 0
1712817 0
1712826 10
1712868 64
1713117 9
1713126 0
1713237 11
1713261 11
1713330 0
1713633 0
1713654 0
1713671 0
1713894 73
1713916 4
1714089 0
1714092 13
1714155 58
1714169 68
1714221 28
1714407 12
1714574 0
1714633 0
1714642 0
1714651 0
1714659 0
1714686 0
1714725 0
1714825 47
1714883 0
1714984 0
1715015 0
1715499 0
1715908 32
1716007 40
1716013 0
1716085 0
1716172 20
1716319 121
1716601 0
1716631 18
1716666 5
1716826 0
1716875 12
1716922 2
1716949 0
1716997 0
1717000 0
1717023 7
1717030 2
1717182 0
1717198 14
1717251 0
1717307 0
1717422 7
1717470 0
1717533 0
1717728 0
1717860 0
1718034 15
1718037 0
1718185 4
1718226 0
1718245 0
1718279 39
1718299 0
1718364 0
1718503 0
1718634 0
1718708 0
1718820 0
1718916 0
1718979 0
1719123 0
1719129 0
1719367 5
1719421 14
1719427 25
1719430 0
1719592 0
1719836 0
1720202 0
1720390 19
1720399 9
1720483 0
1720494 26
1720559 63
1720604 114
1720793 42
1720847 39
1720982 81
1721141 136
1721202 0
1721379 2
1721387 0
1721396 11
1721526 10
1721593 0
1721596 68
1721698 1
1721947 18
1722016 0
1722214 0
1722325 0
1722475 0
1722520 0
1722547 13
1722646 11
1722796 0
1722862 0
1722992 6
1723429 0
1723459 0
1723513 0
1723606 0
1723741 9
1723747 31
1723756 1
1723768 0
1723798 0
1724155 0
1724233 0
1724329 0
1724395 11
1724431 6
1724614 5
1724668 0
1724743 0
1724818 0
1725271 0
1725283 0
1725484 0
1726358 0
1726371 0
1726407 0
1726606 0
1726683 0
1726845 1
1727016 0
1727076 51
1727405 0
1727535 4
1727621 36
1727642 0
1727954 80
1727984 40
1728116 0
1728253 171
1728269 0
1728314 153
1728389 0
1728492 0
1728498 0
1728552 18
1728563 0
1728589 27
1728642 3
1728658 0
1728689 0
1728723 34
1728786 20
1728800 12
1728803 81
1729029 0
1729104 310
1729139 0
1729332 74
1729980 45
1730222 0
1730340 130
1730445 0
1730598 27
1730626 0
1730718 205
1730762 77
1730832 0
1731291 0
1731449 42
1731589 30
1731731 0
1731953 0
1731989 0
1732070 0
1732198 1
1732206 40
1732327 36
1732333 25
1732381 18
1732431 36
1732435 8
1732492 22
1732513 0
1732670 12
1732750 170
1732973 0
1733053 16
1733099 0
1733101 0
1733125 0
1733477 0
1733555 0
1733631 0
1733667 0
1733815 24
1734099 0
1734215 0
1734271 0
1734295 0
1734456 0
1734535 1
1734682 21
1734838 0
1735138 4
1735202 0
1735222 0
1735279 0
1735870 0
1735906 0
1735930 0
1735954 7
1735978 0
1736002 0
1736032 21
1736056 26
1736204 0
1736232 30
1736266 101
1736417 0
1736434 0
1736484 0
1736490 8
1736534 0
1736551 13
1736577 34
1736589 55
1736593 98
1736717 0
1736813 0
1736843 0
1736924 37
1736927 24
1736948 0
1737078 32
1737281 41
1737317 0
1737341 0
1737371 3
1737524 0
1737602 0
1737662 0
1737746 0
1737905 77
1738115 402
1738222 0
1738316 0
1738384 0
1738419 4
1738477 27
1738549 0
1738588 0
1738600 118
1738849 25
1739041 66
1739104 89
1739206 40
1739212 2
1739252 0
1739298 5
1739535 77
1739547 0
1739553 0
1739655 256
1739943 23
1740182 0
1740276 44
1740324 14
1740466 0
1740557 0
1740691 0
1740826 0
1741497 0
1741598 0
1741650 2
1741686 55
1741755 26
1741864 0
1742179 2
1742322 3
1742393 0
1742529 0
1742599 0
1742657 0
1742682 70
1742845 2
1742860 0
1742875 7
1742988 81
1743001 0
1743157 0
1743214 7
1743251 0
1743308 27
1743397 26
1743498 48
1743546 31
1743600 3
1743652 0
1743698 0
1743771 64
1743929 0
1743972 0
1744017 0
1744182 1
1744341 0
1744518 0
1744647 0
1744746 0
1744858 51
1744891 486
1744999 0
1745044 0
1745509 37
1745530 0
1745670 0
1745732 0
1745745 0
1745783 0
1745868 0
1745910 0
1745919 0
1745934 0
1746012 0
1746078 0
1747011 0
1747091 0
1747118 10
1747298 0
1747337 0
1747442 6
1747499 0
1747636 1
1747712 3
1747727 12
1747739 0
1747904 3
1747967 0
1747982 0
1748085 11
1748149 0
1748177 6
1748417 0
1748504 0
1748513 16
1748582 0
1748618 1
1748637 2
1748873 0
1748888 0
1748936 0
1749020 0
1749104 0
1749236 0
1749266 0
1749290 0
1749383 0
1749461 0
1749650 0
1749716 3
1749818 0
1749925 0
1750076 0
1750142 0
1750208 0
1750295 0
1750513 0
1750547 0
1750706 0
1750709 0
1750712 0
1750784 0
1750857 0
1750889 0
1751137 13
1751221 112
1751323 24
1751471 5
1751569 0
1751602 41
1751715 0
1751723 0
1751732 0
1751768 0
1751774 0
1752150 0
1752429 52
1752489 35
1752555 0
1752629 0
1752738 0
1752834 0
1753020 0
1753053 0
1753197 0
1753425 0
1753440 0
1753603 0
1753605 0
1753615 0
1753624 0
1753638 0
1753754 24
1753778 0
1753796 8
1754199 52
1754202 50
1754247 28
1754408 0
1754480 0
1754835 0
1754877 0
1755092 0
1755137 0
1755148 0
1755197 17
1755368 0
1755861 0
1756145 0
1756257 4
1756386 4
1756416 0
1756452 0
1756482 8
1756530 0
1756536 0
1756554 5
1756713 9
1756749 0
1757051 0
1757084 2
1757124 0
1757259 17
1757364 0
1757407 43
1757452 30
1757536 0
1757647 1
1757692 9
1757821 10
1757902 0
1757947 0
1757989 0
1758028 8
1758061 22
1758175 0
1758205 0
1758223 0
1758331 0
1758388 20
1758517 5
1758631 19
1758776 0
1758807 0
1758817 0
1758831 0
1758851 0
1758863 0
1758887 0
1758963 0
1759170 2
1759262 0
1759346 0
1759393 0
1759404 0
1759428 0
1759453 4
1759551 7
1759756 42
1759830 0
1759902 19
1760334 33
1760430 1
1760532 22
1760577 14
1760664 0
1760700 3
1760829 25
1760844 114
1760925 0
1760980 0
1761018 0
1761094 0
1761112 30
1761262 55
1761265 72
1761412 17
1761727 0
1761787 167
1761817 0
1761967 84
1762164 52
1762410 61
1762496 101
1762532 1
1762631 0
1762679 23
1762931 0
1762937 130
1763007 157
1763106 0
1763163 0
1763344 0
1763362 0
1763419 0
1763503 0
1763725 0
1763737 0
1763904 0
1763921 0
1763928 0
1763949 0
1763973 0
1763986 0
1764015 0
1764036 0
1764060 0
1764177 0
1764213 0
1764426 0
1764540 0
1764615 0
1764630 0
1764669 0
1764744 0
1764750 0
1764849 0
1765050 0
1765128 0
1765191 0
1765236 0
1765278 0
1765452 0
1765555 0
1765566 0
1765659 0
1765690 0
1765697 0
1765719 6
1765723 0
1765804 0
1765912 0
1765930 0
1766023 0
1766035 0
1766182 0
1766188 0
1766256 0
1766370 0
1766391 0
1766467 0
1766511 0
1766552 0
1766566 0
1766621 0
1766647 0
1766659 0
1766674 65
1766681 0
1766697 9
1766712 0
1766718 0
1766722 0
1766728 0
1766853 0
1766862 0
1766943 0
1766950 86
1767186 0
1767237 0
1767247 0
1767263 0
1767274 0
1767356 164
1767779 102
1767968 30
1768445 10
1768747 206
1768778 84
1768825 5
1768890 3
1768971 3
1769076 2
1769328 0
1769361 76
1769736 0
1769841 3
1769913 191
1769928 0
1769954 0
1769961 0
1770007 0
1770028 0
1770063 0
1770117 0
1770392 0
1770427 1
1770463 0
1770484 42
1770530 6
1770592 0
1770640 0
1770655 82
1770665 0
1770733 108
1770789 0
1770897 179
1770901 23
1771053 0
1771144 13
1771157 0
1771421 17
1771581 20
1771747 0
1771872 0
1771919 19
1771929 24
1772098 0
1772189 0
1772244 33
1772247 47
1772261 0
1772293 0
1772329 0
1772486 33
1772603 4
1772614 12
1772642 0
1772762 35
1772790 0
1772924 0
1772954 0
1772961 0
1773064 0
1773227 0
1773299 0
1773361 0
1773392 0
1773490 3
1773529 2
1773748 0
1773904 0
1774048 0
1774269 0
1774284 0
1774302 66
1774451 17
1774455 71
1774515 6
1774610 7
1774619 3
1774652 6
1774724 50
1774767 0
1774805 0
1774958 31
1774988 0
1775016 0
1775079 0
1775231 0
1775270 0
1775375 0
1775416 0
1775468 0
1775585 0
1775597 9
1775728 0
1775908 7
1775919 0
1775975 2
1776034 0
1776038 0
1776105 0
1776183 0
1776227 0
1776231 0
1776255 2
1776264 122
1776303 41
1776324 3
1776543 0
1776578 0
1776720 35
1776765 19
1776774 0
1776786 6
1776925 0
1776972 0
1777101 33
1777316 0
1777484 61
1777546 0
1777554 89
1777591 0
1777657 0
1777765 0
1777853 0
1777867 27
1777933 9
1777978 0
1778056 0
1778071 61
1778623 40
1778833 1
1778897 0
1778905 0
1779352 0
1779401 0
1779415 16
1779660 0
1780190 17
1780198 0
1780234 0
1780466 0
1780493 171
1780675 0
1780777 0
1781245 0
1781353 0
1781389 0
1781462 0
1781668 0
1781863 0
1781887 0
1781890 44
1782163 108
1782253 55
1782635 0
1782772 0
1782820 13
1782946 0
1782986 0
1783039 0
1783078 0
1783364 0
1783446 1
1783496 9
1783547 0
1783802 0
1783822 2
1784098 19
1784116 44
1784823 0
1784833 56
1785091 26
1785291 0
1785305 0
1785462 0
1785594 27
1785618 0
1785624 0
1785881 0
1786166 0
1786504 0
1786566 0
1786609 4
1786642 0
1786720 11
1786758 0
1786780 1
1786852 0
1786954 0
1787008 48
1787285 36
1787308 0
1787353 0
1787367 0
1787428 0
1787455 0
1787596 55
1787872 0
1787883 0
1787902 11
1788015 0
1788228 5
1788465 3
1788643 0
1788873 0
1788928 0
1789030 0
1789036 0
1789213 0
1789567 0
1789708 1
1790190 15
1790632 0
1790641 36
1790643 0
1790651 0
1790673 0
1790698 0
1790712 0
1790726 0
1790951 0
1791191 0
1791279 0
1791305 0
1791476 0
1791644 17
1791671 0
1791744 0
1791845 0
1791977 12
1792058 1
1792080 0
1792103 42
1792173 0
1792264 39
1792639 0
1792775 2
1793147 0
1793216 0
1793288 0
1793450 0
1793456 1
1793467 0
1793567 0
1793790 0
1793827 0
1793913 0
1793979 3
1794294 0
1794372 0
1794494 0
1794637 24
1794661 0
1794721 0
1794817 0
1794884 0
1794888 10
1794925 4
1794971 0
1795172 67
1795190 0
1795200 0
1795225 19
1795388 0
1795445 30
1795484 0
1795757 57
1795793 0
1795946 47
1796069 0
1796464 0
1796698 31
1797049 0
1797298 80
1797430 10
1797586 0
1797621 182
1797736 0
1797772 0
1797776 0
1797789 0
1797800 0
1797813 98
1797846 70
1797860 23
1797878 23
1798014 0
1798093 0
1798111 0
1798261 0
1798297 0
1798300 0
1798345 0
1798435 46
1798471 3
1798591 49
1798627 0
1798675 0
1798867 0
1798897 0
1798933 0
1798960 0
1798963 1
1798996 0
1799145 0
1799160 0
1799268 0
1799411 0
1799925 0
1799934 9
1800015 0
1800296 0
1800315 0
1800324 4
1800356 0
1800417 6
1800489 0
1800510 0
1800624 1
1800756 0
1800967 0
1801023 10
1801116 1
1801203 0
1801296 0
1801347 0
1801355 0
1801389 0
1801664 11
1801746 5
1801770 0
1802043 0
1802478 0
1802653 0
1802815 0
1802890 0
1803198 0
1803214 0
1803268 0
1803349 0
1803500 0
1803591 0
1803753 0
1803819 15
1803891 41
1803927 52
1803990 0
1803996 77
1804002 22
1804043 0
1804065 29
1804118 0
1804128 0
1804326 0
1804380 0
1804591 0
1804721 22
1804781 0
1804931 0
1805220 0
1805308 0
1805421 0
1805480 0
1805583 12
1805956 0
1806291 0
1806448 0
1806502 0
1806772 0
1806794 19
1806859 14
1806952 8
1806986 0
1807139 0
1807289 49
1807643 0
1807712 0
1807861 0
1808225 0
1808252 0
1808327 17
1808355 0
1808390 0
1808403 0
1808545 0
1808638 0
1808701 0
1808725 0
1808896 7
1808989 0
1809061 25
1809124 0
1809151 21
1809178 0
1809511 0
1809772 0
1809904 0
1810000 0
1810084 0
1810096 0
1810105 0
1810261 0
1810290 0
1810377 43
1810476 16
1810482 0
1810530 0
1810860 0
1810872 0
1810964 0
1811312 0
1811534 0
1811564 0
1811598 0
1811606 16
1811618 0
1811909 0
1811915 0
1812088 0
1812386 0
1812410 3
1812420 43
1812494 0
1812511 0
1812536 0
1812554 26
1812624 0
1812667 0
1812746 0
1812772 0
1812800 0
1812967 0
1813062 9
1813065 10
1813152 0
1813161 0
1813250 0
1813410 41
1813434 6
1813618 19
1813686 0
1813748 0
1813756 0
1813782 0
1813958 0
1813996 0
1814003 0
1814212 0
1814282 41
1814294 6
1814319 19
1814501 28
1814523 0
1814589 0
1814591 1
1814603 13
1814741 0
1814853 3
1814942 0
1814992 0
1815038 0
1815045 0
1815110 0
1815138 0
1815141 0
1815159 21
1815231 0
1815261 0
1815274 0
1815303 1
1815345 67
1815385 48
1815403 0
1815421 0
1815437 0
1815460 0
1815478 0
1815521 29
1815561 4
1815576 0
1815628 10
1815688 0
1815725 49
1815747 17
1815762 0
1815859 0
1815969 0
1816159 96
1816254 0
1816281 50
1816284 31
1816380 0
1816400 0
1816414 0
1816430 0
1816438 0
1816562 0
1816611 0
1816638 2
1816662 19
1816694 0
1816739 0
1816784 0
1816812 8
1816883 0
1816892 0
1816923 18
1816956 0
1817007 51
1817031 0
1817070 24
1817073 37
1817115 1
1817173 0
1817303 4
1817387 0
1817566 0
1817595 0
1817599 77
1817644 0
1817647 49
1817688 0
1817885 69
1817937 0
1817949 4
1818207 4
1818249 0
1818265 0
1818297 25
1818300 0
1818381 35
1818492 4
1818567 0
1818576 24
1818623 0
1818629 42
1818738 66
1818822 0
1818902 2
1818911 202
1818945 0
1818947 29
1818958 0
1819109 0
1819140 0
1819203 36
1819207 32
1819381 28
1819395 33
1819417 68
1819438 35
1819518 0
1819578 11
1819698 65
1819715 0
1819944 73
1819968 3
1820073 62
1820118 8
1820121 77
1820130 15
1820157 34
1820235 37
1820347 13
1820364 19
1820394 33
1820469 17
1820526 24
1820635 8
1820700 10
1820755 13
1820763 0
1820832 20
1820836 5
1820899 339
1820924 0
1821029 8
1821243 67
1821359 0
1821404 0
1821533 9
1821545 0
1821620 65
1821623 14
1821694 54
1821722 2
1821950 32
1821977 17
1822093 0
1822114 0
1822154 61
1822265 2
1822349 11
1822382 16
1822400 7
1822412 0
1822417 1
1822448 15
1822538 43
1822574 0
1822631 11
1822703 27
1822829 7
1822916 0
1823307 91
1823327 0
1823332 0
1823336 0
1823352 132
1823442 12
1823449 0
1823498 0
1823507 0
1823537 0
1823592 3
1823607 0
1823637 65
1823673 15
1823730 0
1823750 364
1823753 0
1823949 80
1823953 74
1823970 0
1823989 0
1824092 8
1824102 0
1824167 0
1824194 0
1824246 0
1824299 5
1824338 5
1824381 58
1824390 0
1824394 14
1824443 14
1824481 28
1824590 6
1824679 33
1824690 0
1824805 4
1824811 14
1824848 9
1824865 3
1824920 0
1824934 8
1825007 10
1825095 0
1825165 0
1825285 238
1825291 49
1825447 43
1825461 92
1825621 0
1825684 28
1825809 14
1825826 47
1825866 19
1825941 41
1825992 0
1825999 76
1826183 0
1826214 0
1826240 36
1826480 5
1826822 0
1826965 0
1827090 0
1827135 0
1827186 0
1827228 98
1827363 13
1827537 0
1827546 0
1827559 63
1827569 123
1827586 4
1827603 0
1827640 52
1827811 7
1827897 0
1828123 25
1828198 19
1828489 0
1828530 0
1828534 102
1828606 99
1828945 15
1829060 0
1829276 5
1829319 0
1829457 10
1829481 0
1829595 20
1829598 35
1829658 0
1830042 0
1830108 11
1830222 17
1830231 77
1830336 0
1830378 5
1830393 0
1830420 0
1830501 31
1830522 0
1830594 4
1830693 2
1830805 0
1831008 28
1831028 402
1831034 0
1831085 0
1831283 9
1831322 0
1831445 188
1831472 0
1831559 11
1831878 0
1832166 96
1832201 0
1832251 0
1832327 137
1832337 159
1832374 10
1832378 0
1832398 0
1832438 0
1832492 11
1832513 7
1832620 13
1832650 0
1832802 39
1832853 33
1832934 0
1833168 87
1833226 0
1833350 0
1833372 0
1833427 0
1833509 89
1833626 0
1833881 49
1833930 0
1833987 17
1834007 8
1834252 0
1834434 29
1834471 0
1834490 0
1834652 0
1834661 19
1834686 0
1834740 51
1834850 126
1835036 0
1835114 30
1835132 29
1835303 0
1835330 0
1835364 0
1835390 0
1835481 0
1835483 0
1835698 0
1835826 103
1835850 0
1835860 20
1835956 5
1836051 0
1836121 0
1836211 173
1836226 66
1836262 0
1836304 25
1836307 0
1836325 0
1836355 0
1836478 64
1836655 53
1836720 0
1836817 0
1836829 67
1836933 5
1836957 0
1836997 0
1837031 58
1837076 35
1837106 0
1837144 0
1837175 71
1837208 0
1837325 9
1837385 0
1837525 7
1837793 19
1837795 0
1837813 0
1837832 3
1838000 0
1838011 38
1838153 0
1838261 0
1838326 0
1838365 0
1838389 0
1838426 1
1838507 0
1838563 32
1838567 0
1838630 0
1838681 0
1838730 0
1838737 0
1838743 0
1838750 0
1838861 96
1839074 50
1839221 0
1839470 0
1839566 0
1839672 21
1839693 0
1839710 23
1839787 4
1840001 0
1840049 0
1840207 9
1840211 0
1840224 0
1840412 0
1840435 23
1840453 0
1840605 0
1840665 0
1840708 0
1840711 9
1840729 0
1840761 0
1840839 0
1840938 0
1840995 30
1841094 0
1841144 0
1841203 0
1841272 0
1841347 15
1841424 0
1841458 0
1841644 32
1841746 48
1841749 102
1841761 0
1841971 0
1842014 52
1842028 0
1842043 0
1842234 0
1842315 0
1842393 0
1842426 8
1842498 0
1842591 3
1842645 43
1842681 0
1842702 28
1842756 0
1842855 0
1842942 11
1842954 31
1843059 37
1843077 37
1843137 0
1843195 0
1843245 0
1843253 0
1843287 0
1843349 0
1843365 12
1843708 4
1843756 37
1843867 0
1843894 0
1844230 6
1844349 97
1844418 0
1844451 4
1844577 45
1844668 52
1844752 0
1844791 2
1844934 0
1844959 8
1845053 20
1845102 11
1845177 18
1845348 0
1845480 0
1845502 0
1845732 0
1845833 0
1846169 0
1846211 0
1846244 0
1846310 0
1846358 10
1846550 0
1846748 0
1846946 0
1847096 0
1847333 0
1847415 0
1847471 9
1847780 85
1847798 22
1847912 13
1847966 0
1848049 0
1848245 0
1848256 0
1848305 0
1848382 0
1848440 0
1848686 0
1848712 0
1848746 0
1848748 15
1848845 0
1848887 25
1849993 61
1850114 477
1850357 7
1850598 85
1850601 0
1850652 62
1850694 54
1850696 14
1850731 0
1850776 8
1850865 41
1850905 0
1851034 45
1851067 110
1851149 0
1851253 12
1851256 84
1851513 0
1851577 30
1851676 41
1851685 0
1851703 0
1851799 5
1851856 19
1851907 144
1852012 12
1852030 6
1852036 0
1852042 4
1852105 76
1852124 89
1852163 11
1852193 124
1852214 11
1852225 0
1852264 0
1852439 16
1852493 0
1852550 0
1852600 5
1852691 42
1852950 0
1852962 0
1852978 4
1853020 21
1853050 15
1853284 30
1853296 51
1853371 3
1853470 0
1853542 0
1854109 10
1854584 18
1854619 3
1854803 0
1854959 46
1855053 19
1855070 11
1855078 83
1855085 101
1855094 0
1855125 0
1855137 0
1855461 144
1855683 0
1855764 70
1856022 20
1856253 0
1856847 0
1856858 47
1857091 60
1857133 0
1857222 0
1857534 33
1857554 0
1857611 27
1857983 17
1858197 16
1858251 10
1858277 28
1858304 0
1858436 0
1858445 0
1858457 0
1858486 22
1858735 0
1858765 0
1858818 0
1858831 0
1858876 0
1859134 0
1859168 0
1859191 5
1859204 0
1859286 0
1859327 0
1859346 46
1859404 0
1859432 0
1859520 2
1859631 41
1860006 25
1860131 14
1860175 0
1860489 0
1860678 20
1860687 6
1860765 0
1860774 0
1860858 22
1860879 25
1860921 29
1861016 0
1861110 0
1861122 15
1861131 22
1861247 4
1861294 0
1861303 0
1861336 0
1861493 0
1861738 94
1861756 82
1861780 0
1861802 6
1861924 22
1862121 0
1862204 0
1862422 0
1862859 0
1862892 20
1862898 0
1862947 20
1862983 12
1863017 41
1863120 0
1863348 0
1863611 0
1863674 0
1863708 0
1863716 0
1863803 38
1863874 0
1863881 1
1863978 0
1864043 0
1864066 0
1864097 0
1864265 0
1864466 5
1864509 0
1864551 0
1864609 0
1864616 0
1864679 0
1865049 22
1865067 45
1865167 56
1865353 0
1865574 0
1865619 0
1865757 0
1865794 44
1865845 41
1865881 196
1865920 0
1866067 0
1866119 0
1866213 0
1866361 21
1866397 26
1866400 69
1866406 114
1866444 0
1866600 0
1866650 0
1866891 50
1866960 0
1867155 7
1867306 0
1867373 0
1867468 20
1867481 36
1867484 73
1867517 128
1867556 30
1867688 118
1867724 0
1867799 52
1867823 16
1867907 0
1868049 0
1868078 4
1868195 188
1868249 0
1868319 155
1868335 0
1868502 20
1868514 0
1868543 0
1868599 27
1868778 0
1868805 72
1868941 24
1868973 9
1869051 17
1869136 91
1869154 0
1869162 1
1869220 0
1869246 12
1869270 33
1869376 3
1869389 0
1869438 0
1869444 26
1869575 0
1869600 72
1869693 0
1869714 0
1869856 0
1869876 9
1870066 0
1870303 27
1870356 1
1870456 12
1870626 49
1870753 227
1870799 29
1870814 7
1870929 0
1870942 0
1870975 0
1871034 5
1871040 0
1871078 0
1871080 1
1871109 0
1871123 2
1871280 0
1871370 12
1871445 45
1871584 12
1871683 16
1871686 8
1871713 75
1871759 0
1871873 40
1871933 0
1872103 0
1872406 0
1872422 0
1872657 0
1872750 59
1872871 0
1872882 0
1872910 0
1872937 0
1872982 6
1873126 19
1873132 33
1873156 0
1873369 10
1873580 9
1873789 0
1873812 0
1873877 0
1874102 0
1874228 0
1874355 0
1874542 0
1874580 6
1874761 0
1875206 43
1875230 0
1875239 0
1875268 0
1875288 32
1875305 0
1875317 16
1875480 20
1875790 0
1875805 56
1875955 138
1875965 0
1876054 3
1876084 43
1876106 33
1876303 0
1876357 0
1876592 62
1876652 55
1876660 265
1876762 44
1876766 36
1876856 34
1877006 20
1877178 3
1877254 27
1877278 5
1877629 24
1877664 10
1877710 0
1877840 0
1877886 0
1877925 0
1877993 26
1878020 0
1878034 0
1878096 22
1878131 34
1878262 27
1878279 140
1878339 0
1878358 9
1878366 35
1878449 0
1878516 28
1878518 66
1878655 0
1878729 0
1878779 0
1878807 0
1878869 103
1879035 23
1879050 0
1879234 9
1879249 0
1879270 31
1879278 43
1879335 25
1879676 0
1879989 29
1880089 5
1880129 0
1880213 55
1880313 0
1880383 0
1880471 0
1880492 0
1880503 16
1880594 71
1880698 112
1880760 0
1880857 0
1880890 0
1880911 0
1881114 0
1881230 0
1881294 0
1881499 0
1881520 49
1881685 0
1881745 50
1882141 0
1882423 0
1882482 0
1882560 0
1882626 0
1882686 0
1882826 0
1883191 6
1883298 0
1883311 16
1883371 1
1883375 0
1883410 31
1883447 0
1884395 0
1884416 0
1884419 0
1884582 0
1884617 0
1884720 0
1884822 0
1884977 0
1885043 0
1885127 0
1885264 0
1885277 0
1885285 0
1885299 10
1885337 0
1885347 0
1885539 0
1885589 0
1885706 69
1885734 46
1885845 80
1885910 0
1886129 46
1886207 25
1886243 16
1886360 0
1886390 23
1886495 0
1886621 142
1886651 22
1886723 34
1886798 16
1886853 151
1886897 4
1886948 3
1886987 7
1887109 35
1887121 0
1887460 0
1887657 69
1887838 0
1887887 0
1888125 91
1888260 0
1888589 0
1888628 0
1888649 0
1888673 0
1888748 0
1888850 0
1888862 0
1888910 0
1888916 0
1888952 0
1888965 0
1889159 0
1889225 0
1889321 0
1889339 0
1889357 0
1889378 0
1889411 0
1889421 0
1889570 0
1889660 0
1889777 0
1889855 0
1890126 0
1890151 0
1890163 0
1890174 0
1890276 7
1890288 136
1890290 2119
1890415 0
1890436 0
1890521 123
1890550 21
1890597 0
1890653 0
1890657 0
1890688 0
1890691 79
1890701 21
1890944 0
1890980 5
1891070 0
1891315 0
1891328 0
1891358 0
1891381 0
1891476 0
1891725 29
1891793 0
1891955 45
1891967 15
1892027 0
1892117 87
1892208 3
1892246 0
1892349 8
1892386 40
1892422 66
1892550 0
1892565 0
1892626 0
1892645 20
1892657 0
1892735 6
1892753 0
1892879 0
1893061 0
1893179 0
1893218 50
1893335 53
1893482 0
1893551 0
1893680 0
1893761 0
1893859 0
1893895 0
1893904 4
1893936 12
1893938 6
1894157 0
1894439 0
1894502 0
1894886 0
1895002 0
1895027 0
1895199 0
1895341 0
1895698 58
1895735 0
1895899 4
1895921 0
1896014 18
1896020 0
1896030 0
1896250 0
1896439 10
1896480 28
1896555 86
1896568 0
1896709 0
1896759 0
1896862 0
1896888 0
1896933 0
1896970 12
1897032 24
1897050 0
1897102 0
1897104 336
1897159 2
1897225 0
1897249 0
1897384 0
1897877 0
1898127 0
1898421 0
1898458 0
1898678 0
1898757 28
1898760 2
1898944 0
1899022 0
1899179 0
1899292 1
1899736 0
1899817 0
1900009 20
1900172 0
1900244 0
1900357 0
1900383 0
1900427 0
1900594 0
1900596 0
1900720 0
1900724 0
1900753 0
1900789 0
1900846 0
1900870 0
1900972 0
1901120 0
1901170 0
1901274 0
1901288 0
1901295 0
1901346 0
1901472 0
1901495 0
1901514 0
1901700 0
1901793 0
1901904 0
1901913 0
1901970 0
1901997 0
1902056 0
1902060 0
1902081 0
1902106 0
1902377 0
1902440 0
1902728 0
1902830 0
1902851 0
1902960 0
1903259 0
1903351 0
1903506 0
1903777 0
1903876 0
1904080 0
1904134 5
1904632 1
1905290 9
1905432 1
1905600 0
1905616 0
1905633 0
1905792 0
1905814 0
1905876 0
1905960 13
1906019 48
1906160 0
1906249 0
1906284 0
1906295 0
1906381 0
1906389 0
1906411 0
1906438 0
1906445 0
1906470 0
1906491 0
1906742 0
1906771 0
1906826 24
1906832 42
1906870 0
1906918 0
1906953 0
1907058 25
1907199 0
1907209 7
1907291 0
1907345 59
1907408 0
1907463 0
1907490 0
1907904 11
1907933 61
1907970 0
1908013 0
1908235 0
1908301 0
1908381 0
1908392 0
1908437 0
1908448 0
1908589 0
1908910 0
1908944 0
1908970 0
1908973 0
1909078 0
1909087 0
1909159 0
1909788 0
1909878 10
1910207 0
1910312 0
1910322 0
1910356 0
1910413 0
1910445 0
1910466 0
1910483 0
1910503 0
1910520 0
1910685 0
1910848 0
1910977 0
1911103 0
1911169 0
1911241 0
1911268 0
1911439 0
1911847 0
1911940 42
1911952 0
1912045 0
1912138 0
1912210 0
1912234 0
1912478 0
1912498 16
1912765 94
1912959 0
1913005 20
1913111 0
1913130 0
1913179 519
1913185 17
1913197 0
1913220 0
1913335 0
1913417 0
1913459 0
1913471 0
1913570 85
1913742 25
1913771 72
1913789 10
1913894 12
1913903 0
1914047 61
1914086 0
1914304 0
1914342 0
1914602 14
1914611 152
1914715 31
1914730 0
1914751 0
1914774 0
1914776 0
1914796 0
1914884 0
1915013 189
1915103 112
1915106 62
1915112 0
1915121 75
1915127 58
1915142 0
1915166 0
1915355 59
1915367 56
1915589 53
1915631 43
1915682 9
1915694 0
1915730 19
1915793 3
1915841 0
1915889 0
1915913 15
1915964 2
1916027 0
1916059 0
1916080 4
1916086 0
1916229 0
1916265 0
1916499 54
1916545 0
1916680 0
1916719 0
1916791 37
1917034 19
1917090 6
1917112 0
1917120 0
1917133 39
1917168 0
1917283 0
1917325 0
1917421 0
1917661 0
1917766 0
1917937 0
1918021 0
1918105 0
1918579 0
1918594 0
1918690 0
1918717 0
1918732 0
1918738 0
1918752 0
1918879 0
1918890 0
1918933 0
1919047 32
1919255 0
1919292 0
1919357 44
1919506 0
1919551 0
1919680 68
1919806 100
1919835 0
1919969 0
1920025 0
1920088 48
1920194 0
1920280 14
1920450 15
1920454 0
1920511 0
1920652 0
1920757 3
1920883 0
1920934 0
1920937 0
1921137 0
1921194 11
1921266 0
1921343 0
1921416 0
1921473 0
1921494 0
1921705 0
1921879 0
1921920 0
1921956 90
1922034 0
1922069 0
1922081 0
1922234 0
1922426 7
1922555 0
1922588 0
1922598 0
1922624 0
1922753 0
1922792 2
1922885 0
1922934 1
1922991 0
1923003 18
1923051 29
1923141 5
1923225 0
1923537 0
1923579 0
1923612 0
1923657 0
1923681 5
1923738 0
1923780 0
1923957 303
1924068 19
1924077 0
1924098 16
1924185 7
1924242 7
1924263 59
1924284 2
1924356 0
1924368 0
1924401 41
1924435 0
1924620 31
1924684 0
1924706 0
1924743 31
1924917 35
1924929 2
1925061 31
1925173 71
1925211 0
1925248 0
1925259 12
1925655 0
1925954 0
1926242 0
1926315 143
1926537 0
1926720 0
1927098 0
1927140 50
1927275 2
1927307 0
1927406 0
1927767 0
1927824 0
1928183 20
1928276 21
1928529 0
1928558 0
1928583 30
1928598 5
1928656 0
1928756 0
1928808 0
1928853 0
1929021 9
1929064 0
1929080 0
1929336 50
1929567 0
1929621 0
1929637 0
1929679 24
1929735 2
1930015 0
1930036 68
1930091 0
1930209 39
1930301 0
1930522 0
1930567 0
1930577 0
1930672 11
1930768 27
1930867 21
1930929 0
1931151 59
1931238 0
1931275 34
1931341 33
1931504 0
1931519 0
1931579 0
1931651 85
1931716 0
1931766 0
1931789 113
1931871 0
1932079 4
1932106 0
1932148 18
1932234 0
1932379 9
1932591 0
1932781 0
1932846 2
1932864 0
1932936 0
1932966 0
1933000 13
1933038 3
1933081 13
1933122 21
1933124 0
1933134 0
1933140 0
1933254 0
1933293 0
1933343 7
1933373 0
1933443 14
1933898 0
1933910 0
1934016 0
1934056 56
1934087 0
1934159 0
1934240 0
1934279 5
1934300 31
1934399 25
1934411 56
1934593 0
1934619 0
1934635 49
1934647 15
1934656 0
1934856 12
1934865 0
1934869 0
1934936 2
1935008 8
1935095 0
1935262 0
1935482 0
1935737 0
1935791 0
1935806 0
1935877 0
1935897 18
1936090 0
1936154 0
1936261 0
1936537 0
1936636 0
1936645 1
1936726 0
1936765 0
1936822 0
1936963 0
1937033 6
1937142 14
1937207 0
1937250 0
1937286 0
1937298 0
1937370 0
1937413 0
1937459 5
1937515 36
1937569 6
1937615 0
1937749 0
1937811 0
1937853 14
1937859 27
1938112 10
1938149 0
1938157 0
1938175 0
1938182 0
1938343 0
1938400 2
1938408 0
1938502 16
1938508 34
1938572 36
1938637 1
1938746 21
1938803 24
1938878 29
1938908 17
1938925 7
1939037 24
1939115 13
1939124 3
1939142 1
1939151 48
1939154 23
1939199 62
1939304 9
1939328 57
1939557 0
1939574 66
1939694 13
1939754 0
1939834 34
1939855 61
1939877 36
1939891 20
1940065 28
1940069 43
1940116 3
1940213 12
1940231 0
1940387 0
1940443 11
1940456 14
1940474 45
1940735 1
1940873 93
1940903 56
1940982 36
1941002 883
1941091 5
1941278 157
1941437 4
1941545 44
1941626 76
1941674 51
1941743 24
1941753 2
1941869 0
1941924 0
1941936 53
1941977 11
1942110 59
1942114 32
1942161 3
1942258 34
1942276 0
1942445 0
1942447 0
1942454 0
1942760 0
1942846 0
1942900 42
1943202 0
1943220 23
1943350 0
1943384 0
1943394 13
1943446 10
1943482 0
1943494 0
1943558 0
1943574 0
1943580 0
1943583 0
1943593 0
1943717 0
1943763 0
1943791 0
1943799 0
1943811 0
1943897 0
1943915 0
1943954 435
1943956 1
1943981 8
1943984 36
1944009 0
1944016 0
1944039 89
1944126 80
1944152 23
1944165 0
1944224 0
1944353 0
1944363 0
1944438 0
1944528 64
1944531 4
1944611 12
1944631 0
1944672 0
1944697 0
1944716 0
1944758 0
1944776 0
1944791 21
1944871 1
1944915 0
1944919 157
1944953 26
1944977 0
1944980 74
1945067 54
1945121 0
1945138 0
1945145 20
1945196 0
1945242 48
1945311 17
1945323 7
1945329 77
1945479 0
1945551 0
1945577 15
1945735 0
1945769 0
1945817 0
1945841 0
1945871 0
1946070 2
1946236 0
1946381 0
1946454 0
1946521 0
1946685 0
1946847 0
1946998 0
1947100 0
1947256 1
1947481 0
1947727 5
1947766 0
1947778 0
1947787 0
1947825 45
1947937 0
1948053 2
1948079 0
1948189 0
1948217 3
1948313 0
1948359 0
1948447 0
1948471 0
1948513 29
1948541 0
1948555 20
1948741 3
1948811 0
1948848 0
1949019 0
1949316 0
1949426 87
1949522 0
1949685 0
1949724 0
1949757 15
1949782 0
1949883 0
1949923 0
1949958 0
1950030 0
1950054 0
1950075 0
1950261 0
1950303 0
1950388 0
1950399 34
1950422 0
1950756 0
1950971 0
1951005 0
1951119 0
1951232 7
1951367 0
1951373 0
1951601 0
1951696 0
1951702 0
1951789 0
1952082 0
1952167 0
1953259 0
1953363 0
1953372 0
1953381 0
1953426 0
1953597 0
1953711 0
1954182 0
1954268 0
1954305 0
1954361 0
1954413 0
1954503 5
1954609 0
1954821 0
1955179 0
1955368 0
1955387 0
1955404 30
1955450 0
1955468 0
1955611 81
1955756 2
1955804 32
1955930 43
1956005 0
1956098 0
1956188 16
1956260 0
1956281 0
1956469 73
1956484 62
1956487 2
1956537 0
1956607 0
1956877 0
1956928 0
1957036 0
1957054 0
1957084 0
1957234 0
1957282 0
1957369 0
1957399 0
1957450 0
1957519 0
1957612 0
1957624 0
1957687 0
1957756 0
1957839 0
1957864 0
1957921 0
1958004 0
1958095 0
1958182 0
1958217 0
1958278 0
1958461 0
1958497 0
1958578 0
1958605 0
1958656 0
1958770 0
1958881 0
1958893 0
1958950 0
1958965 0
1958978 0
1959244 18
1959400 0
1959487 3
1959498 0
1959517 0
1959558 0
1959782 2
1959850 0
1960065 0
1960147 104
1960177 187
1960225 19
1960276 0
1960354 29
1960468 207
1960507 9
1960876 0
1960897 0
1961023 5
1961320 51
1961350 522
1961404 5
1961419 20
1961504 24
1961514 0
1961518 0
1961596 0
1961606 0
1961632 0
1961669 0
1961707 9
1961727 4
1961937 44
1962174 171
1962201 0
1962210 29
1962575 243
1962600 72
1962687 0
1962918 0
1963242 0
1963437 0
1963456 90
1963458 115
1963563 0
1963779 18
1963905 0
1963947 0
1963965 10
1963975 0
1963980 0
1963985 0
1963990 4
1964039 0
1964139 3
1964265 0
1964280 1
1964328 2
1964685 0
1964984 0
1965147 0
1965154 64
1965164 0
1965169 0
1965179 0
1965184 0
1965189 0
1965194 0
1965198 0
1965227 0
1965266 0
1965281 0
1965308 0
1965342 0
1965612 0
1965648 1
1965711 0
1965814 0
1965864 0
1966053 0
1966149 0
1966215 4
1966227 1
1966254 0
1966473 39
1966477 23
1966518 0
1966633 16
1966761 0
1966776 0
1967138 0
1967141 0
1967255 0
1967497 0
1967708 0
1967792 5
1967920 0
1968066 0
1968075 0
1968578 0
1968700 0
1969085 0
1969123 0
1969256 0
1969305 0
1969551 0
1969595 0
1970480 0
1970482 0
1970655 21
1970907 0
1970970 9
1971380 11
1972040 0
1972046 0
1972060 0
1972256 21
1972490 0
1972518 1
1972689 0
1972699 0
1972749 0
1972802 0
1972852 0
1973590 0
1973640 0
1973671 0
1973683 0
1973712 0
1973749 0
1973845 0
1973860 0
1974034 0
1974145 12
1974164 0
1974370 1
1974470 0
1974539 16
1974652 0
1974683 80
1975029 3
1975145 11
1975262 50
1975430 12
1975452 0
1975456 0
1975467 0
1975473 0
1975477 0
1975481 0
1975488 0
1975498 0
1975514 0
1975576 0
1975712 0
1975832 2
1975913 0
1976057 0
1976690 0
1976891 0
1976896 0
1976941 59
1977244 17
1977280 0
1977419 0
1977762 23
1977795 53
1977939 0
1978382 0
1978493 0
1978565 31
1979059 114
1979176 0
1979203 0
1979561 21
1979627 10
1979645 0
1979665 13
1979669 84
1979819 121
1979843 13
1979889 0
1979915 0
1979942 7
1980041 0
1980176 0
1980257 0
1980320 1
1980701 0
1980810 0
1980866 0
1980980 0
1982142 0
1982250 10
1982466 76
1982715 0
1982901 57
1982921 0
1983042 3
1983174 121
1983247 0
1983522 0
1983525 25
1984008 0
1984050 36
1984098 0
1984300 0
1984335 0
1984923 28
1984950 0
1985099 0
1985112 0
1985157 0
1985203 0
1985268 0
1985658 0
1986161 0
1986215 0
1986300 0
1986366 0
1986386 0
1986506 0
1986545 8
1986608 3
1986683 48
1986710 0
1986725 0
1986900 8
1987038 0
1987216 0
1987230 0
1987530 4
1987540 0
1987748 0
1987815 0
1987881 14
1987910 0
1988047 4
1988056 29
1988059 5
1988120 0
1988144 15
1988204 38
1988264 0
1988382 0
1988426 11
1988460 0
1988480 0
1988560 0
1988579 0
1989185 0
1989227 0
1989257 3
1989293 0
1989323 0
1989449 0
1989511 0
1989745 0
1989884 0
1989962 36
1989983 35
1990012 0
1990018 43
1990051 0
1990142 0
1990325 10
1990403 45
1990445 0
1990547 15
1990637 4
1990679 15
1990694 0
1990775 0
1990931 0
1990940 110
1990964 0
1991030 3
1991045 0
1991048 0
1991066 0
1991075 0
1991240 15
1991243 60
1991312 13
1991330 0
1991369 0
1991384 0
1991499 0
1991517 0
1991730 9
1991787 0
1991862 11
1991874 0
1992027 0
1992120 0
1992147 0
1992192 3
1992198 60
1992336 0
1992399 0
1992600 0
1992612 3
1992651 8
1992732 0
1992870 0
1992901 0
1992907 0
1992924 0
1992950 0
1992965 0
1993042 0
1993062 0
1993120 0
1993165 10
1993391 44
1993603 0
1993644 0
1993960 6
1993986 0
1993988 0
1994106 0
1994148 2
1994316 12
1994403 0
1994446 0
1994508 34
1994735 11
1995030 0
1995059 0
1995211 12
1995300 21
1995309 6
1995450 63
1995453 75
1995612 0
1995714 0
1995840 16
1995945 0
1996069 9
1996129 1
1996207 21
1996251 0
1996272 0
1996458 41
1996626 0
1996692 0
1996774 38
1996841 27
1996871 0
1996889 0
1996919 62
1996929 0
1996960 13
1997017 23
1997020 88
1997154 113
1997180 0
1997229 2
1997280 0
1997301 98
1997313 0
1997343 0
1997502 97
1997505 27
1997529 13
1997870 0
1997935 0
1997956 18
1997990 10
1998079 2
1998099 41
1998113 36
1998165 0
1998610 0
1998804 0
1998925 0
1999090 0
1999625 0
1999990 0
2000041 0
2000076 0
2000113 23
2000128 0
2000142 3
2000152 10
2000424 0
2000431 0
2000475 0
2000542 0
2000553 7
2000573 0
2000586 0
2000608 79
2000611 33
2000619 42
2000639 2
2000650 0
2000698 51
2000748 11
2000973 76
2001105 14
2001255 0
2001499 0
2001641 6
2001653 0
2001699 22
2001771 205
2001915 41
2001945 9
2002020 9
2002152 0
2002157 0
2002236 0
2002401 0
2002512 0
2002563 0
2002569 0
2002581 0
2002625 0
2002848 0
2002862 13
2002889 0
2002896 9
2003028 22
2003070 6
2003124 34
2003220 2
2003310 0
2003485 0
2003593 0
2003663 0
2004078 0
2004119 0
2004312 0
2004654 0
2004754 0
2004889 20
2004898 0
2005229 61
2005232 0
2005259 0
2005397 0
2005531 66
2005771 169
2005825 3
2005936 0
2006014 12
2006121 7
2006176 0
2006373 0
2006745 0
2006892 0
2006979 9
2006985 0
2007159 4
2007234 2
2007411 16
2007594 0
2007609 0
2007615 0
2007654 23
2007794 0
2007816 3
2008305 0
2008326 0
2008464 1
2008491 10
2008625 0
2008776 0
2008782 0
2008948 0
2009112 0
2009127 0
2009199 0
2009313 2
2009485 0
2009498 71
2009574 0
2009644 0
2009675 36
2009705 0
2009720 27
2009736 4
2009778 22
2009893 0
2009914 0
2010064 0
2010085 12
2010136 85
2010138 0
2010166 21
2010355 3
2010497 0
2010701 138
2010749 23
2011097 14
2011121 10
2011163 3
2011172 12
2011181 7
2011193 69
2011208 1
2011220 0
2011226 0
2011244 4
2011298 3
2011307 0
2011327 0
2011363 15
2011382 7
2011436 10
2011440 11
2011451 0
2011565 21
2011605 23
2011796 12
2011871 91
2011973 0
2012132 2
2012156 0
2012235 0
2012297 0
2012327 0
2012340 0
2012387 0
2012460 0
2012472 0
2012545 4
2012599 72
2012602 78
2012781 2
2012808 26
2012955 0
2012970 4
2013012 0
2013267 10
2013477 5
2013504 30
2013516 16
2013590 0
2013600 2
2013609 21
2013645 0
2013795 0
2013908 30
2013920 5
2013976 0
2014029 0
2014140 0
2014359 0
2014401 0
2014433 0
2014440 4
2014458 0
2014521 0
2014533 0
2014686 0
2014707 0
2014767 0
2015007 0
2015136 72
2015139 9
2015166 0
2015242 0
2015338 13
2015383 0
2015403 10
2015485 15
2015745 2
2015802 0
2015950 0
2016002 0
2016030 113
2016041 72
2016111 5
2016126 0
2016327 86
2016634 2
2016787 46
2017150 0
2017204 0
2017238 28
2017272 65
2017346 27
2017593 0
2017902 0
2018175 0
2018241 0
2018868 0
2019006 1
2019879 3
2019894 0
2020170 7
2020236 0
2020449 38
2020475 0
2020793 0
2020833 2
2020895 8
2021072 0
2021297 0
2021405 0
2021462 0
2021690 0
2022095 0
2022110 0
2022327 0
2022344 0
2022614 0
2022701 12
2022838 0
2023176 0
2023238 0
2023547 0
2023610 0
2023756 9
2024009 0
2024107 0
2024215 0
2024444 0
2024476 0
2024491 0
2024539 0
2024576 7
2024782 26
2024795 68
2024801 10
2024956 18
2025027 0
2025038 1
2025163 0
2025202 0
2025220 0
2025280 0
2025283 0
2025313 0
2025331 0
2025502 0
2025870 0
2026087 11
2026142 0
2026184 0
2026240 4
2026369 58
2026376 0
2026800 102
2026884 135
2027066 7
2027222 0
2027267 0
2027288 62
2027313 106
2027319 129
2027333 34
2027349 25
2027373 0
2027419 0
2027455 11
2027467 0
2027514 0
2027775 0
2027889 23
2028107 12
2028424 21
2028477 52
2028561 27
2029279 0
2029285 0
2029490 0
2029602 0
2029661 0
2029727 0
2029736 0
2029856 0
2029880 0
2029976 0
2030003 0
2030063 0
2030192 0
2030285 0
2030312 0
2030807 0
2031131 23
2031239 68
2031293 0
2031317 0
2031324 0
2031345 0
2031352 0
2031386 6
2031414 62
2031472 36
2031642 0
2031646 0
2032075 0
2032211 0
2032395 0
2032427 16
2032460 0
2032553 1
2032883 0
2032925 0
2033066 0
2033270 0
2033282 0
2033427 0
2033503 142
2033557 0
2033636 0
2033806 29
2034041 0
2034141 0
2034388 0
2034467 0
2035655 14
2035893 7
2035905 3
2035927 0
2035997 0
2036307 0
2036385 0
2036409 0
2036577 4
2036643 0
2036649 25
2037062 47
2037070 0
2037140 3
2037179 9
2037252 31
2037285 0
2037387 0
2037409 0
2037444 0
2037482 0
2037534 3
2037578 0
2037615 0
2037636 4
2037654 24
2037705 12
2037719 0
2037816 0
2037831 0
2037882 3
2037901 0
2038104 0
2038118 0
2038140 0
2038167 2
2038176 15
2038305 8
2038308 6
2038338 1
2038368 0
2038446 16
2038527 0
2038611 0
2038647 0
2038686 0
2038692 2
2038719 19
2038725 0
2038911 0
2038956 1
2038974 7
2038980 0
2039067 3
2039103 3
2039124 0
2039232 0
2039277 0
2039373 0
2039376 9
2039472 1
2039502 3
2039573 0
2039682 0
2039697 9
2039733 0
2039763 7
2039781 0
2039867 0
2040087 4
2040129 9
2040144 29
2040243 0
2040288 0
2040528 0
2040702 0
2040766 43
2041057 24
2041090 0
2041183 26
2041229 0
2041243 0
2041447 84
2041471 16
2041502 0
2041549 0
2041606 34
2041723 21
2041810 0
2041930 0
2042008 0
2042075 2
2042295 0
2042357 0
2042381 0
2042453 4
2042509 0
2042556 0
2042568 0
2042585 13
2042603 0
2042789 320
2042873 0
2042876 0
2043218 0
2043254 26
2043556 13
2043752 42
2043854 7
2043903 0
2044065 0
2044101 0
2044109 0
2044209 0
2044364 3
2044634 0
2044742 0
2044964 36
2045078 0
2045274 0
2045313 0
2045396 2
2045663 12
2045678 0
2045851 0
2045886 0
2046235 0
2046307 0
2046331 0
2046568 0
2046781 5
2046896 0
2046955 3
2047043 22
2047051 0
2047205 0
2047432 0
2047495 2
2047598 0
2047606 0
2047636 0
2047652 0
2047688 0
2047691 0
2047898 0
2047904 0
2047917 14
2047950 0
2048000 0
2048026 0
2048300 2
2048354 30
2048546 0
2048550 4
2048601 0
2048619 0
2048624 0
2048635 0
2048649 0
2048669 17
2048719 3
2048803 17
2048852 36
2048858 29
2049066 26
2049138 0
2049178 44
2049206 51
2049212 0
2049357 0
2049510 0
2049537 0
2049631 42
2049649 13
2049711 0
2049910 4
2050152 0
2050180 145
2050240 27
2050351 7
2050479 23
2050482 5
2050499 0
2050536 0
2050592 25
2050598 0
2050837 3364
2050983 15
2051055 87
2051169 0
2051322 0
2051445 0
2051475 0
2051482 0
2051491 0
2051545 0
2051570 0
2051836 0
2051887 0
2051908 14
2052115 75
2052199 22
2052205 2
2052397 9
2052582 0
2052593 35
2052681 0
2052713 0
2052757 28
2052810 0
2052869 0
2052923 248
2052959 0
2053193 0
2053205 41
2053256 0
2053328 0
2053409 0
2053472 7
2053538 0
2053595 0
2053631 0
2053658 0
2053667 100
2053670 0
2053679 0
2053700 0
2053763 52
2053811 0
2053865 12
2053877 0
2053907 112
2053922 0
2053964 0
2053970 0
2054057 22
2054075 0
2054108 0
2054213 0
2054302 0
2054375 0
2054464 0
2054640 0
2054673 3
2054690 0
2054715 0
2054800 29
2054916 23
2055015 0
2055090 0
2055139 35
2055222 0
2055225 0
2055255 6
2055423 4
2055504 20
2055537 0
2055665 0
2055671 95
2055704 25
2055726 0
2055767 0
2055794 0
2055875 5
2055944 0
2056225 0
2056361 13
2056400 0
2056418 34
2056795 0
2056843 0
2056915 16
2056981 0
2057008 0
2057029 0
2057050 0
2057071 46
2057161 0
2057167 0
2057206 0
2057215 86
2057221 8
2057224 28
2057266 34
2057311 31
2057380 99
2057392 0
2057404 0
2057473 3
2057506 13
2057536 0
2057562 0
2057656 0
2057693 0
2057743 0
2057791 0
2057821 0
2057860 24
2057935 0
2057995 0
2058030 0
2058086 0
2058092 36
2058267 0
2058298 0
2058316 23
2058393 35
2058496 0
2058602 0
2058634 0
2058706 0
2058762 0
2058854 4
2059007 6
2059193 0
2059202 0
2059295 0
2059616 0
2059631 0
2059709 3
2059775 0
2060317 47
2060474 48
2060486 0
2061045 0
2061127 0
2061291 29
2061329 0
2061527 35
2061540 0
2061568 0
2061603 0
2061711 6
2061907 0
2061916 0
2062051 0
2062105 11
2062162 40
2062209 0
2062211 72
2062265 0
2062291 9
2062374 1
2062498 5
2062522 0
2062561 29
2062753 7
2062885 10
2062913 0
2062936 0
2062963 0
2063003 62
2063032 44
2063054 0
2063114 0
2063217 0
2063328 0
2063367 19
2063464 0
2063605 0
2063635 0
2063670 0
2063729 0
2063775 0
2063895 32
2064084 24
2064110 0
2064198 0
2064276 0
2064315 11
2064333 0
2064357 0
2064387 0
2064466 0
2064521 0
2064653 0
2064684 0
2064702 0
2064906 0
2064909 27
2064951 0
2064993 0
2065354 0
2065431 0
2065573 0
2065849 0
2065876 0
2066215 39
2066291 0
2066303 58
2066545 0
2066551 13
2066560 0
2066646 0
2066776 0
2066842 0
2067028 0
2067079 19
2067148 0
2067220 0
2067253 100
2067364 3
2067430 0
2067475 0
2067708 0
2067776 0
2067974 0
2067996 0
2068245 0
2068292 0
2068422 0
2068520 0
2068542 53
2068609 0
2068648 0
2068669 0
2068677 0
2068712 0
2068715 0
2068721 0
2068825 0
2068920 15
2068986 0
2069044 0
2069106 0
2069121 0
2069124 64
2069280 18
2069361 33
2069391 0
2069450 0
2069490 18
2069574 0
2069717 0
2070088 0
2070115 0
2070148 0
2070169 0
2070295 0
2070313 0
2070328 0
2070400 0
2070406 24
2070412 19
2070562 22
2070564 0
2070897 0
2071130 0
2071220 14
2071325 0
2071376 45
2071412 0
2071627 0
2071634 0
2071640 0
2071787 0
2071816 1
2071820 180
2072041 0
2072130 0
2072217 0
2072286 0
2072302 0
2072358 0
2072448 0
2072550 3
2072553 0
2072577 0
2072669 0
2072731 0
2072760 0
2072813 0
2072829 48
2072922 2
2073159 0
2073213 2
2073231 31
2073252 16
2073302 0
2073308 0
2073313 0
2073320 0
2073322 0
2073417 0
2073443 0
2073481 0
2073509 0
2073539 83
2073659 28
2073773 14
2073930 59
2073944 4
2074127 15
2074214 0
2074341 0
2074358 0
2074364 0
2074376 0
2074391 0
2074657 0
2074687 0
2074927 0
2074974 0
2075032 23
2075062 0
2075212 0
2075577 0
2075669 0
2075688 57
2075829 0
2076108 0
2076258 0
2076270 0
2076330 80
2076427 0
2076516 105
2076533 0
2076576 0
2076877 0
2076931 0
2076976 0
2077102 0
2077382 0
2077384 2
2077398 17
2077401 12
2077512 20
2077703 5
2077733 44
2077736 0
2078024 12
2078036 1211
2078057 48
2078099 0
2078270 1
2078363 0
2078384 0
2078393 0
2078486 2
2078490 0
2078722 18
2078929 8
2079187 46
2079357 0
2079466 18
2079574 0
2079598 8
2079773 0
2079892 0
2079961 0
2079991 0
2080081 0
2080173 4
2080289 0
2080392 0
2080479 0
2080512 29
2080533 16
2080632 0
2080755 59
2080845 0
2080904 0
2080920 30
2080923 0
2080955 1
2080977 0
2081169 0
2081339 0
2081478 0
2081504 4
2081514 0
2081543 0
2081551 0
2081567 0
2081638 1
2081692 0
2081710 17
2081806 17
2081834 0
2081920 1
2082040 108
2082058 0
2082134 0
2082153 20
2082171 0
2082285 46
2082294 0
2082399 64
2082504 5
2082655 0
2082744 0
2082747 0
2082872 35
2082912 14
2083046 55
2083159 86
2083242 0
2083269 148
2083306 882
2083389 0
2083408 108
2083414 54
2083543 16
2083576 5
2083779 3899
2083881 32
2084022 6
2084043 162
2084163 19
2084487 432
2084778 2
2084858 252
2085025 0
2085063 108
2085096 2
2085125 43
2085185 71
2085225 0
2085246 0
2085285 0
2085352 39
2085486 15
2085703 12
2085743 16
2085752 0
2085888 33
2086225 0
2086262 6
2086482 0
2086614 5
2086660 0
2086722 0
2086788 3
2086820 2
2086885 2
2087053 0
2087128 15
2087161 19
2087185 60
2087416 0
2087428 0
2087554 0
2087827 0
2087856 0
2087912 0
2087970 3
2088066 0
2088090 20
2088525 29
2088651 0
2088830 0
2088865 0
2088899 0
2088997 0
2089032 15
2089078 0
2089243 0
2089439 0
2089459 0
2089685 0
2089770 7
2089815 0
2089835 0
2089854 0
2089860 3
2090013 49
2090065 0
2090122 50
2090211 0
2090229 0
2090461 0
2090622 3
2090776 0
2090845 0
2090851 0
2090893 0
2090980 7
2091162 10
2091164 0
2091168 0
2091336 0
2091570 6
2091588 0
2091828 0
2091869 0
2092055 0
2092061 45
2092152 0
2092218 0
2092257 0
2092314 0
2092341 8
2092359 0
2092620 0
2092761 8
2092862 0
2092970 0
2093122 0
2093340 6
2093604 20
2093641 0
2093686 0
2093939 0
2094072 0
2094479 0
2094671 0
2094797 0
2094816 0
2094824 0
2094830 9
2094952 0
2095259 0
2095291 0
2095369 0
2096131 0
2096302 0
2096378 0
2096883 0
2097159 1
2097197 0
2097234 0
2097273 0
2097339 0
2097507 13
2097663 0
2097888 0
2097894 0
2097914 34
2097926 0
2097951 0
2098149 15
2098242 67
2098320 0
2098422 0
2098428 0
2098499 0
2098704 0
2098728 0
2098771 23
2098774 0
2098813 0
2098848 26
2098910 4
2099087 123
2099251 0
2099287 2
2099320 39
2099476 26
2099515 0
2099518 22
2099572 76
2099765 10
2099806 0
2099815 37
2099854 18
2100103 0
2100253 0
2100367 41
2100433 0
2100496 0
2100544 0
2100556 0
2100559 0
2100567 0
2100594 0
2100609 0
2100618 0
2100757 0
2100841 0
2100871 43
2101044 0
2101056 0
2101065 0
2101076 0
2101123 0
2101153 66
2101248 0
2101443 0
2101943 0
2102256 52
2102620 0
2102681 0
2102707 0
2102755 0
2102773 0
2102786 0
2102810 0
2102913 0
2103068 0
2103296 2
2103305 18
2103365 0
2103419 0
2103428 0
2103605 3
2103638 7
2103865 0
2104156 48
2104790 0
2105033 0
2105194 0
2105204 55
2105378 0
2105433 0
2105537 0
2105591 0
2105647 83
2105855 0
2105861 0
2106038 0
2106041 41
2106197 0
2106353 0
2106493 69
2106538 6
2106547 0
2106556 63
2106682 14
2106730 39
2106766 2416
2106879 0
2106944 0
2107098 0
2107210 0
2107425 0
2107494 58
2107542 5
2107750 0
2107842 0
2107884 0
2107976 0
2108120 0
2108441 0
2108582 0
2108798 0
2108924 0
2108934 0
2108949 0
2108957 0
2108961 0
2108973 0
2109129 26
2109180 18
2109192 0
2109279 0
2109517 0
2109576 1
2109811 0
2109825 53
2109920 0
2110195 0
2110231 0
2110282 0
2110444 0
2110528 0
2110639 0
2110714 0
2111121 0
2111252 0
2111374 0
2111380 27
2111511 0
2111634 0
2111771 0
2111946 0
2112211 0
2112732 0
2112776 15
2112793 0
2112806 0
2112873 0
2112951 0
2112966 0
2113017 0
2113143 0
2113395 0
2113788 0
2113835 0
2113916 0
2113996 0
2114144 0
2114153 17
2114201 1
2114483 0
2114585 24
2114609 6
2114747 0
2114795 49
2114957 0
2115051 0
2115105 10
2115470 36
2115478 35
2115518 0
2115536 40
2115651 0
2115663 74
2115773 58
2115791 0
2115984 0
2115992 0
2116060 0
2116071 0
2116098 0
2116129 0
2116180 0
2116213 43
2116267 0
2116275 0
2116309 0
2116315 0
2116369 16
2116393 17
2116504 0
2116537 0
2116540 0
2116546 0
2116558 0
2116747 0
2116855 0
2116864 53
2116942 0
2116972 5
2117221 7
2117272 0
2117338 0
2117356 0
2117368 0
2117428 48
2117453 0
2117497 0
2117656 0
2117865 0
2118115 0
2118186 0
2118363 0
2118399 0
2118425 0
2118470 0
2118537 0
2118579 1
2118624 0
2118663 0
2118780 0
2118795 0
2118860 33
2119040 0
2119106 0
2119125 0
2119182 0
2119226 0
2119370 41
2119706 0
2119786 29
2119823 0
2119826 0
2119880 0
2119892 0
2119945 0
2120016 0
2120115 0
2120121 36
2120166 0
2120340 0
2120481 0
2120537 0
2120671 9
2120673 0
2120731 0
2120780 47
2120835 0
2120897 55
2121138 0
2121143 0
2121158 0
2121273 0
2121333 7
2121587 13
2121718 0
2121779 0
2121797 33
2121826 6
2121890 0
2121905 0
2121933 39
2121942 31
2121948 0
2122035 21
2122075 0
2122086 0
2122176 57
2122413 0
2122635 48
2122647 0
2122776 15
2122902 24
2122953 61
2122974 0
2123070 0
2123109 0
2123165 13
2123240 0
2123246 0
2123261 0
2123336 19
2123345 21
2123474 27
2123486 0
2123561 0
2123621 0
2123639 0
2123654 40
2123762 0
2124044 0
2124053 0
2124140 47
2124335 4
2124494 0
2124512 0
2124604 1
2124658 63
2124687 0
2124696 0
2124787 0
2124880 106
2124958 0
2125018 0
2125036 0
2125078 0
2125214 0
2125710 0
2126038 0
2126114 0
2126258 0
2126300 4
2126399 26
2126434 0
2126643 0
2126801 0
2126808 2
2127035 0
2127081 0
2127217 0
2127310 0
2127367 43
2127466 0
2127481 0
2127490 0
2127499 38
2127501 18
2127586 0
2127667 0
2127691 0
2127735 0
2127783 0
2127963 21
2127969 0
2128081 0
2128131 0
2128236 0
2128248 2
2128329 0
2128452 23
2128536 0
2128663 0
2128695 10
2128713 52
2128752 0
2128812 0
2129027 0
2129238 0
2129325 0
2129464 0
2129502 0
2129593 0
2129608 22
2129659 0
2129791 0
2129881 31
2129952 0
2129962 14
2130013 0
2130058 0
2130091 0
2130288 0
2130358 0
2130406 0
2130469 0
2130502 0
2130574 0
2130706 0
2130726 0
2130754 0
2130929 68
2130999 0
2131170 0
2131242 0
2131251 0
2131521 0
2131534 0
2131662 0
2131694 0
2131716 0
2131827 0
2131863 0
2132025 0
2132355 0
2132388 0
2132400 82
2132451 15
2132490 11
2132502 36
2132804 0
2132816 0
2132830 0
2133106 0
2133112 2
2133255 0
2133423 0
2133517 0
2133663 0
2133711 17
2133759 3
2133806 0
2133939 0
2133947 5
2133950 18
2133999 0
2134073 0
2134145 4
2134157 0
2134169 0
2134187 0
2134223 0
2134292 0
2134319 0
2134352 0
2134425 0
2134476 0
2134701 0
2134737 0
2134890 2
2134929 35
2135019 11
2135106 0
2135148 16
2135193 0
2135232 0
2135390 0
2135394 0
2136101 1
2136431 14
2136890 0
2137013 19
2137019 0
2137184 0
2137364 0
2137421 0
2137540 0
2137564 24
2138049 0
2138070 4
2138093 0
2138121 112
2138199 45
2138349 0
2138367 9
2138415 0
2138485 0
2138520 0
2138622 0
2138647 0
2138664 11
2138700 0
2138820 0
2138891 0
2138916 7
2138985 0
2138997 0
2139032 0
2139057 7
2139087 0
2139157 0
2139192 0
2139366 0
2139384 0
2139692 8
2139725 21
2139757 63
2139881 0
2139905 0
2139914 35
2139995 0
2140055 0
2140112 0
2140367 0
2140379 0
2140448 11
2140465 0
2140697 12
2140706 8
2140745 0
2140754 0
2140763 0
2140836 46
2140856 0
2140889 38
2141009 3
2141081 23
2141240 0
2141270 0
2141315 43
2141348 14
2141355 0
2141568 30
2141581 4
2141623 0
2141636 0
2141650 0
2141743 8
2141776 0
2141785 0
2141869 0
2141905 17
2141964 25
2142022 0
2142052 0
2142103 0
2142112 0
2142163 0
2142210 1
2142323 0
2142459 9
2142504 0
2142579 0
2142777 0
2142833 17
2142866 58
2142872 95
2142956 0
2143007 64
2143010 0
2143021 0
2143057 0
2143079 0
2143141 0
2143190 5
2143200 0
2143216 0
2143239 0
2143251 0
2143286 0
2143289 0
2143299 0
2143326 0
2143385 0
2143667 0
2143748 0
2143782 0
2143793 1
2143957 0
2143963 0
2144157 0
2144445 16
2144555 0
2144595 51
2144893 0
2144904 0
2145037 0
2145169 0
2145229 0
2145388 5
2145498 3
2145510 0
2145840 0
2145968 0
2146058 0
2146160 0
2146252 0
2146522 0
2146529 0
2146918 0
2146936 0
2146966 77
2147032 0
2147098 0
2147101 0
2147209 0
2147233 0
2147404 11
2147857 0
2147980 29
2148092 0
2148101 20
2148410 0
2148548 0
2148554 0
2148736 16
2148845 0
2148956 0
2149109 0
2149309 0
2149316 19
2149675 0
2149746 0
2149964 0
2150098 0
2150115 2
2150167 6
2150257 0
2150395 0
2150431 0
2150485 0
2150672 4
2150931 0
2150934 2
2151105 20
2151192 8
2151375 6
2151399 3
2151429 0
2151633 3
2151687 0
2151789 0
2151837 0
2151909 0
2151945 0
2151975 0
2151987 0
2152002 0
2152041 25
2152239 0
2152275 0
2152293 0
2152356 60
2152428 34
2152500 81
2152545 0
2152723 141
2152740 113
2152761 0
2152998 0
2153022 0
2153119 0
2153131 16
2153157 0
2153210 0
2153216 0
2153220 0
2153306 121
2153342 81
2153393 0
2153555 0
2153582 90
2153732 0
2153871 0
2154264 5
2154297 28
2154378 165
2154423 0
2154570 0
2154676 6
2154735 57
2154940 27
2154950 0
2155012 38
2155046 0
2155052 11
2155073 0
2155078 0
2155085 0
2155088 0
2155149 0
2155201 0
2155244 0
2155303 18
2155361 70
2155488 147
2155490 2
2155501 7
2155518 28
2155666 20
2155747 21
2155873 16
2155885 0
2155921 0
2156050 96
2156071 6
2156158 37
2156272 15
2156280 0
2156374 143
2156440 0
2156494 12
2156502 0
2156548 0
2156564 5
2156603 0
2156617 4
2156849 41
2157018 7
2157041 0
2157251 0
2157260 0
2157290 19
2157366 0
2157383 0
2157446 56
2157573 0
2157652 0
2157784 0
2157925 0
2158000 108
2158047 15
2158390 23
2158753 0
2158774 22
2158908 32
2158956 0
2158986 0
2159223 16
2159235 2
2159310 0
2159553 0
2159658 0
2159670 44
2159763 0
2159892 55
2160111 0
2160147 0
2160269 0
2160347 0
2160352 0
2160362 0
2160367 0
2160380 0
2160627 0
2160645 0
2160726 0
2160872 0
2161216 25
2161438 11
2161501 0
2161588 0
2161606 0
2161716 4
2161926 0
2162019 0
2162226 0
2162604 0
2162694 4
2162709 0
2162981 68
2162988 0
2162998 14
2163007 7
2163084 28
2163096 13
2163156 0
2163256 0
2163413 0
2163530 0
2163617 0
2163644 0
2163671 0
2163728 0
2163893 0
2164120 0
2164136 0
2164151 0
2164181 0
2164206 0
2164274 0
2164345 21
2164464 0
2164597 0
2164713 0
2164827 79
2165293 0
2165372 48
2165441 86
2165762 0
2165793 16
2165840 0
2165932 0
2165968 0
2166482 0
2166497 0
2166653 0
2166743 0
2166806 0
2166836 0
2166853 0
2167088 0
2167099 0
2167142 0
2167224 0
2167262 0
2167292 3
2167307 1
2167310 1
2167364 0
2167382 17
2167386 0
2167390 23
2167394 71
2167473 0
2167491 0
2167620 0
2167749 0
2167973 0
2168010 0
2168075 1
2168152 101
2168202 0
2168339 125
2168341 12
2168436 0
2168591 2
2168851 0
2169008 51
2169137 0
2169158 0
2169189 73
2169221 0
2169343 0
2169363 0
2169389 0
2169404 0
2169462 0
2169563 0
2169571 0
2169609 0
2169644 4
2169705 0
2169711 7
2169785 27
2169806 0
2169870 1
2169894 0
2169912 226
2170094 8
2170098 24
2170178 0
2170405 38
2170539 3
2170704 0
2170788 74
2170824 31
2170907 66
2170922 4
2171034 10
2171082 42
2171128 0
2171143 0
2171171 0
2171182 0
2171225 28
2171381 26
2171449 8
2171461 43
2171572 0
2171656 0
2171830 79
2171842 70
2171911 0
2171929 0
2171941 0
2171953 0
2171977 0
2171989 0
2172010 10
2172049 0
2172070 92
2172091 0
2172162 11
2172455 0
2172471 19
2172533 0
2172584 0
2172593 0
2172618 8
2172685 18
2172689 35
2172719 12
2173046 0
2173089 36
2173131 35
2173292 0
2173335 0
2173422 0
2173449 0
2173464 5
2173506 44
2173594 0
2173619 0
2173794 0
2173875 0
2173880 11
2173995 0
2174061 0
2174063 59
2174071 0
2174106 24
2174172 0
2174200 0
2174252 68
2174255 39
2174327 0
2174342 0
2174579 6
2174591 84
2174660 0
2174690 0
2174910 0
2174940 7
2174982 10
2175036 0
2175054 0
2175060 0
2175076 0
2175265 76
2175301 0
2175382 0
2175481 0
2175589 0
2175730 0
2175754 0
2175784 0
2175877 28
2175880 45
2175901 0
2176100 0
2176204 0
2176243 65
2176307 0
2176321 2
2176486 147
2176603 30
2176711 0
2176900 20
2176918 0
2176945 0
2177065 0
2177278 0
2177317 0
2177347 0
2177465 0
2177478 3
2177518 0
2177527 37
2177554 115
2177649 28
2177746 65
2177902 2
2177969 0
2178076 22
2178099 1
2178407 0
2178609 0
2178940 13
2178942 0
2179068 0
2179086 0
2179094 0
2179110 74
2179139 0
2179428 0
2179451 0
2179592 17
2179598 6
2179688 19
2179690 0
2179743 0
2179749 9
2179751 0
2179791 17
2179803 0
2179872 0
2179891 0
2179901 0
2179973 0
2180059 0
2180084 0
2180117 0
2180315 0
2180371 0
2180384 0
2180396 0
2180412 0
2180707 0
2180893 0
2180925 13
2181168 51
2181170 0
2181313 0
2181333 18
2181370 0
2181419 0
2181469 0
2181499 0
2181651 0
2181669 99
2181773 10
2181778 0
2181835 13
2181849 0
2181906 0
2182008 0
2182044 0
2182056 4
2182323 20
2182656 25
2182689 2
2182749 0
2182812 0
2182923 0
2183031 0
2183050 18
2183052 0
2183104 0
2183143 18
2183164 2
2183775 12
2183781 0
2183811 0
2183863 0
2184009 0
2184066 21
2184114 8
2184127 0
2184165 24
2184228 0
2184234 0
2184245 0
2184273 0
2184275 0
2184318 0
2184324 12
2184417 0
2184426 41
2184438 12
2184450 64
2184543 0
2184558 30
2184590 0
2184600 31
2184627 0
2184660 0
2184679 0
2184815 0
2184821 0
2184861 0
2184914 0
2184971 0
2185060 0
2185100 19
2185106 54
2185257 0
2185302 15
2185375 0
2185381 0
2185401 0
2185407 0
2185704 76
2185779 0
2185791 0
2185947 0
2185974 0
2186227 0
2186301 0
2186313 36
2186331 19
2186376 0
2186516 0
2186530 0
2186545 0
2186599 0
2186626 0
2186722 4
2186737 9
2186797 0
2186848 0
2187169 0
2187286 0
2187298 21
2187400 11
2187678 0
2187971 74
2188091 168
2188487 29
2188567 72
2188569 0
2188899 4
2189163 0
2189181 0
2189196 0
2189213 12
2189242 0
2189257 0
2189304 43
2189310 130
2189316 244
2189328 0
2189414 76
2189446 76
2189534 49
2189639 0
2189708 0
2189789 0
2189917 0
2190093 0
2190106 0
2190114 11
2190364 0
2190451 0
2190578 0
2190592 0
2190607 41
2190678 0
2190774 26
2190848 41
2190862 0
2191124 0
2191279 106
2191282 0
2191351 0
2191411 2
2191456 0
2191630 0
2191720 0
2191729 0
2191744 13
2191801 0
2191876 0
2191882 0
2191963 0
2191971 0
2191987 0
2192027 0
2192044 0
2192134 19
2192313 0
2192513 0
2192564 58
2192778 11
2192913 0
2193066 0
2193219 0
2193240 0
2193294 0
2193327 0
2193385 3
2193435 0
2193828 1
2193831 0
2193843 0
2194230 0
2194409 0
2194453 63
2194604 15
2194624 0
2194711 0
2194767 0
2195118 0
2195132 54
2195330 4
2195342 5
2195501 2
2195738 0
2195772 0
2195861 0
2196416 0
2196596 40
2196744 0
2196794 0
2196872 0
2196894 14
2197320 0
2197715 0
2198115 63
2198360 5
2198421 5
2198474 0
2198532 0
2198569 0
2198885 0
2199108 0
2199275 28
2199414 0
2199661 41
2200309 0
2200313 0
2200604 0
2200811 0
2200965 10
2201031 0
2201040 34
2201204 2
2201206 0
2201532 0
2201742 0
2201988 0
2201996 0
2202164 7
2202199 0
2202249 0
2202286 40
2202348 6
2202444 0
2202651 0
2202672 0
2202692 0
2202716 0
2202722 0
2202953 0
2202992 0
2203217 0
2203465 0
2203586 0
2203613 2
2203802 8
2203852 0
2203987 0
2204008 0
2204029 52
2204213 0
2204219 0
2204237 0
2204376 0
2204463 32
2204493 0
2204520 0
2204565 6
2204577 0
2204610 0
2204625 0
2204853 34
2204898 0
2204905 0
2204909 11
2204976 0
2205043 20
2205219 85
2205249 0
2205258 0
2205375 0
2205504 0
2205567 0
2205795 0
2205806 27
2205923 0
2206077 0
2206350 0
2206620 0
2206763 0
2206820 0
2207054 0
2207198 0
2207216 0
2207372 0
2207630 0
2207664 0
2207898 0
2208258 3
2208271 0
2208276 0
2208281 0
2208287 0
2208309 0
2208318 16
2208483 16
2209011 6
2209207 13
2209211 131
2209281 12
2209341 19
2209359 72
2209517 77
2209628 0
2209684 0
2209816 0
2209930 2
2209972 181
2210132 171
2210143 2
2210278 38
2210281 18
2210413 0
2210551 10
2210674 51
2210812 0
2210818 0
2210830 12
2210926 2
2211088 2
2211172 18
2211193 10
2211199 8
2211499 0
2211520 16
2211535 63
2211745 81
2211754 0
2211822 52
2211939 0
2211969 0
2212095 8
2212155 157
2212368 5
2212494 9
2212665 5
2212947 4
2212973 0
2213115 0
2213136 0
2213164 0
2213178 0
2213224 0
2213241 0
2213333 0
2213416 17
2213461 47
2213485 0
2213536 0
2213646 63
2213674 25
2213697 0
2213801 0
2213917 0
2213938 14100
2214023 20
2214187 71
2214293 0
2214625 7
2214670 0
2214709 4
2214754 0
2214764 0
2214772 0
2214782 0
2214893 1
2214916 52
2214959 0
2215012 70
2215026 3
2215032 10
2215040 0
2215094 0
2215173 0
2215224 23
2215392 0
2215431 22
2215488 34
2215588 0
2215602 0
2215752 0
2215800 9
2215834 0
2215843 0
2215898 0
2215904 9
2215915 39
2215947 34
2216006 0
2216135 7
2216230 98
2216242 0
2216246 247
2216295 0
2216305 83
2216401 0
2216516 0
2216534 41
2216581 13
2216600 0
2216738 0
2216830 0
2216870 0
2217011 0
2217044 0
2217094 0
2217274 0
2217290 0
2217305 0
2217326 28
2217332 0
2217462 0
2217570 0
2217646 0
2217726 0
2217811 0
2217820 5
2217897 0
2218162 12
2218372 18
2218456 0
2218605 0
2219077 6
2219136 0
2219281 4
2219356 0
2219455 7
2219458 8
2219482 60
2219535 0
2219626 25
2219822 18
2219920 0
2219935 0
2219950 0
2219956 0
2219968 0
2219983 0
2220028 0
2220276 0
2220336 0
2220346 62
2220349 41
2220380 0
2220415 0
2220456 0
2220460 47
2220713 0
2220778 11
2221012 44
2221107 0
2221140 5
2221143 29
2221185 31
2221493 0
2221617 0
2221647 15
2221674 71
2221749 64
2221833 27
2221940 43
2222104 80
2222114 0
2222166 17
2222180 0
2222222 0
2222262 0
2222318 6
2222347 0
2222407 15
2222433 28
2222462 0
2222479 0
2222500 0
2222511 0
2222531 0
2222568 0
2222581 0
2222590 0
2222593 0
2222600 0
2222611 0
2222627 0
2222658 0
2222660 0
2222674 0
2222678 0
2222716 11
2222860 0
2223096 0
2223137 0
2223143 0
2223149 0
2223252 0
2223260 6
2223340 1
2223351 48
2223381 17
2223432 99
2223725 0
2223773 0
2224097 0
2224143 5
2224188 0
2224295 0
2224313 0
2224342 0
2224391 0
2224420 9
2224517 11
2224583 0
2224589 0
2224610 0
2224641 0
2224666 90
2224677 0
2224683 42
2224704 0
2224725 0
2224745 3
2224843 0
2224854 64
2224857 21
2224878 4
2224977 0
2225039 56
2225093 0
2225116 0
2225128 0
2225203 1
2225239 23
2225258 0
2225265 8
2225382 19
2225452 0
2225593 0
2225650 0
2225689 0
2225770 3
2225779 0
2225878 0
2226154 0
2226261 0
2226325 0
2226518 25
2226538 0
2226609 0
2226624 0
2226678 0
2226933 0
2227153 0
2227320 0
2227407 5
2227479 2
2227546 0
2227550 0
2227559 15
2227837 46
2227989 11
2228040 20
2228109 0
2228142 0
2228189 19
2228192 21
2228213 6
2228257 18
2228259 15
2228289 0
2228393 0
2228582 0
2228776 65
2228840 0
2228879 0
2228901 0
2228951 0
2229039 0
2229041 0
2229076 0
2229080 0
2229084 0
2229086 0
2229094 0
2229104 0
2229226 0
2229334 9
2229532 0
2229577 10
2229715 16
2229778 10
2229823 0
2229865 0
2229934 0
2229937 33
2229973 0
2229987 0
2230180 0
2230300 16
2230306 0
2230495 2
2230738 71
2230755 0
2230831 0
2230873 18
2230927 0
2230942 0
2231035 0
2231048 0
2231127 14
2231195 11
2231292 0
2231301 0
2231340 53
2231491 0
2231673 0
2231751 0
2231846 19
2231864 0
2232101 0
2232179 2
2232192 0
2232205 0
2232212 0
2232497 0
2232526 7
2232635 123
2232644 8
2232719 0
2232812 0
2232848 137
2232916 20
2232920 2
2233067 0
2233295 0
2233597 3
2233669 6
2233708 1
2234143 0
2234179 0
2234252 0
2234287 0
2234297 0
2234480 8
2234585 0
2234664 0
2234688 0
2234715 6
2235021 15
2235063 0
2235103 0
2235229 0
2235259 0
2235292 0
2235478 0
2235568 0
2235634 0
2235664 0
2235733 0
2235736 37
2235784 0
2235832 0
2235937 95
2235943 16
2235964 0
2236090 0
2236158 0
2236195 0
2236219 0
2236439 14
2236492 2
2236693 0
2236754 0
2236834 20
2236911 0
2236984 0
2237062 171
2237068 272
2237170 6
2237182 0
2237374 1
2237413 27
2237491 11
2237520 0
2237563 0
2237579 0
2237587 43
2237666 0
2237677 13
2237781 0
2237805 0
2237815 95
2237848 168
2237944 0
2237953 0
2237963 0
2237989 0
2238111 0
2238306 33
2238588 2
2238642 24
2238645 1
2238659 0
2238819 0
2238840 32
2238883 139
2239029 79
2239179 71
2239531 23
2239610 136
2239767 0
2240149 10
2240191 0
2240236 0
2240319 44
2240421 0
2240490 0
2240623 0
2240675 0
2240770 0
2240867 0
2240961 1
2241125 29
2241302 0
2241309 0
2241317 0
2241326 0
2241352 14
2241479 0
2241524 9
2241575 0
2241590 0
2241616 0
2241641 10
2241696 8
2241788 0
2242270 0
2242291 0
2242519 0
2242546 0
2242735 132
2242760 0
2243106 0
2243143 0
2243158 0
2243176 3
2243221 0
2243260 0
2243306 0
2243332 0
2243537 0
2243963 0
2243975 0
2244038 0
2244149 0
2244170 0
2244179 0
2244191 0
2244194 0
2244242 22
2244260 0
2244301 22
2244380 16
2244431 0
2244491 0
2244614 0
2244927 0
2244988 0
2245031 0
2245071 0
2245163 0
2245418 0
2245435 0
2245592 0
2245733 0
2245784 0
2245790 11
2245804 0
2245917 4
2246231 0
2246364 0
2246776 3
2246788 0
2246896 0
2246905 0
2247141 35
2247145 0
2247214 0
2247507 0
2247542 0
2247585 0
2247734 0
2247765 0
2247848 49
2247945 0
2248053 0
2248293 0
2248563 0
2248579 0
2248682 0
2248738 0
2248807 25
2248825 0
2249041 10
2249631 11
2249671 2
2249749 0
2249856 48
2249886 0
2249931 3
2249944 52
2250005 0
2250011 2
2250186 0
2250193 0
2250220 0
2250240 0
2250266 67
2250294 2
2250318 0
2250335 4
2250365 66
2250371 21
2250498 0
2250580 18
2250886 0
2251039 0
2251058 0
2251141 107
2251159 0
2251189 98
2251204 0
2251246 14
2251393 5
2251480 25
2251749 0
2251786 57
2251795 112
2251801 12
2252182 226
2252211 0
2252365 12
2252367 1
2252456 62
2252539 11
2252707 8
2252866 46
2252887 10
2252908 10
2253229 60
2253271 0
2253352 38
2253376 5
2253520 0
2253532 45
2253712 0
2253790 0
2253822 0
2254057 5
2254309 0
2254510 0
2254636 0
2254771 0
2254885 0
2254908 0
2255121 0
2255159 30
2255175 0
2255204 6
2255358 0
2255568 0
2255645 0
2255676 0
2255775 3
2255910 128
2256162 1
2256280 66
2256343 0
2256455 0
2256705 0
2256892 0
2257037 37
2257051 0
2257069 0
2257135 0
2257276 0
2257324 5
2257570 0
2257717 0
2257738 0
2257801 0
2257990 35
2258130 0
2258139 7
2258313 0
2258629 0
2258647 0
2258667 0
2258775 39
2258835 13
2258838 43
2259032 0
2259177 0
2259255 8
2259296 0
2259498 0
2259507 36
2259608 21
2259681 240
2259841 89
2259855 0
2259927 0
2259974 0
2260064 0
2260097 0
2260338 0
2260474 15
2260478 26
2260859 0
2261064 0
2261117 0
2261127 0
2261174 0
2261192 0
2261214 0
2261310 0
2261511 0
2261532 0
2261922 0
2261961 0
2262150 89
2262447 0
2262456 32
2262483 0
2262594 0
2262660 0
2262802 0
2262953 0
2262987 2
2263009 0
2263086 0
2263100 0
2263226 0
2263571 0
2263583 0
2263753 0
2263780 14
2263945 0
2264331 0
2264607 3
2264643 0
2264880 0
2265000 0
2265213 0
2265303 0
2265339 0
2265379 0
2265621 43
2265726 0
2265738 0
2265765 0
2265825 0
2265879 0
2265891 0
2265915 0
2266003 0
2266029 0
2266277 13
2266451 0
2266574 0
2266584 0
2266607 0
2266732 0
2266790 18
2267060 0
2267296 0
2267642 0
2267921 20
2267928 67
2267930 24
2267937 54
2267939 1
2268076 10
2268139 74
2268298 0
2268391 0
2268681 0
2268805 0
2268874 55
2268896 0
2268916 0
2268937 0
2268967 5
2268973 9
2269000 0
2269028 8
2269159 42
2269267 0
2269456 0
2269512 0
2269654 1
2269987 0
2270127 1
2270154 0
2270196 0
2270259 2
2270394 4
2270580 19
2270707 0
2270913 4
2270961 0
2271072 21
2271186 4
2271323 41
2271337 0
2271343 0
2271347 0
2271403 0
2271426 0
2271975 0
2272023 0
2272032 0
2272074 0
2272293 2
2272365 0
2272515 130
2272557 9013
2272575 4
2272587 17
2272680 0
2272734 4
2272928 29
2272962 6
2272987 0
2273190 11
2273193 0
2273253 0
2273439 34
2273474 6
2273553 4
2273763 34
2273847 4
2273895 0
2273945 9
2273955 0
2274080 27
2274102 0
2274132 0
2274192 0
2274208 0
2274226 0
2274232 0
2274236 0
2274246 0
2274253 0
2274321 13
2274357 0
2274431 0
2274438 0
2274445 36
2274598 15
2274604 17
2274701 80
2274723 0
2274790 0
2274961 0
2274973 41
2274975 0
2275226 0
2275284 0
2275526 0
2275591 0
2275730 0
2276159 50
2276293 0
2276337 0
2276358 0
2276432 0
2276509 0
2276591 0
2276702 0
2276735 0
2276945 0
2276954 31
2277295 0
2277336 0
2277421 18
2277490 0
2277580 15
2277646 37
2277844 0
2277909 0
2277948 3
2277974 0
2278027 7
2278195 0
2278219 37
2278906 0
2278980 0
2279221 48
2279224 48
2279396 1
2279479 21
2279541 0
2279581 0
2279613 0
2279628 0
2279691 87
2279744 25
2279925 0
2280001 0
2280022 0
2280054 0
2280078 21
2280230 10
2280256 0
2280262 0
2280273 27
2280294 0
2280307 0
2280363 0
2280372 0
2280382 0
2280391 2
2280401 0
2280465 0
2280467 0
2280474 0
2280480 0
2280503 0
2280721 0
2280740 3
2281168 33
2281261 14
2281360 0
2281411 22
2281665 0
2281852 0
2281885 92
2281891 0
2282082 0
2282186 0
2282293 0
2282305 10
2282380 1
2282400 0
2282449 66
2282485 79
2282497 0
2282710 3
2282869 2
2282914 18
2282986 0
2283160 39
2283172 0
2283238 9
2283349 0
2283364 2
2283469 62
2283475 0
2283478 0
2283552 0
2283582 136
2283768 0
2283837 0
2283931 16
2284164 0
2284173 99
2284193 52
2284371 0
2284528 27
2284545 0
2284659 22
2284744 0
2284860 0
2285050 70
2285223 0
2285484 0
2285511 0
2285539 21
2285541 5
2285548 0
2285604 64
2285778 0
2285874 0
2286031 0
2286326 0
2286342 0
2286417 0
2286628 0
2286648 0
2286653 0
2286655 0
2286662 0
2287175 23
2287235 0
2287409 0
2287452 0
2287507 0
2287584 0
2287627 6
2287701 0
2287828 6
2287860 2
2287972 0
2287986 0
2288211 0
2288406 0
2288517 0
2288602 0
2288674 0
2288807 0
2288873 0
2288903 7
2288981 0
2289140 48
2289261 0
2289332 0
2289371 0
2289515 0
2289686 42
2289746 0
2289752 0
2289764 0
2289866 0
2289965 0
2289980 0
2290247 0
2290361 0
2290379 0
2290524 0
2290547 0
2290616 0
2290622 0
2290630 0
2290915 0
2290944 0
2290969 0
2290987 0
2291041 0
2291086 0
2291140 0
2291154 0
2291299 0
2291539 0
2291571 0
2291587 5
2291734 19
2291856 0
2291873 16
2292044 36
2292140 4
2292176 0
2292313 0
2292482 33
2292485 0
2292529 40
2292631 98
2292651 19
2292665 0
2292684 35
2292818 42
2292946 0
2293317 0
2293335 11
2293514 0
2293575 0
2293614 0
2293668 0
2293682 0
2293703 34
2293789 0
2293815 0
2293881 10
2293906 0
2294156 0
2294201 35
2294246 0
2294253 17
2294369 68
2294375 44
2294378 36
2294414 0
2294571 0
2294742 8
2294894 6
2294957 0
2294984 0
2295096 7
2295490 0
2295512 0
2295544 0
2295592 122
2295640 0
2295643 0
2295686 0
2295782 0
2295827 0
2295844 0
2295853 21
2296071 0
2296162 11
2296414 0
2296666 0
2296859 78
2296969 0
2297102 14
2297108 0
2297189 0
2297192 0
2297207 0
2297220 0
2297326 4
2297411 0
2297759 0
2297845 0
2297900 113
2297956 0
2298065 0
2298152 0
2298336 14
2298360 0
2298750 0
2298810 0
2299191 0
2299763 0
2299793 0
2299932 0
2300120 0
2300243 0
2300456 0
2300486 100
2300725 10
2300756 0
2301010 13
2301022 17
2301034 0
2301148 0
2301244 0
2301259 11
2301291 0
2301524 0
2302061 0
2302111 0
2302123 0
2302128 0
2302141 0
2302144 0
2302151 0
2302158 7
2302214 0
2302269 0
2302322 0
2302326 80
2302428 2
2302469 0
2302502 0
2302573 0
2302598 0
2302607 0
2302651 10
2302709 0
2303018 0
2303105 0
2303129 15
2303144 0
2303280 0
2303286 0
2303294 0
2303301 0
2303306 0
2303494 0
2303518 0
2303628 0
2304063 0
2304106 0
2304307 15
2304406 0
2304493 6
2304648 0
2304789 0
2304840 0
2304878 0
2304911 0
2305050 10
2305125 0
2305131 0
2305322 0
2305365 0
2305415 0
2305433 0
2305439 0
2305512 0
2305517 0
2305524 0
2305526 0
2305529 0
2305596 0
2305774 0
2305883 0
2306027 0
2306410 0
2306828 21
2306987 0
2307104 0
2307166 0
2307228 0
2307234 0
2307238 0
2307240 0
2307245 0
2307249 0
2307281 0
2307330 0
2307420 0
2307507 67
2307744 0
2307900 0
2307963 0
2308110 0
2308154 0
2308181 0
2308184 28
2308271 0
2308433 0
2308621 0
2308841 0
2308870 4
2309024 0
2309033 0
2309078 0
2309084 0
2309135 0
2309138 0
2309187 8
2309290 0
2309375 0
2309397 0
2309615 0
2309672 18
2309675 0
2309678 0
2309735 0
2309829 0
2309975 111
2310132 0
2310227 0
2310266 22
2310551 0
2310662 0
2310962 0
2311108 0
2311132 13
2311354 0
2311393 0
2311414 0
2311417 0
2311426 0
2311592 0
2311615 0
2311681 2
2311790 0
2311801 0
2311807 4
2311874 0
2311895 0
2311934 0
2311965 0
2311974 0
2312361 11
2312558 0
2312577 0
2312810 0
2312912 0
2313102 0
2313318 303
2313394 0
2313438 9
2313576 0
2313579 0
2313606 8
2313822 0
2313999 2
2314005 7
2314032 0
2314101 21
2314128 0
2314153 0
2314252 0
2314282 0
2314327 0
2314468 65
2314678 107
2315029 0
2315275 0
2315293 0
2315335 91
2315523 0
2315853 0
2315907 0
2315916 0
2315949 0
2315967 0
2316036 79
2316051 8
2316192 0
2316231 0
2316249 0
2316336 9
2316434 0
2316614 0
2316757 0
2316759 0
2316768 0
2316775 0
2316780 0
2317119 0
2317156 0
2317183 0
2317297 0
2317338 0
2317528 0
2317732 0
2317780 0
2317909 0
2317931 0
2318119 23
2318149 5
2318173 0
2318548 0
2318564 0
2318652 0
2318822 0
2318861 0
2319146 0
2319175 0
2319459 0
2319709 0
2319748 0
2319752 11
2319785 0
2320066 0
2320236 0
2320255 0
2320348 0
2320470 7
2320473 0
2320500 0
2320532 0
2320551 0
2320742 0
2320762 0
2320912 0
2321015 0
2321140 0
2321197 0
2321203 1
2321570 0
2321578 3
2321675 0
2321736 0
2321823 0
2321847 0
2321892 0
2321935 0
2322000 0
2322039 3
2322051 7
2322104 0
2322150 9
2322351 0
2322420 0
2322501 0
2322519 0
2322530 28
2322566 0
2322585 0
2322606 0
2322609 0
2322614 0
2322621 0
2322626 0
2322628 0
2322632 0
2322640 0
2322688 0
2322708 0
2322721 0
2322744 0
2322904 0
2322992 0
2323128 0
2323310 46
2323356 0
2323513 0
2323536 0
2323586 37
2323682 0
2323901 0
2323928 0
2323961 0
2324105 0
2324151 0
2324311 0
2324377 0
2324653 116
2324710 0
2324725 0
2325359 0
2325379 0
2325388 35
2325451 0
2325568 27
2325604 0
2325625 0
2325631 0
2325688 0
2325709 0
2325793 0
2325832 0
2326028 0
2326076 0
2326188 0
2326429 0
2326590 0
2326597 0
2326628 19
2326630 2
2326672 0
2326681 0
2326801 7
2327038 0
2327125 0
2327134 23
2327137 0
2327221 0
2327242 1
2327260 0
2327302 0
2327311 130
2327458 0
2327482 33
2327512 0
2327603 0
2327615 0
2327620 0
2327627 0
2327704 0
2327730 0
2327749 0
2327770 0
2327775 0
2327777 0
2327787 0
2327847 8
2327971 24
2328071 0
2328133 0
2328150 0
2328162 0
2328266 0
2328389 0
2328498 0
2328510 0
2328636 0
2328717 12
2328927 0
2328946 0
2329009 0
2329014 0
2329021 0
2329026 0
2329222 0
2329285 37
2329498 0
2329540 0
2329591 0
2329663 34
2329756 0
2329774 67
2329861 0
2330041 0
2330199 35
2330202 31
2330493 17
2330509 0
2330610 0
2330730 34
2330898 0
2330910 0
2331129 0
2331195 0
2331210 0
2331465 0
2331468 0
2331630 0
2331808 0
2332044 18
2332191 0
2332222 0
2332254 24
2332489 4
2333172 414
2333178 43
2333469 0
2333498 0
2333504 23
2333681 0
2333782 0
2333950 0
2334109 0
2334141 0
2334176 0
2334262 1
2334316 0
2334329 0
2334386 0
2334459 34
2334478 57
2334676 0
2334771 0
2334841 0
2335000 67
2335094 38
2335141 33
2335177 0
2335224 0
2335249 0
2335379 0
2335465 0
2335482 10
2335499 0
2335655 0
2335670 0
2335974 52
2336208 0
2336427 0
2336496 0
2336580 0
2336598 0
2336682 0
2336703 0
2336901 0
2336991 0
2337099 0
2337242 0
2337525 11
2337615 33
2337639 0
2337648 0
2337931 0
2337945 16
2338035 0
2338074 0
2338284 0
2338387 0
2338402 0
2338414 0
2338419 0
2338682 0
2338764 8
2338859 0
2338869 0
2338941 0
2339020 4
2339094 0
2339141 0
2339256 11
2339274 0
2339515 65
2339623 0
2339704 0
2339731 0
2339835 0
2340022 1
2340031 40
2340124 26
2340181 0
2340295 11
2340298 0
2340510 18
2340541 0
2340631 0
2340669 0
2340790 1
2340870 0
2340927 32
2340936 0
2340966 59
2341292 3
2341313 0
2341736 0
2341916 5
2341976 1
2342051 0
2342306 8
2342360 3
2342522 15
2342750 0
2342810 0
2342909 4
2342993 0
2343014 40
2343166 0
2343175 66
2343195 0
2343197 27
2343252 0
2343477 0
2343726 52
2343792 10
2343795 69
2343813 58
2343888 0
2344188 28
2344239 2
2344377 2
2344522 0
2344531 0
2344542 0
2344558 0
2344617 165
2344656 0
2344670 0
2344680 11
2345249 0
2345307 0
2345396 0
2345561 0
2345969 7
2345991 59
2346045 0
2346261 18
2346330 0
2346574 6
2346586 0
2346685 31
2346691 46
2346727 3
2346745 77
2346775 28
2346790 1
2346832 0
2347054 12
2347084 0
2347111 43
2347132 52
2347150 0
2347168 16
2347240 0
2347291 0
2347372 48
2347396 0
2347421 18
2347516 71
2347579 44
2347582 53
2347633 92
2347651 0
2347741 42
2347902 47
2347915 2
2347998 2
2348007 0
2348191 0
2348447 22
2348510 0
2348710 0
2348721 0
2348769 165
2348864 0
2348972 19
2348992 160
2349111 11
2349179 2
2349347 9
2349655 0
2349821 0
2349902 62
2350052 9
2350103 4
2350180 99
2350226 18
2351029 0
2351094 0
2351125 0
2351235 0
2351394 0
2351766 0
2352069 0
2352108 0
2352144 0
2352336 0
2352650 0
2352680 0
2352720 0
2352848 0
2353088 0
2353257 0
2353293 0
2353377 69
2353461 0
2353497 0
2353935 0
2354029 0
2354414 0
2354424 6
2354460 0
2354477 0
2354569 0
2354655 0
2354676 0
2354719 195
2354825 0
2354854 0
2354961 0
2354963 57
2354985 0
2355045 0
2355069 0
2355459 0
2355549 0
2355839 0
2355879 0
2355945 0
2356071 0
2356086 0
2356342 0
2356413 0
2356550 0
2356845 0
2356937 47
2356964 14
2357095 0
2357434 0
2357698 30
2357805 0
2357827 0
2357959 0
2358151 0
2358154 0
2358369 0
2358410 0
2358868 0
2359272 0
2359329 0
2359371 0
2359440 15
2359692 427
2359774 0
2360094 0
2360116 0
2360336 0
2360934 18
2361087 0
2361297 0
2361360 2
2361366 20
2361396 0
2361570 0
2361681 26
2361712 0
2361771 11
2362023 0
2362515 0
2362541 23
2362590 0
2362610 0
2362615 0
2362620 0
2362650 0
2363133 0
2363328 23
2363418 0
2363543 9
2363593 0
2363810 10
2363858 16
2364064 0
2364200 7
2364254 26
2364308 0
2364320 0
2364491 0
2364563 35
2364650 0
2364746 0
2364971 11
2365127 0
2365167 3
2365211 0
2365683 0
2365827 22
2365961 41
2366074 106
2366157 0
2366184 125
2366221 864
2366304 0
2366323 99
2366329 59
2366458 25
2366491 13
2366694 3843
2366796 32
2366937 4
2366958 180
2367078 16
2367402 441
2367693 2
2367773 235
2367940 0
2367978 228
2368011 7
2368040 32
2368072 0
2368161 12
2368221 51
2368248 19
2368268 45
2368271 23
2368282 0
2368295 0
2368412 45
2368432 0
2368474 0
2369009 47
2369030 0
2369102 0
2369132 17
2369505 0
2369559 18
2369598 0
2369721 13
2369736 1
2369848 12
2370025 0
2370036 0
2370078 98
2370135 55
2370278 62
2370312 0
2370428 0
2370578 0
2370587 13
2370944 25
2370996 0
2371058 17
2371098 11
2371127 73
2371130 41
2371446 1
2371500 0
2371716 10
2371745 0
2371872 0
2371878 4
2371890 11
2371917 30
2372016 0
2372151 53
2372241 26
2372346 664
2372526 7
2372727 11
2372805 66
2372856 164
2372937 7
2373015 14
2373021 2
2373045 0
2373270 18
2373280 33
2373300 64
2373373 0
2373423 0
2373446 17
2373625 82
2373631 1
2373646 28
2373781 16
2374087 37
2374100 0
2374112 4
2374221 34
2374323 0
2374590 0
2374825 0
2374848 0
2374875 57
2374905 0
2375154 0
2375211 26
2375469 0
2375598 0
2375772 6
2375925 0
2376084 367
2376138 44
2376148 49
2376168 8
2376177 35
2376237 9
2376355 0
2376498 121
2376502 43
2376524 0
2376565 95
2376617 0
2376692 39
2376961 0
2377202 0
2377268 1
2377289 0
2377505 0
2377688 0
2377772 0
2377812 119
2377989 0
2378391 28
2378553 124
2378634 0
2378733 37
2378887 10
2378903 159
2378965 64
2378974 2
2379169 1
2379503 95
2379630 12
2379749 21
2379848 20
2379905 32
2379965 0
2380281 249
2380285 277
2380356 0
2380381 8
2380397 30
2380420 25
2380426 297
2380578 7
2380584 7
2380660 61
2380696 138
2380726 0
2380768 111
2380786 0
2380882 0
2380935 80
2381037 90
2381058 32
2381100 31
2381205 19
2381244 40
2381250 0
2381270 0
2381361 10
2381399 34
2381429 68
2381483 120
2381546 41
2381564 2
2381567 27
2381591 2
2381630 35
2381675 188
2381678 115
2381687 36
2381710 7
2381717 0
2382083 0
2382125 3
2382152 11
2382272 193
2382287 2
2382305 0
2382344 27
2382347 165
2382440 5
2382446 181
2382569 26
2382782 8
2382803 75
2382806 30
2382842 49
2382848 69
2382935 114
2382962 136
2383024 0
2383088 162
2383133 137
2383214 95
2383217 0
2383229 12
2383253 66
2383256 28
2383268 30
2383280 0
2383301 126
2383397 138
2383427 151
2383430 154
2383532 1
2383600 33
2383635 20
2383658 36
2383752 89
2384010 84
2384082 0
2384088 0
2384127 38
2384191 43
2384310 0
2384407 60
2384480 0
2384562 27
2384666 63
2384803 0
2384890 0
2384899 0
2384911 7
2385103 11
2385121 0
2385233 0
2385272 0
2385392 38
2385637 64
2385859 0
2385880 0
2385916 43
2385966 0
2386102 47
2386142 0
2386327 0
2386336 49
2386390 64
2386474 13
2386483 6
2386507 1
2386582 0
2386612 10
2386762 8
2386866 0
2386929 0
2386953 19
2386995 0
2387002 8
2387004 0
2387040 0
2387073 0
2387100 16
2387150 0
2387430 94
2387446 0
2387462 20
2387564 53
2387627 1
2387732 75
2387762 24
2387867 3
2387909 54
2387974 0
2388031 0
2388118 49
2388136 0
2388229 0
2388292 12
2388334 41
2388371 0
2388515 0
2388534 0
2388539 0
2388560 12
2388562 1
2388672 0
2388799 28
2388836 0
2388984 116
2389005 0
2389107 4
2389284 0
2389347 124
2389434 0
2389491 10
2389564 18
2389603 2
2389679 7
2389699 19
2389714 0
2389750 4
2390059 1
2390071 39
2390122 0
2390161 56
2390227 1
2390236 10
2390275 22
2390308 26
2390394 37
2390548 138
2390587 22
2390737 11
2390784 56
2390787 34
2390877 24
2390889 1
2390894 34
2390981 99
2391096 18
2391237 157
2391268 4
2391476 55
2391636 0
2391716 0
2391723 0
2391913 30
2391949 118
2392018 112
2392042 51
2392144 77
2392278 0
2392363 27
2392438 19
2392477 58
2392555 26
2392596 84
2392612 0
2392651 56
2392654 0
2392768 16
2392798 183
2392804 72
2392981 5
2393125 6
2393179 14
2393251 6
2393290 12
2393336 133
2393392 0
2393495 27
2393555 161
2393711 43
2393723 111
2393774 12
2394012 60
2394021 22
2394407 33
2394515 109
2394518 0
2394581 36
2394593 4
2394605 22
2394683 0
2394686 65
2394695 10
2394701 53
2394755 45
2394761 17
2394782 5
2394800 20
2394815 36
2394860 0
2394893 1694
2395004 9
2395052 42
2395111 2
2395118 0
2395137 0
2395295 26
2395301 56
2395483 153
2395496 33
2395511 0
2395641 6
2395673 4
2395767 0
2395937 0
2396153 25
2396189 27
2396461 15
2396504 15
2396543 37
2396701 0
2396707 3
2396725 30
2396761 0
2396808 3
2396944 0
2397233 0
2397493 62
2397496 16
2397511 3
2397651 0
2397694 6
2397742 0
2397796 0
2397823 0
2397850 0
2397874 0
2397913 22
2397925 0
2397933 9
2398022 0
2398084 0
2398120 12
2398124 5
2398133 0
2398215 0
2398229 0
2398304 0
2398316 0
2398388 0
2398616 0
2398679 3
2398688 35
2398766 0
2398910 8
2399078 9
2399093 36
2399111 0
2399171 10
2399246 0
2399387 0
2399396 14
2399400 6
2399471 1
2399486 0
2399641 0
2399703 8
2399735 0
2399765 11
2399780 96
2399984 0
2400077 32
2400080 0
2400254 30
2400326 86
2400356 7
2400398 65
2400428 4
2400512 88
2400578 0
2400728 2
2400741 90
2400759 41
2400776 0
2400791 0
2400868 27
2400877 0
2400936 0
2400981 48
2401005 0
2401185 45
2401221 118
2401416 54
2401473 0
2401709 0
2401902 46
2402221 0
2402304 0
2402314 26
2402407 52
2402419 68
2402453 8
2402460 14
2402469 0
2402476 2
2402507 0
2402562 19
2402587 86
2402632 269
2402691 3
2402782 197
2402962 24
2403235 773
2403304 120
2403379 45
2403394 30
2403448 232
2403516 0
2403676 115
2403700 50
2403733 7
2403745 52
2403883 0
2403892 29
2404003 0
2404039 0
2404107 0
2404141 13
2404273 86
2404304 0
2404681 2
2404732 1
2404801 38
2405009 0
2405086 96
2405089 15
2405158 41
2405279 4
2405413 42
2405512 0
2405515 0
2405633 4
2405906 72
2405936 34
2406046 22
2406119 83
2406643 18
2406723 0
2406769 9
2406789 0
2406898 0
2406964 2
2407132 24
2407285 6
2407373 0
2407379 0
2407391 0
2407406 0
2407440 0
2407442 29
2407448 0
2407479 37
2407491 101
2407637 0
2407738 32
2407890 26
2407894 2
2407946 56
2408008 0
2408108 0
2408197 0
2408224 53
2408452 58
2408456 1
2408584 6
2408614 11
2408629 24
2408689 10
2409031 14
2409269 37
2409437 78
2409578 49
2409587 41
2409842 512
2409860 1
2410000 8
2410066 0
2410219 0
2410340 43
2410465 68
2410624 57
2410739 17
2410763 9
2410787 0
2410808 12
2410865 0
2411051 13
2411136 77
2411201 0
2411582 10
2411653 5
2412151 18
2412184 2
2412452 4
2412475 0
2412520 39
2412583 0
2412635 0
2412641 0
2412674 36
2412689 0
2412766 59
2412798 4
2412995 40
2413015 12
2413027 95
2413045 33
2413072 2
2413106 0
2413138 68
2413165 38
2413261 12
2413276 220
2413435 1
2413638 318
2413722 3
2413977 241
2413980 53
2413983 58
2414098 5
2414157 57
2414166 0
2414226 46
2414325 18
2414475 24
2414694 25
2414745 80
2414748 89
2414766 35
2414796 61
2414923 12
2415020 5
2415060 20
2415084 11
2415097 3278
2415104 188
2415108 125
2415144 0
2415243 0
2415276 37
2415329 22
2415444 13
2415615 77
2415693 51
2415798 36
2416099 27
2416158 323
2416302 2
2416334 49
2416398 68
2416422 85
2416527 0
2416596 0
2416623 18
2416769 23
2416781 0
2417003 134
2417051 203
2417131 0
2417378 65
2417435 0
2417519 31
2417561 25
2417579 4
2417591 54
2417746 60
2417824 14
2417839 22
2418084 38
2418086 102
2418262 0
2418274 17
2418883 0
2418898 0
2418969 0
2419005 0
2419043 22
2419177 41
2419290 98
2419373 0
2419400 144
2419437 794
2419520 1
2419539 112
2419545 52
2419674 15
2419707 8
2419910 3876
2420012 47
2420153 3
2420174 170
2420294 18
2420618 427
2420909 3
2420989 215
2421156 0
2421194 77
2421227 1
2421256 30
2421466 0
2421492 115
2421519 0
2421873 0
2421892 0
2422110 0
2422138 0
2422253 0
2422374 118
2422463 0
2422519 0
2422817 0
2422835 12
2422927 0
2423021 0
2423030 0
2423072 31
2423094 0
2423148 0
2423163 0
2423520 17
2423955 0
2424027 13
2424313 0
2424425 3
2424482 26
2424545 0
2424890 0
2424923 7
2424974 17
2425130 5
2425258 0
2425304 0
2425370 31
2425373 21
2425412 0
2425463 0
2425536 0
2425754 14
2425795 0
2425879 17
2425914 0
2425963 0
2426019 0
2426106 7
2426118 0
2426180 0
2426192 0
2426214 43
2426280 16
2426311 0
2426453 0
2426522 0
2426528 0
2426660 2
2426689 0
2426825 34
2426852 0
2426921 0
2427071 15
2427086 0
2427185 0
2427607 0
2427673 6
2427925 2
2427936 0
2428045 0
2428147 20
2428162 0
2428198 0
2428242 45
2428372 0
2428405 0
2428510 7
2428627 0
2428637 0
2428847 26
2428860 3
2428893 0
2428911 36
2428927 5
2429002 0
2429266 0
2429429 0
2429491 0
2429509 2
2430140 8
2430441 0
2430450 0
2430969 0
2431041 17
2431059 0
2431077 0
2431104 0
2431227 0
2431251 2
2431522 0
2431599 2
2431704 5
2431725 16
2431811 0
2431849 6
2431917 0
2432348 0
2432384 0
2432435 0
2432498 0
2432525 25
2432572 0
2432592 0
2432632 52
2432671 82
2432691 3
2432722 0
2432750 0
2432760 0
2432770 21
2432789 24
2433250 0
2433601 0
2433625 0
2433683 0
2433705 0
2433869 0
2433899 0
2433914 0
2434018 0
2434409 0
2434412 0
2434466 0
2434510 0
2434805 14
2435086 48
2435134 2
2435464 7
2435705 61
2435837 0
2436128 0
2436172 0
2436200 19
2436295 42
2436361 17
2436414 7
2436498 0
2436549 69
2436603 0
2436648 38
2436783 15
2436801 3
2436915 140
2436930 0
2437014 0
2437119 25
2437367 0
2437775 3
2438038 0
2438052 29
2438080 3
2438311 4
2438642 0
2439462 12
2439466 0
2439522 1
2439572 3
2439636 0
2439696 35
2439878 0
2440014 0
2440269 9
2440341 0
2440359 0
2440530 0
2440552 0
2441367 0
2441454 12
2441643 1
2441652 17
2441685 1
2441781 0
2442003 0
2442108 0
2442162 7
2442168 44
2442282 13
2442409 0
2442423 0
2442804 1
2443001 0
2443088 10
2443169 0
2443214 35
2443303 19
2443364 0
2443426 0
2443552 0
2443555 0
2443858 0
2444179 0
2444218 0
2444243 0
2444305 0
2444428 0
2444434 0
2444515 0
2444860 0
2445415 0
2445448 0
2445541 0
2445587 32
2445591 24
2445603 0
2445648 0
2446146 0
2446263 18
2446360 22
2446369 0
2446985 0
2447090 0
2447171 0
2447261 0
2447279 0
2447504 0
2447615 0
2447618 0
2447786 0
2447804 0
2447807 0
2447816 0
2447819 0
2447873 0
2447960 0
2448098 0
2448116 0
2448171 0
2448179 51
2448285 0
2448743 0
2448911 0
2449044 31
2449107 12
2449200 0
2449279 77
2449345 0
2449457 0
2449579 0
2449585 0
2449606 0
2449621 0
2449648 0
2449707 0
2449789 0
2449876 0
2450056 0
2450137 0
2450176 0
2450182 0
2450913 32
2450937 50
2451101 12
2451114 0
2451210 120
2451327 0
2451336 214
2451474 0
2451511 0
2451534 0
2451556 2
2451586 0
2452002 0
2452279 0
2452314 0
2452320 0
2452341 0
2452750 51
2452822 14
2452843 81
2452847 0
2452873 2
2452923 0
2453002 6
2453038 10
2453101 10
2453137 0
2453353 74
2453371 70
2453458 1
2453542 0
2453599 0
2453746 0
2453765 10
2453928 0
2454022 0
2454106 0
2454173 0
2454196 25
2454246 0
2454259 10
2454282 0
2454285 6
2454329 0
2454359 0
2454446 4
2454640 0
2454668 0
2454749 0
2455115 0
2455196 0
2455339 0
2455619 0
2455643 0
2455655 0
2455736 0
2455787 0
2456030 0
2456042 0
2456251 0
2456395 0
2456782 0
2456825 0
2456900 0
2456914 0
2456921 0
2456930 2
2456977 0
2457034 0
2457463 0
2457600 0
2457616 0
2457634 0
2457679 0
2457706 0
2457739 0
2457855 0
2458045 0
2458162 114
2458198 0
2458243 9
2458306 25
2458474 0
2458618 0
2458621 111
2458666 27
2458816 37
2458990 2
2459015 10
2459017 0
2459138 0
2459235 0
2459255 0
2459292 5
2459538 143
2459775 0
2459781 0
2459785 0
2459802 0
2459826 0
2459859 0
2460303 0
2460342 29
2460368 0
2460390 0
2460515 25
2460524 0
2460610 0
2460617 78
2460621 13
2460628 86
2460635 0
2460652 13
2460654 3
2460667 2
2460695 0
2460701 0
2461186 0
2461195 0
2461227 0
2461450 0
2462056 0
2462376 0
2462397 0
2462416 0
2462451 0
2462577 0
2462655 0
2462871 0
2462892 0
2463014 0
2463282 54
2463459 0
2463735 0
2463942 0
2464001 0
2464356 25
2464538 0
2464639 0
2464645 0
2464685 91
2464771 0
2464784 0
2464858 0
2464870 0
2465044 5
2465071 0
2465092 0
2465125 13
2465299 4
2465407 30
2465416 0
2465617 52
2465641 0
2465758 11
2465882 42
2465902 88
2466086 0
2466093 0
2466303 0
2466659 0
2466764 0
2466839 0
2466911 0
2466920 0
2466947 0
2466989 0
2466998 0
2467061 0
2467070 0
2467253 0
2467352 0
2467514 0
2467706 0
2467724 0
2467773 0
2467838 0
2468153 0
2468173 0
2468253 0
2468260 0
2468296 0
2468312 0
2468344 0
2468367 0
2468389 0
2468403 0
2468411 0
2468435 0
2468462 0
2468553 0
2468756 0
2468916 1
2469045 6
2469089 0
2469299 5
2469334 0
2469354 0
2469357 0
2469367 0
2469377 0
2469431 8
2469575 0
2470106 0
2470331 0
2470472 0
2470492 0
2470680 0
2470893 0
2470910 0
2471020 0
2471194 0
2471253 0
2471407 0
2471442 0
2471444 0
2471451 0
2471482 0
2471565 7
2471629 0
2471681 0
2471693 0
2471758 0
2471795 0
2471852 0
2471915 0
2471996 0
2472357 0
2472421 4
2472445 0
2472655 1
2472754 4
2472853 8
2472894 0
2472921 0
2472936 0
2472955 0
2472993 0
2473054 6
2473087 6
2473216 44
2473728 0
2473786 0
2473806 0
2473956 0
2473974 0
2474052 0
2474076 94
2474100 0
2474175 6
2474334 19
2474418 114
2474550 0
2475075 0
2475312 67
2475441 8
2475621 0
2475646 0
2475825 0
2475889 21
2475965 22
2476362 0
2476445 0
2476518 99
2476887 0
2476899 0
2476954 4
2477051 0
2477262 197
2477293 0
2477357 0
2477370 0
2477389 0
2477479 12
2477518 0
2477599 0
2477683 0
2477686 0
2477701 0
2477713 0
2477792 0
2477998 0
2478108 8
2478199 0
2478573 0
2478620 0
2478629 0
2478683 0
2478694 0
2478995 0
2479046 0
2479081 0
2479094 0
2479335 0
2479445 0
2479463 0
2479661 0
2479687 0
2479694 0
2479869 0
2479890 0
2479900 0
2480356 100
2480362 18
2480485 15
2480500 27
2480544 14
2480584 18
2480623 87
2480649 0
2480703 0
2480879 0
2480976 0
2481063 0
2481173 0
2481218 0
2481286 0
2481316 0
2481358 0
2481730 8
2481867 0
2481951 0
2482044 4
2482169 3
2482425 0
2482556 0
2482708 1
2482754 0
2482995 0
2483013 0
2483036 0
2483087 0
2483103 0
2483185 0
2483908 0
2483966 0
2484016 38
2484118 0
2484421 6
2484485 0
2484568 1
2484865 6
2485017 0
2485029 3
2485163 0
2485182 0
2485302 1
2485464 0
2485500 0
2485665 0
2485710 0
2485906 0
2485944 0
2486078 0
2486249 0
2486340 0
2486490 3
2486592 0
2487081 0
2487153 0
2487227 0
2487353 0
2487467 48
2487524 23
2487605 0
2487629 0
2487767 0
2487800 0
2487887 0
2487977 0
2488031 0
2488041 0
2488235 0
2488298 104
2488357 16
2488440 45
2488445 0
2488509 0
2488515 0
2488596 26
2488791 0
2489031 12
2489066 0
2489074 112
2489329 55
2489350 0
2489428 215
2489539 225
2489575 101
2489587 0
2489677 126
2489740 19
2489767 0
2489919 0
2490053 0
2490073 60
2490076 25
2490088 0
2490097 104
2490100 101
2490435 63
2490447 12
2490501 58
2490595 0
2490600 0
2490627 0
2490715 65
2490905 0
2491023 12
2491123 0
2491158 33
2491200 81
2491225 34
2491302 95
2491350 0
2491359 0
2491506 0
2491563 0
2491605 20
2491737 0
2491907 0
2491917 0
2491956 0
2492049 0
2492169 0
2492265 0
2492268 0
2492304 0
2492331 0
2492385 0
2492424 0
2492508 0
2492586 0
2492822 0
2492990 0
2493062 0
2493086 0
2493130 0
2493269 4
2493301 50
2493314 0
2493320 0
2493388 11
2493418 0
2493424 14
2493469 18
2493505 31
2493562 0
2493571 0
2493624 10
2493669 0
2493916 20
2494126 0
2494405 0
2494673 62
2494720 0
2494774 0
2494984 0
2495041 90
2495158 0
2495167 0
2495217 0
2495326 0
2495362 0
2495374 12
2495377 21
2495554 0
2495671 0
2495716 0
2495740 42
2495785 1
2495881 24
2496013 14
2496253 0
2496292 0
2496304 0
2496764 0
2496855 0
2497028 0
2497068 0
2497221 0
2497271 0
2497298 0
2497573 0
2497648 0
2497772 0
2497779 10
2498420 18
2498496 0
2498511 0
2498518 0
2498525 0
2498548 0
2498950 0
2499016 0
2499163 0
2499268 5
2499327 0
2499340 0
2499351 0
2499560 0
2499658 20
2499664 0
2499777 0
2500047 0
2500053 0
2500137 0
2500347 0
2500497 0
2500569 0
2500629 0
2500842 78
2501193 0
2501343 32
2501370 0
2501394 6
2501472 16
2501627 8
2501800 111
2502001 0
2502016 0
2502022 0
2502037 0
2502052 0
2502067 0
2502082 0
2502097 2
2502112 0
2502130 0
2502136 0
2502151 30
2502166 0
2502202 0
2502223 0
2502232 5
2502304 53
2502334 11
2502344 0
2502400 0
2502420 0
2502426 51
2502455 10
2502471 0
2502624 4
2502675 0
2503142 0
2503157 0
2503162 0
2503245 0
2503453 0
2503504 0
2503566 0
2503899 1
2504746 0
2505310 33
2505676 0
2505979 0
2506027 0
2506192 234
2506300 0
2506531 55
2506672 5
2506835 0
2506868 0
2506906 0
2506972 0
2506974 0
2508304 0
2508367 0
2508423 5
2508553 0
2508559 0
2508596 0
2508660 55
2508688 1
2508737 0
2508741 101
2508745 46
2508756 0
2508806 0
2509041 22
2509208 0
2509484 0
2509599 0
2509611 0
2509707 1
2509765 5
2509850 0
2509881 0
2509928 2
2509940 0
2510034 0
2510054 0
2510064 0
2510079 0
2510265 17
2510327 3
2510331 0
2510517 0
2510622 0
2510700 0
2511045 28
2511255 31
2511258 6
2511278 0
2511900 0
2512482 0
2512776 7
2513081 0
2513388 0
2513410 0
2513512 19
2513515 113
2513730 0
2513848 18
2513935 7
2513998 19
2514094 19
2514188 19
2514211 38
2514301 0
2514360 0
2514376 0
2514454 0
2514590 12
2514721 0
2514834 0
2514892 0
2515181 0
2515337 0
2515431 0
2516021 0
2516412 245
2516771 0
2517155 40
2517164 0
2517188 9
2517200 1
2517313 0
2517488 0
2517573 44
2517588 0
2517615 0
2517633 109
2517684 0
2517708 0
2517738 0
2517762 0
2517825 0
2518062 0
2518200 32
2518209 0
2518412 0
2518421 0
2518453 0
2518459 0
2518542 0
2518572 5
2518677 8
2519013 12
2519017 13
2519160 29
2519349 15
2519372 0
2519449 1
2519512 46
2519521 0
2519538 0
2519551 6
2519602 0
2519641 116
2519743 16
2519932 0
2520014 0
2520026 0
2520082 0
2520148 0
2520202 0
2520671 0
2520750 0
2520931 0
2520974 0
2521081 0
2521247 0
2521328 0
2521345 0
2521356 0
2521479 0
2521653 0
2521728 0
2521863 0
2522197 9
2522230 8
2522316 0
2522347 7
2522350 3
2522428 0
2522854 6
2523023 0
2523034 0
2523041 0
2523058 5
2523062 0
2523182 0
2523203 0
2523213 0
2523226 0
2523250 0
2523323 0
2523437 0
2523471 0
2523567 0
2523570 0
2523675 12
2523880 0
2523883 0
2523913 0
2524000 0
2524069 0
2524252 0
2524291 0
2524305 0
2524341 0
2524482 0
2524524 0
2524555 76
2524640 0
2524725 0
2524823 0
2524835 66
2524943 0
2524947 64
2525102 0
2525126 71
2525186 0
2525192 30
2525295 36
2525332 0
2525441 12
2525487 66
2525514 15
2525523 0
2525550 0
2525577 51
2525628 0
2525670 18
2525766 0
2525784 0
2525871 0
2525943 17
2526099 0
2526312 81
2526336 0
2526384 0
2526505 25
2526562 0
2526721 100
2526856 23
2527111 0
2527117 0
2527189 0
2527315 0
2527411 0
2527417 10
2527423 24
2527579 4
2527735 4
2527759 1
2528006 1
2528045 0
2528081 0
2528184 0
2528363 0
2528475 7
2528670 0
2528736 0
2528861 0
2529279 0
2529771 2
2529960 6
2530158 0
2530167 0
2530189 28
2530264 93
2530266 25
2530304 50
2530314 0
2530669 0
2530963 9
2530969 38
2531269 132
2531401 19
2531452 1
2531488 0
2531602 0
2531605 79
2531730 0
2531852 40
2531939 7
2532218 0
2532236 0
2532245 0
2532350 0
2532365 0
2532407 0
2532509 0
2532542 0
2532668 0
2532707 14
2532731 0
2532749 6
2532814 0
2532974 32
2533308 0
2533546 0
2533594 0
2533648 73
2533807 0
2533923 0
2533990 0
2534045 358
2534059 0
2534130 0
2534170 0
2534372 0
2534418 0
2534531 0
2534543 0
2534548 0
2534819 179
2534828 100
2534846 0
2535125 0
2535137 0
2535276 4
2535376 27
2535508 0
2535563 42
2535589 0
2535870 0
2535990 0
2536014 0
2536044 0
2536092 4
2536240 0
2536278 0
2536384 0
2536423 0
2536433 0
2536438 0
2536523 11
2536550 0
2536880 13
2536892 0
2536922 201
2536996 0
2537139 0
2537231 26
2537237 0
2537240 0
2537317 0
2537590 0
2537767 3
2537769 70
2537788 0
2537907 0
2538022 13
2538472 16
2538646 0
2538754 0
2538799 0
2538816 10
2538831 0
2538848 0
2538890 0
2539213 0
2539236 0
2539450 0
2539694 0
2539700 8
2539992 0
2540007 37
2540031 0
2540154 0
2540215 0
2540232 127
2540265 0
2540322 0
2540334 0
2540340 7
2540373 0
2540669 0
2540733 0
2540834 0
2540943 0
2540954 0
2541140 12
2541155 0
2541586 17
2541631 0
2541670 3
2541832 3
2541857 0
2541935 0
2542045 0
2542196 0
2542294 0
2542301 0
2542360 0
2542451 0
2542489 0
2542507 0
2542531 0
2542546 0
2542624 0
2542636 0
2542651 0
2542799 0
2542819 37
2542984 0
2543194 0
2543305 0
2543347 0
2543464 0
2543510 6
2543555 0
2543595 0
2543643 0
2543868 0
2543885 0
2544039 0
2544088 0
2544102 0
2544129 15
2544150 0
2544357 0
2544447 2
2544572 0
2544904 0
2544926 0
2544977 56
2544981 47
2544996 0
2545008 0
2545260 16
2545506 7
2545545 2
2545675 21
2545770 17
2546090 0
2546101 0
2546262 0
2546424 0
2546505 0
2546535 0
2546616 0
2546738 0
2546843 0
2547102 0
2547186 0
2547351 2
2547396 50
2547419 66
2547704 0
2547785 0
2547803 21
2548127 0
2548220 0
2548244 18
2548280 0
2548382 0
2548394 0
2548399 62
2548505 0
2548709 0
2548760 0
2548895 2
2548904 28
2548973 0
2549006 0
2549012 0
2549174 0
2549195 0
2549246 0
2549285 10
2549534 0
2549666 28
2549691 0
2549776 0
2549840 0
2549879 5
2550017 0
2550098 0
2550203 0
2550343 0
2550383 2
2550542 0
2550650 0
2550737 0
2550776 0
2551126 0
2551144 0
2551453 113
2551468 4
2551527 0
2551757 1
2551826 14
2551835 12
2551847 50
2551853 3
2551979 0
2551985 5
2552129 2
2552336 6
2552468 0
2552699 11
2552861 0
2552914 0
2552931 0
2553215 0
2553242 46
2553359 152
2553392 3
2553485 0
2553677 0
2553683 0
2553734 0
2553742 0
2553911 15
2553989 50
2554094 0
2554218 13
2554225 0
2554381 0
2554750 0
2554852 21
2554936 11
2554941 32
2555059 53
2555107 0
2555198 0
2555588 0
2555682 0
2555689 0
2555731 0
2555899 3
2556119 0
2556184 0
2556211 0
2556269 0
2556289 47
2556325 0
2556364 21
2556391 17
2556799 13
2557016 0
2557160 0
2557241 0
2557330 0
2557345 2036
2557387 19
2557438 0
2557503 0
2557551 68
2557686 0
2557796 15
2557850 17
2558094 38
2558112 0
2558198 0
2558252 0
2558324 0
2558348 0
2558540 0
2558594 0
2558740 13
2558775 0
2558789 0
2558795 0
2558802 0
2558812 0
2558879 3
2559179 0
2559191 0
2559302 0
2559329 30
2559359 0
2559503 0
2559551 0
2559587 5
2559901 0
2560001 0
2560013 0
2560057 16
2560136 0
2560390 0
2560408 35
2560438 13
2560636 0
2560638 0
2560653 0
2560700 19
2560796 0
2560854 0
2560903 0
2561164 0
2561240 0
2561525 3
2561709 0
2561821 4
2561885 92
2562245 0
2562253 0
2562260 8
2562281 0
2562414 0
2562479 2
2562505 49
2562507 7
2562708 0
2562900 0
2562927 0
2563090 0
2563167 5
2563187 0
2563221 5
2563423 0
2563736 0
2563786 22
2563855 0
2563994 23
2564048 0
2564054 0
2564120 0
2564285 0
2564352 0
2564429 0
2564513 0
2564528 0
2564765 0
2564805 0
2564874 0
2564971 0
2565047 1
2565050 0
2565113 0
2565154 0
2565173 0
2565185 5
2565189 40
2565280 0
2565286 0
2565478 0
2565490 0
2565499 0
2565550 0
2565584 0
2565636 14
2565688 0
2565770 14
2565800 0
2565921 0
2566024 0
2566159 0
2566231 0
2566422 4
2566464 0
2566722 0
2566831 0
2566893 56
2566903 0
2566936 0
2567004 0
2567021 0
2567201 75
2567264 0
2567687 0
2567698 2
2567876 28
2567921 0
2568125 10
2568128 16
2568374 0
2568383 0
2568455 3
2568467 0
2568566 0
2568791 0
2568869 53
2568876 3
2568931 0
2568972 47
2569096 12
2569149 29
2569158 48
2569164 0
2569176 39
2569380 11
2569458 0
2569488 0
2569671 0
2569776 0
2569833 19
2569848 13
2569860 7
2570054 0
2570097 0
2570160 0
2570181 11
2570271 39
2570274 316
2570394 3
2570865 35
2571024 0
2571117 0
2571192 0
2571269 24
2571537 56
2571622 0
2571642 2
2571663 0
2571766 0
2571772 17
2571792 0
2572164 5
2572208 0
2572221 0
2572498 48
2572799 0
2572938 0
2573030 0
2573070 0
2573085 0
2573240 0
2573265 25
2573273 35
2573512 0
2573651 2
2573764 103
2574013 2
2574363 0
2574671 0
2574720 0
2574795 0
2574812 0
2574826 0
2574907 0
2574928 0
2575492 0
2575525 0
2575551 0
2575733 1070
2576035 0
2576089 0
2576164 0
2576272 63
2576379 11
2576431 0
2576487 0
2576527 1
2576710 0
2576737 0
2577001 0
2577055 0
2577434 0
2577490 0
2577664 0
2577694 0
2578110 0
2578204 0
2578269 0
2578273 8
2578339 0
2578363 0
2578496 0
2578507 0
2578819 14
2578976 6
2579138 0
2579411 0
2579525 0
2579586 0
2579627 0
2579657 43
2579837 0
2579843 61
2579877 0
2579970 0
2580017 0
2580128 0
2580260 0
2580322 0
2580455 0
2580734 0
2580821 36
2580839 0
2580953 4
2581070 4
2581088 0
2581100 46
2581174 0
2581187 0
2581339 2
2581423 48
2581531 0
2581693 0
2581765 24
2581876 0
2581966 0
2581995 0
2582140 0
2582365 93
2582935 18
2583004 0
2583066 0
2583129 0
2583405 0
2583432 0
2583438 0
2583521 0
2583609 9
2583627 0
2583810 0
2583828 0
2583862 0
2583990 0
2584071 0
2584134 2
2584236 0
2584242 0
2584374 0
2584491 0
2584571 0
2584589 0
2584599 0
2584709 0
2584715 0
2584772 0
2584939 7
2585270 0
2585399 0
2585786 0
2585934 0
2585984 0
2585993 31
2586014 26
2586173 0
2586206 0
2586308 0
2586415 0
2586433 0
2586443 0
2586599 0
2586719 0
2586898 0
2587042 0
2587069 0
2587144 0
2587175 0
2587266 0
2587378 0
2587402 0
2587417 0
2587462 31
2587729 0
2587985 0
2588208 0
2588360 0
2588558 35
2588702 0
2588813 0
2588828 2
2588936 0
2588981 0
2589053 0
2589203 0
2589296 0
2589390 0
2589689 0
2589709 0
2589713 0
2589727 0
2589779 0
2589908 0
2590127 0
2590285 0
2590378 0
2590444 0
2590468 0
2590503 0
2590701 0
2590708 0
2590882 0
2590912 0
2590981 0
2591185 0
2591307 0
2591430 0
2591466 34
2591506 0
2591537 0
2591650 0
2591805 78
2591809 67
2592028 7
2592045 0
2592208 0
2592259 0
2592328 0
2592338 86
2592365 0
2592382 18
2592394 0
2592574 0
2592721 0
2592793 0
2592849 0
2592940 813
2592963 0
2592987 16
2593022 0
2593214 0
2593263 0
2593272 0
2593343 0
2593446 66
2593485 0
2593645 0
2593826 0
2593925 0
2594147 6
2594185 8
2594362 0
2594416 0
2594856 0
2594915 0
2594988 10
2595014 0
2595179 0
2595409 0
2595445 0
2595746 0
2595808 29
2595883 0
2595957 0
2595970 0
2596033 0
2596044 0
2596061 0
2596134 0
2596375 6
2596493 0
2596531 27
2596559 9
2596561 7
2596621 0
2596651 79
2596736 0
2596779 29
2596893 80
2597010 10
2597061 0
2597217 0
2597242 0
2597370 0
2597424 0
2597524 0
2597538 0
2597547 15
2597562 0
2597607 8
2597661 28
2597690 0
2597776 9
2597822 4
2597837 0
2597891 0
2597985 65
2597987 0
2598045 5
2598150 0
2598366 23
2598476 0
2598546 29
2598642 0
2598707 0
2598715 0
2598759 0
2598910 0
2598925 0
2598951 0
2599024 0
2599321 0
2599328 5
2599827 13
2599954 0
2600096 45
2600128 10
2600267 0
2600300 0
2600399 26
2600426 2
2600438 20
2600566 5
2600804 42
2600990 19
2601304 8
2601422 0
2601432 0
2601440 0
2601489 0
2601510 0
2601520 0
2601724 10
2601769 0
2602129 1
2602355 9
2602534 7
2602635 0
2602752 15
2602782 0
2602836 31
2602875 0
2602971 0
2603045 0
2603136 0
2603166 0
2603253 0
2603266 0
2603312 0
2603320 22
2603356 0
2603537 132
2603549 0
2603591 41
2603853 0
2603881 0
2603966 0
2604086 0
2604169 18
2604408 0
2604429 0
2604487 0
2604634 82
2604727 0
2605007 0
2605030 30
2605038 0
2605175 0
2605215 0
2605340 0
2605370 0
2605385 0
2605496 0
2605675 0
2605817 0
2606057 0
2606080 0
2606084 0
2606100 0
2606489 0
2606513 0
2606567 0
2606645 0
2606777 0
2606951 2
2607039 0
2607049 0
2607214 19
2607262 0
2607284 0
2607365 0
2607394 31
2607442 0
2607508 9
2607670 47
2607745 0
2607766 0
2607982 7
2608105 8
2608174 17
2608246 19
2608417 31
2608451 147
2608482 0
2608519 0
2608556 0
2608576 9
2608656 0
2608928 5
2609046 17
2609070 0
2609252 9
2609321 0
2609372 0
2609588 88
2609630 0
2609634 0
2609719 0
2609766 0
2609772 0
2609839 0
2610029 0
2610111 0
2610719 68
2610782 0
2611148 0
2611252 6
2611411 5
2611462 0
2611663 0
2611786 0
2611804 0
2611828 0
2611860 20
2611904 1
2611912 13
2612071 18
2612083 0
2612154 0
2612221 0
2612254 2
2612258 0
2612328 6
2612335 22
2612347 0
2612440 25
2612443 0
2612471 0
2612542 25
2612641 0
2612708 0
2612752 36
2612773 1
2612839 0
2612889 5
2612911 71
2612966 0
2613032 0
2613143 0
2613167 0
2613239 0
2613365 0
2613368 4
2613386 0
2613452 0
2613560 0
2613755 0
2613788 21
2613821 0
2613938 0
2614000 0
2614016 0
2614115 76
2614121 0
2614136 0
2614142 0
2614253 0
2614288 0
2614325 0
2614454 0
2614508 0
2614565 0
2614610 51
2614628 0
2614643 95
2614649 0
2614682 0
2614730 16
2614790 12
2614914 2
2614927 0
2614948 1
2614952 0
2614997 0
2614999 15
2615003 0
2615066 0
2615079 0
2615101 0
2615141 0
2615150 0
2615190 0
2615207 12
2615265 0
2615297 0
2615467 0
2616112 0
2616194 0
2616200 0
2616211 0
2616502 83
2616508 131
2616541 34
2616702 0
2616930 0
2617161 0
2617380 39
2617423 0
2617595 27
2617719 15
2617788 0
2617800 27
2617830 3
2617867 0
2617906 22
2617935 3
2617989 0
2618017 0
2618042 0
2618097 0
2618116 10
2618184 0
2618364 0
2618469 74
2618558 0
2618635 0
2618723 0
2618738 0
2618773 0
2618785 0
2618868 0
2618883 0
2618951 0
2619012 8
2619064 0
2619196 5
2619333 0
2619343 1
2619547 0
2619741 49
2619987 0
2620013 0
2620034 0
2620073 8
2620142 0
2620150 0
2620253 0
2620274 644
2620276 3
2620499 0
2620556 18
2620580 0
2620595 39
2620598 16
2620601 20
2620664 2
2620682 0
2620688 0
2620722 0
2620731 0
2620790 0
2620808 34
2620990 0
2621036 23
2621234 0
2621334 52
2621336 0
2621353 0
2621581 0
2621766 20
2621779 14
2621931 0
2622124 2
2622178 6
2622187 0
2622400 0
2622636 0
2622648 4
2622671 0
2622689 2
2622756 28
2622876 48
2622948 0
2622999 0
2623317 0
2623332 0
2623341 27
2623443 57
2623502 0
2623612 0
2623641 19
2624076 0
2624308 44
2624360 3
2624370 0
2624385 0
2624387 0
2624430 0
2624577 5
2624715 12
2624787 32
2624829 19
2624922 17
2625187 0
2625261 0
2625263 0
2625443 0
2625465 0
2625530 0
2625582 0
2625657 0
2625908 0
2626136 0
2626139 0
2626214 0
2626505 0
2626642 0
2626955 0
2627033 0
2627102 0
2627355 0
2627609 102
2627613 204
2627747 0
2627796 12
2627846 0
2627936 0
2628048 0
2628237 0
2628249 5
2628358 0
2628388 0
2628406 0
2628434 5
2628450 1
2629012 34
2629075 0
2629346 27
2629494 17
2629497 14
2629549 0
2629686 0
2629810 0
2629926 47
2630119 0
2630169 45
2630172 1
2630208 0
2630261 0
2630816 0
2630836 0
2631041 0
2631454 27
2631532 0
2631538 0
2631602 6
2631614 0
2632225 46
2632229 1
2632232 13
2632390 0
2632445 0
2632478 0
2632480 0
2632484 19
2632486 0
2632491 0
2632493 0
2632506 0
2632528 0
2632606 3
2632841 0
2633113 0
2633117 12
2633132 0
2633387 0
2633536 0
2633578 28
2633683 14
2633710 0
2633743 0
2633760 0
2634061 0
2634064 10
2634106 0
2634112 11
2634181 0
2634322 0
2634349 0
2634384 0
2634419 0
2634473 12
2634564 0
2634619 0
2634679 11
2634733 0
2634808 0
2634857 14
2635013 0
2635031 0
2635060 0
2635250 3
2635516 0
2635610 5
2635612 18
2635730 0
2635896 4
2636051 0
2636060 28
2636081 0
2636231 0
2636276 0
2636366 0
2636369 0
2636548 0
2636556 0
2636567 0
2636900 0
2636952 0
2636993 0
2637044 0
2637104 23
2637269 0
2637506 6
2637514 0
2637538 0
2637649 39
2637805 0
2637817 8
2637913 0
2637961 29
2638150 0
2638176 0
2638288 281
2638294 64
2638312 0
2638375 3
2638439 0
2638441 6
2638591 2
2638711 49
2638957 5
2639112 28
2639118 33
2639127 12
2639308 0
2639314 0
2639328 0
2639408 0
2639495 0
2639499 43
2639635 10
2639861 14
2640368 68
2640539 15
2640647 0
2640698 0
2640707 0
2640731 0
2640790 0
2640928 33
2641034 3
2641105 0
2641448 0
2641700 1
2641781 15
2641900 0
2641949 0
2642320 0
2642421 24
2642429 0
2642577 2
2642589 0
2642670 0
2642733 0
2642831 1
2642905 0
2642912 0
2642919 0
2642931 0
2642964 0
2643012 0
2643312 0
2643555 11
2643978 0
2644224 0
2644233 0
2644256 0
2644550 1
2644811 31
2645243 17
2645246 7
2645372 0
2645639 0
2645813 0
2645906 3
2645942 0
2646161 0
2646167 0
2646238 20
2646241 0
2646259 0
2646328 0
2646388 7
2646445 0
2646514 0
2646556 0
2646568 0
2646664 7
2646688 0
2646714 0
2646769 0
2646811 0
2646984 0
2647026 0
2647029 0
2647050 0
2647059 0
2647204 0
2647260 6
2647398 0
2647542 0
2647551 21
2647626 32
2647953 0
2647999 0
2648191 0
2648209 0
2648411 0
2648524 0
2648665 0
2648896 7
2648923 0
2649052 24
2649083 0
2649255 0
2649261 0
2649288 0
2649477 0
2649608 0
2649639 10
2649769 0
2649794 0
2649921 0
2649969 0
2650078 0
2650400 0
2650816 0
2650852 0
2650858 0
2650921 1
2651162 0
2651189 0
2651196 0
2651254 0
2651305 0
2651359 0
2651444 0
2651677 11
2651692 5125
2651761 0
2651767 0
2651812 45
2651875 0
2651900 10
2651920 0
2652013 9
2652057 0
2652106 0
2652392 0
2652428 0
2652530 0
2652554 0
2652870 0
2653015 0
2653255 0
2653279 0
2653330 28
2653342 0
2653627 5
2653630 9
2653657 4
2653849 0
2653900 13
2653936 0
2654339 0
2654440 0
2654503 6
2654579 0
2654636 17
2654981 0
2655102 0
2655205 0
2655215 105
2655272 0
2655377 60
2655446 144
2655457 97
2655473 0
2655604 0
2655811 177
2655824 0
2655840 74
2655856 7
2655943 0
2656113 2
2656203 55
2656334 66
2656397 11
2656460 0
2656577 13
2656673 4
2656712 0
2656915 5
2656966 7
2656984 27
2656993 51
2657009 84
2657050 59
2657170 19
2657185 0
2657248 0
2657265 0
2657311 5
2657416 0
2657579 0
2657769 8
2658144 0
2658249 58
2658341 0
2658650 33
2658665 34
2658693 0
2658747 1
2658831 83
2658888 8
2659084 0
2659114 0
2659236 83
2659266 22
2659401 0
2659614 0
2659659 0
2659677 0
2659769 49
2659881 0
2659887 0
2659934 23
2659938 199
2660081 0
2660257 89
2660366 0
2660438 0
2660449 0
2660535 0
2660991 0
2661239 0
2661267 0
2661389 0
2661403 3
2661599 0
2661665 15
2661752 0
2661761 6
2661842 4
2661858 0
2662229 16
2662248 0
2662535 11
2662598 11
2662622 2
2662649 0
2662703 2
2662742 0
2663028 0
2663199 0
2663328 0
2663355 0
2663595 0
2663881 6
2663961 0
2664146 0
2664364 0
2664378 61
2664410 84
2664485 0
2664707 22
2664719 0
2664743 24
2664808 0
2664878 43
2664966 0
2665070 6
2665258 0
2665291 0
2665395 0
2665400 0
2665412 0
2665419 0
2665426 0
2665573 2
2665579 7
2665816 0
2665837 42
2665863 0
2666134 0
2666172 69
2666453 0
2666480 0
2666486 0
2666522 0
2666699 0
2666705 0
2667266 0
2667392 0
2667515 0
2667533 0
2667682 0
2667893 0
2667947 0
2667995 39
2668041 0
2668459 0
2668641 102
2668664 0
2668747 0
2668902 0
2669010 0
2669060 0
2669151 0
2669163 0
2669175 0
2669242 0
2669413 0
2669434 0
2669452 7
2669566 0
2669731 0
2669749 0
2669821 7
2669905 0
2670103 0
2670292 0
2670330 0
2670681 3
2670814 0
2671179 0
2671257 6
2671567 1
2671640 0
2671771 0
2671795 24
2671832 0
2671896 0
2671981 19
2672080 110
2672140 0
2672204 0
2672257 0
2672386 22
2672388 9
2672614 0
2672800 0
2672992 1
2673148 9
2673319 0
2673361 0
2673402 0
2673569 0
2673695 20
2674037 0
2674043 0
2674129 0
2674142 45
2674294 16
2675104 16
2675215 0
2675263 69
2675461 67
2675536 21
2675638 0
2675707 62
2676138 0
2676165 2
2676204 0
2676516 0
2676576 1
2676630 0
2676639 0
2676717 60
2676855 10
2677113 42
2677230 39
2677335 0
2677348 4
2677455 0
2677500 0
2677536 98
2677542 84
2677649 0
2677729 20
2677789 2
2677870 11
2677874 4
2677894 0
2677975 0
2677981 0
2677986 0
2678017 0
2678138 0
2678307 48
2678349 0
2678376 0
2678619 0
2678646 2
2678658 0
2678733 55
2678790 0
2678829 8
2678892 0
2678912 15
2679060 0
2679081 0
2679222 0
2679258 0
2679309 0
2679417 33
2679426 0
2679541 60
2679601 14
2679630 0
2679742 0
2680033 30
2680216 0
2680518 0
2680790 0
2680992 0
2681061 0
2681184 47
2681376 0
2681484 0
2681581 0
2681689 0
2681984 30
2682095 60
2682149 0
2682386 46
2682401 0
2682413 0
2682420 28
2682660 0
2682684 0
2682897 0
2682983 0
2683500 0
2683569 0
2683626 19
2683641 0
2683719 2
2683939 0
2683967 0
2684038 4
2684080 0
2684089 0
2684335 0
2684422 3
2684452 0
2684548 2
2684587 0
2684635 16
2684674 0
2684772 1
2684778 0
2684791 0
2685009 0
2685037 9
2685117 0
2685654 9
2685736 0
2685819 0
2686113 0
2686409 0
2686615 2
2686795 48
2686830 0
2686994 0
2687079 21
2687131 0
2687657 6
2687707 0
2687747 0
2687754 0
2687770 0
2687805 12
2688050 0
2688124 0
2688159 0
2688171 0
2688433 0
2688556 0
2688697 1
2688728 0
2688745 14
2688841 0
2688848 12
2688939 0
2689089 1
2689204 0
2689243 0
2689363 2
2689534 3
2689619 14
2689687 0
2689816 15
2689837 31
2689861 0
2690034 27
2690583 1
2690739 4
2690813 0
2690914 0
2690984 0
2690999 0
2691206 15
2691260 0
2691625 18
2691662 39
2691698 136
2691770 0
2691815 17
2691845 0
2691876 0
2691941 0
2691983 0
2692073 0
2692127 70
2692147 63
2692188 0
2692218 0
2692358 7
2692524 162
2692542 0
2692566 0
2692788 1042
2692818 22
2692857 0
2692935 9
2692989 76
2692996 27
2692998 37
2693138 1
2693184 12
2693207 0
2693245 19
2693325 0
2693338 0
2693413 0
2693444 0
2693634 0
2693743 0
2693796 0
2693817 0
2693832 0
2694200 0
2694297 0
2694513 0
2694658 0
2694789 0
2694920 1
2695024 0
2695078 0
2695206 0
2695294 0
2695321 29
2695336 5
2695455 7
2695755 31
2696128 0
2696171 0
2696198 0
2696489 0
2696588 0
2696871 0
2696952 8
2697256 0
2697321 21
2697377 13
2697431 0
2697729 17
2697750 3
2697948 4
2697962 83
2697976 18
2697990 4
2698074 0
2698136 0
2698214 0
2698799 0
2698828 0
2699021 20
2699105 0
2699288 0
2699416 72
2699443 0
2699659 0
2700088 0
2700202 0
2700272 0
2700315 0
2700374 0
2700486 0
2700634 0
2700645 14
2700656 0
2700669 0
2700892 10
2700896 48
2701131 0
2701267 1
2701334 15
2701591 0
2701612 0
2701759 18
2701789 20
2701827 0
2702059 4
2702065 2
2702128 2
2702226 0
2702522 0
2702624 79
2702852 7
2702880 13
2702959 7
2702984 0
2703037 0
2703069 0
2703096 0
2703216 0
2703243 0
2703278 0
2703288 0
2703342 0
2703351 0
2703375 0
2703393 0
2703459 0
2703498 0
2703501 0
2703519 0
2703552 0
2703663 0
2703741 0
2704020 0
2704059 0
2704281 0
2704350 0
2704752 0
2704934 0
2704980 0
2705121 0
2705127 1867
2705249 7
2705297 0
2705726 3
2705793 0
2705893 0
2705902 0
2706056 0
2706212 0
2706405 0
2706441 0
2706607 0
2706817 0
2706976 0
2707003 0
2707285 0
2707340 0
2707537 0
2707560 9
2707577 2
2707662 17
2707704 0
2707735 0
2707869 0
2707888 11
2707925 8
2707936 46
2707983 0
2707987 0
2708039 0
2708049 0
2708060 0
2708105 0
2708247 0
2708826 0
2708830 0
2709004 0
2709226 0
2709292 0
2709454 0
2709480 0
2709724 0
2709745 0
2709985 0
2710272 0
2710305 0
2710477 0
2710480 0
2710492 0
2710546 0
2710650 0
2710756 0
2710780 0
2710816 0
2710839 0
2710914 0
2710995 0
2710998 0
2711037 0
2711259 0
2711294 0
2711456 0
2711649 0
2711756 0
2711852 0
2712065 0
2712281 0
2712312 0
2712468 56
2712582 0
2712612 0
2712873 4
2712924 65
2713604 0
2713907 0
2714455 105
2714472 0
2714542 0
2714726 0
2714880 0
2714902 0
2714928 0
2715213 0
2715249 0
2715570 0
2715594 0
2715603 0
2715765 8
2716071 0
2716074 2
2716095 0
2716101 0
2716150 27
2716261 7
2716445 0
2716483 0
2716781 20
2716808 10
2716904 0
2716958 49
2717161 0
2717180 0
2717246 0
2717393 0
2717631 21
2717770 0
2717783 0
2717892 0
2718096 0
2718180 20
2718278 0
2718412 0
2718519 0
2718544 57
2718587 0
2718727 0
2718785 0
2718857 0
2718928 0
2718959 13
2719043 0
2719094 0
2719148 87
2719167 12
2719241 0
2719268 0
2719509 0
2719544 217
2719580 27
2719639 0
2719801 0
2719888 0
2719909 0
2719953 0
2720113 0
2720209 0
2720221 52
2720302 0
2720455 0
2720476 0
2720545 5
2720659 15
2720662 56
2720665 44
2720986 0
2721237 0
2721348 0
2721456 0
2721573 15
2721660 0
2721866 0
2722004 56
2722052 0
2722107 33
2722259 0
2722286 46
2722310 7
2722343 58
2722535 0
2722601 21
2722636 0
2722640 0
2722667 0
2722811 35
2722952 0
2723099 29
2723436 0
2723458 0
2723549 54
2723569 0
2723646 1
2724181 42
2724253 0
2724711 9
2724749 118
2724786 0
2724846 3
2725164 0
2725596 0
2725749 2
2725764 55
2725806 18
2725857 0
2725974 48
2726005 23
2726021 38
2726040 113
2726043 17
2726118 0
2726145 1
2726217 0
2726280 0
2726316 0
2726331 3
2726628 7
2726664 0
2726692 0
2726709 0
2726753 0
2726770 13
2726823 9
2726840 8
2726928 18
2726957 0
2726991 15
2727023 36
2727072 0
2727099 33
2727174 28
2727332 0
2727513 12
2727516 42
2727524 45
2727662 25
2727729 0
2727759 25
2727768 0
2727872 61
2727942 12
2728053 22
2728097 52
2728130 28
2728136 0
2728216 4
2728248 13
2728364 0
2728544 0
2728550 24
2728658 0
2728664 0
2728769 0
2728904 0
2728961 20
2728982 0
2729015 0
2729051 0
2729074 0
2729081 0
2729117 49
2729129 0
2729223 0
2729281 0
2729377 0
2729567 0
2729683 0
2729695 0
2730108 0
2730134 0
2730294 7
2730441 36
2730443 0
2730512 0
2730528 0
2730548 0
2730585 79
2730686 0
2730699 1
2730795 2
2730808 0
2730860 0
2730929 0
2731284 0
2731310 14
2731416 0
2731568 0
2731592 0
2731697 10
2732177 0
2732202 0
2732216 0
2732615 35
2732672 0
2732729 37
2732804 0
2733098 0
2733182 6
2733248 0
2733258 0
2733459 0
2733696 0
2733795 27
2733863 28
2733942 0
2733994 24
2734004 0
2734032 47
2734060 70
2734065 0
2734267 0
2734388 0
2734583 0
2734730 0
2734757 0
2734823 0
2734916 0
2735048 0
2735066 13
2735160 0
2735194 0
2735214 0
2735356 0
2735383 0
2735430 54
2735613 213
2735670 42
2735673 39
2735781 0
2735883 0
2735889 65
2735993 53
2736046 33
2736131 0
2736159 0
2736186 0
2736260 0
2736270 0
2736293 0
2736395 0
2736500 0
2736674 0
2737055 0
2737073 0
2737088 0
2737214 0
2737484 0
2737496 0
2737511 0
2737625 0
2737805 0
2738030 0
2738163 0
2738652 30
2738661 12
2738859 23
2738862 40
2739080 0
2739138 0
2739462 27
2739471 13
2739514 0
2739516 42
2739708 19
2739807 0
2739869 0
2739887 0
2739968 0
2740047 103
2740073 0
2740128 0
2740617 0
2740640 0
2740647 0
2740834 13
2740990 0
2741062 0
2741293 0
2741407 182
2741491 8
2741509 46
2741599 0
2741668 0
2741704 2828
2741908 31
2741969 0
2741981 0
2742012 1
2742032 0
2742165 4
2742198 12
2742263 69
2742367 0
2742398 40
2742571 0
2742595 0
2743101 20
2743314 0
2743320 0
2743331 78
2743341 0
2743367 0
2743378 0
2743521 0
2743612 22
2743634 5
2743737 0
2743762 0
2743790 0
2743835 2
2743868 17
2743947 0
2744098 4
2744225 0
2744367 68
2744399 16
2744538 0
2744571 0
2744670 6
2744697 0
2744709 29
2744837 5
2745075 44
2745261 19
2745596 0
2745621 57
2745677 0
2745693 0
2745703 9
2745781 0
2745791 0
2745929 17
2745943 0
2745963 0
2746204 0
2746319 0
2746608 0
2746666 0
2746759 8
2747062 7
2747080 19
2747086 18
2747136 24
2747319 0
2747349 17
2747388 116
2747391 27
2747424 3
2747431 0
2747458 44
2747568 0
2747756 0
2747872 31
2748013 85
2748079 30
2748085 117
2748130 0
2748151 0
2748191 0
2748469 32
2748615 31
2748753 44
2748892 22
2748930 29
2748991 57
2749018 5
2749090 31
2749135 0
2749237 27
2749344 0
2749387 0
2749438 0
2749573 0
2749576 2516
2749600 83
2749778 0
2749797 21
2749827 0
2749886 0
2749923 0
2749986 0
2750097 0
2750274 0
2750307 0
2750358 0
2750442 0
2750496 0
2750538 0
2750544 0
2750568 0
2750605 0
2750637 6
2750845 0
2750923 0
2751060 0
2751091 0
2751138 1
2751201 33
2751257 23
2751308 0
2751398 0
2751450 25
2751560 0
2751674 0
2751683 59
2751770 0
2751849 3
2751891 86
2751894 24
2751933 0
2751957 56
2752008 0
2752041 16
2752072 0
2752081 0
2752152 32
2752190 0
2752240 0
2752329 3
2752441 0
2752579 20
2752591 1
2752593 0
2752659 0
2752681 29
2752863 15
2752888 6
2752900 48
2752970 0
2753179 0
2753186 0
2753224 0
2753400 0
2753426 0
2753434 0
2753496 0
2753564 38
2753638 0
2753683 0
2753728 0
2753760 15
2753784 3
2753811 0
2753860 0
2753984 0
2753992 0
2754008 0
2754022 0
2754042 0
2754138 26
2754141 58
2754168 0
2754263 84
2754453 0
2754563 0
2754994 0
2755018 10
2755177 0
2755348 0
2755357 3
2755519 39
2755899 6
2755905 1
2756038 0
2756066 0
2756195 141
2756223 0
2756234 0
2756271 0
2756293 0
2756453 112
2756483 0
2756552 0
2756621 15
2756864 33
2756996 27
2757092 0
2757206 0
2757221 17
2757251 5
2757254 18
2757258 35
2757530 0
2757656 7
2757704 0
2757731 13
2758547 23
2758571 27
2758634 0
2758682 0
2758724 28
2758735 0
2758757 0
2758811 33
2758859 0
2759254 0
2759338 1
2759362 21
2759427 0
2759575 0
2759695 10
2759749 70
2759902 0
2759925 0
2759936 0
2759942 11
2759952 37
2760097 36
2760241 154
2760404 0
2760424 0
2760597 0
2760772 95
2760809 0
2760913 0
2760961 0
2761024 0
2761084 0
2761105 0
2761210 0
2761348 0
2761548 0
2761584 0
2761615 0
2761671 0
2761829 0
2761907 0
2761910 0
2761988 0
2762132 0
2762135 0
2762462 0
2762540 0
2762898 4
2763303 24
2763516 2
2763600 0
2763624 0
2763707 8
2764104 0
2764138 0
2764227 9
2764233 41
2764468 0
2764663 40
2764885 22
2764905 33
2764927 0
2765290 0
2765429 0
2765438 56
2765660 0
2765777 150
2765797 7
2765826 0
2765857 0
2765863 70
2765871 0
2765877 0
2765927 0
2765945 0
2766729 0
2766741 0
2766747 0
2766759 0
2766774 0
2766819 0
2766822 0
2766927 0
2767068 0
2767227 0
2767293 0
2767340 0
2767538 0
2767644 0
2767740 0
2767839 0
2767848 0
2767854 0
2768582 12
2768630 0
2768666 0
2768687 0
2768902 3
2768966 0
2769008 1
2769138 0
2769157 3
2769186 0
2769245 0
2769385 0
2769640 0
2769724 0
2769809 58
2769917 29
2770264 0
2770326 15
2770471 19
2770547 122
2770823 51
2770859 23
2770971 0
2771007 0
2771232 0
2771529 0
2771778 0
2771842 28
2772102 0
2772133 0
2772436 0
2772444 0
2772549 0
2772683 62
2772695 15
2772857 20
2773001 0
2773007 62
2773016 10
2773120 4
2773129 0
2773333 88
2773360 37
2773488 3
2773512 0
2773526 60
2773844 18
2773885 173
2774220 0
2774599 0
2774654 34
2774689 0
2774926 0
2774975 0
2775059 0
2775113 0
2775207 6
2775210 0
2775268 0
2775393 0
2775402 0
2775524 0
2775537 2
2775645 6
2775656 0
2775666 28
2775930 0
2776152 0
2776260 0
2776363 0
2776590 0
2776616 2
2776624 33
2776656 28
2776798 5
2776899 0
2776916 12
2776965 0
2777053 15
2777104 18
2777143 0
2777315 0
2777399 11
2777413 0
2777685 93
2777845 30
2777872 37
2777920 13
2777923 4
2778001 7
2778143 0
2778307 30
2778391 0
2778572 0
2778682 0
2778704 0
2778934 0
2778978 0
2779221 0
2779617 0
2779683 0
2779729 41
2779732 0
2779800 0
2779975 0
2780055 221
2780132 6
2780647 0
2780949 0
2780957 0
2781123 0
2781279 0
2781342 44
2781417 0
2781444 0
2781462 0
2781499 0
2781555 0
2781813 20
2781832 0
2781848 0
2781898 0
2781915 0
2781969 0
2782099 0
2782141 0
2782174 5
2782244 0
2782372 0
2782489 12
2782507 6
2782581 0
2782603 0
2782858 3
2782932 0
2783076 0
2783113 0
2783121 50
2783290 0
2783350 0
2783559 0
2783679 20
2783716 0
2784000 0
2784300 0
2784373 0
2784400 0
2784539 70
2784556 0
2784573 0
2784682 0
2784710 50
2784716 0
2784725 0
2785027 0
2785184 0
2785226 0
2785931 0
2785937 0
2785946 0
2785955 0
2786074 0
2786296 0
2786323 0
2786476 0
2786487 0
2786709 0
2786775 29
2786958 0
2787072 0
2787093 0
2787129 0
2787509 0
2787518 0
2787887 0
2787952 0
2788055 0
2788292 107
2788415 0
2788433 0
2788472 0
2788481 0
2788661 18
2788673 0
2788802 9
2788922 8
2789048 0
2789051 0
2789088 0
2789177 0
2789255 0
2789273 32
2789330 27
2789351 12
2789399 0
2789483 11
2789537 0
2789672 40
2789732 22
2789750 0
2789849 0
2789918 0
2790128 2
2790162 0
2790239 0
2790366 0
2790452 0
2790479 0
2790482 0
2790584 59
2790593 4
2790655 0
2790689 0
2790720 0
2790746 57
2790846 0
2790863 6
2790913 0
2791182 0
2791270 0
2791320 11
2791395 0
2791428 0
2791480 0
2791488 31
2791542 0
2792385 0
2792436 43
2792523 0
2792566 17
2792608 0
2792825 4
2792845 0
2792896 0
2792939 0
2793268 0
2793284 0
2793313 0
2793349 0
2793422 0
2793509 0
2793616 0
2793776 0
2793816 0
2793959 0
2794140 0
2794158 0
2794209 0
2794270 38
2794456 106
2794465 0
2794519 0
2794560 0
2794717 0
2794777 0
2794786 0
2794795 24
2794978 44
2795118 0
2795188 0
2795418 27
2795529 0
2795685 27
2795775 6
2795826 0
2795837 0
2796024 0
2796084 0
2796159 6
2796168 35
2796192 0
2796286 0
2796324 4
2796372 7
2796465 0
2796486 44
2796558 44
2796712 0
2797042 0
2797419 0
2797509 0
2797556 0
2797572 26
2797580 8
2797673 25
2797688 83
2797751 0
2797771 13
2797809 0
2797835 1
2798096 0
2798273 0
2798510 0
2798681 7
2798753 0
2799327 0
2799541 0
2799760 40
2800465 0
2800636 5
2800799 0
2800852 0
2801108 39
2801121 28
2801188 0
2801225 0
2801321 17
2801889 63
2802007 0
2802156 0
2802366 0
2802498 2
2802639 0
2802801 3
2802816 0
2802828 0
2802965 0
2803076 0
2803157 0
2803220 0
2803565 0
2803646 0
2803752 0
2803980 0
2803989 0
2804052 0
2804470 0
2804565 0
2804637 0
2804653 0
2804680 83
2804684 26
2804691 13
2804805 0
2804973 52
2805195 49
2805441 0
2805753 3
2805954 0
2806028 0
2806080 0
2806312 54
2806375 0
2806423 0
2806773 0
2806788 0
2806926 13
2807022 4
2807028 4
2807070 10
2807085 8
2807133 0
2807160 22
2807230 0
2807400 0
2807460 0
2807565 89
2807622 36
2807646 40
2807680 0
2807700 9
2807815 0
2808103 25
2808355 0
2808397 0
2808427 17
2808622 6
2808712 0
2808733 10
2808859 0
2808955 13
2808976 0
2808987 4
2808997 0
2809138 0
2809378 38
2809396 24
2809456 11
2809628 0
2809774 60
2809795 0
2809870 19
2809882 0
2809900 73
2810198 0
2810209 0
2810276 0
2810328 24
2810331 48
2810381 48
2810417 0
2810443 0
2810655 0
2810730 13
2810757 8
2810988 248
2811195 10
2811252 20
2811303 0
2811438 0
2811864 60
2811876 44
2811900 0
2811912 2
2811924 0
2811981 0
2812011 0
2812053 0
2812122 0
2812278 58
2812425 3
2812437 11
2812579 0
2812758 0
2812791 11
2812815 41
2812879 0
2812969 0
2813246 0
2813280 0
2813386 0
2813479 0
2813597 0
2813645 8
2813648 0
2813663 0
2813789 0
2813799 56
2813801 141
2813829 0
2813852 0
2813854 0
2813874 0
2813977 0
2814211 0
2814491 0
2814517 0
2814563 61
2814768 7
2814914 7
2814976 0
2814997 0
2815066 40
2815088 0
2815214 13
2815331 61
2815352 0
2815400 7
2815460 0
2815526 7
2815587 81
2815633 1
2815646 0
2815787 52
2815807 0
2815923 0
2815936 19
2816143 9
2816249 0
2816473 9
2816572 23
2816587 0
2816758 0
2816802 18
2816811 0
2816933 86
2817071 2
2817143 59
2817239 0
2817257 35
2817587 0
2817611 0
2817662 0
2817742 4
2817842 111
2817866 0
2817951 97
2817963 64
2818067 51
2818077 0
2818208 0
2818449 0
2818477 57
2818636 58
2818822 0
2818938 85
2818998 46
2819019 0
2819043 9
2819172 8
2819211 0
2819232 0
2819277 23
2819298 76
2819355 36
2819427 79
2819547 40
2819775 10
2819925 136
2820126 6
2820138 30
2820168 21
2820333 7
2820363 86
2820551 0
2820661 9
2820845 0
2820945 142
2820993 0
2821039 18
2821236 20
2821353 8
2821500 0
2821531 0
2821771 0
2822071 0
2822256 0
2822271 0
2822284 0
2822337 0
2822541 17
2822733 27
2822905 0
2823081 6
2823108 0
2823189 2
2823333 24
2823365 30
2823414 5
2823525 113
2823572 20
2823622 0
2823771 0
2823894 8
2823948 0
2823952 54
2823981 2
2824066 91
2824072 33
2824097 0
2824137 62
2824143 139
2824228 0
2824360 14
2824378 83
2824381 47
2824622 46
2824628 11
2824655 109
2824757 0
2824802 4
2824805 0
2824811 1698
2824916 12
2824931 7
2825201 8
2825239 0
2825353 0
2825391 54
2825566 0
2825690 0
2825696 99
2825741 0
2825797 5
2825940 21
2825963 0
2825995 0
2826080 4
2826115 0
2826122 0
2826280 57
2826290 0
2826332 0
2826493 0
2826502 0
2826592 0
2826832 0
2826935 0
2826977 0
2827042 0
2827057 0
2827069 0
2827150 0
2827306 0
2827387 0
2827838 0
2827894 0
2827910 0
2827956 0
2827975 0
2827987 0
2827997 0
2828004 0
2828027 36
2828045 0
2828234 0
2828320 16
2828662 93
2828995 85
2829068 0
2829414 0
2829421 0
2829429 0
2829507 0
2829621 2
2829750 17
2829753 8
2829901 2
2829914 0
2830168 42
2830470 0
2830483 82
2830561 48
2830612 0
2830637 5
2830676 35
2830696 8
2830721 0
2830728 11
2831094 0
2831166 0
2831303 0
2831367 0
2831481 0
2831530 0
2831631 0
2831687 0
2831701 0
2831799 0
2832019 0
2832305 1
2832470 0
2832738 0
2832895 0
2832957 4
2832977 68
2833053 1
2833325 0
2833386 0
2833470 0
2833476 15
2833617 0
2833681 0
2833694 2
2833708 0
2833948 0
2833963 0
2834018 0
2834030 0
2834096 11
2834158 16
2834180 0
2834338 4
2834362 55
2834395 25
2834412 0
2834446 5
2834578 55
2834662 70
2834785 0
2835572 0
2835617 0
2835822 0
2835842 3
2835866 9
2835988 0
2836014 0
2836156 3
2836198 0
2836224 0
2836257 0
2836362 0
2836406 1
2836457 0
2836520 0
2836541 0
2836562 0
2836631 0
2836689 0
2836802 1
2836856 3
2836860 0
2837026 0
2837177 0
2837243 0
2837342 0
2837471 0
2837673 0
2837729 0
2837811 0
2837855 0
2837987 0
2838017 0
2838077 0
2838163 0
2838338 1
2838349 0
2838580 79
2838700 0
2838895 0
2838982 0
2839042 17
2839193 0
2839360 11
2839375 0
2839492 7
2839514 0
2839885 23
2839992 135
2840191 17
2840383 87
2840433 0
2840521 73
2840524 36
2840573 12
2840580 67
2840584 5
2840649 48
2840661 26
2840666 5
2840835 0
2841071 0
2841482 26
2841579 9
2841585 0
2841651 30
2841827 24
2841884 29
2842077 6
2842115 0
2842175 28
2842196 0
2842211 19
2842278 0
2842442 0
2842514 0
2842580 0
2842751 0
2842811 0
2842877 0
2842958 0
2843072 0
2843381 0
2843506 0
2844137 0
2844165 11
2844216 34
2844225 32
2844246 0
2844303 0
2844414 0
2844420 0
2844561 0
2844621 0
2844852 19
2844960 9
2845720 35
2845834 21
2845981 21
2846167 53
2846182 0
2846228 0
2846351 0
2846370 0
2846380 0
2846541 0
2846688 3
2846789 0
2846829 6
2846835 5
2846888 0
2846963 0
2846999 0
2847063 0
2847077 0
2847105 0
2847186 0
2847335 0
2847531 0
2847726 0
2847735 0
2848184 0
2848403 0
2848604 0
2848637 0
2848677 0
2848790 0
2849192 0
2849330 0
2849405 0
2849489 0
2849495 0
2849538 0
2849664 0
2849745 0
2849880 0
2849892 0
2849910 0
2849919 0
2849982 0
2850030 0
2850189 29
2850193 0
2850406 18
2850427 127
2850454 42
2850532 0
2850541 0
2850568 0
2850634 0
2850658 0
2850728 0
2850859 0
2850886 31
2851015 33
2851141 0
2851150 0
2851192 0
2851207 0
2851273 0
2851357 0
2851360 0
2851450 0
2851453 0
2851459 0
2851537 0
2851540 0
2851573 0
2851594 0
2851693 0
2851710 0
2851942 0
2851966 0
2852005 0
2852011 0
2852035 0
2852074 0
2852080 0
2852113 0
2852152 0
2852179 0
2852200 0
2852344 50
2852383 159
2852419 35
2852436 0
2852452 0
2852686 0
2852763 0
2853172 0
2853280 0
2853409 3
2853661 15
2853841 0
2853962 6
2853980 0
2853992 49
2854001 5
2854007 9
2854065 0
2854478 0
2854661 0
2854667 3
2854784 0
2854913 0
2855051 0
2855102 6
2855105 11
2855183 0
2855213 0
2855438 0
2855579 0
2855684 0
2855774 0
2855857 533
2855926 2
2856061 12
2856148 0
2856208 0
2856376 0
2856467 0
2856479 54
2856566 9
2856578 0
2856620 0
2856926 6
2857120 29
2857374 174
2857378 80
2857396 15
2857555 290
2858156 0
2858239 0
2858286 0
2858408 14
2858537 26
2858600 9
2858630 0
2859239 34
2859292 0
2859828 11
2860092 0
2860313 14
2860339 128
2860349 0
2860392 9
2860848 30
2861112 3
2861463 0
2861556 0
2861601 7
2861653 0
2861992 0
2862022 0
2862068 34
2862175 0
2862328 0
2862382 0
2862516 24
2862556 0
2862757 26
2863274 0
2863292 0
2863487 0
2863545 0
2863614 0
2863790 0
2863862 1
2863879 0
2863898 0
2863909 17
2863913 5
2863933 0
2864004 0
2864102 0
2864289 0
2864355 2
2864529 1
2864799 0
2865030 0
2865105 0
2865126 6
2865242 0
2865393 0
2865435 0
2865536 0
2865675 14
2865684 47
2865728 0
2865771 0
2865958 0
2866114 0
2866119 17
2866126 0
2866218 0
2866236 22
2866407 0
2866419 26
2866616 0
2866635 84
2866648 0
2866695 108
2866785 0
2866829 0
2866928 0
2867016 62
2867237 0
2867389 0
2867401 69
2867497 56
2867605 0
2867641 0
2867761 117
2867987 14
2868005 0
2868038 0
2868101 0
2868226 44
2868318 0
2868398 10
2868777 1
2868937 0
2868939 63
2868958 0
2869034 0
2869070 0
2869267 0
2869299 1
2869311 0
2869332 43
2869486 12
2869547 386
2869572 1
2869677 0
2869838 82
2869874 0
2869931 46
2870003 14
2870129 2
2870216 1
2870607 144
2870627 0
2870632 0
2870636 0
2870652 108
2870734 0
2870749 0
2870791 0
2871153 8
2871561 0
2871747 2
2871817 23
2871872 0
2871906 0
2871914 0
2872226 29
2872229 0
2872445 6
2872481 0
2872534 0
2872747 0
2872750 3
2872763 0
2872799 39
2872840 0
2873055 0
2873081 35
2873251 0
2873303 13
2873392 13
2873679 0
2873686 0
2874092 0
2874146 11
2874198 15
2874293 33
2874375 0
2874448 0
2874629 0
2874654 0
2874660 0
2874781 0
2874814 0
2874832 4
2874892 0
2874958 0
2875006 0
2875033 0
2875075 0
2875090 0
2875172 0
2875181 0
2875263 0
2875288 0
2875411 5
2875414 0
2875525 0
2875545 0
2875561 38
2875582 0
2875609 0
2875716 0
2875843 14
2876134 11
2876149 47
2876163 0
2876182 0
2876328 0
2876349 1615
2876666 0
2876692 0
2876751 0
2876944 27
2877225 0
2877266 21
2877454 0
2877547 30
2877580 23
2877633 0
2877734 0
2877758 0
2877928 0
2877989 0
2877993 0
2878023 3
2878076 0
2878293 2
2878452 0
2878479 0
2878506 0
2878527 0
2878632 0
2878779 0
2878877 0
2879095 8
2879130 0
2879235 0
2879249 0
2879258 44
2879261 26
2879326 0
2879523 0
2879649 0
2879703 0
2879770 0
2879858 0
2879912 2
2880013 16
2880156 0
2880202 0
2880243 13
2880253 0
2880326 0
2880336 33
2880359 24
2880402 2
2880441 0
2880448 0
2880456 0
2880463 0
2880538 98
2880577 0
2880621 0
2880673 0
2880725 0
2880769 16
2880778 0
2880786 62
2880841 56
2880872 0
2880877 0
2880889 5
2880907 12
2880940 19
2881024 8
2881135 58
2881175 0
2881196 0
2881312 11
2881339 35
2881567 2
2881595 56
2881666 21
2881669 77
2881744 0
2881756 5
2881885 0
2881930 0
2882046 86
2882175 84
2882193 17
2882215 52
2882277 0
2882280 74
2882354 0
2882358 0
2882364 0
2882373 0
2882381 0
2882475 29
2882484 0
2882523 0
2882581 0
2882600 5
2882741 26
2882772 17
2882786 0
2882826 0
2882871 0
2882960 7
2883096 36
2883134 0
2883214 0
2883269 0
2883319 0
2883325 0
2883360 0
2883393 2
2883400 0
2883426 0
2883439 6
2883487 4
2883507 0
2883543 0
2883583 0
2883638 0
2883640 0
2883728 0
2883739 0
2883746 0
2883758 0
2883779 40
2883781 0
2883797 0
2883860 0
2883888 3
2883999 0
2884036 0
2884092 0
2884098 11
2884108 0
2884131 0
2884144 3
2884147 0
2884196 0
2884229 72
2884247 15
2884260 0
2884279 0
2884305 0
2884313 0
2884326 0
2884372 0
2884374 32
2884411 0
2884447 0
2884456 0
2884458 23
2884491 9
2884503 0
2884506 0
2884516 0
2884593 0
2884596 0
2884647 0
2884674 0
2884686 0
2884690 8
2884710 4
2884785 0
2884827 0
2884912 0
2884920 0
2884963 0
2885086 0
2885108 17
2885149 67
2885161 0
2885216 0
2885332 3
2885342 28
2885411 48
2885459 77
2885540 40
2885648 2
2885807 166
2886010 0
2886066 22
2886079 12
2886097 48
2886358 3
2886496 86
2886526 63
2886605 32
2886625 907
2886714 6
2886901 147
2887060 1
2887168 42
2887249 65
2887297 44
2887366 29
2887376 1
2887492 0
2887547 0
2887559 83
2887600 40
2887694 23
2887802 9
2887961 166
2888148 6
2888237 911
2888257 33
2888336 79
2888366 93
2888504 0
2888765 37
2888783 5
2888796 33
2888852 0
2888903 0
2888914 95
2889003 8
2889112 8
2889141 0
2889196 0
2889199 0
2889325 0
2889329 0
2889347 0
2889389 0
2889407 0
2889443 0
2889548 0
2889558 0
2889641 0
2889653 0
2889669 1
2889679 0
2889703 0
2889707 28
2889719 1
2889753 11
2889778 0
2889788 0
2889816 12
2889836 0
2889838 0
2889843 4
2889853 0
2889882 0
2889983 0
2889992 0
2890001 0
2890066 0
2890129 0
2890141 0
2890144 0
2890175 0
2890188 78
2890190 0
2890201 7
2890251 6
2890326 0
2890348 4
2890378 0
2890407 10
2890477 38
2890516 0
2890537 0
2890568 0
2890595 31
2890624 7
2890657 89
2890695 0
2890862 242
2890942 1
2891233 429
2891557 24
2891677 145
2891698 4
2891839 35
2891941 3876
2892144 11
2892177 20
2892306 49
2892312 119
2892331 0
2892414 798
2892451 138
2892478 0
2892561 85
2892674 52
2892808 21
2892833 0
2892845 5
2892873 0
2892890 19
2892952 12
2893025 62
2893148 24
2893178 7
2893505 71
2893528 70
2893672 13
2893687 0
2893713 17
2893826 22
2893903 0
2893956 0
2893989 0
2894002 9
2894047 0
2894199 53
2894272 0
2894317 0
2894339 0
2894364 0
2894408 2
2894411 41
2894425 4
2894477 0
2894619 0
2894725 3
2894878 0
2894912 44
2895015 164
2895138 0
2895147 32
2895197 0
2895319 0
2895323 0
2895363 0
2895419 0
2895593 0
2895605 0
2895655 0
2895689 0
2895845 0
2896058 0
2896087 0
2896208 0
2896267 0
2896286 0
2896361 0
2896400 12
2896588 0
2896733 39
2896763 54
2896766 830
2896840 0
2896895 18
2896931 0
2897150 0
2897227 0
2897274 8
2897307 0
2897318 21
2897555 2
2897591 0
2897818 12
2897882 0
2897938 0
2897996 0
2898011 0
2898028 0
2898086 0
2898119 0
2898131 14
2898176 73
2898224 0
2898257 0
2898290 153
2898500 6
2898506 49
2898889 0
2899007 0
2899130 2
2899251 0
2899282 26
2899415 0
2899481 17
2899605 111
2899607 27
2899616 38
2899922 4
2900039 5
2900257 0
2900354 0
2900564 0
2900579 0
2900705 1
2900805 0
2901014 0
2901665 0
2901711 0
2901774 55
2901822 0
2901903 3
2902194 34
2902278 11
2902342 0
2902389 0
2902401 18
2902533 21
2902617 0
2902861 0
2902902 0
2903138 0
2903190 0
2903301 112
2903316 0
2903334 16
2903589 2
2903610 27
2903619 1
2903748 0
2903821 0
2903830 0
2903851 0
2903881 0
2903926 0
2904094 0
2904231 0
2904272 0
2904649 0
2904720 0
2904742 0
2904988 0
2905082 0
2905298 1
2905452 0
2905482 0
2905509 0
2905540 0
2905629 19
2905683 5
2905719 0
2905797 0
2905800 1
2906001 6
2906094 0
2906124 0
2906130 0
2906223 0
2906289 0
2906390 0
2906597 0
2906692 20
2906723 8
2906972 0
2906980 0
2907044 0
2907379 0
2907395 0
2907520 0
2908109 0
2908270 15
2908327 2
2908336 0
2908477 0
2908582 0
2908760 58
2909041 0
2909103 0
2909796 38
2909805 67
2909820 0
2909826 0
2909865 0
2909988 0
2910038 9
2910275 4
2910477 0
2910539 0
2910608 0
2910890 0
2910932 0
2910983 0
2911094 0
2911160 0
2911298 0
2911346 0
2911373 21
2911418 5
2911686 0
2911698 0
2911728 0
2911748 0
2911764 0
2911805 0
2911848 0
2911903 114
2911922 0
2912018 0
2912090 0
2912144 74
2912280 0
2912342 0
2912402 5
2912443 0
2912593 0
2912780 0
2912984 0
2913026 0
2913038 0
2913238 0
2913302 0
2913541 0
2913570 83
2913958 10
2914003 19
2914105 1
2914144 0
2914212 0
2914236 0
2914323 0
2914353 0
2914356 0
2914404 0
2914422 0
2914437 0
2914466 0
2914509 0
2914542 0
2914566 0
2914575 0
2914628 1
2914724 7
2914742 19
2914790 0
2915075 0
2915087 56
2915257 14
2915470 9
2915528 0
2915626 9
2916263 0
2916305 0
2916316 0
2916333 0
2916369 0
2916526 0
2916576 0
2916595 0
2916616 0
2916699 0
2916741 0
2916873 14
2916965 0
2917074 1
2917125 0
2917203 21
2917212 0
2917302 21
2917419 0
2917452 0
2917739 0
2918108 0
2918318 0
2918432 0
2918438 0
2918561 0
2918612 0
2918758 0
2918782 36
2918831 0
2918959 0
2918983 0
2919550 0
2919577 0
2919598 0
2919705 17
2919819 8
2920095 0
2920395 4
2920569 0
2920608 5
2920611 0
2920614 0
2920668 0
2920868 0
2920928 0
2921093 0
2921114 0
2921696 0
2921705 4
2921840 6
2921876 0
2921900 0
2921930 0
2922000 0
2922008 0
2922074 0
2922116 0
2922183 0
2922240 0
2922290 0
2922323 0
2922393 0
2922512 0
2922629 0
2922652 21
2922726 0
2923117 36
2923129 0
2923135 5
2923294 0
2923303 34
2923500 0
2923575 0
2923596 0
2923740 21
2923776 0
2924256 25
2924298 46
2924319 34
2924472 0
2924628 0
2924700 13
2924799 3
2924820 0
2924951 35
2925137 58
2925158 0
2925215 0
2925266 0
2925314 27
2925409 0
2925418 58
2925434 0
2925443 8
2925476 0
2925533 0
2925647 0
2925791 0
2925803 0
2925860 8
2925989 1
2926042 9
2926081 23
2926084 0
2926117 13
2926132 3
2926348 0
2926365 0
2926489 0
2926522 0
2926564 0
2926802 6
2926856 0
2927235 14
2927280 0
2927371 0
2927383 0
2927406 0
2927467 0
2927536 9
2927539 0
2927870 3
2927942 7
2928028 13
2928062 0
2928115 41
2928199 0
2928347 26
2928481 15
2928488 0
2928523 0
2928631 12
2928688 2
2928844 0
2928913 21
2928925 0
2928985 0
2929210 0
2929284 8
2929498 0
2929546 0
2929569 0
2929579 28
2929582 5
2929633 0
2929663 0
2929714 2222
2929871 137
2929873 0
2930035 0
2930068 10
2930179 0
2930221 0
2930236 5
2930248 38
2930326 23
2930485 11
2930554 0
2930587 1
2930590 52
2930698 0
2930704 3
2930825 59
2930870 2
2930912 8
2930985 0
2931017 0
2931077 0
2931080 0
2931089 0
2931242 0
2931293 18
2931305 0
2931389 1
2931490 0
2931567 0
2931808 0
2931818 10
2931854 0
2931928 0
2931956 0
2932103 0
2932112 0
2932238 0
2932554 0
2932600 0
2932723 0
2932805 0
2932919 0
2933087 9
2933156 17
2933219 0
2933222 9
2933297 0
2933300 0
2933333 0
2933339 0
2933381 0
2933414 0
2933582 30
2933600 0
2933612 21
2933955 0
2934034 0
2934482 0
2934704 0
2934721 0
2934740 0
2934819 0
2934842 3
2934938 0
2934959 0
2934977 0
2935016 6
2935046 0
2935175 0
2935187 0
2935205 15
2935211 0
2935214 0
2935235 0
2935241 0
2935424 0
2935643 0
2935844 0
2935888 0
2935904 0
2935982 0
2935995 14
2936081 0
2936165 0
2936201 0
2936294 0
2936336 2
2936411 0
2936517 1
2936541 0
2936979 0
2937042 0
2937198 5
2937213 0
2937246 7
2937270 0
2937285 31
2937297 0
2937474 2980
2937751 0
2937772 0
2937776 0
2937784 0
2937832 0
2937913 0
2937928 0
2937976 84
2938060 0
2938222 0
2938252 0
2938270 0
2938417 0
2938487 20
2938681 0
2938746 5
2938767 0
2939049 12
2939223 0
2939283 0
2939442 0
2939464 0
2939702 72
2939708 0
2939792 0
2939906 5
2939960 21
2939966 0
2940021 0
2940213 4
2940241 0
2940797 0
2941797 0
2941910 0
2942033 0
2942052 0
2942136 0
2942536 0
2942755 6
2942876 0
2943083 0
2943134 0
2943161 0
2943260 0
2943395 4
2943398 0
2943551 17
2943593 0
2944016 15
2944025 0
2944058 0
2944439 81
2944457 0
2944473 71
2944503 33
2944568 0
2944610 0
2944655 49
2944751 0
2945003 0
2945075 0
2945144 3
2945174 0
2945183 0
2945300 0
2945404 0
2945645 0
2945961 23
2946060 11
2946063 0
2946132 0
2946318 0
2946396 0
2946399 0
2946483 6
2946498 0
2946567 1
2946609 0
2946675 27
2946741 0
2946774 0
2946966 12
2947050 0
2947291 0
2947334 0
2947371 25
2947461 0
2947560 0
2947738 0
2947854 0
2947936 7
2947948 0
2947981 14
2947984 30
2948023 17
2948026 10
2948044 0
2948053 0
2948224 0
2948644 24
2948710 0
2948743 3
2948746 2
2948860 43
2948872 0
2948959 0
2949016 2
2949070 4
2949148 20
2949214 52
2949217 1
2949438 13
2949651 7
2949705 19
2949742 0
2949819 0
2949828 0
2949855 10
2950017 16
2950095 0
2950331 0
2950535 0
2950577 0
2950986 0
2951092 0
2951104 5
2951118 0
2951161 96
2951195 4
2951463 0
2951679 0
2951796 36
2951847 8
2951914 0
2952075 0
2952177 0
2952183 45
2952195 52
2952263 5
2952465 0
2952574 0
2952588 0
2952605 0
2952633 0
2952726 8
2952759 1
2952771 0
2952798 8
2952822 0
2952858 12
2953071 0
2953215 0
2953757 0
2953817 12
2953882 0
2953896 17
2954069 6
2954151 0
2954158 33
2954241 0
2954320 0
2954323 12
2954326 0
2954335 0
2954341 0
2954344 0
2954350 0
2954356 0
2954363 0
2954365 0
2954396 0
2954410 0
2954472 0
2954540 66
2954570 12
2954613 0
2954639 4
2954848 0
2954875 0
2954918 0
2955275 0
2955319 0
2955374 0
2955474 19
2955531 0
2955690 34
2955762 167
2955771 32
2955822 0
2955881 0
2955912 0
2955984 0
2955992 0
2956074 1
2956215 30
2956254 0
2956320 8
2956332 0
2956544 0
2956567 0
2956610 3
2956666 0
2956814 0
2957040 0
2957053 19
2957096 0
2957255 0
2957328 0
2957447 0
2957516 0
2957582 0
2957679 0
2957771 23
2957835 4
2957853 0
2957911 45
2957989 5
2957992 92
2958001 0
2958037 34
2958043 27
2958091 0
2958118 40
2958337 0
2958349 4
2958460 14
2958484 5
2958547 0
2958748 0
2958840 0
2958846 0
2958853 13
2958935 0
2958955 8
2959081 0
2959228 0
2959327 50
2959350 0
2959393 0
2959429 8
2959459 0
2959516 0
2959580 1
2959826 0
2959937 0
2960000 0
2960027 0
2960512 0
2960547 0
2960623 2
2960631 0
2960661 0
2960829 5
2960844 0
2961044 0
2961165 0
2961242 0
2961259 0
2961439 19
2961488 0
2961534 21
2961646 0
2961674 0
2961692 0
2961694 0
2961753 0
2961915 33
2962019 0
2962121 0
2962228 0
2962295 8
2962352 21
2962370 0
2962372 0
2962383 0
2962390 0
2962416 11
2962508 10
2962826 0
2962930 0
2962936 0
2962976 1
2963107 0
2963293 0
2963359 0
2963596 0
2963636 0
2963755 47
2964025 26
2964115 58
2964475 0
2964598 0
2964655 0
2964864 0
2964919 0
2965032 0
2965120 5
2965124 4
2965169 5
2965194 89
2965256 0
2965267 0
2965409 0
2965481 0
2965663 2
2965701 0
2965749 0
2965843 0
2965849 3
2965858 0
2965865 2
2965873 12
2965905 29
2966047 0
2966148 0
2966165 31
2966215 0
2966303 10
2966354 14
2966393 0
2966565 1
2966649 15
2966663 0
2966935 70
2967095 19
2967122 55
2967170 9
2967173 2
2967251 10
2967341 0
2967431 0
2967539 0
2967596 0
2967659 0
2967700 8
2967778 34
2967782 0
2967792 0
2967899 0
2967903 0
2968010 0
2968038 0
2968100 0
2968226 0
2968289 13
2968297 58
2968309 7
2968321 0
2968384 0
2968554 0
2968617 0
2968772 0
2968779 0
2968869 0
2968881 0
2968890 0
2968896 0
2968902 0
2969170 0
2969202 0
2969259 0
2969307 0
2969311 0
2969334 0
2969400 0
2969719 7
2969751 0
2969868 0
2969889 13
2970070 0
2970141 0
2970396 0
2970552 10
2970660 0
2970759 0
2970933 0
2971001 0
2971232 8
2971397 0
2971439 23
2971653 0
2971759 0
2971878 64
2971891 44
2971996 0
2972068 7
2972333 0
2972353 17
2972407 0
2972434 0
2972482 0
2972497 0
2972551 0
2972586 11
2972593 48
2972686 0
2972698 74
2972704 0
2972773 7
2972860 55
2972913 0
2972917 0
2972923 0
2972955 0
2972963 0
2972995 0
2973014 8
2973666 0
2973680 9
2973717 0
2973753 0
2973757 0
2973761 0
2973936 0
2973939 8
2973954 0
2974041 72
2974182 3
2974353 0
2974394 0
2974473 0
2974632 11
2974653 0
2974661 0
2974684 11
2974779 0
2974905 0
2974923 54
2974956 0
2975055 9
2975073 0
2975157 0
2975275 0
2975322 3
2975409 0
2975421 0
2975658 0
2975800 0
2976063 0
2976117 14
2976174 0
2976192 24
2976495 9
2976506 7
2976701 1
2976807 0
2976857 0
2976937 0
2977021 0
2977026 0
2977094 0
2977296 0
2977460 0
2977653 3
2977678 0
2977789 10
2977798 0
2977840 0
2977918 0
2978023 0
2978188 0
2978209 39
2978257 27
2978266 47
2978393 4
2978412 0
2978557 0
2979000 0
2979051 2
2979429 37
2979486 0
2979701 6
2979735 2
2979913 0
2979941 0
2980004 0
2980013 45
2980049 83
2980238 15
2980307 45
2980385 146
2980481 28
2980535 45
2980619 2
2980730 46
2980741 0
2981048 0
2981173 25
2981177 64
2981252 0
2981378 43
2981481 0
2981580 9
2981730 0
2981887 0
2981922 0
2982003 5
2982574 0
2982637 0
2982988 0
2983084 32
2983107 0
2983386 0
2983426 0
2983488 0
2983783 0
2984054 104
2984076 88
2984155 0
2984195 5
2984199 11
2984255 25
2984258 0
2984322 0
2984394 20
2984498 0
2984914 0
2984984 0
2985247 13
2985357 0
2985407 0
2985505 24
2985541 0
2985562 0
2985941 0
2985950 3
2986103 11
2986163 0
2986266 0
2986322 0
2986461 0
2986484 0
2986519 0
2986616 26
2986642 0
2986719 20
2986956 0
2987043 77
2987061 0
2987176 0
2987271 0
2987337 0
2987622 21
2987694 3
2987736 9
2987793 100
2987943 42
2988057 5
2988081 0
2988270 0
2988564 0
2988736 0
2988746 22
2988869 0
2989037 1
2989240 0
2989633 2
2989743 0
2989891 0
2989903 0
2990017 0
2990050 0
2990260 1
2990489 38
2990516 0
2990631 12
2990789 0
2990855 5
2990930 0
2991027 0
2991060 3
2991088 24
2991238 0
2991256 0
2991448 28
2991454 2
2991478 61
2991572 0
2991727 17
2992138 29
2992276 18
2992372 0
2992495 0
2992615 0
2992741 7
2992756 0
2992803 0
2992941 0
2993004 0
2993067 0
2993166 0
2993277 0
2993343 0
2993383 0
2993388 0
2993403 0
2993416 0
2993465 0
2993751 0
2993754 0
2993859 0
2993904 0
2993979 0
2994057 0
2994096 0
2994138 0
2994274 0
2994324 0
2994335 0
2994354 0
2994396 0
2994423 0
2994465 0
2994504 0
2994507 0
2994567 0
2994609 0
2994615 0
2994684 0
2994756 0
2994771 0
2994774 0
2994807 0
2994912 0
2995017 0
2995113 0
2995160 0
2995188 0
2995583 23
2995709 0
2995727 0
2995733 0
2995763 0
2995857 0
2996074 0
2996119 0
2996140 0
2996503 0
2996676 0
2996823 0
2996898 0
2996957 0
2997009 0
2997018 0
2997192 0
2997240 0
2997258 0
2997522 0
2997606 0
2997693 0
2997712 0
2997835 0
2997871 0
2998096 0
2998237 0
2998276 0
2998483 0
2998664 0
2998693 0
2998726 0
2998765 0
2998920 0
2998959 0
2999037 0
2999322 0
2999398 9
2999655 6
2999724 6
2999793 0
2999800 0
2999857 3
2999916 0
2999924 0
2999927 0
2999945 0
2999958 0
2999975 0
3000102 0
3000304 10
3000340 47
3000553 104
3000583 0
3000778 81
3000837 0
3000889 6
3000949 20
3001081 0
3001120 45
3001471 88
3001603 15
3001669 0
3001714 76
3001977 18
3002328 0
3002466 38
3002504 0
3002645 0
3002658 0
3002772 0
3002781 0
3002907 0
3003086 0
3003093 0
3003213 0
3003264 24
3003271 0
3003474 42
3003526 82
3003547 121
3003598 85
3003683 0
3003729 0
3003926 5
3004060 0
3004095 0
3004297 25
3004423 18
3004525 0
3005191 0
3005293 2
3005389 0
3005457 0
3005555 0
3005694 26
3005701 0
3006105 0
3006209 0
3006276 0
3006415 0
3006486 0
3006806 0
3006817 38
3006858 34
3006916 0
3006931 70
3007013 0
3007193 0
3007227 6
3007258 102
3007356 0
3007374 5
3007416 0
3007521 7
3007632 20
3007680 0
3007749 0
3007857 0
3007872 13
3007935 0
3007972 0
3008159 20
3008171 1
3008389 13
3008408 21
3008555 24
3008651 10
3008798 0
3008836 41
3008855 0
3008884 24
3009181 0
3009256 0
3009337 1
3009367 0
3009373 24
3009538 4
3009922 0
3009952 0
3010165 0
3010186 0
3010225 0
3010227 3
3010616 0
3010756 0
3010768 0
3010798 0
3010804 0
3010810 5
3010816 56
3010834 9
3010984 10
3011041 63
3011529 30
3011537 13
3011580 0
3011597 17
3011609 0
3011809 0
3011815 0
3011844 0
3012051 0
3012216 0
3012400 0
3012532 0
3012774 0
3012789 8
3013104 22
3013110 19
3013164 4
3013305 39
3013467 24
3013605 0
3013632 9
3013761 0
3013815 8
3013854 0
3013905 20
3014030 0
3014061 43
3014083 11
3014119 16
3014122 9
3014191 0
3014366 0
3014431 12
3014564 0
3014651 0
3014699 0
3014883 0
3015210 0
3015260 0
3015422 0
3015456 1
3015512 0
3015533 0
3015586 0
3015600 24
3015618 1
3015705 0
3015801 0
3016053 7
3016086 8
3016215 144
3016305 1
3016329 0
3016356 45
3016383 0
3016479 0
3016518 4
3016602 29
3016710 0
3016722 0
3016824 0
3016830 2
3016908 0
3017058 0
3017199 0
3017364 74
3017403 1
3017676 5969
3017700 0
3017737 0
3017805 0
3017925 18
3017946 4
3017952 43
3017963 0
3018057 0
3018105 11
3018108 7
3018153 25
3018156 0
3018204 0
3018225 0
3018255 14
3018321 0
3018510 0
3018618 0
3018780 3
3018819 8
3018858 0
3018990 0
3019142 0
3019188 9
3019293 2
3019395 0
3019558 0
3019578 0
3019585 0
3019615 0
3019618 0
3019628 0
3019632 0
3019739 0
3019747 0
3019750 0
3019756 0
3019914 0
3020048 91
3020065 0
3020491 47
3020543 0
3020580 10
3020650 152
3020661 101
3020691 0
3020758 0
3020930 0
3020964 0
3021051 1
3021093 0
3021288 100
3021294 105
3021421 0
3021438 4
3021703 64
3022102 0
3022120 30
3022156 1
3022207 0
3022363 856
3022372 30
3022518 51
3022543 0
3022623 1
3022738 8
3022759 88
3022934 32
3022977 0
3023001 0
3023182 21
3023247 1
3023311 40
3023352 48
3023434 0
3023470 0
3023474 0
3023700 0
3023746 0
3024031 0
3024322 0
3024400 0
3024607 0
3024730 0
3024742 0
3024745 0
3024802 0
3024829 0
3024838 0
3024858 0
3024879 0
3025042 0
3025144 0
3025258 0
3025382 0
3025430 0
3025853 0
3025868 0
3025877 0
3025937 0
3026009 0
3026255 0
3026267 0
3026512 0
3026531 0
3026579 0
3026656 13
3026683 16
3026758 2
3026842 0
3026866 0
3026965 0
3027049 1
3027055 0
3027247 0
3027445 28
3027730 0
3027931 31
3027970 0
3028096 11
3028135 14
3028514 43
3028526 8
3028734 17
3028761 0
3028934 38
3029043 1
3029079 4
3029133 10
3029238 15
3029516 0
3029577 0
3029628 7
3029712 2
3029724 9
3029814 11
3029874 11
3029892 0
3029901 7
3029991 0
3030015 0
3030153 0
3030243 0
3030277 0
3030573 0
3030594 0
3031161 0
3031170 0
3031528 5
3031570 1
3031756 37
3031819 0
3031885 6
3031916 1
3032200 0
3032245 0
3032359 15
3032392 11
3032595 0
3032601 21
3032646 81
3033054 0
3033173 0
3033290 40
3033313 15
3033321 70
3033387 28
3033503 0
3033512 0
3033544 11
3033561 0
3033703 0
3034045 0
3034146 0
3034149 0
3034200 0
3034227 0
3034294 0
3034422 0
3034563 0
3034590 36
3034614 0
3034740 0
3034809 0
3035273 0
3035426 23
3035449 0
3035582 0
3035594 19
3035627 0
3035699 0
3035705 0
3035785 0
3035795 0
3035879 0
3035995 0
3035999 37
3036016 0
3036139 0
3036217 0
3036325 5
3036658 11
3036820 1
3036928 0
3037028 0
3037438 0
3037574 56
3037578 8
3037613 0
3037625 0
3037691 0
3037761 0
3038200 0
3038209 0
3038233 0
3038240 0
3038354 0
3038407 0
3038419 0
3038485 6
3038647 0
3038842 0
3038884 0
3038965 14
3038994 0
3039061 0
3039235 16
3039262 0
3039331 0
3039370 0
3039385 0
3039403 0
3039496 0
3039682 0
3039751 47
3039850 1
3040024 0
3040048 0
3040081 0
3040090 0
3040102 0
3040285 1
3040312 0
3040381 0
3040420 0
3040435 0
3040453 0
3040549 2
3040729 0
3041229 9
3041400 29
3041415 50
3041672 0
3041707 5
3041782 0
3041785 0
3041912 0
3041984 0
3042074 0
3042194 0
3042215 0
3042239 0
3042401 0
3042593 0
3042617 0
3042653 0
3042656 0
3042709 0
3042728 0
3042950 0
3043007 0
3043136 0
3043223 17
3043306 0
3043348 4
3043405 0
3043449 40
3043491 0
3043655 0
3043746 0
3043749 0
3044115 25
3044322 0
3044333 1
3044393 13
3044529 0
3044859 0
3044926 0
3045085 0
3045095 0
3045156 0
3045177 41
3045340 30
3045509 0
3045559 18
3045589 0
3045646 0
3045655 16
3045712 20
3045859 0
3045881 0
3045973 0
3046072 5
3046142 0
3046289 0
3046395 0
3046660 0
3046899 10
3047019 0
3047028 0
3047164 0
3047170 0
3047199 19
3047234 0
3047246 0
3047288 0
3047462 0
3047474 19
3047531 31
3047576 0
3047579 16
3047622 0
3047696 0
3047813 29
3047852 0
3047891 20
3047909 0
3047939 0
3047984 0
3048017 0
3048029 117
3048032 58
3048417 0
3048540 0
3048573 30
3048587 0
3048619 0
3048687 44
3048698 0
3048711 0
3048832 80
3048856 12
3048871 52
3048874 67
3048907 0
3048922 0
3048928 137
3049111 0
3049183 0
3049201 0
3049285 0
3049323 28
3049470 0
3049533 0
3049607 48
3049644 58
3049664 0
3049770 0
3049833 61
3049911 0
3050161 3
3050177 0
3050267 0
3050339 53
3050441 63
3050485 68
3050519 5
3050531 0
3050543 0
3050551 0
3050903 13
3050907 36
3050956 1
3051101 0
3051248 0
3051344 0
3051365 0
3051508 0
3051527 0
3051591 0
3051617 0
3051685 0
3051719 0
3051748 0
3051758 0
3052017 0
3052087 0
3052177 0
3052184 0
3052186 11
3052402 0
3052498 0
3052539 0
3053093 0
3053153 0
3053216 0
3053301 25
3053352 0
3053451 0
3053478 13
3053807 0
3053818 0
3054078 0
3054252 0
3054279 0
3054297 5
3054384 0
3054546 16
3054576 0
3054723 0
3054783 18
3054795 0
3054870 224
3054945 0
3054972 10
3055022 0
3055044 0
3055150 0
3055243 0
3055245 0
3055305 0
3055415 0
3055488 31
3055587 19
3055809 0
3055833 0
3055998 8
3056028 4
3056617 0
3056644 0
3056671 1
3056809 0
3056830 36
3056872 12
3057018 0
3057109 0
3057268 0
3057280 0
3057295 18
3057299 56
3057310 0
3057489 0
3057493 0
3057501 0
3057503 0
3057507 0
3057509 0
3057521 0
3057556 0
3057651 73
3057972 0
3058218 0
3058260 19
3058620 0
3058761 0
3058935 0
3059008 0
3059596 0
3059851 26
3059884 0
3059911 0
3059950 0
3060231 21
3060265 0
3060321 27
3060456 0
3060663 1
3060825 0
3060891 11
3061097 0
3061359 14
3061578 10
3061638 0
3061729 0
3061848 26
3061857 0
3061891 0
3061967 0
3061988 0
3062088 0
3062109 0
3062211 0
3062304 19
3062320 23
3062334 37
3062388 0
3062442 435
3062502 11
3062592 0
3062601 0
3062712 12
3062783 2
3062907 5
3062943 38
3062946 12
3063135 0
3063289 15
3063344 0
3063355 0
3063379 0
3063910 0
3064159 0
3064776 0
3064791 0
3064839 0
3064889 0
3064986 0
3065025 7
3065142 18
3065146 27
3065194 0
3065278 6
3065308 10
3065347 0
3065467 0
3065576 0
3065845 0
3065875 0
3066103 16
3066328 0
3066331 17
3066335 0
3066481 0
3066535 0
3066601 0
3066655 0
3066679 35
3066727 0
3066733 44
3066913 41
3067207 0
3067276 5
3067288 0
3067325 0
3067379 0
3067467 0
3067577 0
3067598 10
3067721 206
3067768 0
3067793 13
3067817 11
3067898 0
3068103 0
3068199 0
3068278 10
3068389 0
3068629 0
3068653 152
3068707 0
3069118 0
3069289 17
3069337 0
3069424 0
3069451 0
3069538 81
3069547 48
3069661 33
3069760 55
3069763 34
3069784 0
3069799 0
3069946 0
3070264 4
3070281 9
3070290 0
3070304 0
3070363 30
3070400 0
3070772 0
3070778 0
3070964 0
3071027 0
3071030 0
3071048 0
3071183 0
3071216 0
3071294 0
3071333 0
3071435 0
3071825 0
3071872 0
3071972 0
3072216 4
3072279 49
3072438 5
3072477 0
3072561 45
3072609 0
3072648 36
3072699 0
3072866 19
3073025 3
3073087 0
3073118 6
3073193 19
3073270 0
3073669 0
3073683 0
3073929 0
3073948 2
3073960 64
3074066 0
3074077 27
3074168 0
3074176 286
3074180 55
3074206 0
3074407 0
3074409 0
3074503 9
3074506 16
3074671 8
3074882 0
3074955 0
3074970 21
3074976 7
3075135 0
3075150 0
3075201 0
3075431 0
3075707 0
3075975 0
3075999 0
3076032 0
3076090 0
3076142 0
3076149 0
3076355 0
3076423 0
3076440 0
3076495 0
3076500 0
3076839 0
3076964 0
3077044 17
3077612 0
3077670 0
3077955 0
3078295 68
3078343 0
3078469 14
3078559 0
3078591 0
3078613 16
3078790 18
3078827 0
3078835 0
3078843 36
3078901 0
3079022 0
3079143 0
3079215 0
3079247 8
3079358 0
3079562 0
3079838 8
3079886 0
3079916 4
3079946 2
3080096 0
3080276 0
3080304 0
3080331 11
3080337 17
3080340 72
3080394 0
3080421 0
3080496 0
3080559 8
3080573 0
3080598 0
3080615 0
3080640 7
3080692 0
3080850 0
3081120 0
3081159 0
3081162 5
3081261 0
3081382 0
3081453 0
3081496 0
3081612 0
3081687 28
3081708 0
3081717 2
3081744 30
3081829 0
3081865 0
3081928 0
3082183 1
3082310 0
3082354 1
3082366 0
3082600 0
3082705 2
3083004 0
3083076 0
3083079 0
3083082 0
3083088 0
3083098 0
3083111 0
3083113 0
3083119 0
3083269 7
3083272 8
3083383 0
3083416 15
3083536 0
3083637 0
3083850 0
3083877 2
3084079 3
3084093 38
3084108 48
3084117 17
3084140 30
3084142 0
3084244 0
3084406 24
3084409 0
3084626 0
3084826 38
3084842 0
3084965 3
3085056 0
3085087 42
3085171 0
3085236 0
3085342 0
3085366 16
3085399 0
3085546 0
3085684 23
3085777 35
3085781 0
3085946 0
3085975 18
3086201 0
3086224 0
3086263 2
3086576 0
3086651 0
3086857 3
3086962 0
3087085 0
3087244 0
3087271 46
3087346 37
3087390 0
3087493 16
3087673 0
3087895 0
3087955 0
3088033 0
3088144 0
3088174 0
3088344 53
3088366 5
3088451 0
3088482 4
3088545 0
3088686 50
3088860 0
3088926 0
3089061 0
3089109 0
3089256 0
3089388 0
3089586 0
3089597 0
3089769 0
3089825 15
3089859 0
3089886 23
3089950 0
3090084 0
3090138 0
3090147 0
3090153 0
3090303 0
3090468 10
3090702 0
3090789 20
3091028 0
3091106 0
3091130 3
3091136 0
3091160 32
3091268 0
3091286 0
3091370 0
3091493 0
3091562 10
3091577 0
3091703 0
3091715 0
3091853 87
3091880 0
3091913 2
3091930 0
3091944 0
3091964 0
3092148 12
3092169 0
3092373 0
3092511 0
3092553 139
3092556 80
3092562 4
3092634 0
3092658 0
3092706 70
3092754 0
3092931 0
3093062 5
3093113 11
3093179 109
3093204 0
3093525 52
3093606 56
3094023 0
3094052 4
3094274 36
3094823 0
3094847 0
3094910 0
3095210 17
3095246 0
3095252 0
3095291 0
3095321 3
3095324 3
3095345 0
3095535 0
3095840 20
3095860 0
3095975 0
3096141 0
3096144 0
3096219 0
3096297 0
3096456 112
3096478 14
3096508 25
3096635 43
3096861 0
3097120 4
3097125 43
3097139 0
3097388 0
3097474 0
3097532 0
3097598 0
3097634 0
3097724 0
3097772 0
3097775 0
3097793 0
3097832 0
3097971 0
3097991 0
3098051 0
3098084 0
3098165 0
3098279 0
3098456 0
3098609 0
3098709 0
3098777 0
3098824 0
3099074 0
3099132 0
3099167 0
3099242 0
3099392 0
3099877 0
3099892 0
3099938 0
3100157 0
3100303 0
3100341 0
3100668 0
3100705 0
3100833 3
3101241 0
3101292 0
3101370 6
3101421 0
3101490 0
3101583 0
3101631 3
3101694 0
3101788 0
3101818 0
3102131 0
3102307 0
3102352 0
3102442 0
3102514 18
3102598 0
3102727 19
3102991 0
3103015 0
3103188 0
3103407 0
3103425 0
3103581 0
3103899 0
3103958 0
3104208 0
3104274 0
3104552 0
3104642 0
3104675 0
3104968 0
3105027 0
3105266 0
3105714 0
3105756 0
3105894 0
3105927 0
3106041 0
3106382 22
3106394 0
3106556 5
3106624 36
3106672 22
3106699 1
3106706 0
3106725 0
3106748 0
3106813 14
3106877 0
3106897 0
3107401 0
3107464 0
3107572 0
3107658 16
3107701 37
3107823 0
3107865 0
3107872 0
3107974 0
3108041 0
3108095 0
3108101 0
3108245 0
3108422 0
3108597 0
3109036 0
3109047 0
3109083 0
3109110 0
3109129 0
3109171 40
3109322 0
3109741 17
3109801 7
3109863 0
3110047 0
3110425 0
3110551 0
3110716 0
3110737 39
3110839 12
3110998 0
3111100 43
3111109 17
3111679 0
3111760 0
3111768 0
3111853 2
3111910 0
3111946 54
3112077 24
3112128 0
3112173 61
3112206 0
3112216 0
3112248 0
3112269 0
3112341 0
3112366 0
3112395 0
3112470 0
3112581 0
3112674 7
3112683 0
3112731 0
3112752 6
3112896 0
3112923 96
3113181 0
3113187 16
3113271 0
3113329 0
3113347 0
3113455 6
3113503 0
3113635 0
3113752 3
3113863 15
3113921 92
3114019 35
3114112 0
3114148 34
3114542 16
3114843 91
3114915 40
3115012 18
3115032 0
3115050 25
3115081 0
3115206 0
3115261 23
3115275 0
3115302 15
3115360 0
3115473 19
3115573 0
3115583 0
3115688 6
3115808 0
3116053 0
3116533 0
3116632 0
3116644 0
3116852 28
3116904 0
3117072 0
3117120 0
3117372 0
3117638 0
3117681 0
3118180 0
3118312 0
3118373 4
3118816 0
3118843 0
3118846 0
3118945 0
3119212 0
3119518 0
3119740 0
3119779 0
3119963 0
3120016 0
3120112 0
3120127 0
3120280 0
3120496 0
3120580 0
3120595 0
3120730 0
3120937 0
3121006 0
3121098 0
3121249 0
3121414 0
3121564 0
3121570 0
3121579 0
3121690 0
3121780 0
3121801 0
3121840 0
3122050 0
3122061 0
3122104 0
3122128 0
3122148 0
3122161 0
3122185 0
3122296 0
3122334 0
3122464 0
3122488 0
3122520 0
3122827 0
3122976 0
3123004 0
3123091 0
3123121 0
3123480 0
3123594 0
3123654 0
3123673 0
3123940 0
3123965 0
3124098 9
3124167 6
3124262 5
3124775 15
3125018 0
3125026 0
3125094 8
3125117 2
3125134 0
3125157 0
3125208 0
3125559 0
3125707 0
3125767 0
3125909 0
3126152 0
3126262 0
3126340 0
3126365 0
3126431 0
3126446 1
3126479 0
3126482 0
3126512 0
3126611 0
3126683 0
3126799 0
3127184 0
3127225 0
3127286 0
3127690 0
3127831 0
3127874 0
3127886 32
3127980 12
3127984 0
3128037 0
3128051 0
3128203 0
3128251 0
3128425 0
3128527 0
3128566 0
3128725 0
3128818 0
3128893 0
3128965 0
3129118 0
3129136 0
3129280 0
3129326 4
3129357 0
3129376 28
3129400 2
3129670 23
3129712 0
3129766 0
3130294 0
3130492 11
3130500 118
3130920 0
3130935 2
3131010 0
3131192 0
3131381 44
3131429 5
3131447 0
3131477 0
3131516 0
3131537 0
3131774 24
3131792 1
3131840 0
3132058 0
3132133 0
3132142 0
3132211 0
3132259 0
3132343 0
3132442 0
3132462 0
3132628 0
3132652 0
3132712 31
3132799 0
3132954 18
3133015 0
3133072 0
3133100 25
3133480 0
3133628 0
3133645 0
3133753 0
3133797 0
3134007 0
3134136 0
3134391 0
3134535 0
3134604 0
3134724 0
3134844 0
3135007 0
3135112 0
3135174 0
3135313 0
3135421 0
3135583 0
3135646 0
3135700 0
3135894 0
3135990 0
3136077 0
3136149 0
3136176 0
3136269 0
3136371 0
3136515 60
3136650 0
3137081 0
3137274 19
3137283 0
3137334 0
3137354 0
3137376 0
3137455 0
3137467 0
3137475 0
3137639 0
3137689 0
3137906 0
3137993 5
3137996 7
3138050 110
3138086 54
3138089 64
3138125 0
3138262 0
3138398 0
3138581 0
3139180 0
3139261 0
3139372 17
3139437 0
3139571 14
3139750 0
3139759 0
3139768 8
3140099 0
3140257 50
3140499 0
3140743 0
3140761 0
3140862 0
3140878 0
3141109 0
3141255 0
3141392 0
3141470 0
3141486 0
3142050 0
3142212 7
3142264 8
3142272 0
3142295 6
3142646 0
3142673 24
3142685 0
3142790 6
3142802 3
3142814 0
3142916 13
3143552 1
3143747 7
3144032 0
3144044 0
3144082 3
3144134 11
3144260 18
3144544 8
3144565 9
3144601 0
3144938 14
3144949 0
3144998 0
3145041 0
3145146 0
3145167 0
3145403 0
3145574 0
3145597 0
3145607 14
3145619 0
3145643 0
3145729 0
3145761 0
3145768 0
3145780 0
3145883 0
3145895 0
3145952 0
3145978 0
3145985 0
3146414 0
3146426 0
3146621 0
3146675 0
3146750 0
3146843 0
3146906 0
3146960 0
3146987 0
3147002 0
3147183 0
3147316 0
3147573 0
3147594 0
3147730 0
3147758 0
3147798 0
3147885 0
3147969 0
3148090 47
3148234 0
3148240 61
3148261 0
3148372 0
3148481 0
3148830 0
3149190 0
3149256 94
3149274 0
3149457 19
3149493 0
3149589 23
3149637 0
3149697 54
3149835 12
3149952 16
3150002 0
3150027 10
3150183 9
3150219 0
3150305 0
3150459 0
3150486 0
3150517 0
3150539 0
3150559 0
3150592 39
3150634 38
3150745 0
3150787 0
3150805 0
3150838 30
3150856 4
3150886 24
3150898 0
3151021 0
3151456 1
3151520 0
3151870 0
3151879 0
3152020 0
3152200 2
3152248 5
3152541 0
3152615 0
3152734 52
3152813 35
3153029 28
3153215 12
3153245 0
3153251 67
3153362 55
3153404 45
3153437 0
3153458 35
3153460 47
3153631 0
3154058 0
3154208 0
3154457 0
3154470 0
3154478 0
3154505 0
3154830 0
3154839 0
3154845 0
3154880 0
3154899 0
3155063 0
3155645 0
3155674 22
3155790 0
3155806 0
3155848 18
3155935 2
3155949 0
3156043 64
3156062 0
3156106 34
3156311 0
3156458 0
3156494 0
3156893 54
3157163 0
3157241 14
3157503 0
3157533 12539
3157535 0
3157561 0
3157568 0
3157599 0
3157986 0
3158109 0
3158256 0
3158391 0
3158394 0
3158448 0
3158502 0
3158520 0
3158558 0
3158631 0
3159089 0
3159116 0
3159185 0
3159280 0
3159377 0
3159687 0
3159755 0
3159789 8
3159814 0
3159908 0
3160001 0
3160040 0
3160121 0
3160316 0
3160448 0
3160589 0
3160623 0
3160694 0
3160861 12
3160955 9
3161059 26
3161305 0
3161343 0
3161377 42
3161428 1
3161569 0
3161788 44
3161992 0
3162105 0
3162672 0
3162852 78
3162881 0
3163019 0
3163134 74
3163206 72
3163434 0
3163765 20
3164255 0
3164307 0
3164718 6
3164722 40
3165052 0
3165145 0
3165210 17
3165478 16
3165545 0
3165572 24
3165746 0
3165766 18
3165778 0
3165862 0
3165903 0
3165928 0
3166004 0
3166063 0
3166253 8
3166256 15
3166271 64
3166411 0
3166432 0
3166741 0
3166760 0
3166831 10
3166944 6
3167008 0
3167072 2
3167127 136
3167174 0
3167281 0
3167317 3
3167323 86
3167383 11
3167419 0
3167770 0
3167886 0
3168503 0
3168547 8
3168556 0
3168583 16
3168589 22
3168657 19
3168754 0
3168883 3
3168962 4
3169021 0
3169192 0
3169321 0
3169390 148
3169399 0
3169777 5
3169837 99
3169980 0
3170059 0
3170153 13
3170203 7
3170606 6
3170903 0
3170906 0
3171098 0
3171116 0
3171239 0
3171341 0
3171560 0
3171734 0
3171830 0
3171923 0
3171974 0
3172001 0
3172025 0
3172130 0
3172214 0
3172322 0
3172364 0
3172403 0
3172556 0
3172634 0
3172718 7
3172880 5
3172925 0
3173012 0
3173388 18
3173398 0
3173420 0
3173443 0
3173806 0
3173971 0
3174176 0
3174180 5
3174216 0
3174287 0
3174549 0
3174591 5
3174755 4
3175177 0
3175207 0
3175309 0
3175345 0
3175564 0
3175618 5
3175702 1
3175882 28
3175885 0
3175945 18
3175969 0
3176026 0
3176224 0
3176401 0
3176497 2
3176812 0
3176916 0
3176931 0
3177033 0
3177042 0
3177222 0
3177471 0
3177582 0
3177719 0
3177780 0
3177892 0
3177937 0
3178009 0
3178177 0
3178297 0
3178429 0
3178480 0
3178510 0
3178597 0
3179077 0
3179200 0
3179209 0
3179374 0
3179380 0
3179437 0
3179605 0
3179617 0
3179719 0
3179747 0
3179775 0
3179899 0
3179948 53
3179991 0
3180006 0
3180082 7
3180094 0
3180097 4
3180126 0
3180199 0
3180541 0
3180553 0
3180733 0
3180745 0
3180817 0
3180874 0
3180931 0
3180994 0
3181057 5
3181071 35
3181191 31
3181449 12
3181527 0
3181695 0
3181713 0
3181726 0
3181779 28
3181809 23
3181818 0
3181941 81
3181959 20
3182043 38
3182099 102
3182306 11
3182402 0
3182595 1
3182636 0
3182765 16
3182879 0
3183084 11
3183112 0
3183486 0
3183585 0
3183749 10
3183891 0
3183900 0
3184113 15
3184172 0
3184175 3
3184364 0
3184424 0
3184549 0
3184552 8
3184703 0
3184718 56
3185119 15
3185125 140
3185128 111
3185176 11
3185182 0
3185275 0
3185442 6
3185641 0
3185746 0
3185764 0
3185773 0
3185833 14
3185949 0
3186059 0
3186062 21
3186074 0
3186341 0
3186434 39
3186446 59
3186506 13
3186560 28
3186686 127
3186692 11
3186704 0
3186710 0
3186725 24
3186881 98
3186971 2
3187056 5
3187281 70
3187418 21
3187587 121
3187604 0
3188095 27
3188135 0
3188147 0
3188453 50
3188543 0
3188708 890
3188810 0
3189068 14
3189198 38
3189361 6
3189602 16
3189616 0
3189631 0
3189682 0
3189685 0
3189749 6
3189928 0
3189974 0
3190009 0
3190102 11
3190219 0
3190447 44
3190821 32
3190839 17
3191037 0
3191094 48
3191313 31
3191503 0
3191551 153
3191566 11
3191575 3
3192082 22
3192278 0
3192407 0
3192776 0
3193005 0
3193121 22
3193136 9
3193145 0
3193148 0
3193636 0
3194088 0
3194118 2
3194475 2
3194547 0
3194592 0
3194817 0
3194843 0
3194918 30
3194996 0
3195188 0
3195217 0
3195447 0
3195534 0
3196034 0
3196121 0
3196163 0
3196169 0
3196184 0
3196274 0
3196339 0
3196470 0
3196589 3
3196603 33
3196639 0
3196696 0
3196974 0
3197016 0
3197122 0
3197190 0
3197233 1
3197474 0
3197554 0
3197558 0
3197564 0
3197628 0
3197765 0
3197834 0
3197897 0
3197915 0
3198008 0
3198089 0
3198131 0
3198200 0
3198209 0
3198223 0
3198236 0
3198302 0
3198335 0
3198425 0
3198596 0
3198695 0
3198701 0
3198779 0
3198872 0
3198930 0
3199357 0
3199432 0
3199657 0
3199738 0
3199843 0
3199981 0
3200120 0
3200298 0
3200322 0
3200421 0
3200724 0
3200766 0
3200784 0
3200877 0
3201008 0
3201137 0
3201236 0
3201349 0
3201371 0
3201590 0
3201644 0
3201809 0
3201891 0
3202014 0
3202094 0
3202177 0
3202201 0
3202336 0
3202525 0
3202755 32
3203023 98
3203218 2
3203233 0
3203308 278
3203380 44
3203452 6
3203554 0
3203579 0
3203605 0
3203674 0
3203692 0
3203698 5
3203749 25
3204060 84
3204262 0
3204315 3
3204372 0
3204479 12
3204585 0
3204729 7
3204733 0
3204743 0
3204747 20
3204757 0
3204761 0
3204824 0
3204877 53
3204982 0
3205005 0
3205127 0
3205208 0
3205270 0
3205428 0
3205452 35
3205590 38
3205674 0
3205908 0
3206052 0
3206088 0
3206104 0
3206337 0
3206379 13
3206499 0
3206707 0
3206748 0
3206898 33
3207035 71
3207101 7
3207111 0
3207168 0
3207219 0
3207267 0
3207348 2
3207500 0
3207513 27
3207516 62
3207609 1
3207803 0
3207849 0
3207974 0
3207990 21
3208107 2
3208245 0
3208256 0
3208279 0
3208325 48
3208403 0
3208438 7
3208501 0
3208554 0
3208593 0
3208795 0
3208846 0
3208976 0
3209010 3
3209132 0
3209260 0
3209288 0
3209405 0
3209459 0
3209680 0
3209791 4
3209932 18
3209948 0
3210107 0
3210275 0
3210362 0
3210728 13
3210965 15
3211080 0
3211083 50
3211228 0
3211392 0
3211461 18
3211512 0
3211567 0
3211602 41
3211632 26
3211734 39
3211796 0
3211978 0
3212010 3
3212040 0
3212049 63
3212081 0
3212101 30
3212506 0
3212545 61
3212778 18
3212931 21
3212988 250
3213212 0
3213494 12
3213537 0
3213573 0
3213735 6
3213774 0
3214113 14
3214134 93
3214289 47
3214404 14
3214575 0
3214863 27
3214974 0
3215038 1
3215045 12
3215088 6
3215097 0
3215145 4
3215187 0
3215238 3
3215273 0
3215335 133
3215346 0
3215359 0
3215525 42
3215536 0
3215560 0
3215702 1
3215894 0
3215900 33
3216021 0
3216032 0
3216065 0
3216089 0
3216092 0
3216227 0
3216410 0
3216455 0
3216473 0
3216518 0
3216623 0
3216656 0
3216797 0
3216815 0
3216902 0
3217061 0
3217091 0
3217238 0
3217250 0
3217253 0
3217271 0
3217295 0
3217298 0
3217667 0
3217781 0
3217838 0
3217889 0
3218003 0
3218175 0
3218255 0
3218294 0
3218384 0
3218405 0
3218735 0
3218751 0
3218774 0
3218783 0
3218829 0
3218918 0
3218924 0
3218939 0
3219066 0
3219113 0
3219161 0
3219331 0
3219376 0
3219391 0
3219464 0
3219561 0
3219642 1
3219645 0
3219699 0
3219725 0
3219735 0
3219745 0
3219764 0
3219774 12
3219784 0
3219795 0
3219806 0
3219823 16
3219849 13
3219899 0
3219917 1
3219940 0
3220025 0
3220304 0
3220328 3
3221018 0
3221039 0
3221078 0
3221171 7
3221207 0
3221222 0
3221279 4
3221312 0
3221345 0
3221380 0
3221389 0
3221399 0
3221420 0
3221432 0
3221452 0
3221748 11
3221787 9
3221828 0
3221916 0
3221931 29
3222021 2
3222056 0
3222108 14
3222151 5
3222187 32
3222217 0
3222294 4
3222366 0
3222431 0
3222708 0
3222924 0
3222978 0
3223011 0
3223122 0
3223197 0
3223272 0
3223338 0
3223478 0
3223676 0
3224461 34
3224481 2
3224494 0
3224500 0
3224583 0
3224916 0
3225176 0
3225228 0
3225234 0
3225384 0
3225577 14
3225709 0
3226097 0
3226193 0
3226331 0
3226382 0
3226442 0
3226737 0
3226768 0
3226804 0
3226810 0
3226903 0
3227206 0
3227242 0
3227380 0
3227482 0
3227509 0
3227590 0
3227608 0
3227680 0
3227833 0
3227851 0
3227884 0
3227893 0
3227903 0
3228220 0
3228348 17
3228650 5
3228674 61
3228704 27
3228794 3
3229058 36
3229093 0
3229194 75
3229219 215
3229226 0
3229244 0
3229413 119
3229601 9
3229711 0
3229842 16
3229995 0
3230028 0
3230043 14
3230454 4
3230541 57
3230547 47
3230618 0
3230679 0
3230940 71
3230975 3
3231159 0
3231201 0
3231285 0
3231321 0
3231442 0
3231524 0
3231552 0
3231588 40
3231746 0
3232031 8
3232064 0
3232088 0
3232180 0
3232200 0
3232239 0
3232373 16
3232400 24
3232988 0
3233054 0
3233386 0
3233666 0
3233748 0
3233818 0
3233924 0
3234038 0
3234148 0
3234234 0
3234291 0
3234330 0
3234378 0
3234390 48
3234420 0
3234459 4
3234528 0
3234687 76
3234783 146
3234789 15
3234834 0
3234882 0
3234927 0
3234951 0
3235374 9
3235377 13
3235563 16
3235830 1
3235856 1
3235872 0
3236253 48
3236267 0
3236346 0
3236358 48
3236549 0
3236716 7
3236803 0
3237037 0
3237453 0
3237490 0
3237613 34
3237646 0
3237752 30
3237770 0
3237777 14
3237781 0
3237812 0
3237870 16
3237965 5
3238004 58
3238028 0
3238124 0
3238145 29
3238310 19
3238325 0
3238340 31
3238583 119
3238618 23
3238688 15
3238823 0
3239060 0
3239087 0
3239116 0
3239325 0
3239329 15
3239388 0
3239400 7
3239430 75
3239478 0
3239527 18
3239553 99
3239610 116
3239637 45
3239655 1
3239688 15
3239852 20
3239858 0
3239886 10
3239909 0
3240017 0
3240071 0
3240122 0
3240138 0
3240146 6
3240149 105
3240179 4
3240198 116
3240215 0
3240275 6
3240339 5
3240393 11
3240418 17
3240552 45
3240665 99
3240748 0
3240775 147
3240812 826
3240895 2
3240914 107
3240920 47
3241049 16
3241082 7
3241285 3858
3241387 40
3241528 3
3241549 155
3241669 16
3241993 421
3242284 1
3242364 245
3242531 0
3242569 85
3242602 5
3242631 30
3242658 35
3242662 0
3242679 148
3243121 0
3243181 0
3243205 1
3243265 0
3243297 0
3243367 0
3243440 0
3243549 0
3243603 0
3243663 0
3243672 0
3243708 0
3243729 0
3243753 0
3243771 0
3243921 0
3243942 0
3243984 0
3244059 0
3244083 0
3244143 0
3244212 0
3244287 0
3244320 0
3244350 0
3244422 0
3244440 0
3244533 0
3244629 0
3244737 0
3244749 0
3244785 0
3244866 0
3244944 0
3244989 0
3245007 0
3245152 0
3245178 0
3245193 0
3245271 0
3245298 0
3245415 0
3245571 0
3245589 0
3245643 0
3245760 0
3246165 0
3246321 0
3246508 0
3246947 0
3246955 4
3246968 52
3247131 23
3247146 0
3247233 0
3247279 4
3247390 3
3247436 0
3247481 0
3247914 0
3247990 0
3248027 0
3248322 11
3248343 0
3248358 0
3248391 0
3248418 0
3248514 3
3248535 0
3248658 88
3248700 0
3248998 55
3249184 0
3249777 8
3250119 0
3250572 3
3250826 0
3251036 0
3251084 0
3251210 1
3251333 4
3251450 0
3251530 51
3251545 69
3251758 164
3251762 96
3251806 213
3251944 83
3251957 24
3251980 0
3252067 14
3252229 4
3252477 0
3252513 0
3252528 0
3252532 22
3252539 0
3252737 44
3252740 0
3252849 0
3252961 0
3253103 0
3253131 0
3253263 19
3253277 0
3253325 0
3253338 0
3253455 0
3253506 0
3253596 0
3253700 0
3253968 0
3254070 0
3254169 0
3254307 0
3254325 0
3254364 0
3254394 0
3254460 0
3254549 0
3254595 0
3254780 0
3254805 0
3254865 0
3255009 0
3255159 0
3255282 0
3255321 0
3255408 0
3255423 0
3255465 0
3255476 0
3255537 0
3255627 0
3255657 0
3255672 0
3255684 0
3255699 0
3255711 0
3255765 0
3255957 0
3256097 0
3256245 0
3256445 0
3256473 0
3256516 0
3256856 24
3257006 0
3257200 15
3257261 0
3257275 0
3257307 0
3257325 7
3257337 0
3257418 0
3257431 0
3257434 11
3257488 5
3257762 17
3257826 16
3258015 0
3258332 45
3258414 0
3258426 0
3258438 0
3258449 0
3258500 3
3258589 0
3258594 6
3258644 5
3258718 0
3258773 0
3258812 0
3258848 0
3258989 0
3259034 0
3259079 0
3259145 0
3259274 0
3259479 0
3259517 0
3259646 0
3259694 0
3259787 0
3259928 0
3259934 0
3260170 78
3260222 0
3260327 0
3260565 0
3260567 9
3260678 38
3260753 0
3260771 0
3260822 0
3260825 0
3260900 0
3261122 25
3261197 18
3261218 0
3261323 0
3261334 4
3261341 0
3261359 0
3261434 0
3261500 84
3261659 0
3261720 36
3261807 17
3261900 0
3261988 0
3262115 0
3262147 0
3262210 34
3262332 0
3262429 0
3262774 0
3262858 0
3262954 17
3262966 0
3263203 0
3263317 0
3263476 0
3263512 0
3263713 5
3263905 0
3263950 53
3264040 0
3264079 13
3264195 0
3264567 7
3264795 1
3264847 0
3264879 10
3264945 34
3264966 0
3264989 6
3265014 0
3265119 22
3265188 0
3265269 5
3265299 12
3265302 18
3265318 0
3265371 105
3265396 0
3265470 0
3265506 29
3265515 12
3265641 57
3265707 11
3265725 5
3265822 0
3265828 0
3265854 0
3265860 43
3265905 0
3265968 1
3265983 0
3266013 36
3266028 0
3266145 993
3266163 4
3266290 0
3266320 0
3266416 0
3266512 0
3266602 0
3266606 1
3266665 0
3266728 0
3266794 0
3266908 0
3267058 0
3267216 0
3267268 3
3267352 0
3267391 0
3267400 0
3267420 0
3267715 0
3267718 0
3267757 0
3267841 0
3267861 0
3267877 3
3267946 0
3267982 0
3267985 0
3268095 0
3268113 0
3268241 0
3268300 2
3268346 0
3268406 1
3268410 0
3268468 21
3268542 27
3268699 0
3268887 11
3268944 0
3269058 0
3269070 0
3269181 0
3269340 1
3269694 4
3269773 0
3269897 13
3270041 0
3270221 12
3270783 18
3271255 0
3271841 0
3272361 41
3272525 16
3272644 41
3272976 0
3273030 0
3273041 0
3273242 49
3273245 69
3273536 4
3273663 76
3273668 0
3273688 0
3273799 32
3274278 25
3274688 10
3274692 151
3274782 25
3274845 2
3274854 21
3275249 5
3275453 0
3275507 5
3275600 25
3275669 29
3275805 0
3275831 15
3275981 61
3276008 25
3276299 38
3276403 55
3276434 98
3276485 0
3276569 0
3276581 5
3276719 62
3276764 34
3276857 0
3276956 0
3276974 35
3277102 4
3277113 0
3277172 0
3277304 0
3277322 0
3277377 0
3277383 0
3277385 11
3277809 0
3277831 0
3277833 0
3277934 0
3278021 0
3278279 0
3278573 0
3278765 0
3278947 10
3279076 20
3279513 0
3279535 4
3279838 0
3279912 0
3279958 0
3279988 0
3279996 0
3280238 0
3280377 0
3280455 0
3280578 0
3280719 0
3280956 0
3281280 0
3281301 0
3281410 62
3281812 8
3282209 0
3282263 0
3282515 0
3282624 0
3282730 0
3282836 0
3282938 0
3282940 0
3282956 0
3283042 0
3283065 0
3283102 0
3283114 0
3283147 0
3283151 0
3283195 0
3283201 0
3283233 0
3283248 0
3283291 0
3283306 0
3283453 90
3283507 18
3283622 0
3283699 3
3283708 10
3283834 3
3283952 5
3283989 0
3284194 22
3284215 3
3284265 21
3284302 26
3284346 0
3284445 8
3284647 0
3284875 0
3284899 0
3285088 0
3285157 0
3285484 0
3285598 0
3285700 0
3285785 0
3285805 0
3285873 0
3285999 0
3286044 0
3286179 0
3286393 0
3286413 0
3286461 0
3286530 0
3286584 0
3286713 0
3286788 0
3286933 0
3287026 0
3287055 0
3287297 0
3287350 0
3287363 0
3287441 0
3287477 0
3287516 0
3287579 0
3287587 0
3287742 0
3287989 0
3288004 0
3288318 0
3288729 0
3288918 0
3289143 0
3289256 0
3289355 0
3289382 0
3289490 0
3289571 48
3289787 0
3289921 0
3290744 0
3290933 0
3291063 0
3291306 0
3291333 0
3291342 0
3291519 0
3291876 0
3292074 0
3292113 0
3292140 0
3292184 0
3292196 0
3292257 0
3292356 0
3292456 0
3292600 0
3292732 21
3292780 42
3292840 12
3293032 75
3293152 13
3293209 2
3293302 18
3293664 12
3293839 0
3294138 0
3294341 27
3294411 0
3294493 0
3294499 8
3294876 0
3294980 18
3294982 15
3295004 48
3295228 0
3295501 0
3295681 0
3295804 0
3295915 0
3295948 0
3295954 0
3296227 0
3296245 0
3296413 0
3296431 0
3296503 0
3296548 0
3296554 0
3296747 0
3296886 1
3296982 1
3296985 0
3297090 0
3297133 0
3297212 0
3297255 0
3297291 0
3297368 0
3297556 0
3297691 0
3297987 0
3298006 0
3298153 0
3298176 0
3298266 0
3298326 0
3298386 0
3298410 0
3298632 0
3298788 0
3298791 0
3299088 0
3299151 0
3299205 0
3299507 0
3299603 0
3299741 0
3299807 0
3299960 0
3300113 0
3300250 0
3300293 0
3300307 0
3300397 0
3300448 0
3300475 0
3300673 0
3300691 0
3300730 0
3300820 0
3300910 0
3300922 0
3301036 0
3301304 0
3301777 19
3301946 4
3301964 1
3302077 0
3302103 31
3302134 17
3302158 0
3302176 0
3302197 0
3302209 0
3302230 0
3302338 0
3302464 0
3302491 14
3302567 74
3302894 0
3302902 0
3302914 79
3302988 0
3303016 0
3303018 13
3303435 20
3303513 17
3303549 9
3303582 35
3303618 10
3303971 20
3304293 0
3304401 0
3304521 12
3304527 2
3304770 0
3305058 23
3305139 9
3305208 9
3305265 12
3305349 0
3305403 13
3305505 0
3305655 0
3305760 10
3305826 0
3305904 0
3305913 0
3305988 53
3306333 7
3306510 2
3306840 0
3306963 0
3307045 0
3307065 13
3307089 0
3307179 4
3307368 0
3307438 0
3307452 0
3307553 14
3307559 0
3307621 0
3307692 0
3308077 0
3308113 0
3308128 0
3308241 0
3308497 5
3308675 0
3308703 26
3308965 14
3309059 28
3309099 0
3309193 0
3309214 1
3309322 0
3309397 0
3310024 0
3310138 0
3310152 0
3310387 0
3310439 3
3310489 11
3310540 18
3310839 0
3310935 0
3310989 0
3311112 2
3311250 8
3311304 22
3311361 118
3311376 0
3311566 5
3311875 0
3311887 0
3311899 0
3311911 0
3311923 0
3311932 0
3311947 87
3311962 16
3311986 59
3312010 8
3312031 0
3312037 5
3312212 0
3312240 0
3312484 3
3312901 0
3312954 0
3313454 0
3313520 0
3314030 0
3314108 0
3314263 0
3314288 0
3314330 0
3314871 0
3314934 0
3314946 0
3315294 0
3315325 0
3315331 0
3315437 0
3315452 4
3315509 0
3315530 0
3315769 0
3315911 0
3316145 83
3316169 35
3316271 20
3316431 10
3316434 0
3316524 9
3316566 0
3316838 0
3316875 0
3316899 0
3316926 0
3317001 39
3317223 8
3317646 0
3317751 0
3317834 7
3317844 22
3317876 0
3317900 8
3317925 0
3317937 0
3317940 0
3317956 0
3317977 0
3317990 0
3318443 0
3318579 0
3318630 45
3318635 0
3318663 0
3318674 32
3318704 0
3318752 40
3318992 0
3319091 0
3319208 13
3319463 78
3319526 0
3319607 0
3319682 0
3319735 0
3319794 47
3319814 0
3319838 0
3319853 0
3319862 31
3319922 1
3320012 92
3320042 13
3320081 80
3320198 113
3320224 0
3320411 0
3320486 13
3320522 40
3320525 39
3320537 0
3320540 0
3320607 46
3320653 20
3320830 1
3320854 0
3321082 2
3321406 0
3321418 0
3321557 15
3321587 27
3321719 2
3321899 0
3322154 9
3322289 66
3322334 105
3322418 0
3322526 43
3323110 37
3323404 0
3323791 0
3323899 0
3323980 0
3324109 0
3324116 1
3324136 0
3324142 9
3324245 0
3324474 2
3324686 17
3324716 31
3325454 0
3325597 0
3325629 15
3325646 0
3325720 10
3325769 0
3325886 65
3325943 7
3326098 15
3326113 0
3326428 0
3326578 1
3326665 48
3326795 63
3326833 9
3326901 14
3327019 22
3327085 0
3327145 0
3327184 7
3327277 1
3327318 7
3327506 5
3327599 2
3327828 0
3328598 0
3328621 0
3328630 34
3328691 0
3328991 0
3329027 0
3329061 0
3329069 125
3329161 0
3329226 0
3329445 0
3329599 0
3329765 0
3329769 4
3329823 0
3329825 28
3329892 62
3329899 0
3330015 0
3330051 6
3330583 85
3330640 0
3330784 0
3330793 18
3330796 7
3330970 24
3331003 0
3331018 0
3331087 34
3331099 45
3331122 23
3331126 0
3331174 29
3331186 4
3331236 0
3331291 9
3331338 0
3331387 0
3331408 0
3331486 5
3331534 0
3331564 0
3331636 0
3331753 0
3332038 19
3332068 0
3332182 6
3332270 0
3332300 8
3332598 0
3332610 0
3332617 0
3332625 0
3332793 0
3332895 0
3332970 30
3333180 0
3333198 17
3333312 53
3333372 7
3333456 0
3333749 0
3334052 5
3334196 18
3334334 6
3334344 0
3334413 0
3334583 16
3334686 41
3335001 48
3335079 0
3335105 0
3335352 45
3335409 37
3335529 11
3335614 26
3335643 0
3335840 6
3336242 0
3336305 17
3336368 78
3336382 0
3336445 0
3336595 0
3336816 37
3336894 45
3336987 0
3337005 49
3337026 0
3337036 0
3337047 0
3337953 0
3338134 0
3338205 0
3338247 0
3338749 19
3338773 0
3339184 0
3339337 0
3339454 0
3339544 0
3339580 0
3339618 41
3339698 0
3339715 0
3339744 40
3340210 46
3340267 81
3340270 15
3340288 2
3340395 0
3340514 10
3340522 0
3340603 7
3340681 0
3340945 0
3341431 0
3341491 41
3341497 27
3341623 0
3342365 0
3342461 57
3342631 0
3342647 0
3342888 2
3342936 0
3342950 14
3343198 0
3343369 2
3343384 53
3343386 0
3343411 6
3343453 0
3343627 0
3343681 169
3343720 0
3343912 10
3344014 5
3344188 38
3344296 1
3344308 0
3344329 0
3344380 0
3344656 0
3344662 0
3345133 0
3345219 0
3345292 0
3345546 0
3345582 0
3345639 10
3345686 0
3345711 0
3345726 0
3345838 0
3345905 0
3346062 0
3346065 6
3346083 0
3346183 0
3346246 68
3346256 0
3346285 0
3346350 0
3346372 0
3346446 0
3346574 0
3346650 0
3346677 18
3346716 0
3346725 0
3346916 0
3347043 0
3347058 9
3347127 11
3347136 0
3347226 0
3347379 31
3347621 0
3347633 8
3347708 8
3347749 0
3347777 17
3347792 0
3347861 0
3347935 0
3347987 7
3347999 0
3348092 0
3348155 24
3348179 0
3348293 0
3348299 0
3348347 0
3348368 0
3348419 0
3348449 2
3348578 0
3348647 0
3348755 49
3348824 0
3348943 0
3348988 74
3349009 0
3349012 28
3349027 0
3349492 17
3349531 22
3349591 82
3349675 44
3349693 16
3349735 0
3349953 5
3350112 0
3350133 0
3350220 13
3350313 0
3350364 0
3350417 0
3350463 24
3350550 26
3350553 23
3350625 10
3350882 0
3350915 0
3350924 0
3350987 0
3351137 11
3351235 6
3351239 20
3351254 0
3351322 46
3351847 2
3351881 0
3352075 0
3352084 0
3352117 0
3352355 0
3352372 0
3352726 8
3352819 5
3352867 3
3352977 0
3353067 0
3353214 2
3353283 0
3353345 26
3353528 0
3353694 0
3353751 0
3353773 7
3353850 0
3353880 0
3354071 0
3354333 0
3354508 0
3354626 0
3354651 30
3354683 0
3354689 31
3354779 0
3354840 0
3354853 0
3355031 0
3355085 0
3355103 5
3355208 0
3355236 0
3355268 0
3355308 0
3355448 0
3355512 0
3355610 38
3355654 0
3355678 0
3355718 0
3355730 48
3355820 0
3355868 239
3355934 12
3355970 17
3355991 0
3356159 0
3356390 0
3356412 0
3356424 119
3356441 0
3356450 56
3356590 0
3356828 0
3356873 0
3356890 0
3356977 0
3356990 0
3357008 75
3357014 27
3357056 19
3357304 18
3357467 16
3357540 0
3357560 0
3357562 0
3357569 0
3357719 0
3357878 0
3357911 0
3358177 0
3358196 0
3358527 0
3359017 4
3359050 4
3359216 12
3359429 0
3359464 0
3359593 0
3359638 0
3359833 0
3359857 0
3359959 0
3359968 0
3359995 35
3360209 0
3360223 0
3360448 0
3360496 96
3360562 22
3360680 20
3360694 0
3360711 44
3360774 0
3360832 0
3360843 0
3360960 47
3361014 3
3361047 20
3361260 28
3361311 0
3361341 0
3361362 41
3361401 83
3361476 0
3361503 8
3361531 0
3361578 0
3361761 4
3361776 16
3361782 73
3361824 0
3361913 0
3361926 0
3361971 0
3362202 90
3362229 69
3362241 12
3362285 25
3362372 30
3362401 23
3362463 0
3362520 97
3362543 6
3362630 0
3362710 0
3362816 0
3363188 18
3363278 2
3363377 20
3363491 8
3363650 0
3363692 4
3363819 0
3363896 63
3363951 215
3364052 0
3364101 0
3364110 29
3364138 24
3364276 11
3364358 0
3364578 0
3364593 19
3364672 0
3364818 0
3364875 45
3364966 0
3365223 62
3365367 0
3365376 21
3365496 4
3365615 0
3365774 18
3365798 0
3366259 0
3366347 0
3366353 0
3366359 0
3366365 0
3366698 0
3366847 0
3367054 47
3367072 0
3367180 22
3367214 0
3367234 0
3367476 1
3367563 0
3367613 0
3367680 0
3367734 4
3367851 0
3367898 0
3368034 20
3368115 0
3368127 50
3368175 5
3368197 0
3368301 0
3368326 0
3368341 136
3368401 15
3368482 0
3368650 45
3368656 59
3368758 3
3368875 0
3368911 0
3369012 30
3369076 0
3369178 2
3369191 0
3369199 0
3369268 8
3369316 15
3369409 83
3369418 14
3369481 12
3369646 1
3369725 0
3369799 0
3369850 50
3369892 0
3369949 23
3370135 17
3370220 0
3370425 0
3370477 0
3370528 0
3370747 0
3370844 0
3371142 0
3371144 4
3371152 0
3371205 25
3371305 0
3371324 0
3372149 1
3372629 0
3372779 0
3372791 0
3372896 0
3372912 0
3372952 0
3373005 0
3373100 5
3373423 0
3373496 0
3373552 0
3373565 0
3373621 0
3373651 43
3373705 0
3373841 0
3373944 0
3373963 3
3373966 0
3374043 7
3374066 55
3374080 2
3374137 0
3374140 53
3374153 0
3374155 0
3374168 0
3374405 26
3374416 0
3374482 0
3374512 0
3374565 0
3374568 0
3374638 0
3374652 0
3374670 0
3374790 0
3374842 0
3375017 0
3375076 0
3375165 9
3375279 0
3375290 0
3375369 0
3375454 0
3375828 0
3375834 0
3375838 72
3375891 0
3375921 0
3375975 0
3376032 96
3376164 0
3376167 2
3376313 4
3376336 0
3376339 22
3376414 152
3376542 0
3376570 0
3376752 6
3376779 0
3376875 0
3376902 0
3376965 0
3377034 0
3377176 0
3377187 0
3377238 0
3377776 0
3378056 0
3378155 0
3378182 0
3378215 0
3378221 4
3378254 0
3378448 0
3378526 11
3378613 170
3378617 0
3378736 9
3378745 0
3378789 0
3378916 0
3379229 52
3379306 35
3379310 0
3379377 11
3379475 41
3379501 0
3379576 3
3379640 11
3379651 0
3379674 0
3379840 0
3379918 0
3379990 27
3380143 0
3380258 0
3380365 0
3380454 0
3380488 0
3380617 0
3380731 0
3380805 0
3380842 0
3380953 0
3381061 0
3381271 2
3381358 94
3381508 0
3381628 0
3381706 6
3381734 0
3381817 66
3381950 34
3381970 0
3382037 0
3382087 5
3382204 0
3382227 0
3382268 0
3382298 0
3382328 7
3382370 0
3382447 0
3382471 24
3382654 0
3382661 0
3382675 14
3382756 0
3382795 0
3382845 0
3382884 0
3382930 0
3383191 0
3383304 0
3383402 3
3383475 7
3383563 0
3383596 64
3383689 1
3383798 0
3383814 80
3383833 0
3384135 0
3384388 13
3384640 0
3384858 0
3384990 39
3385022 0
3385054 12
3385245 53
3385395 0
3385545 8
3385573 0
3385770 0
3385830 89
3386127 7
3386236 32
3386274 0
3386307 0
3386536 0
3387156 0
3387271 36
3387286 0
3387298 61
3387421 0
3387442 0
3387512 0
3387637 75
3387696 10
3387709 22
3387793 3
3387940 0
3388250 14
3388259 7
3388261 0
3388301 0
3388318 3
3388366 0
3388573 0
3388600 0
3388633 0
3388883 3
3388958 7
3389093 0
3389126 0
3389201 0
3389210 0
3389233 0
3389267 0
3389270 0
3389396 0
3389411 0
3389435 0
3389527 0
3389579 0
3389822 0
3389828 0
3389927 0
3390135 0
3390167 0
3390176 0
3390250 0
3390257 21
3390259 0
3390315 0
3390346 18
3390359 0
3390413 0
3390448 0
3390821 1
3390830 31
3390911 0
3391088 9
3391126 0
3391258 6
3391267 0
3391294 0
3391394 0
3391446 0
3391460 0
3391484 0
3391540 0
3391641 1
3391647 0
3391770 0
3392076 0
3392206 0
3392389 20
3392521 0
3392550 0
3392691 0
3392802 0
3392839 0
3392899 0
3393247 0
3393259 0
3393268 0
3393276 0
3393278 0
3393309 0
3393466 1
3393520 0
3393559 27
3393670 3
3393973 56
3394075 0
3394240 0
3394605 0
3394731 0
3394802 0
3394822 5
3394824 20
3394826 0
3394837 0
3394849 0
3394996 0
3395054 74
3395065 0
3395079 0
3395081 0
3395297 123
3395378 0
3395462 0
3395767 0
3395806 0
3395867 0
3396047 0
3396105 0
3396128 0
3396145 0
3396331 0
3396549 0
3396580 0
3396684 0
3396696 26
3396830 0
3396832 4
3396936 0
3396985 0
3397448 0
3397731 0
3397788 8
3397805 0
3397842 0
3397919 25
3398102 0
3398124 0
3398130 0
3398181 0
3398202 0
3398338 15
3398358 6
3398422 0
3398517 0
3398595 0
3398796 0
3398800 0
3398815 0
3398827 0
3398840 0
3398845 0
3398860 0
3398948 0
3399008 0
3399036 45
3399188 23
3399452 0
3399561 12
3399589 4
3399882 0
3399956 3
3400033 0
3400155 0
3400276 0
3400361 25
3400373 0
3400395 58
3400432 0
3400458 16
3400487 2
3400500 0
3400637 46
3400748 53
3400900 0
3400969 0
3400990 0
3401040 5
3401305 14
3401341 0
3401395 32
3401633 3
3401656 0
3401672 0
3401859 0
3401894 0
3401905 66
3401972 7
3402006 0
3402090 0
3402127 12
3402160 0
3402237 0
3402264 0
3402352 0
3402414 9
3402481 0
3402610 0
3402664 10
3402727 0
3402825 18
3402844 0
3402856 0
3403000 0
3403029 0
3403123 0
3403135 0
3403174 0
3403295 0
3403382 5
3403431 0
3403437 0
3403495 37
3403539 15
3403582 0
3403618 14
3403654 0
3403662 53
3403686 0
3403725 0
3403730 0
3403836 0
3404031 0
3404059 0
3404063 0
3404133 0
3404139 13
3404189 0
3404252 0
3404310 0
3404327 0
3404341 0
3404408 0
3404414 0
3404425 12
3404661 0
3404733 60
3404762 0
3404838 0
3404864 0
3404870 0
3404881 0
3405015 0
3405024 11
3405036 16
3405054 0
3405077 119
3405121 0
3405188 33
3405340 0
3405374 53
3405476 59
3405553 2
3405566 5
3405609 0
3405669 0
3405747 20
3405813 2
3405821 0
3405836 0
3405915 40
3405936 0
3406027 0
3406134 51
3406154 0
3406220 0
3406316 0
3406414 0
3406568 0
3406598 2
3406602 0
3406640 0
3406649 0
3406655 0
3406704 0
3406746 2
3406817 0
3406820 1
3406914 0
3406985 0
3406997 0
3407019 0
3407132 0
3407138 0
3407147 0
3407185 1
3407283 0
3407372 0
3407533 20
3407559 0
3407586 1
3407628 0
3407691 0
3407717 0
3407793 1
3407796 14
3407888 0
3407979 45
3407990 12
3408097 0
3408181 0
3408195 0
3408248 0
3408266 0
3408598 0
3408734 0
3408745 0
3408777 7
3408783 0
3408790 0
3408796 0
3408803 0
3408849 14
3408978 5
3409138 0
3409424 45
3409426 5
3409450 0
3409588 0
3409632 0
3409668 0
3409696 0
3409798 5
3409845 0
3409891 13
3409944 82
3410144 0
3410187 0
3410199 9
3410250 0
3410311 0
3410455 0
3410545 0
3410606 6
3410632 0
3410678 40
3410681 0
3410707 0
3410726 0
3410745 0
3410752 0
3410783 4
3410806 14
3410833 0
3410905 0
3410915 0
3410988 1
3411068 0
3411161 6
3411169 0
3411185 0
3411193 0
3411227 0
3411243 0
3411311 0
3411472 0
3411546 0
3411727 0
3411756 0
3411766 0
3411772 0
3411777 0
3411782 0
3411791 0
3411822 23
3411861 0
3411951 0
3411991 0
3412021 4
3412049 0
3412132 0
3412152 0
3412207 0
3412227 69
3412288 34
3412345 0
3412396 0
3412406 0
3412567 31
3412570 170
3412588 11
3412610 0
3412613 0
3412630 0
3412651 0
3412672 0
3412686 0
3412695 0
3412846 0
3412864 0
3412954 0
3413048 0
3413062 78
3413128 86
3413242 0
3413266 32
3413284 10
3413319 0
3413343 0
3413393 0
3413416 0
3413422 0
3413436 23
3413517 0
3413558 5
3413653 0
3413701 0
3413782 0
3413822 3
3413916 19
3413931 0
3413963 0
3414091 0
3414224 0
3414264 0
3414293 0
3414327 0
3414497 0
3414521 0
3414528 0
3414535 0
3414635 0
3414725 0
3414773 0
3414852 0
3414889 0
3414904 2
3414909 0
3414912 0
3415006 0
3415041 0
3415049 0
3415089 7
3415136 7
3415219 0
3415264 7
3415297 0
3415479 0
3415512 0
3415519 0
3415563 0
3415664 0
3415771 0
3415891 9
3415901 40
3415904 1
3415913 13
3415927 11
3415959 0
3415999 0
3416013 0
3416027 7
3416030 0
3416055 0
3416064 0
3416196 0
3416230 0
3416260 6
3416269 0
3416312 0
3416381 0
3416618 0
3416661 0
3416696 0
3416710 0
3416716 0
3416796 49
3416957 3
3416977 0
3417023 15
3417047 9
3417059 0
3417071 0
3417107 80
3417168 77
3417200 0
3417245 0
3417252 0
3417269 28
3417322 8
3417339 3
3417427 23
3417456 0
3417490 8
3417522 24
3417571 0
3417598 44
3417673 22
3417831 0
3418012 15
3418015 44
3418023 52
3418161 36
3418228 0
3418258 21
3418267 0
3418371 76
3418441 6
3418552 32
3418596 56
3418629 29
3418635 0
3418715 7
3418747 8
3418794 0
3418827 0
3418845 83
3418870 0
3418902 0
3418911 0
3418963 0
3418996 62
3419068 0
3419084 0
3419169 0
3419237 1
3419267 0
3419283 57
3419488 0
3419511 24
3419664 0
3419710 34
3419904 3
3419949 27
3420002 0
3420029 0
3420115 0
3420151 26
3420335 0
3420561 0
3420612 0
3420666 37
3420735 0
3420781 19
3420836 0
3420839 197
3420884 32
3420892 3
3420900 0
3420932 0
3420951 11
3421007 22
3421037 0
3421047 23
3421124 0
3421154 107
3421163 0
3421406 244
3421416 37
3421534 0
3421561 0
3421589 21
3421593 55
3421660 0
3421748 0
3421780 0
3421791 0
3421812 0
3422010 0
3422197 15
3422222 37
3422426 0
3422495 46
3422633 0
3422697 11
3422716 36
3422738 0
3422740 0
3422751 0
3422757 0
3422852 0
3422905 0
3423175 6
3423229 11
3423329 0
3423349 0
3423425 0
3423502 15
3423697 0
3423705 9
3423721 0
3423821 0
3423906 0
3423924 3
3423939 0
3424029 11
3424128 0
3424176 0
3424277 0
3424442 6
3424446 0
3424486 15
3424498 0
3424507 3
3424603 0
3424687 0
3424780 0
3424798 0
3424993 40
3425026 5
3425083 0
3425110 34
3425167 0
3425262 43
3425353 0
3425368 0
3425395 0
3425434 0
3425449 19
3425630 0
3425761 459
3425765 98
3426173 0
3426348 6
3426404 10
3426488 51
3426556 0
3426566 0
3426713 2
3426720 0
3426752 0
3426903 0
3426932 7
3427001 29
3427112 0
3427205 0
3427408 0
3427416 0
3427537 0
3427558 0
3427618 0
3427648 21
3427688 0
3427813 0
3427946 0
3427966 51
3428032 0
3428165 0
3428198 0
3428422 217
3428449 26
3428480 0
3428501 0
3428508 6
3428550 0
3428602 0
3428674 0
3428705 0
3428799 0
3428825 0
3428882 0
3428884 0
3429136 0
3429298 46
3429375 0
3429382 0
3429393 46
3429395 0
3429403 22
3429405 10
3429626 12
3429646 0
3429648 0
3429654 3
3429656 0
3429880 24
3429882 0
3429891 0
3429946 39
3430011 1
3430048 0
3430115 0
3430269 0
3430401 64
3430494 0
3430538 29
3430700 7
3430718 14
3430754 0
3430838 0
3430901 0
3431048 6
3431126 0
3431153 0
3431224 0
3431343 0
3431376 27
3431421 12
3431424 0
3431475 0
3431523 0
3431544 0
3431562 5
3431582 0
3431619 147
3431655 0
3431669 0
3431730 8
3431750 0
3431763 1
3431859 0
3431931 0
3431970 14
3432018 0
3432072 9
3432075 24
3432078 0
3432120 0
3432168 0
3432391 6
3432433 0
3432506 88
3432572 57
3432575 16
3432688 0
3432726 23
3432735 0
3432749 4
3432927 5
3433027 0
3433061 0
3433235 0
3433245 0
3433247 0
3433259 0
3433263 0
3433285 0
3433308 0
3433328 0
3433417 0
3433490 0
3433546 0
3433715 0
3433742 118
3433961 13
3434016 0
3434038 9
3434249 0
3434279 0
3434313 0
3434363 0
3434397 0
3434417 0
3434477 0
3434547 0
3434559 0
3434563 0
3434591 0
3434600 0
3434604 0
3434618 0
3434622 0
3434642 0
3434670 0
3434717 0
3434798 0
3434811 0
3434831 0
3434951 0
3435044 0
3435119 28
3435284 9
3435336 0
3435463 0
3435480 0
3435482 34
3435560 0
3435586 0
3435875 0
3435990 2
3435992 51
3436245 0
3436262 3
3436401 0
3436424 7
3436511 0
3436516 0
3436525 0
3436563 19
3436577 0
3436579 104
3436617 0
3436664 0
3436687 0
3436742 0
3436759 0
3436810 6
3436888 0
3436927 0
3436950 16
3437138 0
3437151 0
3437257 8
3437344 12
3437375 0
3437535 0
3437642 0
3437703 0
3437722 0
3437761 0
3437773 0
3437822 38
3437848 0
3437865 0
3437932 0
3437951 0
3437987 21
3438097 19
3438397 0
3438651 0
3438687 0
3438696 0
3438714 0
3438769 5
3438782 0
3438919 0
3438951 15
3439020 0
3439182 7
3439281 30
3439341 0
3439386 0
3439536 0
3439565 0
3439935 0
3439990 0
3440026 0
3440249 1
3440389 4
3440417 12
3440543 0
3440576 0
3440682 0
3440745 0
3440829 46
3440831 0
3440888 0
3440896 3
3441182 0
3441211 18
3441517 0
3441541 30
3441659 0
3441663 38
3441837 13
3441959 0
3442034 108
3442119 0
3442499 4
3442678 0
3442694 8
3442853 220
3442896 0
3443079 0
3443110 0
3443117 0
3443200 1
3443424 0
3443427 0
3443453 7
3443461 0
3443635 0
3443662 0
3443679 19
3443698 0
3444064 24
3444074 0
3444092 4
3444229 12
3444337 100
3444376 35
3444577 21
3444620 0
3444627 0
3444649 24
3444655 0
3444763 28
3444927 47
3444978 30
3445059 0
3445107 70
3445181 0
3445224 1
3445242 0
3445284 0
3445367 0
3445377 0
3445380 0
3445404 0
3445491 0
3445518 0
3445530 7
3445536 52
3445566 66
3445568 0
3445707 0
3445899 0
3445904 18
3445908 19
3445937 0
3445944 0
3445951 0
3445970 7
3445975 0
3446195 4
3446215 3
3446229 0
3446327 0
3446411 54
3446486 0
3446567 51
3446585 49
3446747 17
3446837 10
3446839 0
3447057 0
3447163 0
3447179 0
3447218 67
3447470 10
3447557 0
3447634 27
3447697 0
3447721 0
3447862 0
3447873 3
3447938 66
3448291 0
3448312 0
3448318 0
3448321 59
3448413 0
3448462 30
3448705 0
3448912 10
3448930 0
3448941 1
3448976 29
3449018 138
3449021 0
3449028 26
3449048 2
3449108 0
3449235 0
3449249 42
3449631 176
3449684 3
3449838 0
3449865 0
3449911 846
3449928 0
3449941 0
3449944 0
3449952 1
3450026 0
3450079 6
3450111 0
3450113 0
3450134 0
3450150 0
3450348 0
3450361 0
3450452 27
3450462 0
3450548 2
3450868 0
3451084 0
3451108 0
3451131 0
3451144 0
3451156 0
3451216 0
3451333 0
3451351 0
3451411 2
3451609 4
3451621 0
3451632 0
3451651 6
3451699 0
3451768 0
3451774 1
3451876 24
3451909 9
3451941 0
3451984 0
3452034 9
3452143 0
3452214 0
3452388 2
3452454 0
3452467 0
3452527 0
3452554 3
3452665 12800
3452725 0
3452731 0
3452788 5389
3452809 0
3452893 0
3452900 45
3452961 0
3452992 0
3453070 0
3453124 14
3453183 28
3453225 13
3453459 0
3453497 51
3453510 10
3453528 11
3453570 0
3453584 0
3453586 34
3453602 0
3453612 27
3453806 4
3453857 0
3453944 0
3454127 0
3454221 0
3454253 0
3454294 0
3454307 0
3454339 0
3454471 0
3454503 9
3454519 4
3454591 0
3454601 0
3454615 22
3454900 0
3454927 0
3454976 0
3455020 2
3455079 0
3455151 0
3455267 0
3455335 0
3455447 0
3455506 0
3455526 0
3455579 0
3455604 14
3455834 5
3455945 0
3455989 9
3455996 3
3456046 0
3456122 14
3456251 0
3456278 0
3456281 0
3456302 0
3456335 0
3456452 0
3456608 4
3456715 0
3456743 12
3456971 0
3456986 2
3456989 6
3457179 0
3457206 0
3457290 0
3457305 0
3457350 0
3457541 0
3457565 0
3457641 2
3458175 0
3458205 0
3458210 0
3458333 9
3458708 0
3458718 45
3458745 0
3458790 29
3458810 15
3458817 9
3459106 0
3459144 17
3459184 0
3459204 11
3459243 0
3459269 0
3459305 0
3459387 0
3459489 0
3459516 5
3459612 0
3459898 0
3459926 0
3459939 0
3459943 0
3459947 0
3459951 0
3459990 0
3459994 0
3459998 0
3460002 0
3460006 0
3460015 0
3460085 0
3460115 0
3460160 0
3460240 37
3460244 80
3460390 15
3460539 0
3460618 0
3460901 0
3460933 0
3461255 0
3461459 0
3461474 0
3461486 0
3461528 0
3461805 0
3461971 0
3462162 0
3462323 0
3462701 0
3462861 0
3462915 0
3462951 0
3463020 0
3463029 2
3463059 22
3463248 0
3463266 7
3463284 12
3463389 36
3463515 4
3463520 0
3463569 0
3463636 2
3463677 16
3463758 0
3463843 0
3463931 13
3464054 0
3464167 0
3464517 118
3464726 0
3465149 0
3465244 2
3465416 0
3465436 0
3465474 0
3465576 18
3465734 0
3465776 0
3465876 0
3465960 0
3465974 0
3466056 13
3466108 0
3466173 0
3466332 0
3466407 9
3466416 0
3466456 20
3466569 0
3466640 0
3466742 0
3466802 0
3466940 0
3467015 35
3467050 31
3467088 25
3467248 0
3467346 0
3467420 0
3467439 0
3467445 0
3467475 10
3467534 11
3467601 0
3467622 0
3467646 0
3467743 0
3467866 0
3467870 0
3467874 0
3467878 0
3467886 0
3468035 0
3468059 0
3468086 0
3468185 0
3468197 0
3468311 0
3468488 0
3468638 0
3468739 0
3468792 0
3468803 0
3468929 9
3468959 0
3469058 0
3469224 0
3469483 17
3469504 0
3469555 0
3469577 0
3469743 0
3469799 7
3469807 14
3469834 9
3469911 10
3470223 77
3470235 0
3470275 0
3470353 0
3470368 0
3470388 0
3470512 13
3470518 28
3470627 0
3470634 0
3470661 17
3470675 1
3470765 470
3470795 0
3470906 0
3470973 5
3471104 0
3471117 0
3471280 0
3471332 10
3471335 24
3471455 0
3471655 0
3471697 0
3471747 0
3471860 0
3471921 0
3471971 0
3472118 0
3472140 0
3472144 8
3472188 0
3472340 90
3472361 0
3472406 1
3472418 20
3472472 7
3472604 6
3472682 0
3472799 0
3472876 7
3472913 4
3472924 0
3473051 0
3473277 0
3473315 0
3473333 0
3473372 0
3473430 0
3473505 41
3473582 500
3473747 6
3473831 0
3474160 17
3474166 38
3474364 12
3474379 8
3474420 17
3474457 0
3474538 16
3474622 0
3474646 0
3474791 0
3474803 0
3474907 0
3475115 0
3475140 45
3475178 17
3475196 0
3475397 0
3475422 0
3475532 31
3475871 2
3476077 0
3476138 0
3476207 0
3476464 6
3476665 0
3476668 0
3476815 3
3476851 0
3476857 0
3476917 0
3476936 2
3477109 138
3477130 32
3477132 0
3477166 4
3477199 0
3477283 0
3477453 0
3477576 4
3477715 1
3477841 9
3477850 4
3477969 4
3478372 11
3478555 0
3478594 13
3478664 0
3478858 0
3478898 0
3478915 47
3479101 0
3479142 0
3479209 0
3479314 0
3479326 32
3479341 0
3479565 0
3479637 0
3479841 28
3479865 0
3479929 9
3479989 93
3480001 107
3480129 44
3480165 0
3480171 0
3480201 0
3480229 0
3480234 0
3480423 0
3480440 0
3480555 0
3480559 0
3480821 6
3480827 0
3480976 0
3481024 5
3481087 10
3481090 31
3481115 0
3481129 1
3481258 0
3481297 9
3481495 5
3481576 0
3481590 0
3481653 0
3481740 9
3481755 0
3481822 53
3481837 0
3481909 0
3482003 0
3482079 0
3482090 0
3482120 0
3482144 18
3482602 0
3482635 0
3482716 11
3482723 0
3482847 40
3482858 0
3483120 7
3483150 12
3483195 19
3483346 0
3483369 1
3483507 0
3483516 0
3483648 0
3483678 0
3483700 0
3483788 10
3483808 0
3483846 0
3483906 0
3484127 0
3484308 0
3484400 0
3484409 0
3484418 0
3484433 0
3484454 12
3484498 0
3484614 0
3484802 0
3484975 0
3485053 17
3485091 0
3485106 12
3485146 0
3485227 13
3485263 0
3485296 0
3485393 0
3485527 0
3485606 0
3485623 0
3485731 15
3485791 0
3485830 0
3485860 0
3485862 10
3485869 16
3485871 0
3485926 28
3485929 49
3485983 0
3486028 0
3486075 329
3486167 1
3486330 0
3486332 0
3486522 0
3486588 0
3486681 0
3486806 0
3487071 4
3487091 0
3487112 3
3487212 0
3487419 7
3487470 0
3487481 0
3487492 0
3487502 0
3487537 49
3487579 6
3487586 6
3488046 0
3488113 0
3488185 33
3488315 0
3488632 45
3488842 0
3488899 51
3488909 0
3488936 0
3488975 0
3489029 7
3489038 0
3489179 115
3489227 3
3489338 6
3489365 38
3489391 0
3489475 0
3489484 0
3489546 0
3489675 1
3489841 0
3490072 7
3490092 8
3490114 0
3490316 0
3490484 4
3490772 0
3490907 0
3491091 383
3491165 0
3491217 0
3491405 10
3491444 0
3491450 0
3491516 0
3491592 0
3491622 65
3491660 0
3491756 0
3492047 25
3492265 0
3492379 4
3492389 8
3492409 41
3492526 0
3492601 0
3492675 0
3492696 0
3492703 8
3492829 0
3492850 34
3492856 35
3492890 96
3493162 0
3493189 20
3493525 0
3493540 17
3493543 64
3493600 0
3493688 5
3493719 0
3493752 0
3493777 0
3493791 0
3493797 0
3493828 0
3493830 0
3493834 0
3493838 0
3493864 0
3494000 64
3494081 0
3494136 0
3494183 0
3494325 0
3494587 0
3494839 17
3494951 0
3494964 11
3495117 0
3495230 0
3495302 0
3495380 0
3495440 0
3495512 0
3495608 0
3495702 48
3495812 0
3495823 2
3495878 5
3496142 0
3496260 0
3496361 14
3496397 44
3496439 0
3496529 2
3496619 0
3496777 6
3497082 0
3497131 46
3497137 122
3497197 0
3497250 18
3497332 72
3497490 0
3497587 0
3497639 0
3497696 15
3497743 4
3497824 0
3497862 0
3497929 0
3498201 0
3498220 0
3498223 0
3498228 0
3498242 0
3498273 0
3498331 0
3498338 0
3498421 0
3498428 0
3498520 64
3498693 0
3498919 0
3498952 0
3499016 6
3499267 0
3499398 0
3499481 3
3499485 31
3499536 0
3499542 122
3499668 252
3499731 0
3499877 0
3499922 0
3499956 0
3499968 0
3499990 0
3500016 0
3500026 0
3500034 0
3500109 0
3500169 0
3500212 12
3500379 19
3500471 0
3500483 0
3500502 0
3500508 0
3500539 0
3500550 0
3500612 0
3500638 0
3500645 0
3500653 0
3500668 0
3500681 0
3500724 0
3500828 6
3500837 0
3500852 49
3500912 3
3500918 0
3500970 0
3500999 0
3501018 0
3501029 0
3501089 0
3501098 34
3501100 9
3501104 1
3501327 0
3501337 0
3501380 90
3501554 48
3501686 0
3501761 10
3501968 0
3502097 0
3502196 0
3502405 61
3502445 0
3502501 7
3502514 3
3502532 44
3502793 1
3502931 94
3502961 57
3503040 38
3503060 912
3503149 5
3503336 143
3503495 1
3503603 44
3503684 66
3503732 51
3503801 28
3503811 3
3503927 0
3503982 0
3503994 64
3504035 19
3504138 27
3504312 3
3504376 5
3504393 0
3504432 45
3504533 0
3504561 0
3504586 0
3504783 17
3504792 0
3504882 44
3504890 0
3504914 24
3504947 0
3504962 0
3505026 0
3505047 0
3505129 0
3505228 0
3505304 2
3505383 0
3505504 0
3505540 0
3505542 0
3505605 0
3505710 0
3505719 0
3505747 11
3505752 0
3505766 7
3505942 0
3506153 24
3506198 43
3506318 0
3506419 0
3506430 0
3506449 0
3506545 24
3506658 0
3506741 11
3506810 0
3507036 7
3507165 0
3507175 0
3507214 0
3507232 0
3507339 13
3507459 0
3507566 6
3507717 0
3507783 0
3507790 0
3507906 34
3507909 40
3507921 9
3507975 0
3507984 0
3507988 23
3508080 0
3508200 1
3508212 30
3508219 8
3508233 0
3508296 16
3508299 2
3508370 0
3508394 0
3508412 13
3508440 33
3508458 15
3508506 0
3508567 0
3508611 15
3508746 36
3508764 0
3508805 0
3508810 0
3508825 64
3508886 10
3509098 0
3509118 0
3509196 28
3509220 27
3509367 0
3509414 0
3509491 51
3509545 0
3509660 16
3509850 1
3509887 0
3509925 29
3509939 48
3510087 0
3510245 50
3510255 0
3510287 0
3510404 0
3510407 30
3510419 33
3510497 15
3510699 24
3510836 18
3510933 0
3510951 27
3510957 0
3510987 114
3510990 0
3511021 0
3511077 0
3511227 7
3511466 39
3511476 49
3511512 0
3511631 0
3511784 0
3511988 0
3512000 4
3512083 0
3512238 1
3512315 46
3512341 0
3512393 0
3512441 0
3512475 39
3512494 0
3512742 0
3512889 5
3512892 0
3513063 0
3513159 0
3513306 0
3513308 0
3513612 9
3513711 0
3513814 0
3513846 0
3513891 0
3513971 60
3514073 0
3514182 0
3514201 0
3514223 0
3514237 0
3514263 0
3514379 0
3514397 0
3514491 0
3514643 7
3514964 0
3514976 0
3515040 0
3515048 0
3515076 2
3515085 0
3515149 0
3515183 0
3515213 0
3515318 0
3515417 0
3515434 0
3515442 0
3515668 0
3515758 0
3515768 0
3515792 0
3516031 0
3516079 0
3516153 0
3516158 0
3516403 0
3516433 0
3516479 0
3516494 0
3516725 0
3516772 7
3516775 41
3516837 0
3516908 0
3516944 0
3517026 0
3517085 0
3517254 0
3517270 46
3517272 0
3517312 0
3517339 0
3517402 0
3517516 25
3517735 13
3517766 0
3517796 373
3517823 0
3517832 0
3517847 0
3517856 0
3517932 0
3517948 40
3518168 0
3518214 0
3518222 0
3518350 0
3518566 0
3518632 4
3518651 3
3518776 0
3518960 6
3519062 79
3519088 23
3519109 109
3519337 24
3519354 2
3519450 0
3519507 0
3519603 0
3519624 2
3519753 14
3519939 17
3520056 0
3520228 0
3520234 0
3520253 0
3520258 29
3520278 0
3520447 12
3520458 7
3520500 0
3520602 0
3520622 0
3520794 0
3521009 13
3521022 22
3521052 72
3521149 10
3521239 0
3521295 0
3521325 0
3521466 0
3521598 69
3521687 4
3521709 0
3521816 0
3521822 1
3521878 0
3521900 0
3521991 0
3522032 32
3522041 44
3522126 0
3522238 5
3522474 10
3522525 0
3522586 0
3522644 55
3522690 9
3522714 3
3522720 0
3522767 38
3522990 36
3523058 10
3523166 0
3523360 0
3523387 0
3523425 27
3523464 40
3523564 1
3523566 0
3523635 0
3523781 23
3523789 0
3523998 0
3524034 27
3524172 0
3524187 37
3524232 0
3524285 0
3524349 5
3524450 0
3524637 3
3524718 0
3524721 0
3524727 0
3524733 0
3524750 0
3524816 5
3524983 0
3525106 0
3525128 0
3525340 0
3525412 4
3525667 100
3525767 0
3525830 0
3525877 0
3525988 21
3526108 0
3526151 0
3526362 0
3526513 0
3526515 0
3526535 0
3526648 0
3526788 0
3526823 17
3526833 0
3526871 3
3526943 0
3527102 111
3527194 2
3527224 0
3527334 0
3527390 0
3527483 0
3527492 0
3527512 0
3527537 7
3527663 15
3527831 6
3527867 0
3527894 4
3528119 55
3528218 2
3528224 0
3528377 0
3528446 3
3528485 0
3528653 14
3528884 9
3528992 4
3529046 0
3529235 0
3529337 0
3529427 13
3529452 0
3529471 0
3529567 2
3529607 0
3529720 0
3529739 36
3529826 40
3529835 3
3529859 0
3529895 40
3529994 9
3530042 1868
3530186 0
3530207 59
3530232 0
3530267 0
3530350 111
3530435 0
3530457 20
3530556 3
3530621 0
3530771 17
3530788 7
3530912 0
3530951 20
3531053 0
3531094 0
3531225 0
3531251 0
3531316 0
3531346 51
3531603 23
3531667 0
3531844 2
3531946 21
3531958 0
3532290 22
3532417 0
3532729 0
3532780 41
3532798 29
3532927 0
3533125 0
3533191 20
3533224 0
3533356 0
3533479 0
3533521 9
3533656 18
3533724 0
3533938 22
3534076 0
3534085 0
3534091 0
3534223 35
3534259 0
3534393 8
3534436 12
3534463 83
3534481 0
3534576 51
3534606 0
3534757 0
3534767 0
3534774 0
3535512 85
3535608 15
3535653 9
3535674 0
3535704 30
3535935 11
3536451 0
3536514 21
3536573 0
3536625 73
3536902 32
3536986 0
3537055 0
3537063 0
3537088 0
3537192 0
3537576 0
3537626 0
3537680 0
3537864 0
3538010 0
3538325 0
3538341 0
3538350 0
3538440 0
3538643 0
3538689 0
3538770 0
3538836 30
3538940 41
3538953 0
3539019 0
3539070 0
3539115 0
3539241 0
3539352 82
3539498 16
3539597 0
3539618 0
3539774 0
3539788 0
3540024 0
3540254 0
3540329 0
3540372 0
3540617 0
3540753 0
3540936 0
3540969 0
3540972 0
3541034 0
3541138 6
3541167 0
3541206 19
3541340 66
3541404 0
3541452 0
3541583 18
3541718 0
3541871 5
3541896 0
3541923 0
3541943 15
3541957 0
3542001 7
3542073 82
3542124 15
3542127 69
3542154 0
3542258 34
3542268 0
3542451 9
3542555 0
3542714 0
3542721 7
3542750 14
3542771 0
3542779 0
3542800 0
3543033 0
3543099 7
3543123 0
3543226 0
3543243 0
3543385 0
3543495 20
3543573 6
3543610 0
3543621 23
3543756 0
3543974 0
3544044 0
3544158 0
3544215 58
3544266 0
3544434 0
3544515 0
3544596 0
3544671 0
3544746 0
3544756 0
3544762 3
3544793 0
3544821 0
3544888 0
3545094 0
3545169 47
3545190 63
3545202 6
3545385 20
3545394 0
3545412 0
3545457 28
3545466 4
3545517 1
3545538 20
3545661 977
3545749 0
3545799 0
3545842 0
3545869 0
3545908 6
3546195 0
3546203 20
3546311 0
3546324 0
3546384 0
3546468 51
3546587 0
3546714 0
3546827 0
3546912 0
3547025 36
3547136 28
3547184 6
3547200 0
3547214 9
3547943 0
3548151 0
3548401 0
3548412 0
3548429 0
3548441 73
3548654 0
3548782 0
3548866 0
3548999 152
3549005 41
3549220 14
3549257 0
3549526 0
3549532 0
3549712 34
3549790 1
3549971 0
3550017 0
3550023 0
3550158 17
3550182 5
3550185 0
3550200 0
3550362 0
3550395 25
3550446 0
3550521 61
3550639 0
3550688 0
3550839 4
3550841 0
3550848 0
3550871 8
3550919 20
3550934 9
3550982 2
3551027 0
3551063 0
3551073 0
3551213 0
3551261 1
3551315 0
3551435 0
3551477 0
3551481 1
3551492 0
3551726 0
3551852 0
3551966 0
3552235 0
3552313 0
3552403 0
3552513 0
3552555 11
3552666 22
3552694 0
3552709 0
3552853 0
3553097 0
3553150 0
3553203 0
3553400 0
3553454 168
3553559 23
3553916 0
3554011 50
3554039 0
3554098 20
3554160 0
3554302 39
3554386 8
3554509 46
3554566 32
3554735 0
3554776 0
3554917 24
3554943 0
3555055 88
3555082 0
3555262 10
3555376 7
3555508 46
3555568 0
3555610 10
3555625 0
3555709 9
3555793 3
3555901 7
3556003 0
3556035 0
3556099 11
3556249 0
3556312 0
3556381 0
3556418 10
3556481 0
3556633 0
3556669 41
3556702 56
3556781 0
3556947 50
3557139 36
3557275 0
3557312 29
3557472 9
3557531 40
3557609 26
3557861 40
3558001 79
3558120 0
3558171 0
3558180 2
3558301 12
3558310 20
3558325 39
3558475 39
3558478 0
3558572 0
3558687 0
3558768 3
3558771 94
3558780 74
3558792 0
3558861 0
3558879 0
3559002 9
3559035 27
3559092 47
3559105 0
3559222 4
3559242 0
3559246 15
3559251 0
3559254 0
3559262 13
3559267 13
3559306 6
3559322 25
3559603 0
3559612 19
3559645 33
3560187 130
3560190 40
3560307 312
3560319 114
3560330 9
3560418 19
3560532 0
3560619 0
3560694 0
3560718 0
3560760 139
3560763 2456
3560856 25
3560891 13
3561079 0
3561096 0
3561108 161
3561123 69
3561156 1
3561405 0
3561509 0
3561615 55
3561621 8
3561933 58
3561977 0
3562134 36
3562185 58
3562294 15
3562413 34
3562586 31
3562792 0
3563008 11
3563029 3
3563095 111
3563140 0
3563203 61
3563212 10
3563388 0
3563545 0
3563576 3
3563625 32
3563635 22
3563791 0
3563798 0
3563809 4
3563851 0
3563870 0
3563900 0
3563998 0
3564008 1
3564042 0
3564052 53
3564080 0
3564106 0
3564120 105
3564267 18
3564314 0
3564393 0
3564420 18
3564493 0
3564708 0
3564821 0
3564875 0
3564920 0
3564966 48
3564981 14
3565090 0
3565098 0
3565227 110
3565500 20
3565509 9
3565518 6
3565683 17
3565726 42
3565756 31
3565864 16
3565870 11
3565895 34
3565899 68
3565952 0
3565975 5
3566011 0
3566040 59
3566336 76
3566420 58
3566491 0
3566586 27
3566679 0
3566808 0
3566904 0
3566976 0
3567067 0
3567133 34
3567196 0
3567235 0
3567238 54
3567269 0
3567651 1
3567687 3
3567695 0
3567748 0
3568082 0
3568442 3
3568455 4
3568550 0
3568576 0
3568814 6
3568827 7
3568945 0
3569391 27
3569462 0
3569570 0
3569727 15
3569796 12
3569877 30
3570271 0
3570458 12
3570479 75
3570629 72
3570718 2
3571028 92
3571085 0
3571229 5
3571451 13
3571498 0
3571523 30
3571622 26
3571755 35
3571844 33
3571958 16
3572117 80
3572204 92
3572325 0
3572362 0
3572376 0
3572388 0
3572402 0
3572410 0
3572473 6
3572527 32
3572674 82
3572701 1
3572787 0
3572952 24
3572958 37
3572966 0
3572971 27
3572996 0
3573374 0
3573617 0
3573659 0
3573675 0
3573681 4
3573705 7
3573761 0
3573917 0
3573923 0
3573936 12
3573940 62
3573947 1
3573957 0
3574019 0
3574223 0
3574236 6
3574424 56
3574440 0
3574454 1
3574502 23
3574699 0
3574865 13
3574892 33
3575018 34
3575364 25
3575430 69
3575513 84
3575518 0
3575525 0
3575536 1
3575552 168
3575882 0
3575906 0
3576038 15
3576086 2
3576110 0
3576257 0
3576462 2066
3576846 5
3576875 0
3576903 0
3576922 0
3577023 0
3577081 0
3577179 0
3577278 13
3577437 0
3577446 0
3577578 37
3577710 0
3577725 9
3577729 1
3577764 0
3577800 48
3577858 0
3577911 0
3578145 0
3578198 61
3578222 71
3578394 3
3578504 0
3578723 46
3578973 0
3579011 3
3579166 0
3579190 0
3579211 0
3579245 0
3579503 51
3579635 44
3579646 0
3579788 0
3579797 12
3580098 0
3580151 0
3580181 7
3580188 0
3580344 36
3580511 0
3580665 0
3580775 0
3580789 0
3580853 0
3580890 13
3580904 0
3581112 0
3581255 0
3581577 0
3581580 0
3581585 0
3581643 39
3581767 28
3581830 0
3581860 0
3582305 0
3582321 0
3582439 0
3582574 167
3582613 20
3582721 4
3582772 126
3582784 0
3582855 0
3582859 0
3582865 0
3582869 0
3582873 0
3583022 0
3583028 0
3583045 0
3583053 0
3583073 0
3583497 0
3583574 23
3583639 0
3583672 0
3583798 0
3583819 0
3583822 0
3583861 0
3583897 0
3583957 0
3584264 0
3584428 0
3584761 6
3584909 0
3585052 28
3585136 0
3585235 0
3585391 10
3585607 0
3585632 0
3585682 0
3586022 0
3586279 59
3586313 0
3586437 0
3586457 20
3586466 0
3586496 0
3586545 0
3586558 0
3586740 0
3587109 0
3587249 0
3587463 0
3587505 0
3587568 15
3587653 0
3587715 0
3587786 0
3587818 0
3587847 0
3587935 0
3587958 0
3587962 31
3587966 0
3588002 2
3588135 0
3588148 0
3588155 11
3588159 79
3588167 0
3588437 0
3588509 17
3588518 0
3588773 45
3589268 0
3589367 0
3589664 0
3589693 0
3589897 5
3590277 0
3590340 0
3590664 35
3590891 23
3590906 0
3590924 0
3590945 0
3590996 0
3591061 0
3591142 0
3591145 0
3591199 0
3591238 64
3591286 0
3591336 0
3591776 0
3591864 0
3591889 92
3591915 0
3591971 0
3592059 0
3592143 26
3592146 0
3592197 0
3592209 0
3592329 0
3592336 5
3592386 20
3592452 9
3592482 0
3592527 0
3592621 0
3592834 0
3593248 0
3593287 0
3593386 0
3593445 0
3594065 9
3594169 0
3594210 0
3594354 0
3594439 0
3594463 66
3594466 56
3594472 47
3594475 0
3594503 0
3594538 0
3594553 0
3594619 73
3594687 0
3594760 9
3594805 0
3594880 0
3594928 0
3594937 0
3595126 24
3595261 0
3595423 3
3595621 0
3595672 0
3595675 0
3595699 0
3595792 0
3595888 0
3595953 0
3596195 0
3596226 0
3596456 0
3596473 0
3596488 29
3596521 0
3596546 4
3596793 9
3596876 0
3596918 0
3596975 53
3597179 17
3597324 0
3597414 0
3597576 4
3597591 146
3597654 0
3597804 0
3597937 0
3597957 0
3598098 9
3598108 0
3598112 5
3598189 30
3598260 0
3598322 0
3598377 0
3598400 36
3598419 0
3598426 0
3598668 0
3598684 25
3598777 0
3598859 0
3598870 0
3598951 0
3599046 0
3599281 37
3599335 0
3599413 0
3599506 3
3599635 1
3599695 18
3600040 0
3600205 18
3600449 10
3600578 0
3600630 6
3600666 7
3600675 0
3600684 70
3600765 26
3600840 4
3601020 0
3601203 2
3601350 0
3601362 73
3601413 25
3601506 56
3601566 37
3601883 0
3601938 28
3602000 60
3602185 0
3602404 0
3602413 0
3602416 0
3602425 16
3602433 0
3602470 0
3602566 0
3602671 0
3602683 0
3602827 8
3602836 0
3602992 0
3603176 0
3603185 1
3603209 0
3603263 0
3603465 0
3603678 0
3603838 32
3603928 32
3603976 0
3604459 60
3604495 0
3604543 0
3604725 23
3604784 0
3604793 28
3605025 0
3605136 0
3605226 22
3605384 0
3605440 0
3605464 0
3605482 2
3605565 0
3605583 12
3605618 0
3605636 37
3605906 3
3606093 19
3606224 4
3606230 0
3606302 0
3606344 2
3606377 9
3606410 1
3606413 18
3606428 0
3606614 3
3606668 32
3606683 0
3606707 0
3606725 0
3606743 0
3606749 0
3606788 25
3606941 0
3607055 0
3607120 0
3607230 0
3607243 0
3607278 4
3607485 4
3607518 0
3607626 0
3607719 0
3607817 0
3608091 0
3608176 0
3608214 0
3608245 0
3608380 0
3608440 18
3608521 0
3608707 6
3608803 0
3608822 0
3608949 26
3609055 0
3609093 0
3609103 64
3609132 25
3609183 0
3609201 0
3609255 0
3609264 0
3609279 0
3609414 0
3609450 0
3609546 14
3609561 16
3609600 0
3609630 24
3609886 0
3610407 20
3610447 0
3610464 0
[truncated: 391,150 more chars]
