# Supplementary material for: A cell wall synthase accelerates plasma membrane partitioning in mycobacteria
Source: eLife. 2023 Sep 4;12:e81924. doi: 10.7554/eLife.81924 (PMC10547480; doi:10.7554/eLife.81924)
Supplement: Figure 2—source data 1. [file elife-81924-fig2-data1.zip › wig/DMSO2.wig]

# Generated by tpp from 2-2_S6_R1_5M.fastq and 2-2_S6_R2_5M.fastq
variableStep chrom=mc2_155_tamu
62 0
101 0
237 0
240 0
246 0
254 0
353 0
380 26
459 4
478 0
493 0
578 0
673 0
868 0
990 0
1215 0
1507 0
1654 0
1660 0
1720 7
1805 0
1985 0
2084 0
2181 79
2210 0
2240 0
2258 0
2270 0
2367 0
2417 0
2612 0
2756 0
2928 0
3026 0
3083 0
3140 0
3154 0
3269 0
3311 0
3333 14
3368 0
3548 0
4019 0
4318 0
4351 0
4442 0
4454 0
4471 148
4475 0
4491 0
4511 0
4521 0
4624 0
4687 0
4930 0
5020 0
5035 0
5038 0
5143 0
5347 0
5368 0
5479 0
5532 0
5581 0
5853 0
5877 0
5956 0
6126 0
6160 0
6295 0
6334 0
6408 1
6418 0
6570 0
6616 0
6656 0
6732 0
6741 0
6819 0
6828 0
6896 0
6900 0
6927 0
6969 0
7010 0
7035 0
7116 0
7190 0
7254 0
7272 0
7367 0
7380 0
7476 0
7644 0
7743 0
7785 0
8223 0
8250 0
8379 0
8394 0
8499 0
8514 0
8810 0
8814 0
8841 0
8868 0
8913 0
8973 0
9216 34
9226 104
9253 0
9517 15
9737 0
9763 3
9952 3
9981 0
10042 0
10067 0
10077 0
10079 0
10092 0
10108 0
10138 0
10291 10
10300 0
10312 0
10357 0
10393 0
10398 0
10423 41
10570 94
10577 7
10702 56
10846 4
10896 0
10963 0
11011 0
11029 0
11059 0
11128 0
11212 21
11256 0
11377 0
11427 36
11496 0
11596 0
11644 0
11946 0
12088 0
12203 1
12390 76
12597 0
12654 0
12657 37
12711 30
12723 6
12744 0
12781 0
12952 43
13023 1
13225 0
13246 0
13263 0
13270 37
13272 11
13309 44
13373 0
13437 0
13609 0
13841 112
13952 0
14045 0
14138 0
14164 0
14185 0
14332 0
14367 0
14386 0
14392 1161
14404 0
14599 98
14794 48
14831 0
14974 0
15067 0
15147 0
15154 0
15163 0
15180 67
15206 0
15249 0
15252 0
15504 0
15571 0
15617 0
15658 0
15771 0
15866 0
15879 67
15895 137
15933 0
15945 83
15961 0
16015 0
16209 0
16335 0
16444 0
16624 0
16677 0
16870 0
17077 5
17229 0
17408 86
17531 0
17700 0
17804 0
17825 0
17849 7
17930 25
18179 63
18329 0
18372 11
18980 44
19016 28
19208 181
19362 0
19559 39
19805 0
19847 0
20012 4
20021 0
20063 0
20126 21
20141 0
20180 65
20210 0
20282 0
20477 0
20561 73
20825 14
21145 0
21368 0
21451 0
21556 0
21677 30
21830 0
21956 57
21971 14
22025 29
22355 0
22406 72
22442 27
22718 0
22829 0
22990 0
23407 0
23459 0
23716 0
23750 0
23897 0
23918 0
23932 0
23939 1075
24110 0
24375 0
24521 21
24668 24
24698 0
24761 0
25179 0
25280 0
25484 0
25487 7
25520 89
25815 0
25836 0
25868 49
25931 0
26252 0
26588 0
26743 0
26918 0
27065 0
27241 0
27317 0
27326 106
27371 0
27392 0
27456 0
27584 0
27629 0
27690 0
27761 0
27770 0
27785 7098
27866 0
27920 0
27950 0
27998 8
28019 0
28073 0
28112 0
28229 0
28313 33
28331 0
28748 4
29004 0
29228 0
29564 0
29670 0
29690 0
29753 2
30131 32
30170 19
30226 12
30277 0
30425 0
30503 0
30536 0
31187 0
31208 0
31241 0
31280 0
31451 0
31496 0
31639 0
31643 213
31829 51
31838 98
31928 0
32129 19
32180 53
32231 42
32273 86
32435 0
32465 0
32537 0
32585 0
32624 0
32735 0
32801 40
33423 0
33641 0
33704 0
34005 0
34196 0
34259 6
34358 0
34427 1
34618 0
34652 0
34667 0
34685 4
34748 0
34875 0
34981 71
35012 0
35075 0
35138 0
35229 0
35381 0
35449 0
35576 28
35642 61
35696 0
35735 0
35789 0
35850 17
35961 23
36053 6
36200 0
36221 0
36392 0
36419 0
36428 0
36683 0
36728 1
36854 0
36860 3
36869 0
36884 0
37019 45
37049 18
37115 10
37202 0
37313 148
37388 0
37856 0
37862 0
37982 0
38112 0
38228 2
38262 0
38282 9
38353 0
38822 0
38966 0
39209 0
39230 0
39398 0
39419 3
39533 17
39542 14
39629 0
39640 0
39767 0
39816 0
39962 5
40055 0
40070 43
40109 12
40139 0
40208 0
40256 48
40391 6
40394 78
40431 80
40551 0
40792 0
40867 0
40959 0
40961 43
41030 0
41366 0
41402 0
41411 0
41621 0
41764 0
41788 0
41827 0
42031 0
42074 0
42158 0
42217 1
42265 0
42289 50
42409 94
42727 0
42731 0
42736 0
42747 0
42750 0
42856 0
42860 0
42865 0
42875 0
42925 62
43006 54
43019 0
43114 28
43214 48
43316 0
43476 0
43641 83
43719 0
43761 0
43783 0
43790 0
43977 53
44022 52
44073 0
44079 0
44184 0
44202 0
44238 0
44250 163
44400 154
44451 38
44499 0
44538 60
44750 0
44947 0
44958 13
45040 67
45128 5
45233 13
45354 41
45396 11
45483 0
45531 31
45698 0
45782 0
45805 11
45841 171
45844 82
45854 117
45857 0
46096 13
46188 0
46197 45
46207 0
46265 0
46279 0
46285 0
46297 0
46310 0
46385 0
46399 0
46474 0
46557 0
46704 0
46765 8
46770 63
46776 90
47333 181
47345 68
47352 23
47417 0
47426 309
47450 0
47513 0
47540 5
47551 0
47587 0
47617 0
47690 0
47962 0
48216 0
48372 0
48437 0
48487 0
49134 0
49305 0
49416 0
49473 0
49494 0
49548 0
49812 0
49827 0
49869 0
49935 0
50061 0
50098 0
50180 0
50317 0
50567 0
50726 0
50747 0
50801 0
51074 0
51113 0
51119 0
51279 0
51311 0
51528 27
51550 0
51577 0
51659 1
51664 1
51721 12
51724 12
51759 17
51773 5
52203 59
52314 33
52430 21
52572 0
52584 31
52605 10
52623 6
52635 0
52665 7
52713 30
52855 85
52875 0
52973 17
53000 15
53171 0
53336 0
53411 0
53483 0
53507 0
53756 0
53768 0
53828 0
53834 0
54041 0
54092 0
54104 29
54240 0
54748 0
54829 7
54832 43
54839 12
55084 0
55090 0
55255 0
55447 0
55729 0
55783 0
55843 0
55885 0
55916 0
55936 48
55949 41
55997 13
56195 46
56199 2
56242 52
56281 27
56323 0
56342 41
56357 78
56669 0
56726 0
56738 0
56750 0
56777 0
56789 0
56795 0
56819 0
56837 0
56855 0
56879 0
56894 0
56909 0
56924 0
56942 0
56960 0
56987 0
57017 0
57023 0
57038 0
57089 0
57110 0
57122 0
57149 0
57173 0
57188 0
57206 0
57224 0
57242 0
57260 0
57281 0
57305 0
57326 0
57359 0
57371 0
57374 0
57413 0
57423 0
57432 0
57584 0
57611 30
57654 0
57664 1
57674 21
57693 0
57697 13
57701 0
57862 0
57961 5
57973 0
57986 86
58123 0
58369 11
58398 11
58444 4
58453 0
58506 86
58655 0
58886 1
58928 0
59008 145
59012 12
59182 0
59243 0
59293 0
59326 97
59395 0
59516 125
59566 0
59759 125
59788 0
59826 0
59835 0
59860 0
59869 0
59878 0
59887 0
60031 0
60049 1
60066 0
60187 0
60220 0
60339 0
60479 0
60500 4
60524 86
60530 0
60561 0
60587 0
60632 0
60722 0
60842 47
61028 0
61061 0
61118 30
61193 0
61275 0
61361 0
61417 189
61680 0
61961 0
62009 0
62042 0
62129 7
62192 1
62205 0
62345 0
62414 0
62420 0
62600 8
62786 28
62885 69
62945 7
63017 0
63026 0
63140 0
63164 45
63543 22
63571 92
63709 6
63754 44
63775 13
63928 2
64366 4
64726 0
64778 0
64901 0
65193 0
65488 7
65512 314
65626 40
65926 0
65990 0
66054 0
66086 0
66093 0
66117 5
66150 0
66174 0
66217 12
66336 44
66426 2
66438 17
66453 100
66823 18
66891 16
66921 0
67164 76
67695 53
68010 0
68043 0
68067 73
68180 41
68182 0
68196 0
68228 44
68268 9
68354 0
68392 0
68503 65
68599 5
68611 34
68685 0
68706 48
68715 0
68752 172
68847 0
68898 0
69045 101
69279 5
69428 34
69497 22
69529 0
69561 0
69623 0
69744 7
69760 0
69774 0
69859 0
69948 0
69985 16
70144 9
70152 5
70165 0
70276 6
70541 33
70561 0
70581 11
70583 57
70595 0
70637 0
70655 9
70693 0
70720 0
70738 0
70768 58
70772 0
70815 0
70829 0
70837 0
70843 0
71151 0
71537 0
71630 0
71692 146
71708 0
71719 0
71726 0
71731 49
71814 59
71880 21
72226 38
72352 545
72379 11
72545 0
72742 59
72790 5
72804 0
72820 127
73273 58
73411 0
73579 32
73678 2
73756 0
73838 0
73855 0
74088 0
74132 13
74180 195
74184 114
74211 22
74260 69
74267 10
74294 0
74319 0
74332 0
74438 0
74442 0
74567 0
74591 6
74766 52
74962 25
75001 213
75184 214
75322 22
75591 3
75915 70
76109 0
76128 7
76133 35
76143 2
76246 172
76361 0
76470 0
76527 0
76756 4
76881 0
77071 0
77101 3
77260 7
77371 49
77415 85
77427 0
77643 0
77769 98
77904 0
77922 0
78013 56
78094 0
78177 45
78181 0
78199 0
78242 0
78265 68
78332 0
78346 10
78550 0
78667 0
78835 0
78930 0
78936 0
79039 5
79117 18
79234 0
79315 0
79477 0
79631 58
79639 0
79769 101
79800 25
79838 0
79904 8
79943 23
80026 0
80044 0
80060 0
80196 0
80225 30
80489 55
80561 32
80624 0
80816 0
80879 104
80882 142
80906 0
81177 0
81289 0
81397 2
81406 36
81469 0
81857 0
81961 5
82036 14
82138 165
82277 0
82393 0
82462 78
82536 8
82773 0
82816 0
82958 4
83038 0
83091 0
83107 54
83182 0
83197 53
83268 3
83301 0
83314 116
83392 38
83455 9
83586 0
83656 83
83689 23
83809 0
83833 0
83983 0
84046 0
84302 107
84304 125
84349 0
84406 51
84544 0
84907 1
85045 16
85096 3
85099 0
85218 6
85240 31
85297 0
85502 202
85538 119
85573 0
85605 40
85628 0
85897 17
86026 32
86071 40
86219 0
86875 0
86982 59
87010 6
87242 75
87343 35
87359 0
87480 0
87646 0
87721 29
87749 38
88228 23
88316 48
88361 8
88409 30
88613 0
88631 0
88679 12
88745 5
88748 21
88904 0
89036 7
89290 6
89497 0
89734 70
89810 0
89983 0
90075 0
90391 0
90508 132
90658 0
90688 0
90720 0
90734 107
90767 34
90771 74
90820 149
90830 61
90842 0
90902 0
90985 0
91055 49
91081 204
91085 205
91171 2
91216 98
91296 249
91336 0
91338 25
91358 66
91378 12
91464 39
91621 0
91669 12
91735 0
91752 7
91995 0
92009 0
92063 0
92152 3
92155 0
92170 0
92195 7
92261 0
92303 0
92313 0
92362 0
92400 8
92426 0
92441 0
92452 12
92456 0
92471 0
92490 0
92508 8
92530 0
92541 0
92555 0
92575 0
92605 16
92609 1
92615 0
92617 0
92812 3
92918 0
92924 70
92958 0
92970 20
92991 1
93118 0
93166 0
93207 0
93245 0
93249 0
93253 23
93396 86
93409 0
93415 0
93439 0
93442 6
93518 0
93577 8
93579 0
93583 0
93600 0
93616 0
93640 0
93681 0
93685 0
93733 0
93739 0
93750 0
93802 10
93819 84
93849 0
93898 120
93900 0
93915 9
94003 21
94131 5
94260 0
94336 1
94393 26
94458 0
94730 0
94742 22
94780 46
94935 42
95050 0
95118 0
95161 0
95198 0
95228 0
95239 41
95288 15
95374 8
95418 76
95440 37
95481 71
95493 0
95548 0
95664 0
95674 40
95743 58
95791 74
95872 33
95980 8
96139 173
96342 0
96398 20
96411 8
96429 32
96690 5
96828 117
96858 67
96937 80
96957 34
97046 4
97233 171
97392 8
97500 38
97581 77
97629 51
97698 42
97708 0
97824 0
97879 0
97891 108
97932 99
98026 20
98134 6
98293 157
98480 6
98569 31
98589 90
98668 75
98698 112
98836 0
99097 40
99115 4
99128 9
99184 0
99296 0
99364 0
99407 0
99444 0
99474 0
99485 38
99534 40
99620 4
99664 37
99674 27
99699 0
99730 36
99732 0
99770 0
99796 0
99815 8
99923 79
99994 3
100028 0
100132 0
100166 59
100228 0
100237 16
100259 45
100283 67
100402 0
100483 75
100592 24
101279 65
101357 33
101400 30
101423 0
101438 8
101442 216
101458 0
101486 156
101490 40
101583 37
101605 63
101622 8
101625 0
101658 0
101660 0
101748 0
101752 52
101833 0
101873 5
101888 0
101987 11
102072 4
102119 0
102127 115
102152 0
102160 142
102220 125
102339 0
102490 0
102583 0
102772 0
102791 68
102795 25
102808 0
102817 8
102831 0
102838 19
102894 0
102936 0
103038 101
103056 0
103080 120
103140 3
103260 0
103289 0
103424 55
103605 19
103609 99
103731 0
103743 0
103848 0
103863 42
103973 0
103989 0
103996 0
104133 29
104150 6
104407 0
104544 0
104594 0
104615 0
104729 78
104918 27
104927 0
104981 0
105188 37
105242 63
105266 88
105350 0
105458 0
105479 0
105521 0
105680 0
105799 0
105870 0
106025 0
106099 76
106204 64
106318 17
106350 0
106396 87
106516 14
106663 65
106714 12
106904 0
107122 9
107232 15
107322 51
107463 13
107497 0
107547 0
107565 120
107723 0
107729 36
107834 43
108004 176
108030 0
108302 63
108648 0
108680 2
108749 0
108851 0
108914 146
109107 0
109280 185
109321 0
109634 0
109654 0
109960 5
110020 0
110054 0
110392 25
110789 0
110982 14
111437 0
111507 3
111588 8
111646 0
111682 0
111720 10
111752 0
111982 45
112005 5
112130 0
112296 29
112345 169
112634 142
112950 0
113030 60
113113 0
113374 0
113394 0
113396 0
113402 23
113414 0
113427 0
113537 0
113636 35
113699 78
113906 28
114017 6
114104 137
114287 0
114341 56
114474 0
114521 0
114681 6
114701 3
114807 0
115157 0
115161 746
115698 0
115712 0
115877 0
115944 0
115968 67
116025 0
116063 0
116170 0
116380 0
116526 0
116604 33
116610 66
116726 5
116741 82
116762 0
116819 59
116852 305
117029 66
117050 5
117056 125
117091 180
117116 0
117141 0
117155 28
117195 14
117247 8
117269 72
117313 0
117319 0
117349 51
117375 0
117413 0
117479 95
117487 0
117490 0
117503 115
117787 0
117793 0
117845 95
117854 6
117983 0
117987 0
117996 0
118046 0
118263 20
118277 0
118284 25
118296 44
118322 0
118431 37
118479 11
118587 42
118655 0
118692 14
118782 34
118960 48
118975 81
119087 127
119213 200
119227 124
119246 139
119249 0
119318 0
119351 7
119381 156
119537 20
119605 0
119726 56
119894 1974
120029 0
120105 107
120115 0
120207 19
120209 40
120311 1
120455 69
120584 75
120603 0
120620 5
120629 16
120737 202
120800 163
120896 94
120917 0
121112 52
121131 0
121150 0
121166 0
121265 7
121391 0
121481 63
121484 65
122003 0
122081 0
122092 0
122176 74
122269 0
122364 0
122711 0
123023 39
123138 100
123158 0
123274 113
123569 23
123720 52
123769 0
123784 49
123915 7
123951 29
124269 99
124284 17
124548 6
124757 67
125390 208
125636 0
125765 31
125774 51
125831 72
125877 14
125900 0
126029 12
126032 19
126044 42
126290 0
126368 11
126644 13
126695 32
126767 149
126829 55
126980 67
127037 0
127107 6
127159 0
127162 0
127166 0
127269 0
127548 40
127845 0
128023 2
128034 0
128266 0
128374 0
128620 17
128662 0
128753 0
128798 0
128884 0
128905 101
128942 3
129071 0
129136 9
129157 0
129199 2398
129574 0
129649 87
129913 0
129986 19183
130052 5
130095 17
130109 26
130131 0
130162 4
130238 0
130343 71
130499 0
130535 36
130810 0
130838 0
130867 81
131060 8
131072 10
131129 53
131210 0
131249 0
131390 12
131454 22
131484 0
131540 7
131574 10
131654 0
131681 0
131774 0
131813 21
131866 0
131918 0
132054 0
132068 23
132206 83
132335 14
132494 9
132503 39
132590 5
132688 37
132825 0
133020 5
133146 0
133173 25
133254 4
133347 453
133356 1350
133446 36
133747 0
133815 0
134035 0
134118 23
134172 4
134233 148
134388 96
134391 3
134727 34
134772 18
134982 200
135006 98
135030 17
135081 20
135297 0
135394 0
135564 12
135608 103
135621 0
135698 0
135783 0
135813 284
135815 145
135875 9
135885 3
135903 13
136071 26
136083 26
136353 31
136536 29
136563 116
136671 56
136710 94
136855 0
136861 0
136966 0
137132 0
137195 0
137204 0
137225 349
137372 90
137615 0
137690 0
137760 0
137807 45
137815 0
137927 0
137996 10
138128 253
138260 0
138377 0
138653 13
138809 20
138897 22
139164 125
139415 1
139675 0
139730 0
139826 0
139886 0
139961 0
139975 0
140006 0
140126 0
140477 0
140485 0
140503 6
140524 0
140638 43
140713 141
140758 33
140839 13
140851 106
140860 76
140923 8
141097 41
141127 6
141150 0
141158 0
141172 0
141176 0
141198 0
141200 0
141211 0
141226 0
141586 0
141699 70
141702 26
141729 4
141740 7
141752 42
141767 10
141830 5
141860 13
141895 84
141913 306
141953 3
142049 0
142109 49
142115 71
142118 42
142142 10
142151 50
142223 44
142283 0
142301 81
142337 10
142364 80
142415 76
142448 48
142472 0
142732 48
142924 0
142960 21
143113 0
143310 0
143344 60
143398 0
143419 0
143429 0
143451 0
143466 0
143473 0
143479 0
143541 0
143557 0
143619 26
143654 79
143678 186
143933 3
143954 88
143984 27
144029 58
144111 0
144257 17
144314 0
144404 6
144494 36
144619 0
144685 0
144991 98
145006 38
145045 0
145126 33
145219 0
145235 0
145264 91
145267 0
145279 0
145501 0
145723 1
145757 39
145897 0
146028 0
146149 80
146272 19
146332 80
146489 0
146580 0
146590 46
146768 0
146868 0
147028 0
147397 0
147433 9
147538 0
147614 10
147922 16
148081 9
148147 0
148177 0
148296 0
148346 0
148357 0
148369 0
148371 0
148561 69
149001 0
149428 6
149624 57
149627 16
149732 0
149810 254
149882 32
149960 0
149968 1
150058 0
150106 0
150184 0
150187 0
150431 41
150508 67
150599 0
150617 12
151137 13
151183 0
151217 91
151251 300
151305 60
151593 16
151726 0
151734 0
151812 83
152013 0
152400 0
152427 0
152514 22
152571 224
152662 28
152754 25
152939 22
152954 24
152994 0
153014 0
153017 0
153027 0
153129 0
153403 76
153633 198
153635 0
153660 26
153759 0
153826 108
153900 79
153906 77
154057 0
154390 5
154441 47
154498 0
154519 34
154528 55
154618 0
154627 4
154683 269
154735 0
154768 16
154829 126
155078 0
155144 106
155395 38
155447 19
155566 0
155603 1
155657 0
155690 0
155738 0
155783 14
155789 63
155885 0
155921 0
155960 66
156006 0
156115 0
156295 0
156319 4
156799 0
156907 22
156928 6
157014 26
157061 0
157152 19
157155 0
157205 0
157272 3
157328 0
157425 6
157434 69
157935 0
158181 1
158253 0
158274 0
158601 47
158724 8
158742 0
158775 14
158799 0
158904 0
158985 91
159054 0
159537 0
159684 0
159714 0
159750 10
159810 0
159843 0
160119 0
160297 15
160378 0
160436 11
160715 0
160771 0
161159 0
161237 0
161523 71
161559 132
161598 39
161619 0
161694 0
161703 90
161799 41
162273 78
162446 0
162477 0
162524 44
162528 118
162581 0
162594 44
162621 0
162824 155
162852 104
162882 87
162927 38
162947 8
163050 86
163151 17
163331 0
163355 0
163455 115
163468 0
163496 0
163538 31
163753 17
163977 0
164007 0
164113 0
164206 0
164266 92
164329 11
164574 0
164736 0
164760 11
164793 42
165314 0
165446 0
165515 0
165596 5
165668 0
165742 0
165788 0
165842 0
165851 0
165938 0
166294 0
166347 0
166477 114
166609 5
166748 0
166767 0
166840 79
166866 21
166990 0
167074 47
167101 29
167179 0
167187 0
167384 0
167767 22
167848 13
168382 0
168386 0
168398 0
168435 0
168463 0
168503 26
168505 73
168534 0
168543 9
168600 115
168798 0
168807 0
168843 0
169156 0
169272 58
169320 0
169360 0
169371 0
169433 0
169494 0
169560 131
169608 0
169635 17
169677 0
169692 0
169800 0
169910 7
169916 0
169938 0
169996 0
170010 0
170013 24
170157 75
170244 33
170250 38
170253 21
170292 0
170626 9
170838 0
170856 0
170898 50
171013 0
171017 0
171021 0
171031 0
171040 0
171049 0
171061 0
171070 0
171092 240
171348 0
171407 7
171598 24
171629 0
171668 6
171896 0
171909 0
172038 0
172307 121
172325 0
172357 11
172406 0
172426 0
172606 0
172801 0
172873 0
172954 0
172984 118
173351 0
173371 0
173488 0
173721 0
173816 5
173908 0
173926 3
174249 56
174375 0
174529 0
174675 0
174765 0
174793 0
174836 0
174930 0
174983 0
175082 0
175188 0
175435 0
175448 0
175453 0
175464 0
175475 0
175502 11
175529 0
175536 0
175538 4
175593 0
175657 146
175761 0
175791 0
175875 0
175899 0
175986 0
176084 0
176241 0
176565 0
176639 12
176722 32
176831 0
176905 0
177050 0
177263 0
177976 0
178273 0
178306 0
178530 68
178557 0
178570 0
178577 0
178584 0
178651 157
178705 62
178907 0
178997 0
179113 0
179125 0
179163 0
179314 0
179607 46
179618 0
179680 0
179688 0
179700 0
179754 0
179822 31
179833 59
179896 0
180106 6
180157 0
180164 0
180241 14
180424 14
180478 17
180931 0
181048 0
181125 0
181150 0
181195 0
181264 23
181294 0
181451 0
181528 17
181586 0
181605 0
181695 24
181935 36
182039 4
182093 80
182131 0
182187 0
182199 0
182208 5
182319 75
182325 76
182357 0
182403 3
182484 0
182724 0
182778 0
182806 0
183087 0
183266 54
183309 1
183386 22
183475 0
183510 0
183560 0
183731 3
184025 5
184031 8
184046 0
184172 146
184225 0
184346 9
184469 0
184535 0
184571 7
184989 0
185102 0
185281 56
185380 0
185386 59
185434 31
185695 11
185747 0
185821 0
186007 106
186091 0
186526 0
186553 0
186556 22
186733 0
186982 0
187092 0
187138 0
187150 8
187411 0
187437 0
187600 0
187615 0
187622 0
187681 2
187853 0
187946 0
187998 0
188084 1
188133 0
188270 0
188351 0
188410 0
188595 0
188637 4
188667 0
188723 0
188742 0
188918 0
188928 0
188976 98
189038 45
189303 0
189336 5
189372 9
189606 0
189612 0
189620 17
189704 16
189711 7
189734 0
189769 15
189781 0
189789 0
189794 0
189806 0
189829 0
189862 0
189900 0
189910 0
189919 0
189926 0
189964 0
190165 21
190201 116
190270 95
190343 3776
190738 175
190804 241
190853 16
190988 42
190991 0
191004 11
191201 35
191357 3
191435 10
191437 0
191449 9
191464 8
191531 0
191559 2
191583 0
191596 0
191653 0
191660 0
191746 0
191905 19
191936 0
191974 104
191986 50
192016 41
192124 67
192133 42
192555 0
192577 133
192595 260
192631 0
192682 0
192689 106
192715 44
192717 50
192760 0
192784 0
192799 95
192991 8
193090 33
193123 47
193208 0
193215 0
193232 0
193281 0
193283 0
193290 0
193419 17
193536 471
193568 0
193596 0
193601 0
193628 0
193646 3
193677 25
193769 0
193915 100
194101 130
194130 30
194134 97
194152 126
194290 54
194413 0
194518 20
194524 52
194923 50
195009 0
195025 4
195032 0
195087 6
195205 0
195215 57
195238 0
195331 22
195337 13
195343 0
195565 0
195591 0
195610 25
195621 0
195694 0
195704 0
195727 6
195748 65
195778 0
196018 176
196204 3
196279 0
196309 0
196335 31
196339 23
196351 15
196383 0
196420 0
196432 0
196625 332
196629 146
196735 0
196825 14
196843 36
196888 15
196940 26
197179 0
197200 26
197524 0
197663 0
197718 0
197961 0
197999 0
198029 0
198049 0
198153 0
198183 0
198185 17
198189 44
198215 11
198232 0
198241 0
198506 0
198664 0
198732 0
198897 66
199018 43
199061 84
199120 0
199151 0
199324 0
199336 63
199498 0
199753 19
200152 77
200254 0
200462 0
200615 18
200681 90
200853 0
200937 93
200999 0
201140 0
201334 5
201420 0
201481 0
201550 0
201572 0
201655 28
201657 0
201683 50
201868 0
201886 0
201898 0
201937 0
202153 0
202311 0
202426 0
202537 22
202539 0
202700 0
202898 0
203041 0
203088 0
203586 0
203632 0
203644 22
203852 9
203859 0
204010 0
204166 0
204178 0
204183 0
204190 0
204202 0
204275 0
204461 25
204617 0
204693 0
204731 30
204740 0
204806 19
204809 61
204825 0
204920 0
204956 0
205085 46
205100 33
205170 93
205321 0
205342 19
205519 0
205618 0
205699 0
205708 0
205734 8
205737 21
205794 0
205900 39
206068 0
206103 494
206107 0
206140 0
206170 0
206239 9
206278 0
206296 14
206329 0
206352 55
206733 0
206766 0
206778 0
206931 0
206975 0
207330 14
207333 0
207387 0
207468 0
207533 0
207665 33
207772 0
207831 0
207891 52
207929 0
208116 0
208188 0
208303 33
208564 0
208583 0
208732 0
208917 0
209047 0
209088 0
209154 59
209196 42
209397 69
209454 20
209457 77
209499 33
209709 146
209715 110
209970 0
210100 0
210207 23
210222 76
210234 0
210322 0
210330 0
210471 55
210555 0
210567 0
210609 0
210628 29
210633 0
210770 0
210795 0
210909 50
211089 21
211137 32
211140 58
211260 0
211384 0
211637 305
211679 108
211914 56
211918 51
211920 95
211927 17
211961 31
211991 11
212065 11
212081 0
212083 31
212569 66
212584 81
212617 94
212632 0
212668 0
212737 0
212878 0
212923 58
212964 27
213016 53
213160 0
213226 0
213416 0
213467 0
213470 99
213484 18
213493 3
213545 8
213687 0
213759 0
213869 0
214049 0
214381 120
214393 77
214495 14
214501 4
214528 35
214764 0
214789 0
214843 83
215173 138
215216 0
215227 121
215233 138
215275 0
215286 43
215422 22
215428 16
215455 31
215500 0
215542 8
215562 165
215644 91
215707 5
215733 0
215751 32
216011 11
216127 0
216788 0
216807 0
216815 4
216819 0
216835 0
216841 0
216872 0
217115 7
217125 40
217192 0
217244 51
217479 45
217491 0
217767 13
218025 180
218262 107
218311 12
218349 0
218484 51
218675 0
218803 85
218869 93
218890 0
219082 0
219140 0
219193 0
219205 0
219410 0
219445 0
219468 281
219471 129
219499 0
219570 0
219666 70
219744 0
219756 0
219792 40
219798 0
219873 14
220011 12
220128 0
220215 409
220239 307
220302 70
220338 48
220351 0
220575 33
220614 0
220617 10
220842 1
220938 0
220954 0
220988 2
221088 0
221154 2
221176 0
221190 0
221203 0
221269 0
221313 0
221335 0
221425 0
221438 78
221498 0
221531 19
221632 0
221639 21
221696 0
221728 0
221803 24
221820 0
222076 38
222144 10
222238 23
222292 0
222380 8
222584 0
222624 0
222680 10
222935 0
222962 148
222966 58
223133 0
223283 0
223467 0
223727 0
223935 0
223983 0
224220 3
224338 7
224462 14
224612 0
224623 0
224683 0
224722 0
224767 18
224783 0
224829 0
224836 7
224862 0
224876 0
224896 0
224916 0
224941 0
224970 0
224987 59
224989 0
225002 0
225012 0
225024 0
225033 0
225081 0
225089 0
225113 0
225177 0
225203 0
225222 0
225305 0
225379 0
225854 33
225916 0
226255 0
226303 13
226402 0
226561 0
226642 0
226729 0
226780 155
226783 110
226825 31
226927 0
226969 9
227319 0
227363 0
227373 0
227502 0
227553 0
227710 67
227861 27
227890 1
227923 85
227961 0
228128 122
228208 2
228499 197
228823 23
228943 207
228964 4
229105 34
229207 190
229410 14
229443 42
229572 30
229578 203
229597 0
229680 137
229717 166
229744 0
229827 93
229940 87
230074 53
230121 33
230149 0
230165 0
230215 0
230372 13
230507 0
230822 44
230847 0
231068 0
231089 74
231365 67
231408 0
231447 0
231579 0
232024 4
232253 0
232341 1
232372 2
232412 0
232456 44
232483 0
232691 0
232705 25
232715 0
232761 0
232805 0
232842 19
233222 7
233303 34
233321 43
233417 98
233503 0
233549 34
233576 0
233681 0
234114 0
234317 32
234326 0
234458 0
234704 0
234794 94
234824 25
234860 0
234887 52
234899 5
235031 38
235166 62
235311 0
235339 0
235356 0
235570 0
235636 0
235639 7
235648 0
235735 0
235738 10
235753 5
235791 0
235872 13
235965 0
236123 0
236272 14
236293 16
236317 219
236369 0
236461 1
236491 17
236575 0
236600 72
236606 0
236635 116
236764 0
236798 0
236833 0
236923 0
236977 13
236986 0
237065 0
237145 2
237152 0
237160 0
237164 8
237178 0
237182 0
237204 0
237245 0
237257 0
237426 0
237512 170
237519 0
237605 6
237743 90
237827 2
237947 0
238000 125
238190 0
238272 0
238439 2
238538 96
238856 154
238901 81
238988 0
239054 13
239365 50
239420 154
239627 0
239677 17
239851 0
239956 24
240037 20
240089 32
240121 44
240143 0
240147 377
240293 0
240299 0
240398 0
240411 36
240489 0
240510 0
240540 23
240897 0
240963 0
241188 1
241236 110
241282 0
241317 24
241323 22
241353 32
241690 11
241750 0
241918 7
241932 0
241969 0
242068 0
242078 16
242200 115
242368 72
242371 15
242476 0
242609 35
242626 70
242638 15
242668 0
242875 0
242915 2
242942 85
243104 13
243218 0
243341 64
243395 0
243414 48
243469 8
243478 0
243496 0
243541 0
243568 1
243613 187
243799 49
243898 52
244174 12
244232 44
244471 3
244512 64
244578 0
244611 0
244614 0
244631 0
244643 0
244735 28
244848 115
245011 0
245115 80
245148 29
245151 0
245253 0
245272 0
245410 163
245488 29
245524 0
245596 71
245617 30
246002 27
246052 24
246094 0
246115 184
246166 0
246193 28
246275 20
246333 86
246347 35
246417 20
246474 43
246495 30
246540 24
246578 52
246714 0
246726 0
246738 0
246787 0
246900 0
247110 0
247122 0
247331 2
247523 0
247559 16
247589 0
247634 13
247733 0
248073 27
248108 6
248202 0
248445 151
248520 143
248526 0
248565 0
248590 0
248607 32
248799 0
248856 0
248987 0
249122 0
249200 0
249353 0
249413 0
249443 0
249475 21
249571 62
249657 0
249717 0
249888 98
250327 14
250469 47
250697 311
250748 35
250949 0
251225 0
251243 5
251261 3
251267 24
251477 139
251726 5
251759 0
251774 27
251786 0
252026 90
252119 401
252122 61
252164 0
252172 0
252188 0
252260 25
252263 0
252350 0
252464 133
252563 79
252575 40
252692 117
252695 168
252913 32
252965 119
253231 161
253264 129
253273 100
253392 9
253465 0
253593 6
253595 4
253605 0
253632 0
253829 78
253832 0
253891 0
254221 0
254255 0
254307 2
254395 0
254429 0
254558 0
254640 0
254672 0
254792 0
255112 0
255179 50
255185 48
255237 29
255291 0
255303 0
255461 17
255563 0
255575 0
255800 0
256034 12
256104 152
256184 4
256372 0
256511 0
256850 37
256986 7
257012 0
257034 0
257202 0
257333 8
257396 0
257417 0
257438 0
257444 12
257522 66
257574 0
257619 75
257643 0
257821 0
257914 0
257940 0
258648 133
258825 31
259047 0
259181 0
259298 306
259336 0
259349 0
259355 45
259400 0
259421 74
259441 0
259464 0
259490 106
259692 0
259746 14
259889 27
260038 0
260137 19
260233 0
260491 86
260627 0
260746 63
260821 0
261103 0
261160 0
261280 0
261289 0
261315 166
261332 207
261434 116
261698 121
261833 312
261923 26
262034 0
262160 119
262163 67
262208 43
262238 60
262382 28
262439 91
262478 1
262491 34
262616 17
262811 7
262922 53
263009 0
263075 53
263162 56
263165 24
263255 8
263267 28
263276 0
263309 0
263330 0
263423 0
263495 86
263594 27
263726 55
263849 99
263954 130
263990 0
264029 169
264077 0
264110 5
264266 210
264362 38
264410 7
264594 0
264688 6
264790 0
264937 0
265009 74
265293 27
265500 0
265796 11
265891 32
265924 0
265945 0
265964 6
265968 0
265996 0
266010 0
266055 12
266126 15
266156 2
266191 127
266209 16
266824 0
266884 12
267176 69
267322 0
267451 0
267489 7
267583 4
267623 90
267633 13
267636 0
267921 25
267966 302
267975 0
267996 28
268011 0
268390 80
268444 123
268521 0
268539 95
268657 0
268933 0
268969 17
269056 1
269221 43
269233 0
269299 16
269352 0
269394 0
269404 0
269566 0
269737 0
269788 6
269878 0
270018 115
270101 37
270258 97
270261 6
270295 0
270369 129
271035 25
271107 0
271233 5
271914 1
272052 117
272196 1
272277 98
272466 3
272515 0
272592 12
272703 2
272859 1
272995 0
273022 67
273036 0
273065 0
273090 0
273103 0
273129 246
273158 39
273233 10
273464 44
273554 237
273866 0
273950 8
273958 0
273966 0
273980 0
274075 0
274100 0
274200 5
274287 0
274392 15
274605 0
274751 18
275006 32
275051 61
275117 90
275208 0
275491 0
275593 0
276857 0
276869 90
276886 7
277024 0
277181 98
277190 0
277232 0
277343 0
277349 128
277379 0
277395 0
277409 0
277693 16
277763 14
277871 44
278063 0
278206 13
278338 0
278383 0
278573 0
278730 17
278781 0
278797 0
278860 0
278863 26
279100 67
279166 119
279173 0
279223 5
279228 0
279266 0
279308 0
279573 0
279773 6
279880 0
279924 0
279951 0
280072 7
280372 0
280383 0
280984 0
281263 0
281316 0
281410 0
281440 0
281487 0
281559 0
282064 0
282132 0
282145 0
282474 0
282606 0
282654 0
282667 0
282972 0
283242 0
283293 0
283318 0
283335 0
283383 0
283395 0
283425 0
283433 0
283536 0
283584 0
283634 0
283661 0
283671 374
283782 7
283892 0
283931 0
284021 124
284023 14
284222 4
284280 7
284306 0
284382 6
284646 0
284780 0
285026 86
285054 11
285064 0
285088 0
285664 0
285878 0
286079 4
286489 56
286594 0
286718 0
286759 0
286912 0
287005 8
287030 50
287576 0
287620 0
287637 265
287647 0
287716 259
287730 0
287737 0
287754 0
287791 37
287848 0
287939 16
288014 92
288152 85
288182 39
288257 23
288413 257
288464 0
288497 0
288593 332
288731 14
288971 103
289217 23
289232 11
289408 69
289631 0
289654 123
289658 98
289689 17
289693 142
289821 0
289833 29
289845 76
289860 59
290214 0
290305 0
290424 0
290460 5
290620 18
290673 0
290733 10
290901 7
290904 85
290946 136
291090 0
291159 0
291282 0
291303 0
291308 0
291489 0
291591 9
291594 8
291771 0
291843 0
291861 66
291867 33
291918 0
292104 40
292167 0
292191 0
292459 0
292566 0
292783 0
293014 42
293151 0
293199 0
293355 0
293441 0
293611 0
293816 0
293825 0
293874 18
293894 37
293924 10
294047 16
294050 169
294263 46
294275 0
294314 39
294380 809
294644 0
294723 11
294770 45
295010 25
295181 0
295229 0
295301 0
295338 0
295472 0
295605 62
295888 0
295906 0
296366 0
296744 0
296773 0
296951 0
297034 0
297160 0
297221 0
297287 86
297314 11
297379 0
297400 0
297414 0
297760 0
297830 0
297947 13
297981 0
298343 0
298426 0
298539 1
298814 0
298935 4
299040 0
299250 0
299282 0
299302 128
299356 0
299374 0
299380 26
299509 0
299785 0
299827 0
299864 139
299880 0
300109 21
300245 0
300322 0
300423 0
300628 0
300688 0
300714 0
300890 0
301048 9
301128 62
301302 43
301402 0
301441 0
301447 0
301596 55
301716 0
301778 0
301810 0
301880 0
301898 0
301961 2
302006 1
302177 0
302262 0
302303 0
302438 0
302566 0
302634 0
302775 0
302796 109
302870 0
302916 6
302944 0
303003 2
303029 0
303140 80
303171 59
303266 0
303299 0
303311 0
303325 0
303360 21
303400 17
303437 0
303499 0
303634 0
303652 0
303742 24
304037 0
304171 0
304204 0
304339 0
304417 0
304423 0
304531 0
304552 0
304981 206
305035 0
305092 0
305229 0
305272 0
305340 0
305513 58
305546 12
305568 0
305676 0
305685 0
305707 0
305715 0
305754 49
305770 0
305804 0
306044 46
306090 0
306098 0
306114 0
306547 0
306863 0
306980 44
307067 0
307111 0
307204 0
307232 0
307292 0
307451 0
307498 1040
307563 11
307618 0
307678 0
307686 0
307759 0
308227 52
308473 0
308719 66
308824 23
308839 0
308842 0
309001 0
309010 0
309215 0
309261 0
309357 0
309405 32
309567 3
309684 27
309729 0
309756 0
309933 0
310182 0
310242 59
310368 0
310374 36
310396 0
310403 0
310424 0
310434 0
310483 0
310492 0
310494 0
310498 0
310540 0
310552 0
310560 0
310586 0
310609 0
310749 0
310791 0
310833 0
310839 0
310871 0
310902 0
310931 0
311037 36
311280 0
311358 0
311472 0
311562 0
311568 0
311646 0
311721 0
311733 0
311808 0
311895 33
311904 0
312021 0
312048 0
312072 0
312096 5
312125 0
312510 0
312599 0
312630 7
312698 0
312729 2
312903 0
312927 0
313011 129
313203 51
313263 10
313269 0
313289 0
313323 38
313373 125
313627 0
313709 0
313719 0
313730 0
313772 0
313796 10
313930 0
313938 0
313973 33
313985 0
314170 0
314279 0
314324 14
314554 0
314699 0
314806 173
314820 65
314833 53
314891 29
314940 0
314979 7
315021 51
315081 0
315099 0
315102 0
315111 0
315231 24
315284 23
315311 27
315698 0
315708 0
315726 0
315756 0
316061 0
316142 8
316262 0
316298 56
316436 0
316447 0
316475 0
316535 0
316555 0
316628 0
316736 37
316808 0
316824 0
316839 0
317080 0
317183 0
317185 0
317284 0
317326 22
317500 0
317504 0
317513 0
317518 0
317527 0
317532 0
317535 0
317541 0
317643 10
317674 27
317854 0
317914 0
317973 0
318091 0
318420 0
318531 0
318555 0
318815 0
318855 0
318870 0
318872 0
318882 0
319012 0
319431 0
319668 0
319671 0
319809 0
319848 69
319854 0
319926 26
319982 0
320015 6
320067 50
320125 0
320135 0
320256 0
320310 5
320531 17
320549 0
320664 0
320675 0
320729 0
320938 0
320966 0
320975 0
321221 0
321355 0
321357 0
321359 0
321422 0
321635 0
321749 148
321820 0
321890 2
321986 0
322226 0
322294 0
322448 0
322592 0
322646 0
322692 0
322802 0
322871 0
322943 5
323144 0
323185 0
323195 0
323228 0
323237 0
323369 0
323411 0
323501 0
323562 0
323675 0
323784 33
323835 0
323847 0
323886 0
323970 0
324043 0
324112 0
324130 0
324250 0
324265 0
324295 0
324301 8
324310 10
324322 0
324380 0
324472 56
324478 0
324625 0
324628 0
324688 0
324715 17
324904 0
325090 0
325171 0
325228 0
325308 0
325471 0
325511 0
325555 0
325609 0
325786 0
325893 0
326064 7
326269 0
326280 0
326466 0
326548 0
326564 0
326646 0
326907 0
326968 19
326970 0
327136 0
327143 0
327193 2
327601 0
327679 0
327753 0
327808 0
327948 0
328093 0
328151 0
328181 0
328193 12
328291 0
328378 0
328492 0
328551 0
328582 7
328678 0
328808 0
328923 0
329037 10
329100 0
329139 0
329184 0
329304 0
329442 0
329511 0
329541 31
329556 0
329562 13
329571 0
329656 6
329811 0
329853 5
329895 0
329919 9
329952 32
329985 0
330105 0
330174 0
330189 0
330360 0
330441 0
330468 0
330498 0
330544 0
330621 3
330640 0
330647 0
330654 0
330702 0
330897 67
330924 0
330957 0
330960 5
330975 0
330987 0
331110 0
331290 0
331347 0
331416 0
331455 1
331482 0
331530 0
331572 0
331650 0
331746 0
332180 0
332389 0
332689 329
332707 0
332791 0
333091 0
333202 7
333280 0
333422 78
333572 0
333614 1
334102 0
334187 0
334262 0
334391 0
334538 0
334605 0
334628 1
334637 0
334646 0
334880 0
334934 0
335063 0
335084 0
335150 0
335225 0
335280 0
335285 0
335335 0
335393 0
335466 0
335562 0
335733 0
335868 21
335898 5
336051 117
336060 9
336156 0
336648 90
336722 47
336739 1
336993 0
337466 122
337504 0
337517 122
337526 2
337667 69
337682 0
337697 0
337814 0
337896 0
337902 0
337945 0
337958 30
338020 46
338203 31
338209 115
338233 36
338368 36
338458 0
338527 46
338581 0
338653 16
338879 4
338990 0
339337 0
339344 0
339362 0
339600 0
339608 0
339680 5
339707 0
339821 0
339824 54
339848 0
339920 0
339971 70
340004 79
340126 0
340208 114
340334 0
340412 0
340424 1
340460 0
340511 0
340544 7
340559 65
340616 43
340637 28
340850 43
340973 0
341465 31
341516 6
341546 186
341907 110
341952 0
342008 0
342042 0
342129 0
342165 0
342195 0
342246 0
342468 0
342475 0
342504 0
342615 0
342726 52
342736 20
342845 0
342866 0
342911 0
342974 0
342983 0
343020 0
343180 0
343235 0
343584 0
343682 0
343878 0
343904 0
344061 11
344142 18
344190 66
344249 0
344290 0
344453 0
344560 96
344619 0
344724 72
344951 0
345221 14
345236 0
345368 15
345554 16
345707 0
345734 0
346014 0
346118 21
346157 99
346310 9
346465 0
346600 10
346636 0
346852 38
346948 0
346987 0
347173 28
347176 58
347223 81
347317 15
347503 17
347569 0
347695 0
347776 0
347795 23
347881 49
347906 19
347921 0
347936 0
347966 36
347977 7
347994 28
347998 99
348002 0
348015 0
348019 72
348402 0
348589 0
348670 0
348679 0
348761 0
349063 0
349085 0
349099 69
349237 2
349562 0
349680 0
349778 0
349827 0
349895 0
350342 0
350463 0
350511 0
350745 0
350784 0
350825 0
350835 0
350967 0
351197 0
351230 0
351233 0
351239 0
351308 0
351401 0
351413 0
351449 0
351473 0
351509 0
351554 0
351587 0
351980 0
352047 0
352126 0
352135 8
352139 118
352152 104
352165 12
352510 0
352546 0
352639 0
352705 0
352915 0
353007 0
353170 0
353305 0
353353 2
353517 158
353694 0
353745 117
353769 0
353826 0
353832 51
353865 174
354015 0
354123 26
354144 0
354699 0
354729 0
354886 0
355003 0
355057 0
355183 14
355213 0
355561 0
355567 7
355622 0
355633 37
355871 0
356009 55
356266 0
356408 0
356560 0
356572 0
356590 5
356608 0
356728 11
356881 33
356962 0
357045 0
357199 38
357427 0
357549 0
357730 0
358014 0
358486 0
358518 1
358680 0
358763 0
358766 29
358784 0
358820 0
358838 0
358881 59
358905 0
358980 0
359040 24
359077 0
359122 14
359153 0
359237 87
359264 38
359276 15
359333 0
359358 0
359447 0
359682 0
359690 20
359780 36
359820 0
359847 0
359853 0
360023 0
360146 0
360197 152
360209 59
360300 0
360353 0
360377 99
360431 0
360618 0
360672 0
360701 3
360793 0
360877 0
360924 0
360961 0
361057 40
361279 0
361297 29
361338 0
361606 160
361663 0
361702 0
361768 0
361771 76
361822 29
362037 166
362047 0
362230 29
362287 39
362299 479
362302 5
362518 80
362581 27
362656 43
362677 92
362872 22
362938 12
362956 0
362962 112
363279 0
363286 0
363346 0
363355 67
363391 0
363670 8
363694 143
363824 0
363854 0
363857 0
363971 0
364305 0
364351 0
364432 10
364453 0
364525 3
364570 0
364681 0
364696 101
364747 16
364941 0
364976 0
364980 0
365125 0
365149 0
365325 0
365512 4
365757 171
365772 56
365851 5
366169 0
366244 0
366254 0
366258 107
366304 24
366343 2
366676 0
366953 20
367017 28
367280 0
367344 4
367389 2
367524 30
367601 0
367680 0
367725 1
367871 0
367892 2
368026 0
368055 0
368058 2
368184 0
368187 0
368202 0
368238 0
368558 0
368581 0
368648 0
368806 0
368857 0
369100 38
369157 0
369206 0
369238 0
369243 0
369256 0
369265 0
369330 18
369405 6
369569 0
369627 0
369634 102
369638 0
369690 1
369791 0
369840 11
369861 0
369999 0
370110 26
370215 0
370303 0
370416 0
370527 0
370548 0
370754 0
370758 57
370787 0
370807 0
371009 0
371018 0
371075 12
371141 0
371609 0
371708 0
371759 148
371924 0
372050 99
372080 0
372126 0
372139 0
372224 0
372398 0
372431 0
372537 44
372548 0
372578 0
372774 0
372898 28
372951 0
373028 44
373127 0
373570 0
373656 50
374085 54
374474 0
374543 0
374606 0
374891 0
375020 0
375092 4
375125 0
375231 71
375236 75
375257 0
375337 0
375383 38
375527 0
375644 35
375656 0
375668 0
375710 10
376145 0
376271 0
376283 32
376479 0
376502 0
376643 0
376664 4
376667 0
376814 5
376976 1
377018 67
377147 26
377212 14
377214 0
377225 0
377300 83
377336 11
377390 0
377678 12
377710 0
377720 0
377783 0
377790 0
377945 5
377969 44
378101 0
378113 30
378124 5
378161 0
378176 0
378223 8
378293 7
378487 1
378582 0
378640 6
378829 0
378852 0
379160 23
379226 0
379436 0
379454 61
379535 0
379593 0
379616 8
379769 0
379841 0
380197 58
380201 41
380303 0
380310 0
380405 0
380449 13
380532 0
380561 0
380591 0
380594 91
380600 84
380699 0
380717 23
380735 0
380747 0
380834 0
380861 8
380876 21
380912 87
380995 18
381045 59
381102 0
381125 0
381179 0
381343 0
381377 6
381443 0
381568 0
381623 55
381793 24
381814 0
381818 0
381821 0
381845 0
381855 0
381873 0
381876 0
381884 0
381988 19
382022 33
382179 6
382219 0
382245 8
382247 0
382457 0
382543 0
382701 2
382887 0
382945 12
382987 1
383119 0
383268 14
383304 0
383320 0
383371 0
383428 0
383449 8
383458 0
383548 219
383551 125
383557 0
383665 4
383828 0
384040 53
384055 0
384343 0
384553 0
384565 3
384682 0
384688 0
384782 0
384868 1
384905 23
384949 0
384967 0
384982 44
385186 0
385278 77
385439 0
385455 20
385479 0
385582 32
386004 58
386012 0
386040 0
386067 0
386076 0
386088 0
386139 79
386250 0
386306 0
386315 0
386376 0
386445 0
386497 0
386576 0
386583 0
386680 0
386761 0
386809 0
386866 0
387021 0
387050 5
387101 11
387103 0
387105 32
387251 0
387329 0
387335 0
387443 37
387447 0
387613 0
387823 0
388118 0
388367 232
388402 12
388537 28
388660 45
388706 1
389608 0
389697 31
389742 0
389807 0
389880 0
389910 0
389946 0
390016 7
390055 0
390094 0
390115 0
390201 0
390262 57
390433 0
390443 0
390778 16
390822 16
390885 15
390909 0
390982 0
391009 40
391017 0
391056 0
391083 33
391147 0
391297 0
391318 20
391342 32
391516 0
391708 0
391734 0
391823 0
391886 0
391928 3
392016 0
392025 155
392135 76
392183 0
392241 22
392265 0
392279 0
392351 0
392608 16
392634 0
392642 0
392695 0
392725 0
392758 0
392800 90
392863 0
392935 0
393084 31
393252 17
393327 193
393342 0
393429 44
393554 0
393603 0
393681 84
393693 88
393829 0
393837 0
393879 0
393925 0
393955 0
393995 0
394077 145
394680 0
394702 1
394809 0
395085 195
395337 195
395613 0
395820 11488
395931 58
396045 78
396138 0
396177 78
396180 76
396399 0
396447 0
396528 0
396843 7
396847 0
396893 0
396930 0
397046 0
397070 0
397385 0
397419 0
397777 0
398163 0
398279 0
398627 0
398984 0
399050 0
399077 0
399095 0
399155 0
399347 0
399422 0
399586 0
399596 0
400051 0
400187 0
400967 0
400973 0
401172 0
401187 0
401327 0
401355 2
401435 8
401480 20
401702 0
401920 4
402067 31
402079 4
402220 48
402275 14
402322 45
402346 0
402376 21
402418 0
402640 0
402701 54
402793 0
402808 16
402873 17
402931 5
402955 0
403228 50
403289 0
403427 0
403525 22
403683 0
403796 0
403845 0
403859 15
403935 0
403958 15
404018 5
404024 1
404027 8
404165 24
404201 13
404302 3
404501 0
404548 17
404558 0
404816 0
405910 0
405961 0
406023 0
406051 85
406066 0
406165 4
406266 0
406293 0
406396 0
406399 0
406459 0
406471 0
406531 0
406558 35
406672 3
406698 0
406920 16
407169 0
407187 0
407229 0
407274 0
407311 72
407362 2
407374 11
407578 140
407698 19
407800 0
407890 0
408064 0
408080 0
408382 0
408402 63
408411 21
408473 0
408478 8
408628 0
408760 0
408829 0
408838 2
409129 3
409195 0
409228 30
409264 14
409810 38
409979 0
410011 0
410133 8
410181 0
410256 0
410274 0
410294 0
410325 0
410719 0
410764 0
410861 0
410944 18
410998 10
411043 0
411127 0
411130 9
411190 0
411247 0
411262 0
411508 4
411571 0
411808 0
411937 0
412045 0
412102 54
412396 8
412522 1
412594 2
412687 19
412966 0
412985 0
413113 0
413179 5
413199 0
413227 0
413373 0
413503 1
413544 0
413605 9
413650 12
413905 9
414065 59
414098 0
414155 0
414356 0
414614 0
414719 0
414767 0
414912 0
414999 0
415209 0
415396 0
415615 0
415725 0
415803 0
415980 0
416085 0
416178 0
416298 1
416301 459
416312 0
416321 21
416331 0
416344 8
416347 51
416431 0
416602 66
416689 45
416983 0
417031 0
417220 10
417253 25
417292 17
417299 0
417349 109
417415 10
417710 35
417734 19
417742 63
417794 56
417856 0
417867 0
417879 0
417950 50
418035 2
418146 42
418265 39
418283 29
418481 22
418895 0
419093 0
419130 0
419155 0
419246 34
419258 20
419461 43
419558 33
419570 0
419666 0
420108 0
420173 0
420197 62
420221 0
420242 39
420263 0
420275 0
420374 109
420683 0
420790 0
420905 323
420920 56
420956 16
420998 22
421019 0
421023 191
421256 0
421273 0
421332 0
421493 0
421688 0
421832 47
421856 0
421876 0
421952 0
422027 9
422142 0
422191 18
422284 0
422375 0
422445 0
422455 0
422874 0
422888 0
422939 131
423070 0
423091 0
423153 0
423243 0
423258 40
423261 0
423309 40
423328 4
423408 0
423479 0
423522 43
423570 57
423576 51
423621 7
423687 7
423708 182
423752 0
423860 9
423952 57
424109 0
424115 62
424164 0
424459 23
424555 30
424558 119
424670 0
424836 30
424846 0
424910 77
425067 0
425086 20
425168 0
425182 0
425193 0
425215 0
425237 0
425315 19
425329 0
425450 0
425458 0
425504 31
425546 0
425577 7
425620 27
425834 0
425874 19
425921 0
426058 13
426061 0
426178 0
426336 1
426403 10
426517 22
426536 0
426558 7
426565 2
426589 0
426631 40
426634 2
426727 5
426744 6
426762 0
426882 0
426941 0
426956 7
426964 4
426976 1
426991 34
427107 22
427354 1
427486 35
427492 0
427510 7
427533 15
427804 8
427929 3
428159 0
428284 11
428321 0
428630 13
428641 2
428652 34
428840 29
428977 0
428980 0
428993 0
429097 30
429120 0
429208 3
429230 3
429233 0
429255 0
429322 40
429484 43
429508 0
429550 0
429553 84
429562 6
429646 0
429883 59
429895 14
429910 0
430094 0
430103 0
430134 0
430270 1
430331 0
430402 0
430408 0
430426 30
430428 28
430573 25
430618 0
430880 0
430921 1
430972 41
431125 2
431200 0
431210 0
431280 0
431373 0
431515 28
431664 86
431690 59
431706 0
431713 3
431857 41
431869 91
431951 0
432029 33
432169 0
432172 72
432178 31
432202 7
432210 34
432223 0
432232 5
432259 0
432268 0
432431 0
432490 0
432517 0
432574 0
432580 0
432598 0
432636 0
432673 0
432697 0
432705 0
432763 0
432868 0
432991 0
432994 0
433012 0
433064 0
433108 0
433153 0
433183 0
433193 0
433209 100
433362 0
433388 0
433438 0
433447 0
433460 0
433493 0
433536 11
433542 0
433569 0
433589 0
433625 96
433674 0
433760 3
433793 0
433803 449
433822 0
433953 0
433988 100
433991 316
433996 52
434058 66
434067 492
434083 0
434093 112
434170 67
434222 0
434267 0
434386 0
434534 28
434685 14
434722 0
434762 0
434904 12
434912 427
434914 76
434945 0
435055 0
435068 0
435090 0
435144 0
435298 0
435377 0
435397 0
435419 0
435545 0
435638 0
435668 0
435728 0
435742 0
435744 0
435788 0
435834 0
435879 0
436038 8
436067 7
436092 105
436127 0
436160 35
436256 37
436288 0
436294 80
436373 0
436400 0
436410 19
436438 44
436450 30
436531 134
436585 11
436605 0
436735 180
436768 79
436795 85
436807 121
436873 209
436945 0
436956 22
437024 48
437038 5
437044 104
437068 0
437070 4
437121 7
437226 10
437246 0
437272 0
437312 0
437325 5
437342 0
437358 0
437643 0
437715 128
437802 0
437910 0
437943 19
437985 20
438024 0
438071 0
438153 0
438218 0
438288 0
438317 0
438321 0
438486 0
438519 0
438595 0
438750 0
438813 0
438874 0
439062 0
439217 0
439271 0
439290 0
439409 0
439464 53
439488 54
439528 82
439546 0
439659 0
439677 42
439718 61
439773 0
439826 2
439869 74
439881 0
439903 0
439911 117
439914 5
439952 18
439967 2
439997 20
440000 36
440090 7
440094 2
440183 21
440192 0
440244 0
440268 0
440276 9
440357 0
440387 32
440412 0
440415 9
440453 0
440462 67
440464 171
440468 1
440687 0
440850 0
440920 0
440953 8
441022 0
441061 41
441151 0
441173 142
441181 0
441214 108
441250 89
441309 0
441319 0
441484 3
441532 77
441590 466
441649 0
441682 82
441720 0
441795 0
441903 0
441941 0
441970 0
442023 0
442171 0
442319 0
442335 0
442566 0
442604 0
442660 0
442671 0
442679 0
442785 0
442799 0
442871 0
442920 0
442979 0
443007 0
443029 10
443066 239
443113 79
443135 117
443235 10
443241 0
443286 14
443292 0
443317 7
443349 0
443364 0
443407 81
443445 67
443475 204
443477 2
443531 0
443551 25
443628 0
443671 85
443685 0
443694 0
443715 0
443797 0
443804 0
443839 7
443883 0
443904 56
443934 0
443943 41
444065 43
444067 1
444135 0
444208 0
444329 45
444438 0
444478 0
444540 4
444564 0
444868 0
444884 0
444899 0
444920 0
444937 0
444997 0
445014 0
445026 0
445078 0
445184 15
445190 7
445217 32
445246 2
445279 93
445317 0
445484 118
445564 0
445855 175
446179 18
446299 229
446320 5
446461 43
446563 196
446766 14
446799 47
446928 24
446934 206
446953 0
447036 115
447073 166
447100 2
447183 99
447296 60
447430 26
447455 76
447468 0
447478 0
447483 7
447486 2
447494 0
447503 0
447506 34
447546 0
447588 131
447593 211
447604 19
447792 0
447813 0
447877 0
447897 10
447921 0
448133 1
448149 265
448157 279
448289 204
448314 586
448367 536
448369 127
448381 0
448387 0
448406 0
448448 20
448466 0
448484 0
448559 0
448561 461
448633 40
448643 0
449006 45
449173 0
449280 0
449357 143
449452 16
449504 374
449526 0
449631 33
449705 410
449714 77
450107 0
450213 0
450263 251
450293 44
450365 214
450413 0
450452 0
450563 139
450626 165
450716 0
450737 0
450782 265
451668 63
451850 0
451973 8
451988 0
452017 0
452042 0
452238 0
452344 0
452412 0
452510 165
452871 0
452897 76
452930 0
453313 0
453434 0
453443 27
453512 118
453521 0
453727 0
453848 0
453933 0
453995 48
454030 0
454113 0
454196 0
454205 184
454216 0
454255 0
454340 0
454487 0
454514 0
454637 242
454799 129
454829 0
454901 7
454949 54
454988 28
455099 29
455162 218
455252 0
455270 1
455315 97
455567 0
455694 0
455859 0
456043 51
456134 281
456269 0
456383 0
456518 38
456533 0
456587 0
457028 140
457136 11
457196 4
457331 0
457412 16
457440 0
457445 0
457723 0
457862 0
457864 79
457870 0
457944 13
457952 0
457961 0
458030 38
458039 0
458082 0
458093 1
458154 0
458176 0
458267 36
458274 0
458395 0
458542 191
458609 0
458653 0
458743 267
458752 143
459151 0
459175 471
459307 112
459337 0
459409 99
459457 0
459496 0
459607 110
459642 0
459670 63
459702 0
459760 0
459781 0
459826 3
459839 140
460316 0
460569 100
460654 138
460843 0
460903 9
461026 1
461041 12
461095 25
461351 0
461449 0
461523 0
461539 40
461707 0
461829 72
461838 0
461855 0
461926 101
461959 0
462071 0
462087 0
462097 0
462242 0
462463 1
462472 0
462541 0
462550 0
462593 0
462604 61
462877 28
462928 110
463024 0
463046 0
463180 0
463225 245
463234 93
463501 0
463633 0
463657 94
463718 0
463789 115
463819 196
463891 19
463939 0
463978 0
464089 26
464100 0
464152 51
464242 0
464260 0
464675 0
464683 3
464810 0
464971 0
465157 0
465169 0
465277 0
465361 0
465502 0
465547 47
465574 0
465835 225
465868 12
465900 0
465963 18
466065 0
466147 2
466149 12
466317 196
466398 124
466427 99
466431 6
466565 17
466780 126
466816 58
466834 0
466912 3
466999 54
467092 29
467215 0
467447 0
467458 90
467520 45
467570 0
467608 21
467619 40
467730 10
467751 71
467905 11
468006 11
468090 32
468221 0
468237 70
468282 5
468308 0
468445 21
468568 2
468703 0
468739 0
468865 23
468943 14
468973 45
468988 27
469045 0
469168 6
469174 24
469198 0
469315 0
469333 0
469364 17
469864 34
469897 302
469903 86
470063 0
470244 13
470269 0
470316 0
470325 0
470330 24
470340 92
470354 83
470356 0
470366 0
470505 10
470733 33
470826 0
470835 0
471015 0
471024 30
471036 19
471442 0
471537 69
471662 19
471689 0
471886 0
472247 13
472352 0
472520 73
472637 0
472685 0
472796 0
472810 0
472916 0
473123 57
473129 92
473423 0
473519 0
473585 129
474290 0
474441 0
474464 0
474506 0
474899 0
475004 0
475064 0
475094 0
475148 1
475265 0
475337 0
475438 0
475559 0
475655 7
475811 9
475988 0
476249 0
476399 0
476483 0
476921 0
476967 0
476990 1
477200 17
477521 0
477584 0
477728 0
477761 6
477958 0
477974 0
478166 0
478328 0
478577 0
478877 34
478973 0
479021 0
479093 52
479453 140
479484 0
479669 5
479921 0
479993 9
480127 175
480215 0
480276 0
480293 0
480448 0
480467 0
480491 0
480644 9
480746 37
480831 0
480914 0
481148 0
481208 4
481287 0
481378 0
481631 0
481680 0
481841 7
482069 0
482117 79
482135 6
482157 61
482165 1
482296 6
482313 33
482341 65
482446 0
482480 1
482519 13
482589 114
482663 0
482683 112
482715 0
482745 240
482798 3
482951 28
482974 0
483039 0
483086 49
483243 0
483383 69
483451 0
483589 0
483734 0
483737 0
483814 0
483908 0
483911 0
484052 0
484067 0
484073 9
484088 89
484092 0
484100 0
484169 0
484191 0
484216 51
484235 7
484259 0
484276 436
484281 0
484535 0
484889 18
484970 0
485051 3
485075 0
485105 0
485368 0
485456 47
485462 80
485510 0
485558 76
485909 0
486527 73
486557 113
486716 66
486719 19
486812 0
486839 25
486882 98
486953 0
486978 15
487007 0
487026 47
487306 108
487310 288
487320 84
487381 72
487446 0
487564 0
487587 25
487633 0
487815 0
487866 0
487875 43
488019 16
488346 0
488412 0
488487 21
488601 13
488663 0
488724 80
488775 0
488786 0
489063 0
489118 0
489134 0
489322 79
489358 6
489367 234
489424 0
489474 0
489529 0
489655 19
489700 14
489787 27
489817 1
489826 183
489844 11
490060 116
490114 223
490129 0
490186 0
490239 78
490276 94
490317 44
490330 0
490410 44
490455 28
490572 13
491008 0
491022 57
491182 44
491311 0
491413 11
491611 0
491678 28
491806 0
491866 94
491897 6
491974 127
491983 66
492046 0
492067 4
492468 25
492626 0
492753 19
492759 107
492801 0
492880 6
492982 0
493201 0
493261 4
493519 20
493576 34
493580 0
493631 0
493634 0
493790 0
493940 0
494051 66
494159 45
494316 0
494330 9
494402 86
494462 23
494609 0
494636 84
494822 3
494924 69
494927 10
495011 5
495119 3
495185 28
495357 0
495470 0
495497 6
495630 0
495720 0
495795 61
495888 0
495921 0
495930 0
495978 0
496035 32
496038 48
496050 80
496053 0
496056 12
496188 0
496203 33
496209 43
496224 0
496257 126
496322 0
496459 0
496507 0
496550 0
496666 96
496786 0
496801 0
496924 0
496963 59
497295 0
497480 0
498086 0
498102 89
498130 4
498334 189
498442 0
498484 2
498501 48
498510 0
498523 19
498589 0
498604 87
498937 0
499001 0
499161 0
499203 21
499359 0
499599 0
499847 0
499870 0
499876 0
499901 0
499981 0
499995 0
500038 0
500078 0
500118 0
500187 0
500206 0
500223 0
500368 0
500496 65
500622 0
500666 0
500702 0
500750 0
500805 301
500916 40
501100 72
501210 8
501420 0
501431 20
501442 0
501523 0
501575 0
501599 34
501633 0
501647 0
501749 30
501779 40
501830 18
501951 8
502063 0
502158 0
502316 0
502355 0
502376 0
502553 0
502625 0
502846 0
503159 7
503246 10
503357 0
503411 0
503459 0
503579 0
503660 0
503684 25
503834 142
503976 0
504006 0
504039 0
504088 0
504101 0
504343 44
504465 40
504502 0
504543 52
504584 24
504615 0
504711 12
504746 0
504814 0
504826 0
504830 0
504859 0
504919 0
504923 0
504946 0
504966 7
505011 0
505084 64
505236 0
505281 19
505294 0
505327 0
505380 0
505457 35
505570 5
505596 0
505611 6
505755 21
505778 66
506105 5
506135 22
506258 52
506331 4
506393 15
506412 0
506428 21
506597 0
506675 4
506903 0
506961 19
506975 28
507045 34
507056 15
507070 0
507117 9
507297 0
507383 100
507505 0
507551 0
507726 0
507813 28
508124 0
508259 10
508670 33
508695 0
508761 183
508794 59
508845 42
509010 10
509029 0
509067 152
509217 1
509376 0
509398 9
509466 94
509508 0
509526 0
509646 30
509721 0
509844 34
509919 98
510024 136
510114 15
510125 12
510205 0
510396 87
510441 62
510534 29
510559 104
510576 360
510855 0
510901 0
510918 10
510988 0
511102 16
511115 14
511173 0
511360 0
511414 0
511586 23
511777 0
511903 6
511977 1
512008 0
512131 0
512236 0
512383 43
512449 0
512459 4
512463 16
512472 0
512503 0
512529 251
512568 0
512594 132
512607 45
512628 58
512844 32
512883 196
512904 95
512988 100
513018 220
513138 25
513141 110
513200 0
513270 12
513552 2
513771 60
513911 16
514182 0
514413 0
514536 25
514776 19
515118 93
515247 0
515430 44
515574 25
515710 0
515736 0
515834 0
515943 11
516041 1
516107 0
516144 31
516173 62
516213 4
516387 134
516468 32
516531 0
516552 0
516681 11
516840 43
516848 5
516874 0
516894 0
516948 0
517105 0
517231 0
517264 0
517345 0
517348 12
517360 55
517402 0
517411 0
517489 92
517519 0
517608 0
517666 75
517819 20
517858 0
517894 36
517913 29
517976 93
518108 0
518455 0
518521 0
518717 14
518723 8
518816 0
518934 77
519145 23
519223 0
519268 0
519326 0
519361 101
519405 0
519571 0
519574 43
519637 111
519691 0
519730 0
519847 38
519997 0
520192 0
520375 7
520393 0
520511 59
520522 37
520580 0
520653 113
520683 35
520728 8
520770 0
520791 0
520812 19
520818 141
520881 23
520905 71
520923 4
520948 0
521080 0
521106 0
521322 0
521436 5
521496 17
521571 69
521700 72
521851 0
521913 17
521988 0
522039 37
522381 128
522426 0
522428 0
522444 0
522452 0
522464 0
522524 0
522584 50
522614 2
522647 47
522656 48
522677 3760
522776 0
522939 18
523108 22
523451 0
523577 11
523649 28
524000 0
524075 243
524092 0
524249 0
524737 0
524744 34
524797 22
524806 0
524813 0
524921 0
524963 0
524991 0
525059 27
525117 0
525327 80
525518 20
525585 0
525594 0
525619 10
526108 0
526172 0
526371 0
526466 9
526564 0
526610 9
526905 1
526939 0
527036 56
527138 40
527354 2
527415 1
527438 0
527601 0
527607 25
527643 0
527662 80
527673 0
527684 227
527691 0
527811 0
528046 0
528174 0
528497 7
528548 25
528560 151
528767 0
528917 8
529124 176
529136 0
529155 48
529341 0
529411 0
529610 44
529613 8
529703 0
529748 8
529763 0
529871 0
529922 1
529949 26
529964 0
529973 6
529999 61
530092 0
530401 18
530683 0
530866 6
531031 0
531427 20
531693 0
531757 21
531862 0
531970 140
532006 13
532039 1
532060 14
532072 3
532151 56
532273 0
532360 3
532433 0
532484 154
532514 67
532598 0
532703 29
532872 10
533363 0
533744 0
534176 125
534228 0
534290 0
534294 0
534330 8
534342 10
534351 13
534391 60
534458 34
534601 0
534656 0
535305 0
535421 43
535570 0
535609 0
535686 0
535688 2
535952 84
535967 11
536009 0
536166 93
536330 8
536334 35
536509 0
536534 0
536665 0
536762 0
536864 56
536987 8
537271 0
537342 37
537360 219
537387 0
537519 46
537657 23
537699 0
537849 0
537865 0
537966 0
538042 114
538047 48
538111 0
538120 26
538154 133
538183 0
538282 19
538321 12
538525 48
538544 0
538696 0
538725 0
538764 9
538833 0
538836 5
538953 88
538998 0
539038 0
539178 25
539188 0
539292 0
539340 29
539364 0
539406 86
539409 76
539418 0
539502 2
539739 15
539751 0
539919 0
539939 0
540126 3
540254 10
540258 259
540264 0
540282 27
540377 0
540543 19
540576 13
540701 6
540788 0
540801 4
541056 1
541484 46
541595 0
541655 33
541703 0
541814 3
542042 22
542096 38
542163 0
542215 185
542687 122
542740 0
542807 0
542833 95
542885 70
542905 0
542913 22
542954 0
542983 1
543003 0
543192 0
543288 101
543300 0
543381 41
543507 6
543606 87
543639 0
543648 37
543717 17
543738 0
543853 95
543873 65
544111 50
544237 0
544278 0
544496 53
544517 0
544523 0
544532 0
544536 0
544543 0
544553 0
544557 0
544575 0
544585 0
544597 0
544637 98
544659 15
544670 104
544781 15
544824 0
545078 107
545081 117
545156 4
545390 20
545405 0
545423 0
545438 26
545468 49
545669 0
545852 0
546063 0
546065 103
546368 10
546372 0
546391 0
546414 0
546425 0
546473 0
546708 0
547167 9
547272 0
547347 0
547363 0
547484 3
547492 0
547539 105
547554 0
547587 0
547644 0
547679 0
547773 8
547799 0
547806 0
547817 68
547830 55
547851 0
547923 0
547971 0
547993 15
548388 54
548514 7
548616 13
548655 0
548700 0
548710 0
548784 2
548791 0
548827 54
548916 11
548931 71
548971 220
549054 0
549072 0
549149 0
549236 145
549380 94
549425 107
549467 21
549587 33
549833 0
549869 0
549899 0
549919 13
549958 0
550018 0
550020 0
550033 0
550037 13
550041 0
550050 0
550068 0
550079 0
550107 0
550109 0
550111 27
550126 0
550158 0
550175 0
550214 0
550243 0
550374 64
550425 20
550554 0
550563 2
550780 2
550812 0
550864 232
551145 0
551169 0
551181 1
551256 0
551279 8
551382 0
551412 0
551421 21
551443 19
551489 0
551558 0
552087 27
552391 9
552691 0
552739 0
552762 6
552801 1
552819 0
552928 41
553229 0
553514 0
553556 32
553624 0
553723 0
553925 0
553943 0
553974 41
553991 20
554047 141
554056 28
554159 0
554435 46
554531 0
554539 11
554590 0
554644 0
554674 40
554707 0
554758 0
554864 75
554910 0
554981 0
554998 1
555036 0
555091 87
555094 93
555112 19
555172 0
555188 0
555271 21
555298 0
555319 0
555321 1
555544 0
555572 0
555577 0
555589 0
555619 0
555646 0
555676 41
555737 0
555744 11
555789 0
555807 0
555954 19
555969 0
555984 54
556093 0
556149 0
556230 12
556233 0
556285 151
556407 7
556482 38
556491 0
556560 41
556640 7
556793 0
556839 0
556872 0
557196 0
557250 0
557591 0
557618 6
557639 59
557720 0
557723 1
557751 103
557960 0
557993 0
557999 24
558032 2
558050 44
558227 0
558267 210
558397 0
558677 41
558684 0
558701 0
558712 0
558721 0
558723 0
558732 0
558878 0
558910 22
558935 65
559043 0
559133 16
559175 0
559218 0
559283 0
559339 0
559426 0
559601 22
559829 7
559832 128
559844 0
559955 302
560009 0
560032 0
560067 0
560139 0
560174 6
560315 0
560349 0
560398 0
560409 32
560563 0
560614 12
560783 0
560943 23
561111 38
561309 0
561497 0
561730 7
561767 0
561893 0
561909 10
561924 0
562011 0
562152 2
562189 37
562230 0
562246 0
562437 1
562454 9
562473 0
562531 0
562608 15
562657 57
562708 0
562717 0
562764 3
562878 0
562908 5
562911 32
562928 0
563055 0
563097 0
563294 25
563533 66
563536 0
563629 0
563878 0
564070 0
564093 0
564155 0
564183 0
564205 0
564349 0
564465 0
564514 57
564610 0
564652 19
564699 0
564778 82
564802 0
564963 0
565042 0
565133 111
565189 0
565251 0
565290 4
565467 10
565527 0
565601 0
565615 15
565655 57
565687 8
565777 0
565886 0
565927 41
565948 2
566010 0
566029 0
566095 0
566134 0
566203 0
566269 0
566332 0
566425 14
566719 0
566740 0
566748 7
566752 83
566904 26
567076 0
567247 1
567351 0
567412 0
567468 0
567486 75
567529 1
567543 0
567557 0
567621 0
567732 15
567771 15
567833 0
567940 37
567944 25
568011 0
568027 0
568048 0
568061 0
568076 20
568169 0
568181 22
568196 6
568322 10
568526 52
568537 0
568603 0
568611 0
568620 0
568622 0
568728 0
568747 0
568779 0
569021 0
569228 15
569246 0
569264 145
569507 24
569548 0
569561 0
569564 59
569576 0
569603 0
569690 0
569721 0
569807 13
569895 29
569912 107
569976 0
569993 0
570251 39
570259 23
570408 0
570432 0
570510 0
570551 0
570715 0
570767 0
570776 0
570843 0
570985 0
571016 0
571023 0
571047 0
571181 0
571283 1
571293 0
571330 0
571380 0
571516 2
571563 0
571594 8
571678 0
571711 0
571731 0
571735 23
571739 43
571765 0
571828 0
571889 32
571922 0
571958 38
572012 73
572252 0
572279 132
572315 0
572395 0
572456 0
572836 0
572873 0
573088 0
573201 0
573310 0
573470 0
573700 14
574156 0
574447 0
574518 0
574875 4
574992 0
575297 43
575324 0
575379 0
575393 0
575633 0
575849 0
575870 32
575920 0
575939 9
576167 0
576281 0
576332 0
576514 0
576608 0
576695 1
576764 0
576785 0
576950 23
577235 43
577482 13
577774 0
577801 0
577876 0
577973 33
577997 187
578003 178
578066 128
578096 88
578201 0
578359 0
578372 2
578462 0
578492 78
578597 44
578690 0
579043 0
579100 16
579152 0
579195 0
579377 0
579501 14
579588 0
580098 0
580188 48
580212 0
580297 17
580358 0
580762 0
580870 0
580903 0
580957 0
580975 0
581081 0
581166 34
581499 0
581580 0
581711 0
581739 1
581742 12
581745 0
581748 0
581754 0
581916 21
581943 0
582072 0
582141 0
582291 0
582381 27
582441 0
582490 0
582999 0
583034 84
583103 0
583228 0
583269 50
583329 29
583357 0
583370 109
583393 0
583403 0
583473 6
583527 0
583636 6
583689 0
583710 0
583767 39
583813 0
583998 60
584119 0
584614 0
584660 0
584737 12
584774 0
584828 0
584840 17
584855 0
584858 0
584927 1
584966 0
585110 0
585242 0
585482 2
585563 0
585608 0
585644 0
585653 0
585671 0
585755 0
585898 4
585904 17
585970 0
585979 93
586027 0
586055 0
586096 0
586246 0
586496 0
586621 23
586719 0
586902 9
586938 0
587010 0
587055 161
587109 0
587145 0
587451 24
587627 0
587667 4
587777 34
587846 0
587855 0
587972 0
588161 0
588260 18
588486 0
588503 0
588509 3
588574 0
588659 0
588683 0
588725 0
589447 22
589582 0
589604 0
589636 6
589733 25
589850 0
589852 0
589858 0
589990 97
590021 7
590036 0
590180 60
590199 0
590315 0
590387 0
590468 0
590660 0
590672 28
590675 62
590714 0
590720 27
590738 0
590741 0
590846 32
590907 0
590927 0
591297 0
591435 0
591664 0
591710 0
591748 46
591820 171
591838 36
591850 0
592000 2
592018 7
592045 0
592146 0
592239 0
592242 0
592354 0
592362 0
592431 0
592524 0
592555 0
592596 0
592903 1
592914 1
592989 27
593037 0
593193 0
593259 0
593265 0
593283 10
593370 35
593445 0
593664 43
593949 0
593970 0
594021 129
594124 0
594326 0
594352 0
594395 0
594523 0
594527 1
594557 0
594611 9
594653 0
594668 0
594734 0
594754 0
594786 0
594800 95
594815 0
594818 0
594851 15
594863 49
594867 76
594914 24
594947 0
595013 0
595048 0
595396 0
595444 0
595452 0
595562 0
595607 0
595646 0
595654 0
595718 140
595817 0
595898 0
595927 0
596009 0
596035 0
596057 114
596189 9
596294 0
596603 0
596723 0
596757 0
596941 0
596998 125
597085 0
597100 0
597166 44
597203 0
597244 3
597298 0
597469 18
597517 145
597520 10
597559 0
597577 0
597637 19
597731 0
597897 0
598005 0
598434 0
598533 14
598626 0
598652 2
598868 0
598877 1
598895 0
598910 0
599043 172
599183 62
599282 158
599560 0
599601 0
599648 12
599692 22
599709 411
599782 0
599794 47
599834 6
599858 64
599897 0
599912 0
599922 0
599924 23
599965 0
599969 0
599980 0
599991 0
600324 23
600378 0
600426 55
600711 16
600728 9
600735 82
600798 6
600819 0
600894 2
600936 0
600993 25
601041 0
601098 80
601189 6
601197 36
601621 0
601689 130
601751 66
601815 6
601830 0
601892 0
601929 197
601981 0
602119 5
602233 0
602281 60
602317 9
602434 0
602497 0
602631 0
602747 0
602781 0
602828 0
602851 7
602854 0
603086 0
603186 226
603279 0
603407 0
603438 10
603958 0
604028 0
604036 0
604090 54
604096 1
604267 55
604360 14
604371 0
604384 0
604586 88
604624 0
604782 0
604794 0
604802 37
604913 0
604970 0
604999 0
605050 0
605161 0
605163 0
605176 86
605314 0
605479 0
605488 0
605720 0
605730 0
605772 0
606077 0
606212 8
606266 0
606458 0
606622 25
606699 0
606718 0
606847 22
606877 0
607023 0
607222 12
607240 3
607419 0
607503 0
607601 0
607647 0
607938 20
608124 24
608172 3
608220 0
608262 0
608356 0
608409 347
608412 0
608457 0
608463 7
608600 4
608829 68
608855 21
608925 7
609009 0
609525 13
609636 40
609990 0
610006 0
610073 53
610291 0
610323 33
610377 2
610467 0
610632 18
610647 0
610824 0
611003 553
611039 0
611076 0
611265 0
611310 0
611649 10
611668 0
611677 0
611693 22
611726 0
611761 0
611824 28
611832 8
611835 0
611844 0
611850 0
611855 0
611866 0
611916 0
611947 0
611985 0
612096 0
612108 0
612150 39
612348 57
612360 0
612366 0
612663 0
613038 31
613198 0
613360 26
613462 14
613630 54
613714 12
613780 24
613852 0
613876 0
614081 16
614090 24
614105 96
614183 0
614245 6
614532 8
614540 0
614665 0
614719 4
614731 53
614734 790
614815 0
614852 74
615019 10
615073 45
615262 0
615289 0
615496 0
615571 0
615625 0
615661 0
615679 1
615817 0
615825 0
615993 0
616172 9
616238 0
616413 0
616456 17
616497 0
616504 0
616672 100
616891 158
617097 1
617114 64
617134 0
617205 157
617235 121
617337 522
617367 107
617402 0
617511 17
617517 6
617526 204
617775 13
617936 78
617978 37
618079 0
618086 0
618091 0
618094 0
618098 0
618106 0
618114 0
618527 14
618681 97
618823 69
618835 205
618837 2
618857 0
618871 0
618891 44
618944 61
618962 40
618996 81
619000 16
619119 36
619224 90
619242 2
619287 91
619305 142
619425 13
619679 0
619684 0
619691 0
619752 50
620022 1733
620079 0
620129 0
620183 0
620332 134
620408 65
620528 72
620741 0
620755 0
620802 83
620939 36
620968 93
621116 0
621317 0
621346 0
621355 0
621670 0
621680 0
621740 0
621765 0
621978 0
622028 0
622043 0
622149 0
622167 0
622199 34
622322 0
622337 1
622454 0
622975 0
623010 10
623067 105
623185 0
623573 0
623581 14
623622 0
623672 0
623721 1
623745 0
623776 8
623814 62
623816 122
623855 0
624035 28
624077 4
624083 104
624245 25
624267 0
624290 27
624432 0
624484 41
624491 0
624496 50
624542 0
624684 0
624714 5
624724 2
625207 19
625211 4
625231 24
625243 141
625316 0
625432 46
625603 69
625628 2
625733 3
625894 78
625930 0
625987 45
626059 30
626185 17
626272 3
626663 82
626683 0
626688 0
626692 0
626708 135
626990 0
627053 23
627254 0
627436 0
627551 57
627745 2
627817 5
627841 0
628018 0
628126 0
628270 16
628324 83
628327 0
628333 0
628449 0
628806 68
628955 5
628972 0
629094 20
629287 13
629321 0
629352 0
629398 12
629449 0
629608 0
629650 0
629884 41
629913 0
630063 0
630194 0
630263 0
630269 0
630362 0
630377 0
630386 0
630410 0
630422 0
630449 0
630473 28
630506 0
630554 0
630605 144
630626 0
630882 44
631079 0
631307 0
631342 0
631354 0
631481 0
631775 0
631933 7
632002 66
632011 0
632164 0
632199 0
632388 0
632445 31
632701 0
632724 11
632748 0
632868 90
632872 15
632966 51
633179 48
633188 80
633494 30
633593 0
633824 48
634020 58
634032 0
634052 82
634131 0
634169 27
634175 53
634378 0
634712 3
634837 0
634860 0
634874 0
634888 52
634915 0
635016 49
635107 88
635113 85
635163 15
635192 0
635214 0
635226 5
635274 21
635354 89
635527 0
635559 12
635628 0
635645 0
635793 31
635880 0
636057 4
636180 0
636270 0
636356 0
636413 23
636591 9
636594 171
636708 84
636741 8
637061 0
637104 13
637137 75
637164 73
637295 12
637497 0
637562 0
637707 27
637766 85
637805 3
637817 0
637899 0
638109 48
638322 0
638565 0
638574 140
638733 67
638910 0
638959 57
639079 0
639723 0
640234 99
640331 25
640344 19
640380 22
640743 0
640752 0
640781 0
640821 0
640881 0
641040 27
641172 5
641236 0
641376 0
641415 55
641458 36
641465 0
641699 0
641843 0
641909 10
641948 2
641980 0
641993 44
642023 0
642140 27
642361 0
642701 0
642775 0
642811 0
643289 0
643340 29
643459 34
643595 0
643647 3
643921 0
643996 18
644053 43
644078 0
644328 0
644440 0
644447 0
644475 0
644509 13
644539 63
644636 0
644776 0
644780 0
644816 9
644986 0
644996 1
645008 0
645085 0
645095 0
645167 2
645251 97
645320 21
645359 0
645380 0
645425 0
645569 0
645617 32
645641 0
645854 0
645860 0
645873 45
645986 0
646168 44
646179 0
646240 0
646288 0
646400 0
646488 0
646556 0
646649 26
646778 44
646826 0
646844 13
646883 0
646892 0
646928 116
647096 7
647122 17
647258 114
647291 17
647294 16
647522 0
647528 0
647630 0
647654 0
647673 0
647681 20
647683 21
647842 25
647869 0
647880 37
647921 12
647924 6
648010 2
648032 0
648064 0
648217 0
648235 0
648292 0
648310 0
648376 8
648565 58
648568 0
648592 0
648694 0
648706 0
648750 0
648835 0
648841 0
648859 0
648862 0
649059 0
649070 0
649135 7
649177 0
649318 0
649320 0
649329 0
649333 0
649335 0
649343 0
649396 34
649409 4
649431 0
649464 0
649482 0
649486 0
649490 0
649499 0
649726 0
649735 7
649768 0
649960 32
650174 0
650274 100
650277 0
650394 70
650505 52
650596 0
650619 0
650781 0
650805 0
650847 63
650850 28
650916 2
650943 0
651051 1
651180 0
651192 0
651207 0
651567 0
651699 0
651705 0
651915 0
652017 0
652229 0
652242 0
652269 0
652408 0
652497 0
652779 8
652925 0
653006 64
653117 0
653198 0
653228 2
653285 30
653528 0
653594 0
653882 64
653915 0
654108 0
654134 0
654302 0
654317 0
654518 0
654638 0
654745 0
654776 52
654779 40
654806 0
655036 0
655049 74
655145 4
655178 0
655247 3
655286 0
655482 15
655719 2
655731 0
655923 0
655926 0
656010 0
656073 79
656079 16
656227 0
656444 0
656570 1
656879 0
656899 0
657377 3
657611 0
657639 0
657643 6
657659 84
657667 0
657822 30
657993 0
658002 42
658119 17
658158 17
658209 28
658245 0
658263 0
658644 87
658926 1
659036 14
659270 36
659363 11
659490 0
659634 10
659921 6
660266 0
660281 0
660366 0
660461 0
660501 0
660518 5
660548 13
660623 0
660817 0
660828 0
660855 29
660879 118
660981 0
660987 0
660992 0
661005 0
661038 0
661277 73
661316 178
661388 3
661406 0
661757 147
661811 9
661952 0
662345 0
662591 0
662706 57
662796 25
662916 0
662956 2
663029 0
663042 16
663075 10
663092 0
663102 0
663163 0
663198 0
663285 66
663354 45
663396 0
663537 0
663658 3
663838 253
663844 92
663859 123
663898 37
663970 77
664312 76
664366 0
664447 64
664465 0
664495 74
664608 0
664627 41
664663 0
664726 24
664873 0
665139 0
665157 98
665220 58
665355 0
665418 0
665457 4
665481 33
665507 0
665514 0
665658 18
665940 13
666012 0
666027 0
666164 19
666291 0
666329 8
666374 0
666475 0
666604 0
666716 0
666767 0
667049 0
667061 8
667070 0
667073 4
667160 53
667202 4
667250 34
667289 0
667483 0
667536 0
667560 0
667745 75
667793 0
667896 0
667909 0
667949 0
667979 0
667982 0
668199 5
668363 7
668450 0
668495 0
668561 0
668603 0
668681 1
668966 54
668970 0
669134 0
669275 52
669519 42
669608 0
669628 0
669649 200
669673 0
669972 0
670002 0
670430 0
670473 0
670743 0
671199 0
671262 0
671294 0
671655 0
671702 0
671783 0
671795 0
671819 0
671956 18
671978 0
672144 0
672684 0
673056 57
673144 24
673162 0
673165 0
673219 58
673248 0
673302 0
673405 3
673556 0
673565 0
673586 0
673633 112
673773 0
673968 0
674165 76
674309 10
674313 11
674342 0
674594 1
674663 0
674666 10
674746 25
674786 118
674810 21
674828 0
674900 0
674925 0
674975 0
675299 0
675452 0
675479 78
675738 7
675749 14
675808 0
675899 34
675902 71
675944 0
676034 17
676067 6
676130 0
676160 3
676451 19
676556 28
676568 8
677156 37
677165 0
677348 0
677408 0
677432 99
677636 11
677640 57
677660 5
677704 0
677716 0
677763 0
677794 86
677814 57
677817 151
677846 0
677942 0
678138 0
678183 0
678273 0
678402 0
678525 1
678585 258
678737 30
678821 152
678866 0
678993 0
679101 99
679108 0
679240 27
679243 78
679253 14
679261 2
679285 0
679305 0
679384 13
679453 0
679483 0
679564 1622
679787 0
679975 18
680501 0
680581 0
680584 43
680618 0
680720 0
680869 1
681120 128
681220 0
681337 0
681448 3
681592 37
681621 0
681644 0
681668 0
681699 0
681777 0
681801 282
682191 0
682328 0
682533 0
682730 3
682808 42
682985 0
683162 0
683321 0
683411 0
683597 219
683609 0
683633 0
683681 1
683684 2
683808 0
683821 1
683833 0
683908 0
684008 0
684018 0
684046 0
684115 0
684145 97
684256 55
684259 0
684265 28
684324 33
684480 0
684636 0
684689 0
684879 10
684964 44
684978 38
684993 70
685137 0
685194 0
685365 11
685440 7
685620 26
686147 0
686273 0
686304 0
686321 63
686457 0
686681 16
686684 0
686724 0
686835 3
686843 0
686886 0
686922 0
686987 1
686990 33
687227 1
687275 52
687323 15
687368 41
687741 10
687881 0
687921 20
687933 0
687981 2
688110 38
688221 0
688272 0
688509 0
688788 9
688887 0
688995 0
689001 0
689098 3
689176 0
689255 0
689307 34
689471 0
689712 158
689754 19
689760 16
689898 0
689954 0
689984 0
690020 56
690170 0
690248 46
690329 30
690356 21
690404 203
690473 46
690554 101
690605 71
690611 0
690913 0
690931 8
690952 0
691043 17
691172 0
691184 0
691256 5
691289 60
691475 0
691728 93
691789 90
691861 0
691866 17
691870 51
691876 35
691891 0
691896 0
691902 1
691906 0
691945 41
692264 33
692279 0
692324 0
692339 0
692588 70
692791 21
693089 0
693236 67
693347 0
693428 0
693595 0
693647 0
693850 0
694102 52
694663 7
694687 0
694690 5
694721 0
694809 0
694843 0
695053 0
695121 9
695134 0
695307 20
695507 4
695574 2
695631 0
695640 0
696121 0
696162 0
696375 0
696537 0
696693 23
696725 0
696752 59
696840 0
697044 0
697143 1
697161 0
697232 0
697260 0
697326 0
697372 0
697413 0
697428 38
697605 0
697761 24
697887 9
697899 0
697976 0
698055 0
698067 0
698100 50
698190 0
698442 0
698514 0
698754 0
698779 6
698865 0
698883 0
699291 0
699309 0
699551 0
699584 0
699620 0
699729 0
699810 38
699831 0
699906 0
700035 0
700077 19
700269 20
700413 0
700737 0
700911 0
700923 0
700932 13
701191 7
701476 0
701509 1
701517 14
701573 78
701579 11
701618 0
701701 0
701708 0
701762 0
701866 0
701930 0
701960 0
702437 0
702528 0
702633 0
702737 27
703461 0
703688 0
703822 8
703912 0
703960 0
704056 106
704220 0
704513 0
704557 5
704823 0
704843 0
705014 11695
705200 4
705212 0
705484 0
705521 0
705530 1
705566 0
705722 0
705838 20
705850 0
706141 0
706480 0
706484 0
706643 5
706661 0
706951 0
706967 0
706973 23
707027 82
707042 0
707054 0
707093 18
707375 0
707584 83
707648 0
707668 0
707800 33
707894 0
708327 0
708379 7
708382 0
708406 8
708634 3
708811 0
709067 0
709096 0
709249 43
709297 0
709312 0
709339 1
709409 0
709447 19
709555 0
709561 0
709583 0
709612 0
709732 0
709816 64
709918 12
709981 69
710005 0
710081 0
710098 93
710170 0
710218 5
710303 48
710306 27
710319 0
710349 0
710396 0
710879 0
710933 0
710937 0
710983 0
711035 0
711071 0
711192 0
711228 0
711357 16
711363 0
711468 0
711721 0
711741 42
711876 0
711972 0
712006 0
712030 0
712074 0
712152 84
712164 0
712344 0
712449 0
712461 0
712467 0
712512 9
712527 0
712671 0
712740 0
712878 82
712923 0
712962 0
712977 13
713067 0
713076 0
713155 0
713208 0
713256 0
713374 0
713382 0
713394 0
713538 0
713547 32
713574 45
713636 0
713649 114
713682 0
713865 10
713934 16
714042 110
714086 105
714153 88
714174 0
714300 131
714346 140
714462 34
714675 0
714714 0
714742 66
714758 0
714785 25
714872 0
715019 10
715070 34
715109 97
715118 11
715184 0
715247 123
715539 0
715607 2
715692 0
715721 0
715990 0
716198 0
716231 46
716240 5
716242 38
716258 0
716277 28
716283 0
716429 0
716466 0
716600 2
716654 171
716741 0
716868 0
716918 0
716931 0
716993 7
717005 0
717047 0
717059 305
717119 69
717215 205
717272 0
717344 36
717350 9
717373 306
717418 0
717682 0
717689 0
717930 0
717954 0
717972 0
718113 0
718149 185
718194 0
718247 0
718262 0
718542 34
718584 83
718590 11
718632 0
718674 17
718785 11
718810 0
718902 11
718971 0
719156 0
719162 0
719177 0
719391 22
719555 0
719572 0
719819 0
719925 0
720266 0
720393 0
720420 0
720435 0
720447 3
720483 2
720562 0
720597 52
720644 0
720839 0
720963 39
721035 0
721047 1
721059 0
721077 0
721101 0
721299 0
721369 0
721390 0
721432 91
721464 0
721495 27
721666 0
721675 64
721793 0
721813 0
722355 0
722373 0
722418 80
722629 0
722652 0
722784 32
723103 56
723143 13
723149 30
723197 24
723254 0
723363 0
723428 282
723476 0
723517 0
723527 0
723559 0
723563 17
723605 0
723645 130
723710 0
723821 0
723866 120
724067 0
724193 233
724205 16
724249 82
724429 16
724457 195
724466 131
724557 0
724643 129
724712 3
724733 172
724784 166
724835 6
725009 108
725065 21
725122 127
725179 0
725206 115
725227 0
725452 27
725515 93
725518 109
725528 0
725632 0
725650 13
725660 0
725737 0
725800 77
725803 92
726204 7
726265 7
726340 23
726379 0
726409 215
726496 23
726514 323
726523 45
726550 0
726571 17
726641 84
726765 0
726773 8
726853 0
726870 23
726873 96
726877 10
726917 0
727021 0
727094 0
727104 24
727363 6
727453 12
727507 15
727574 0
727581 33
727599 0
727715 0
727818 47
727872 28
727887 95
727961 0
727980 53
728139 0
728271 26
728286 0
728297 0
728361 0
728430 98
728478 0
728624 118
728702 0
728768 62
728946 0
729047 0
729271 0
729327 0
729449 0
729548 0
729614 0
730033 4
730176 0
730216 0
730528 0
730588 19
730603 10
730788 10
730878 5
731030 0
731444 12
731546 0
731555 0
731633 0
731699 0
731768 0
731993 0
732030 8
732032 0
732076 0
732088 0
732090 0
732126 25
732129 42
732215 30
732393 89
732395 9
732588 0
732630 10
732768 138
732810 0
732851 32
732885 33
732918 0
732932 0
732986 6
733015 0
733175 0
733273 0
733475 0
733503 0
733560 51
733563 68
733583 0
733593 19
733602 41
733638 0
733659 22
733703 0
733849 43
734013 0
734116 0
734149 0
734526 0
734628 0
734682 4
735235 0
735295 0
735586 0
735635 0
735644 0
735661 14
735676 0
735807 0
735839 0
735920 52
736011 0
736028 5
736085 0
736295 9
736322 0
736357 0
736375 0
736391 0
736564 0
736567 0
736589 0
736592 0
736597 0
737003 36
737095 0
737120 29
737183 0
737294 0
737405 0
737556 0
737880 356
737947 7
738041 0
738084 6
738114 48
738237 0
738304 0
738345 12
738378 0
738390 26
738585 4
738597 8
738636 0
738675 0
738776 0
738861 0
738876 0
739122 0
739190 0
739219 0
739230 0
739305 0
739346 0
739387 0
739445 0
739490 0
739631 1
739679 0
739804 0
739985 0
740084 2
740212 0
740215 0
740362 0
740518 0
740536 5
740545 66
740551 0
740658 0
740692 26
740764 1
740767 0
740818 9
740848 0
740881 0
740905 4
740980 68
741197 0
741212 0
741305 0
741452 0
741488 0
741560 0
741663 0
741679 0
741731 0
741755 0
741821 0
741830 0
741842 0
741860 0
741908 0
741965 0
741977 0
741986 0
742064 70
742103 0
742112 0
742118 25
742332 0
742392 0
742439 0
742461 0
742505 13
742519 21
742730 0
742745 4
742766 2
742787 0
743033 0
743131 0
743285 3
743336 104
743440 0
743501 0
743588 0
743726 0
743999 0
744030 0
744186 25
744240 0
744488 0
744501 62
744600 0
744621 28
744695 0
744867 0
745231 0
745585 0
745645 0
745648 10
745838 0
745853 0
745864 0
745932 42
745983 72
746103 0
746163 0
746187 0
746190 118
746226 0
746250 12
746568 0
746586 10
746660 18
746720 18
746852 0
747216 0
747240 0
747300 0
747318 113
747396 0
747405 0
747416 0
747429 0
747545 0
747755 0
747763 0
747810 0
748031 0
748181 0
748190 0
748264 0
748423 0
748510 0
748690 0
748781 0
748799 0
749063 0
749138 0
749234 82
749635 0
749670 0
749843 0
749905 6
749992 0
749995 0
750085 0
750367 0
750397 0
750415 15
750571 0
750625 0
750845 0
750863 0
750913 49
750924 20
750959 0
750993 0
751080 23
751121 0
751284 0
751359 16
751410 0
751518 4
751815 19
751890 53
751953 31
752133 9
752386 15
752463 0
752466 0
752579 0
752609 0
752731 0
752738 0
752907 0
753320 0
753338 21
753635 19
753644 2
753858 6
753908 15
753991 40
754051 0
754174 0
754191 0
754284 28
754438 2
754443 38
754576 9
754696 0
754717 0
754723 184
754774 0
754795 0
754942 1
755047 1
755059 17
755075 28
755086 166
755125 0
755409 66
755736 111
755871 43
755874 0
755927 28
755990 48
756401 0
756499 5
756616 0
756629 0
756840 78
756853 18
756898 0
756952 0
757014 58
757039 0
757110 1
757117 42
757138 0
757247 0
757570 0
757768 14
757854 50
757888 0
757893 0
757907 0
757916 32
758039 0
758063 97
758393 0
758417 0
758449 0
758678 112
758762 23
758886 0
759071 147
759155 2
759209 11
759218 0
759384 69
759449 14
759521 0
759617 0
759623 0
759780 0
760037 3
760073 171
760099 53
760112 76
760123 279
760133 0
760187 1
760340 0
760682 0
760709 0
760821 0
760861 77
760863 0
760871 23
760884 0
760896 17
760941 20
760956 0
760989 71
761071 0
761314 0
761415 0
761763 0
761802 0
761974 0
762225 14
762336 9
762351 76
762747 0
762794 0
762801 18
762819 10
762821 17
762830 0
762858 0
762969 0
763038 0
763107 0
763392 4
763899 58
763950 38
764130 23
764175 26
764195 0
764316 61
764702 76
764780 0
764831 0
765006 0
765513 0
765679 0
765731 0
765933 16
766284 1
766485 132
766692 0
766756 4
766834 9
766868 0
766900 257
767015 415
767258 12
767300 0
767384 0
767416 0
767434 43
767468 0
767476 0
767615 0
767716 76
767812 28
767953 5
768039 26
768178 0
768274 0
768373 18
768424 0
768480 0
768676 13
768709 0
769074 0
769101 0
769344 0
769353 0
769422 0
769521 0
769704 6
769767 0
769823 0
769982 7
770203 46
770312 0
770424 0
770540 0
770558 65
770747 13
770897 140
770909 0
771028 0
771107 0
771113 23
771122 30
771410 3
771587 0
771596 0
771605 4
771782 0
771812 0
772070 0
772085 0
772120 0
772166 0
772181 0
772256 0
772373 0
772378 0
772424 0
772514 0
772559 0
772610 0
772750 0
772769 0
772854 0
772952 0
772992 0
773084 0
773285 65
773342 0
773369 0
773419 94
773442 5
774525 0
774626 0
774665 0
774767 5
774788 0
775043 0
775073 0
775109 0
775250 0
775547 5
775659 0
775679 0
775713 0
775754 0
775994 0
776045 5
776108 0
776276 0
776288 0
776577 0
776586 0
776596 0
776601 58
776611 0
776621 0
776631 25
776645 173
776672 0
776686 29
777000 0
777582 131
777597 11
778188 0
778410 0
778644 0
778821 0
779303 0
779744 80
779870 60
779900 68
779966 0
779981 21
780269 0
780431 0
780537 0
780570 0
780629 0
780656 6
780872 9
781005 0
781076 0
781141 40
781212 8
781249 0
781266 0
781281 0
781338 0
781400 0
781455 0
781587 0
781759 0
781829 0
781868 0
781959 0
782006 0
782017 0
782025 0
782107 2
782984 1
783068 53
783086 40
783107 13
783215 71
783329 68
783335 23
783350 35
783677 0
784055 0
784255 0
784447 0
784524 0
784614 11
784622 30
784814 0
784916 61
785063 0
785155 0
785950 0
786123 82
786137 0
786224 0
786242 25
786656 25
787316 154
787328 26
787363 0
787514 0
787646 0
787689 0
787715 14
787721 12
788136 12
788192 0
788397 0
788913 1
788937 6
788982 0
789286 0
789356 0
789570 0
789904 22
789970 0
790015 0
790024 0
790036 16
790048 19
790060 2
790084 49
790105 0
790108 2
790136 5
790323 0
790400 1
790411 0
790597 32
790600 39
790643 20
790704 144
790878 19
791097 72
791217 37
791322 0
791445 5
791472 16
791517 14
791521 119
791572 0
791574 68
791581 0
792028 28
792195 77
792283 7
792339 0
792380 0
792389 0
792463 4
792581 61
792887 4
793338 130
793383 63
793386 51
793398 20
793535 0
793934 96
793962 0
794067 0
794106 202
794208 0
794238 0
794276 0
794299 0
794351 0
794439 0
794846 1
794968 47
795002 0
795075 0
795081 0
795113 0
795320 0
795474 0
795524 0
795537 0
795569 188
795571 3
795575 195
795781 33
795942 0
796002 11
796568 133
796590 7
796598 24
796607 0
796708 0
796750 0
796752 1
796756 0
796790 0
797028 0
797088 0
797133 0
797235 0
797541 0
797726 0
797884 0
797894 0
798015 0
798077 0
798324 0
798479 0
798525 0
798830 0
798839 0
799093 0
799130 0
799243 0
799286 0
799300 0
799313 137
799363 0
799417 0
799524 0
799537 0
799977 0
800146 0
800372 0
800440 0
800498 9
800528 0
800589 1
800643 0
800856 0
800958 14
800964 247
800974 29
801066 13
801120 5
801279 0
801306 3
801312 10
801358 0
801372 0
801485 0
801560 5
801593 40
801609 0
801644 0
801662 0
801674 35
801824 98
801851 0
802247 0
802478 0
802508 1
802661 0
802707 0
803013 0
803306 0
803361 0
803438 0
803469 0
803490 0
803505 0
803516 0
803526 0
803537 0
803545 0
803549 0
803589 0
803623 0
803765 66
803998 0
804008 16
804143 105
804148 4
804168 29
804255 0
804288 0
804296 0
804381 54
804449 9
804563 14
804609 47
804623 0
804641 0
804731 0
804749 56
804782 14
804803 0
804896 0
804924 0
804962 0
804980 0
805078 0
805147 12
805294 0
805341 0
805384 0
805627 0
805702 0
805711 0
805759 0
805789 0
805981 0
806066 0
806141 0
806173 0
806398 0
806426 0
806503 0
806559 1
806661 0
806754 55
806969 0
806988 68
806997 0
807003 56
807269 0
807291 8
807324 0
807363 0
807447 21
807544 0
807680 0
807752 0
807782 4
807851 0
807973 19
808145 0
808187 0
808202 0
808286 0
808412 0
808436 0
808457 0
808631 8
808732 0
808846 0
809022 0
809104 42
809431 0
809479 0
809482 15
809571 3
809667 0
809778 0
809818 0
809856 0
809938 0
810001 19
810124 30
810235 13
810321 0
810337 13
810415 0
810457 0
810636 0
810673 0
810698 0
810756 0
810799 0
810849 0
810875 0
810899 44
810912 64
810975 0
811017 0
811025 0
811087 0
811149 0
811196 0
811220 30
811355 0
811364 0
811374 0
811412 6
811423 0
811458 0
811538 0
811554 39
811710 22
811781 91
811867 0
811977 0
812167 4
812262 0
812289 82
812292 30
812388 0
812408 0
812422 0
812438 0
812446 0
812570 0
812619 0
812646 5
812670 17
812702 0
812747 0
812792 0
812820 4
812891 0
812900 0
812931 40
812964 0
813015 40
813039 0
813078 60
813081 20
813123 23
813183 0
813306 28
813371 16
813399 0
813416 0
813469 0
813539 53
813545 38
813549 141
813679 51
813688 60
813838 0
814066 0
814096 27
814109 0
814128 56
814158 85
814183 0
814319 28
814372 0
814433 0
814447 0
814595 0
814653 0
814675 0
814708 30
814870 22
814879 0
814913 0
814934 53
815051 0
815300 11
815592 13
815771 56
815906 0
816104 25
816123 32
816125 15
816230 0
816368 0
816406 0
816428 0
816472 0
816521 10
816737 48
816791 4
816932 83
816971 0
817136 0
817217 14
817352 0
817373 6
817423 6
817493 0
817500 92
817540 0
817565 0
817601 82
817626 0
817958 98
818117 2
818135 6
818217 0
818236 51
818278 0
818396 0
818603 0
818612 7
818717 0
818786 0
818904 4
819155 0
819286 0
819481 0
819560 0
819608 0
819617 0
819662 0
819823 0
820049 79
820195 0
820264 0
820461 0
820494 61
820590 33
820599 4
820632 27
820752 22
820800 0
820944 92
821094 13
821241 30
821352 13
821441 0
821483 0
821516 36
821633 45
821822 76
821885 0
821924 0
821954 0
821972 0
821975 0
822065 188
822095 0
822105 0
822134 4
822251 0
822314 0
822443 72
822497 33
822699 90
822834 44
822921 0
823086 65
823137 5
823170 0
823177 0
823201 0
823216 0
823226 44
823299 0
823307 0
823371 0
823377 0
823635 0
823954 0
824073 17
824093 0
824109 73
824187 0
824202 18
824344 0
824425 74
824565 69
824805 27
824895 23
825012 7
825103 0
825174 25
825342 2
825348 0
825387 0
825540 49
825582 0
825675 40
825743 40
825774 66
825907 0
825937 8
825958 0
825964 0
826156 0
826493 6
826583 0
826609 13
826633 0
826768 18
826771 14
826975 0
827095 25
827101 101
827281 0
827662 0
827953 0
828025 0
828055 0
828184 0
828322 0
828340 0
828513 0
828574 0
828902 0
828983 0
829050 0
829255 0
829517 0
829536 24
829545 29
829735 2
829786 0
829905 0
830092 30
830146 2
830227 0
830320 7
830443 0
830704 11
830716 0
830724 10
830786 0
830912 15
830951 0
831088 0
831236 54
831311 0
831560 0
831650 80
831716 0
832059 0
832066 0
832251 14
832308 9
832512 14
832551 0
832731 27
832851 0
832938 0
832947 0
833046 17
833157 27
833193 0
833211 5
833232 0
833262 82
833295 26
833328 0
833394 0
833418 13
833433 0
833472 39
833626 0
833790 0
834042 0
834063 43
834069 0
834078 35
834285 21
834444 0
834525 0
834631 0
834760 0
834964 0
834972 0
835098 54
835351 4
835384 0
835472 0
835504 53
835534 0
835546 32
835618 0
835630 0
835772 0
835873 0
835888 0
835931 0
836782 20
836843 0
837033 5
837172 4
837186 0
837452 0
837530 0
837585 0
837597 47
837756 0
837832 0
837957 11
837996 0
838036 0
838065 165
838102 41
838137 0
838233 0
838302 0
838422 0
838488 0
838535 0
838585 0
838704 0
838759 3
838769 0
838799 33
838823 68
838891 2
839122 0
839179 140
839407 112
839470 0
839509 34
839668 0
839707 140
839749 10
839797 81
839812 41
839902 0
840101 77
840155 96
840164 290
840758 58
840766 0
840779 0
840796 62
840842 5
840986 46
840992 0
841007 0
841151 68
841217 0
841314 0
841392 0
841582 1
841661 42
841663 129
841810 0
842132 0
842134 0
842150 0
842348 1
842444 0
842498 67
842592 0
842651 0
842708 0
842759 8
842792 30
842924 0
843140 0
843221 40
843245 22
843362 53
843497 0
843566 9
843583 0
843838 7
843882 0
844048 1
844164 0
844174 0
844204 6
844216 0
844272 0
844286 0
844310 0
844318 0
844431 0
844546 0
844617 0
844630 0
844747 0
844924 0
845026 0
845086 0
845170 0
845200 0
845260 0
845332 0
845410 0
845443 0
845562 0
845742 0
845895 57
845951 0
846003 0
846360 6
846383 0
846405 0
846993 212
847092 0
847130 0
847324 0
847449 91
847459 0
847590 0
847636 0
847885 0
847930 0
848107 60
848490 0
848606 0
848687 0
848820 81
848920 0
848944 68
849106 4
849188 0
849498 7
849635 13
849684 0
849688 0
849705 0
849889 0
850143 0
850179 0
850256 18
850268 118
850285 0
850332 5
850460 1
850550 26
850619 30
850742 15
850916 43
851006 100
851106 7
851146 3
851233 0
851249 0
851361 8
851383 168
851393 78
851417 31
851541 33
851692 0
851915 16
852014 39
852236 0
852626 98
852776 61
852855 663
853211 0
853229 0
853310 0
853370 8
853376 0
853456 0
853480 118
853491 0
853621 29
853786 7
853882 19
854017 52
854032 44
854038 0
854089 53
854095 0
854104 0
854120 0
854435 0
854539 53
854608 14
854719 37
854788 0
854815 0
855150 0
855310 0
855322 0
855325 30
855490 0
855520 0
855586 0
855593 33
855644 0
855926 0
855974 30
855989 0
856106 0
856277 0
856394 0
856401 0
856465 0
856788 27
856917 18
856923 113
857013 0
857043 0
857154 30
857229 57
857247 0
857271 0
857469 98
857472 132
857493 0
857568 25
857674 14
857757 0
857792 2
857794 0
857901 27
857913 0
857921 0
858093 0
858159 0
858171 9
858213 36
858228 0
858238 10
858425 424
858434 0
858605 0
858866 0
858986 0
859028 0
859070 20
859139 0
859154 34
859187 0
859445 24
859447 36
859505 0
859771 0
859786 0
860032 0
860233 0
860272 36
860287 37
860439 66
860523 22
860542 49
860554 2
860582 11
860587 15
860658 37
860806 0
860854 12
860917 2
860960 0
861025 40
861028 66
861052 32
861082 1
861115 19
861172 27
861268 210
861463 19
861846 16
861852 0
861999 37
862020 0
862208 23
862481 106
862529 1
862601 81
862700 42
862835 0
862853 0
862936 0
862943 31
863358 0
863380 5
863413 18
863548 0
864037 0
864093 0
864161 0
864178 0
864241 52
864298 1
864407 0
864461 69
864465 0
864471 0
864504 0
864573 0
864597 0
864797 7
864812 0
864854 0
864896 37
864902 41
864965 0
865100 16
865370 23
865435 0
865448 42
865652 2
865658 77
865665 13
865690 0
865736 0
865811 15
865823 0
865898 93
865985 206
865994 0
866066 73
866138 0
866224 0
866276 0
866305 0
866351 0
866363 14
866429 10
866441 60
866531 1322
866555 0
866606 18
866660 0
866699 0
866710 0
866798 32
866927 0
867167 0
867347 36
867464 42
867581 29
867617 76
867646 0
867746 0
867762 40
867791 0
867815 0
867869 0
867920 0
868169 46
868520 0
868697 0
868707 0
868872 0
868934 0
869003 40
869166 0
869174 0
869291 1
869311 0
869399 0
869510 226
869520 0
869669 0
869704 0
869899 16
870085 1
870130 0
870157 14
870231 0
870264 0
870355 0
870502 0
870511 6
870532 0
870544 0
870790 0
870899 0
871068 93
871104 0
871146 0
871159 0
871683 17
871695 0
871832 0
871866 0
871932 67
872026 0
872074 0
872417 0
872503 11
872623 0
872977 0
873181 0
873190 0
873232 0
873292 14
873343 0
873358 13
873364 0
873370 0
873457 21
873481 0
873511 0
873577 0
873592 10
873637 0
873781 0
873826 7
873874 0
874105 0
874165 0
874261 0
874317 0
874371 0
874380 1
874467 0
874506 19
874758 77
874878 0
875378 0
875609 20
875627 7
875723 17
875762 16
875765 68
876128 17
876188 0
876219 8
876251 2
876362 0
876443 28
876722 18
876747 0
876749 31
876760 0
876816 37
876820 27
876835 0
876842 87
877088 0
877165 63
877304 8
877590 0
877744 0
877965 0
878028 0
878046 68
878109 0
878155 205
878164 27
878548 0
878742 0
878791 0
878843 0
878888 0
878978 0
879260 0
879308 0
879363 0
879519 0
879743 0
879907 0
880063 0
880069 0
880126 0
880219 0
880270 0
880393 0
880585 0
880854 11
880922 0
881084 0
881388 3
881467 12
881753 63
881783 0
881926 0
881932 115
882028 31
882250 92
882418 41
882454 0
882490 56
882556 29
882598 0
882610 14
882666 4
882686 36
882819 32
882852 0
883122 0
883422 28
883425 35
883437 102
883516 10
883556 3
883617 0
883656 18
883676 9
883702 0
883775 32
883808 163
883864 16
883880 45
883937 1
883973 0
883981 10
884144 30
884172 0
884218 0
884315 0
884366 0
884468 121
884479 0
884585 0
884613 1
884675 0
884677 0
884741 22
884793 0
884874 22
884909 0
884927 28
884954 112
884966 12
884978 44
884996 0
885005 287
885024 102
885076 3
885090 27
885130 0
885182 0
885376 0
885382 0
885432 0
885467 0
885485 0
885495 21
885632 34
885743 7
885748 83
885757 0
885775 30
885805 0
885809 0
885821 0
885833 69
885843 6
885854 0
885869 0
885946 0
886206 49
886236 0
886245 0
886360 0
886427 0
886533 2
886547 2
886560 26
886633 48
886659 9
886685 10
886689 79
886710 8
886736 21
886870 72
886983 116
887066 0
887093 149
887130 142
887213 1
887232 184
887238 27
887367 35
887400 16
887603 181
887705 37
887846 3
887867 230
887987 23
888311 207
888602 0
888682 121
888849 0
888887 69
888920 0
888949 50
889059 0
889063 38
889093 0
889457 32
889767 0
889821 0
889940 3
889952 0
890238 0
890398 0
890447 29
890476 0
890498 0
890602 157
890648 0
890669 21
890686 21
890779 0
890913 0
890931 8
890947 0
891000 0
891067 0
891141 0
891579 90
891639 25
891684 0
891723 0
891732 0
891797 0
891819 0
891876 0
891999 0
892016 0
892086 0
892117 0
892373 0
892391 0
892524 0
892530 0
892604 15
892720 0
892760 0
892763 121
893105 44
893113 30
893150 0
893189 9
893198 1
893339 0
893401 30
893462 97
893549 0
893631 133
893666 0
893676 0
893682 0
893700 0
893741 9
893758 0
893786 0
893803 0
893863 0
893887 11
894083 0
894163 19
894370 0
894463 0
894857 0
894894 0
895107 0
895131 0
895258 4
895262 17
895323 0
895325 1
895347 0
895478 0
895667 0
895802 0
895838 0
896048 0
896141 0
896174 0
896297 1
896357 0
896444 0
896548 113
896656 0
896671 1
896710 42
896989 0
897334 16
897383 0
897553 9
897586 71
897622 71
897643 36
897790 4
897793 0
897968 0
898150 5
898246 0
898438 0
898504 51
898576 28
898609 0
898615 290
898636 45
898675 0
898853 0
899008 0
899080 0
899101 0
899122 29
899164 22
899176 0
899327 0
899332 0
899384 31
899436 11
899513 0
899573 0
899582 0
899590 24
899594 23
899768 0
899786 23
900089 0
900137 0
900197 2
900203 6
900335 0
900377 0
900380 89
900563 0
900629 0
900636 0
900659 68
900668 0
900755 46
900930 0
901020 0
901023 52
901095 0
901185 0
901224 52
901245 12
901257 29
901278 50
901500 6
901503 5
901542 2
901641 17
901680 147
901803 20
901893 0
902124 3
902148 17
902211 0
902217 107
902253 0
902265 0
902413 0
902422 0
902429 0
902460 0
902506 0
902722 24
902926 70
902956 0
903097 26
903100 21
903160 0
903178 42
903199 19
903238 0
903649 0
903664 0
903822 68
904126 0
904336 41
904351 0
904363 0
904432 0
904612 0
904627 32
904687 0
904699 0
904716 0
904777 0
904780 14
904880 0
904887 0
905102 0
905162 0
905181 0
905249 17
905385 0
905411 0
905447 0
905516 0
905525 0
905896 0
906181 0
906216 0
906364 9
906373 0
906732 0
906763 0
906775 0
906783 0
906817 0
907189 0
907360 0
907402 1
907612 0
907884 0
907949 0
908070 0
908169 0
908208 0
908301 15
908364 0
908412 0
909145 0
909196 20
909215 12
909285 0
909290 0
909298 47
909303 0
909385 0
909433 17
909568 9
909655 179
909658 0
909778 0
909802 0
909817 0
909862 0
910110 0
910135 0
910168 16
910179 0
910305 0
910317 32
910552 0
910596 0
910610 0
910708 0
910726 0
911316 0
911351 0
911355 39
911664 0
911730 0
911796 0
911835 0
912057 0
912096 0
912228 0
912270 0
912324 0
912765 0
912783 0
912873 0
912883 0
912964 0
912984 0
912995 0
913011 0
913087 0
913139 0
913141 0
913143 0
913147 0
913152 0
913367 77
913440 0
913502 27
913526 159
913580 32
913598 2
913902 136
913922 0
914027 34
914042 0
914291 3
914323 53
914327 114
914480 6
914795 18
914993 0
915057 0
915103 0
915401 0
915766 149
915805 17
915889 0
916000 0
916302 6
916316 0
916353 0
916377 0
916385 0
916579 131
916588 43
916594 30
916742 0
916837 0
916843 6
916879 21
916890 0
917035 4177
917047 0
917213 0
917266 84
917289 0
917301 0
917329 27
917336 1
917404 0
917673 37
917802 0
917870 33
917916 33
918045 69
918122 0
918139 0
918161 26
918203 5
918266 0
918440 0
918632 0
918971 0
919130 0
919154 0
919351 0
919430 0
919540 0
919588 0
919639 32
919661 3
919718 0
919753 0
919816 0
919865 0
919922 0
919925 0
920063 53
920101 0
920139 0
920579 0
921204 0
921637 0
921763 0
921823 0
921998 4
922165 0
922309 32
922327 58
922409 9
922411 30
922700 0
922760 0
922889 0
922931 0
922982 0
922997 2
923129 5
923181 0
923216 0
923222 0
923288 0
923456 56
923471 0
923579 0
923603 15
923617 0
923816 0
923915 66
923948 35
923951 57
924115 2
924271 0
924334 0
924517 0
924559 0
924658 0
924667 0
924688 8
924692 0
924730 0
924786 0
924811 181
924866 42
924925 2
924950 0
924968 0
924992 0
925015 0
925057 0
925357 0
925363 0
925502 0
925546 0
925564 0
925579 0
925596 0
925687 3
925690 0
925710 1957
925771 39
925859 52
925861 10075
925881 19
925914 6
925986 59
926036 24
926046 0
926057 0
926086 250
926088 79
926123 0
926147 0
926166 40
926168 35
926215 30
926234 0
926245 2
926255 0
926361 0
926406 0
926451 0
926472 1
926544 0
926658 0
926691 0
926761 0
926853 0
926869 0
926961 27
927037 0
927041 18
927078 0
927089 0
927123 0
927206 0
927286 0
927299 0
927303 7
927309 0
927385 60
927409 0
927422 0
927593 0
927967 103
927971 0
928130 0
928242 65
928290 31
928472 37
928712 178
928865 8
928982 27
929264 125
929267 161
929321 4
929483 8
929546 78
929699 82
929756 201
929879 152
929903 23
929952 0
929969 24
930125 193
930133 119
930445 43
930454 0
930482 0
930581 0
930682 0
930730 37
930843 72
930964 0
931035 0
931053 1
931134 4
931260 0
931455 26
931458 66
931515 14
931722 0
931802 0
931998 103
932145 24
932175 153
932352 80
932397 36
932748 2
932862 6
932898 10
932998 0
933054 106
933168 115
933219 126
933336 19
933348 29
933497 0
933656 68
933658 353
933662 129
933670 40
933674 33
933698 13
933716 0
933725 0
933900 0
933951 0
934242 0
934266 139
934492 0
934514 0
934629 0
934839 0
934875 20
934897 0
935074 0
935089 184
935134 5
935228 0
935338 47
935858 0
935938 0
936191 0
936208 11
936324 0
936649 0
936830 264
936858 39
936993 21
937028 52
937081 0
937153 9
937157 136
937167 0
937206 24
937501 0
937955 0
938056 19
938101 0
938225 31
938323 7
938464 0
938479 66
938515 10
938590 13
938713 3
938827 0
938929 45
938995 43
939009 0
939157 0
939175 0
939292 0
939345 0
939439 0
939535 61
939668 3
939674 0
939690 3
939707 0
939709 0
939714 0
939725 0
939727 0
939738 0
939741 0
939745 0
939879 0
940233 0
940306 0
940310 81
940650 0
940758 0
940932 0
941002 0
941092 31
941421 0
942388 0
942394 0
942672 31
942951 40
943165 0
943195 0
943201 0
943453 0
943465 0
943531 0
943582 0
943935 0
943956 0
943971 0
944245 0
944563 2
944588 0
944708 0
944715 0
945008 79
945176 13
945456 0
945501 0
945614 0
945768 0
945790 0
945916 30
945919 0
946015 0
946132 0
946168 0
946186 0
946381 0
946423 0
946612 0
946715 22
946762 0
946993 0
947044 244
947116 4
947356 0
947377 0
947493 52
947808 15
947865 0
948024 0
948073 0
948117 83
948663 0
948727 0
948790 0
948807 0
948919 74
949033 0
949120 0
949195 0
949222 26
949315 45
949429 76
949615 23
949933 0
950026 0
950284 0
950368 0
950455 0
950689 0
950740 0
950746 0
950794 0
950837 0
950872 0
950950 6
951001 0
951022 0
951200 0
951229 0
951253 0
951351 34
951559 45
951563 0
951574 7
951616 0
951969 0
952290 0
952474 0
952629 6
952926 118
953343 20
953470 17
953590 0
953644 13
953664 0
953778 128
953877 0
953883 13
953914 0
954255 0
954612 44
954699 65
954792 0
954900 46
955563 0
955647 18
955894 0
955929 0
955944 0
956020 0
956031 94
956034 46
956054 0
956134 12
956154 55
956166 31
956194 0
956229 0
956284 0
956413 0
956531 0
956675 9
956846 0
957052 0
957132 0
957134 0
957138 33
957150 0
957189 0
957370 0
957406 0
957569 0
957575 15
957605 0
957614 0
957710 0
957725 0
957850 0
957893 0
958073 0
958148 0
958250 6
958406 0
958728 0
958768 0
958775 0
958795 0
958890 0
958897 0
959113 0
959212 0
959274 0
959305 9
959392 0
959518 0
959632 0
959922 0
960143 13
960147 80
960176 0
960187 0
960235 0
960353 0
960449 0
960480 59
960509 13
960576 0
960581 35
960588 0
960668 98
960801 0
960866 0
961347 0
961370 0
961377 0
961384 0
961474 0
961711 9
961765 17
961783 0
961846 0
961879 6
962173 46
962254 23
962287 0
962356 0
962403 0
962412 44
962416 4
962481 0
962532 12
962608 0
962747 3
962774 54
962798 0
963138 0
963174 0
963202 99
963216 0
963364 0
963462 0
963618 0
963721 7
963729 0
963852 0
963888 7
964083 0
964119 0
964137 50
964511 0
964666 0
964697 30
964699 0
964798 6
964879 0
964909 0
965002 18
965113 48
965230 0
965300 0
965389 0
965424 0
965546 0
965559 0
965617 0
965733 0
965984 0
966110 0
966129 0
966141 0
966189 0
966612 0
966984 0
967222 5
967240 35
967380 27
967392 0
967404 25
967965 0
968209 34
968506 47
968530 0
968542 147
968602 14
968611 0
968720 0
968768 6
968960 0
968993 0
969074 36
969134 0
969206 0
969257 0
969349 0
969374 5
969383 0
969617 0
969704 0
969878 60
969905 0
969953 0
970163 63
970201 97
970370 20
970495 125
970522 0
970558 0
970681 0
970741 0
970753 10
970826 1
970892 6
971066 0
971112 0
971138 41
971359 133
971498 0
971692 0
972214 0
972268 1
972439 0
972547 0
972661 52
972739 0
972784 0
972827 37
972830 21
972860 0
973020 0
973182 0
973242 58
973245 134
973275 43
973404 11
973568 0
973628 0
973721 0
973742 0
973880 54
973932 0
973992 0
973997 0
974041 0
974049 0
974120 0
974206 0
974323 71
974326 52
974413 62
974455 0
974653 54
974857 180
974861 16
974875 40
974941 0
975067 31
975199 74
975445 84
975448 92
975532 51
975591 0
975598 23
975609 46
975681 11
975702 5
975807 5
975966 0
976020 16
976156 0
976249 32
976282 0
976363 0
976369 21
976396 9
976606 0
976618 0
976672 84
976705 56
976915 0
977007 0
977023 37
977034 0
977044 0
977133 41
977229 0
977273 0
977404 0
977417 9
977755 0
977776 24
977817 0
977834 0
978033 2
978043 4
978066 0
978090 18
978111 3
978141 0
978173 0
978222 54
978306 19
978481 0
978488 0
978510 0
978519 0
978557 15
978597 0
978603 51
978691 27
978749 0
978777 0
978877 32
978881 2
978995 44
979007 0
979097 0
979109 0
979115 6
979142 0
979145 0
979181 4
979394 0
979439 1
979466 0
979490 0
979520 0
979532 0
979541 0
979910 0
979947 114
980057 82
980151 11
980384 0
980422 0
980531 25
980582 27
980714 80
980753 0
980933 50
980948 0
980969 0
981083 0
981168 0
981176 1
981192 11
981278 197
981311 0
981605 17
981620 115
981632 56
981767 0
981770 19
981857 6
981965 0
982055 50
982146 0
982230 0
982256 3
982315 0
982358 1
982561 9
982606 18
982622 0
982654 100
982706 0
982847 15
982916 0
983365 51
983375 1
983529 17
983554 25
983638 0
983997 0
984209 0
984412 18
984484 87
984487 0
984490 0
984592 0
984619 0
984628 97
984673 0
984769 0
984889 0
984940 0
984969 0
985018 0
985051 0
985057 36
985063 35
985102 0
985115 0
985219 0
985258 0
985263 0
985456 0
985489 21
985528 0
985648 0
985663 20
985675 28
985699 0
985756 32
985816 0
986011 0
986119 1
986182 0
986188 32
986209 13
986216 0
986402 0
986416 0
986506 0
986554 0
986830 290
986896 0
987046 53
987202 106
987514 15
987598 130
987601 84
987697 26
987733 8
987778 0
987826 53
987835 11
987862 67
987913 0
987943 42
988005 11
988135 0
988399 30
988469 0
988559 5
988568 21
988577 19
988658 0
988913 0
989243 44
989255 380
989306 3
989366 85
989406 38
989517 117
989574 0
989612 0
989634 0
989666 0
989763 0
989862 0
990009 0
990090 0
990105 0
990192 0
990239 0
990354 0
990414 0
990422 0
990441 0
990552 0
990636 0
990735 0
990945 0
991091 0
991140 0
991181 68
991187 0
991254 0
991488 39
991578 0
991723 0
991768 14
991821 53
991829 0
991971 0
992040 0
992082 101
992133 0
992148 0
992313 115
992325 0
992352 0
992388 0
992415 1
992511 98
992595 0
992606 108
992751 27
992766 0
992772 4
992829 7
992874 0
993120 30
993225 12
993232 14
993256 0
993699 1
993828 148
993918 2
993927 0
993942 147
994015 0
994054 0
994194 0
994619 113
994664 0
994718 41
994739 29
994745 96
994855 0
994897 65
994910 47
994973 1
994979 0
994987 0
995008 0
995018 0
995033 0
995044 0
995068 0
995119 0
995142 0
995170 0
995187 5
995296 43
995473 133
995524 32
995542 10569
995701 76
996031 0
996040 0
996142 72
996274 23
996295 28
996301 0
996325 0
996370 34
996409 0
996520 71
996648 119
996725 20
997223 38
997341 0
997403 51
997475 183
997477 279
997481 154
997499 0
997542 7
997607 257
997641 0
997681 70
997684 4
997705 27
997710 21
997756 50
997768 0
997771 16
997915 0
997944 0
997963 88
998098 0
998122 162
998353 78
998434 0
998443 25
998452 248
998521 0
998543 0
998586 19
998642 0
998712 0
998759 0
998836 1
998969 0
999058 0
999077 0
999217 0
999251 0
999306 0
999334 9
999338 8
999362 0
999380 42
999441 0
999486 12
999530 49
999546 0
999660 0
999732 15
999744 26
999786 57
999795 54
999924 0
999950 0
999987 0
1000053 12
1000098 0
1000224 3
1000534 0
1000555 56
1000783 0
1000816 0
1000951 27
1000957 28
1001060 88
1001150 6
1001164 3
1001177 0
1001180 0
1001329 0
1001361 0
1001465 45
1001584 0
1002398 0
1002551 0
1002585 0
1002589 0
1002605 0
1002618 0
1002625 0
1002642 0
1002650 0
1002756 24
1002800 1
1002893 9
1003001 105
1003084 0
1003122 28
1003468 10
1003492 10
1003582 13
1003873 123
1003902 0
1003940 40
1003956 60
1003981 9
1003989 5
1004021 34
1004060 0
1004062 4
1004183 0
1004238 0
1004337 9
1004391 0
1004784 5
1004881 0
1005171 0
1005485 0
1005496 0
1005904 0
1006024 0
1006041 0
1006327 13
1006570 26
1006594 175
1006717 261
1006741 46
1006840 0
1006858 0
1007135 0
1007179 83
1007614 0
1007824 0
1007923 124
1007960 52
1008087 0
1008128 71
1008371 0
1008395 130
1008486 0
1008494 142
1008806 0
1008847 0
1008924 72
1008972 47
1009003 0
1009016 0
1009022 0
1009429 0
1009482 0
1009528 0
1009621 0
1009864 0
1009933 0
1010114 0
1010119 58
1010159 0
1010323 2
1010351 17
1010491 0
1010503 288
1010680 16
1010797 32
1010839 27
1010866 0
1010995 1
1011058 176
1011070 48
1011094 0
1011238 102
1011256 88
1011269 0
1011301 37
1011372 0
1011484 0
1011497 18
1011641 0
1011800 0
1011818 0
1011907 0
1012257 101
1012269 111
1012279 36
1012806 0
1012956 17
1013034 0
1013208 4
1013214 18
1013235 0
1013390 0
1013574 4
1013639 0
1013709 4
1013766 75
1013786 0
1013831 8
1013887 17
1014115 0
1014118 13
1014139 0
1014636 0
1014694 0
1014727 0
1014985 0
1015006 0
1015073 104
1015131 97
1015293 0
1015326 102
1015338 0
1015365 44
1015432 0
1015575 0
1015776 0
1015884 0
1015929 0
1015965 0
1016004 0
1016028 0
1016094 0
1016097 0
1016184 0
1016250 0
1016295 0
1016358 9
1016468 0
1016480 0
1016564 0
1016595 0
1016699 0
1016795 0
1017008 0
1017368 0
1017437 0
1017713 0
1017828 0
1018054 0
1018069 0
1018255 0
1018324 0
1018418 0
1018432 0
1018474 0
1018539 0
1018579 0
1018618 5
1018672 17
1018717 75
1018918 41
1018928 0
1018951 0
1018969 0
1019212 5
1019285 1
1019339 20
1019363 68
1019382 56
1019744 0
1019964 9
1020093 1
1020105 39
1020118 0
1020208 6
1020211 34
1020344 0
1020355 0
1020362 21
1020393 0
1020416 0
1020495 0
1020787 0
1020883 3
1020897 0
1021036 5
1021126 2
1021456 0
1021511 74
1021559 0
1021637 24
1021692 89
1021799 13
1021982 6
1022012 222
1022283 0
1022407 139
1022875 53
1023001 41
1023160 0
1023311 0
1023326 0
1023374 0
1023457 0
1023506 0
1023509 0
1023728 0
1024029 5
1024036 0
1024046 0
1024069 0
1024088 11
1024106 50
1024119 202
1024195 48
1024301 80
1024397 0
1024421 0
1024531 0
1024548 0
1024553 33
1024575 69
1024579 0
1024598 46
1024625 4
1024631 88
1024694 252
1024698 10
1024718 1
1024868 0
1025063 26
1025157 73
1025192 20
1025294 0
1025393 0
1025535 70
1025636 0
1025666 272
1025675 3
1025692 0
1025720 6
1025759 114
1025805 0
1025855 72
1025858 96
1025908 0
1025935 32
1026022 0
1026179 0
1026581 5
1026680 0
1026731 17
1026836 117
1026917 130
1027200 0
1027473 0
1027482 0
1027488 0
1027534 0
1027576 0
1027668 0
1027837 0
1028023 0
1028125 0
1028254 0
1028265 0
1028278 0
1028287 3
1028525 13
1028551 0
1028559 0
1028755 0
1028803 12
1028848 0
1028924 47
1028933 258
1028935 58
1028946 194
1028950 49
1028983 31
1029023 0
1029132 0
1029175 0
1029243 0
1029268 0
1029274 0
1029283 0
1029382 0
1029817 0
1030027 0
1030258 0
1030337 0
1030353 0
1030363 0
1030413 0
1030425 0
1030609 0
1030658 0
1030773 0
1030808 0
1030820 0
1030824 0
1030842 0
1031034 0
1031226 0
1031931 0
1032066 0
1032435 0
1032816 0
1032933 0
1033251 8
1033336 0
1033700 0
1033741 0
1033788 0
1033923 0
1033950 0
1034004 0
1034103 0
1034107 0
1034157 0
1034175 0
1034249 0
1034283 0
1034423 0
1034549 0
1034654 0
1034702 17
1034752 53
1034858 0
1035251 44
1035335 0
1035341 51
1035497 54
1035586 0
1035607 0
1035814 0
1035826 0
1035975 0
1035982 0
1035993 0
1036078 31
1036237 161
1036302 0
1036320 12
1036336 0
1036360 309
1036363 55
1036399 49
1036453 96
1036474 0
1036483 0
1036516 38
1036534 94
1036585 7
1036597 80
1036762 26
1036837 1
1036846 71
1036861 213
1036925 0
1036991 29
1037108 22
1037216 0
1037330 0
1037436 0
1037500 0
1037536 22
1037644 25
1037770 0
1037796 186
1038013 333
1038028 114
1038079 96
1038145 0
1038220 7
1038316 19
1038349 0
1038379 0
1038387 0
1038420 26
1038440 0
1038478 0
1038488 0
1038498 0
1038540 0
1038567 0
1038579 6
1038740 0
1038769 0
1038801 2
1038822 0
1038900 40
1038906 39
1039104 0
1039138 288
1039192 0
1039240 73
1039525 81
1039651 0
1039727 7
1039891 0
1039948 0
1040022 0
1040099 3
1040294 27
1040351 0
1040495 12
1041188 0
1041467 27
1041578 22
1041710 78
1042007 32
1042016 62
1042225 0
1042255 0
1042525 0
1042642 0
1042852 0
1042978 0
1043001 0
1043059 0
1043129 0
1043269 0
1043514 0
1043532 0
1043604 0
1043814 0
1044039 0
1044218 0
1044503 0
1044545 0
1044829 0
1044838 0
1045279 0
1045307 0
1045453 0
1045528 0
1045719 0
1045806 0
1045810 0
1046049 0
1046133 0
1046283 0
1046328 0
1046370 0
1046418 0
1046436 0
1046565 0
1046700 0
1047011 0
1047050 0
1047151 0
1047166 0
1047182 0
1047257 0
1047410 0
1047418 0
1047488 0
1047557 0
1047626 0
1047665 0
1047851 0
1047935 0
1047986 0
1047995 0
1048121 0
1048177 0
1048242 0
1048568 91
1048643 49
1048742 0
1048949 40
1048967 15
1049051 0
1049084 144
1049094 54
1049557 2
1049564 0
1049684 9
1049716 56
1049720 69
1049749 0
1049751 50
1049764 0
1049825 0
1049856 0
1049873 0
1050136 33
1050253 0
1050646 0
1050736 0
1050766 1
1051057 117
1051104 0
1051111 0
1051140 0
1051170 0
1051185 0
1051216 0
1051391 0
1051403 0
1051421 0
1051457 0
1051756 0
1051792 5
1051795 0
1052278 30
1052371 0
1052441 0
1052498 0
1052581 0
1052805 0
1052839 0
1052884 10
1053035 0
1053114 4
1053169 0
1053234 0
1053254 0
1053271 0
1053416 0
1053586 18
1053641 0
1053819 0
1053827 7
1054026 210
1054029 64
1054248 0
1054257 7
1054593 28
1054623 7
1054685 0
1054925 0
1055015 0
1055102 0
1055234 9
1055417 0
1055423 0
1055426 0
1055435 0
1055522 0
1055552 0
1055573 30
1055583 0
1055700 0
1055771 0
1055870 0
1055885 0
1055927 0
1055930 12
1055972 0
1056035 0
1056107 0
1056176 0
1056339 0
1056494 2
1056602 6
1056818 0
1056937 36
1057258 3
1057443 0
1057637 61
1057650 0
1057654 44
1057729 0
1057753 0
1057762 219
1057798 10
1057843 81
1057888 0
1057963 11
1057981 88
1058035 272
1058050 179
1058056 3
1058200 119
1058236 86
1058242 164
1058299 0
1058466 147
1058545 0
1058599 302
1058617 87
1058845 17
1058851 7090
1058899 115
1058917 6
1058923 10
1058932 0
1059086 19
1059223 0
1059550 0
1059569 0
1059727 0
1059746 0
1059896 10
1059901 150
1059907 0
1059916 0
1059921 0
1059927 0
1059957 772
1059996 87
1060005 142
1060062 0
1060230 0
1060242 0
1060309 0
1060340 0
1060576 0
1060730 0
1060796 0
1060802 0
1060823 0
1061027 0
1061149 0
1061166 0
1061219 0
1061243 3
1061252 0
1061287 0
1061574 61
1061622 0
1061730 0
1061880 7
1061922 0
1062072 0
1062111 0
1062578 45
1062674 0
1062692 40
1062842 27
1062872 10
1062923 0
1062935 0
1062965 0
1063229 0
1063404 0
1063443 0
1063537 14
1063600 0
1063690 13
1063858 3
1064211 0
1064419 73
1064497 11
1064717 0
1065180 0
1065299 0
1065583 0
1065731 0
1065940 32
1066021 0
1066030 0
1066180 0
1066251 0
1066268 0
1066330 0
1066340 10
1066404 16
1066425 0
1066436 8
1066532 0
1066757 0
1066847 0
1066913 0
1067674 0
1068108 0
1068471 0
1068506 0
1068589 115
1068678 0
1068711 0
1068723 21
1069044 0
1069135 4
1069263 0
1069359 0
1069481 0
1069697 0
1069748 1
1069802 7
1069804 0
1069857 0
1070175 0
1070211 8
1070232 19
1070385 1
1070438 0
1070520 0
1070606 0
1070847 0
1071090 23
1071176 0
1071231 57
1071239 5
1071288 0
1071340 0
1071620 0
1071851 58
1071947 0
1072091 133
1072140 0
1072150 0
1072168 0
1072307 21
1072441 75
1072554 106
1072637 1
1072664 153
1072701 126
1072784 0
1072803 222
1072809 32
1072938 49
1072971 11
1073174 170
1073276 37
1073417 1
1073438 218
1073558 28
1073882 186
1074173 0
1074253 120
1074420 0
1074458 99
1074491 4
1074520 41
1074552 7
1074641 11
1074701 63
1074728 22
1074748 63
1074751 26
1074762 0
1074775 0
1074892 46
1074912 0
1074954 0
1075489 52
1075510 0
1075582 0
1075612 8
1075985 0
1076039 21
1076078 0
1076201 1
1076216 1
1076328 22
1076505 0
1076516 0
1076558 87
1076615 32
1076758 86
1076792 0
1076908 0
1077058 3
1077067 26
1077424 20
1077476 0
1077538 19
1077578 10
1077607 81
1077610 22
1077926 0
1077980 0
1078196 2
1078225 0
1078352 0
1078358 2
1078370 8
1078397 12
1078496 0
1078631 35
1078721 35
1078826 90
1079006 25
1079207 20
1079285 31
1079336 136
1079417 17
1079495 7
1079501 0
1079525 0
1079750 2
1079760 35
1079780 51
1079853 0
1079903 0
1079926 8
1080105 56
1080111 3
1080126 32
1080261 5
1080567 23
1080580 0
1080592 1
1080701 37
1080803 0
1081070 0
1081305 0
1081328 0
1081355 43
1081385 0
1081634 0
1081691 15
1081949 0
1082078 0
1082252 7
1082405 0
1082564 4
1082618 50
1082628 34
1082648 10
1082657 47
1082717 1
1082835 0
1082978 114
1082982 79
1083004 0
1083045 46
1083097 0
1083172 22
1083441 0
1083682 0
1083748 1
1083769 0
1083985 0
1084168 0
1084252 0
1084292 98
1084469 0
1084871 62
1085033 166
1085114 0
1085213 64
1085367 15
1085383 161
1085445 81
1085454 0
1085649 5
1085983 90
1086110 13
1086229 31
1086328 20
1086385 31
1086445 0
1086761 198
1086765 381
1086836 0
1086861 2
1086877 50
1086900 20
1086906 202
1087058 9
1087064 129
1087140 86
1087176 112
1087206 0
1087248 56
1087266 0
1087362 0
1087415 129
1087517 137
1087538 54
1087580 47
1087685 22
1087724 32
1087730 11
1087750 0
1087841 14
1087879 11
1087909 29
1087963 166
1088026 93
1088044 0
1088047 46
1088071 1
1088110 26
1088155 187
1088158 104
1088167 21
1088190 4
1088197 0
1088563 0
1088605 17
1088632 3
1088752 198
1088767 5
1088785 0
1088824 28
1088827 188
1088920 5
1088926 152
1089049 38
1089262 15
1089283 65
1089286 17
1089322 64
1089328 47
1089415 155
1089442 669
1089504 0
1089568 233
1089613 53
1089694 75
1089697 0
1089709 27
1089733 94
1089736 19
1089748 32
1089760 0
1089781 73
1089877 143
1089907 109
1089910 31
1090012 3
1090080 70
1090115 17
1090138 73
1090232 344
1090490 92
1090562 0
1090568 0
1090607 46
1090671 25
1090790 0
1090887 45
1090960 0
1091042 41
1091146 66
1091283 0
1091370 0
1091379 0
1091391 2
1091583 5
1091601 0
1091713 0
1091752 0
1091872 61
1092117 62
1092339 0
1092360 0
1092396 49
1092446 0
1092582 31
1092622 0
1092807 0
1092816 65
1092870 14
1092954 6
1092963 0
1092987 0
1093062 0
1093092 10
1093242 42
1093346 0
1093409 0
1093433 29
1093475 0
1093482 6
1093484 0
1093520 0
1093553 0
1093580 11
1093630 0
1093910 88
1093926 0
1093942 25
1094044 51
1094107 2
1094212 53
1094242 17
1094347 4
1094389 50
1094454 0
1094511 0
1094598 27
1094616 0
1094709 0
1094772 7
1094814 24
1094851 0
1094995 0
1095014 0
1095019 0
1095040 4
1095042 5
1095152 0
1095279 28
1095316 0
1095464 53
1095485 0
1095587 2
1095764 0
1095827 35
1095914 0
1095971 2
1096044 12
1096083 6
1096159 2
1096179 10
1096194 0
1096230 3
1096539 1
1096551 42
1096602 0
1096641 33
1096707 0
1096716 34
1096755 23
1096788 64
1096874 44
1097028 175
1097067 46
1097217 3
1097264 91
1097267 10
1097357 14
1097369 2
1097374 58
1097461 44
1097576 16
1097717 106
1097748 17
1097956 104
1098116 1
1098196 0
1098203 0
1098393 35
1098429 157
1098498 65
1098522 60
1098624 117
1098758 0
1098843 9
1098918 26
1098957 61
1099035 19
1099076 46
1099092 0
1099131 59
1099134 0
1099248 14
1099278 157
1099284 39
1099461 11
1099605 19
1099659 12
1099731 9
1099770 12
1099816 117
1099872 0
1099975 54
1100035 148
1100191 23
1100203 132
1100254 7
1100492 34
1100501 17
1100887 26
1100995 99
1100998 0
1101061 36
1101073 6
1101085 13
1101163 0
1101166 75
1101175 7
1101181 43
1101235 60
1101241 32
1101262 5
1101280 11
1101295 43
1101340 0
1101373 20
1101484 13
1101532 23
1101591 1
1101598 0
1101617 0
1101775 11
1101781 107
1101963 116
1101976 26
1101991 0
1102121 4
1102153 7
1102247 0
1102417 0
1102633 8
1102669 18
1102941 15
1102984 48
1103023 29
1103181 0
1103187 1
1103205 17
1103241 0
1103288 8
1103424 0
1103713 0
1103973 40
1103976 13
1103991 12
1104131 0
1104174 2
1104222 0
1104276 0
1104303 0
1104330 0
1104354 0
1104393 30
1104405 0
1104413 4
1104502 0
1104564 0
1104600 13
1104604 3
1104613 0
1104695 0
1104709 0
1104784 0
1104796 0
1104868 0
1105096 0
1105159 3
1105168 44
1105246 0
1105390 5
1105558 5
1105573 28
1105591 0
1105651 19
1105726 0
1105867 0
1105876 16
1105880 10
1105951 1
1105966 0
1106121 0
1106183 14
1106215 0
1106245 15
1106260 71
1106464 0
1106557 13
1106560 0
1106734 39
1106806 72
1106836 1
1106878 86
1106908 6
1106992 139
1107058 0
1107208 8
1107221 68
1107239 48
1107256 0
1107271 0
1107348 10
1107357 0
1107416 0
1107461 77
1107485 0
1107665 40
1107701 83
1107896 39
1107953 0
1108189 0
1108382 69
1108701 4
1108784 0
1108794 15
1108887 71
1108899 62
1108933 27
1108940 11
1108949 0
1108956 2
1108987 0
1109042 26
1109067 67
1109112 240
1109171 22
1109262 165
1109442 61
1109715 25
1109784 121
1109859 49
1109874 18
1109928 263
1109996 0
1110156 71
1110180 26
1110213 8
1110225 80
1110363 0
1110372 32
1110483 0
1110519 0
1110587 0
1110621 0
1110753 85
1110784 0
1111161 7
1111212 26
1111281 34
1111489 0
1111566 80
1111569 2
1111638 50
1111759 7
1111893 26
1111992 0
1111995 0
1112113 6
1112386 77
1112416 61
1112526 19
1112599 51
1113123 8
1113203 0
1113249 5
1113269 0
1113378 0
1113444 0
1113612 23
1113765 4
1113853 0
1113859 0
1113871 0
1113886 0
1113920 0
1113922 40
1113928 0
1113959 58
1113971 71
1114117 0
1114218 2
1114370 25
1114374 0
1114426 62
1114488 0
1114588 0
1114677 0
1114704 86
1114932 86
1114936 0
1115064 10
1115094 4
1115109 12
1115169 3
1115511 24
1115749 36
1115917 73
1116058 561
1116067 46
1116322 33
1116340 9
1116480 14
1116546 0
1116699 0
1116820 64
1116945 64
1117104 48
1117219 7
1117243 2
1117267 0
1117288 10
1117345 0
1117531 8
1117616 28
1117681 0
1118062 98
1118133 2
1118631 16
1118664 2
1118932 3
1118955 0
1119000 35
1119063 0
1119115 0
1119121 0
1119154 44
1119169 0
1119246 46
1119278 0
1119475 34
1119495 8
1119507 97
1119525 64
1119552 0
1119586 0
1119618 99
1119645 4044
1119741 26
1119756 36
1119915 0
1120118 253
1120202 0
1120457 183
1120460 36
1120463 29
1120578 0
1120637 77
1120646 0
1120706 22
1120805 20
1120955 21
1121174 52
1121225 75
1121228 73
1121246 37
1121276 76
1121403 10
1121500 1
1121540 27
1121564 9
1121577 16
1121584 189
1121588 109
1121624 0
1121723 0
1121756 73
1121809 16
1121924 6
1122095 79
1122173 85
1122278 102
1122579 25
1122638 382
1122782 10
1122814 48
1122878 89
1122902 22
1123007 0
1123076 0
1123103 4
1123249 24
1123261 0
1123483 113
1123531 181
1123611 0
1123858 121
1123915 0
1123999 39
1124041 23
1124059 6
1124071 53
1124226 61
1124304 13
1124319 29
1124564 32
1124566 83
1124742 0
1124754 14
1125363 0
1125378 0
1125449 0
1125485 0
1125523 31
1125657 63
1125770 106
1125853 1
1125880 164
1125917 110
1126000 1
1126019 207
1126025 24
1126154 54
1126187 19
1126390 177
1126492 26
1126633 2
1126654 222
1126774 11
1127098 165
1127389 1
1127469 116
1127636 0
1127674 97
1127707 3
1127736 29
1127979 72
1128036 16
1128051 0
1128114 0
1128164 0
1128170 0
1128182 11
1128265 0
1128301 36
1128303 6
1128376 0
1128406 4
1128409 40
1128434 0
1128613 0
1128721 0
1128888 76
1128925 14
1129444 0
1129528 0
1129561 0
1129565 0
1129607 0
1129720 0
1129746 0
1129897 0
1130163 0
1130297 0
1130439 0
1130530 228
1130532 9
1130538 49
1130540 72
1130560 104
1130714 2
1130801 81
1131277 16
1131511 11
1131633 0
1131877 27
1132045 92
1132176 0
1132376 0
1132403 1
1132455 3
1132628 5
1132649 119
1132814 23
1132898 0
1132919 0
1132955 4
1132976 5
1133030 6
1133431 43
1133957 58
1134098 83
1134326 0
1134494 0
1134508 222
1134616 145
1134655 0
1134759 0
1134897 33
1134930 165
1134954 159
1135260 0
1135365 18
1135419 0
1135494 0
1135617 4
1135758 60
1135794 0
1136124 0
1136192 0
1136345 2
1136528 0
1136675 0
1136738 0
1136802 6
1137067 123
1137253 48
1137410 46
1137421 0
1137603 0
1137660 0
1137759 0
1137822 0
1138086 75
1138191 5
1138311 0
1138320 29
1138479 118
1138514 0
1138524 0
1138535 26
1138696 17
1138792 0
1138849 3
1138954 0
1139020 0
1139053 0
1139125 0
1139305 0
1139410 0
1139643 55
1139646 76
1139733 0
1139853 3
1139856 52
1140256 0
1140290 0
1140318 6
1140405 19
1140411 27
1140417 0
1140495 0
1140618 0
1140699 0
1140759 0
1141005 0
1141011 0
1141146 0
1141251 0
1141351 2
1141371 0
1141384 0
1141407 0
1141635 0
1141711 82
1141967 0
1141983 9
1142124 7
1142149 0
1142187 3
1142406 18
1142440 0
1142515 0
1142547 0
1142583 0
1142637 8
1142688 0
1142878 0
1142894 0
1142920 0
1142945 0
1142986 0
1143141 0
1143255 0
1143367 0
1143483 0
1143510 0
1143555 23
1143582 46
1143678 0
1143714 3
1143807 0
1143861 0
1144023 0
1144176 22
1144377 0
1144476 0
1144572 0
1144611 13
1144686 0
1144695 0
1144746 0
1144800 0
1144806 0
1144815 0
1144890 5
1144968 13
1145004 15
1145031 4
1145079 22
1145100 0
1145127 84
1145148 0
1145175 0
1145250 0
1145361 0
1145424 0
1145562 0
1145588 0
1145697 0
1145724 7
1145812 0
1145853 66
1146559 0
1146669 0
1146712 0
1146900 32
1146948 0
1146969 0
1147062 0
1147071 0
1147087 12
1147242 51
1147255 3
1147353 11
1147494 0
1147562 0
1147579 0
1147593 0
1147604 0
1147618 0
1147722 0
1147861 0
1148008 0
1148030 0
1148099 1
1148138 0
1148318 49
1148417 0
1148435 0
1148523 0
1148564 6
1148600 34
1148627 20
1148753 0
1148774 0
1148966 0
1149007 0
1149041 0
1149050 11
1149101 0
1149104 0
1149248 0
1149263 0
1149299 0
1149367 0
1149543 0
1149714 0
1149774 0
1149839 13
1149843 12
1149981 174
1150092 0
1150158 0
1150277 0
1150502 0
1150610 0
1150697 0
1150847 89
1150865 0
1150898 36
1150919 0
1150974 0
1150988 0
1151123 10
1151558 0
1151683 0
1151847 0
1151943 0
1151980 16
1152377 0
1152458 0
1152551 0
1152560 0
1152601 0
1152909 0
1153162 0
1153177 0
1153297 75
1153303 0
1153618 0
1153702 5
1153881 3
1153939 15
1153954 0
1154065 0
1154210 0
1154424 0
1154563 0
1154752 0
1154797 0
1154811 0
1154848 0
1154887 11
1154938 0
1155060 0
1155121 22
1155235 0
1155291 0
1155337 1
1155340 0
1155496 0
1155508 0
1155589 0
1155754 0
1155895 0
1155918 0
1156070 0
1156139 0
1156367 0
1156529 0
1156762 0
1156883 0
1157023 0
1157246 0
1157531 0
1157579 66
1157772 7
1157780 23
1157868 0
1157916 0
1157955 0
1158017 0
1158306 0
1158321 0
1158558 9
1158657 4
1158957 6
1159104 0
1159282 166
1159393 0
1159483 0
1159644 0
1159814 6
1160365 94
1160644 88
1160707 1
1160750 5
1160788 111
1160844 32
1160898 0
1160901 77
1161022 0
1161159 5
1161198 0
1161218 0
1161378 2
1161537 0
1161617 0
1161641 0
1162037 0
1162124 5
1162280 0
1162313 81
1162316 0
1162388 6
1162391 6
1162451 0
1162510 10
1162707 28
1162727 72
1162787 0
1162964 82
1163012 0
1163123 0
1163295 0
1163360 0
1163368 0
1163396 0
1163448 0
1163466 0
1163823 0
1163939 0
1164056 0
1164149 11
1164272 44
1164409 30
1164448 0
1164476 0
1164520 0
1164616 34
1164668 0
1164709 3
1164721 0
1164730 0
1164979 6
1165060 0
1165183 0
1165228 178
1165279 0
1165453 1
1165489 0
1165598 0
1165798 64
1165987 0
1166080 0
1166218 23
1166350 0
1166413 12
1166449 100
1166452 29
1166521 0
1166659 0
1166956 0
1167058 0
1167249 0
1167300 0
1167376 0
1167582 0
1167829 0
1167859 0
1168083 26
1168108 0
1168150 0
1168211 9
1168253 0
1168279 5
1168283 0
1168291 0
1168331 30
1168437 0
1168607 0
1168626 24
1168634 0
1168639 3
1168752 0
1169079 6
1169216 0
1169224 0
1169293 62
1169305 0
1169338 0
1169360 0
1169624 0
1169716 0
1169830 52
1169848 0
1169910 0
1170006 9
1170431 0
1170471 0
1170681 0
1170831 5
1170861 0
1170900 0
1170936 12
1171123 0
1171422 3
1171601 0
1171635 115
1171660 0
1171674 43
1171742 0
1171765 0
1172230 0
1172335 35
1172457 0
1172464 0
1172497 0
1172558 0
1172646 0
1172751 0
1172793 0
1172841 0
1173037 0
1173366 0
1173508 0
1173757 0
1173966 0
1173978 0
1174166 0
1174391 0
1174415 0
1174448 2
1174457 0
1174608 12
1174683 57
1174725 88
1174968 0
1175007 14
1175037 19
1175058 0
1175133 0
1175255 0
1175296 0
1175323 0
1175678 0
1175762 0
1175889 0
1175977 0
1176167 0
1176386 0
1176458 27
1176481 0
1176497 11
1176658 10
1176701 28
1176765 0
1176851 54
1176908 0
1176965 0
1176994 28
1177193 0
1177700 8
1177880 0
1177888 0
1177938 0
1178148 22
1178214 0
1178222 16
1178276 0
1178462 49
1178527 0
1178570 0
1178649 0
1178814 2
1178967 21
1178995 0
1179153 0
1179273 12
1179350 0
1179412 134
1179428 19
1179529 0
1179611 0
1179685 0
1179822 0
1180019 0
1180028 0
1180085 0
1180091 0
1180229 36
1180449 185
1180491 0
1180505 0
1180565 73
1180646 0
1180655 15
1180690 0
1180796 0
1180808 0
1180870 0
1181027 13
1181084 80
1181099 6
1181206 5
1181298 0
1181312 0
1181480 0
1181559 7
1181563 84
1181588 0
1181734 0
1181743 0
1181756 0
1181771 73
1181776 0
1181833 0
1181848 0
1182144 0
1182194 7
1182261 4
1182432 0
1182549 47
1182595 0
1182605 0
1182649 6
1182794 0
1182891 0
1182901 0
1182960 0
1182991 5
1183054 0
1183056 11
1183095 14
1183132 0
1183317 0
1183346 3
1183395 9
1183483 0
1183596 0
1183602 46
1183646 0
1183659 0
1183722 0
1183746 0
1183758 0
1183833 0
1183845 0
1183853 0
1184070 0
1184195 9
1184255 28
1184374 0
1184390 0
1184462 8
1184553 0
1184678 39
1184707 0
1184777 0
1184781 0
1185028 0
1185097 0
1185100 7
1185137 76
1185181 0
1185189 0
1185298 27
1185334 0
1185424 13
1185613 60
1185638 0
1185757 0
1185777 0
1186077 0
1186247 0
1186254 0
1186308 32
1186414 0
1186439 0
1186470 0
1186493 0
1186651 0
1186805 0
1186811 0
1187087 28
1187201 0
1187438 0
1187525 0
1187532 0
1187550 0
1187553 0
1187568 77
1187640 6
1187661 0
1187727 0
1187730 2
1187763 0
1187867 66
1187887 0
1188122 68
1188164 0
1188194 0
1188444 70
1188471 0
1188634 0
1188648 51
1188658 0
1188685 0
1188754 15
1188823 0
1188832 3
1188909 27
1189057 0
1189078 0
1189391 0
1189471 0
1189491 0
1189503 0
1189532 0
1189566 0
1189606 0
1189669 0
1189762 0
1189821 0
1189835 0
1190593 48
1190710 0
1190801 0
1190824 0
1190869 26
1190950 0
1191005 15
1191109 3
1191113 8
1191178 0
1191192 0
1191209 0
1191425 8
1191862 0
1191879 0
1191922 0
1191967 0
1192098 61
1192567 72
1192591 2
1192684 22
1192702 83
1192735 16
1192919 12
1192977 5
1192986 0
1193036 8
1193092 0
1193161 0
1193169 0
1193239 0
1193416 0
1193802 3
1193838 0
1193898 5
1194066 34
1194069 35
1194174 0
1194182 0
1194258 0
1194279 300
1194301 48
1194502 0
1194815 71
1194832 0
1194910 0
1195109 0
1195205 0
1195349 0
1195364 0
1195586 0
1195733 0
1195811 0
1195864 56
1195875 17
1195902 0
1196062 10
1196068 32
1196143 0
1196197 3
1196268 45
1196341 0
1196439 0
1196539 0
1196800 0
1196803 55
1196969 13
1197011 7
1197022 0
1197224 0
1197247 0
1197265 0
1197381 0
1197392 0
1197429 0
1197450 0
1197462 0
1197530 23
1197639 0
1197768 0
1197780 0
1197838 0
1197843 0
1197976 0
1198000 0
1198024 0
1198078 0
1198095 1
1198228 3595
1198458 76
1198518 0
1198533 14
1198545 0
1198554 343
1198626 0
1198656 0
1198668 54
1198674 89
1198683 77
1198731 38
1198854 53
1199028 0
1199043 10
1199087 0
1199097 0
1199246 0
1199311 0
1199439 0
1199511 17
1199544 0
1199550 0
1199598 0
1199647 0
1199667 55
1200009 26
1200170 101
1200174 71
1200180 0
1200338 0
1200525 12
1200543 15
1200591 78
1200660 0
1200788 13
1201005 0
1201020 107
1201041 0
1201043 0
1201049 0
1201109 261
1201273 30
1201314 0
1201337 0
1201467 0
1201497 1
1201588 39
1201763 13
1201835 0
1202117 0
1202141 68
1202195 28
1202199 11
1202282 0
1202551 61
1202573 10
1202713 0
1202719 47
1202745 5
1202783 1
1202789 0
1202927 25
1202941 0
1202950 0
1203004 0
1203008 13
1203061 0
1203068 0
1203079 0
1203084 7
1203086 0
1203153 0
1203167 0
1203179 0
1203217 0
1203239 0
1203260 0
1203381 0
1203456 0
1203897 0
1204137 45
1204186 0
1204295 0
1204315 0
1204386 0
1204447 0
1204648 0
1204699 0
1204723 14
1204777 0
1204786 0
1204822 3
1204876 0
1204879 0
1204888 1
1205165 0
1205169 38
1205231 0
1205294 0
1205321 0
1206050 0
1206056 7
1206080 0
1206167 0
1206321 0
1206492 0
1206703 30
1206713 0
1206745 3
1206919 0
1206943 0
1207057 0
1207090 0
1207402 0
1207543 8
1207555 17
1207724 0
1207814 0
1207816 34
1207823 0
1208021 0
1208096 0
1208321 0
1208699 12
1208765 0
1208800 1
1208832 0
1208863 0
1208935 0
1209049 0
1209200 0
1209336 0
1209631 0
1209859 0
1209972 0
1210080 2
1210734 0
1210914 0
1211092 0
1211159 0
1211222 0
1211267 0
1211352 0
1211471 12
1211532 0
1211864 0
1211984 0
1212023 0
1212095 0
1212104 0
1212116 116
1212170 42
1212176 0
1212311 0
1212329 0
1212365 0
1212378 13
1212617 0
1212745 0
1212838 34
1213206 0
1213211 2
1213314 0
1213389 0
1213440 0
1213473 0
1213632 0
1213657 0
1213671 0
1213683 0
1213722 0
1213734 0
1213857 0
1213887 0
1213905 0
1213953 0
1214005 0
1214026 0
1214036 0
1214044 0
1214056 0
1214167 0
1214253 0
1214426 18
1214460 4
1214492 0
1214513 39
1214567 7
1214615 0
1214639 11
1214686 0
1214702 0
1214779 0
1214818 0
1214951 50
1214984 0
1215048 0
1215191 0
1215287 39
1215335 0
1215398 0
1215450 0
1215482 0
1215493 0
1215597 0
1215617 44
1215623 0
1215830 0
1215908 0
1215941 0
1215971 0
1216010 0
1216061 132
1216097 18
1216176 0
1216303 0
1216402 13
1216413 0
1216425 7
1216438 0
1216495 0
1216543 0
1216771 0
1216786 14
1216824 0
1217092 275
1217152 0
1217221 20
1217224 7
1217233 0
1217243 55
1217287 0
1217595 31
1217631 0
1217806 0
1217871 0
1217943 0
1217982 15
1218033 31
1218054 0
1218065 0
1218147 0
1218640 39
1218678 9
1218764 0
1218980 0
1219041 0
1219067 0
1219233 69
1219757 30
1219823 0
1219939 12
1220161 0
1220336 192
1220647 0
1220899 33
1221076 0
1221136 55
1221548 0
1221734 0
1221918 0
1221988 0
1222090 1
1222274 0
1222393 0
1222429 0
1222474 0
1222618 0
1222639 24
1222725 0
1222834 0
1222920 0
1222974 0
1222977 0
1223006 0
1223136 0
1223157 0
1223166 0
1223472 0
1223481 0
1223655 0
1223781 15
1223802 0
1223817 0
1223890 0
1224021 0
1224128 0
1224227 0
1224266 0
1224473 0
1224550 0
1224662 0
1224701 0
1224857 0
1224893 0
1224999 0
1225128 3
1225359 0
1225404 0
1225825 44
1225837 0
1225942 0
1225972 0
1226120 0
1226171 0
1226215 0
1226269 67
1226347 4
1226351 9
1226416 0
1226423 49
1226530 0
1226707 0
1226778 0
1226785 0
1226812 7
1226824 0
1226893 40
1226919 0
1227152 94
1227227 11
1227330 44
1227357 0
1227635 0
1227704 0
1227794 0
1227808 2
1228018 50
1228229 310
1228334 0
1228343 0
1228356 0
1228364 0
1228437 0
1228450 0
1228457 0
1228638 4
1228761 0
1228857 13
1228953 35
1228995 0
1229094 0
1229245 0
1229274 3
1229327 0
1229466 0
1229538 0
1229772 0
1229781 11
1229850 180
1229919 0
1230063 13
1230070 0
1230080 0
1230158 18
1230192 0
1230299 3
1230305 31
1230588 20
1230995 12
1230998 0
1231059 0
1231133 0
1231211 19
1231248 0
1231268 0
1231298 0
1231332 53
1231418 5
1231595 1
1231645 9
1231709 0
1231843 0
1231903 23
1231910 9
1232006 123
1232449 0
1232650 0
1232665 0
1232746 57
1232793 0
1232869 0
1232924 44
1232988 2
1233066 15
1233144 53
1233174 3
1233201 0
1233303 8
1233345 0
1233390 0
1233504 0
1233660 13
1233680 0
1233786 0
1233810 1
1234082 110
1234085 0
1234385 0
1234393 0
1234395 0
1234401 0
1234577 19
1234817 34
1234862 0
1234948 0
1234990 0
1234992 0
1235000 0
1235009 0
1235047 2
1235168 85
1235269 49
1235337 0
1235378 34
1235397 10
1235422 0
1235457 0
1235481 0
1235642 0
1235666 2
1235705 5
1235915 0
1235927 0
1235954 0
1236005 0
1236011 0
1236038 0
1236060 0
1236080 0
1236086 0
1236092 0
1236179 0
1236185 0
1236254 0
1236263 14
1236377 0
1236413 0
1236859 4
1236975 0
1237020 31
1237023 0
1237101 0
1237149 0
1237182 0
1237200 0
1237239 0
1237242 0
1237355 0
1237377 0
1237458 0
1237506 2
1237692 0
1237701 1
1237713 23
1237812 0
1237839 0
1237899 0
1238028 25
1238093 0
1238113 0
1238383 0
1238406 0
1238506 23
1238564 5
1238599 2
1238603 0
1238613 0
1238701 1
1238866 0
1238919 0
1238983 0
1239226 0
1239349 0
1239379 0
1239628 0
1239827 0
1240058 25
1240088 6
1240121 0
1240179 142
1240304 0
1240490 10
1240529 37
1240637 0
1240676 0
1240715 0
1240913 0
1240989 3
1241030 0
1241200 0
1241282 0
1241422 0
1241503 0
1241742 36
1241797 0
1242218 0
1242307 0
1242408 0
1242533 0
1242564 3
1242804 9
1242837 0
1242840 0
1242861 5
1242909 0
1242939 0
1242995 0
1243023 88
1243085 0
1243195 0
1243281 23
1243397 0
1243810 0
1243843 10
1244006 0
1244156 0
1244170 0
1244291 0
1244362 0
1244390 0
1244411 0
1244729 0
1244788 0
1244993 0
1245235 0
1245487 0
1245922 0
1246087 0
1246240 48
1246650 0
1246703 45
1246819 0
1246843 0
1246920 36
1246932 0
1246963 78
1247232 1
1247235 95
1247319 0
1247338 0
1247534 0
1247594 6
1247773 19
1247946 0
1248106 0
1248137 0
1248164 0
1248259 42
1248301 0
1248376 57
1248432 0
1248451 0
1248508 0
1248656 0
1248667 63
1248669 0
1248707 0
1248780 50
1248886 47
1248914 0
1248979 141
1249085 54
1249163 5
1249190 0
1249462 27
1249471 42
1249480 0
1249570 88
1249573 25
1249593 0
1249672 46
1249709 0
1249786 0
1249883 8
1249890 17
1249894 17
1249949 0
1250092 41
1250206 0
1250240 0
1250303 0
1250376 0
1250393 0
1250491 0
1250820 0
1250895 7
1250957 0
1251096 121
1251102 38
1251116 0
1251136 0
1251245 0
1251296 55
1251300 333
1251325 9
1251370 78
1251434 0
1251552 118
1251754 3
1251773 466
1251862 28
1251913 12
1252027 0
1252063 14
1252090 96
1252120 126
1252196 24
1252624 0
1252801 11
1252864 12
1252900 11
1253591 0
1253614 81
1253674 0
1253760 162
1253824 0
1253856 144
1253940 41
1253954 0
1253972 0
1254044 15
1254302 3
1254364 0
1254485 37
1254554 0
1254569 0
1254635 0
1254833 76
1254842 434
1254890 2
1254929 0
1255007 0
1255046 13
1255220 0
1255247 31
1255355 0
1255652 0
1255723 0
1255727 0
1255743 0
1255768 0
1255812 0
1255857 0
1255935 0
1255978 0
1255991 54
1256091 0
1256157 17
1256334 0
1256388 66
1256409 14
1256647 0
1256697 0
1256742 0
1256940 0
1257023 0
1257035 0
1257090 16
1257126 41
1257321 29
1257450 0
1257492 17
1257539 0
1257645 0
1257734 4
1257973 0
1258017 0
1258078 0
1258081 30
1258141 6
1258159 0
1258303 5
1258312 11
1258447 0
1258543 0
1258558 56
1258579 17
1258681 26
1258987 0
1259184 20
1259238 0
1259246 0
1259269 0
1259313 0
1259322 2
1259358 0
1259370 0
1259400 71
1259463 3
1259676 25
1259707 19
1259745 86
1259748 9
1259791 0
1259997 0
1260043 0
1260054 36
1260084 6
1260099 23
1260219 0
1260629 0
1260633 4
1260714 0
1260723 0
1260733 0
1260744 20
1260972 38
1261065 95
1261086 64
1261122 0
1261281 6
1261473 0
1261554 0
1261593 0
1261759 0
1261780 0
1261869 0
1261887 0
1261897 0
1261926 371
1261965 1
1262050 79
1262120 0
1262150 0
1262247 0
1262433 0
1262542 0
1262748 1
1262769 0
1262938 19
1262971 80
1262998 147
1263055 0
1263208 0
1263320 0
1263722 0
1263784 0
1263833 16
1263865 0
1263880 0
1263939 0
1264423 3
1264444 0
1264506 0
1264603 0
1264712 0
1264950 0
1265002 41
1265047 0
1265350 260
1265519 59
1265559 7
1265577 0
1265603 0
1265618 68
1265624 0
1265668 0
1266035 0
1266123 0
1266264 0
1266333 13
1266360 21
1266596 0
1266838 0
1266986 21
1267102 0
1267289 26
1267385 0
1267394 1
1267649 0
1267715 0
1267884 25
1267898 28
1268102 454
1268588 0
1268669 15
1268678 13
1268753 25
1268919 0
1268938 0
1268945 0
1269058 0
1269091 0
1269109 156
1269139 18
1269184 95
1269193 44
1269361 310
1269556 20
1269637 632
1269691 56
1269712 4
1269739 0
1269877 36
1270134 0
1270252 0
1270468 116
1270555 28
1270786 0
1270867 0
1270942 0
1270950 21
1271334 0
1271349 0
1271436 0
1271588 0
1271655 0
1271740 0
1271765 0
1271979 0
1271987 3
1272043 13
1272051 0
1272078 9
1272100 10
1272110 0
1272203 26
1272415 30
1272547 17
1272604 70
1272826 12
1272994 54
1273183 0
1273354 0
1273360 0
1273423 0
1273438 50
1273498 0
1273507 0
1273516 11
1273597 80
1273661 0
1273705 120
1273765 38
1273828 0
1273852 0
1273993 0
1274035 0
1274179 0
1274182 19
1274194 24
1274245 27
1274269 0
1274349 5
1274385 21
1274394 41
1274403 0
1274484 11
1274580 0
1274730 0
1274739 0
1274922 0
1274983 0
1275069 0
1275081 0
1275132 0
1275250 0
1275264 0
1275275 2
1275280 32
1275297 0
1275434 0
1275633 15
1275639 34
1275729 0
1275780 0
1275800 27
1275867 0
1275887 0
1275911 8
1275941 0
1275960 33
1276013 0
1276061 0
1276257 255
1276473 0
1276482 61
1276808 0
1276854 4
1276908 0
1276962 0
1276977 0
1277037 0
1277257 0
1277295 0
1277465 0
1277479 0
1277490 0
1277712 195
1277858 39
1277924 5
1278009 45
1278351 0
1278574 0
1278706 0
1278810 0
1278836 39
1278870 0
1278955 0
1278994 0
1279074 0
1279132 0
1279142 2
1279209 0
1279264 20
1279273 44
1279282 0
1279414 0
1279612 38
1279714 18
1279732 0
1279777 0
1279841 7
1279853 18
1279910 0
1280201 0
1280273 0
1280312 63
1280417 0
1280477 0
1280510 0
1280654 0
1280687 62
1280768 0
1280776 42
1280817 0
1280870 0
1280872 12
1280955 0
1280971 25
1281023 0
1281082 0
1281214 0
1281226 0
1281391 1
1281394 20
1281417 11
1281487 48
1281664 13
1281739 40
1281826 35
1281838 0
1281865 37
1281909 0
1281937 0
1281959 0
1282189 0
1282218 0
1282263 0
1282475 20
1282578 3
1282628 0
1282699 0
1282747 90
1282865 3
1283221 3
1283485 35
1283578 0
1283624 13
1283644 0
1284265 0
1284272 1
1284278 0
1284425 0
1284560 0
1284623 0
1284674 0
1284706 0
1284776 0
1284884 0
1285004 0
1285032 0
1285362 3
1285380 0
1285404 4
1285581 0
1285674 0
1285739 0
1285874 0
1286012 11
1286030 110
1286054 35
1286177 15
1286204 75
1286339 0
1286516 0
1286571 0
1286585 85
1286630 0
1286738 38
1286798 0
1286992 33
1286996 7
1287061 0
1287139 131
1287370 16
1287448 0
1287635 0
1287721 0
1287776 0
1288250 11
1288350 0
1288513 0
1288521 0
1288618 34
1288636 0
1288792 0
1288812 0
1288951 0
1288963 0
1288993 0
1289116 0
1289245 0
1289287 18
1289296 0
1289337 0
1289365 15
1289368 3
1289437 6
1289444 0
1289550 90
1289565 84
1289673 0
1289703 23
1289748 10
1289757 15
1289853 32
1289988 0
1290072 0
1290093 113
1290291 51
1290343 69
1290382 0
1290503 59
1290505 86
1290589 4
1290636 0
1290732 138
1290800 69
1290804 8
1290885 0
1291011 136
1291017 116
1291169 53
1291213 95
1291216 0
1291379 193
1291451 90
1291516 0
1291570 0
1291753 14
1292197 0
1292239 0
1292257 0
1292293 25
1292371 0
1292451 32
1292483 0
1292503 16
1292517 81
1292524 75
1292741 0
1292842 120
1292860 0
1292868 164
1292871 0
1292918 0
1293066 126
1293072 123
1293224 94
1293387 0
1293413 0
1293557 60
1293560 31
1293628 36
1293646 0
1293673 0
1293686 0
1293699 0
1293752 0
1293871 0
1293915 0
1293922 0
1293953 0
1293975 0
1293995 0
1294008 47
1294040 0
1294049 1
1294118 18
1294208 0
1294221 0
1294238 0
1294241 0
1294250 0
1294266 0
1294315 0
1294324 0
1294327 0
1294344 0
1294381 2
1294408 0
1294414 0
1294469 0
1294496 0
1294520 0
1294571 0
1294681 0
1294746 26
1294830 108
1294841 0
1295081 0
1295165 7
1295516 45
1295552 0
1295782 0
1295798 8
1295992 10
1296065 77
1296170 14
1296395 0
1296413 8
1296461 0
1296491 9
1296560 0
1296677 0
1296791 24
1296803 0
1296883 183
1296903 0
1296916 0
1296928 82
1296936 0
1296943 1
1296955 0
1296967 5
1296997 15
1297062 0
1297134 0
1297483 0
1297743 0
1297827 0
1297859 0
1297872 0
1297882 62
1297916 0
1297958 0
1298090 0
1298124 0
1298192 0
1298273 0
1298291 0
1298324 0
1298345 8
1298351 38
1298357 31
1298438 0
1298485 0
1298501 23
1298557 0
1298603 0
1298627 0
1298713 0
1298738 6
1299149 0
1299242 23
1299280 0
1299343 0
1299586 0
1299642 0
1299676 0
1299694 1
1299799 36
1299934 0
1300045 0
1300147 1
1300284 0
1300419 0
1300443 11
1300522 0
1300692 0
1300726 0
1300861 2
1300900 0
1300974 56
1300984 0
1301142 0
1301201 4
1301255 0
1301575 5
1301824 0
1301852 0
1301877 0
1301912 0
1301927 0
1301958 0
1301962 0
1301990 0
1302010 7
1302016 0
1302158 0
1302263 0
1302353 0
1302385 0
1302389 0
1302428 0
1302456 8
1302692 0
1302716 8
1302908 4
1302914 23
1302995 9
1303058 21
1303062 0
1303085 0
1303096 0
1303105 0
1303222 52
1303277 0
1303364 0
1303400 0
1303436 0
1303472 0
1303788 2
1303791 0
1304243 0
1304246 41
1304261 1
1304276 1
1304598 0
1304758 0
1305082 0
1305169 32
1305464 0
1305641 0
1305694 0
1305765 34
1305866 0
1306412 0
1306472 0
1306568 69
1306658 2765
1306796 4
1307133 0
1307294 0
1307336 0
1307412 13
1307519 54
1307793 0
1307799 0
1307839 0
1307845 24
1307877 0
1307927 27
1307948 41
1307957 0
1307966 0
1307974 0
1307994 3
1307997 0
1308010 0
1308019 5
1308056 10
1308058 66
1308143 26
1308167 0
1308194 0
1308243 29
1308277 0
1308287 14
1308322 0
1308329 0
1308381 93
1308399 0
1308420 28
1308441 0
1308461 46
1308464 0
1308497 0
1308500 53
1308525 16
1308548 31
1308624 0
1308657 0
1308669 0
1308679 0
1308689 0
1308705 0
1308731 0
1308738 0
1308742 0
1308752 0
1308756 2
1308814 0
1308825 0
1308861 0
1308866 0
1308893 47
1308897 0
1308903 42
1308939 0
1308969 20
1308991 0
1309045 0
1309072 64
1309101 0
1309125 0
1309143 45
1309157 0
1309202 25
1309212 0
1309249 0
1309271 0
1309301 9
1309371 0
1309405 0
1309423 0
1309428 0
1309441 0
1309449 0
1309474 0
1309527 23
1309532 0
1309548 0
1309550 0
1309568 0
1309586 0
1309593 0
1309602 0
1309635 0
1309715 0
1309725 0
1309749 0
1309752 0
1309786 0
1309793 0
1309797 33
1309801 0
1309815 0
1309839 0
1309850 0
1309866 0
1309882 0
1309895 67
1309899 0
1309944 0
1310001 0
1310030 0
1310064 0
1310108 0
1310115 0
1310123 0
1310130 0
1310146 0
1310161 0
1310182 0
1310212 9
1310236 8
1310298 0
1310371 75
1310494 36
1310524 10
1310851 72
1310874 22
1311018 11
1311033 0
1311059 8
1311172 37
1311249 0
1311302 0
1311335 0
1311348 20
1311393 0
1311545 86
1311618 0
1311663 2
1311691 0
1311727 0
1311739 0
1311753 0
1311784 0
1311856 0
1311870 0
1311905 0
1311907 0
1311911 0
1311927 0
1311966 0
1311999 0
1312024 0
1312029 0
1312057 20
1312078 0
1312081 0
1312102 0
1312115 0
1312128 12
1312149 0
1312183 0
1312202 0
1312209 0
1312226 0
1312230 0
1312294 0
1312305 0
1312322 0
1312361 0
1312374 33
1312390 0
1312409 0
1312414 0
1312440 63
1312471 0
1312489 18
1312492 0
1312645 0
1312654 0
1312672 0
1312704 0
1312722 0
1312737 0
1312802 0
1312827 0
1312837 0
1312840 0
1312864 8
1312902 0
1312942 0
1312972 27
1313001 0
1313006 0
1313047 0
1313079 0
1313086 0
1313105 0
1313115 4
1313127 0
1313151 0
1313228 0
1313275 0
1313281 0
1313311 33
1313364 85
1313375 48
1313471 0
1313583 59
1313587 0
1313590 0
1313628 1
1313650 0
1313729 0
1313766 0
1313783 0
1313808 0
1313867 19
1313917 86
1313924 25
1313926 0
1313963 21
1314011 0
1314015 0
1314077 0
1314091 0
1314144 0
1314180 0
1314184 0
1314187 0
1314191 0
1314202 0
1314208 0
1314225 0
1314233 0
1314259 0
1314325 31
1314343 0
1314370 9
1314421 0
1314543 0
1314549 0
1314568 0
1314577 11
1314588 0
1314606 0
1314631 34
1314728 22
1314759 47
1314819 0
1314836 342
1314843 0
1314852 470
1314905 110
1314992 0
1315097 11
1315118 71
1315165 25
1315227 0
1315269 0
1315511 10
1315521 0
1315541 1
1315584 0
1315629 0
1315676 199
1315800 0
1315874 31
1315886 0
1315907 0
1315957 88
1315959 0
1316002 80
1316008 29
1316016 0
1316044 0
1316062 0
1316148 0
1316198 0
1316231 10
1316235 118
1316343 0
1316350 0
1316354 122
1316394 278
1316404 6
1316438 85
1316474 0
1316516 0
1316542 0
1316626 30
1316686 0
1316833 0
1316885 160
1317015 31
1317050 0
1317115 262
1317259 18
1317289 45
1317339 0
1317364 0
1317377 0
1317395 0
1317414 28
1317462 5
1317465 73
1317500 3
1317572 72
1317652 0
1317681 62
1317779 1
1317813 0
1317845 0
1317908 54
1317914 234
1317990 48
1318063 0
1318149 105
1318153 350
1318164 157
1318177 11
1318184 70
1318205 0
1318229 8
1318252 0
1318365 0
1318413 0
1318439 22
1318442 124
1318476 27
1318485 211
1318508 222
1318578 54
1318668 0
1318781 50
1318834 0
1318916 0
1318937 17
1318954 0
1318963 0
1319140 0
1319170 51
1319176 68
1319195 32
1319251 4
1319314 0
1319343 0
1319544 0
1319554 0
1319575 0
1319577 60
1319617 0
1319639 0
1319683 109
1319745 4
1319784 0
1319797 2
1319832 14
1319877 0
1319949 0
1319993 9
1320007 61
1320109 19
1320239 0
1320306 12
1320308 10
1320336 0
1320375 0
1320381 113
1320437 10
1320465 0
1320552 256
1320564 155
1320603 27
1320611 3
1320629 43
1320714 14
1320717 79
1320744 0
1320756 52
1320824 0
1320882 133
1320903 27
1321001 0
1321018 23
1321086 2
1321116 0
1321124 0
1321131 0
1321181 32
1321193 95
1321282 0
1321356 22
1321364 11
1321389 28
1321473 26
1321487 86
1321491 34
1321584 11
1321719 0
1321742 0
1321775 0
1321779 34
1321816 0
1321826 0
1321848 0
1322005 0
1322014 0
1322024 70
1322028 40
1322114 54
1322171 136
1322173 112
1322215 0
1322223 68
1322225 147
1322244 0
1322273 3
1322308 60
1322366 14
1322411 0
1322418 0
1322422 235
1322531 26
1322541 0
1322570 0
1322659 0
1322704 11
1322755 0
1322768 0
1322794 0
1322804 0
1322847 0
1323003 0
1323034 126
1323072 8
1323111 45
1323278 0
1323423 2
1323603 14
1323607 32
1323620 87
1323703 0
1323839 70
1323988 18
1324052 22
1324077 113
1324083 7
1324115 0
1324137 89
1324192 0
1324202 0
1324287 52
1324441 26
1324481 53
1324536 0
1324547 0
1324562 0
1324565 0
1324593 0
1324602 0
1324607 0
1324665 0
1324667 0
1324677 0
1324702 0
1324730 0
1324733 85
1324764 0
1324790 41
1324798 23
1324821 0
1324832 0
1324837 180
1324842 67
1324855 49
1324914 4
1324917 0
1324949 2
1325014 119
1325114 4
1325118 0
1325232 3
1325278 30
1325430 0
1325547 12
1325584 0
1325605 0
1325629 9
1325866 0
1325894 0
1325954 0
1325965 0
1326049 35
1326077 0
1326081 0
1326505 0
1326527 0
1326549 2
1326585 0
1326607 77
1326611 95
1326689 0
1326707 0
1326730 0
1326789 5
1326909 1
1326973 0
1327010 56
1327106 0
1327142 35
1327145 0
1327232 0
1327250 0
1327259 22
1327297 997
1327361 0
1327427 0
1327441 0
1327510 0
1327523 2
1327548 16
1327650 0
1327687 0
1327721 0
1327737 44
1327784 0
1327823 4
1327892 0
1327920 2
1328025 0
1328132 0
1328495 36
1328588 0
1328666 0
1328746 0
1328843 0
1329008 13
1329077 0
1329131 34
1329164 2
1329476 0
1329500 22
1329527 81
1329572 12
1329677 78
1329719 63
1330427 0
1330472 0
1330659 0
1330691 8
1331132 20
1331321 0
1331404 1
1331557 0
1331650 4
1331823 0
1332137 102
1332224 0
1332269 202
1332272 6
1332370 6
1332526 0
1332752 73
1332824 112
1333049 0
1333134 0
1333157 22
1333282 0
1333601 0
1333625 6
1333819 0
1333828 0
1333870 0
1333916 0
1333954 0
1333988 0
1333997 0
1334004 0
1334021 3
1334049 0
1334061 0
1334067 4
1334111 0
1334134 0
1334142 0
1334154 0
1334188 0
1334194 43
1334198 17
1334222 3
1334258 0
1334267 1
1334307 0
1334345 0
1334352 57
1334400 5
1334422 30
1334432 0
1334479 12
1334491 0
1334700 96
1334702 2
1334741 70
1334796 48
1334891 0
1334949 100
1334988 76
1335003 10
1335046 1
1335101 0
1335113 0
1335131 3
1335138 0
1335240 3
1335250 0
1335317 0
1335354 0
1335367 0
1335370 0
1335424 0
1335649 0
1335659 0
1335673 0
1335766 0
1335817 33
1335862 74
1335868 0
1335895 0
1335928 0
1335961 22
1335991 89
1336006 0
1336045 0
1336068 0
1336123 0
1336148 65
1336183 31
1336193 0
1336235 8
1336265 0
1336328 97
1336341 2
1336405 0
1336447 0
1336462 0
1336468 38
1336471 6
1336517 0
1336527 0
1336569 0
1336655 0
1336675 0
1336713 0
1336756 0
1336765 0
1336815 11
1336820 0
1336880 0
1336922 0
1336940 0
1336965 0
1337012 0
1337069 0
1337075 0
1337085 28
1337155 0
1337290 17
1337323 0
1337332 0
1337352 805
1337533 0
1337594 57
1337654 11
1337694 7
1337731 1
1337801 0
1337865 0
1337905 12
1337914 5
1338007 54
1338018 21
1338028 0
1338071 29
1338130 9
1338152 0
1338177 0
1338227 0
1338301 0
1338361 0
1338385 0
1338444 0
1338526 0
1338541 40
1338579 5
1338631 48
1338668 0
1338777 0
1338782 20
1338898 0
1338939 0
1338941 78
1339086 0
1339189 0
1339342 66
1339353 1697
1339375 28
1339389 2466
1339513 47
1339711 48
1339810 0
1339822 0
1339837 90
1339847 61
1339880 39
1339956 10
1340016 4
1340120 0
1340127 0
1340247 105
1340261 60
1340273 0
1340344 15
1340357 64
1340408 32
1340485 143
1340492 31
1340542 21
1340591 33
1340633 2
1340665 0
1340677 0
1340753 0
1340784 0
1340834 0
1340849 18
1340878 7
1340938 1
1340963 58
1340967 21
1341016 0
1341041 17
1341167 0
1341207 0
1341360 15
1341378 19
1341400 0
1341445 41
1341449 36
1341475 0
1341540 193
1341577 0
1341583 95
1341640 2
1341670 3
1341676 0
1341687 7
1341709 0
1341774 0
1341780 79
1341870 1
1341901 78
1341929 137
1341936 74
1342126 8
1342204 192
1342241 39
1342316 0
1342358 68
1342426 13
1342444 2
1342554 78
1342600 14
1342648 92
1342701 0
1342707 15
1342741 0
1342775 70
1342824 37
1342886 30
1342918 0
1342957 66
1342979 0
1343008 0
1343132 79
1343164 0
1343207 0
1343318 0
1343366 299
1343372 128
1343433 5
1343518 0
1343540 15
1343558 5
1343680 0
1343831 3
1343893 0
1343917 2
1343921 0
1344115 0
1344146 74
1344157 6
1344353 25
1344357 39
1344398 0
1344549 4
1344578 0
1344654 0
1344707 5
1344779 0
1344836 96
1344875 0
1344931 0
1344948 0
1345144 0
1345209 0
1345218 17
1345268 9
1345387 0
1345464 46
1345549 0
1345600 0
1345652 3
1345672 0
1345746 0
1345847 0
1345864 62
1345872 0
1345887 21
1345973 146
1346049 0
1346076 68
1346210 66
1346323 92
1346406 1
1346433 173
1346470 142
1346553 1
1346572 212
1346578 33
1346707 57
1346740 7
1346943 207
1347045 36
1347186 2
1347207 223
1347327 18
1347651 198
1347942 1
1348022 102
1348189 0
1348227 57
1348260 0
1348289 63
1348314 0
1348326 5
1348334 0
1348337 65
1348345 22
1348371 69
1348375 0
1348382 114
1348412 0
1348471 20
1348568 43
1348617 20
1348659 0
1348784 17
1348810 114
1348832 0
1348856 0
1348970 0
1349039 0
1349207 0
1349234 0
1349269 2
1349282 12
1349421 0
1349492 17
1349495 106
1349676 0
1349689 0
1349714 81
1349744 14
1349874 13
1349929 0
1350057 5
1350065 77
1350113 0
1350240 0
1350319 0
1350388 0
1350510 3
1350566 50
1350590 5
1350608 86
1350615 10
1350629 52
1350670 14
1350674 54
1350699 14
1350753 0
1350781 0
1350804 24
1350879 0
1351099 0
1351133 0
1351152 0
1351183 0
1351204 0
1351256 0
1351266 0
1351276 0
1351296 3
1351306 0
1351327 0
1351365 117
1351389 71
1351431 28
1351737 20
1351878 0
1352040 83
1352047 4
1352194 0
1352200 0
1352240 29
1352331 0
1352344 18
1352369 12
1352494 0
1352508 172
1352524 0
1352550 16
1352592 84
1352698 3
1352745 1
1352767 65
1352901 0
1352915 0
1352946 0
1352952 23
1353078 0
1353097 31
1353152 0
1353239 12
1353292 20
1353306 0
1353445 97
1353547 0
1353723 92
1353740 10
1353749 160
1353791 4
1353881 92
1353890 7
1353907 0
1353932 79
1353962 0
1353986 43
1353994 50
1354035 53
1354204 50
1354235 7
1354277 5
1354403 0
1354505 13
1354516 0
1354568 0
1354589 36
1354668 39
1354715 0
1354739 1
1354981 0
1355156 0
1355227 30
1355321 188
1355325 14
1355371 0
1355398 0
1355446 57
1355482 27
1355574 0
1355655 0
1355684 93
1355696 0
1355828 10
1355894 0
1355927 0
1356086 0
1356470 0
1356531 19
1356553 0
1356561 0
1356706 0
1356855 0
1356984 0
1356998 0
1357024 0
1357036 0
1357201 0
1357240 2
1357395 0
1357546 0
1357755 0
1357843 0
1357855 0
1357863 0
1357871 0
1357879 6
1357889 0
1357911 0
1357944 0
1358295 27
1358346 0
1358510 40
1358562 0
1358594 7
1358633 0
1358684 0
1358729 8
1358738 20
1358762 13
1358766 99
1358768 25
1358794 0
1358813 0
1358859 0
1358936 0
1359002 0
1359274 0
1359278 7
1359311 0
1359357 0
1359461 0
1359485 0
1359551 0
1359562 0
1359638 0
1359666 0
1359696 40
1359870 89
1359990 40
1360011 0
1360117 16
1360123 0
1360189 0
1360201 10
1360212 0
1360216 0
1360321 0
1360397 107
1360415 0
1360515 8
1360607 0
1360764 0
1360836 0
1360968 0
1361008 0
1361397 58
1361477 0
1361595 0
1361753 0
1361760 0
1361842 0
1361902 0
1362015 0
1362060 0
1362062 0
1362187 0
1362266 0
1362269 8
1362305 0
1362379 356
1362421 0
1362448 38
1362472 0
1362481 41
1362505 5
1362640 9
1362856 13
1362949 0
1363207 0
1363297 81
1363315 0
1363381 0
1363426 0
1363570 58
1363627 0
1363636 0
1363650 0
1363674 0
1363697 0
1363730 0
1363787 0
1363810 0
1363849 0
1363956 8
1364036 0
1364101 30
1364380 0
1364479 0
1364550 257
1364638 0
1364755 31
1364808 0
1364880 6
1364989 18
1365167 0
1365196 33
1365204 37
1365309 0
1365321 0
1365327 0
1365333 0
1365336 0
1365345 59
1365549 9
1365618 35
1365663 172
1365678 0
1365749 0
1365802 33
1365940 0
1365965 6
1365990 0
1365997 0
1366015 0
1366177 10
1366210 0
1366231 197
1366264 35
1366279 0
1366306 36
1366336 58
1366547 0
1366558 0
1366756 9
1366850 0
1367092 145
1367117 0
1367162 41
1367179 210
1367302 0
1367368 0
1367493 0
1367604 66
1367610 8
1367682 18
1367714 0
1367937 140
1367985 0
1368013 28
1368061 0
1368073 0
1368085 66
1368229 12
1368277 61
1368292 0
1368361 20
1368457 0
1368589 67
1368847 0
1368956 0
1368977 0
1369441 0
1369465 52
1369549 3
1369618 34
1369720 47
1370078 0
1370329 0
1370419 0
1370458 0
1370479 89
1370637 0
1370737 136
1370857 0
1370920 0
1371002 45
1371028 0
1371076 0
1371086 0
1371103 7
1371202 0
1371283 0
1371325 64
1371358 48
1371468 0
1371603 0
1371681 17
1371879 0
1372000 28
1372051 0
1372149 35
1372254 0
1372265 0
1372271 0
1372394 0
1372437 0
1372474 0
1372533 11
1372544 0
1372546 0
1372565 0
1372567 0
1372584 432
1372626 91
1372636 91
1372764 43
1372805 0
1372836 0
1372926 48
1372942 0
1373077 0
1373086 0
1373119 42
1373137 4
1373280 0
1373292 0
1373411 0
1373693 0
1373938 19
1374073 0
1374124 0
1374227 0
1374283 0
1374305 12
1374365 12
1374431 0
1374974 0
1375122 0
1375237 13
1375304 0
1375352 193
1375465 4
1375647 25
1375688 0
1375714 0
1375754 0
1375771 0
1375781 0
1375795 0
1375826 0
1375862 0
1376141 43
1376334 0
1376387 0
1376540 20
1376543 0
1376555 8
1376576 0
1376606 0
1376615 42
1376618 14
1376834 0
1376845 0
1376975 0
1377086 35
1377098 0
1377173 0
1377204 0
1377221 0
1377275 8
1377365 0
1377431 96
1377637 15
1377661 0
1377716 0
1377831 0
1377860 0
1377992 0
1378007 0
1378318 0
1378583 0
1378789 0
1378810 0
1378858 0
1379107 88
1379146 0
1379440 16
1379476 9
1379572 1
1379712 0
1379766 0
1380057 0
1380069 30
1380114 80
1380228 53
1380298 0
1380324 31
1380351 0
1380377 0
1380501 106
1380513 19
1380516 7
1380718 0
1380830 0
1380852 0
1380894 0
1381259 0
1381278 0
1381320 0
1381323 34
1381507 17
1381542 0
1381830 20
1382022 0
1382048 13
1382064 0
1382234 0
1382316 0
1382335 0
1382364 16
1382556 3
1382604 0
1382619 29
1382638 0
1382661 74
1382718 114
1383120 0
1383252 0
1383376 0
1383426 0
1383585 0
1383621 0
1383660 20
1383717 0
1383852 0
1384004 0
1384116 13
1384305 0
1384410 14
1384482 0
1384508 0
1384614 0
1384728 0
1384947 0
1384949 0
1385396 0
1385668 35
1385763 0
1385961 0
1386040 0
1386059 0
1386101 32
1386127 0
1386154 21
1386255 0
1386394 0
1386400 0
1386601 0
1386709 0
1386868 24
1386979 19
1387112 0
1387264 0
1387507 60
1387723 0
1387873 0
1388058 0
1388273 14
1388291 0
1388297 0
1388463 125
1388593 0
1388624 0
1388644 0
1388667 0
1388674 0
1388716 0
1388749 0
1388758 0
1388773 0
1388804 0
1388837 0
1388969 0
1388975 4
1389011 0
1389086 0
1389115 0
1389272 0
1389368 5
1389470 0
1389524 0
1389587 0
1389762 0
1389894 11
1389957 0
1389993 0
1390062 0
1390123 0
1390446 11
1390541 0
1390750 0
1390888 0
1390982 0
1391054 0
1391074 0
1391168 0
1391276 0
1391291 0
1391366 0
1391430 57
1391646 0
1391717 3
1391744 0
1391801 0
1391816 0
1391828 8
1392057 0
1392287 0
1392353 10
1392382 0
1392416 102
1392427 0
1392445 1
1392469 0
1392488 0
1392563 0
1392770 0
1392878 0
1392911 0
1392965 63
1393040 13
1393091 4
1393098 0
1393160 0
1393454 9
1393580 2
1393599 27
1393617 0
1393636 29
1393653 0
1393663 16
1393665 22
1393698 7
1393712 0
1393737 0
1393756 49
1393780 25
1393884 0
1393905 67
1393929 1
1394103 0
1394116 139
1394441 29
1394465 0
1394531 0
1394620 0
1394726 0
1394785 0
1394796 0
1394857 0
1394899 0
1394989 0
1395007 0
1395019 1
1395031 0
1395107 0
1395160 9
1395164 64
1395214 0
1395245 0
1395257 32
1395275 8
1395279 0
1395337 0
1395655 4
1395708 0
1395895 18
1395901 12
1395921 0
1396000 4
1396055 4
1396190 0
1396222 0
1396306 53
1396331 0
1396371 0
1396426 2
1396468 17
1396546 18
1396648 0
1396713 18
1396747 3
1396755 0
1396846 0
1396921 0
1396957 0
1397272 0
1397351 0
1397489 3
1397498 11
1397570 0
1397622 10
1397657 0
1397666 0
1397678 0
1397684 28
1397807 58
1397813 21
1397957 0
1398038 0
1398068 0
1398119 0
1398146 0
1398155 45
1398203 0
1398248 18
1398284 64
1398380 0
1398383 0
1398429 0
1398467 0
1398590 0
1398683 0
1398779 55
1398843 0
1399085 0
1399151 0
1399427 1
1399475 0
1399523 0
1399684 1
1399687 18
1399726 28
1399737 0
1399786 0
1399822 27
1399879 0
1399928 0
1399951 16
1400083 0
1400134 14
1400179 0
1400188 0
1400686 66
1400854 0
1400903 0
1401022 0
1401079 0
1401163 0
1401166 0
1401197 0
1401238 117
1401322 0
1401370 27
1401403 0
1401436 0
1401448 0
1401466 0
1401483 0
1401486 0
1401741 0
1401785 11
1401792 0
1401837 0
1401854 0
1401933 0
1402132 0
1402186 0
1402217 0
1402279 0
1402290 82
1402311 10
1402314 29
1402338 0
1402381 9
1402383 0
1402419 0
1402474 0
1402569 51
1402745 51
1402765 49
1402916 13
1402943 12
1402951 16
1402966 3
1402981 20
1403062 43
1403168 0
1403239 57
1403297 21
1403366 44
1403383 0
1403468 0
1403834 0
1403847 0
1403922 21
1404001 0
1404070 0
1404081 91
1404202 15
1404298 3
1404304 2
1404355 52
1404359 40
1404459 0
1404892 0
1405426 0
1405591 0
1405639 179
1405690 0
1405894 44
1406064 0
1406071 27
1406196 0
1406229 2
1406597 22
1406663 0
1406685 11
1406700 67
1406736 105
1406798 6
1407034 5
1407052 0
1407148 0
1407646 0
1407743 0
1407906 0
1407986 0
1408074 0
1408117 0
1408273 0
1408291 39
1408308 0
1408414 0
1408435 0
1408789 62
1408819 0
1408825 0
1408954 0
1409042 4
1409068 51
1409119 0
1409209 134
1409234 0
1409241 0
1409265 306
1409337 79
1409364 35
1409463 7
1409689 12
1409733 7
1409835 70
1409883 0
1410112 38
1410135 21
1410153 0
1410168 0
1410234 46
1410361 16
1410576 34
1410606 2
1410762 18
1410816 6
1410840 0
1410916 0
1410988 0
1411000 62
1411014 84
1411071 0
1411117 0
1411143 0
1411155 0
1411173 233
1411187 21
1411364 0
1411492 0
1411634 0
1411742 0
1411761 0
1411823 0
1412051 0
1412241 0
1412373 30
1412465 5
1412528 0
1412688 0
1412810 56
1412817 0
1412841 0
1412941 78
1412954 126
1413038 0
1413048 0
1413060 0
1413268 0
1413616 0
1413649 0
1413661 0
1413775 25
1413856 0
1414006 0
1414021 0
1414132 0
1414249 0
1414270 7
1414288 0
1414300 0
1414354 3
1414459 0
1414654 0
1414898 12
1414925 0
1414957 1
1415035 0
1415483 138
1415519 6
1415795 16
1415892 0
1415950 0
1416001 0
1416019 35
1416304 0
1416457 90
1416511 29
1416520 23
1416523 15
1416592 0
1416746 299
1417027 7
1417132 4
1417209 0
1417211 0
1417222 0
1417236 86
1417247 45
1417271 0
1417278 69
1417282 127
1417446 25
1417565 0
1417630 92
1417763 184
1417850 0
1417881 0
1417897 0
1417964 2
1417982 35
1418055 0
1418470 0
1418482 761
1418563 586
1418578 84
1418623 0
1418776 91
1418779 145
1418818 55
1418845 0
1418932 6
1419037 801
1419085 3
1419115 0
1419133 12
1419163 84
1419259 56
1419366 60
1419405 217
1419517 375
1419519 300
1419547 4
1419554 0
1419721 0
1419748 72
1419908 0
1419917 0
1419925 0
1420031 0
1420077 0
1420093 0
1420100 0
1420140 0
1420172 0
1420182 0
1420184 0
1420205 0
1420253 0
1420272 0
1420310 16
1420349 0
1420435 31
1420452 0
1420464 15
1420494 0
1420564 0
1420771 37
1420786 0
1420822 22
1421393 0
1421609 0
1421797 0
1421809 0
1421913 4
1422218 27
1422228 195
1422261 0
1422285 0
1422306 0
1422327 0
1422369 0
1422420 130
1422480 0
1422531 0
1422561 23
1422668 0
1423035 0
1423299 0
1423353 0
1423482 0
1423506 0
1423756 0
1423962 8
1424013 0
1424439 121
1424469 24
1424667 0
1424832 0
1424877 28
1425078 0
1425395 0
1425403 0
1425521 0
1425596 3
1425644 0
1425767 0
1425833 0
1425920 1
1426181 15
1426517 0
1426535 3
1427174 0
1427440 122
1427442 100
1427507 40
1427680 0
1427732 0
1427988 0
1428037 0
1428160 1
1428182 0
1428221 0
1428245 1
1428613 31
1429219 0
1429345 0
1429370 0
1429586 42
1429729 48
1430030 1
1430133 53
1430288 54
1430313 0
1430324 0
1430334 0
1430341 20
1430345 203
1430347 2
1430407 43
1430437 65
1430513 74
1430729 0
1431056 0
1431124 57
1431155 41
1431187 0
1431270 0
1431366 0
1431372 69
1431375 0
1431451 5
1431543 0
1431546 3
1431648 82
1431702 29
1431714 130
1431759 0
1431777 0
1431885 0
1431900 0
1432010 13
1432027 0
1432029 0
1432137 0
1432216 35
1432237 40
1432614 0
1432628 91
1432708 26
1432723 4
1432876 99
1432927 0
1432954 0
1433009 0
1433095 20
1433121 0
1433143 0
1433151 0
1433161 0
1433216 0
1433236 0
1433358 0
1433364 65
1433412 0
1433427 0
1433677 0
1433880 93
1433931 31
1434006 17
1434060 0
1434095 31
1434120 0
1434150 0
1434161 0
1434164 0
1434531 39
1434549 0
1434669 20
1434761 10
1434885 0
1434968 0
1435109 0
1435142 0
1435241 127
1435292 0
1435664 22
1435754 10
1435871 0
1435944 0
1435953 0
1435986 0
1435990 0
1436000 0
1436028 0
1436057 0
1436098 0
1436111 0
1436124 0
1436140 0
1436176 0
1436225 0
1436233 14
1436280 0
1436379 0
1436425 0
1436431 0
1436443 81
1436503 26
1436509 25
1436584 0
1436701 22
1436713 46
1436768 80
1436806 49
1436942 0
1437059 0
1437101 0
1437281 0
1437292 0
1437332 0
1437374 0
1437569 0
1437707 7
1437822 45
1437825 0
1437846 7
1437982 0
1438059 0
1438109 0
1438126 0
1438332 0
1438399 0
1438449 0
1438465 0
1438525 0
1438863 0
1438878 0
1438887 0
1438947 0
1439037 0
1439433 0
1439448 0
1439487 0
1439632 0
1439689 0
1439929 10
1440018 0
1440057 0
1440206 0
1440374 0
1440561 0
1440618 0
1440875 12
1440928 0
1441082 0
1441166 50
1441239 0
1441439 54
1441460 58
1441573 0
1441717 0
1441760 0
1441772 0
1441965 18
1442016 1
1442027 36
1442118 50
1442151 0
1442477 30
1442481 175
1442484 0
1442557 0
1442703 25
1442760 6
1442836 0
1442884 0
1442905 57
1442914 0
1442923 5
1443004 86
1443235 9
1443259 0
1443394 22
1443442 23
1443589 0
1443601 9
1443631 0
1443652 0
1443673 0
1443689 0
1443695 0
1443697 0
1443745 34
1443750 6
1443798 0
1443824 0
1443845 8
1443869 0
1443889 9
1443920 0
1443922 15
1443958 0
1443967 100
1443976 222
1444057 18
1444278 0
1444312 8
1444495 0
1444642 0
1444654 0
1444705 9
1444737 69
1444845 16
1444855 0
1444890 0
1445202 0
1445205 3
1445217 20
1445262 0
1445559 23
1445578 0
1445719 0
1445796 11
1445978 0
1446035 0
1446047 0
1446098 0
1446140 0
1446386 0
1446575 0
1446854 0
1447067 0
1447269 0
1447407 64
1447701 54
1447788 0
1447791 0
1447830 0
1447872 0
1447908 0
1447998 0
1448127 20
1448154 25
1448266 0
1448277 35
1448383 0
1448393 0
1448404 0
1448422 3
1448429 113
1448593 0
1448599 33
1448641 0
1448926 29
1449039 0
1449123 43
1449375 6
1449387 0
1449444 0
1449558 0
1449640 0
1449688 0
1449701 0
1449834 24
1449901 23
1449916 0
1450030 0
1450093 33
1450202 0
1450204 0
1450221 0
1450397 0
1450433 0
1450733 0
1450778 51
1450808 0
1450820 1
1450928 15
1450958 0
1450964 26
1450977 0
1450982 0
1451026 0
1451084 0
1451105 3
1451473 61
1451506 9
1451638 0
1451653 86
1451802 0
1451809 45
1451849 48
1452006 0
1452093 0
1452148 0
1452177 43
1452242 0
1452256 0
1452263 37
1452575 0
1452620 19
1452665 0
1452860 0
1452881 0
1452914 0
1453016 0
1453043 0
1453055 0
1453136 0
1453285 0
1453439 20
1453454 0
1453477 62
1453514 19
1453583 0
1453637 0
1453754 44
1453775 10
1453871 0
1453913 21
1453961 48
1454240 0
1454309 0
1454414 0
1454423 0
1454522 0
1454582 36
1454828 0
1454872 0
1454958 0
1455005 0
1455113 0
1455225 27
1455234 0
1455527 0
1455838 0
1455911 0
1456010 0
1456019 10
1456073 0
1456244 0
1456270 34
1456298 0
1456697 0
1456839 0
1457077 0
1457275 11
1457316 0
1457323 7
1457539 9
1457771 0
1457996 0
1458137 29
1458337 29
1458427 0
1458549 0
1458657 0
1458760 0
1458823 0
1459003 0
1459204 0
1459240 0
1459252 0
1459271 0
1459666 3
1459734 160
1459757 0
1459784 0
1459796 0
1459835 1
1459841 0
1459978 0
1460087 87
1460153 73
1460245 5
1460290 0
1460383 2
1460390 71
1460590 0
1460605 0
1460728 0
1460894 21
1461080 0
1461174 72
1461446 0
1461490 0
1461508 0
1461517 0
1461529 0
1461629 0
1461670 0
1461691 0
1461700 0
1461998 0
1462169 0
1462288 0
1462445 0
1462529 0
1462553 0
1462643 0
1463051 0
1463120 0
1463159 0
1463201 0
1463345 0
1463494 0
1463500 0
1463582 0
1463621 0
1463804 0
1464227 0
1464388 0
1464503 0
1464674 0
1464692 0
1464698 0
1464758 0
1464790 0
1464848 0
1464860 0
1464920 0
1464961 0
1465148 0
1465175 0
1465211 0
1465218 0
1465286 0
1465319 0
1465394 0
1465406 0
1465529 0
1465559 0
1465601 0
1465613 0
1465934 0
1465955 0
1465964 0
1466243 0
1466470 0
1466483 0
1466969 0
1466972 0
1467008 0
1467047 0
1467251 0
1467374 0
1467488 0
1467568 0
1467587 0
1467637 0
1467755 0
1467781 0
1467824 0
1468078 0
1468145 0
1468198 0
1468231 0
1468249 0
1468445 0
1468640 0
1468843 0
1468999 0
1469005 0
1469015 0
1469063 0
1469078 0
1469090 0
1469093 0
1469144 0
1469150 0
1469159 0
1469165 0
1469172 0
1469233 0
1469237 20
1469334 0
1469343 6
1469791 0
1470084 0
1470148 50
1470202 13
1470212 5
1470312 6
1470345 0
1470378 21
1470391 0
1470406 0
1470441 0
1470457 0
1470700 15
1470718 0
1470763 0
1470796 2
1471135 0
1471222 1
1471402 19
1471424 0
1471515 0
1471815 47
1471836 0
1472029 0
1472241 0
1472278 0
1472463 0
1472728 0
1473160 24
1473236 1
1473506 0
1473632 0
1473795 22
1473891 0
1473897 0
1473932 0
1473969 0
1474197 0
1474242 0
1474277 0
1474347 17
1474516 38
1474558 105
1474761 0
1474804 0
1474987 0
1475002 0
1475368 17
1475399 0
1475522 0
1475828 0
1475909 0
1476286 0
1476294 0
1476377 0
1476999 0
1477159 13
1477354 12
1477858 0
1477951 0
1478106 0
1478306 0
1478866 0
1478987 24
1479114 0
1479236 0
1479265 0
1479313 0
1479464 1
1479467 0
1479527 14
1479551 0
1479977 0
1479980 0
1480025 0
1480046 0
1480136 0
1480184 18
1480286 102
1480495 22
1480527 0
1480633 0
1480648 0
1480689 0
1480716 2
1480724 38
1481076 0
1481265 0
1481457 0
1481560 2
1481629 0
1481660 0
1481668 0
1481676 0
1481681 0
1481685 9
1481782 0
1481815 0
1481896 0
1481955 69
1481994 56
1482195 61
1482467 0
1482539 0
1482656 27
1482668 11
1482767 0
1482881 0
1482971 0
1483043 0
1483067 0
1483109 0
1483112 35
1483205 0
1483296 14
1483445 0
1483448 38
1483457 29
1483472 0
1483505 1
1483709 0
1483754 14
1483964 67
1483970 20
1483988 0
1484180 0
1484282 0
1484483 5
1484507 0
1484534 65
1484762 42
1485147 81
1485178 70
1485318 26
1485333 0
1485534 22
1485909 9
1485992 9
1486122 12
1486158 0
1486209 190
1486211 115
1486263 155
1486308 22
1486476 158
1486500 7
1486596 74
1486914 0
1486953 0
1486983 15
1486998 17
1487095 89
1487429 122
1487445 6
1487449 0
1487457 35
1487486 34
1487508 249
1487585 0
1487662 11
1487686 0
1487802 90
1487896 0
1487945 87
1488187 0
1488328 69
1488448 0
1488601 0
1488718 1
1488721 0
1488727 0
1488751 0
1488764 51
1488840 319
1489008 0
1489035 46
1489047 1
1489077 33
1489194 126
1489242 122
1489269 52
1489398 1
1489593 0
1489682 0
1489764 66
1489929 9
1489995 0
1490025 0
1490084 0
1490226 0
1490518 32
1490704 0
1490743 0
1490821 0
1490902 40
1490977 0
1491002 0
1491607 0
1491766 0
1491782 0
1491911 0
1492084 0
1492355 0
1492452 0
1492549 0
1492579 0
1492653 0
1492660 0
1492831 0
1492921 0
1493023 0
1493088 0
1493100 0
1493113 0
1493124 0
1493179 0
1493274 14
1493323 6
1493386 0
1493401 7
1493416 0
1493656 5
1493869 0
1493916 0
1494078 0
1494139 0
1494376 672
1494394 8
1494425 0
1494547 0
1494625 0
1494709 0
1494916 0
1495042 0
1495162 0
1495174 0
1495185 0
1495245 2
1495437 103
1495704 51
1495722 0
1495728 4
1495825 0
1496051 61
1496169 0
1496312 0
1496318 3
1496396 25
1496417 69
1496762 1
1497043 29
1497166 224
1497330 0
1497401 126
1497592 33
1497632 0
1497727 0
1497736 1
1497760 0
1497805 0
1497886 52
1497984 2
1498027 98
1498057 8
1498100 36
1498149 0
1498188 0
1498267 0
1498277 0
1498310 0
1498424 0
1498508 0
1498595 0
1498661 0
1498685 0
1498738 0
1498816 0
1498914 0
1498939 0
1499146 0
1499158 0
1499204 77
1499248 0
1499330 0
1499333 0
1499348 0
1499416 0
1499612 0
1499626 0
1499669 0
1499822 0
1499870 0
1499927 0
1500002 0
1500071 0
1500221 0
1500233 0
1500365 0
1500686 0
1500725 0
1500815 0
1500860 0
1500902 0
1500920 0
1500962 0
1501094 0
1501211 0
1501253 0
1501274 0
1501331 1
1501387 0
1501515 0
1501608 0
1501636 0
1501657 0
1501690 0
1501816 0
1502356 0
1502407 0
1502422 0
1502574 0
1502616 1
1502716 0
1502808 2
1502820 0
1502845 0
1502955 2
1503021 0
1503603 22
1503781 66
1503816 115
1503825 29
1504020 27
1504092 0
1504188 15
1504239 72
1504503 58
1504557 0
1504596 24
1504768 0
1504778 8
1504825 3
1504851 88
1504880 4
1504913 72
1504951 0
1505118 96
1505198 0
1505489 185
1505813 16
1505933 223
1505954 4
1506095 49
1506197 191
1506400 10
1506433 56
1506562 26
1506568 209
1506587 0
1506670 118
1506707 167
1506734 0
1506817 92
1506930 60
1507064 18
1507090 11
1507153 76
1507504 0
1507585 28
1507653 0
1507804 0
1507888 0
1507910 46
1507924 0
1507928 0
1507939 21
1507947 5
1508126 0
1508317 93
1508320 8
1508347 0
1508353 0
1508506 0
1508578 0
1508999 0
1509132 0
1509186 26
1509190 78
1509363 0
1509414 0
1509420 0
1509719 0
1509743 15
1509803 0
1509849 0
1509897 210
1509911 0
1510064 21
1510151 0
1510169 0
1510250 2
1510284 0
1510383 0
1510602 7
1510620 0
1510653 0
1510710 65
1510728 0
1510770 0
1510791 0
1510887 0
1510967 3
1510986 0
1510995 0
1511172 12
1511310 0
1511363 0
1511402 0
1511432 0
1511434 11
1511459 0
1511531 7
1511549 41
1511646 0
1511668 0
1511819 0
1511971 0
1511978 16
1512050 0
1512094 0
1512195 0
1512198 0
1512210 21
1512221 6
1512267 33
1512297 0
1512406 5
1512769 0
1512832 0
1512862 0
1512919 4
1512928 77
1512955 0
1513099 0
1513133 0
1513154 0
1513179 0
1513195 0
1513440 93
1513551 0
1513596 0
1513860 0
1513869 0
1514007 0
1514149 6
1514200 9
1514263 15
1514311 0
1514428 0
1514581 79
1514764 0
1515141 0
1515181 9
1515223 28
1515280 20
1515286 0
1515292 7
1515334 0
1515432 0
1515488 50
1515600 10
1515619 0
1516078 22
1516339 9
1516684 0
1516705 0
1516774 23
1516789 0
1517058 74
1517094 0
1517142 0
1517145 23
1517193 0
1517391 0
1517421 0
1517478 31
1517541 4
1517625 5
1517661 0
1517781 14
1517824 0
1517826 0
1517834 0
1517836 0
1517883 0
1517950 71
1518088 80
1518349 0
1518388 50
1518490 1
1518535 3
1518610 41
1518709 0
1518796 5
1519145 0
1519363 0
1519381 0
1519468 3
1519471 0
1519611 0
1519649 0
1519668 0
1519713 0
1519760 0
1519882 0
1519920 22
1519956 0
1519965 0
1520018 0
1520044 0
1520160 0
1520247 0
1520271 5
1520316 0
1520351 0
1520436 0
1520501 73
1520580 0
1520679 3
1520718 0
1520779 0
1520969 0
1520998 5
1521001 0
1521074 0
1521088 0
1521109 0
1521230 0
1521383 50
1521389 145
1521413 0
1521462 0
1521994 31
1522133 62
1522383 0
1522470 0
1522486 0
1522500 0
1522515 0
1522552 0
1522587 1
1522722 7
1522725 0
1522921 0
1522923 0
1522956 33
1523055 269
1523068 10
1523178 33
1523313 0
1523356 0
1523468 22
1523588 59
1523648 0
1523738 12
1523936 0
1524035 0
1524185 5
1524637 0
1524870 0
1524876 0
1524952 0
1525240 2
1525481 29
1525567 3
1525635 0
1525733 0
1525850 24
1525889 0
1525944 4
1526114 0
1526195 0
1526227 0
1526254 0
1526294 1
1526373 80
1526379 0
1526383 45
1526400 0
1526425 0
1526428 0
1526542 0
1526885 0
1526997 0
1527057 0
1527229 0
1527301 93
1527433 0
1527505 0
1527546 0
1527622 63
1527657 0
1527775 0
1527955 6
1528027 0
1528193 0
1528228 27
1528318 14
1528514 0
1528528 0
1528642 13
1528762 0
1528880 0
1529005 0
1529158 0
1529222 0
1529333 0
1529672 0
1529718 0
1529910 0
1530009 0
1530044 0
1530067 0
1530087 0
1530108 45
1530355 0
1530753 0
1530807 0
1530942 0
1530982 0
1531049 0
1531060 0
1531071 0
1531251 0
1531453 98
1531509 0
1531647 0
1531718 0
1531877 0
1531967 0
1531976 0
1532203 33
1532210 21
1532213 0
1532327 0
1532347 33
1532384 0
1532477 9
1532549 0
1532819 0
1532881 0
1532900 0
1533002 0
1533016 0
1533072 0
1533231 0
1533321 105
1533448 25
1533564 130
1533567 12
1533594 0
1533681 247
1533831 9
1533840 0
1533903 37
1534170 4
1534173 77
1534191 26
1534254 54
1534294 0
1534309 53
1534357 0
1534371 0
1534375 190
1534381 14
1534438 0
1534633 31
1534885 42
1534939 8
1535005 28
1535236 0
1535326 0
1535479 0
1535515 0
1535572 0
1535587 0
1535608 0
1535669 0
1535683 0
1535689 0
1535779 0
1535851 0
1535914 12
1536201 7
1536227 30
1536284 0
1536314 0
1536392 3
1536401 0
1536474 8
1536565 86
1536772 19
1536822 4
1536850 0
1536906 11
1536962 0
1536992 0
1536999 0
1537025 0
1537162 0
1537243 0
1537258 19
1537265 0
1537276 10
1537322 0
1537378 0
1537430 0
1537457 0
1537589 0
1537611 0
1537719 0
1537725 0
1537744 0
1537765 0
1537888 0
1537936 0
1538257 0
1538454 0
1538550 0
1538814 0
1538868 0
1538917 0
1538966 0
1538990 0
1539127 0
1539206 0
1539224 0
1539248 0
1539361 0
1539416 0
1539482 0
1539521 0
1539542 0
1539649 0
1539733 0
1539746 0
1539760 0
1539946 0
1540067 0
1540083 0
1540099 0
1540414 0
1540612 0
1540758 0
1540828 0
1540896 0
1540911 0
1540920 0
1541027 0
1541231 0
1541331 0
1541379 0
1541388 0
1541436 0
1541537 0
1541552 0
1541612 0
1541655 0
1541753 0
1541780 0
1541812 0
1541905 0
1541917 0
1541981 0
1542090 0
1542219 0
1542247 0
1542307 0
1542329 0
1542333 0
1542368 0
1542384 0
1542437 0
1542453 0
1542515 0
1542603 0
1542637 10
1542742 0
1542790 0
1542856 111
1543084 14
1543220 0
1543250 0
1543292 0
1543338 0
1543505 162
1543562 0
1543747 8
1543843 0
1543855 0
1543903 11
1544011 0
1544027 0
1544452 0
1544677 0
1544854 15
1544985 0
1545108 0
1545164 0
1545173 0
1545198 0
1545253 0
1545289 0
1545388 0
1545421 0
1545581 0
1545585 0
1545848 0
1545970 0
1546023 0
1546185 21
1546348 215
1546578 0
1546627 12
1546636 14
1546732 0
1546765 0
1546780 22
1546825 0
1546912 0
1546972 0
1546996 0
1547005 0
1547083 0
1547215 0
1547240 0
1547248 68
1547365 0
1547425 41
1547434 0
1547470 58
1547488 22
1547575 244
1547608 0
1547734 0
1547947 1
1548007 5
1548031 19
1548037 41
1548040 21
1548211 51
1548217 32
1548298 0
1548475 0
1548544 11
1548622 0
1548694 0
1548799 0
1548838 0
1549021 0
1549039 0
1549087 0
1549129 1
1549198 0
1549435 7
1549447 0
1550194 0
1550212 4
1550295 0
1550563 1
1550683 30
1550833 35
1551012 0
1551075 8
1551142 267
1551144 0
1551331 0
1551341 0
1551351 43
1551423 0
1551538 22
1551604 0
1551610 0
1551774 0
1551821 0
1551849 46
1552021 0
1552139 7
1552143 0
1552448 1
1552473 0
1553133 23
1553259 15
1553322 0
1553364 0
1553424 0
1553511 27
1553550 0
1553578 0
1554213 0
1554432 0
1554658 0
1554666 0
1554730 0
1554733 0
1554763 0
1554910 1
1555140 18
1555333 0
1555385 0
1555522 24
1555528 29
1555549 11
1555564 50
1555621 6
1555742 0
1555756 67
1555837 109
1555870 0
1555945 0
1556035 0
1556050 0
1556056 0
1556059 94
1556172 0
1556254 4
1556368 0
1556401 0
1556431 0
1556610 0
1556868 0
1557124 0
1557300 49
1557327 10
1557462 0
1557549 0
1558049 0
1558085 0
1558112 0
1558226 0
1558712 0
1558919 5
1559051 5
1559111 6
1559132 0
1559239 56
1559275 0
1559290 0
1559428 0
1559605 0
1559787 0
1559795 0
1559816 3
1560030 60
1560129 0
1560249 0
1560280 0
1560675 37
1560787 0
1560834 60
1561153 0
1561186 9
1561226 63
1561369 21
1561578 15
1561802 128
1561805 0
1561809 8
1561880 0
1561912 0
1561925 0
1562042 0
1562174 0
1562315 0
1562396 0
1562570 0
1562640 0
1562677 0
1562719 0
1562985 0
1563037 0
1563201 0
1563262 0
1563301 0
1563385 0
1563413 0
1563448 0
1563546 0
1563618 0
1563630 0
1563681 0
1563747 0
1563873 0
1563889 0
1563893 0
1563907 0
1564148 0
1564181 0
1564226 0
1564370 0
1564391 0
1564432 0
1564436 0
1564447 0
1564784 0
1564790 0
1564980 0
1565075 0
1565097 0
1565255 0
1565336 0
1565517 0
1565551 0
1565665 0
1565688 0
1565811 0
1565926 0
1566096 0
1566165 0
1566337 0
1566386 12
1566404 7
1566470 79
1566604 16
1566977 164
1567076 1
1567155 3
1567248 0
1567304 0
1567673 0
1567691 20
1567694 0
1567835 0
1567871 71
1568063 0
1568150 0
1568449 0
1568495 0
1568498 84
1568717 0
1568921 0
1569016 0
1569089 0
1569136 0
1569161 19
1569180 0
1569200 0
1569236 152
1569249 0
1569284 128
1569288 0
1569408 31
1569482 0
1569489 40
1569491 93
1569497 0
1569509 22
1569591 0
1569643 0
1569713 0
1569745 49
1569791 0
1569821 4
1570004 0
1570037 0
1570109 3
1570166 27
1570181 28
1570193 4
1570430 2
1570434 0
1570514 0
1570533 0
1570543 0
1570604 33
1570607 40
1570727 51
1570847 0
1570924 0
1571050 0
1571059 0
1571197 12
1571240 5
1571251 112
1571305 0
1571463 99
1571517 0
1571577 0
1571607 0
1571787 17
1571973 0
1572006 0
1572078 25
1572202 0
1572383 0
1572443 43
1572494 0
1572524 35
1572540 0
1572701 3
1572920 0
1572964 0
1573004 0
1573136 0
1573268 0
1573355 0
1573415 0
1573445 0
1573544 8
1573563 0
1573625 56
1573811 69
1573844 21
1574060 41
1574189 0
1574207 58
1574315 35
1574537 3
1574756 0
1574965 0
1575113 407
1575126 118
1575159 0
1575162 0
1575166 0
1575173 5
1575175 0
1575195 22
1575312 0
1575320 0
1575525 0
1575533 0
1575572 0
1575629 0
1575701 0
1575766 0
1575803 0
1575812 0
1576042 0
1576187 0
1576217 0
1576235 0
1576298 0
1576382 0
1576409 0
1576421 0
1576448 0
1576454 0
1576525 0
1576553 0
1576562 0
1576598 0
1576659 0
1576753 40
1576757 0
1576815 0
1576927 0
1577029 0
1577203 0
1577233 0
1577236 0
1577267 0
1577362 102
1577549 87
1577605 23
1577739 0
1577867 69
1577885 76
1577915 1241
1577963 26
1578134 57
1578197 0
1578224 128
1578281 8
1578311 0
1578424 0
1578484 0
1578577 0
1578612 28
1578656 77
1578659 22
1578702 0
1578734 117
1578832 0
1578853 36
1578892 7
1579264 0
1579300 4
1579643 0
1579660 2
1579772 0
1579853 0
1580075 0
1580143 0
1580365 0
1580380 0
1580582 0
1580606 71
1580733 0
1580768 0
1580812 0
1580921 0
1580992 0
1581059 0
1581134 0
1581146 2
1581152 61
1581285 0
1581531 0
1581558 0
1581576 16
1581609 0
1581645 13
1581741 0
1581783 0
1581825 19
1581909 34
1581924 0
1582032 0
1582130 0
1582160 65
1582163 77
1582367 30
1582477 0
1582664 0
1582673 0
1582742 13
1582814 49
1583200 0
1583210 0
1583260 0
1583309 0
1583431 0
1583488 18
1583656 5
1583752 0
1583779 0
1583875 10
1583965 17
1583995 10
1584061 0
1584172 0
1584360 0
1584901 0
1584983 0
1585069 0
1585103 0
1585321 0
1585651 111
1586001 83
1586064 41
1586233 0
1586337 0
1586373 70
1586388 16
1586667 49
1586729 0
1586783 90
1586826 14
1586977 0
1587328 8
1587493 96
1587661 0
1587727 0
1588046 0
1588309 0
1588550 0
1588660 0
1588694 0
1588706 0
1588712 13
1588769 30
1588946 12
1588964 0
1589037 0
1589240 18
1589294 11
1589369 168
1589435 110
1589573 19
1589654 0
1589732 0
1589744 21
1589825 19
1589900 60
1590014 0
1590050 0
1590101 0
1590152 0
1590254 0
1590299 0
1590440 0
1590537 0
1590560 5
1590566 6
1590860 0
1590870 0
1591012 17
1591057 48
1591082 0
1591296 0
1591318 0
1591326 0
1591331 0
1591334 0
1591357 3
1591401 0
1591406 0
1591416 0
1591422 0
1591425 0
1591669 5
1592116 18
1592185 0
1592266 5
1592425 10
1592469 15
1592581 26
1592608 0
1592777 0
1593087 7
1593252 0
1593276 0
1593315 5
1593327 76
1593447 47
1593454 43
1593495 0
1593510 0
1593520 6
1593549 0
1593678 19
1593697 0
1593719 0
1593742 0
1593772 4
1593846 46
1593848 0
1593918 0
1593979 69
1594118 0
1594155 71
1594269 0
1594323 6
1594365 0
1594404 0
1594416 2
1594525 0
1594537 0
1594586 0
1594632 0
1594678 0
1594713 31
1594775 8
1594778 21
1594817 0
1594865 0
1594896 0
1594928 16
1594946 0
1595243 20
1595554 59
1595674 0
1595758 32
1595906 0
1595914 66
1595944 0
1596002 0
1596025 0
1596037 0
1596094 0
1596192 0
1596294 0
1596315 2
1596318 0
1596465 0
1596501 0
1596517 0
1596644 0
1596747 0
1596801 13
1596822 41
1596979 0
1597108 0
1597294 0
1597516 1
1597805 0
1597815 0
1597878 0
1597887 65
1597983 0
1598004 0
1598178 66
1598188 1
1598238 34
1598241 21
1598391 215
1598395 0
1598441 0
1598465 0
1598556 1
1598847 0
1598877 27
1599066 0
1599189 0
1599318 5
1599372 0
1599636 8
1599842 0
1599872 0
1599935 0
1599959 0
1599965 0
1600001 25
1600017 0
1600031 8
1600053 0
1600070 0
1600078 0
1600334 1
1600364 0
1600571 0
1601065 0
1601439 1
1601460 0
1601481 39
1601490 0
1601509 0
1601550 0
1601634 0
1601648 0
1601757 9
1602192 0
1602372 0
1602401 0
1602564 0
1602582 0
1602642 0
1602759 0
1602992 0
1603046 0
1603139 0
1603262 0
1603358 0
1603427 0
1603436 0
1603475 0
1603529 0
1603547 0
1603598 0
1603664 0
1603859 0
1603960 0
1603980 56
1604171 0
1604227 72
1604245 0
1604383 30
1604494 58
1604512 22
1604524 0
1604743 0
1604806 0
1604953 35
1605017 0
1605104 19
1605122 16
1605260 0
1605350 6
1605371 63
1605401 16
1605620 0
1605680 55
1605760 4
1605952 6
1606085 0
1606187 0
1606228 0
1606236 34
1606354 0
1606378 0
1606462 29
1606591 5
1607059 64
1607083 68
1607104 2
1607191 7
1607328 3
1607356 85
1607371 24
1607773 17
1607776 246
1607887 184
1607935 60
1607938 31
1608010 0
1608208 38
1608295 36
1608346 77
1608520 58
1608598 29
1608658 0
1608697 15
1608751 84
1608784 0
1608838 0
1608934 0
1608946 0
1608953 59
1609056 104
1609083 37
1609110 7
1609151 0
1609475 40
1609506 15
1609539 0
1609593 28
1610180 5
1610645 35
1610657 56
1610745 0
1610767 0
1610810 0
1610950 222
1610954 129
1610999 0
1611239 59
1611387 520
1611390 3
1611452 0
1611577 1
1611607 0
1611740 0
1611788 0
1611815 0
1611821 0
1611847 0
1611871 0
1612049 0
1612102 1
1612123 0
1612191 15
1612203 0
1612272 0
1612278 0
1612292 0
1612386 0
1612470 0
1612584 0
1612786 0
1613006 0
1613028 0
1613043 0
1613045 0
1613124 0
1613169 0
1613211 0
1613241 0
1613244 0
1613325 0
1613421 0
1613436 0
1613628 0
1613637 3
1613689 0
1613702 0
1613722 0
1613825 0
1614017 0
1614167 0
1614233 0
1614257 0
1614512 0
1614592 0
1614698 0
1614737 0
1614761 0
1614782 0
1614819 0
1614826 0
1614845 0
1614997 0
1615117 0
1615138 0
1615456 33
1615532 0
1615579 0
1615727 0
1615874 0
1615880 0
1615901 0
1616024 0
1616087 4
1616099 0
1616276 0
1616351 0
1616405 48
1616510 0
1616675 3
1616720 95
1616777 399
1616789 0
1617044 4
1617054 0
1617093 53
1617107 20
1617158 135
1617196 0
1617239 6
1617285 0
1617404 13
1617503 46
1617515 25
1617527 99
1617588 0
1617639 0
1617787 200
1617790 161
1617818 12
1617872 21
1618127 0
1618226 22
1618238 1
1618250 22
1618320 0
1618505 0
1618515 0
1618669 18
1618817 18
1618988 0
1619039 49
1619228 67
1619276 92
1619279 2
1619315 0
1619562 5
1619587 18
1619613 0
1619637 0
1619716 0
1619771 84
1620188 0
1620318 0
1620408 40
1620516 0
1620587 15
1620672 0
1620693 19
1620711 0
1620803 0
1621255 0
1621319 0
1621335 0
1621472 0
1621582 24
1621661 0
1621888 0
1621970 0
1622284 0
1622384 26
1622564 0
1622696 0
1622745 0
1623029 15
1623055 0
1623248 7
1623307 0
1623439 0
1623553 26
1623905 70
1623939 0
1623941 0
1623959 0
1624041 0
1624355 0
1624396 0
1624513 0
1624647 0
1624654 0
1624708 0
1624939 0
1625029 0
1625083 0
1625092 0
1625410 0
1625575 0
1625625 0
1625794 0
1625928 0
1626008 13
1626045 0
1626283 0
1626487 0
1626583 0
1626643 0
1626821 0
1627045 5
1627222 0
1627264 0
1627308 0
1627366 1
1627409 25
1627688 0
1627915 0
1627963 0
1628009 0
1628095 5
1628113 0
1628345 0
1628485 0
1628684 8
1628825 0
1629077 3
1629154 0
1629297 0
1629378 0
1629418 0
1629516 0
1629560 0
1629562 0
1629946 0
1629967 33
1630084 0
1630255 0
1630295 0
1630688 6
1631066 0
1631445 0
1631507 98
1631694 15
1631795 27
1631801 0
1631870 61
1632126 0
1632461 0
1632871 155
1632889 0
1632976 23
1632978 0
1633297 0
1633355 34
1633403 0
1633412 207
1633451 40
1633727 0
1633793 16
1633943 5
1634099 9
1634192 0
1634411 0
1634495 0
1634498 58
1634594 19
1634630 119
1634675 0
1634723 0
1634732 7
1634759 44
1634810 0
1634840 0
1634906 0
1634960 0
1635013 0
1635270 0
1635466 15
1635487 0
1635717 27
1635864 0
1636015 8
1636150 0
1636165 8
1636232 0
1636240 100
1636324 0
1636564 8
1636636 0
1636684 0
1636717 4
1637296 0
1637419 28
1637440 0
1637509 0
1637596 0
1637854 0
1637872 0
1638037 0
1638085 18
1638334 0
1638355 0
1638653 0
1638834 0
1638864 0
1639048 12
1639072 0
1639876 0
1640161 0
1640462 0
1640595 0
1640795 0
1640812 0
1640830 0
1640909 9
1641008 0
1641030 0
1641325 0
1641358 0
1641421 1
1641545 34
1641588 12
1641614 73
1641632 75
1641710 14
1641773 0
1641842 0
1641884 19
1641932 12
1642139 0
1642400 64
1642445 48
1642451 0
1642487 1
1642634 68
1642697 0
1642829 17
1642841 54
1642924 0
1642951 1
1643066 0
1643116 0
1643545 18
1643572 0
1643782 65
1643878 0
1643944 50
1643950 0
1644037 45
1644154 0
1644347 0
1644585 0
1644891 25
1644975 0
1645104 0
1645185 0
1645188 0
1645248 0
1645299 0
1645365 16
1645405 0
1645942 30
1645966 61
1645977 126
1645984 0
1646033 115
1646039 20
1646058 40
1646071 80
1646173 0
1646300 0
1646313 0
1646317 0
1646353 0
1646530 0
1646545 0
1646680 0
1646919 0
1646997 0
1647153 0
1647173 0
1647186 0
1647254 0
1647280 5
1647314 0
1647487 0
1647542 37
1648022 20
1648101 0
1648154 0
1648158 59
1648455 0
1648470 0
1648628 0
1648674 0
1648776 0
1649033 0
1649127 0
1649535 0
1649575 9
1649645 0
1649671 0
1649829 1
1649849 0
1649891 0
1649963 0
1650026 0
1650296 0
1650469 0
1650510 18
1650547 0
1651282 0
1651299 13
1651415 0
1651440 0
1651564 0
1651680 0
1651743 39
1651865 0
1652142 0
1652188 0
1652199 0
1652282 69
1652527 0
1652541 0
1652556 0
1652658 0
1652836 0
1652845 0
1652902 11
1652908 39
1653017 0
1653065 0
1653223 0
1653230 0
1653281 1
1653311 20
1653317 18
1653368 0
1653440 0
1653515 0
1653537 0
1653554 0
1653736 0
1653831 0
1653845 0
1654105 0
1654139 0
1654172 0
1654190 1
1654310 0
1654364 19
1654370 111
1654379 63
1654394 0
1654403 0
1654484 0
1654499 0
1654501 0
1654504 0
1654525 0
1654821 0
1654881 0
1654884 0
1654935 28
1655288 0
1655328 0
1655359 0
1655408 0
1655433 0
1655458 0
1655505 264
1655566 0
1655599 0
1655605 0
1655626 0
1655662 0
1655802 0
1655827 0
1655895 0
1655909 0
1655989 0
1655992 0
1656157 21
1656205 0
1656259 1
1656289 0
1656373 0
1656407 0
1656409 0
1656558 0
1656677 0
1656769 1
1657128 1
1657200 0
1657241 1
1657311 0
1657465 104
1657478 0
1657497 0
1657501 0
1657554 0
1657563 0
1657577 0
1657908 0
1658169 0
1658234 0
1658271 0
1658277 0
1658436 0
1658460 0
1658520 0
1658602 0
1658691 0
1658760 0
1658802 0
1658826 0
1658952 0
1658997 0
1659207 0
1659315 0
1659363 0
1659382 0
1659459 0
1659471 0
1659546 0
1659618 42
1659660 40
1659845 32
1659892 0
1660239 14
1660377 0
1660534 0
1660614 22
1660656 0
1660838 39
1660939 0
1661078 75
1661126 0
1661181 0
1661306 88
1661451 0
1661558 0
1661608 0
1661819 0
1662032 0
1662057 0
1662076 0
1662221 0
1662233 0
1662239 0
1662293 0
1662458 22
1662537 0
1662707 0
1662732 0
1662810 13
1662861 0
1662864 106
1662945 60
1662964 25
1663240 0
1663524 16
1663566 0
1663629 51
1663662 0
1664028 9
1664206 0
1664233 105
1664327 0
1664402 0
1664543 0
1664795 0
1664816 19
1664840 63
1664918 53
1665110 0
1665122 0
1665194 17
1665263 10
1665266 151
1665296 0
1665434 0
1665491 38
1665662 0
1665713 0
1665867 0
1666173 0
1666320 0
1666344 0
1666431 0
1666542 0
1666599 0
1666614 0
1666634 0
1666735 0
1666821 0
1666863 0
1666997 0
1667210 2
1667258 8
1667353 0
1667393 0
1667513 0
1667780 31
1667889 4
1667955 0
1668163 0
1668225 22
1668673 0
1668803 0
1668815 9
1668867 5
1668942 17
1668956 22
1669025 0
1669093 0
1669216 35
1669252 0
1669288 0
1669294 0
1669375 44
1669438 0
1669480 0
1669483 0
1669507 31
1669839 0
1669866 0
1669908 1
1670012 0
1670043 8
1670076 0
1670172 14
1670214 0
1670609 0
1670615 0
1670888 10
1670924 19
1670967 17
1671008 0
1671032 0
1671045 0
1671047 0
1671055 0
1671134 0
1671169 0
1671173 0
1671400 0
1671409 0
1671430 0
1671445 0
1671490 0
1671550 0
1671556 13
1671575 27
1671768 0
1672125 47
1672176 20
1672926 47
1673320 26
1673401 0
1673499 0
1673502 65
1673595 0
1673610 0
1673613 3
1673669 0
1673695 2
1673808 0
1673861 38
1674032 1
1674115 0
1674142 5
1674243 0
1674255 16
1674264 90
1674303 0
1674495 0
1674690 0
1674780 0
1674849 29
1674855 5
1674897 10
1674975 0
1675050 33
1675149 5
1675209 143
1675428 10
1675455 41
1675508 0
1675636 0
1675658 9
1675707 37
1675742 0
1675919 2
1675925 38
1676294 0
1676318 0
1676339 0
1676392 14
1676465 22
1676523 0
1676986 0
1677049 0
1677063 0
1677372 1
1678052 0
1678196 8
1678202 0
1678226 4
1678237 3
1678241 0
1678284 7
1678286 0
1678322 0
1678377 0
1678472 52
1678648 48
1678668 59
1678819 12
1678846 3
1678854 10
1678869 3
1678884 23
1678965 42
1679071 0
1679142 52
1679200 18
1679269 40
1679286 0
1679371 0
1679737 0
1679750 0
1679825 27
1679904 0
1679934 0
1679938 0
1679950 7
1679974 0
1680014 40
1680029 0
1680109 44
1680124 0
1680131 0
1680134 0
1680213 0
1680225 0
1680261 0
1680325 2
1680626 52
1680657 0
1680668 0
1680707 0
1680725 59
1680884 0
1680903 34
1680909 0
1681019 0
1681067 44
1681397 8
1681400 36
1681805 0
1681838 0
1681958 0
1682057 0
1682130 0
1682210 0
1682459 58
1682783 29
1682860 74
1682909 0
1682914 14
1682935 27
1682939 0
1682943 0
1682964 0
1683044 18
1683126 0
1683139 0
1683223 0
1683403 60
1683623 0
1683642 0
1683649 0
1683677 0
1683749 18
1683946 0
1684072 12
1684085 0
1684098 0
1684123 0
1684142 0
1684187 0
1684205 132
1684236 0
1684239 58
1684253 0
1684267 0
1684282 0
1684304 0
1684337 0
1684347 0
1684385 18
1684408 0
1684473 0
1684506 0
1684538 0
1684570 38
1684597 0
1684940 52
1684978 0
1685059 0
1685109 21
1685116 6
1685167 0
1685231 33
1685238 1
1685273 85
1685404 0
1685486 0
1685503 0
1685539 0
1685546 215
1685972 18
1686188 3
1686215 15
1686526 15
1686667 12
1686726 0
1686961 0
1687051 0
1687104 0
1687155 0
1687167 0
1687182 11
1687203 17
1687281 0
1687353 0
1687452 78
1687481 22
1687518 18
1687597 0
1687603 0
1687683 0
1688059 0
1688061 0
1688699 0
1688735 0
1688861 0
1688915 0
1688930 0
1689059 0
1689176 0
1689179 50
1689258 7
1689296 0
1689342 0
1689361 0
1689845 0
1689873 0
1689884 1
1689972 0
1689996 0
1690296 0
1690331 8
1690358 0
1690365 0
1690379 0
1690387 0
1690397 0
1690404 29
1690427 63
1690496 0
1690601 10
1690679 49
1690694 77
1690772 0
1690952 33
1691021 28
1691051 73
1691173 50
1691230 0
1691342 0
1691435 0
1691648 40
1691681 0
1691879 0
1691891 7
1691897 0
1692047 0
1692149 25
1692181 94
1692185 99
1692467 32
1692798 0
1692801 0
1692866 0
1692895 0
1692902 0
1692908 0
1692919 11
1692968 0
1693022 0
1693041 0
1693081 0
1693122 0
1693177 4
1693278 45
1693284 5
1693312 0
1693381 0
1693435 0
1693483 0
1693792 0
1693846 0
1693885 0
1693888 7
1693894 3
1693909 1
1694128 0
1694259 0
1694362 0
1694437 0
1694498 0
1694699 18
1694804 0
1694846 0
1695206 0
1695226 0
1695287 0
1695294 9
1695531 0
1695537 90
1695630 34
1695633 0
1695729 0
1695741 0
1695765 0
1695846 0
1695915 0
1696001 95
1696014 0
1696158 0
1696221 65
1696362 19
1696416 0
1696569 0
1696608 0
1696680 2
1696689 30
1696758 0
1697016 0
1697169 0
1697256 0
1697277 0
1697313 45
1697438 29
1697460 0
1697879 2
1698071 0
1698080 53
1698143 10
1698334 0
1698347 0
1698411 50
1698462 0
1698474 0
1698516 0
1698609 0
1698678 0
1698930 0
1699422 0
1699709 0
1699799 0
1699803 0
1699875 0
1700002 5
1700057 0
1700095 0
1700338 18
1700538 0
1700674 0
1700681 0
1700728 0
1700752 0
1700762 0
1700770 0
1700780 0
1700811 7
1700953 0
1701008 0
1701167 0
1701209 18
1701215 9
1701414 0
1701446 0
1701473 0
1701476 13
1701616 0
1701620 1
1701867 0
1701918 77
1701945 0
1702035 39
1702314 0
1702317 0
1702618 1
1703274 0
1703419 0
1703438 0
1703541 11
1703603 28
1703878 5
1704334 0
1704835 0
1704937 4
1705090 0
1705135 2
1705147 0
1705174 0
1705330 0
1705351 0
1705447 62
1705573 0
1705594 0
1705932 0
1705980 0
1706038 0
1706328 0
1706361 0
1706484 6
1706550 35
1706757 0
1706824 0
1706875 4
1706939 0
1707023 0
1707074 0
1707662 4
1707830 8
1707899 0
1707929 0
1708013 0
1708022 0
1708097 79
1708124 0
1708337 0
1708443 0
1708470 0
1708480 0
1708500 36
1708510 0
1708548 0
1708786 0
1708980 0
1708985 7
1709122 0
1709183 0
1709201 0
1709298 0
1709328 0
1709831 0
1709934 0
1709951 0
1710295 0
1710543 0
1710579 0
1710798 0
1711029 0
1711431 0
1711492 0
1711510 0
1711525 45
1711777 0
1711810 7
1712116 1
1712317 0
1712521 5
1712597 0
1712631 0
1712817 0
1712826 11
1712868 109
1713117 9
1713126 0
1713237 2
1713261 22
1713330 0
1713633 13
1713654 0
1713671 0
1713894 122
1713916 0
1714089 1
1714092 2
1714155 37
1714169 140
1714221 41
1714407 22
1714574 0
1714633 0
1714642 0
1714651 0
1714659 0
1714686 0
1714725 0
1714825 50
1714883 0
1714984 0
1715015 0
1715499 0
1715908 4
1716007 51
1716013 0
1716085 0
1716172 17
1716319 133
1716601 0
1716631 47
1716666 6
1716826 0
1716875 3
1716922 17
1716949 0
1716997 0
1717000 0
1717023 10
1717030 2
1717182 0
1717198 10
1717251 0
1717307 0
1717422 8
1717470 0
1717533 0
1717728 0
1717860 1
1718034 6
1718037 0
1718185 5
1718226 0
1718245 0
1718279 37
1718299 0
1718364 0
1718503 0
1718634 0
1718708 0
1718820 0
1718916 0
1718979 0
1719123 0
1719129 0
1719367 4
1719421 1
1719427 26
1719430 0
1719592 0
1719836 0
1720202 0
1720390 12
1720399 23
1720483 0
1720494 17
1720559 22
1720604 81
1720793 41
1720847 33
1720982 128
1721141 202
1721202 0
1721379 3
1721387 0
1721396 20
1721526 15
1721593 0
1721596 63
1721698 6
1721947 29
1722016 0
1722214 0
1722325 0
1722475 0
1722520 0
1722547 34
1722646 21
1722796 0
1722862 0
1722992 0
1723429 0
1723459 1
1723513 0
1723606 0
1723741 23
1723747 17
1723756 1
1723768 0
1723798 0
1724155 0
1724233 0
1724329 0
1724395 5
1724431 0
1724614 22
1724668 0
1724743 0
1724818 0
1725271 0
1725283 0
1725484 0
1726358 0
1726371 0
1726407 0
1726606 0
1726683 0
1726845 1
1727016 0
1727076 52
1727405 0
1727535 0
1727621 39
1727642 0
1727954 46
1727984 20
1728116 0
1728253 156
1728269 0
1728314 177
1728389 0
1728492 0
1728498 0
1728552 39
1728563 0
1728589 22
1728642 0
1728658 0
1728689 0
1728723 39
1728786 9
1728800 12
1728803 53
1729029 0
1729104 211
1729139 0
1729332 105
1729980 36
1730222 0
1730340 106
1730445 0
1730598 3
1730626 0
1730718 127
1730762 76
1730832 0
1731291 0
1731449 36
1731589 30
1731731 0
1731953 0
1731989 0
1732070 0
1732198 2
1732206 46
1732327 109
1732333 32
1732381 9
1732431 17
1732435 0
1732492 20
1732513 0
1732670 30
1732750 237
1732973 0
1733053 35
1733099 2
1733101 0
1733125 0
1733477 0
1733555 0
1733631 0
1733667 0
1733815 28
1734099 0
1734215 0
1734271 0
1734295 0
1734456 0
1734535 2
1734682 15
1734838 0
1735138 8
1735202 0
1735222 0
1735279 0
1735870 0
1735906 0
1735930 0
1735954 0
1735978 0
1736002 0
1736032 12
1736056 18
1736204 0
1736232 3
1736266 57
1736417 0
1736434 0
1736484 0
1736490 3
1736534 0
1736551 23
1736577 22
1736589 54
1736593 115
1736717 0
1736813 0
1736843 0
1736924 23
1736927 15
1736948 0
1737078 4011
1737281 19
1737317 0
1737341 0
1737371 0
1737524 0
1737602 0
1737662 0
1737746 0
1737905 59
1738115 61
1738222 0
1738316 0
1738384 0
1738419 0
1738477 18
1738549 0
1738588 0
1738600 71
1738849 8
1739041 71
1739104 91
1739206 17
1739212 5
1739252 0
1739298 17
1739535 62
1739547 0
1739553 0
1739655 50
1739943 26
1740182 0
1740276 24
1740324 15
1740466 0
1740557 0
1740691 0
1740826 0
1741497 0
1741598 0
1741650 11
1741686 32
1741755 39
1741864 0
1742179 67
1742322 2
1742393 0
1742529 0
1742599 0
1742657 0
1742682 71
1742845 3
1742860 0
1742875 9
1742988 107
1743001 0
1743157 0
1743214 4
1743251 0
1743308 39
1743397 4
1743498 172
1743546 28
1743600 0
1743652 0
1743698 0
1743771 82
1743929 0
1743972 0
1744017 0
1744182 0
1744341 0
1744518 0
1744647 0
1744746 0
1744858 56
1744891 18
1744999 0
1745044 0
1745509 44
1745530 0
1745670 0
1745732 0
1745745 0
1745783 0
1745868 0
1745910 0
1745919 0
1745934 0
1746012 0
1746078 0
1747011 0
1747091 0
1747118 13
1747298 0
1747337 0
1747442 5
1747499 0
1747636 4
1747712 4
1747727 29
1747739 0
1747904 6
1747967 0
1747982 10
1748085 0
1748149 10
1748177 17
1748417 0
1748504 0
1748513 0
1748582 0
1748618 1
1748637 4
1748873 0
1748888 0
1748936 0
1749020 0
1749104 0
1749236 0
1749266 0
1749290 0
1749383 0
1749461 0
1749650 0
1749716 0
1749818 0
1749925 0
1750076 0
1750142 0
1750208 0
1750295 1
1750513 0
1750547 0
1750706 0
1750709 0
1750712 0
1750784 0
1750857 0
1750889 0
1751137 1
1751221 121
1751323 26
1751471 4
1751569 0
1751602 40
1751715 0
1751723 0
1751732 0
1751768 0
1751774 0
1752150 0
1752429 69
1752489 20
1752555 0
1752629 0
1752738 0
1752834 0
1753020 0
1753053 0
1753197 0
1753425 0
1753440 0
1753603 0
1753605 0
1753615 0
1753624 0
1753638 0
1753754 35
1753778 0
1753796 14
1754199 32
1754202 26
1754247 45
1754408 0
1754480 0
1754835 0
1754877 0
1755092 0
1755137 0
1755148 0
1755197 17
1755368 0
1755861 0
1756145 0
1756257 5
1756386 2
1756416 0
1756452 0
1756482 64
1756530 0
1756536 0
1756554 22
1756713 11
1756749 0
1757051 0
1757084 0
1757124 0
1757259 0
1757364 0
1757407 25
1757452 18
1757536 0
1757647 0
1757692 5
1757821 16
1757902 0
1757947 0
1757989 0
1758028 0
1758061 12
1758175 0
1758205 0
1758223 0
1758331 0
1758388 3
1758517 12
1758631 8
1758776 0
1758807 0
1758817 0
1758831 0
1758851 0
1758863 0
1758887 0
1758963 0
1759170 0
1759262 0
1759346 0
1759393 0
1759404 0
1759428 0
1759453 6
1759551 20
1759756 12
1759830 0
1759902 12
1760334 37
1760430 4
1760532 30
1760577 11
1760664 0
1760700 0
1760829 30
1760844 129
1760925 0
1760980 0
1761018 0
1761094 0
1761112 0
1761262 20
1761265 28
1761412 12
1761727 0
1761787 149
1761817 0
1761967 57
1762164 13
1762410 134
1762496 60
1762532 1
1762631 0
1762679 26
1762931 0
1762937 93
1763007 131
1763106 0
1763163 0
1763344 0
1763362 0
1763419 0
1763503 0
1763725 0
1763737 0
1763904 0
1763921 0
1763928 0
1763949 0
1763973 0
1763986 0
1764015 0
1764036 0
1764060 0
1764177 0
1764213 0
1764426 0
1764540 0
1764615 0
1764630 0
1764669 0
1764744 0
1764750 0
1764849 0
1765050 0
1765128 0
1765191 0
1765236 0
1765278 0
1765452 0
1765555 0
1765566 0
1765659 0
1765690 0
1765697 0
1765719 9
1765723 0
1765804 0
1765912 0
1765930 0
1766023 0
1766035 0
1766182 0
1766188 0
1766256 0
1766370 0
1766391 0
1766467 0
1766511 0
1766552 0
1766566 0
1766621 0
1766647 0
1766659 0
1766674 83
1766681 0
1766697 20
1766712 0
1766718 0
1766722 0
1766728 0
1766853 0
1766862 0
1766943 0
1766950 55
1767186 0
1767237 0
1767247 0
1767263 0
1767274 0
1767356 123
1767779 98
1767968 1
1768445 1
1768747 111
1768778 65
1768825 1
1768890 5
1768971 10
1769076 0
1769328 0
1769361 41
1769736 0
1769841 9
1769913 180
1769928 0
1769954 0
1769961 0
1770007 0
1770028 0
1770063 0
1770117 0
1770392 0
1770427 2
1770463 0
1770484 76
1770530 21
1770592 0
1770640 0
1770655 156
1770665 0
1770733 97
1770789 0
1770897 176
1770901 514
1771053 0
1771144 6
1771157 0
1771421 5
1771581 34
1771747 0
1771872 0
1771919 42
1771929 11
1772098 0
1772189 0
1772244 45
1772247 42
1772261 0
1772293 0
1772329 0
1772486 35
1772603 0
1772614 51
1772642 0
1772762 20
1772790 0
1772924 0
1772954 0
1772961 0
1773064 0
1773227 0
1773299 0
1773361 0
1773392 0
1773490 5
1773529 2
1773748 0
1773904 0
1774048 0
1774269 0
1774284 0
1774302 32
1774451 28
1774455 0
1774515 7
1774610 7
1774619 0
1774652 6
1774724 54
1774767 0
1774805 0
1774958 23
1774988 0
1775016 0
1775079 0
1775231 0
1775270 0
1775375 0
1775416 0
1775468 0
1775585 0
1775597 34
1775728 0
1775908 6
1775919 0
1775975 1
1776034 0
1776038 0
1776105 0
1776183 0
1776227 0
1776231 0
1776255 1
1776264 149
1776303 44
1776324 1
1776543 0
1776578 0
1776720 29
1776765 8
1776774 0
1776786 9
1776925 0
1776972 0
1777101 61
1777316 0
1777484 47
1777546 0
1777554 102
1777591 0
1777657 0
1777765 0
1777853 0
1777867 57
1777933 10
1777978 0
1778056 0
1778071 81
1778623 2
1778833 9
1778897 0
1778905 0
1779352 0
1779401 0
1779415 7
1779660 0
1780190 7
1780198 0
1780234 0
1780466 0
1780493 112
1780675 0
1780777 0
1781245 0
1781353 0
1781389 0
1781462 0
1781668 0
1781863 0
1781887 0
1781890 65
1782163 6153
1782253 37
1782635 0
1782772 0
1782820 40
1782946 0
1782986 0
1783039 0
1783078 0
1783364 0
1783446 0
1783496 16
1783547 0
1783802 0
1783822 5460
1784098 16
1784116 53
1784823 0
1784833 43
1785091 457
1785291 0
1785305 0
1785462 0
1785594 5
1785618 0
1785624 0
1785881 0
1786166 0
1786504 0
1786566 0
1786609 0
1786642 0
1786720 10
1786758 0
1786780 8
1786852 0
1786954 0
1787008 72
1787285 18
1787308 0
1787353 0
1787367 0
1787428 0
1787455 0
1787596 46
1787872 0
1787883 0
1787902 7
1788015 0
1788228 12
1788465 0
1788643 0
1788873 0
1788928 0
1789030 0
1789036 0
1789213 0
1789567 0
1789708 7
1790190 8
1790632 0
1790641 47
1790643 0
1790651 0
1790673 0
1790698 0
1790712 0
1790726 0
1790951 0
1791191 2
1791279 0
1791305 0
1791476 0
1791644 9
1791671 0
1791744 0
1791845 0
1791977 19
1792058 0
1792080 0
1792103 31
1792173 0
1792264 30
1792639 0
1792775 6
1793147 0
1793216 0
1793288 0
1793450 0
1793456 5
1793467 0
1793567 0
1793790 0
1793827 0
1793913 0
1793979 7
1794294 11
1794372 0
1794494 0
1794637 18
1794661 0
1794721 0
1794817 0
1794884 0
1794888 64
1794925 3
1794971 0
1795172 23
1795190 0
1795200 0
1795225 23
1795388 0
1795445 39
1795484 0
1795757 96
1795793 0
1795946 31
1796069 0
1796464 0
1796698 47
1797049 0
1797298 41
1797430 122
1797586 0
1797621 147
1797736 0
1797772 0
1797776 0
1797789 0
1797800 0
1797813 92
1797846 89
1797860 31
1797878 23
1798014 0
1798093 0
1798111 0
1798261 0
1798297 0
1798300 0
1798345 0
1798435 35
1798471 0
1798591 50
1798627 0
1798675 0
1798867 0
1798897 0
1798933 0
1798960 0
1798963 0
1798996 0
1799145 0
1799160 0
1799268 0
1799411 0
1799925 0
1799934 0
1800015 0
1800296 0
1800315 0
1800324 7
1800356 0
1800417 4
1800489 0
1800510 0
1800624 0
1800756 0
1800967 0
1801023 6
1801116 0
1801203 0
1801296 0
1801347 0
1801355 0
1801389 0
1801664 4
1801746 12
1801770 0
1802043 0
1802478 0
1802653 0
1802815 0
1802890 0
1803198 0
1803214 0
1803268 0
1803349 0
1803500 0
1803591 0
1803753 0
1803819 25
1803891 37
1803927 56
1803990 0
1803996 48
1804002 31
1804043 0
1804065 22
1804118 0
1804128 0
1804326 0
1804380 0
1804591 0
1804721 48
1804781 0
1804931 0
1805220 0
1805308 0
1805421 0
1805480 0
1805583 8
1805956 0
1806291 0
1806448 0
1806502 0
1806772 0
1806794 23
1806859 8
1806952 16
1806986 0
1807139 0
1807289 60
1807643 0
1807712 0
1807861 0
1808225 0
1808252 0
1808327 17
1808355 0
1808390 0
1808403 0
1808545 0
1808638 0
1808701 0
1808725 0
1808896 3
1808989 0
1809061 23
1809124 0
1809151 24
1809178 0
1809511 0
1809772 0
1809904 0
1810000 0
1810084 0
1810096 0
1810105 0
1810261 0
1810290 0
1810377 12
1810476 10
1810482 0
1810530 0
1810860 0
1810872 0
1810964 0
1811312 0
1811534 0
1811564 0
1811598 0
1811606 6
1811618 0
1811909 0
1811915 0
1812088 0
1812386 0
1812410 9
1812420 38
1812494 0
1812511 0
1812536 0
1812554 23
1812624 0
1812667 0
1812746 0
1812772 0
1812800 0
1812967 0
1813062 22
1813065 14
1813152 0
1813161 0
1813250 0
1813410 46
1813434 5
1813618 25
1813686 0
1813748 0
1813756 0
1813782 0
1813958 7
1813996 0
1814003 0
1814212 0
1814282 30
1814294 22
1814319 13
1814501 29
1814523 0
1814589 0
1814591 3
1814603 10
1814741 0
1814853 12
1814942 0
1814992 0
1815038 0
1815045 0
1815110 0
1815138 0
1815141 0
1815159 45
1815231 0
1815261 0
1815274 0
1815303 5
1815345 40
1815385 58
1815403 0
1815421 0
1815437 0
1815460 0
1815478 0
1815521 28
1815561 12
1815576 0
1815628 3
1815688 0
1815725 33
1815747 35
1815762 0
1815859 0
1815969 0
1816159 3
1816254 0
1816281 79
1816284 40
1816380 0
1816400 0
1816414 0
1816430 0
1816438 0
1816562 0
1816611 0
1816638 10
1816662 12
1816694 0
1816739 0
1816784 0
1816812 3
1816883 0
1816892 0
1816923 36
1816956 0
1817007 50
1817031 0
1817070 30
1817073 29
1817115 1
1817173 0
1817303 1
1817387 0
1817566 0
1817595 0
1817599 39
1817644 0
1817647 49
1817688 0
1817885 252
1817937 0
1817949 0
1818207 0
1818249 0
1818265 0
1818297 83
1818300 0
1818381 35
1818492 3
1818567 0
1818576 8
1818623 0
1818629 18
1818738 48
1818822 0
1818902 5
1818911 15
1818945 0
1818947 26
1818958 0
1819109 0
1819140 0
1819203 31
1819207 12
1819381 30
1819395 19
1819417 61
1819438 57
1819518 0
1819578 14
1819698 69
1819715 0
1819944 70
1819968 5
1820073 64
1820118 6
1820121 91
1820130 12
1820157 36
1820235 36
1820347 6
1820364 9
1820394 14
1820469 18
1820526 28
1820635 1
1820700 16
1820755 25
1820763 0
1820832 10
1820836 1
1820899 169
1820924 6
1821029 6
1821243 60
1821359 0
1821404 0
1821533 8
1821545 0
1821620 32
1821623 10
1821694 65
1821722 3
1821950 54
1821977 12
1822093 0
1822114 0
1822154 13
1822265 7
1822349 18
1822382 30
1822400 27
1822412 0
1822417 0
1822448 27
1822538 59
1822574 0
1822631 24
1822703 29
1822829 11
1822916 2
1823307 73
1823327 0
1823332 0
1823336 0
1823352 77
1823442 20
1823449 0
1823498 0
1823507 0
1823537 0
1823592 0
1823607 0
1823637 116
1823673 14
1823730 0
1823750 94
1823753 0
1823949 53
1823953 92
1823970 0
1823989 0
1824092 5
1824102 0
1824167 0
1824194 0
1824246 0
1824299 0
1824338 5
1824381 53
1824390 0
1824394 0
1824443 5
1824481 38
1824590 5
1824679 41
1824690 0
1824805 8
1824811 12
1824848 15
1824865 6
1824920 0
1824934 5
1825007 10
1825095 0
1825165 0
1825285 120
1825291 43
1825447 72
1825461 26
1825621 0
1825684 10
1825809 19
1825826 93
1825866 18
1825941 25
1825992 0
1825999 58
1826183 0
1826214 0
1826240 11
1826480 107
1826822 0
1826965 0
1827090 0
1827135 0
1827186 0
1827228 50
1827363 24
1827537 0
1827546 0
1827559 0
1827569 118
1827586 15
1827603 0
1827640 50
1827811 8
1827897 0
1828123 22
1828198 35
1828489 0
1828530 0
1828534 62
1828606 61
1828945 62
1829060 0
1829276 29
1829319 0
1829457 3
1829481 0
1829595 7
1829598 22
1829658 0
1830042 0
1830108 5
1830222 10
1830231 87
1830336 0
1830378 0
1830393 0
1830420 0
1830501 31
1830522 0
1830594 6
1830693 0
1830805 0
1831008 26
1831028 186
1831034 0
1831085 0
1831283 11
1831322 0
1831445 126
1831472 0
1831559 3
1831878 0
1832166 565
1832201 0
1832251 0
1832327 160
1832337 178
1832374 19
1832378 0
1832398 0
1832438 0
1832492 7
1832513 0
1832620 24
1832650 0
1832802 18
1832853 24
1832934 0
1833168 67
1833226 0
1833350 0
1833372 0
1833427 0
1833509 97
1833626 0
1833881 78
1833930 0
1833987 2
1834007 5
1834252 0
1834434 24
1834471 0
1834490 0
1834652 0
1834661 44
1834686 0
1834740 8
1834850 97
1835036 0
1835114 19
1835132 16
1835303 0
1835330 0
1835364 0
1835390 0
1835481 0
1835483 0
1835698 0
1835826 85
1835850 0
1835860 13
1835956 2
1836051 0
1836121 0
1836211 157
1836226 42
1836262 0
1836304 23
1836307 0
1836325 0
1836355 0
1836478 54
1836655 63
1836720 0
1836817 0
1836829 48
1836933 10
1836957 0
1836997 0
1837031 176
1837076 76
1837106 0
1837144 0
1837175 25
1837208 0
1837325 10
1837385 0
1837525 38
1837793 22
1837795 0
1837813 0
1837832 5
1838000 0
1838011 19
1838153 0
1838261 0
1838326 0
1838365 0
1838389 0
1838426 1
1838507 0
1838563 28
1838567 0
1838630 0
1838681 0
1838730 0
1838737 0
1838743 0
1838750 0
1838861 34
1839074 35
1839221 0
1839470 0
1839566 0
1839672 53
1839693 0
1839710 8
1839787 8
1840001 0
1840049 0
1840207 4
1840211 0
1840224 0
1840412 0
1840435 12
1840453 0
1840605 0
1840665 0
1840708 0
1840711 2
1840729 0
1840761 0
1840839 0
1840938 0
1840995 9
1841094 0
1841144 0
1841203 0
1841272 0
1841347 8
1841424 0
1841458 0
1841644 30
1841746 36
1841749 83
1841761 0
1841971 0
1842014 35
1842028 0
1842043 0
1842234 0
1842315 0
1842393 0
1842426 1
1842498 0
1842591 1
1842645 57
1842681 0
1842702 32
1842756 0
1842855 0
1842942 12
1842954 10
1843059 11
1843077 121
1843137 0
1843195 0
1843245 0
1843253 0
1843287 0
1843349 0
1843365 8
1843708 3
1843756 49
1843867 0
1843894 0
1844230 0
1844349 98
1844418 0
1844451 3
1844577 42
1844668 44
1844752 0
1844791 0
1844934 0
1844959 23
1845053 29
1845102 14
1845177 160
1845348 0
1845480 0
1845502 0
1845732 0
1845833 0
1846169 0
1846211 0
1846244 2
1846310 0
1846358 19
1846550 0
1846748 0
1846946 0
1847096 0
1847333 0
1847415 0
1847471 3
1847780 65
1847798 32
1847912 23
1847966 0
1848049 0
1848245 0
1848256 0
1848305 0
1848382 0
1848440 0
1848686 0
1848712 0
1848746 0
1848748 10
1848845 0
1848887 8
1849993 62
1850114 68
1850357 20
1850598 110
1850601 0
1850652 22
1850694 47
1850696 16
1850731 0
1850776 11
1850865 54
1850905 0
1851034 51
1851067 59
1851149 0
1851253 24
1851256 171
1851513 0
1851577 36
1851676 18
1851685 0
1851703 0
1851799 2
1851856 12
1851907 134
1852012 3
1852030 7
1852036 0
1852042 1
1852105 188
1852124 72
1852163 23
1852193 58
1852214 19
1852225 0
1852264 0
1852439 22
1852493 0
1852550 0
1852600 21
1852691 43
1852950 0
1852962 0
1852978 4
1853020 69
1853050 42
1853284 23
1853296 43
1853371 1
1853470 0
1853542 0
1854109 10
1854584 11
1854619 0
1854803 0
1854959 58
1855053 7
1855070 7
1855078 117
1855085 74
1855094 0
1855125 0
1855137 0
1855461 152
1855683 0
1855764 64
1856022 56
1856253 0
1856847 0
1856858 64
1857091 48
1857133 0
1857222 0
1857534 11
1857554 0
1857611 13
1857983 29
1858197 4
1858251 19
1858277 13
1858304 0
1858436 0
1858445 0
1858457 0
1858486 33
1858735 0
1858765 0
1858818 0
1858831 0
1858876 0
1859134 0
1859168 0
1859191 0
1859204 0
1859286 0
1859327 0
1859346 46
1859404 0
1859432 0
1859520 1
1859631 36
1860006 20
1860131 28
1860175 0
1860489 0
1860678 15
1860687 8
1860765 0
1860774 0
1860858 10
1860879 72
1860921 14
1861016 0
1861110 0
1861122 3
1861131 19
1861247 2
1861294 0
1861303 0
1861336 0
1861493 0
1861738 87
1861756 640
1861780 0
1861802 6
1861924 34
1862121 0
1862204 0
1862422 0
1862859 0
1862892 50
1862898 0
1862947 5
1862983 6
1863017 35
1863120 0
1863348 0
1863611 0
1863674 0
1863708 0
1863716 0
1863803 20
1863874 0
1863881 13
1863978 0
1864043 0
1864066 0
1864097 0
1864265 0
1864466 36
1864509 0
1864551 0
1864609 0
1864616 0
1864679 0
1865049 35
1865067 73
1865167 59
1865353 0
1865574 0
1865619 0
1865757 0
1865794 19
1865845 14
1865881 141
1865920 0
1866067 0
1866119 0
1866213 0
1866361 47
1866397 22
1866400 56
1866406 115
1866444 0
1866600 0
1866650 0
1866891 58
1866960 0
1867155 9
1867306 0
1867373 0
1867468 49
1867481 30
1867484 10
1867517 35
1867556 43
1867688 106
1867724 0
1867799 55
1867823 11
1867907 0
1868049 0
1868078 2
1868195 177
1868249 0
1868319 172
1868335 0
1868502 13
1868514 0
1868543 0
1868599 49
1868778 0
1868805 57
1868941 22
1868973 1
1869051 9
1869136 62
1869154 0
1869162 0
1869220 0
1869246 13
1869270 31
1869376 3
1869389 0
1869438 0
1869444 31
1869575 0
1869600 107
1869693 0
1869714 0
1869856 0
1869876 9
1870066 0
1870303 4
1870356 0
1870456 17
1870626 56
1870753 233
1870799 8
1870814 16
1870929 0
1870942 0
1870975 0
1871034 8
1871040 0
1871078 0
1871080 0
1871109 0
1871123 6
1871280 0
1871370 14
1871445 44
1871584 4
1871683 1
1871686 30
1871713 56
1871759 0
1871873 27
1871933 0
1872103 0
1872406 0
1872422 0
1872657 0
1872750 23
1872871 0
1872882 0
1872910 0
1872937 0
1872982 15
1873126 9
1873132 27
1873156 1
1873369 24
1873580 9
1873789 0
1873812 0
1873877 0
1874102 0
1874228 0
1874355 0
1874542 0
1874580 12
1874761 0
1875206 29
1875230 0
1875239 0
1875268 0
1875288 7
1875305 0
1875317 35
1875480 37
1875790 0
1875805 34
1875955 159
1875965 0
1876054 4
1876084 22
1876106 17
1876303 0
1876357 0
1876592 23
1876652 69
1876660 195
1876762 24
1876766 10
1876856 12
1877006 39
1877178 14
1877254 40
1877278 8
1877629 10
1877664 22
1877710 0
1877840 0
1877886 0
1877925 0
1877993 11
1878020 0
1878034 0
1878096 38
1878131 48
1878262 45
1878279 10
1878339 0
1878358 6
1878366 20
1878449 14
1878516 64
1878518 48
1878655 0
1878729 0
1878779 0
1878807 0
1878869 131
1879035 12
1879050 0
1879234 8
1879249 0
1879270 16
1879278 27
1879335 22
1879676 0
1879989 67
1880089 2
1880129 0
1880213 51
1880313 0
1880383 0
1880471 0
1880492 0
1880503 33
1880594 62
1880698 76
1880760 0
1880857 0
1880890 0
1880911 0
1881114 0
1881230 0
1881294 0
1881499 0
1881520 60
1881685 0
1881745 71
1882141 0
1882423 0
1882482 0
1882560 0
1882626 0
1882686 0
1882826 0
1883191 2
1883298 0
1883311 20
1883371 0
1883375 0
1883410 42
1883447 0
1884395 0
1884416 0
1884419 0
1884582 0
1884617 0
1884720 0
1884822 0
1884977 0
1885043 0
1885127 0
1885264 0
1885277 0
1885285 0
1885299 41
1885337 0
1885347 0
1885539 0
1885589 0
1885706 49
1885734 43
1885845 72
1885910 0
1886129 67
1886207 32
1886243 22
1886360 0
1886390 19
1886495 0
1886621 23
1886651 57
1886723 43
1886798 19
1886853 2
1886897 4
1886948 0
1886987 1
1887109 41
1887121 0
1887460 0
1887657 43
1887838 0
1887887 0
1888125 46
1888260 0
1888589 0
1888628 0
1888649 0
1888673 0
1888748 0
1888850 0
1888862 0
1888910 0
1888916 0
1888952 0
1888965 0
1889159 0
1889225 0
1889321 0
1889339 0
1889357 0
1889378 0
1889411 0
1889421 0
1889570 0
1889660 0
1889777 0
1889855 0
1890126 0
1890151 0
1890163 0
1890174 0
1890276 18
1890288 186
1890290 69
1890415 0
1890436 0
1890521 49
1890550 15
1890597 0
1890653 0
1890657 0
1890688 0
1890691 85
1890701 20
1890944 0
1890980 9
1891070 0
1891315 0
1891328 0
1891358 0
1891381 0
1891476 0
1891725 23
1891793 0
1891955 59
1891967 8
1892027 0
1892117 80
1892208 3
1892246 0
1892349 0
1892386 35
1892422 68
1892550 0
1892565 0
1892626 0
1892645 13
1892657 0
1892735 5
1892753 0
1892879 0
1893061 0
1893179 0
1893218 59
1893335 30
1893482 0
1893551 0
1893680 0
1893761 0
1893859 0
1893895 0
1893904 1
1893936 28
1893938 22
1894157 0
1894439 0
1894502 0
1894886 0
1895002 0
1895027 0
1895199 0
1895341 0
1895698 76
1895735 0
1895899 9
1895921 0
1896014 19
1896020 0
1896030 0
1896250 0
1896439 9
1896480 37
1896555 21
1896568 0
1896709 0
1896759 0
1896862 0
1896888 0
1896933 0
1896970 12
1897032 6
1897050 0
1897102 0
1897104 25
1897159 12
1897225 0
1897249 0
1897384 0
1897877 0
1898127 0
1898421 0
1898458 0
1898678 0
1898757 19
1898760 2
1898944 0
1899022 0
1899179 0
1899292 0
1899736 0
1899817 0
1900009 30
1900172 0
1900244 0
1900357 0
1900383 0
1900427 0
1900594 0
1900596 0
1900720 0
1900724 0
1900753 0
1900789 0
1900846 0
1900870 0
1900972 0
1901120 0
1901170 0
1901274 0
1901288 0
1901295 0
1901346 0
1901472 0
1901495 0
1901514 0
1901700 0
1901793 0
1901904 0
1901913 0
1901970 0
1901997 0
1902056 0
1902060 0
1902081 0
1902106 0
1902377 0
1902440 0
1902728 0
1902830 0
1902851 0
1902960 0
1903259 0
1903351 0
1903506 0
1903777 0
1903876 0
1904080 0
1904134 6
1904632 2
1905290 2
1905432 0
1905600 1
1905616 0
1905633 0
1905792 0
1905814 0
1905876 0
1905960 8
1906019 61
1906160 0
1906249 0
1906284 0
1906295 0
1906381 0
1906389 0
1906411 0
1906438 0
1906445 0
1906470 0
1906491 0
1906742 0
1906771 0
1906826 19
1906832 41
1906870 0
1906918 0
1906953 0
1907058 47
1907199 0
1907209 36
1907291 0
1907345 71
1907408 0
1907463 0
1907490 0
1907904 2
1907933 55
1907970 0
1908013 0
1908235 0
1908301 0
1908381 0
1908392 0
1908437 0
1908448 0
1908589 0
1908910 0
1908944 0
1908970 0
1908973 0
1909078 0
1909087 0
1909159 0
1909788 0
1909878 13
1910207 0
1910312 0
1910322 0
1910356 0
1910413 0
1910445 0
1910466 0
1910483 0
1910503 0
1910520 0
1910685 0
1910848 0
1910977 0
1911103 0
1911169 0
1911241 0
1911268 0
1911439 0
1911847 0
1911940 42
1911952 0
1912045 0
1912138 0
1912210 0
1912234 0
1912478 0
1912498 26
1912765 137
1912959 0
1913005 8
1913111 1
1913130 0
1913179 41
1913185 7
1913197 0
1913220 0
1913335 0
1913417 0
1913459 0
1913471 0
1913570 124
1913742 56
1913771 41
1913789 10
1913894 5
1913903 0
1914047 179
1914086 0
1914304 0
1914342 0
1914602 10
1914611 184
1914715 33
1914730 0
1914751 0
1914774 0
1914776 0
1914796 0
1914884 0
1915013 161
1915103 77
1915106 19
1915112 0
1915121 129
1915127 70
1915142 0
1915166 0
1915355 35
1915367 78
1915589 40
1915631 61
1915682 7
1915694 1
1915730 22
1915793 0
1915841 0
1915889 0
1915913 33
1915964 3
1916027 0
1916059 0
1916080 0
1916086 0
1916229 0
1916265 0
1916499 35
1916545 0
1916680 0
1916719 0
1916791 36
1917034 19
1917090 17
1917112 0
1917120 0
1917133 22
1917168 0
1917283 0
1917325 0
1917421 0
1917661 0
1917766 0
1917937 0
1918021 0
1918105 0
1918579 0
1918594 0
1918690 0
1918717 0
1918732 0
1918738 0
1918752 0
1918879 0
1918890 0
1918933 0
1919047 24
1919255 0
1919292 0
1919357 25
1919506 0
1919551 0
1919680 61
1919806 231
1919835 0
1919969 0
1920025 0
1920088 36
1920194 0
1920280 25
1920450 46
1920454 0
1920511 0
1920652 0
1920757 9
1920883 0
1920934 0
1920937 4
1921137 0
1921194 1
1921266 0
1921343 0
1921416 0
1921473 0
1921494 0
1921705 0
1921879 0
1921920 0
1921956 97
1922034 0
1922069 0
1922081 0
1922234 0
1922426 2
1922555 0
1922588 0
1922598 0
1922624 0
1922753 0
1922792 3
1922885 0
1922934 19
1922991 0
1923003 42
1923051 49
1923141 5
1923225 0
1923537 0
1923579 0
1923612 0
1923657 0
1923681 16
1923738 0
1923780 0
1923957 50
1924068 37
1924077 0
1924098 13
1924185 7
1924242 3
1924263 65
1924284 0
1924356 0
1924368 0
1924401 22
1924435 0
1924620 34
1924684 0
1924706 0
1924743 19
1924917 13
1924929 0
1925061 45
1925173 26
1925211 4
1925248 4
1925259 8
1925655 0
1925954 0
1926242 0
1926315 135
1926537 0
1926720 0
1927098 0
1927140 33
1927275 0
1927307 0
1927406 0
1927767 0
1927824 0
1928183 21
1928276 21
1928529 0
1928558 0
1928583 22
1928598 1
1928656 0
1928756 0
1928808 0
1928853 0
1929021 14
1929064 0
1929080 0
1929336 45
1929567 0
1929621 0
1929637 0
1929679 7
1929735 3
1930015 0
1930036 9422
1930091 0
1930209 33
1930301 0
1930522 0
1930567 0
1930577 0
1930672 0
1930768 19
1930867 37
1930929 0
1931151 79
1931238 0
1931275 24
1931341 84
1931504 0
1931519 0
1931579 0
1931651 54
1931716 0
1931766 0
1931789 116
1931871 0
1932079 0
1932106 0
1932148 27
1932234 0
1932379 8
1932591 0
1932781 0
1932846 2
1932864 2
1932936 0
1932966 0
1933000 18
1933038 1
1933081 20
1933122 9
1933124 0
1933134 2
1933140 0
1933254 0
1933293 0
1933343 10
1933373 0
1933443 11
1933898 0
1933910 0
1934016 0
1934056 52
1934087 0
1934159 0
1934240 0
1934279 20
1934300 16
1934399 33
1934411 3
1934593 0
1934619 0
1934635 109
1934647 26
1934656 0
1934856 30
1934865 0
1934869 0
1934936 0
1935008 2
1935095 0
1935262 0
1935482 0
1935737 0
1935791 0
1935806 0
1935877 0
1935897 13
1936090 0
1936154 0
1936261 0
1936537 0
1936636 0
1936645 8
1936726 0
1936765 0
1936822 0
1936963 0
1937033 5
1937142 12
1937207 0
1937250 0
1937286 0
1937298 0
1937370 0
1937413 0
1937459 0
1937515 26
1937569 0
1937615 0
1937749 0
1937811 0
1937853 10
1937859 28
1938112 12
1938149 0
1938157 0
1938175 0
1938182 0
1938343 0
1938400 1
1938408 0
1938502 25
1938508 76
1938572 31
1938637 2
1938746 21
1938803 21
1938878 20
1938908 5
1938925 5
1939037 22
1939115 12
1939124 3
1939142 2
1939151 95
1939154 16
1939199 45
1939304 6
1939328 59
1939557 0
1939574 74
1939694 19
1939754 0
1939834 38
1939855 53
1939877 21
1939891 21
1940065 41
1940069 44
1940116 9
1940213 23
1940231 0
1940387 0
1940443 17
1940456 7
1940474 32
1940735 0
1940873 94
1940903 71
1940982 80
1941002 29
1941091 2
1941278 165
1941437 12
1941545 36
1941626 65
1941674 59
1941743 33
1941753 0
1941869 0
1941924 0
1941936 72
1941977 34
1942110 67
1942114 15
1942161 7
1942258 33
1942276 0
1942445 0
1942447 0
1942454 0
1942760 0
1942846 0
1942900 26
1943202 0
1943220 19
1943350 0
1943384 0
1943394 16
1943446 9
1943482 0
1943494 0
1943558 0
1943574 0
1943580 0
1943583 0
1943593 0
1943717 0
1943763 0
1943791 0
1943799 0
1943811 0
1943897 0
1943915 0
1943954 51
1943956 19
1943981 9
1943984 42
1944009 0
1944016 0
1944039 95
1944126 96
1944152 262
1944165 0
1944224 0
1944353 0
1944363 0
1944438 0
1944528 45
1944531 0
1944611 6
1944631 0
1944672 0
1944697 0
1944716 0
1944758 0
1944776 0
1944791 23
1944871 0
1944915 0
1944919 161
1944953 15
1944977 0
1944980 52
1945067 81
1945121 0
1945138 0
1945145 14
1945196 0
1945242 34
1945311 17
1945323 1
1945329 183
1945479 0
1945551 0
1945577 34
1945735 0
1945769 0
1945817 0
1945841 0
1945871 0
1946070 1
1946236 0
1946381 0
1946454 0
1946521 0
1946685 0
1946847 0
1946998 0
1947100 0
1947256 14
1947481 0
1947727 15
1947766 0
1947778 0
1947787 0
1947825 14
1947937 0
1948053 7
1948079 0
1948189 0
1948217 13
1948313 0
1948359 0
1948447 0
1948471 0
1948513 16
1948541 0
1948555 22
1948741 4
1948811 0
1948848 0
1949019 0
1949316 0
1949426 94
1949522 0
1949685 0
1949724 0
1949757 14
1949782 0
1949883 0
1949923 0
1949958 0
1950030 0
1950054 0
1950075 0
1950261 0
1950303 0
1950388 0
1950399 11
1950422 0
1950756 0
1950971 0
1951005 0
1951119 0
1951232 0
1951367 0
1951373 0
1951601 0
1951696 0
1951702 0
1951789 0
1952082 0
1952167 0
1953259 0
1953363 0
1953372 0
1953381 5
1953426 0
1953597 0
1953711 0
1954182 0
1954268 0
1954305 0
1954361 0
1954413 0
1954503 0
1954609 0
1954821 0
1955179 0
1955368 0
1955387 0
1955404 36
1955450 0
1955468 0
1955611 29
1955756 0
1955804 65
1955930 85
1956005 0
1956098 0
1956188 14
1956260 7
1956281 0
1956469 56
1956484 84
1956487 6
1956537 0
1956607 0
1956877 0
1956928 0
1957036 0
1957054 0
1957084 0
1957234 0
1957282 0
1957369 0
1957399 0
1957450 0
1957519 0
1957612 0
1957624 0
1957687 0
1957756 0
1957839 0
1957864 0
1957921 0
1958004 0
1958095 0
1958182 0
1958217 0
1958278 0
1958461 0
1958497 0
1958578 0
1958605 0
1958656 0
1958770 0
1958881 0
1958893 0
1958950 0
1958965 0
1958978 0
1959244 20
1959400 0
1959487 9
1959498 0
1959517 0
1959558 0
1959782 1
1959850 0
1960065 0
1960147 45
1960177 137
1960225 23
1960276 0
1960354 51
1960468 202
1960507 15
1960876 0
1960897 0
1961023 23
1961320 25
1961350 115
1961404 1
1961419 57
1961504 15
1961514 0
1961518 0
1961596 0
1961606 0
1961632 0
1961669 0
1961707 2
1961727 5
1961937 37
1962174 139
1962201 0
1962210 9
1962575 183
1962600 37
1962687 0
1962918 0
1963242 0
1963437 0
1963456 33
1963458 96
1963563 0
1963779 3
1963905 0
1963947 0
1963965 6
1963975 0
1963980 0
1963985 0
1963990 0
1964039 0
1964139 1
1964265 1
1964280 0
1964328 2
1964685 0
1964984 0
1965147 0
1965154 117
1965164 0
1965169 0
1965179 0
1965184 0
1965189 0
1965194 0
1965198 0
1965227 0
1965266 0
1965281 0
1965308 0
1965342 0
1965612 0
1965648 4
1965711 0
1965814 0
1965864 0
1966053 0
1966149 0
1966215 10
1966227 1
1966254 4
1966473 15
1966477 12
1966518 0
1966633 18
1966761 0
1966776 0
1967138 0
1967141 0
1967255 0
1967497 0
1967708 0
1967792 9
1967920 0
1968066 0
1968075 0
1968578 0
1968700 0
1969085 0
1969123 0
1969256 0
1969305 0
1969551 0
1969595 0
1970480 0
1970482 0
1970655 19
1970907 0
1970970 11
1971380 12
1972040 0
1972046 0
1972060 0
1972256 19
1972490 0
1972518 3
1972689 0
1972699 0
1972749 0
1972802 0
1972852 0
1973590 0
1973640 0
1973671 0
1973683 0
1973712 0
1973749 0
1973845 0
1973860 0
1974034 0
1974145 5
1974164 0
1974370 9
1974470 0
1974539 1
1974652 0
1974683 60
1975029 22
1975145 10
1975262 61
1975430 24
1975452 0
1975456 0
1975467 0
1975473 0
1975477 0
1975481 0
1975488 0
1975498 0
1975514 0
1975576 0
1975712 0
1975832 3
1975913 0
1976057 0
1976690 0
1976891 0
1976896 0
1976941 43
1977244 7
1977280 0
1977419 0
1977762 11
1977795 40
1977939 0
1978382 0
1978493 0
1978565 23
1979059 78
1979176 0
1979203 0
1979561 8
1979627 0
1979645 0
1979665 4
1979669 82
1979819 108
1979843 6
1979889 0
1979915 0
1979942 14
1980041 0
1980176 0
1980257 0
1980320 5
1980701 0
1980810 0
1980866 0
1980980 0
1982142 0
1982250 29
1982466 62
1982715 0
1982901 52
1982921 0
1983042 5
1983174 85
1983247 6
1983522 0
1983525 8
1984008 0
1984050 16
1984098 0
1984300 0
1984335 0
1984923 4
1984950 0
1985099 0
1985112 0
1985157 0
1985203 0
1985268 0
1985658 0
1986161 0
1986215 0
1986300 0
1986366 0
1986386 0
1986506 0
1986545 6
1986608 16
1986683 53
1986710 0
1986725 13
1986900 6
1987038 0
1987216 0
1987230 0
1987530 8
1987540 0
1987748 0
1987815 0
1987881 18
1987910 0
1988047 2
1988056 17
1988059 5
1988120 0
1988144 21
1988204 43
1988264 0
1988382 0
1988426 5
1988460 0
1988480 0
1988560 0
1988579 0
1989185 0
1989227 0
1989257 0
1989293 0
1989323 0
1989449 0
1989511 0
1989745 0
1989884 0
1989962 22
1989983 22
1990012 0
1990018 635
1990051 0
1990142 0
1990325 15
1990403 48
1990445 0
1990547 51
1990637 1
1990679 13
1990694 0
1990775 0
1990931 0
1990940 106
1990964 0
1991030 0
1991045 0
1991048 0
1991066 0
1991075 4
1991240 377
1991243 21
1991312 8
1991330 0
1991369 0
1991384 0
1991499 0
1991517 0
1991730 2
1991787 0
1991862 18
1991874 0
1992027 0
1992120 0
1992147 0
1992192 4
1992198 46
1992336 0
1992399 0
1992600 0
1992612 1
1992651 22
1992732 0
1992870 0
1992901 0
1992907 0
1992924 0
1992950 0
1992965 0
1993042 0
1993062 0
1993120 0
1993165 4
1993391 33
1993603 0
1993644 0
1993960 6
1993986 0
1993988 0
1994106 0
1994148 8
1994316 14
1994403 0
1994446 0
1994508 35
1994735 5
1995030 0
1995059 0
1995211 25
1995300 29
1995309 4
1995450 36
1995453 115
1995612 0
1995714 0
1995840 23
1995945 0
1996069 4
1996129 3
1996207 15
1996251 0
1996272 0
1996458 28
1996626 0
1996692 0
1996774 38
1996841 3
1996871 0
1996889 12
1996919 32
1996929 0
1996960 7
1997017 91
1997020 95
1997154 167
1997180 0
1997229 0
1997280 0
1997301 117
1997313 0
1997343 0
1997502 51
1997505 9
1997529 4
1997870 0
1997935 0
1997956 25
1997990 1
1998079 11
1998099 50
1998113 30
1998165 0
1998610 0
1998804 0
1998925 0
1999090 0
1999625 0
1999990 0
2000041 0
2000076 0
2000113 5
2000128 0
2000142 2
2000152 8
2000424 0
2000431 0
2000475 0
2000542 0
2000553 5
2000573 0
2000586 0
2000608 47
2000611 37
2000619 17
2000639 7
2000650 0
2000698 29
2000748 27
2000973 49
2001105 9
2001255 0
2001499 0
2001641 0
2001653 0
2001699 21
2001771 56
2001915 7
2001945 1
2002020 2
2002152 0
2002157 0
2002236 0
2002401 0
2002512 0
2002563 0
2002569 0
2002581 0
2002625 0
2002848 0
2002862 18
2002889 0
2002896 7
2003028 31
2003070 11
2003124 40
2003220 16
2003310 0
2003485 0
2003593 0
2003663 0
2004078 0
2004119 0
2004312 0
2004654 0
2004754 0
2004889 12
2004898 0
2005229 135
2005232 0
2005259 0
2005397 0
2005531 92
2005771 970
2005825 6
2005936 0
2006014 40
2006121 0
2006176 0
2006373 0
2006745 0
2006892 0
2006979 12
2006985 0
2007159 6
2007234 2
2007411 8
2007594 0
2007609 6
2007615 0
2007654 52
2007794 0
2007816 3
2008305 0
2008326 1
2008464 9
2008491 6
2008625 0
2008776 0
2008782 0
2008948 0
2009112 0
2009127 1
2009199 0
2009313 16
2009485 0
2009498 14
2009574 0
2009644 0
2009675 44
2009705 0
2009720 52
2009736 0
2009778 15
2009893 0
2009914 0
2010064 0
2010085 3
2010136 69
2010138 0
2010166 30
2010355 15
2010497 0
2010701 121
2010749 32
2011097 10
2011121 1
2011163 0
2011172 11
2011181 2
2011193 70
2011208 5
2011220 0
2011226 0
2011244 10
2011298 0
2011307 0
2011327 0
2011363 13
2011382 6
2011436 15
2011440 9
2011451 0
2011565 9
2011605 28
2011796 9
2011871 49
2011973 0
2012132 0
2012156 0
2012235 0
2012297 0
2012327 0
2012340 0
2012387 0
2012460 0
2012472 0
2012545 7
2012599 113
2012602 84
2012781 0
2012808 61
2012955 0
2012970 0
2013012 0
2013267 3
2013477 1
2013504 22
2013516 48
2013590 0
2013600 3
2013609 40
2013645 0
2013795 0
2013908 22
2013920 2
2013976 0
2014029 0
2014140 0
2014359 0
2014401 0
2014433 0
2014440 0
2014458 0
2014521 0
2014533 0
2014686 0
2014707 0
2014767 0
2015007 0
2015136 49
2015139 8
2015166 0
2015242 0
2015338 16
2015383 0
2015403 20
2015485 4
2015745 15
2015802 0
2015950 0
2016002 0
2016030 136
2016041 74
2016111 8
2016126 0
2016327 6
2016634 0
2016787 44
2017150 0
2017204 0
2017238 39
2017272 34
2017346 57
2017593 0
2017902 0
2018175 0
2018241 0
2018868 0
2019006 0
2019879 0
2019894 0
2020170 6
2020236 0
2020449 29
2020475 0
2020793 1
2020833 0
2020895 0
2021072 0
2021297 0
2021405 0
2021462 0
2021690 0
2022095 2
2022110 0
2022327 0
2022344 0
2022614 0
2022701 3
2022838 0
2023176 0
2023238 0
2023547 0
2023610 0
2023756 13
2024009 0
2024107 0
2024215 0
2024444 0
2024476 0
2024491 0
2024539 0
2024576 26
2024782 16
2024795 47
2024801 6
2024956 29
2025027 0
2025038 0
2025163 0
2025202 6
2025220 0
2025280 0
2025283 0
2025313 0
2025331 0
2025502 0
2025870 0
2026087 7
2026142 0
2026184 0
2026240 16
2026369 32
2026376 0
2026800 35
2026884 85
2027066 4
2027222 0
2027267 0
2027288 96
2027313 73
2027319 142
2027333 12
2027349 30
2027373 0
2027419 0
2027455 9
2027467 0
2027514 0
2027775 0
2027889 34
2028107 6
2028424 31
2028477 46
2028561 30
2029279 0
2029285 0
2029490 0
2029602 0
2029661 0
2029727 0
2029736 0
2029856 0
2029880 0
2029976 0
2030003 0
2030063 0
2030192 0
2030285 0
2030312 0
2030807 0
2031131 40
2031239 74
2031293 0
2031317 0
2031324 0
2031345 0
2031352 0
2031386 1
2031414 40
2031472 15
2031642 1
2031646 0
2032075 0
2032211 0
2032395 0
2032427 4
2032460 0
2032553 0
2032883 0
2032925 0
2033066 0
2033270 0
2033282 0
2033427 0
2033503 63
2033557 0
2033636 0
2033806 19
2034041 0
2034141 0
2034388 0
2034467 0
2035655 9
2035893 6
2035905 2
2035927 0
2035997 1
2036307 0
2036385 0
2036409 0
2036577 0
2036643 0
2036649 17
2037062 27
2037070 0
2037140 4
2037179 11
2037252 49
2037285 0
2037387 0
2037409 0
2037444 0
2037482 0
2037534 1
2037578 0
2037615 0
2037636 0
2037654 8
2037705 11
2037719 0
2037816 0
2037831 0
2037882 37
2037901 0
2038104 0
2038118 0
2038140 0
2038167 0
2038176 11
2038305 10
2038308 12
2038338 0
2038368 0
2038446 17
2038527 0
2038611 0
2038647 0
2038686 0
2038692 17
2038719 20
2038725 0
2038911 0
2038956 0
2038974 2
2038980 0
2039067 0
2039103 0
2039124 0
2039232 0
2039277 6
2039373 0
2039376 2
2039472 0
2039502 0
2039573 0
2039682 0
2039697 0
2039733 0
2039763 0
2039781 0
2039867 4
2040087 6
2040129 12
2040144 34
2040243 0
2040288 0
2040528 0
2040702 0
2040766 19
2041057 5
2041090 0
2041183 44
2041229 0
2041243 0
2041447 68
2041471 23
2041502 0
2041549 0
2041606 33
2041723 18
2041810 0
2041930 0
2042008 0
2042075 0
2042295 0
2042357 0
2042381 0
2042453 3
2042509 0
2042556 0
2042568 0
2042585 19
2042603 0
2042789 5
2042873 0
2042876 0
2043218 0
2043254 11
2043556 19
2043752 25
2043854 112
2043903 0
2044065 0
2044101 0
2044109 0
2044209 0
2044364 1
2044634 0
2044742 6
2044964 49
2045078 0
2045274 0
2045313 0
2045396 1
2045663 1
2045678 0
2045851 0
2045886 0
2046235 0
2046307 1
2046331 0
2046568 0
2046781 0
2046896 0
2046955 5
2047043 13
2047051 0
2047205 0
2047432 0
2047495 0
2047598 0
2047606 0
2047636 0
2047652 0
2047688 0
2047691 0
2047898 0
2047904 0
2047917 8
2047950 0
2048000 0
2048026 0
2048300 2
2048354 42
2048546 0
2048550 13
2048601 0
2048619 0
2048624 0
2048635 0
2048649 0
2048669 22
2048719 1
2048803 17
2048852 82
2048858 8
2049066 37
2049138 0
2049178 9
2049206 39
2049212 0
2049357 0
2049510 0
2049537 0
2049631 80
2049649 32
2049711 0
2049910 0
2050152 0
2050180 148
2050240 54
2050351 3
2050479 10
2050482 10
2050499 0
2050536 0
2050592 23
2050598 0
2050837 26
2050983 2
2051055 46
2051169 0
2051322 0
2051445 0
2051475 0
2051482 0
2051491 0
2051545 0
2051570 0
2051836 0
2051887 0
2051908 19
2052115 74
2052199 7
2052205 5
2052397 18
2052582 0
2052593 44
2052681 0
2052713 0
2052757 49
2052810 0
2052869 0
2052923 171
2052959 0
2053193 0
2053205 49
2053256 0
2053328 0
2053409 0
2053472 15
2053538 0
2053595 0
2053631 0
2053658 0
2053667 73
2053670 0
2053679 0
2053700 0
2053763 73
2053811 0
2053865 6
2053877 0
2053907 62
2053922 0
2053964 0
2053970 0
2054057 22
2054075 0
2054108 0
2054213 0
2054302 0
2054375 0
2054464 0
2054640 0
2054673 9
2054690 0
2054715 0
2054800 4
2054916 16
2055015 0
2055090 0
2055139 77
2055222 0
2055225 0
2055255 1
2055423 4
2055504 23
2055537 0
2055665 0
2055671 82
2055704 32
2055726 0
2055767 0
2055794 0
2055875 3
2055944 0
2056225 0
2056361 32
2056400 0
2056418 27
2056795 0
2056843 0
2056915 14
2056981 0
2057008 0
2057029 0
2057050 0
2057071 18
2057161 0
2057167 0
2057206 0
2057215 42
2057221 1
2057224 39
2057266 12
2057311 12
2057380 83
2057392 0
2057404 0
2057473 0
2057506 9
2057536 0
2057562 0
2057656 0
2057693 0
2057743 0
2057791 0
2057821 0
2057860 29
2057935 0
2057995 0
2058030 0
2058086 0
2058092 16
2058267 0
2058298 0
2058316 33
2058393 59
2058496 0
2058602 0
2058634 0
2058706 0
2058762 0
2058854 4
2059007 6
2059193 0
2059202 0
2059295 0
2059616 0
2059631 0
2059709 0
2059775 0
2060317 19
2060474 36
2060486 0
2061045 0
2061127 0
2061291 30
2061329 0
2061527 26
2061540 0
2061568 0
2061603 0
2061711 6
2061907 0
2061916 0
2062051 0
2062105 10
2062162 40
2062209 0
2062211 60
2062265 0
2062291 4
2062374 0
2062498 16
2062522 0
2062561 43
2062753 10
2062885 14
2062913 0
2062936 0
2062963 0
2063003 67
2063032 31
2063054 0
2063114 0
2063217 0
2063328 0
2063367 32
2063464 0
2063605 0
2063635 0
2063670 0
2063729 0
2063775 0
2063895 31
2064084 22
2064110 0
2064198 0
2064276 0
2064315 32
2064333 0
2064357 0
2064387 0
2064466 0
2064521 0
2064653 0
2064684 0
2064702 0
2064906 0
2064909 15
2064951 0
2064993 0
2065354 0
2065431 0
2065573 0
2065849 0
2065876 0
2066215 29
2066291 0
2066303 33
2066545 0
2066551 12
2066560 0
2066646 0
2066776 0
2066842 0
2067028 0
2067079 8
2067148 0
2067220 0
2067253 116
2067364 5
2067430 0
2067475 0
2067708 0
2067776 0
2067974 0
2067996 0
2068245 0
2068292 0
2068422 0
2068520 0
2068542 41
2068609 0
2068648 0
2068669 0
2068677 0
2068712 0
2068715 0
2068721 0
2068825 0
2068920 24
2068986 0
2069044 0
2069106 0
2069121 0
2069124 71
2069280 10
2069361 25
2069391 0
2069450 0
2069490 15
2069574 0
2069717 0
2070088 0
2070115 0
2070148 0
2070169 0
2070295 0
2070313 0
2070328 0
2070400 3
2070406 46
2070412 5
2070562 8
2070564 0
2070897 0
2071130 0
2071220 21
2071325 0
2071376 20
2071412 0
2071627 0
2071634 0
2071640 0
2071787 0
2071816 0
2071820 52
2072041 0
2072130 0
2072217 0
2072286 0
2072302 0
2072358 0
2072448 0
2072550 4
2072553 0
2072577 0
2072669 0
2072731 0
2072760 4
2072813 0
2072829 74
2072922 15
2073159 0
2073213 12
2073231 25
2073252 11
2073302 0
2073308 0
2073313 0
2073320 0
2073322 0
2073417 0
2073443 0
2073481 0
2073509 0
2073539 197
2073659 29
2073773 24
2073930 68
2073944 1
2074127 11
2074214 0
2074341 0
2074358 0
2074364 0
2074376 0
2074391 0
2074657 0
2074687 0
2074927 0
2074974 0
2075032 28
2075062 0
2075212 0
2075577 0
2075669 0
2075688 41
2075829 0
2076108 0
2076258 0
2076270 0
2076330 24
2076427 0
2076516 113
2076533 0
2076576 0
2076877 0
2076931 0
2076976 6
2077102 0
2077382 0
2077384 0
2077398 6
2077401 1
2077512 33
2077703 0
2077733 31
2077736 0
2078024 11
2078036 70
2078057 58
2078099 0
2078270 0
2078363 0
2078384 0
2078393 0
2078486 0
2078490 1
2078722 22
2078929 6
2079187 36
2079357 0
2079466 16
2079574 0
2079598 11
2079773 0
2079892 0
2079961 0
2079991 0
2080081 0
2080173 2
2080289 1
2080392 0
2080479 0
2080512 68
2080533 83
2080632 0
2080755 57
2080845 0
2080904 0
2080920 39
2080923 0
2080955 2
2080977 0
2081169 0
2081339 0
2081478 8
2081504 4
2081514 0
2081543 0
2081551 0
2081567 0
2081638 0
2081692 0
2081710 6
2081806 10
2081834 0
2081920 3
2082040 113
2082058 0
2082134 0
2082153 24
2082171 0
2082285 44
2082294 0
2082399 70
2082504 15
2082655 0
2082744 0
2082747 0
2082872 18
2082912 25
2083046 64
2083159 114
2083242 2
2083269 152
2083306 126
2083389 1
2083408 200
2083414 30
2083543 52
2083576 11
2083779 178
2083881 37
2084022 1
2084043 234
2084163 20
2084487 183
2084778 0
2084858 102
2085025 0
2085063 79
2085096 2
2085125 64
2085185 45
2085225 0
2085246 0
2085285 0
2085352 19
2085486 18
2085703 42
2085743 45
2085752 0
2085888 55
2086225 0
2086262 6
2086482 0
2086614 0
2086660 0
2086722 0
2086788 7
2086820 0
2086885 0
2087053 0
2087128 1
2087161 16
2087185 36
2087416 0
2087428 0
2087554 0
2087827 0
2087856 0
2087912 0
2087970 12
2088066 0
2088090 23
2088525 3
2088651 0
2088830 0
2088865 0
2088899 0
2088997 0
2089032 36
2089078 0
2089243 0
2089439 0
2089459 0
2089685 0
2089770 3
2089815 0
2089835 0
2089854 0
2089860 7
2090013 38
2090065 0
2090122 31
2090211 3
2090229 0
2090461 0
2090622 13
2090776 0
2090845 0
2090851 0
2090893 0
2090980 9
2091162 35
2091164 0
2091168 0
2091336 0
2091570 3
2091588 0
2091828 0
2091869 0
2092055 0
2092061 8
2092152 0
2092218 0
2092257 0
2092314 0
2092341 1
2092359 0
2092620 3
2092761 1
2092862 0
2092970 0
2093122 0
2093340 12
2093604 47
2093641 0
2093686 0
2093939 0
2094072 0
2094479 0
2094671 0
2094797 0
2094816 0
2094824 0
2094830 193
2094952 0
2095259 0
2095291 0
2095369 0
2096131 0
2096302 0
2096378 0
2096883 0
2097159 0
2097197 0
2097234 0
2097273 0
2097339 0
2097507 36
2097663 0
2097888 0
2097894 0
2097914 65
2097926 0
2097951 0
2098149 6
2098242 82
2098320 0
2098422 0
2098428 0
2098499 0
2098704 0
2098728 0
2098771 12
2098774 0
2098813 0
2098848 43
2098910 0
2099087 28
2099251 0
2099287 1
2099320 57
2099476 12
2099515 0
2099518 28
2099572 141
2099765 0
2099806 0
2099815 29
2099854 17
2100103 0
2100253 0
2100367 58
2100433 0
2100496 0
2100544 0
2100556 0
2100559 0
2100567 0
2100594 0
2100609 0
2100618 0
2100757 0
2100841 0
2100871 23
2101044 0
2101056 0
2101065 0
2101076 0
2101123 0
2101153 74
2101248 0
2101443 0
2101943 0
2102256 132
2102620 0
2102681 0
2102707 0
2102755 0
2102773 0
2102786 0
2102810 0
2102913 0
2103068 0
2103296 2
2103305 15
2103365 0
2103419 0
2103428 0
2103605 1
2103638 8
2103865 0
2104156 60
2104790 0
2105033 0
2105194 0
2105204 56
2105378 0
2105433 0
2105537 0
2105591 0
2105647 48
2105855 0
2105861 0
2106038 0
2106041 27
2106197 0
2106353 0
2106493 51
2106538 11
2106547 0
2106556 51
2106682 27
2106730 50
2106766 16
2106879 0
2106944 0
2107098 0
2107210 0
2107425 0
2107494 47
2107542 35
2107750 0
2107842 0
2107884 0
2107976 0
2108120 0
2108441 0
2108582 0
2108798 0
2108924 0
2108934 0
2108949 0
2108957 0
2108961 0
2108973 0
2109129 13
2109180 11
2109192 0
2109279 0
2109517 0
2109576 2
2109811 0
2109825 49
2109920 0
2110195 0
2110231 0
2110282 0
2110444 0
2110528 0
2110639 0
2110714 0
2111121 0
2111252 0
2111374 0
2111380 18
2111511 0
2111634 0
2111771 0
2111946 0
2112211 0
2112732 0
2112776 4
2112793 0
2112806 0
2112873 0
2112951 0
2112966 0
2113017 0
2113143 0
2113395 0
2113788 0
2113835 0
2113916 0
2113996 0
2114144 0
2114153 79
2114201 8
2114483 0
2114585 34
2114609 26
2114747 0
2114795 18
2114957 0
2115051 0
2115105 6
2115470 22
2115478 38
2115518 0
2115536 23
2115651 0
2115663 22
2115773 53
2115791 0
2115984 0
2115992 0
2116060 0
2116071 0
2116098 0
2116129 0
2116180 0
2116213 36
2116267 0
2116275 0
2116309 0
2116315 0
2116369 1
2116393 43
2116504 0
2116537 0
2116540 21
2116546 0
2116558 0
2116747 0
2116855 0
2116864 75
2116942 0
2116972 110
2117221 8
2117272 0
2117338 0
2117356 0
2117368 0
2117428 40
2117453 0
2117497 0
2117656 0
2117865 0
2118115 0
2118186 0
2118363 0
2118399 0
2118425 0
2118470 0
2118537 0
2118579 6
2118624 0
2118663 0
2118780 0
2118795 0
2118860 16
2119040 0
2119106 0
2119125 0
2119182 0
2119226 0
2119370 71
2119706 0
2119786 17
2119823 0
2119826 0
2119880 0
2119892 0
2119945 0
2120016 8
2120115 0
2120121 32
2120166 0
2120340 0
2120481 0
2120537 0
2120671 4
2120673 0
2120731 0
2120780 16
2120835 0
2120897 34
2121138 0
2121143 0
2121158 0
2121273 0
2121333 9
2121587 2
2121718 0
2121779 0
2121797 26
2121826 6
2121890 0
2121905 0
2121933 26
2121942 27
2121948 0
2122035 34
2122075 0
2122086 0
2122176 67
2122413 0
2122635 36
2122647 0
2122776 17
2122902 62
2122953 57
2122974 0
2123070 0
2123109 0
2123165 0
2123240 0
2123246 0
2123261 0
2123336 5
2123345 19
2123474 29
2123486 0
2123561 0
2123621 0
2123639 0
2123654 19
2123762 0
2124044 0
2124053 0
2124140 70
2124335 0
2124494 0
2124512 0
2124604 6
2124658 14
2124687 0
2124696 0
2124787 0
2124880 53
2124958 0
2125018 0
2125036 0
2125078 0
2125214 0
2125710 0
2126038 0
2126114 0
2126258 0
2126300 9
2126399 24
2126434 0
2126643 0
2126801 0
2126808 14
2127035 0
2127081 0
2127217 0
2127310 0
2127367 29
2127466 0
2127481 4
2127490 0
2127499 45
2127501 21
2127586 0
2127667 0
2127691 0
2127735 0
2127783 0
2127963 19
2127969 0
2128081 0
2128131 0
2128236 0
2128248 0
2128329 0
2128452 10
2128536 0
2128663 0
2128695 12
2128713 47
2128752 0
2128812 0
2129027 0
2129238 0
2129325 0
2129464 0
2129502 0
2129593 0
2129608 16
2129659 0
2129791 0
2129881 27
2129952 0
2129962 3
2130013 0
2130058 0
2130091 0
2130288 0
2130358 0
2130406 0
2130469 0
2130502 0
2130574 0
2130706 0
2130726 0
2130754 0
2130929 63
2130999 0
2131170 0
2131242 0
2131251 0
2131521 0
2131534 0
2131662 0
2131694 0
2131716 0
2131827 0
2131863 0
2132025 0
2132355 0
2132388 0
2132400 43
2132451 3
2132490 0
2132502 23
2132804 0
2132816 0
2132830 0
2133106 0
2133112 1
2133255 3
2133423 0
2133517 0
2133663 0
2133711 11
2133759 0
2133806 0
2133939 0
2133947 8
2133950 11
2133999 0
2134073 1
2134145 13
2134157 0
2134169 0
2134187 0
2134223 0
2134292 0
2134319 0
2134352 0
2134425 0
2134476 0
2134701 0
2134737 0
2134890 11
2134929 25
2135019 10
2135106 0
2135148 41
2135193 0
2135232 0
2135390 0
2135394 0
2136101 6
2136431 26
2136890 0
2137013 13
2137019 0
2137184 0
2137364 0
2137421 0
2137540 0
2137564 40
2138049 0
2138070 0
2138093 0
2138121 38
2138199 13
2138349 0
2138367 11
2138415 0
2138485 0
2138520 0
2138622 0
2138647 0
2138664 6
2138700 0
2138820 0
2138891 0
2138916 4
2138985 0
2138997 0
2139032 0
2139057 0
2139087 0
2139157 0
2139192 0
2139366 0
2139384 0
2139692 1
2139725 15
2139757 83
2139881 0
2139905 0
2139914 29
2139995 0
2140055 0
2140112 0
2140367 0
2140379 0
2140448 13
2140465 0
2140697 1
2140706 12
2140745 9
2140754 0
2140763 0
2140836 48
2140856 0
2140889 36
2141009 3
2141081 4
2141240 0
2141270 0
2141315 99
2141348 9
2141355 0
2141568 37
2141581 0
2141623 0
2141636 1
2141650 0
2141743 15
2141776 0
2141785 0
2141869 0
2141905 1
2141964 10
2142022 0
2142052 0
2142103 0
2142112 0
2142163 0
2142210 0
2142323 0
2142459 18
2142504 5
2142579 0
2142777 0
2142833 40
2142866 94
2142872 82
2142956 0
2143007 22
2143010 0
2143021 0
2143057 0
2143079 0
2143141 0
2143190 58
2143200 0
2143216 0
2143239 0
2143251 0
2143286 0
2143289 0
2143299 0
2143326 0
2143385 0
2143667 0
2143748 0
2143782 0
2143793 0
2143957 0
2143963 0
2144157 0
2144445 15
2144555 0
2144595 17
2144893 0
2144904 0
2145037 0
2145169 0
2145229 0
2145388 6
2145498 0
2145510 0
2145840 0
2145968 0
2146058 0
2146160 0
2146252 7
2146522 0
2146529 0
2146918 0
2146936 0
2146966 83
2147032 0
2147098 0
2147101 0
2147209 0
2147233 0
2147404 0
2147857 0
2147980 10
2148092 0
2148101 14
2148410 0
2148548 0
2148554 0
2148736 8
2148845 0
2148956 0
2149109 0
2149309 0
2149316 37
2149675 0
2149746 0
2149964 0
2150098 0
2150115 0
2150167 14
2150257 0
2150395 0
2150431 0
2150485 0
2150672 5
2150931 0
2150934 0
2151105 33
2151192 2
2151375 6
2151399 3
2151429 0
2151633 3
2151687 0
2151789 0
2151837 0
2151909 0
2151945 0
2151975 0
2151987 0
2152002 0
2152041 34
2152239 0
2152275 0
2152293 0
2152356 1517
2152428 73
2152500 56
2152545 0
2152723 120
2152740 104
2152761 0
2152998 0
2153022 0
2153119 0
2153131 28
2153157 0
2153210 0
2153216 0
2153220 0
2153306 98
2153342 164
2153393 0
2153555 0
2153582 64
2153732 0
2153871 0
2154264 0
2154297 74
2154378 138
2154423 0
2154570 0
2154676 1
2154735 32
2154940 32
2154950 0
2155012 22
2155046 0
2155052 14
2155073 0
2155078 0
2155085 0
2155088 0
2155149 0
2155201 0
2155244 0
2155303 7
2155361 42
2155488 153
2155490 6
2155501 6
2155518 20
2155666 26
2155747 45
2155873 33
2155885 0
2155921 0
2156050 74
2156071 10
2156158 36
2156272 37
2156280 0
2156374 254
2156440 0
2156494 19
2156502 0
2156548 0
2156564 1
2156603 0
2156617 58
2156849 33
2157018 9
2157041 0
2157251 0
2157260 0
2157290 32
2157366 0
2157383 0
2157446 49
2157573 0
2157652 0
2157784 0
2157925 0
2158000 77
2158047 10
2158390 16
2158753 0
2158774 17
2158908 30
2158956 0
2158986 0
2159223 12
2159235 5
2159310 0
2159553 0
2159658 0
2159670 40
2159763 0
2159892 35
2160111 0
2160147 0
2160269 0
2160347 0
2160352 0
2160362 0
2160367 0
2160380 0
2160627 0
2160645 0
2160726 0
2160872 0
2161216 18
2161438 34
2161501 0
2161588 0
2161606 0
2161716 0
2161926 0
2162019 0
2162226 0
2162604 0
2162694 0
2162709 0
2162981 58
2162988 0
2162998 5
2163007 0
2163084 1
2163096 12
2163156 0
2163256 0
2163413 0
2163530 0
2163617 0
2163644 0
2163671 0
2163728 0
2163893 0
2164120 0
2164136 0
2164151 0
2164181 0
2164206 0
2164274 0
2164345 17
2164464 0
2164597 0
2164713 0
2164827 129
2165293 0
2165372 25
2165441 85
2165762 0
2165793 3
2165840 0
2165932 0
2165968 0
2166482 0
2166497 0
2166653 0
2166743 0
2166806 0
2166836 0
2166853 0
2167088 0
2167099 0
2167142 0
2167224 0
2167262 0
2167292 0
2167307 0
2167310 0
2167364 0
2167382 12
2167386 0
2167390 0
2167394 96
2167473 0
2167491 0
2167620 0
2167749 0
2167973 0
2168010 0
2168075 0
2168152 85
2168202 0
2168339 95
2168341 14
2168436 0
2168591 7
2168851 0
2169008 38
2169137 0
2169158 0
2169189 43
2169221 0
2169343 0
2169363 0
2169389 0
2169404 0
2169462 0
2169563 0
2169571 0
2169609 0
2169644 5
2169705 0
2169711 16
2169785 14
2169806 0
2169870 15
2169894 0
2169912 61
2170094 7
2170098 32
2170178 0
2170405 18
2170539 0
2170704 0
2170788 115
2170824 59
2170907 60
2170922 3
2171034 28
2171082 65
2171128 0
2171143 0
2171171 0
2171182 0
2171225 12
2171381 14
2171449 26
2171461 55
2171572 0
2171656 0
2171830 108
2171842 87
2171911 0
2171929 0
2171941 0
2171953 0
2171977 0
2171989 0
2172010 10
2172049 0
2172070 190
2172091 0
2172162 6
2172455 0
2172471 16
2172533 0
2172584 0
2172593 0
2172618 0
2172685 8
2172689 20
2172719 13
2173046 0
2173089 50
2173131 14
2173292 0
2173335 0
2173422 0
2173449 0
2173464 13
2173506 3
2173594 0
2173619 51
2173794 0
2173875 0
2173880 2
2173995 0
2174061 0
2174063 30
2174071 0
2174106 36
2174172 0
2174200 0
2174252 13
2174255 42
2174327 0
2174342 0
2174579 0
2174591 139
2174660 0
2174690 0
2174910 0
2174940 22
2174982 0
2175036 0
2175054 0
2175060 0
2175076 0
2175265 18
2175301 0
2175382 0
2175481 0
2175589 0
2175730 0
2175754 0
2175784 0
2175877 15
2175880 56
2175901 0
2176100 0
2176204 0
2176243 42
2176307 0
2176321 15
2176486 113
2176603 33
2176711 0
2176900 20
2176918 0
2176945 0
2177065 0
2177278 0
2177317 0
2177347 0
2177465 0
2177478 16
2177518 0
2177527 54
2177554 50
2177649 31
2177746 85
2177902 7
2177969 0
2178076 36
2178099 0
2178407 0
2178609 0
2178940 5
2178942 0
2179068 0
2179086 0
2179094 0
2179110 81
2179139 0
2179428 0
2179451 0
2179592 3
2179598 0
2179688 9
2179690 0
2179743 0
2179749 7
2179751 0
2179791 22
2179803 0
2179872 0
2179891 0
2179901 0
2179973 0
2180059 0
2180084 0
2180117 0
2180315 0
2180371 0
2180384 0
2180396 0
2180412 0
2180707 0
2180893 0
2180925 20
2181168 12
2181170 0
2181313 0
2181333 13
2181370 0
2181419 0
2181469 0
2181499 0
2181651 0
2181669 52
2181773 5
2181778 0
2181835 15
2181849 0
2181906 0
2182008 0
2182044 0
2182056 3
2182323 31
2182656 23
2182689 0
2182749 0
2182812 0
2182923 0
2183031 0
2183050 194
2183052 0
2183104 0
2183143 3
2183164 4
2183775 5
2183781 0
2183811 0
2183863 0
2184009 0
2184066 10
2184114 15
2184127 0
2184165 15
2184228 0
2184234 0
2184245 0
2184273 0
2184275 0
2184318 0
2184324 8
2184417 0
2184426 56
2184438 17
2184450 30
2184543 0
2184558 47
2184590 0
2184600 36
2184627 0
2184660 0
2184679 0
2184815 0
2184821 0
2184861 0
2184914 0
2184971 0
2185060 0
2185100 28
2185106 24
2185257 0
2185302 10
2185375 0
2185381 0
2185401 0
2185407 0
2185704 79
2185779 1
2185791 0
2185947 0
2185974 1
2186227 0
2186301 0
2186313 34
2186331 6
2186376 0
2186516 0
2186530 0
2186545 0
2186599 0
2186626 0
2186722 4
2186737 2
2186797 0
2186848 0
2187169 0
2187286 0
2187298 5
2187400 18
2187678 0
2187971 71
2188091 26
2188487 15
2188567 56
2188569 0
2188899 1
2189163 0
2189181 0
2189196 0
2189213 5
2189242 0
2189257 0
2189304 39
2189310 99
2189316 45
2189328 0
2189414 59
2189446 79
2189534 71
2189639 0
2189708 0
2189789 0
2189917 0
2190093 0
2190106 0
2190114 15
2190364 0
2190451 0
2190578 0
2190592 0
2190607 25
2190678 0
2190774 29
2190848 27
2190862 0
2191124 0
2191279 18
2191282 0
2191351 0
2191411 0
2191456 0
2191630 0
2191720 0
2191729 0
2191744 85
2191801 0
2191876 0
2191882 0
2191963 0
2191971 0
2191987 0
2192027 0
2192044 0
2192134 10
2192313 0
2192513 0
2192564 35
2192778 34
2192913 0
2193066 0
2193219 0
2193240 0
2193294 0
2193327 0
2193385 1
2193435 0
2193828 8
2193831 0
2193843 0
2194230 0
2194409 0
2194453 0
2194604 11
2194624 0
2194711 0
2194767 0
2195118 0
2195132 14
2195330 0
2195342 1
2195501 6
2195738 0
2195772 0
2195861 0
2196416 0
2196596 40
2196744 0
2196794 0
2196872 0
2196894 8
2197320 0
2197715 0
2198115 40
2198360 0
2198421 16
2198474 0
2198532 0
2198569 0
2198885 0
2199108 0
2199275 7
2199414 0
2199661 63
2200309 0
2200313 0
2200604 0
2200811 0
2200965 11
2201031 0
2201040 40
2201204 7
2201206 0
2201532 0
2201742 0
2201988 0
2201996 0
2202164 3
2202199 0
2202249 0
2202286 66
2202348 0
2202444 0
2202651 0
2202672 0
2202692 0
2202716 0
2202722 0
2202953 0
2202992 0
2203217 3
2203465 0
2203586 0
2203613 0
2203802 2
2203852 0
2203987 0
2204008 0
2204029 27
2204213 0
2204219 0
2204237 0
2204376 0
2204463 34
2204493 0
2204520 0
2204565 0
2204577 0
2204610 0
2204625 0
2204853 36
2204898 0
2204905 0
2204909 7
2204976 0
2205043 10
2205219 105
2205249 0
2205258 0
2205375 0
2205504 0
2205567 0
2205795 0
2205806 32
2205923 0
2206077 0
2206350 0
2206620 0
2206763 0
2206820 0
2207054 0
2207198 0
2207216 0
2207372 0
2207630 0
2207664 0
2207898 0
2208258 16
2208271 0
2208276 0
2208281 0
2208287 0
2208309 0
2208318 5
2208483 10
2209011 7
2209207 9
2209211 177
2209281 18
2209341 77
2209359 103
2209517 99
2209628 0
2209684 6
2209816 0
2209930 2
2209972 38
2210132 196
2210143 4
2210278 45
2210281 19
2210413 0
2210551 10
2210674 79
2210812 0
2210818 0
2210830 36
2210926 12
2211088 2
2211172 41
2211193 19
2211199 20
2211499 0
2211520 47
2211535 83
2211745 125
2211754 0
2211822 66
2211939 0
2211969 0
2212095 0
2212155 31
2212368 2
2212494 2
2212665 6
2212947 11
2212973 0
2213115 0
2213136 0
2213164 0
2213178 0
2213224 0
2213241 0
2213333 0
2213416 87
2213461 55
2213485 0
2213536 0
2213646 75
2213674 2
2213697 0
2213801 0
2213917 0
2213938 106
2214023 17
2214187 124
2214293 0
2214625 4
2214670 0
2214709 9
2214754 0
2214764 0
2214772 0
2214782 0
2214893 26
2214916 68
2214959 0
2215012 88
2215026 2
2215032 5
2215040 0
2215094 0
2215173 0
2215224 16
2215392 0
2215431 26
2215488 8
2215588 0
2215602 2
2215752 0
2215800 5
2215834 1
2215843 0
2215898 0
2215904 23
2215915 56
2215947 39
2216006 0
2216135 3
2216230 62
2216242 0
2216246 207
2216295 0
2216305 92
2216401 0
2216516 0
2216534 23
2216581 3
2216600 0
2216738 0
2216830 0
2216870 0
2217011 0
2217044 0
2217094 0
2217274 0
2217290 0
2217305 0
2217326 113
2217332 1
2217462 0
2217570 0
2217646 0
2217726 0
2217811 0
2217820 13
2217897 0
2218162 25
2218372 26
2218456 0
2218605 0
2219077 20
2219136 0
2219281 10
2219356 0
2219455 6
2219458 13
2219482 71
2219535 0
2219626 23
2219822 16
2219920 0
2219935 0
2219950 0
2219956 0
2219968 0
2219983 0
2220028 0
2220276 0
2220336 0
2220346 539
2220349 42
2220380 0
2220415 0
2220456 0
2220460 51
2220713 0
2220778 2
2221012 14
2221107 0
2221140 15
2221143 47
2221185 21
2221493 0
2221617 0
2221647 21
2221674 31
2221749 64
2221833 36
2221940 64
2222104 83
2222114 0
2222166 12
2222180 0
2222222 0
2222262 0
2222318 22
2222347 0
2222407 13
2222433 57
2222462 0
2222479 0
2222500 0
2222511 0
2222531 0
2222568 0
2222581 0
2222590 0
2222593 0
2222600 0
2222611 0
2222627 0
2222658 0
2222660 0
2222674 0
2222678 0
2222716 26
2222860 0
2223096 0
2223137 0
2223143 0
2223149 0
2223252 0
2223260 2
2223340 0
2223351 29
2223381 9
2223432 85
2223725 0
2223773 0
2224097 0
2224143 1
2224188 0
2224295 0
2224313 0
2224342 0
2224391 0
2224420 13
2224517 3
2224583 0
2224589 0
2224610 0
2224641 0
2224666 100
2224677 8
2224683 67
2224704 0
2224725 0
2224745 0
2224843 0
2224854 446
2224857 14
2224878 0
2224977 0
2225039 31
2225093 0
2225116 0
2225128 0
2225203 6
2225239 26
2225258 0
2225265 13
2225382 16
2225452 0
2225593 0
2225650 0
2225689 0
2225770 7
2225779 0
2225878 0
2226154 0
2226261 0
2226325 0
2226518 10
2226538 0
2226609 0
2226624 0
2226678 0
2226933 0
2227153 0
2227320 0
2227407 6
2227479 0
2227546 0
2227550 0
2227559 20
2227837 36
2227989 17
2228040 33
2228109 0
2228142 0
2228189 40
2228192 7
2228213 3
2228257 40
2228259 33
2228289 0
2228393 0
2228582 0
2228776 125
2228840 0
2228879 0
2228901 0
2228951 0
2229039 0
2229041 0
2229076 0
2229080 0
2229084 0
2229086 0
2229094 0
2229104 0
2229226 0
2229334 0
2229532 0
2229577 50
2229715 0
2229778 7
2229823 0
2229865 0
2229934 0
2229937 8
2229973 0
2229987 0
2230180 0
2230300 8
2230306 0
2230495 0
2230738 65
2230755 0
2230831 0
2230873 26
2230927 0
2230942 6
2231035 0
2231048 0
2231127 28
2231195 1
2231292 0
2231301 0
2231340 19
2231491 0
2231673 0
2231751 0
2231846 24
2231864 0
2232101 0
2232179 3
2232192 0
2232205 0
2232212 0
2232497 0
2232526 3
2232635 163
2232644 3
2232719 0
2232812 0
2232848 103
2232916 12
2232920 33
2233067 0
2233295 0
2233597 9
2233669 0
2233708 5
2234143 0
2234179 0
2234252 0
2234287 0
2234297 0
2234480 35
2234585 0
2234664 0
2234688 0
2234715 4
2235021 4
2235063 0
2235103 0
2235229 0
2235259 0
2235292 0
2235478 0
2235568 0
2235634 0
2235664 0
2235733 0
2235736 73
2235784 0
2235832 0
2235937 50
2235943 15
2235964 0
2236090 0
2236158 0
2236195 0
2236219 0
2236439 28
2236492 0
2236693 0
2236754 0
2236834 44
2236911 0
2236984 0
2237062 142
2237068 280
2237170 7
2237182 0
2237374 0
2237413 19
2237491 6
2237520 0
2237563 0
2237579 0
2237587 47
2237666 0
2237677 12
2237781 0
2237805 0
2237815 83
2237848 102
2237944 0
2237953 0
2237963 0
2237989 0
2238111 0
2238306 44
2238588 4
2238642 47
2238645 17
2238659 0
2238819 0
2238840 36
2238883 216
2239029 104
2239179 104
2239531 13
2239610 159
2239767 0
2240149 3
2240191 0
2240236 0
2240319 38
2240421 0
2240490 0
2240623 0
2240675 0
2240770 0
2240867 0
2240961 0
2241125 26
2241302 0
2241309 0
2241317 0
2241326 0
2241352 9
2241479 0
2241524 3
2241575 0
2241590 0
2241616 0
2241641 0
2241696 6
2241788 0
2242270 0
2242291 0
2242519 0
2242546 0
2242735 94
2242760 0
2243106 0
2243143 0
2243158 0
2243176 6
2243221 0
2243260 0
2243306 0
2243332 0
2243537 0
2243963 0
2243975 0
2244038 0
2244149 0
2244170 0
2244179 0
2244191 0
2244194 0
2244242 12
2244260 0
2244301 37
2244380 17
2244431 0
2244491 0
2244614 0
2244927 0
2244988 0
2245031 0
2245071 0
2245163 0
2245418 0
2245435 0
2245592 0
2245733 0
2245784 0
2245790 4
2245804 2
2245917 4
2246231 0
2246364 0
2246776 5
2246788 0
2246896 0
2246905 0
2247141 40
2247145 0
2247214 0
2247507 0
2247542 0
2247585 0
2247734 0
2247765 0
2247848 23
2247945 0
2248053 0
2248293 0
2248563 0
2248579 0
2248682 0
2248738 0
2248807 25
2248825 0
2249041 4
2249631 10
2249671 4
2249749 0
2249856 55
2249886 0
2249931 13
2249944 56
2250005 0
2250011 0
2250186 0
2250193 0
2250220 0
2250240 0
2250266 36
2250294 0
2250318 0
2250335 22
2250365 110
2250371 46
2250498 0
2250580 6
2250886 0
2251039 0
2251058 0
2251141 60
2251159 0
2251189 55
2251204 0
2251246 7
2251393 8
2251480 7
2251749 0
2251786 53
2251795 92
2251801 4
2252182 183
2252211 0
2252365 4
2252367 4
2252456 14
2252539 16
2252707 7
2252866 31
2252887 1
2252908 8
2253229 90
2253271 0
2253352 31
2253376 0
2253520 0
2253532 36
2253712 0
2253790 0
2253822 0
2254057 8
2254309 0
2254510 0
2254636 0
2254771 0
2254885 0
2254908 0
2255121 0
2255159 24
2255175 0
2255204 4
2255358 0
2255568 0
2255645 0
2255676 0
2255775 1
2255910 73
2256162 0
2256280 102
2256343 0
2256455 0
2256705 0
2256892 0
2257037 35
2257051 0
2257069 0
2257135 0
2257276 0
2257324 0
2257570 0
2257717 0
2257738 0
2257801 0
2257990 28
2258130 0
2258139 7
2258313 0
2258629 0
2258647 0
2258667 0
2258775 32
2258835 13
2258838 56
2259032 0
2259177 0
2259255 18
2259296 0
2259498 0
2259507 39
2259608 5
2259681 136
2259841 12
2259855 0
2259927 0
2259974 0
2260064 0
2260097 0
2260338 0
2260474 24
2260478 14
2260859 0
2261064 0
2261117 0
2261127 0
2261174 0
2261192 0
2261214 0
2261310 0
2261511 0
2261532 0
2261922 0
2261961 0
2262150 42
2262447 0
2262456 33
2262483 0
2262594 0
2262660 0
2262802 0
2262953 0
2262987 6
2263009 0
2263086 0
2263100 0
2263226 0
2263571 0
2263583 0
2263753 0
2263780 11
2263945 0
2264331 0
2264607 1
2264643 0
2264880 0
2265000 0
2265213 0
2265303 0
2265339 0
2265379 0
2265621 27
2265726 0
2265738 0
2265765 0
2265825 8
2265879 0
2265891 0
2265915 0
2266003 0
2266029 0
2266277 30
2266451 0
2266574 0
2266584 0
2266607 0
2266732 0
2266790 56
2267060 0
2267296 0
2267642 0
2267921 18
2267928 37
2267930 32
2267937 67
2267939 5
2268076 7
2268139 53
2268298 7
2268391 0
2268681 0
2268805 0
2268874 67
2268896 0
2268916 0
2268937 0
2268967 20
2268973 55
2269000 0
2269028 2
2269159 62
2269267 0
2269456 0
2269512 0
2269654 7
2269987 0
2270127 0
2270154 0
2270196 0
2270259 0
2270394 1
2270580 23
2270707 0
2270913 14
2270961 0
2271072 43
2271186 8
2271323 25
2271337 0
2271343 0
2271347 0
2271403 0
2271426 1
2271975 0
2272023 0
2272032 0
2272074 0
2272293 0
2272365 0
2272515 0
2272557 62
2272575 9
2272587 38
2272680 0
2272734 12
2272928 9
2272962 0
2272987 0
2273190 0
2273193 0
2273253 0
2273439 14
2273474 6
2273553 13
2273763 11
2273847 3
2273895 1
2273945 0
2273955 0
2274080 11
2274102 0
2274132 0
2274192 0
2274208 0
2274226 0
2274232 0
2274236 0
2274246 0
2274253 0
2274321 0
2274357 0
2274431 0
2274438 0
2274445 35
2274598 24
2274604 16
2274701 90
2274723 0
2274790 0
2274961 0
2274973 17
2274975 0
2275226 0
2275284 0
2275526 0
2275591 0
2275730 0
2276159 68
2276293 0
2276337 0
2276358 0
2276432 0
2276509 0
2276591 0
2276702 0
2276735 0
2276945 0
2276954 32
2277295 0
2277336 0
2277421 29
2277490 0
2277580 17
2277646 53
2277844 0
2277909 0
2277948 1
2277974 0
2278027 0
2278195 0
2278219 28
2278906 0
2278980 0
2279221 16
2279224 61
2279396 0
2279479 45
2279541 0
2279581 0
2279613 0
2279628 0
2279691 31
2279744 12
2279925 0
2280001 0
2280022 0
2280054 0
2280078 3
2280230 5
2280256 0
2280262 0
2280273 30
2280294 0
2280307 0
2280363 0
2280372 0
2280382 0
2280391 11
2280401 0
2280465 0
2280467 0
2280474 0
2280480 0
2280503 0
2280721 0
2280740 0
2281168 35
2281261 11
2281360 0
2281411 29
2281665 0
2281852 0
2281885 61
2281891 0
2282082 0
2282186 0
2282293 0
2282305 8
2282380 0
2282400 0
2282449 61
2282485 52
2282497 0
2282710 5
2282869 2
2282914 27
2282986 0
2283160 58
2283172 0
2283238 8
2283349 0
2283364 3
2283469 43
2283475 0
2283478 0
2283552 0
2283582 102
2283768 0
2283837 0
2283931 11
2284164 0
2284173 97
2284193 34
2284371 0
2284528 17
2284545 0
2284659 10
2284744 0
2284860 0
2285050 34
2285223 0
2285484 0
2285511 0
2285539 13
2285541 19
2285548 0
2285604 90
2285778 0
2285874 0
2286031 0
2286326 0
2286342 0
2286417 0
2286628 0
2286648 0
2286653 0
2286655 0
2286662 0
2287175 18
2287235 0
2287409 0
2287452 0
2287507 0
2287584 0
2287627 1
2287701 0
2287828 13
2287860 9
2287972 0
2287986 0
2288211 0
2288406 0
2288517 0
2288602 0
2288674 0
2288807 0
2288873 0
2288903 4
2288981 0
2289140 69
2289261 0
2289332 0
2289371 0
2289515 0
2289686 26
2289746 0
2289752 0
2289764 0
2289866 0
2289965 0
2289980 0
2290247 0
2290361 0
2290379 0
2290524 0
2290547 0
2290616 0
2290622 0
2290630 0
2290915 0
2290944 0
2290969 0
2290987 0
2291041 0
2291086 0
2291140 0
2291154 0
2291299 0
2291539 0
2291571 0
2291587 6
2291734 14
2291856 0
2291873 3
2292044 26
2292140 14
2292176 0
2292313 0
2292482 27
2292485 0
2292529 31
2292631 68
2292651 30
2292665 0
2292684 18
2292818 32
2292946 0
2293317 0
2293335 38
2293514 0
2293575 0
2293614 0
2293668 0
2293682 0
2293703 27
2293789 0
2293815 0
2293881 32
2293906 0
2294156 0
2294201 12
2294246 0
2294253 30
2294369 194
2294375 79
2294378 66
2294414 0
2294571 0
2294742 1
2294894 22
2294957 0
2294984 0
2295096 0
2295490 0
2295512 0
2295544 0
2295592 41
2295640 0
2295643 0
2295686 0
2295782 0
2295827 0
2295844 0
2295853 7
2296071 0
2296162 4
2296414 0
2296666 0
2296859 118
2296969 0
2297102 10
2297108 0
2297189 0
2297192 0
2297207 0
2297220 0
2297326 2
2297411 0
2297759 0
2297845 0
2297900 87
2297956 0
2298065 0
2298152 0
2298336 22
2298360 0
2298750 0
2298810 0
2299191 0
2299763 0
2299793 0
2299932 0
2300120 0
2300243 0
2300456 0
2300486 57
2300725 13
2300756 0
2301010 32
2301022 23
2301034 0
2301148 2
2301244 0
2301259 11
2301291 0
2301524 0
2302061 0
2302111 0
2302123 0
2302128 0
2302141 0
2302144 0
2302151 0
2302158 1
2302214 0
2302269 0
2302322 0
2302326 65
2302428 1
2302469 0
2302502 0
2302573 0
2302598 0
2302607 0
2302651 7
2302709 0
2303018 0
2303105 0
2303129 12
2303144 0
2303280 0
2303286 0
2303294 0
2303301 0
2303306 0
2303494 0
2303518 0
2303628 0
2304063 0
2304106 0
2304307 10
2304406 0
2304493 7
2304648 0
2304789 0
2304840 0
2304878 0
2304911 0
2305050 10
2305125 0
2305131 0
2305322 0
2305365 0
2305415 0
2305433 0
2305439 0
2305512 0
2305517 0
2305524 0
2305526 0
2305529 0
2305596 0
2305774 0
2305883 0
2306027 0
2306410 0
2306828 25
2306987 0
2307104 0
2307166 0
2307228 0
2307234 0
2307238 0
2307240 0
2307245 0
2307249 0
2307281 0
2307330 0
2307420 0
2307507 41
2307744 0
2307900 0
2307963 0
2308110 0
2308154 0
2308181 0
2308184 11
2308271 0
2308433 0
2308621 0
2308841 0
2308870 4
2309024 0
2309033 0
2309078 0
2309084 0
2309135 0
2309138 0
2309187 5
2309290 0
2309375 0
2309397 0
2309615 0
2309672 35
2309675 0
2309678 0
2309735 6
2309829 0
2309975 127
2310132 0
2310227 0
2310266 9
2310551 0
2310662 0
2310962 0
2311108 0
2311132 19
2311354 0
2311393 0
2311414 0
2311417 0
2311426 0
2311592 0
2311615 0
2311681 1
2311790 0
2311801 0
2311807 0
2311874 0
2311895 0
2311934 0
2311965 0
2311974 0
2312361 0
2312558 0
2312577 0
2312810 0
2312912 0
2313102 0
2313318 285
2313394 0
2313438 1
2313576 0
2313579 0
2313606 32
2313822 0
2313999 11
2314005 8
2314032 0
2314101 31
2314128 0
2314153 0
2314252 0
2314282 0
2314327 0
2314468 83
2314678 90
2315029 0
2315275 0
2315293 0
2315335 92
2315523 0
2315853 0
2315907 0
2315916 0
2315949 0
2315967 0
2316036 34
2316051 2
2316192 0
2316231 0
2316249 0
2316336 7
2316434 0
2316614 0
2316757 0
2316759 0
2316768 0
2316775 0
2316780 0
2317119 0
2317156 4
2317183 0
2317297 0
2317338 0
2317528 0
2317732 0
2317780 0
2317909 0
2317931 0
2318119 35
2318149 63
2318173 0
2318548 0
2318564 0
2318652 0
2318822 0
2318861 0
2319146 0
2319175 0
2319459 0
2319709 0
2319748 0
2319752 8
2319785 0
2320066 0
2320236 0
2320255 6
2320348 0
2320470 2
2320473 0
2320500 0
2320532 0
2320551 0
2320742 0
2320762 0
2320912 0
2321015 0
2321140 0
2321197 0
2321203 0
2321570 0
2321578 0
2321675 0
2321736 0
2321823 0
2321847 0
2321892 0
2321935 0
2322000 0
2322039 5
2322051 0
2322104 0
2322150 9
2322351 0
2322420 0
2322501 0
2322519 0
2322530 66
2322566 0
2322585 0
2322606 0
2322609 0
2322614 0
2322621 0
2322626 0
2322628 0
2322632 0
2322640 0
2322688 0
2322708 0
2322721 0
2322744 0
2322904 0
2322992 0
2323128 0
2323310 47
2323356 0
2323513 0
2323536 0
2323586 25
2323682 0
2323901 0
2323928 0
2323961 0
2324105 0
2324151 0
2324311 0
2324377 0
2324653 95
2324710 0
2324725 0
2325359 0
2325379 0
2325388 62
2325451 0
2325568 11
2325604 0
2325625 0
2325631 0
2325688 0
2325709 0
2325793 0
2325832 0
2326028 0
2326076 0
2326188 0
2326429 0
2326590 0
2326597 0
2326628 5
2326630 6
2326672 0
2326681 0
2326801 7
2327038 0
2327125 0
2327134 13
2327137 0
2327221 0
2327242 7
2327260 0
2327302 0
2327311 109
2327458 0
2327482 38
2327512 0
2327603 0
2327615 0
2327620 0
2327627 0
2327704 0
2327730 0
2327749 0
2327770 0
2327775 0
2327777 0
2327787 0
2327847 93
2327971 22
2328071 0
2328133 0
2328150 0
2328162 0
2328266 0
2328389 0
2328498 0
2328510 0
2328636 0
2328717 21
2328927 0
2328946 0
2329009 0
2329014 0
2329021 0
2329026 0
2329222 0
2329285 21
2329498 0
2329540 0
2329591 0
2329663 24
2329756 0
2329774 54
2329861 0
2330041 0
2330199 20
2330202 48
2330493 8
2330509 0
2330610 0
2330730 55
2330898 0
2330910 0
2331129 0
2331195 0
2331210 0
2331465 0
2331468 0
2331630 0
2331808 0
2332044 4
2332191 0
2332222 0
2332254 19
2332489 2
2333172 200
2333178 68
2333469 0
2333498 0
2333504 34
2333681 0
2333782 0
2333950 0
2334109 0
2334141 0
2334176 0
2334262 3
2334316 0
2334329 0
2334386 0
2334459 7
2334478 30
2334676 0
2334771 0
2334841 0
2335000 48
2335094 27
2335141 32
2335177 0
2335224 0
2335249 0
2335379 0
2335465 0
2335482 3
2335499 0
2335655 0
2335670 0
2335974 25
2336208 0
2336427 0
2336496 0
2336580 0
2336598 0
2336682 0
2336703 0
2336901 0
2336991 0
2337099 0
2337242 0
2337525 1
2337615 5
2337639 0
2337648 0
2337931 0
2337945 6
2338035 0
2338074 0
2338284 0
2338387 0
2338402 0
2338414 0
2338419 0
2338682 0
2338764 25
2338859 0
2338869 0
2338941 0
2339020 8
2339094 0
2339141 0
2339256 21
2339274 0
2339515 41
2339623 0
2339704 0
2339731 0
2339835 0
2340022 0
2340031 25
2340124 28
2340181 0
2340295 13
2340298 0
2340510 5
2340541 0
2340631 0
2340669 0
2340790 6
2340870 0
2340927 11
2340936 0
2340966 99
2341292 0
2341313 0
2341736 0
2341916 33
2341976 4
2342051 0
2342306 15
2342360 9
2342522 76
2342750 0
2342810 0
2342909 16
2342993 0
2343014 44
2343166 0
2343175 118
2343195 0
2343197 20
2343252 0
2343477 0
2343726 344
2343792 0
2343795 69
2343813 31
2343888 0
2344188 20
2344239 18
2344377 5
2344522 0
2344531 0
2344542 0
2344558 0
2344617 587
2344656 0
2344670 0
2344680 12
2345249 0
2345307 0
2345396 0
2345561 0
2345969 17
2345991 67
2346045 0
2346261 26
2346330 0
2346574 20
2346586 0
2346685 6
2346691 28
2346727 0
2346745 18
2346775 27
2346790 8
2346832 0
2347054 14
2347084 0
2347111 86
2347132 61
2347150 0
2347168 20
2347240 0
2347291 0
2347372 34
2347396 0
2347421 0
2347516 76
2347579 59
2347582 61
2347633 107
2347651 0
2347741 57
2347902 26
2347915 1
2347998 2
2348007 0
2348191 0
2348447 5
2348510 0
2348710 0
2348721 0
2348769 179
2348864 0
2348972 8
2348992 134
2349111 12
2349179 4
2349347 2
2349655 0
2349821 0
2349902 94
2350052 3
2350103 3
2350180 223
2350226 4
2351029 0
2351094 0
2351125 0
2351235 0
2351394 0
2351766 0
2352069 0
2352108 0
2352144 0
2352336 0
2352650 0
2352680 0
2352720 0
2352848 0
2353088 0
2353257 0
2353293 0
2353377 57
2353461 0
2353497 0
2353935 0
2354029 0
2354414 0
2354424 12
2354460 0
2354477 0
2354569 0
2354655 0
2354676 0
2354719 49
2354825 0
2354854 0
2354961 0
2354963 66
2354985 0
2355045 0
2355069 0
2355459 0
2355549 0
2355839 0
2355879 0
2355945 0
2356071 0
2356086 0
2356342 0
2356413 0
2356550 0
2356845 0
2356937 30
2356964 10
2357095 0
2357434 0
2357698 31
2357805 0
2357827 0
2357959 0
2358151 0
2358154 0
2358369 0
2358410 0
2358868 0
2359272 0
2359329 0
2359371 0
2359440 2
2359692 20
2359774 0
2360094 0
2360116 0
2360336 0
2360934 18
2361087 0
2361297 0
2361360 2
2361366 66
2361396 0
2361570 0
2361681 29
2361712 0
2361771 17
2362023 0
2362515 0
2362541 57
2362590 0
2362610 0
2362615 0
2362620 0
2362650 0
2363133 0
2363328 20
2363418 10
2363543 21
2363593 0
2363810 9
2363858 10
2364064 0
2364200 8
2364254 12
2364308 0
2364320 0
2364491 0
2364563 41
2364650 0
2364746 0
2364971 31
2365127 0
2365167 0
2365211 0
2365683 0
2365827 28
2365961 57
2366074 104
2366157 0
2366184 132
2366221 112
2366304 1
2366323 206
2366329 44
2366458 42
2366491 15
2366694 189
2366796 37
2366937 1
2366958 214
2367078 22
2367402 184
2367693 1
2367773 106
2367940 0
2367978 93
2368011 4
2368040 37
2368072 6
2368161 9
2368221 60
2368248 22
2368268 52
2368271 25
2368282 0
2368295 0
2368412 30
2368432 0
2368474 0
2369009 69
2369030 0
2369102 0
2369132 8
2369505 0
2369559 17
2369598 0
2369721 0
2369736 0
2369848 27
2370025 0
2370036 0
2370078 98
2370135 34
2370278 82
2370312 0
2370428 0
2370578 3
2370587 20
2370944 21
2370996 0
2371058 18
2371098 10
2371127 79
2371130 21
2371446 0
2371500 0
2371716 2
2371745 0
2371872 0
2371878 5
2371890 8
2371917 11
2372016 0
2372151 29
2372241 31
2372346 84
2372526 25
2372727 19
2372805 36
2372856 137
2372937 24
2373015 6
2373021 0
2373045 0
2373270 4
2373280 32
2373300 55
2373373 0
2373423 0
2373446 10
2373625 55
2373631 1
2373646 25
2373781 3
2374087 24
2374100 0
2374112 1
2374221 37
2374323 0
2374590 0
2374825 0
2374848 0
2374875 52
2374905 0
2375154 0
2375211 20
2375469 0
2375598 0
2375772 6
2375925 0
2376084 5
2376138 54
2376148 36
2376168 9
2376177 42
2376237 1
2376355 0
2376498 104
2376502 67
2376524 0
2376565 34
2376617 0
2376692 24
2376961 0
2377202 0
2377268 1
2377289 0
2377505 0
2377688 0
2377772 0
2377812 90
2377989 0
2378391 64
2378553 163
2378634 0
2378733 57
2378887 13
2378903 154
2378965 77
2378974 0
2379169 4
2379503 91
2379630 16
2379749 32
2379848 27
2379905 34
2379965 0
2380281 187
2380285 378
2380356 0
2380381 3
2380397 67
2380420 20
2380426 218
2380578 10
2380584 127
2380660 67
2380696 116
2380726 0
2380768 66
2380786 0
2380882 0
2380935 144
2381037 131
2381058 51
2381100 40
2381205 27
2381244 35
2381250 12
2381270 0
2381361 11
2381399 11
2381429 29
2381483 143
2381546 101
2381564 0
2381567 51
2381591 2
2381630 26
2381675 193
2381678 106
2381687 23
2381710 5
2381717 1
2382083 0
2382125 14
2382152 2
2382272 178
2382287 2
2382305 0
2382344 32
2382347 187
2382440 6
2382446 138
2382569 33
2382782 16
2382803 63
2382806 15
2382842 68
2382848 45
2382935 124
2382962 673
2383024 0
2383088 259
2383133 62
2383214 83
2383217 0
2383229 29
2383253 77
2383256 18
2383268 28
2383280 0
2383301 71
2383397 136
2383427 104
2383430 35
2383532 1
2383600 74
2383635 17
2383658 66
2383752 367
2384010 91
2384082 0
2384088 0
2384127 41
2384191 25
2384310 0
2384407 42
2384480 0
2384562 37
2384666 53
2384803 0
2384890 0
2384899 0
2384911 2
2385103 2
2385121 0
2385233 0
2385272 0
2385392 57
2385637 54
2385859 0
2385880 0
2385916 62
2385966 0
2386102 36
2386142 0
2386327 0
2386336 69
2386390 19
2386474 10
2386483 0
2386507 0
2386582 0
2386612 9
2386762 37
2386866 0
2386929 0
2386953 27
2386995 0
2387002 5
2387004 0
2387040 0
2387073 0
2387100 12
2387150 0
2387430 92
2387446 0
2387462 28
2387564 48
2387627 3
2387732 52
2387762 15
2387867 2
2387909 57
2387974 0
2388031 0
2388118 30
2388136 0
2388229 0
2388292 15
2388334 19
2388371 0
2388515 0
2388534 0
2388539 0
2388560 3
2388562 5
2388672 0
2388799 15
2388836 0
2388984 59
2389005 0
2389107 2
2389284 0
2389347 40
2389434 0
2389491 1
2389564 18
2389603 4
2389679 1
2389699 8
2389714 0
2389750 1
2390059 1
2390071 33
2390122 0
2390161 37
2390227 0
2390236 37
2390275 15
2390308 68
2390394 34
2390548 166
2390587 46
2390737 5
2390784 93
2390787 16
2390877 19
2390889 0
2390894 81
2390981 49
2391096 14
2391237 120
2391268 28
2391476 97
2391636 0
2391716 0
2391723 0
2391913 39
2391949 155
2392018 60
2392042 62
2392144 132
2392278 0
2392363 13
2392438 22
2392477 65
2392555 25
2392596 51
2392612 0
2392651 53
2392654 0
2392768 13
2392798 156
2392804 54
2392981 12
2393125 15
2393179 15
2393251 7
2393290 7
2393336 121
2393392 0
2393495 49
2393555 150
2393711 26
2393723 114
2393774 5
2394012 34
2394021 16
2394407 27
2394515 95
2394518 0
2394581 28
2394593 3
2394605 22
2394683 0
2394686 75
2394695 12
2394701 39
2394755 55
2394761 33
2394782 4
2394800 12
2394815 38
2394860 0
2394893 35
2395004 18
2395052 27
2395111 3
2395118 0
2395137 0
2395295 6
2395301 95
2395483 112
2395496 26
2395511 0
2395641 6
2395673 5
2395767 0
2395937 0
2396153 12
2396189 21
2396461 14
2396504 50
2396543 32
2396701 0
2396707 3
2396725 21
2396761 0
2396808 3
2396944 0
2397233 0
2397493 38
2397496 17
2397511 6
2397651 0
2397694 3
2397742 0
2397796 0
2397823 0
2397850 0
2397874 0
2397913 35
2397925 0
2397933 5
2398022 0
2398084 0
2398120 8
2398124 6
2398133 0
2398215 0
2398229 0
2398304 0
2398316 0
2398388 0
2398616 0
2398679 5
2398688 42
2398766 0
2398910 1
2399078 6
2399093 20
2399111 0
2399171 18
2399246 0
2399387 0
2399396 16
2399400 7
2399471 3
2399486 0
2399641 0
2399703 14
2399735 0
2399765 7
2399780 65
2399984 0
2400077 9
2400080 0
2400254 34
2400326 74
2400356 2
2400398 91
2400428 4
2400512 116
2400578 0
2400728 12
2400741 72
2400759 44
2400776 0
2400791 0
2400868 12
2400877 0
2400936 0
2400981 88
2401005 0
2401185 29
2401221 99
2401416 42
2401473 0
2401709 0
2401902 55
2402221 3
2402304 0
2402314 12
2402407 80
2402419 48
2402453 22
2402460 7
2402469 0
2402476 3
2402507 0
2402562 29
2402587 60
2402632 258
2402691 15
2402782 164
2402962 62
2403235 21
2403304 139
2403379 54
2403394 20
2403448 296
2403516 0
2403676 84
2403700 30
2403733 6
2403745 63
2403883 0
2403892 25
2404003 0
2404039 0
2404107 0
2404141 1
2404273 89
2404304 0
2404681 2
2404732 14
2404801 46
2405009 0
2405086 76
2405089 1
2405158 55
2405279 5
2405413 25
2405512 0
2405515 0
2405633 3
2405906 73
2405936 67
2406046 18
2406119 49
2406643 8
2406723 0
2406769 8
2406789 0
2406898 0
2406964 1
2407132 21
2407285 2
2407373 0
2407379 0
2407391 0
2407406 0
2407440 0
2407442 52
2407448 0
2407479 60
2407491 77
2407637 0
2407738 4
2407890 30
2407894 0
2407946 54
2408008 0
2408108 0
2408197 0
2408224 84
2408452 76
2408456 0
2408584 11
2408614 6
2408629 12
2408689 2
2409031 25
2409269 27
2409437 71
2409578 610
2409587 37
2409842 37
2409860 8
2410000 12
2410066 0
2410219 0
2410340 69
2410465 55
2410624 47
2410739 13
2410763 4
2410787 0
2410808 9
2410865 0
2411051 11
2411136 28
2411201 0
2411582 99
2411653 6
2412151 19
2412184 2
2412452 11
2412475 0
2412520 44
2412583 0
2412635 0
2412641 0
2412674 50
2412689 0
2412766 47
2412798 0
2412995 17
2413015 16
2413027 94
2413045 44
2413072 0
2413106 0
2413138 123
2413165 4046
2413261 24
2413276 29
2413435 0
2413638 247
2413722 0
2413977 192
2413980 28
2413983 36
2414098 1
2414157 66
2414166 0
2414226 30
2414325 25
2414475 18
2414694 54
2414745 63
2414748 76
2414766 45
2414796 68
2414923 6
2415020 2
2415060 23
2415084 8
2415097 13
2415104 195
2415108 137
2415144 0
2415243 0
2415276 71
2415329 12
2415444 6
2415615 68
2415693 70
2415798 89
2416099 27
2416158 416
2416302 8
2416334 32
2416398 75
2416422 24
2416527 0
2416596 0
2416623 1
2416769 14
2416781 0
2417003 104
2417051 190
2417131 0
2417378 110
2417435 0
2417519 43
2417561 24
2417579 5
2417591 41
2417746 75
2417824 12
2417839 27
2418084 25
2418086 98
2418262 0
2418274 12
2418883 0
2418898 0
2418969 0
2419005 0
2419043 31
2419177 74
2419290 111
2419373 2
2419400 144
2419437 115
2419520 0
2419539 210
2419545 25
2419674 47
2419707 13
2419910 182
2420012 45
2420153 3
2420174 227
2420294 28
2420618 194
2420909 1
2420989 106
2421156 0
2421194 76
2421227 2
2421256 23
2421466 0
2421492 87
2421519 0
2421873 0
2421892 0
2422110 0
2422138 0
2422253 0
2422374 72
2422463 0
2422519 0
2422817 0
2422835 3
2422927 0
2423021 0
2423030 0
2423072 52
2423094 0
2423148 0
2423163 0
2423520 0
2423955 0
2424027 10
2424313 0
2424425 0
2424482 1
2424545 0
2424890 0
2424923 6
2424974 20
2425130 6
2425258 0
2425304 0
2425370 47
2425373 5
2425412 0
2425463 0
2425536 0
2425754 17
2425795 0
2425879 20
2425914 0
2425963 0
2426019 0
2426106 0
2426118 0
2426180 0
2426192 0
2426214 46
2426280 7
2426311 0
2426453 0
2426522 0
2426528 0
2426660 0
2426689 0
2426825 32
2426852 0
2426921 0
2427071 10
2427086 0
2427185 0
2427607 0
2427673 7
2427925 7
2427936 0
2428045 0
2428147 18
2428162 0
2428198 0
2428242 41
2428372 0
2428405 0
2428510 2
2428627 0
2428637 0
2428847 31
2428860 22
2428893 0
2428911 17
2428927 18
2429002 0
2429266 0
2429429 0
2429491 0
2429509 0
2430140 14
2430441 0
2430450 0
2430969 0
2431041 2
2431059 0
2431077 0
2431104 0
2431227 0
2431251 0
2431522 0
2431599 0
2431704 8
2431725 11
2431811 0
2431849 4
2431917 0
2432348 0
2432384 0
2432435 1
2432498 0
2432525 31
2432572 0
2432592 0
2432632 40
2432671 66
2432691 0
2432722 0
2432750 0
2432760 0
2432770 56
2432789 33
2433250 0
2433601 0
2433625 0
2433683 10
2433705 0
2433869 0
2433899 0
2433914 0
2434018 0
2434409 0
2434412 0
2434466 0
2434510 0
2434805 26
2435086 26
2435134 1
2435464 23
2435705 50
2435837 0
2436128 0
2436172 0
2436200 29
2436295 62
2436361 22
2436414 4
2436498 0
2436549 80
2436603 0
2436648 10
2436783 18
2436801 5
2436915 37
2436930 0
2437014 0
2437119 18
2437367 0
2437775 0
2438038 0
2438052 21
2438080 0
2438311 1
2438642 0
2439462 16
2439466 0
2439522 5
2439572 4
2439636 0
2439696 47
2439878 0
2440014 0
2440269 1
2440341 0
2440359 0
2440530 0
2440552 0
2441367 0
2441454 14
2441643 9
2441652 4
2441685 4
2441781 0
2442003 0
2442108 0
2442162 15
2442168 31
2442282 16
2442409 0
2442423 0
2442804 4
2443001 0
2443088 7
2443169 0
2443214 40
2443303 12
2443364 0
2443426 0
2443552 0
2443555 0
2443858 0
2444179 0
2444218 0
2444243 0
2444305 0
2444428 0
2444434 0
2444515 0
2444860 0
2445415 0
2445448 0
2445541 0
2445587 34
2445591 8
2445603 0
2445648 0
2446146 0
2446263 27
2446360 32
2446369 0
2446985 0
2447090 0
2447171 0
2447261 0
2447279 0
2447504 0
2447615 0
2447618 0
2447786 0
2447804 0
2447807 0
2447816 0
2447819 0
2447873 0
2447960 0
2448098 0
2448116 0
2448171 0
2448179 15
2448285 0
2448743 0
2448911 0
2449044 23
2449107 5
2449200 0
2449279 55
2449345 0
2449457 0
2449579 0
2449585 0
2449606 0
2449621 0
2449648 0
2449707 0
2449789 0
2449876 0
2450056 0
2450137 0
2450176 0
2450182 0
2450913 32
2450937 133
2451101 6
2451114 0
2451210 102
2451327 0
2451336 325
2451474 0
2451511 0
2451534 0
2451556 13
2451586 0
2452002 0
2452279 1
2452314 0
2452320 0
2452341 1
2452750 20
2452822 11
2452843 31
2452847 0
2452873 0
2452923 0
2453002 0
2453038 4
2453101 5
2453137 0
2453353 5
2453371 34
2453458 0
2453542 0
2453599 0
2453746 0
2453765 8
2453928 0
2454022 0
2454106 0
2454173 0
2454196 38
2454246 0
2454259 9
2454282 0
2454285 0
2454329 0
2454359 0
2454446 9
2454640 0
2454668 0
2454749 0
2455115 0
2455196 0
2455339 0
2455619 0
2455643 0
2455655 0
2455736 0
2455787 0
2456030 0
2456042 0
2456251 0
2456395 0
2456782 0
2456825 0
2456900 0
2456914 0
2456921 0
2456930 6
2456977 0
2457034 0
2457463 0
2457600 0
2457616 0
2457634 0
2457679 0
2457706 0
2457739 0
2457855 0
2458045 0
2458162 46
2458198 0
2458243 219
2458306 27
2458474 0
2458618 0
2458621 18
2458666 30
2458816 47
2458990 1
2459015 11
2459017 0
2459138 0
2459235 0
2459255 4
2459292 47
2459538 71
2459775 0
2459781 0
2459785 0
2459802 0
2459826 0
2459859 0
2460303 0
2460342 10
2460368 0
2460390 0
2460515 37
2460524 0
2460610 0
2460617 88
2460621 6
2460628 73
2460635 0
2460652 16
2460654 7
2460667 0
2460695 0
2460701 0
2461186 0
2461195 0
2461227 0
2461450 0
2462056 0
2462376 0
2462397 0
2462416 0
2462451 0
2462577 0
2462655 0
2462871 0
2462892 0
2463014 0
2463282 34
2463459 0
2463735 0
2463942 0
2464001 0
2464356 28
2464538 0
2464639 0
2464645 0
2464685 148
2464771 0
2464784 0
2464858 0
2464870 0
2465044 8
2465071 0
2465092 0
2465125 8
2465299 2
2465407 23
2465416 0
2465617 43
2465641 0
2465758 6
2465882 30
2465902 60
2466086 0
2466093 0
2466303 0
2466659 0
2466764 0
2466839 0
2466911 0
2466920 0
2466947 0
2466989 0
2466998 0
2467061 0
2467070 0
2467253 0
2467352 0
2467514 0
2467706 0
2467724 0
2467773 0
2467838 0
2468153 0
2468173 0
2468253 0
2468260 0
2468296 0
2468312 0
2468344 0
2468367 0
2468389 0
2468403 0
2468411 0
2468435 0
2468462 0
2468553 0
2468756 0
2468916 0
2469045 2
2469089 0
2469299 3
2469334 0
2469354 0
2469357 0
2469367 0
2469377 0
2469431 8
2469575 0
2470106 0
2470331 0
2470472 0
2470492 0
2470680 0
2470893 0
2470910 0
2471020 0
2471194 0
2471253 0
2471407 0
2471442 0
2471444 0
2471451 0
2471482 3
2471565 20
2471629 0
2471681 0
2471693 0
2471758 0
2471795 0
2471852 0
2471915 0
2471996 0
2472357 0
2472421 1
2472445 0
2472655 2
2472754 5
2472853 7
2472894 0
2472921 0
2472936 0
2472955 0
2472993 0
2473054 3
2473087 4
2473216 29
2473728 0
2473786 0
2473806 0
2473956 0
2473974 0
2474052 0
2474076 41
2474100 0
2474175 0
2474334 21
2474418 16
2474550 0
2475075 0
2475312 59
2475441 7
2475621 0
2475646 0
2475825 0
2475889 17
2475965 37
2476362 0
2476445 0
2476518 57
2476887 0
2476899 0
2476954 4
2477051 0
2477262 6
2477293 0
2477357 0
2477370 0
2477389 92
2477479 35
2477518 0
2477599 0
2477683 0
2477686 0
2477701 0
2477713 0
2477792 0
2477998 0
2478108 10
2478199 0
2478573 0
2478620 0
2478629 0
2478683 0
2478694 0
2478995 0
2479046 0
2479081 0
2479094 0
2479335 0
2479445 0
2479463 0
2479661 0
2479687 0
2479694 0
2479869 0
2479890 0
2479900 0
2480356 64
2480362 59
2480485 10
2480500 31
2480544 15
2480584 8
2480623 61
2480649 0
2480703 0
2480879 0
2480976 0
2481063 0
2481173 0
2481218 0
2481286 0
2481316 0
2481358 0
2481730 8
2481867 0
2481951 0
2482044 0
2482169 15
2482425 0
2482556 0
2482708 0
2482754 0
2482995 0
2483013 0
2483036 0
2483087 0
2483103 0
2483185 0
2483908 0
2483966 0
2484016 51
2484118 0
2484421 12
2484485 0
2484568 10
2484865 12
2485017 0
2485029 12
2485163 0
2485182 0
2485302 0
2485464 0
2485500 0
2485665 0
2485710 0
2485906 0
2485944 0
2486078 0
2486249 0
2486340 0
2486490 8
2486592 0
2487081 0
2487153 0
2487227 0
2487353 2
2487467 24
2487524 23
2487605 0
2487629 0
2487767 0
2487800 0
2487887 0
2487977 0
2488031 0
2488041 0
2488235 0
2488298 72
2488357 16
2488440 56
2488445 0
2488509 0
2488515 0
2488596 12
2488791 0
2489031 15
2489066 0
2489074 111
2489329 69
2489350 0
2489428 140
2489539 207
2489575 74
2489587 0
2489677 113
2489740 11
2489767 0
2489919 0
2490053 0
2490073 72
2490076 88
2490088 0
2490097 114
2490100 78
2490435 56
2490447 22
2490501 88
2490595 0
2490600 0
2490627 0
2490715 59
2490905 0
2491023 11
2491123 0
2491158 36
2491200 80
2491225 30
2491302 8
2491350 0
2491359 0
2491506 0
2491563 0
2491605 49
2491737 0
2491907 4
2491917 0
2491956 0
2492049 0
2492169 0
2492265 0
2492268 0
2492304 0
2492331 0
2492385 0
2492424 0
2492508 0
2492586 0
2492822 0
2492990 0
2493062 0
2493086 0
2493130 0
2493269 25
2493301 59
2493314 0
2493320 0
2493388 870
2493418 0
2493424 53
2493469 8
2493505 6
2493562 0
2493571 0
2493624 3
2493669 0
2493916 5
2494126 0
2494405 0
2494673 35
2494720 0
2494774 0
2494984 0
2495041 76
2495158 0
2495167 0
2495217 0
2495326 0
2495362 0
2495374 28
2495377 14
2495554 0
2495671 0
2495716 0
2495740 50
2495785 13
2495881 35
2496013 32
2496253 0
2496292 0
2496304 0
2496764 0
2496855 0
2497028 0
2497068 0
2497221 0
2497271 0
2497298 0
2497573 0
2497648 0
2497772 0
2497779 8
2498420 15
2498496 15
2498511 0
2498518 11
2498525 3
2498548 0
2498950 0
2499016 0
2499163 0
2499268 7
2499327 0
2499340 0
2499351 0
2499560 0
2499658 20
2499664 0
2499777 0
2500047 0
2500053 0
2500137 0
2500347 0
2500497 0
2500569 0
2500629 0
2500842 94
2501193 0
2501343 72
2501370 0
2501394 45
2501472 29
2501627 9
2501800 90
2502001 0
2502016 0
2502022 0
2502037 0
2502052 0
2502067 0
2502082 0
2502097 12
2502112 0
2502130 0
2502136 0
2502151 34
2502166 0
2502202 0
2502223 0
2502232 24
2502304 49
2502334 13
2502344 0
2502400 0
2502420 0
2502426 54
2502455 0
2502471 0
2502624 3
2502675 0
2503142 0
2503157 0
2503162 0
2503245 0
2503453 0
2503504 0
2503566 0
2503899 0
2504746 0
2505310 65
2505676 0
2505979 10
2506027 0
2506192 35
2506300 0
2506531 25
2506672 5
2506835 0
2506868 0
2506906 0
2506972 0
2506974 0
2508304 0
2508367 0
2508423 13
2508553 0
2508559 0
2508596 0
2508660 86
2508688 11
2508737 0
2508741 114
2508745 15
2508756 0
2508806 0
2509041 27
2509208 3
2509484 0
2509599 0
2509611 0
2509707 0
2509765 4
2509850 0
2509881 0
2509928 9
2509940 0
2510034 0
2510054 0
2510064 0
2510079 0
2510265 9
2510327 2
2510331 0
2510517 0
2510622 0
2510700 0
2511045 28
2511255 36
2511258 9
2511278 0
2511900 0
2512482 0
2512776 8
2513081 0
2513388 0
2513410 0
2513512 5
2513515 81
2513730 0
2513848 44
2513935 104
2513998 2788
2514094 23
2514188 11
2514211 45
2514301 0
2514360 0
2514376 0
2514454 0
2514590 43
2514721 0
2514834 0
2514892 0
2515181 0
2515337 0
2515431 0
2516021 0
2516412 245
2516771 0
2517155 53
2517164 4
2517188 3
2517200 0
2517313 0
2517488 0
2517573 68
2517588 0
2517615 0
2517633 83
2517684 0
2517708 0
2517738 0
2517762 0
2517825 0
2518062 0
2518200 16
2518209 0
2518412 0
2518421 0
2518453 0
2518459 0
2518542 0
2518572 4
2518677 12
2519013 19
2519017 9
2519160 26
2519349 14
2519372 0
2519449 3
2519512 25
2519521 0
2519538 0
2519551 5
2519602 0
2519641 54
2519743 10
2519932 0
2520014 0
2520026 0
2520082 0
2520148 0
2520202 0
2520671 0
2520750 0
2520931 0
2520974 0
2521081 0
2521247 0
2521328 0
2521345 0
2521356 0
2521479 0
2521653 0
2521728 0
2521863 0
2522197 11
2522230 8
2522316 0
2522347 19
2522350 8
2522428 0
2522854 5
2523023 0
2523034 0
2523041 0
2523058 0
2523062 0
2523182 0
2523203 0
2523213 0
2523226 0
2523250 0
2523323 0
2523437 0
2523471 0
2523567 0
2523570 0
2523675 10
2523880 0
2523883 0
2523913 0
2524000 0
2524069 0
2524252 0
2524291 0
2524305 0
2524341 0
2524482 0
2524524 0
2524555 60
2524640 0
2524725 0
2524823 0
2524835 65
2524943 0
2524947 61
2525102 0
2525126 48
2525186 0
2525192 48
2525295 62
2525332 0
2525441 51
2525487 63
2525514 12
2525523 0
2525550 0
2525577 55
2525628 0
2525670 29
2525766 0
2525784 0
2525871 0
2525943 4
2526099 0
2526312 43
2526336 0
2526384 0
2526505 34
2526562 0
2526721 74
2526856 7
2527111 0
2527117 0
2527189 0
2527315 0
2527411 2
2527417 7
2527423 15
2527579 4
2527735 0
2527759 0
2528006 7
2528045 0
2528081 0
2528184 0
2528363 0
2528475 16
2528670 0
2528736 0
2528861 0
2529279 0
2529771 29
2529960 23
2530158 0
2530167 0
2530189 12
2530264 72
2530266 42
2530304 62
2530314 0
2530669 0
2530963 17
2530969 37
2531269 96
2531401 27
2531452 7
2531488 0
2531602 0
2531605 33
2531730 0
2531852 17
2531939 1
2532218 0
2532236 0
2532245 0
2532350 0
2532365 0
2532407 0
2532509 0
2532542 0
2532668 0
2532707 6
2532731 0
2532749 10
2532814 0
2532974 17
2533308 0
2533546 0
2533594 0
2533648 61
2533807 0
2533923 0
2533990 0
2534045 2
2534059 0
2534130 0
2534170 0
2534372 0
2534418 0
2534531 0
2534543 0
2534548 0
2534819 333
2534828 80
2534846 0
2535125 0
2535137 0
2535276 0
2535376 52
2535508 0
2535563 30
2535589 0
2535870 0
2535990 0
2536014 0
2536044 0
2536092 3
2536240 0
2536278 0
2536384 0
2536423 0
2536433 0
2536438 0
2536523 11
2536550 0
2536880 12
2536892 0
2536922 41
2536996 0
2537139 0
2537231 10
2537237 0
2537240 0
2537317 0
2537590 0
2537767 2
2537769 61
2537788 0
2537907 0
2538022 11
2538472 9
2538646 0
2538754 0
2538799 0
2538816 11
2538831 0
2538848 0
2538890 0
2539213 0
2539236 0
2539450 0
2539694 0
2539700 2
2539992 0
2540007 38
2540031 0
2540154 0
2540215 0
2540232 23
2540265 0
2540322 0
2540334 0
2540340 4
2540373 0
2540669 0
2540733 0
2540834 0
2540943 0
2540954 0
2541140 11
2541155 0
2541586 6
2541631 0
2541670 0
2541832 3
2541857 0
2541935 0
2542045 0
2542196 0
2542294 0
2542301 0
2542360 0
2542451 0
2542489 0
2542507 0
2542531 0
2542546 0
2542624 0
2542636 0
2542651 0
2542799 0
2542819 64
2542984 0
2543194 0
2543305 0
2543347 0
2543464 0
2543510 31
2543555 0
2543595 0
2543643 0
2543868 0
2543885 0
2544039 0
2544088 0
2544102 0
2544129 8
2544150 0
2544357 0
2544447 0
2544572 0
2544904 0
2544926 0
2544977 71
2544981 56
2544996 0
2545008 0
2545260 0
2545506 3
2545545 0
2545675 2
2545770 12
2546090 0
2546101 0
2546262 0
2546424 0
2546505 0
2546535 0
2546616 0
2546738 0
2546843 0
2547102 0
2547186 0
2547351 0
2547396 52
2547419 88
2547704 0
2547785 0
2547803 22
2548127 0
2548220 0
2548244 26
2548280 0
2548382 0
2548394 0
2548399 5
2548505 0
2548709 0
2548760 0
2548895 1
2548904 22
2548973 0
2549006 0
2549012 0
2549174 0
2549195 0
2549246 0
2549285 0
2549534 0
2549666 26
2549691 0
2549776 0
2549840 0
2549879 24
2550017 0
2550098 0
2550203 0
2550343 0
2550383 13
2550542 0
2550650 0
2550737 0
2550776 0
2551126 0
2551144 0
2551453 217
2551468 14
2551527 0
2551757 1
2551826 3
2551835 3
2551847 68
2551853 9
2551979 0
2551985 3
2552129 0
2552336 4
2552468 0
2552699 6
2552861 0
2552914 0
2552931 0
2553215 0
2553242 29
2553359 87
2553392 5
2553485 11
2553677 0
2553683 0
2553734 0
2553742 0
2553911 1
2553989 64
2554094 0
2554218 13
2554225 0
2554381 0
2554750 0
2554852 4
2554936 12
2554941 35
2555059 71
2555107 0
2555198 0
2555588 0
2555682 0
2555689 0
2555731 0
2555899 2
2556119 0
2556184 0
2556211 0
2556269 0
2556289 68
2556325 0
2556364 22
2556391 11
2556799 11
2557016 0
2557160 0
2557241 0
2557330 0
2557345 11
2557387 4
2557438 0
2557503 0
2557551 32
2557686 0
2557796 0
2557850 5
2558094 22
2558112 0
2558198 0
2558252 0
2558324 0
2558348 0
2558540 0
2558594 0
2558740 16
2558775 0
2558789 0
2558795 0
2558802 0
2558812 0
2558879 1
2559179 0
2559191 0
2559302 0
2559329 31
2559359 0
2559503 0
2559551 0
2559587 6
2559901 0
2560001 0
2560013 0
2560057 20
2560136 0
2560390 0
2560408 165
2560438 17
2560636 0
2560638 0
2560653 0
2560700 18
2560796 0
2560854 0
2560903 0
2561164 0
2561240 0
2561525 0
2561709 0
2561821 0
2561885 100
2562245 0
2562253 0
2562260 1
2562281 0
2562414 0
2562479 0
2562505 39
2562507 8
2562708 0
2562900 0
2562927 0
2563090 0
2563167 0
2563187 0
2563221 23
2563423 0
2563736 0
2563786 14
2563855 0
2563994 20
2564048 0
2564054 0
2564120 0
2564285 0
2564352 0
2564429 0
2564513 3
2564528 0
2564765 0
2564805 0
2564874 0
2564971 0
2565047 0
2565050 0
2565113 0
2565154 0
2565173 0
2565185 4
2565189 29
2565280 0
2565286 0
2565478 0
2565490 0
2565499 0
2565550 0
2565584 0
2565636 5
2565688 5
2565770 5
2565800 0
2565921 0
2566024 0
2566159 0
2566231 0
2566422 8
2566464 0
2566722 10
2566831 0
2566893 40
2566903 0
2566936 0
2567004 0
2567021 0
2567201 49
2567264 0
2567687 0
2567698 1
2567876 32
2567921 0
2568125 1
2568128 8
2568374 0
2568383 0
2568455 10
2568467 0
2568566 0
2568791 0
2568869 36
2568876 0
2568931 0
2568972 78
2569096 1
2569149 30
2569158 63
2569164 0
2569176 41
2569380 4
2569458 0
2569488 0
2569671 0
2569776 0
2569833 3
2569848 5
2569860 2
2570054 0
2570097 0
2570160 0
2570181 12
2570271 36
2570274 173
2570394 1
2570865 20
2571024 0
2571117 0
2571192 0
2571269 116
2571537 85
2571622 0
2571642 3
2571663 0
2571766 0
2571772 3
2571792 0
2572164 4
2572208 0
2572221 0
2572498 42
2572799 0
2572938 0
2573030 0
2573070 0
2573085 0
2573240 0
2573265 22
2573273 20
2573512 0
2573651 4
2573764 91
2574013 0
2574363 0
2574671 0
2574720 0
2574795 0
2574812 0
2574826 0
2574907 0
2574928 0
2575492 0
2575525 0
2575551 0
2575733 35
2576035 0
2576089 0
2576164 0
2576272 36
2576379 2
2576431 0
2576487 0
2576527 0
2576710 0
2576737 0
2577001 0
2577055 0
2577434 0
2577490 0
2577664 0
2577694 0
2578110 0
2578204 0
2578269 0
2578273 13
2578339 0
2578363 0
2578496 0
2578507 0
2578819 47
2578976 24
2579138 0
2579411 0
2579525 0
2579586 0
2579627 0
2579657 40
2579837 0
2579843 28
2579877 0
2579970 0
2580017 0
2580128 0
2580260 0
2580322 0
2580455 0
2580734 0
2580821 30
2580839 0
2580953 5
2581070 2
2581088 0
2581100 62
2581174 0
2581187 0
2581339 0
2581423 22
2581531 0
2581693 0
2581765 22
2581876 0
2581966 0
2581995 0
2582140 0
2582365 7
2582935 16
2583004 14
2583066 0
2583129 0
2583405 0
2583432 0
2583438 0
2583521 0
2583609 11
2583627 0
2583810 0
2583828 0
2583862 0
2583990 0
2584071 0
2584134 4
2584236 0
2584242 0
2584374 0
2584491 0
2584571 0
2584589 0
2584599 0
2584709 0
2584715 0
2584772 0
2584939 19
2585270 0
2585399 0
2585786 0
2585934 0
2585984 0
2585993 46
2586014 6
2586173 0
2586206 0
2586308 0
2586415 0
2586433 0
2586443 0
2586599 0
2586719 0
2586898 0
2587042 0
2587069 0
2587144 0
2587175 0
2587266 0
2587378 0
2587402 0
2587417 0
2587462 5
2587729 0
2587985 1
2588208 0
2588360 0
2588558 39
2588702 0
2588813 0
2588828 1
2588936 0
2588981 0
2589053 0
2589203 0
2589296 0
2589390 0
2589689 0
2589709 0
2589713 0
2589727 0
2589779 0
2589908 0
2590127 0
2590285 0
2590378 0
2590444 0
2590468 0
2590503 0
2590701 0
2590708 0
2590882 0
2590912 0
2590981 0
2591185 0
2591307 0
2591430 0
2591466 56
2591506 0
2591537 0
2591650 0
2591805 7675
2591809 49
2592028 10
2592045 0
2592208 0
2592259 0
2592328 0
2592338 90
2592365 0
2592382 44
2592394 0
2592574 0
2592721 0
2592793 0
2592849 0
2592940 23
2592963 0
2592987 32
2593022 0
2593214 0
2593263 0
2593272 0
2593343 0
2593446 105
2593485 0
2593645 0
2593826 0
2593925 0
2594147 0
2594185 18
2594362 0
2594416 0
2594856 0
2594915 0
2594988 61
2595014 0
2595179 0
2595409 0
2595445 0
2595746 0
2595808 1
2595883 0
2595957 0
2595970 0
2596033 0
2596044 0
2596061 0
2596134 0
2596375 0
2596493 0
2596531 25
2596559 12
2596561 12
2596621 0
2596651 39
2596736 0
2596779 26
2596893 7386
2597010 4
2597061 0
2597217 0
2597242 0
2597370 7
2597424 0
2597524 0
2597538 0
2597547 11
2597562 0
2597607 3
2597661 8
2597690 0
2597776 6
2597822 3
2597837 0
2597891 0
2597985 39
2597987 0
2598045 12
2598150 0
2598366 16
2598476 0
2598546 56
2598642 0
2598707 0
2598715 0
2598759 0
2598910 0
2598925 0
2598951 0
2599024 0
2599321 0
2599328 1
2599827 26
2599954 0
2600096 32
2600128 15
2600267 0
2600300 0
2600399 16
2600426 2
2600438 46
2600566 3
2600804 39
2600990 45
2601304 2
2601422 0
2601432 0
2601440 0
2601489 0
2601510 0
2601520 0
2601724 2
2601769 0
2602129 7
2602355 4
2602534 1
2602635 3
2602752 30
2602782 0
2602836 7
2602875 0
2602971 0
2603045 0
2603136 0
2603166 0
2603253 0
2603266 0
2603312 0
2603320 26
2603356 0
2603537 127
2603549 0
2603591 53
2603853 0
2603881 0
2603966 0
2604086 0
2604169 53
2604408 0
2604429 0
2604487 0
2604634 75
2604727 0
2605007 0
2605030 21
2605038 0
2605175 0
2605215 0
2605340 0
2605370 0
2605385 0
2605496 0
2605675 0
2605817 0
2606057 0
2606080 0
2606084 0
2606100 0
2606489 0
2606513 0
2606567 0
2606645 0
2606777 0
2606951 16
2607039 0
2607049 0
2607214 22
2607262 0
2607284 0
2607365 0
2607394 5
2607442 0
2607508 15
2607670 52
2607745 0
2607766 0
2607982 2
2608105 4
2608174 22
2608246 14
2608417 19
2608451 235
2608482 0
2608519 0
2608556 0
2608576 31
2608656 0
2608928 9
2609046 8
2609070 0
2609252 0
2609321 0
2609372 0
2609588 99
2609630 0
2609634 0
2609719 0
2609766 0
2609772 0
2609839 0
2610029 0
2610111 0
2610719 121
2610782 0
2611148 0
2611252 39
2611411 5
2611462 0
2611663 0
2611786 0
2611804 0
2611828 0
2611860 15
2611904 0
2611912 6
2612071 17
2612083 0
2612154 0
2612221 0
2612254 21
2612258 0
2612328 0
2612335 36
2612347 0
2612440 44
2612443 0
2612471 0
2612542 26
2612641 0
2612708 0
2612752 11
2612773 0
2612839 0
2612889 12
2612911 46
2612966 0
2613032 0
2613143 0
2613167 0
2613239 0
2613365 0
2613368 5
2613386 0
2613452 0
2613560 0
2613755 0
2613788 3
2613821 0
2613938 0
2614000 0
2614016 0
2614115 41
2614121 0
2614136 0
2614142 0
2614253 0
2614288 0
2614325 0
2614454 0
2614508 0
2614565 0
2614610 41
2614628 0
2614643 92
2614649 3
2614682 0
2614730 50
2614790 13
2614914 1
2614927 0
2614948 4
2614952 0
2614997 0
2614999 16
2615003 0
2615066 0
2615079 0
2615101 0
2615141 0
2615150 0
2615190 0
2615207 21
2615265 0
2615297 0
2615467 0
2616112 0
2616194 0
2616200 0
2616211 0
2616502 65
2616508 140
2616541 11
2616702 0
2616930 0
2617161 0
2617380 19
2617423 0
2617595 33
2617719 24
2617788 0
2617800 32
2617830 0
2617867 0
2617906 6
2617935 2
2617989 0
2618017 0
2618042 0
2618097 0
2618116 0
2618184 0
2618364 0
2618469 51
2618558 0
2618635 0
2618723 0
2618738 0
2618773 0
2618785 0
2618868 0
2618883 0
2618951 0
2619012 9
2619064 0
2619196 3
2619333 0
2619343 2
2619547 0
2619741 28
2619987 0
2620013 0
2620034 0
2620073 3
2620142 0
2620150 0
2620253 0
2620274 34
2620276 0
2620499 0
2620556 14
2620580 0
2620595 39
2620598 9
2620601 26
2620664 61
2620682 0
2620688 0
2620722 0
2620731 0
2620790 0
2620808 40
2620990 0
2621036 27
2621234 0
2621334 26
2621336 0
2621353 0
2621581 0
2621766 9
2621779 7
2621931 0
2622124 1
2622178 51
2622187 0
2622400 0
2622636 0
2622648 3
2622671 0
2622689 2
2622756 9
2622876 28
2622948 0
2622999 0
2623317 0
2623332 0
2623341 32
2623443 53
2623502 0
2623612 0
2623641 7
2624076 0
2624308 69
2624360 8
2624370 0
2624385 0
2624387 0
2624430 0
2624577 18
2624715 18
2624787 28
2624829 17
2624922 16
2625187 0
2625261 0
2625263 0
2625443 0
2625465 0
2625530 0
2625582 0
2625657 0
2625908 0
2626136 0
2626139 0
2626214 0
2626505 0
2626642 0
2626955 0
2627033 0
2627102 0
2627355 0
2627609 60
2627613 100
2627747 0
2627796 1
2627846 0
2627936 0
2628048 0
2628237 0
2628249 1
2628358 0
2628388 0
2628406 0
2628434 2
2628450 0
2629012 25
2629075 0
2629346 48
2629494 24
2629497 16
2629549 0
2629686 0
2629810 0
2629926 54
2630119 0
2630169 44
2630172 0
2630208 0
2630261 0
2630816 0
2630836 0
2631041 0
2631454 49
2631532 0
2631538 0
2631602 14
2631614 0
2632225 72
2632229 4
2632232 7
2632390 0
2632445 0
2632478 0
2632480 0
2632484 14
2632486 0
2632491 0
2632493 0
2632506 0
2632528 0
2632606 34
2632841 0
2633113 0
2633117 3
2633132 0
2633387 0
2633536 0
2633578 25
2633683 3
2633710 0
2633743 0
2633760 0
2634061 0
2634064 0
2634106 0
2634112 8
2634181 0
2634322 0
2634349 0
2634384 0
2634419 0
2634473 19
2634564 0
2634619 0
2634679 14
2634733 0
2634808 0
2634857 31
2635013 0
2635031 0
2635060 0
2635250 0
2635516 0
2635610 12
2635612 8
2635730 0
2635896 5
2636051 0
2636060 42
2636081 0
2636231 0
2636276 0
2636366 0
2636369 0
2636548 0
2636556 0
2636567 0
2636900 0
2636952 0
2636993 0
2637044 0
2637104 30
2637269 0
2637506 35
2637514 0
2637538 0
2637649 30
2637805 0
2637817 6
2637913 0
2637961 41
2638150 0
2638176 0
2638288 66
2638294 28
2638312 0
2638375 1
2638439 0
2638441 10
2638591 5
2638711 13
2638957 6
2639112 29
2639118 13
2639127 0
2639308 0
2639314 0
2639328 0
2639408 0
2639495 0
2639499 42
2639635 55
2639861 21
2640368 48
2640539 13
2640647 0
2640698 0
2640707 0
2640731 0
2640790 0
2640928 27
2641034 2
2641105 0
2641448 0
2641700 3
2641781 29
2641900 0
2641949 0
2642320 0
2642421 13
2642429 0
2642577 0
2642589 0
2642670 0
2642733 0
2642831 5
2642905 0
2642912 0
2642919 0
2642931 0
2642964 0
2643012 0
2643312 0
2643555 16
2643978 0
2644224 0
2644233 0
2644256 0
2644550 2
2644811 77
2645243 2
2645246 3
2645372 0
2645639 0
2645813 6
2645906 0
2645942 0
2646161 0
2646167 0
2646238 11
2646241 0
2646259 0
2646328 0
2646388 4
2646445 0
2646514 0
2646556 0
2646568 0
2646664 12
2646688 0
2646714 0
2646769 0
2646811 0
2646984 0
2647026 0
2647029 0
2647050 0
2647059 0
2647204 0
2647260 0
2647398 0
2647542 0
2647551 32
2647626 43
2647953 0
2647999 0
2648191 0
2648209 1
2648411 0
2648524 0
2648665 0
2648896 13
2648923 0
2649052 17
2649083 0
2649255 0
2649261 3
2649288 0
2649477 0
2649608 0
2649639 30
2649769 0
2649794 0
2649921 0
2649969 0
2650078 0
2650400 0
2650816 0
2650852 0
2650858 0
2650921 11
2651162 0
2651189 0
2651196 0
2651254 0
2651305 0
2651359 0
2651444 0
2651677 4
2651692 48
2651761 0
2651767 0
2651812 32
2651875 0
2651900 2
2651920 0
2652013 10
2652057 0
2652106 0
2652392 0
2652428 0
2652530 0
2652554 0
2652870 0
2653015 0
2653255 0
2653279 0
2653330 15
2653342 0
2653627 14
2653630 0
2653657 8
2653849 0
2653900 25
2653936 0
2654339 0
2654440 13
2654503 44
2654579 0
2654636 17
2654981 0
2655102 0
2655205 0
2655215 86
2655272 0
2655377 82
2655446 88
2655457 100
2655473 0
2655604 0
2655811 57
2655824 0
2655840 37
2655856 14
2655943 0
2656113 16
2656203 2
2656334 75
2656397 13
2656460 0
2656577 5
2656673 10
2656712 0
2656915 0
2656966 1
2656984 32
2656993 94
2657009 62
2657050 52
2657170 14
2657185 0
2657248 0
2657265 0
2657311 17
2657416 0
2657579 0
2657769 0
2658144 0
2658249 21
2658341 0
2658650 26
2658665 44
2658693 0
2658747 1
2658831 82
2658888 12
2659084 0
2659114 0
2659236 105
2659266 22
2659401 0
2659614 0
2659659 0
2659677 0
2659769 27
2659881 0
2659887 0
2659934 1
2659938 142
2660081 0
2660257 64
2660366 0
2660438 0
2660449 0
2660535 0
2660991 0
2661239 0
2661267 0
2661389 0
2661403 0
2661599 0
2661665 8
2661752 0
2661761 7
2661842 0
2661858 0
2662229 8
2662248 0
2662535 16
2662598 27
2662622 0
2662649 0
2662703 0
2662742 0
2663028 0
2663199 0
2663328 0
2663355 0
2663595 0
2663881 1
2663961 0
2664146 0
2664364 0
2664378 44
2664410 27
2664485 0
2664707 11
2664719 0
2664743 72
2664808 0
2664878 4
2664966 0
2665070 0
2665258 0
2665291 0
2665395 0
2665400 0
2665412 0
2665419 0
2665426 0
2665573 3
2665579 14
2665816 0
2665837 26
2665863 0
2666134 0
2666172 44
2666453 0
2666480 0
2666486 0
2666522 0
2666699 0
2666705 0
2667266 0
2667392 0
2667515 0
2667533 0
2667682 0
2667893 0
2667947 0
2667995 43
2668041 0
2668459 0
2668641 61
2668664 0
2668747 0
2668902 0
2669010 0
2669060 0
2669151 0
2669163 0
2669175 0
2669242 0
2669413 0
2669434 0
2669452 34
2669566 0
2669731 0
2669749 0
2669821 5
2669905 0
2670103 0
2670292 0
2670330 0
2670681 0
2670814 0
2671179 0
2671257 3
2671567 17
2671640 0
2671771 0
2671795 16
2671832 0
2671896 0
2671981 21
2672080 105
2672140 0
2672204 0
2672257 0
2672386 42
2672388 24
2672614 0
2672800 0
2672992 1
2673148 7
2673319 0
2673361 0
2673402 0
2673569 0
2673695 20
2674037 0
2674043 0
2674129 0
2674142 28
2674294 20
2675104 10
2675215 0
2675263 17
2675461 21
2675536 67
2675638 0
2675707 41
2676138 0
2676165 0
2676204 0
2676516 0
2676576 0
2676630 0
2676639 0
2676717 42
2676855 35
2677113 23
2677230 50
2677335 0
2677348 6
2677455 0
2677500 0
2677536 89
2677542 108
2677649 0
2677729 7
2677789 8
2677870 18
2677874 10
2677894 0
2677975 0
2677981 0
2677986 0
2678017 0
2678138 0
2678307 77
2678349 0
2678376 0
2678619 0
2678646 11
2678658 0
2678733 74
2678790 0
2678829 3
2678892 0
2678912 8
2679060 0
2679081 0
2679222 0
2679258 0
2679309 2
2679417 43
2679426 0
2679541 76
2679601 24
2679630 0
2679742 0
2680033 25
2680216 0
2680518 0
2680790 0
2680992 0
2681061 0
2681184 16
2681376 0
2681484 0
2681581 0
2681689 0
2681984 55
2682095 39
2682149 0
2682386 39
2682401 0
2682413 0
2682420 36
2682660 0
2682684 0
2682897 0
2682983 0
2683500 8
2683569 0
2683626 15
2683641 0
2683719 5
2683939 0
2683967 0
2684038 18
2684080 0
2684089 0
2684335 0
2684422 0
2684452 0
2684548 0
2684587 0
2684635 16
2684674 0
2684772 0
2684778 0
2684791 0
2685009 0
2685037 8
2685117 0
2685654 244
2685736 0
2685819 0
2686113 0
2686409 0
2686615 0
2686795 33
2686830 0
2686994 0
2687079 16
2687131 0
2687657 11
2687707 0
2687747 0
2687754 0
2687770 0
2687805 14
2688050 0
2688124 0
2688159 0
2688171 0
2688433 0
2688556 0
2688697 4
2688728 8
2688745 13
2688841 0
2688848 9
2688939 0
2689089 0
2689204 0
2689243 0
2689363 4
2689534 1
2689619 6
2689687 0
2689816 30
2689837 27
2689861 0
2690034 26
2690583 5
2690739 8
2690813 0
2690914 0
2690984 0
2690999 0
2691206 3
2691260 0
2691625 5
2691662 11
2691698 151
2691770 0
2691815 8
2691845 2
2691876 0
2691941 0
2691983 0
2692073 0
2692127 44
2692147 139
2692188 0
2692218 0
2692358 9
2692524 22
2692542 0
2692566 0
2692788 68
2692818 134
2692857 0
2692935 10
2692989 21
2692996 38
2692998 35
2693138 0
2693184 6
2693207 0
2693245 10
2693325 0
2693338 0
2693413 0
2693444 0
2693634 0
2693743 0
2693796 0
2693817 0
2693832 0
2694200 0
2694297 0
2694513 0
2694658 0
2694789 0
2694920 0
2695024 0
2695078 0
2695206 0
2695294 0
2695321 56
2695336 8
2695455 2
2695755 31
2696128 0
2696171 0
2696198 0
2696489 0
2696588 0
2696871 5
2696952 2
2697256 0
2697321 18
2697377 5
2697431 0
2697729 8
2697750 8
2697948 0
2697962 9
2697976 23
2697990 0
2698074 0
2698136 0
2698214 0
2698799 0
2698828 0
2699021 40
2699105 0
2699288 0
2699416 65
2699443 0
2699659 0
2700088 0
2700202 0
2700272 0
2700315 0
2700374 0
2700486 0
2700634 0
2700645 5
2700656 0
2700669 0
2700892 6
2700896 290
2701131 0
2701267 6
2701334 1
2701591 0
2701612 0
2701759 21
2701789 78
2701827 0
2702059 0
2702065 8
2702128 0
2702226 0
2702522 0
2702624 37
2702852 4
2702880 22
2702959 6
2702984 0
2703037 0
2703069 0
2703096 0
2703216 0
2703243 0
2703278 0
2703288 0
2703342 0
2703351 0
2703375 0
2703393 0
2703459 0
2703498 0
2703501 0
2703519 0
2703552 0
2703663 0
2703741 0
2704020 0
2704059 0
2704281 0
2704350 0
2704752 0
2704934 0
2704980 0
2705121 0
2705127 153
2705249 1
2705297 0
2705726 13
2705793 0
2705893 0
2705902 0
2706056 0
2706212 0
2706405 0
2706441 0
2706607 0
2706817 0
2706976 0
2707003 0
2707285 0
2707340 0
2707537 0
2707560 19
2707577 1
2707662 8
2707704 0
2707735 0
2707869 0
2707888 0
2707925 0
2707936 35
2707983 0
2707987 0
2708039 0
2708049 0
2708060 0
2708105 0
2708247 0
2708826 0
2708830 0
2709004 0
2709226 0
2709292 0
2709454 0
2709480 0
2709724 0
2709745 0
2709985 0
2710272 0
2710305 0
2710477 0
2710480 0
2710492 0
2710546 0
2710650 0
2710756 0
2710780 0
2710816 0
2710839 0
2710914 0
2710995 0
2710998 0
2711037 0
2711259 0
2711294 0
2711456 0
2711649 0
2711756 0
2711852 0
2712065 0
2712281 0
2712312 0
2712468 31
2712582 0
2712612 0
2712873 5
2712924 141
2713604 0
2713907 0
2714455 26
2714472 0
2714542 0
2714726 0
2714880 0
2714902 0
2714928 0
2715213 0
2715249 0
2715570 0
2715594 0
2715603 0
2715765 5
2716071 0
2716074 0
2716095 0
2716101 0
2716150 8
2716261 0
2716445 0
2716483 0
2716781 24
2716808 25
2716904 0
2716958 61
2717161 0
2717180 0
2717246 0
2717393 0
2717631 16
2717770 0
2717783 0
2717892 0
2718096 0
2718180 24
2718278 0
2718412 0
2718519 0
2718544 39
2718587 0
2718727 0
2718785 0
2718857 0
2718928 0
2718959 1
2719043 0
2719094 0
2719148 64
2719167 8
2719241 0
2719268 0
2719509 0
2719544 6
2719580 9
2719639 0
2719801 0
2719888 0
2719909 0
2719953 0
2720113 0
2720209 0
2720221 32
2720302 0
2720455 0
2720476 0
2720545 9
2720659 13
2720662 28
2720665 33
2720986 0
2721237 0
2721348 0
2721456 0
2721573 19
2721660 0
2721866 0
2722004 54
2722052 0
2722107 29
2722259 0
2722286 40
2722310 6
2722343 95
2722535 1
2722601 15
2722636 0
2722640 0
2722667 0
2722811 51
2722952 0
2723099 17
2723436 0
2723458 0
2723549 40
2723569 0
2723646 0
2724181 51
2724253 0
2724711 10
2724749 67
2724786 0
2724846 0
2725164 0
2725596 0
2725749 0
2725764 14
2725806 10
2725857 0
2725974 44
2726005 12
2726021 50
2726040 58
2726043 10
2726118 0
2726145 5
2726217 0
2726280 0
2726316 0
2726331 8
2726628 22
2726664 0
2726692 0
2726709 0
2726753 0
2726770 9
2726823 10
2726840 1
2726928 24
2726957 0
2726991 7
2727023 12
2727072 0
2727099 39
2727174 9
2727332 0
2727513 16
2727516 36
2727524 33
2727662 29
2727729 0
2727759 36
2727768 0
2727872 71
2727942 10
2728053 28
2728097 61
2728130 13
2728136 0
2728216 3
2728248 12
2728364 0
2728544 0
2728550 10
2728658 0
2728664 0
2728769 0
2728904 0
2728961 32
2728982 0
2729015 0
2729051 0
2729074 0
2729081 0
2729117 66
2729129 0
2729223 0
2729281 0
2729377 0
2729567 0
2729683 0
2729695 0
2730108 0
2730134 0
2730294 19
2730441 33
2730443 0
2730512 0
2730528 0
2730548 5
2730585 37
2730686 0
2730699 6
2730795 4
2730808 0
2730860 0
2730929 0
2731284 0
2731310 4
2731416 0
2731568 0
2731592 11
2731697 0
2732177 0
2732202 0
2732216 0
2732615 22
2732672 0
2732729 20
2732804 0
2733098 0
2733182 5
2733248 0
2733258 0
2733459 0
2733696 0
2733795 36
2733863 28
2733942 0
2733994 17
2734004 0
2734032 14
2734060 68
2734065 0
2734267 0
2734388 0
2734583 0
2734730 0
2734757 0
2734823 0
2734916 0
2735048 0
2735066 8
2735160 0
2735194 0
2735214 0
2735356 0
2735383 0
2735430 80
2735613 135
2735670 35
2735673 24
2735781 0
2735883 0
2735889 68
2735993 56
2736046 41
2736131 0
2736159 0
2736186 0
2736260 0
2736270 0
2736293 0
2736395 0
2736500 0
2736674 0
2737055 0
2737073 0
2737088 0
2737214 0
2737484 0
2737496 0
2737511 0
2737625 0
2737805 0
2738030 0
2738163 0
2738652 41
2738661 10
2738859 24
2738862 45
2739080 0
2739138 0
2739462 81
2739471 2
2739514 0
2739516 58
2739708 7
2739807 0
2739869 0
2739887 0
2739968 0
2740047 113
2740073 0
2740128 0
2740617 0
2740640 0
2740647 0
2740834 11
2740990 0
2741062 0
2741293 0
2741407 122
2741491 4
2741509 27
2741599 0
2741668 0
2741704 8
2741908 46
2741969 0
2741981 0
2742012 1
2742032 0
2742165 7
2742198 2
2742263 2
2742367 0
2742398 54
2742571 0
2742595 0
2743101 6
2743314 0
2743320 0
2743331 49
2743341 0
2743367 0
2743378 0
2743521 0
2743612 13
2743634 4
2743737 0
2743762 0
2743790 0
2743835 10
2743868 11
2743947 0
2744098 2
2744225 0
2744367 47
2744399 15
2744538 0
2744571 0
2744670 11
2744697 9
2744709 15
2744837 8
2745075 47
2745261 22
2745596 0
2745621 45
2745677 0
2745693 0
2745703 1
2745781 0
2745791 0
2745929 20
2745943 0
2745963 0
2746204 0
2746319 0
2746608 0
2746666 0
2746759 18
2747062 12
2747080 2071
2747086 24
2747136 86
2747319 0
2747349 14
2747388 136
2747391 13
2747424 0
2747431 0
2747458 25
2747568 0
2747756 0
2747872 29
2748013 88
2748079 22
2748085 119
2748130 0
2748151 0
2748191 0
2748469 18
2748615 36
2748753 25
2748892 12
2748930 13
2748991 64
2749018 4
2749090 17
2749135 0
2749237 10
2749344 0
2749387 0
2749438 0
2749573 0
2749576 3
2749600 62
2749778 0
2749797 11
2749827 0
2749886 0
2749923 0
2749986 0
2750097 0
2750274 0
2750307 0
2750358 0
2750442 0
2750496 0
2750538 0
2750544 0
2750568 0
2750605 0
2750637 1
2750845 0
2750923 0
2751060 0
2751091 0
2751138 0
2751201 24
2751257 38
2751308 0
2751398 0
2751450 12
2751560 0
2751674 0
2751683 70
2751770 0
2751849 2
2751891 56
2751894 60
2751933 0
2751957 40
2752008 0
2752041 10
2752072 0
2752081 0
2752152 21
2752190 0
2752240 0
2752329 5
2752441 0
2752579 10
2752591 4
2752593 0
2752659 0
2752681 27
2752863 10
2752888 13
2752900 28
2752970 0
2753179 0
2753186 0
2753224 5
2753400 0
2753426 0
2753434 0
2753496 0
2753564 56
2753638 0
2753683 0
2753728 0
2753760 11
2753784 4
2753811 0
2753860 0
2753984 0
2753992 0
2754008 0
2754022 0
2754042 0
2754138 31
2754141 71
2754168 0
2754263 7
2754453 0
2754563 0
2754994 0
2755018 64
2755177 0
2755348 0
2755357 5
2755519 48
2755899 1
2755905 4
2756038 0
2756066 0
2756195 113
2756223 0
2756234 0
2756271 0
2756293 0
2756453 30
2756483 0
2756552 0
2756621 6
2756864 14
2756996 17
2757092 0
2757206 0
2757221 9
2757251 19
2757254 14
2757258 49
2757530 0
2757656 11
2757704 0
2757731 9
2758547 35
2758571 24
2758634 0
2758682 0
2758724 1
2758735 0
2758757 0
2758811 26
2758859 0
2759254 0
2759338 0
2759362 11
2759427 0
2759575 1
2759695 7
2759749 2346
2759902 0
2759925 0
2759936 0
2759942 4
2759952 25
2760097 18
2760241 187
2760404 0
2760424 0
2760597 0
2760772 37
2760809 0
2760913 0
2760961 0
2761024 0
2761084 0
2761105 0
2761210 0
2761348 0
2761548 0
2761584 0
2761615 0
2761671 0
2761829 0
2761907 0
2761910 0
2761988 0
2762132 0
2762135 0
2762462 0
2762540 0
2762898 7
2763303 0
2763516 0
2763600 0
2763624 0
2763707 0
2764104 0
2764138 0
2764227 3
2764233 28
2764468 0
2764663 145
2764885 7
2764905 8
2764927 0
2765290 0
2765429 0
2765438 91
2765660 0
2765777 148
2765797 3
2765826 0
2765857 0
2765863 74
2765871 0
2765877 0
2765927 0
2765945 0
2766729 0
2766741 0
2766747 0
2766759 0
2766774 0
2766819 0
2766822 0
2766927 0
2767068 0
2767227 0
2767293 0
2767340 0
2767538 0
2767644 0
2767740 0
2767839 0
2767848 0
2767854 0
2768582 5
2768630 0
2768666 0
2768687 0
2768902 0
2768966 0
2769008 0
2769138 0
2769157 3
2769186 0
2769245 0
2769385 0
2769640 0
2769724 0
2769809 86
2769917 10
2770264 0
2770326 262
2770471 29
2770547 87
2770823 54
2770859 2
2770971 0
2771007 0
2771232 0
2771529 0
2771778 0
2771842 18
2772102 0
2772133 0
2772436 0
2772444 0
2772549 0
2772683 27
2772695 12
2772857 1
2773001 0
2773007 65
2773016 15
2773120 2
2773129 0
2773333 51
2773360 31
2773488 2
2773512 0
2773526 56
2773844 21
2773885 33
2774220 0
2774599 0
2774654 19
2774689 0
2774926 0
2774975 0
2775059 0
2775113 0
2775207 1
2775210 0
2775268 0
2775393 0
2775402 0
2775524 0
2775537 7
2775645 8
2775656 0
2775666 21
2775930 0
2776152 0
2776260 0
2776363 0
2776590 0
2776616 2
2776624 32
2776656 15
2776798 0
2776899 0
2776916 13
2776965 0
2777053 12
2777104 17
2777143 0
2777315 0
2777399 11
2777413 0
2777685 26
2777845 55
2777872 34
2777920 7
2777923 0
2778001 6
2778143 0
2778307 23
2778391 0
2778572 0
2778682 0
2778704 0
2778934 0
2778978 0
2779221 0
2779617 0
2779683 0
2779729 54
2779732 0
2779800 0
2779975 0
2780055 87
2780132 9
2780647 0
2780949 0
2780957 0
2781123 0
2781279 0
2781342 1
2781417 0
2781444 0
2781462 0
2781499 0
2781555 0
2781813 6
2781832 0
2781848 0
2781898 0
2781915 0
2781969 0
2782099 0
2782141 0
2782174 4
2782244 0
2782372 0
2782489 14
2782507 20
2782581 0
2782603 0
2782858 0
2782932 0
2783076 0
2783113 0
2783121 8
2783290 0
2783350 0
2783559 0
2783679 35
2783716 0
2784000 0
2784300 0
2784373 0
2784400 0
2784539 67
2784556 0
2784573 0
2784682 0
2784710 18
2784716 0
2784725 0
2785027 0
2785184 0
2785226 0
2785931 0
2785937 0
2785946 0
2785955 1
2786074 0
2786296 0
2786323 0
2786476 0
2786487 0
2786709 0
2786775 23
2786958 0
2787072 0
2787093 0
2787129 0
2787509 0
2787518 0
2787887 0
2787952 0
2788055 0
2788292 54
2788415 0
2788433 5
2788472 0
2788481 1
2788661 6
2788673 3
2788802 7
2788922 9
2789048 0
2789051 0
2789088 0
2789177 0
2789255 0
2789273 96
2789330 9
2789351 4
2789399 0
2789483 5
2789537 0
2789672 14
2789732 1
2789750 0
2789849 0
2789918 0
2790128 1
2790162 0
2790239 0
2790366 0
2790452 0
2790479 0
2790482 0
2790584 6162
2790593 1
2790655 0
2790689 0
2790720 0
2790746 24
2790846 0
2790863 1
2790913 0
2791182 0
2791270 0
2791320 0
2791395 0
2791428 0
2791480 0
2791488 34
2791542 0
2792385 0
2792436 38
2792523 0
2792566 9
2792608 0
2792825 6
2792845 0
2792896 0
2792939 0
2793268 0
2793284 0
2793313 0
2793349 0
2793422 0
2793509 3
2793616 0
2793776 0
2793816 0
2793959 0
2794140 0
2794158 2
2794209 7
2794270 15
2794456 34
2794465 0
2794519 0
2794560 0
2794717 0
2794777 0
2794786 0
2794795 15
2794978 28
2795118 0
2795188 0
2795418 49
2795529 0
2795685 29
2795775 7
2795826 0
2795837 0
2796024 0
2796084 0
2796159 5
2796168 60
2796192 0
2796286 0
2796324 12
2796372 5
2796465 0
2796486 49
2796558 28
2796712 0
2797042 0
2797419 0
2797509 0
2797556 0
2797572 14
2797580 12
2797673 27
2797688 83
2797751 0
2797771 1
2797809 0
2797835 0
2798096 0
2798273 0
2798510 0
2798681 1
2798753 0
2799327 0
2799541 0
2799760 52
2800465 0
2800636 13
2800799 0
2800852 0
2801108 23
2801121 35
2801188 0
2801225 0
2801321 1
2801889 41
2802007 0
2802156 0
2802366 0
2802498 3
2802639 0
2802801 0
2802816 0
2802828 0
2802965 0
2803076 0
2803157 0
2803220 0
2803565 0
2803646 0
2803752 0
2803980 0
2803989 0
2804052 0
2804470 0
2804565 0
2804637 0
2804653 0
2804680 94
2804684 17
2804691 12
2804805 0
2804973 61
2805195 54
2805441 0
2805753 0
2805954 0
2806028 0
2806080 0
2806312 24
2806375 0
2806423 0
2806773 0
2806788 0
2806926 0
2807022 0
2807028 15
2807070 9
2807085 6
2807133 0
2807160 15
2807230 0
2807400 0
2807460 0
2807565 60
2807622 57
2807646 26
2807680 0
2807700 31
2807815 0
2808103 7
2808355 0
2808397 0
2808427 13
2808622 3
2808712 0
2808733 5
2808859 0
2808955 79
2808976 0
2808987 8
2808997 0
2809138 0
2809378 58
2809396 14
2809456 3
2809628 0
2809774 20
2809795 0
2809870 21
2809882 0
2809900 61
2810198 0
2810209 0
2810276 3
2810328 21
2810331 81
2810381 44
2810417 0
2810443 0
2810655 0
2810730 3
2810757 1
2810988 3
2811195 25
2811252 9
2811303 0
2811438 0
2811864 58
2811876 48
2811900 0
2811912 7
2811924 0
2811981 0
2812011 0
2812053 0
2812122 0
2812278 52
2812425 8
2812437 1
2812579 0
2812758 0
2812791 11
2812815 28
2812879 0
2812969 0
2813246 0
2813280 0
2813386 0
2813479 0
2813597 0
2813645 9
2813648 0
2813663 0
2813789 0
2813799 70
2813801 482
2813829 0
2813852 0
2813854 0
2813874 0
2813977 0
2814211 22
2814491 0
2814517 0
2814563 54
2814768 0
2814914 3
2814976 0
2814997 0
2815066 38
2815088 0
2815214 37
2815331 33
2815352 0
2815400 46
2815460 0
2815526 13
2815587 74
2815633 0
2815646 4
2815787 93
2815807 0
2815923 0
2815936 28
2816143 10
2816249 0
2816473 6
2816572 16
2816587 0
2816758 0
2816802 29
2816811 3
2816933 138
2817071 18
2817143 29
2817239 0
2817257 21
2817587 0
2817611 0
2817662 0
2817742 0
2817842 109
2817866 0
2817951 75
2817963 33
2818067 29
2818077 0
2818208 0
2818449 0
2818477 23
2818636 6
2818822 0
2818938 81
2818998 17
2819019 0
2819043 4
2819172 5
2819211 0
2819232 0
2819277 24
2819298 58
2819355 56
2819427 42
2819547 23
2819775 0
2819925 121
2820126 6
2820138 50
2820168 6
2820333 11
2820363 81
2820551 0
2820661 6
2820845 0
2820945 108
2820993 0
2821039 8
2821236 4
2821353 6
2821500 0
2821531 0
2821771 0
2822071 0
2822256 0
2822271 0
2822284 0
2822337 0
2822541 28
2822733 3
2822905 0
2823081 0
2823108 1
2823189 11
2823333 16
2823365 29
2823414 12
2823525 92
2823572 7
2823622 0
2823771 0
2823894 19
2823948 0
2823952 53
2823981 0
2824066 76
2824072 29
2824097 0
2824137 27
2824143 170
2824228 0
2824360 4
2824378 70
2824381 13
2824622 40
2824628 9
2824655 38
2824757 0
2824802 13
2824805 0
2824811 56
2824916 9
2824931 0
2825201 5
2825239 0
2825353 0
2825391 47
2825566 0
2825690 2
2825696 96
2825741 0
2825797 14
2825940 4
2825963 0
2825995 0
2826080 9
2826115 0
2826122 0
2826280 61
2826290 0
2826332 0
2826493 0
2826502 0
2826592 0
2826832 0
2826935 0
2826977 0
2827042 0
2827057 0
2827069 0
2827150 0
2827306 0
2827387 0
2827838 0
2827894 0
2827910 0
2827956 0
2827975 0
2827987 0
2827997 0
2828004 0
2828027 60
2828045 0
2828234 0
2828320 5
2828662 1
2828995 63
2829068 0
2829414 0
2829421 0
2829429 4
2829507 0
2829621 2
2829750 23
2829753 20
2829901 2
2829914 0
2830168 12
2830470 0
2830483 86
2830561 43
2830612 0
2830637 1
2830676 22
2830696 33
2830721 0
2830728 16
2831094 0
2831166 0
2831303 0
2831367 0
2831481 0
2831530 0
2831631 0
2831687 0
2831701 0
2831799 0
2832019 0
2832305 0
2832470 0
2832738 0
2832895 0
2832957 5
2832977 35
2833053 13
2833325 3
2833386 0
2833470 0
2833476 22
2833617 0
2833681 0
2833694 0
2833708 0
2833948 0
2833963 0
2834018 0
2834030 0
2834096 5
2834158 11
2834180 0
2834338 3
2834362 21
2834395 33
2834412 0
2834446 4
2834578 60
2834662 108
2834785 0
2835572 0
2835617 0
2835822 0
2835842 0
2835866 0
2835988 0
2836014 0
2836156 1
2836198 0
2836224 0
2836257 0
2836362 0
2836406 0
2836457 0
2836520 0
2836541 0
2836562 0
2836631 0
2836689 0
2836802 0
2836856 0
2836860 0
2837026 0
2837177 0
2837243 0
2837342 0
2837471 0
2837673 0
2837729 2
2837811 0
2837855 0
2837987 0
2838017 0
2838077 2
2838163 0
2838338 2
2838349 0
2838580 58
2838700 0
2838895 0
2838982 0
2839042 14
2839193 0
2839360 3
2839375 0
2839492 3
2839514 0
2839885 16
2839992 86
2840191 36
2840383 66
2840433 0
2840521 59
2840524 38
2840573 2
2840580 68
2840584 0
2840649 29
2840661 62
2840666 8
2840835 0
2841071 0
2841482 34
2841579 14
2841585 0
2841651 37
2841827 15
2841884 15
2842077 4
2842115 0
2842175 52
2842196 0
2842211 19
2842278 0
2842442 0
2842514 0
2842580 0
2842751 0
2842811 0
2842877 0
2842958 0
2843072 0
2843381 0
2843506 0
2844137 0
2844165 9
2844216 75
2844225 15
2844246 0
2844303 0
2844414 0
2844420 0
2844561 0
2844621 0
2844852 24
2844960 16
2845720 26
2845834 30
2845981 25
2846167 93
2846182 0
2846228 0
2846351 0
2846370 0
2846380 0
2846541 0
2846688 27
2846789 64
2846829 91
2846835 33
2846888 0
2846963 1
2846999 0
2847063 0
2847077 0
2847105 0
2847186 0
2847335 0
2847531 0
2847726 0
2847735 0
2848184 0
2848403 0
2848604 0
2848637 0
2848677 0
2848790 0
2849192 0
2849330 0
2849405 0
2849489 0
2849495 1
2849538 0
2849664 0
2849745 0
2849880 0
2849892 0
2849910 0
2849919 0
2849982 0
2850030 0
2850189 1
2850193 0
2850406 20
2850427 87
2850454 29
2850532 0
2850541 0
2850568 0
2850634 0
2850658 0
2850728 0
2850859 0
2850886 16
2851015 36
2851141 0
2851150 0
2851192 0
2851207 0
2851273 0
2851357 0
2851360 0
2851450 0
2851453 0
2851459 0
2851537 0
2851540 0
2851573 0
2851594 0
2851693 0
2851710 0
2851942 0
2851966 0
2852005 0
2852011 0
2852035 0
2852074 0
2852080 0
2852113 0
2852152 0
2852179 0
2852200 0
2852344 52
2852383 111
2852419 27
2852436 0
2852452 0
2852686 0
2852763 0
2853172 5
2853280 0
2853409 9
2853661 29
2853841 0
2853962 2
2853980 0
2853992 18
2854001 28
2854007 15
2854065 0
2854478 0
2854661 0
2854667 1
2854784 0
2854913 2
2855051 0
2855102 7
2855105 22
2855183 0
2855213 9
2855438 0
2855579 0
2855684 0
2855774 4
2855857 14
2855926 12
2856061 1408
2856148 0
2856208 0
2856376 0
2856467 0
2856479 53
2856566 1
2856578 0
2856620 0
2856926 21
2857120 42
2857374 183
2857378 66
2857396 12
2857555 49
2858156 0
2858239 0
2858286 1
2858408 22
2858537 9
2858600 4
2858630 0
2859239 33
2859292 0
2859828 1
2860092 0
2860313 8
2860339 99
2860349 0
2860392 36
2860848 24
2861112 8
2861463 0
2861556 0
2861601 9
2861653 0
2861992 0
2862022 0
2862068 17
2862175 0
2862328 0
2862382 0
2862516 24
2862556 0
2862757 17
2863274 0
2863292 0
2863487 0
2863545 0
2863614 0
2863790 0
2863862 0
2863879 0
2863898 0
2863909 75
2863913 20
2863933 0
2864004 0
2864102 0
2864289 0
2864355 0
2864529 2
2864799 0
2865030 3
2865105 0
2865126 1
2865242 0
2865393 0
2865435 0
2865536 0
2865675 19
2865684 13
2865728 0
2865771 0
2865958 0
2866114 0
2866119 11
2866126 0
2866218 0
2866236 41
2866407 0
2866419 15
2866616 0
2866635 51
2866648 0
2866695 82
2866785 0
2866829 0
2866928 0
2867016 62
2867237 0
2867389 0
2867401 39
2867497 37
2867605 0
2867641 0
2867761 141
2867987 18
2868005 0
2868038 0
2868101 0
2868226 27
2868318 0
2868398 78
2868777 1
2868937 0
2868939 128
2868958 0
2869034 0
2869070 0
2869267 0
2869299 0
2869311 0
2869332 35
2869486 10
2869547 55
2869572 0
2869677 0
2869838 76
2869874 0
2869931 29
2870003 20
2870129 9
2870216 6
2870607 146
2870627 0
2870632 0
2870636 0
2870652 86
2870734 0
2870749 0
2870791 0
2871153 3
2871561 0
2871747 0
2871817 37
2871872 0
2871906 0
2871914 0
2872226 22
2872229 0
2872445 17
2872481 0
2872534 0
2872747 0
2872750 2
2872763 0
2872799 48
2872840 0
2873055 0
2873081 34
2873251 0
2873303 68
2873392 16
2873679 0
2873686 0
2874092 0
2874146 6
2874198 21
2874293 73
2874375 0
2874448 0
2874629 0
2874654 0
2874660 0
2874781 0
2874814 0
2874832 1
2874892 0
2874958 0
2875006 0
2875033 0
2875075 0
2875090 0
2875172 0
2875181 0
2875263 0
2875288 0
2875411 32
2875414 0
2875525 0
2875545 0
2875561 30
2875582 11
2875609 0
2875716 0
2875843 35
2876134 16
2876149 46
2876163 0
2876182 0
2876328 2
2876349 42
2876666 0
2876692 0
2876751 0
2876944 9
2877225 0
2877266 8
2877454 0
2877547 18
2877580 32
2877633 0
2877734 0
2877758 0
2877928 0
2877989 0
2877993 0
2878023 4
2878076 0
2878293 1
2878452 0
2878479 0
2878506 4
2878527 0
2878632 0
2878779 0
2878877 0
2879095 11
2879130 0
2879235 0
2879249 0
2879258 27
2879261 2
2879326 0
2879523 0
2879649 0
2879703 0
2879770 0
2879858 0
2879912 1
2880013 11
2880156 0
2880202 0
2880243 14
2880253 0
2880326 0
2880336 35
2880359 19
2880402 0
2880441 0
2880448 0
2880456 0
2880463 0
2880538 67
2880577 0
2880621 0
2880673 0
2880725 0
2880769 5
2880778 0
2880786 61
2880841 54
2880872 1
2880877 0
2880889 13
2880907 24
2880940 23
2881024 8
2881135 19
2881175 0
2881196 0
2881312 14
2881339 61
2881567 2
2881595 59
2881666 8
2881669 42
2881744 0
2881756 4
2881885 0
2881930 0
2882046 113
2882175 54
2882193 8
2882215 24
2882277 0
2882280 93
2882354 0
2882358 0
2882364 0
2882373 0
2882381 0
2882475 22
2882484 0
2882523 0
2882581 0
2882600 0
2882741 26
2882772 33
2882786 0
2882826 0
2882871 0
2882960 5
2883096 5
2883134 0
2883214 0
2883269 0
2883319 0
2883325 4
2883360 0
2883393 10
2883400 0
2883426 0
2883439 2
2883487 1
2883507 0
2883543 0
2883583 0
2883638 0
2883640 0
2883728 0
2883739 0
2883746 0
2883758 0
2883779 31
2883781 0
2883797 0
2883860 0
2883888 0
2883999 0
2884036 0
2884092 0
2884098 7
2884108 0
2884131 0
2884144 10
2884147 0
2884196 0
2884229 38
2884247 5
2884260 0
2884279 2
2884305 0
2884313 0
2884326 0
2884372 0
2884374 23
2884411 0
2884447 0
2884456 0
2884458 41
2884491 19
2884503 0
2884506 0
2884516 0
2884593 0
2884596 0
2884647 0
2884674 0
2884686 0
2884690 41
2884710 2
2884785 0
2884827 0
2884912 0
2884920 0
2884963 0
2885086 0
2885108 30
2885149 53
2885161 0
2885216 0
2885332 0
2885342 33
2885411 56
2885459 74
2885540 33
2885648 8
2885807 172
2886010 0
2886066 16
2886079 11
2886097 43
2886358 3
2886496 98
2886526 78
2886605 69
2886625 31
2886714 2
2886901 171
2887060 9
2887168 31
2887249 69
2887297 61
2887366 34
2887376 0
2887492 0
2887547 0
2887559 110
2887600 101
2887694 31
2887802 8
2887961 193
2888148 4
2888237 38
2888257 68
2888336 70
2888366 102
2888504 0
2888765 29
2888783 9
2888796 23
2888852 0
2888903 0
2888914 89
2889003 7
2889112 14
2889141 0
2889196 0
2889199 0
2889325 0
2889329 0
2889347 0
2889389 0
2889407 0
2889443 0
2889548 0
2889558 0
2889641 0
2889653 0
2889669 0
2889679 0
2889703 0
2889707 34
2889719 0
2889753 18
2889778 0
2889788 0
2889816 1
2889836 0
2889838 0
2889843 5
2889853 0
2889882 0
2889983 0
2889992 0
2890001 0
2890066 0
2890129 0
2890141 0
2890144 0
2890175 0
2890188 84
2890190 0
2890201 1
2890251 8
2890326 0
2890348 4
2890378 0
2890407 6
2890477 97
2890516 0
2890537 0
2890568 0
2890595 49
2890624 0
2890657 78
2890695 0
2890862 102
2890942 0
2891233 212
2891557 24
2891677 217
2891698 2
2891839 38
2891941 161
2892144 11
2892177 49
2892306 29
2892312 210
2892331 1
2892414 116
2892451 141
2892478 1
2892561 112
2892674 51
2892808 23
2892833 0
2892845 6
2892873 0
2892890 29
2892952 1
2893025 48
2893148 24
2893178 4
2893505 58
2893528 25
2893672 9
2893687 0
2893713 11
2893826 36
2893903 0
2893956 0
2893989 0
2894002 15
2894047 0
2894199 50
2894272 0
2894317 4
2894339 0
2894364 0
2894408 20
2894411 80
2894425 4
2894477 0
2894619 0
2894725 0
2894878 0
2894912 10
2895015 99
2895138 0
2895147 3
2895197 0
2895319 0
2895323 0
2895363 0
2895419 0
2895593 0
2895605 0
2895655 0
2895689 0
2895845 0
2896058 0
2896087 0
2896208 0
2896267 13
2896286 0
2896361 0
2896400 13
2896588 0
2896733 22
2896763 28
2896766 101
2896840 7
2896895 11
2896931 0
2897150 0
2897227 0
2897274 3
2897307 0
2897318 42
2897555 4
2897591 0
2897818 4
2897882 0
2897938 0
2897996 0
2898011 0
2898028 0
2898086 0
2898119 0
2898131 12
2898176 66
2898224 0
2898257 0
2898290 228
2898500 2
2898506 69
2898889 0
2899007 0
2899130 1
2899251 0
2899282 70
2899415 0
2899481 10
2899605 76
2899607 43
2899616 25
2899922 11
2900039 9
2900257 0
2900354 0
2900564 0
2900579 0
2900705 1
2900805 0
2901014 0
2901665 0
2901711 0
2901774 28
2901822 0
2901903 1
2902194 47
2902278 25
2902342 0
2902389 0
2902401 44
2902533 4
2902617 0
2902861 0
2902902 0
2903138 0
2903190 0
2903301 66
2903316 0
2903334 17
2903589 1
2903610 41
2903619 4
2903748 0
2903821 0
2903830 0
2903851 0
2903881 0
2903926 0
2904094 0
2904231 0
2904272 0
2904649 0
2904720 0
2904742 0
2904988 0
2905082 0
2905298 0
2905452 0
2905482 0
2905509 0
2905540 0
2905629 107
2905683 1
2905719 0
2905797 0
2905800 3
2906001 12
2906094 0
2906124 0
2906130 0
2906223 0
2906289 0
2906390 0
2906597 0
2906692 6
2906723 7
2906972 0
2906980 0
2907044 11
2907379 0
2907395 0
2907520 0
2908109 0
2908270 14
2908327 5
2908336 0
2908477 0
2908582 0
2908760 53
2909041 0
2909103 0
2909796 48
2909805 45
2909820 0
2909826 0
2909865 0
2909988 0
2910038 13
2910275 6
2910477 0
2910539 0
2910608 0
2910890 0
2910932 0
2910983 0
2911094 0
2911160 0
2911298 0
2911346 0
2911373 25
2911418 23
2911686 0
2911698 0
2911728 0
2911748 0
2911764 0
2911805 0
2911848 0
2911903 0
2911922 0
2912018 0
2912090 0
2912144 93
2912280 0
2912342 0
2912402 7
2912443 0
2912593 0
2912780 0
2912984 3
2913026 0
2913038 0
2913238 0
2913302 0
2913541 0
2913570 107
2913958 6
2914003 37
2914105 0
2914144 0
2914212 0
2914236 0
2914323 0
2914353 0
2914356 0
2914404 0
2914422 0
2914437 0
2914466 0
2914509 0
2914542 0
2914566 0
2914575 0
2914628 0
2914724 8
2914742 35
2914790 5
2915075 0
2915087 36
2915257 3
2915470 3
2915528 0
2915626 10
2916263 0
2916305 0
2916316 0
2916333 0
2916369 0
2916526 0
2916576 0
2916595 0
2916616 0
2916699 0
2916741 0
2916873 4
2916965 0
2917074 0
2917125 0
2917203 16
2917212 0
2917302 8
2917419 0
2917452 0
2917739 0
2918108 0
2918318 0
2918432 0
2918438 0
2918561 0
2918612 0
2918758 0
2918782 13
2918831 0
2918959 0
2918983 0
2919550 0
2919577 0
2919598 0
2919705 27
2919819 4
2920095 0
2920395 4
2920569 0
2920608 0
2920611 0
2920614 0
2920668 0
2920868 0
2920928 0
2921093 0
2921114 0
2921696 0
2921705 0
2921840 0
2921876 0
2921900 0
2921930 0
2922000 0
2922008 0
2922074 0
2922116 0
2922183 0
2922240 0
2922290 0
2922323 0
2922393 0
2922512 0
2922629 0
2922652 9
2922726 0
2923117 83
2923129 0
2923135 28
2923294 0
2923303 41
2923500 0
2923575 0
2923596 0
2923740 8
2923776 0
2924256 14
2924298 17
2924319 22
2924472 0
2924628 0
2924700 3
2924799 3
2924820 0
2924951 50
2925137 55
2925158 0
2925215 0
2925266 0
2925314 18
2925409 0
2925418 45
2925434 0
2925443 13
2925476 0
2925533 0
2925647 0
2925791 0
2925803 0
2925860 8
2925989 2
2926042 10
2926081 22
2926084 0
2926117 8
2926132 1
2926348 0
2926365 0
2926489 0
2926522 0
2926564 0
2926802 4
2926856 0
2927235 10
2927280 0
2927371 0
2927383 0
2927406 0
2927467 0
2927536 4
2927539 0
2927870 26
2927942 10
2928028 20
2928062 0
2928115 37
2928199 0
2928347 30
2928481 18
2928488 0
2928523 0
2928631 0
2928688 6
2928844 0
2928913 29
2928925 0
2928985 0
2929210 0
2929284 21
2929498 0
2929546 0
2929569 0
2929579 19
2929582 4
2929633 0
2929663 0
2929714 17
2929871 10
2929873 0
2930035 0
2930068 13
2930179 0
2930221 0
2930236 1
2930248 30
2930326 19
2930485 8
2930554 0
2930587 12
2930590 39
2930698 0
2930704 0
2930825 51
2930870 0
2930912 23
2930985 0
2931017 0
2931077 0
2931080 0
2931089 0
2931242 0
2931293 2
2931305 0
2931389 6
2931490 0
2931567 0
2931808 0
2931818 3
2931854 0
2931928 0
2931956 0
2932103 0
2932112 0
2932238 0
2932554 0
2932600 0
2932723 0
2932805 0
2932919 0
2933087 2
2933156 19
2933219 0
2933222 12
2933297 0
2933300 0
2933333 0
2933339 0
2933381 0
2933414 0
2933582 0
2933600 0
2933612 24
2933955 0
2934034 0
2934482 0
2934704 0
2934721 0
2934740 0
2934819 0
2934842 0
2934938 0
2934959 0
2934977 0
2935016 4
2935046 0
2935175 0
2935187 0
2935205 9
2935211 0
2935214 0
2935235 0
2935241 0
2935424 0
2935643 0
2935844 0
2935888 0
2935904 0
2935982 0
2935995 15
2936081 0
2936165 0
2936201 0
2936294 0
2936336 6
2936411 0
2936517 2
2936541 0
2936979 0
2937042 0
2937198 0
2937213 0
2937246 19
2937270 0
2937285 28
2937297 0
2937474 9
2937751 0
2937772 0
2937776 0
2937784 0
2937832 0
2937913 0
2937928 0
2937976 52
2938060 0
2938222 0
2938252 0
2938270 0
2938417 0
2938487 19
2938681 0
2938746 2
2938767 0
2939049 4
2939223 0
2939283 0
2939442 0
2939464 0
2939702 97
2939708 0
2939792 0
2939906 12
2939960 24
2939966 0
2940021 0
2940213 17
2940241 0
2940797 0
2941797 0
2941910 0
2942033 0
2942052 0
2942136 0
2942536 0
2942755 4
2942876 0
2943083 0
2943134 0
2943161 0
2943260 0
2943395 2
2943398 0
2943551 12
2943593 0
2944016 4
2944025 0
2944058 0
2944439 59
2944457 0
2944473 96
2944503 26
2944568 0
2944610 0
2944655 44
2944751 0
2945003 0
2945075 0
2945144 4
2945174 0
2945183 0
2945300 0
2945404 0
2945645 0
2945961 11
2946060 26
2946063 0
2946132 0
2946318 0
2946396 0
2946399 0
2946483 0
2946498 0
2946567 5
2946609 0
2946675 29
2946741 0
2946774 14
2946966 6
2947050 0
2947291 0
2947334 0
2947371 15
2947461 0
2947560 0
2947738 0
2947854 0
2947936 64
2947948 0
2947981 2
2947984 39
2948023 36
2948026 12
2948044 0
2948053 0
2948224 0
2948644 45
2948710 0
2948743 0
2948746 0
2948860 43
2948872 0
2948959 0
2949016 4
2949070 1
2949148 1
2949214 29
2949217 12
2949438 9
2949651 5
2949705 0
2949742 0
2949819 0
2949828 0
2949855 3
2950017 19
2950095 0
2950331 0
2950535 0
2950577 0
2950986 0
2951092 1
2951104 3
2951118 0
2951161 53
2951195 0
2951463 0
2951679 0
2951796 12
2951847 0
2951914 0
2952075 0
2952177 0
2952183 21
2952195 40
2952263 14
2952465 0
2952574 0
2952588 0
2952605 0
2952633 0
2952726 0
2952759 3
2952771 0
2952798 24
2952822 0
2952858 23
2953071 0
2953215 0
2953757 0
2953817 12
2953882 0
2953896 13
2954069 11
2954151 0
2954158 6
2954241 0
2954320 0
2954323 41
2954326 0
2954335 0
2954341 0
2954344 0
2954350 0
2954356 0
2954363 0
2954365 0
2954396 0
2954410 0
2954472 1
2954540 137
2954570 9
2954613 0
2954639 5
2954848 0
2954875 0
2954918 0
2955275 0
2955319 0
2955374 0
2955474 5
2955531 0
2955690 44
2955762 145
2955771 50
2955822 0
2955881 0
2955912 0
2955984 0
2955992 0
2956074 2
2956215 18
2956254 0
2956320 0
2956332 0
2956544 0
2956567 0
2956610 0
2956666 0
2956814 0
2957040 0
2957053 24
2957096 0
2957255 0
2957328 0
2957447 0
2957516 0
2957582 0
2957679 0
2957771 26
2957835 0
2957853 0
2957911 32
2957989 111
2957992 67
2958001 0
2958037 25
2958043 4
2958091 0
2958118 25
2958337 0
2958349 0
2958460 1
2958484 0
2958547 0
2958748 0
2958840 0
2958846 0
2958853 5
2958935 0
2958955 14
2959081 0
2959228 4
2959327 16
2959350 0
2959393 0
2959429 7
2959459 0
2959516 0
2959580 0
2959826 0
2959937 0
2960000 0
2960027 0
2960512 0
2960547 0
2960623 0
2960631 8
2960661 0
2960829 11
2960844 0
2961044 0
2961165 0
2961242 0
2961259 0
2961439 21
2961488 0
2961534 6
2961646 0
2961674 0
2961692 0
2961694 0
2961753 0
2961915 37
2962019 0
2962121 0
2962228 0
2962295 5
2962352 17
2962370 0
2962372 0
2962383 0
2962390 0
2962416 3
2962508 13
2962826 0
2962930 0
2962936 0
2962976 14
2963107 0
2963293 0
2963359 0
2963596 0
2963636 0
2963755 16
2964025 23
2964115 63
2964475 0
2964598 0
2964655 0
2964864 0
2964919 0
2965032 0
2965120 48
2965124 2
2965169 32
2965194 108
2965256 0
2965267 0
2965409 0
2965481 0
2965663 0
2965701 0
2965749 0
2965843 0
2965849 0
2965858 0
2965865 6
2965873 13
2965905 17
2966047 0
2966148 0
2966165 33
2966215 0
2966303 22
2966354 19
2966393 0
2966565 0
2966649 8
2966663 0
2966935 25
2967095 38
2967122 78
2967170 6
2967173 0
2967251 8
2967341 0
2967431 0
2967539 0
2967596 0
2967659 0
2967700 5
2967778 24
2967782 0
2967792 0
2967899 0
2967903 0
2968010 0
2968038 0
2968100 0
2968226 0
2968289 14
2968297 20
2968309 27
2968321 0
2968384 0
2968554 0
2968617 0
2968772 0
2968779 0
2968869 0
2968881 0
2968890 0
2968896 0
2968902 0
2969170 0
2969202 0
2969259 0
2969307 0
2969311 0
2969334 0
2969400 0
2969719 3
2969751 0
2969868 0
2969889 20
2970070 0
2970141 0
2970396 0
2970552 0
2970660 0
2970759 0
2970933 0
2971001 0
2971232 23
2971397 0
2971439 5
2971653 0
2971759 0
2971878 36
2971891 23
2971996 0
2972068 1
2972333 0
2972353 4
2972407 0
2972434 0
2972482 0
2972497 0
2972551 0
2972586 14
2972593 20
2972686 0
2972698 54
2972704 0
2972773 8
2972860 113
2972913 0
2972917 0
2972923 0
2972955 0
2972963 0
2972995 0
2973014 0
2973666 0
2973680 8
2973717 0
2973753 0
2973757 0
2973761 0
2973936 0
2973939 10
2973954 0
2974041 56
2974182 27
2974353 0
2974394 0
2974473 0
2974632 14
2974653 0
2974661 0
2974684 0
2974779 0
2974905 0
2974923 43
2974956 0
2975055 6
2975073 0
2975157 0
2975275 0
2975322 3
2975409 0
2975421 0
2975658 0
2975800 0
2976063 0
2976117 21
2976174 0
2976192 27
2976495 7
2976506 7
2976701 0
2976807 0
2976857 0
2976937 0
2977021 0
2977026 0
2977094 0
2977296 0
2977460 0
2977653 24
2977678 0
2977789 1
2977798 0
2977840 0
2977918 0
2978023 0
2978188 0
2978209 30
2978257 19
2978266 44
2978393 4
2978412 0
2978557 0
2979000 0
2979051 6
2979429 79
2979486 0
2979701 0
2979735 5
2979913 0
2979941 1
2980004 0
2980013 22
2980049 72
2980238 4
2980307 62
2980385 80
2980481 34
2980535 46
2980619 8
2980730 41
2980741 0
2981048 0
2981173 43
2981177 64
2981252 0
2981378 30
2981481 0
2981580 8
2981730 0
2981887 0
2981922 0
2982003 8
2982574 0
2982637 0
2982988 0
2983084 18
2983107 0
2983386 0
2983426 0
2983488 0
2983783 0
2984054 46
2984076 90
2984155 0
2984195 23
2984199 1
2984255 22
2984258 0
2984322 0
2984394 16
2984498 0
2984914 0
2984984 0
2985247 60
2985357 0
2985407 0
2985505 12
2985541 0
2985562 0
2985941 0
2985950 11
2986103 26
2986163 0
2986266 0
2986322 0
2986461 0
2986484 0
2986519 0
2986616 22
2986642 0
2986719 11
2986956 0
2987043 39
2987061 0
2987176 0
2987271 0
2987337 0
2987622 12
2987694 12
2987736 2
2987793 82
2987943 41
2988057 0
2988081 0
2988270 0
2988564 0
2988736 0
2988746 25
2988869 0
2989037 10
2989240 0
2989633 1
2989743 0
2989891 0
2989903 0
2990017 0
2990050 0
2990260 8
2990489 31
2990516 0
2990631 3
2990789 0
2990855 0
2990930 0
2991027 0
2991060 5
2991088 27
2991238 0
2991256 0
2991448 35
2991454 0
2991478 73
2991572 0
2991727 16
2992138 64
2992276 23
2992372 0
2992495 0
2992615 7
2992741 24
2992756 0
2992803 0
2992941 0
2993004 0
2993067 0
2993166 0
2993277 0
2993343 4
2993383 0
2993388 0
2993403 0
2993416 0
2993465 0
2993751 0
2993754 0
2993859 0
2993904 0
2993979 0
2994057 0
2994096 0
2994138 0
2994274 0
2994324 0
2994335 0
2994354 0
2994396 0
2994423 0
2994465 0
2994504 0
2994507 0
2994567 0
2994609 0
2994615 0
2994684 0
2994756 0
2994771 0
2994774 0
2994807 0
2994912 0
2995017 0
2995113 0
2995160 0
2995188 0
2995583 15
2995709 0
2995727 0
2995733 0
2995763 0
2995857 0
2996074 0
2996119 0
2996140 0
2996503 0
2996676 0
2996823 0
2996898 0
2996957 0
2997009 0
2997018 0
2997192 0
2997240 0
2997258 0
2997522 0
2997606 0
2997693 0
2997712 0
2997835 0
2997871 0
2998096 0
2998237 0
2998276 0
2998483 0
2998664 0
2998693 0
2998726 0
2998765 0
2998920 0
2998959 0
2999037 0
2999322 0
2999398 0
2999655 6
2999724 0
2999793 0
2999800 0
2999857 0
2999916 0
2999924 0
2999927 0
2999945 0
2999958 0
2999975 1
3000102 0
3000304 1
3000340 65
3000553 38
3000583 0
3000778 13
3000837 0
3000889 15
3000949 39
3001081 0
3001120 56
3001471 36
3001603 6
3001669 0
3001714 93
3001977 5
3002328 0
3002466 8
3002504 0
3002645 0
3002658 0
3002772 0
3002781 0
3002907 0
3003086 0
3003093 0
3003213 0
3003264 20
3003271 0
3003474 42
3003526 31
3003547 108
3003598 107
3003683 0
3003729 0
3003926 0
3004060 0
3004095 0
3004297 64
3004423 4
3004525 0
3005191 0
3005293 0
3005389 0
3005457 0
3005555 0
3005694 14
3005701 0
3006105 0
3006209 0
3006276 0
3006415 0
3006486 0
3006806 0
3006817 38
3006858 12
3006916 0
3006931 57
3007013 0
3007193 0
3007227 14
3007258 58
3007356 0
3007374 19
3007416 0
3007521 7
3007632 21
3007680 0
3007749 0
3007857 0
3007872 16
3007935 0
3007972 0
3008159 19
3008171 0
3008389 20
3008408 41
3008555 13
3008651 10
3008798 0
3008836 44
3008855 0
3008884 9
3009181 0
3009256 0
3009337 2
3009367 0
3009373 20
3009538 3
3009922 0
3009952 0
3010165 0
3010186 0
3010225 0
3010227 34
3010616 0
3010756 0
3010768 0
3010798 0
3010804 0
3010810 10
3010816 34
3010834 8
3010984 19
3011041 34
3011529 9
3011537 19
3011580 0
3011597 10
3011609 0
3011809 0
3011815 0
3011844 0
3012051 0
3012216 0
3012400 0
3012532 0
3012774 0
3012789 3
3013104 15
3013110 8
3013164 7
3013305 8
3013467 35
3013605 0
3013632 10
3013761 0
3013815 7
3013854 0
3013905 45
3014030 0
3014061 53
3014083 9
3014119 97
3014122 7
3014191 0
3014366 0
3014431 0
3014564 0
3014651 7
3014699 0
3014883 0
3015210 0
3015260 0
3015422 0
3015456 1
3015512 0
3015533 0
3015586 0
3015600 37
3015618 0
3015705 0
3015801 0
3016053 0
3016086 1
3016215 72
3016305 0
3016329 0
3016356 55
3016383 0
3016479 0
3016518 15
3016602 29
3016710 1
3016722 0
3016824 0
3016830 0
3016908 0
3017058 0
3017199 0
3017364 48
3017403 5
3017676 7
3017700 0
3017737 0
3017805 0
3017925 13
3017946 0
3017952 75
3017963 0
3018057 0
3018105 9
3018108 164
3018153 8
3018156 0
3018204 0
3018225 0
3018255 26
3018321 0
3018510 0
3018618 0
3018780 6
3018819 5
3018858 0
3018990 0
3019142 0
3019188 1
3019293 3
3019395 0
3019558 0
3019578 0
3019585 0
3019615 0
3019618 0
3019628 0
3019632 0
3019739 0
3019747 0
3019750 0
3019756 0
3019914 0
3020048 92
3020065 0
3020491 9
3020543 0
3020580 10
3020650 145
3020661 142
3020691 0
3020758 0
3020930 0
3020964 0
3021051 0
3021093 0
3021288 69
3021294 110
3021421 0
3021438 7
3021703 47
3022102 0
3022120 15
3022156 2
3022207 0
3022363 232
3022372 13
3022518 53
3022543 0
3022623 0
3022738 3
3022759 86
3022934 15
3022977 0
3023001 0
3023182 22
3023247 1151
3023311 6
3023352 26
3023434 0
3023470 0
3023474 0
3023700 0
3023746 0
3024031 0
3024322 0
3024400 0
3024607 0
3024730 0
3024742 0
3024745 0
3024802 0
3024829 0
3024838 0
3024858 0
3024879 0
3025042 0
3025144 0
3025258 0
3025382 0
3025430 0
3025853 0
3025868 0
3025877 0
3025937 0
3026009 0
3026255 0
3026267 0
3026512 0
3026531 0
3026579 0
3026656 1
3026683 6
3026758 11
3026842 0
3026866 0
3026965 0
3027049 2
3027055 0
3027247 0
3027445 0
3027730 0
3027931 29
3027970 0
3028096 10
3028135 9
3028514 0
3028526 4
3028734 8
3028761 0
3028934 38
3029043 0
3029079 8
3029133 24
3029238 41
3029516 0
3029577 0
3029628 11
3029712 10
3029724 37
3029814 1
3029874 112
3029892 0
3029901 47
3029991 0
3030015 19
3030153 0
3030243 0
3030277 0
3030573 0
3030594 0
3031161 0
3031170 0
3031528 1
3031570 0
3031756 21
3031819 0
3031885 5
3031916 3
3032200 0
3032245 0
3032359 19
3032392 0
3032595 0
3032601 12
3032646 63
3033054 7
3033173 0
3033290 43
3033313 25
3033321 87
3033387 37
3033503 0
3033512 0
3033544 27
3033561 0
3033703 0
3034045 0
3034146 0
3034149 0
3034200 0
3034227 0
3034294 0
3034422 0
3034563 0
3034590 33
3034614 0
3034740 0
3034809 0
3035273 0
3035426 21
3035449 0
3035582 0
3035594 21
3035627 0
3035699 0
3035705 0
3035785 0
3035795 0
3035879 0
3035995 0
3035999 48
3036016 0
3036139 0
3036217 0
3036325 16
3036658 13
3036820 6
3036928 0
3037028 0
3037438 0
3037574 47
3037578 5
3037613 0
3037625 0
3037691 0
3037761 0
3038200 0
3038209 0
3038233 17
3038240 0
3038354 0
3038407 0
3038419 0
3038485 6
3038647 0
3038842 0
3038884 0
3038965 23
3038994 0
3039061 0
3039235 0
3039262 0
3039331 0
3039370 0
3039385 0
3039403 0
3039496 0
3039682 0
3039751 25
3039850 1
3040024 0
3040048 0
3040081 0
3040090 0
3040102 0
3040285 0
3040312 0
3040381 0
3040420 0
3040435 0
3040453 0
3040549 0
3040729 0
3041229 16
3041400 19
3041415 51
3041672 0
3041707 11
3041782 0
3041785 0
3041912 0
3041984 0
3042074 0
3042194 0
3042215 0
3042239 0
3042401 0
3042593 0
3042617 0
3042653 0
3042656 0
3042709 0
3042728 0
3042950 0
3043007 0
3043136 0
3043223 2
3043306 1
3043348 1
3043405 0
3043449 60
3043491 0
3043655 0
3043746 0
3043749 0
3044115 19
3044322 0
3044333 1
3044393 24
3044529 0
3044859 0
3044926 0
3045085 0
3045095 0
3045156 0
3045177 67
3045340 17
3045509 0
3045559 34
3045589 0
3045646 0
3045655 24
3045712 3
3045859 0
3045881 0
3045973 0
3046072 8
3046142 0
3046289 0
3046395 0
3046660 0
3046899 1
3047019 0
3047028 0
3047164 0
3047170 0
3047199 7
3047234 0
3047246 0
3047288 0
3047462 0
3047474 18
3047531 49
3047576 0
3047579 24
3047622 0
3047696 0
3047813 38
3047852 0
3047891 13
3047909 0
3047939 0
3047984 0
3048017 0
3048029 109
3048032 82
3048417 0
3048540 0
3048573 16
3048587 0
3048619 0
3048687 39
3048698 13
3048711 0
3048832 20
3048856 14
3048871 83
3048874 49
3048907 0
3048922 0
3048928 80
3049111 0
3049183 0
3049201 0
3049285 0
3049323 14
3049470 0
3049533 0
3049607 6
3049644 47
3049664 0
3049770 0
3049833 55
3049911 0
3050161 7
3050177 0
3050267 0
3050339 51
3050441 51
3050485 41
3050519 22
3050531 0
3050543 0
3050551 0
3050903 9
3050907 21
3050956 2
3051101 0
3051248 0
3051344 0
3051365 0
3051508 0
3051527 0
3051591 0
3051617 0
3051685 0
3051719 0
3051748 0
3051758 0
3052017 0
3052087 0
3052177 0
3052184 0
3052186 12
3052402 0
3052498 0
3052539 0
3053093 0
3053153 0
3053216 0
3053301 1
3053352 0
3053451 0
3053478 10
3053807 0
3053818 0
3054078 0
3054252 0
3054279 0
3054297 2
3054384 0
3054546 6
3054576 0
3054723 0
3054783 13
3054795 1
3054870 143
3054945 0
3054972 9
3055022 0
3055044 0
3055150 0
3055243 0
3055245 0
3055305 0
3055415 0
3055488 32
3055587 19
3055809 0
3055833 0
3055998 6
3056028 4
3056617 0
3056644 0
3056671 0
3056809 0
3056830 24
3056872 15
3057018 0
3057109 0
3057268 0
3057280 0
3057295 6
3057299 83
3057310 0
3057489 0
3057493 0
3057501 0
3057503 0
3057507 0
3057509 0
3057521 0
3057556 0
3057651 49
3057972 0
3058218 0
3058260 2
3058620 0
3058761 0
3058935 0
3059008 0
3059596 0
3059851 6
3059884 0
3059911 0
3059950 0
3060231 11
3060265 0
3060321 19
3060456 0
3060663 0
3060825 0
3060891 16
3061097 0
3061359 14
3061578 8
3061638 0
3061729 0
3061848 103
3061857 0
3061891 0
3061967 0
3061988 0
3062088 0
3062109 0
3062211 0
3062304 22
3062320 21
3062334 28
3062388 0
3062442 82
3062502 14
3062592 0
3062601 0
3062712 8
3062783 0
3062907 0
3062943 40
3062946 22
3063135 0
3063289 32
3063344 0
3063355 0
3063379 0
3063910 0
3064159 0
3064776 0
3064791 0
3064839 0
3064889 0
3064986 0
3065025 7
3065142 23
3065146 13
3065194 0
3065278 2
3065308 12
3065347 0
3065467 0
3065576 0
3065845 0
3065875 0
3066103 2
3066328 0
3066331 42
3066335 0
3066481 0
3066535 0
3066601 0
3066655 0
3066679 31
3066727 0
3066733 36
3066913 11
3067207 0
3067276 2
3067288 0
3067325 0
3067379 0
3067467 0
3067577 0
3067598 3
3067721 29
3067768 0
3067793 10
3067817 2
3067898 0
3068103 0
3068199 0
3068278 29
3068389 0
3068629 0
3068653 101
3068707 0
3069118 0
3069289 24
3069337 0
3069424 5
3069451 0
3069538 81
3069547 28
3069661 17
3069760 65
3069763 40
3069784 0
3069799 0
3069946 0
3070264 8
3070281 1
3070290 0
3070304 0
3070363 17
3070400 0
3070772 0
3070778 0
3070964 0
3071027 0
3071030 0
3071048 0
3071183 0
3071216 0
3071294 0
3071333 0
3071435 0
3071825 0
3071872 0
3071972 0
3072216 8
3072279 46
3072438 0
3072477 0
3072561 20
3072609 0
3072648 38
3072699 0
3072866 0
3073025 1
3073087 0
3073118 0
3073193 28
3073270 0
3073669 0
3073683 0
3073929 0
3073948 4
3073960 69
3074066 0
3074077 18
3074168 0
3074176 279
3074180 34
3074206 0
3074407 0
3074409 0
3074503 7
3074506 33
3074671 15
3074882 0
3074955 1
3074970 29
3074976 0
3075135 0
3075150 0
3075201 0
3075431 0
3075707 0
3075975 0
3075999 0
3076032 0
3076090 0
3076142 0
3076149 0
3076355 0
3076423 0
3076440 0
3076495 0
3076500 0
3076839 0
3076964 0
3077044 2
3077612 0
3077670 0
3077955 0
3078295 66
3078343 0
3078469 8
3078559 0
3078591 0
3078613 2
3078790 9
3078827 0
3078835 0
3078843 27
3078901 0
3079022 1
3079143 0
3079215 0
3079247 3
3079358 7
3079562 0
3079838 0
3079886 0
3079916 1
3079946 2
3080096 0
3080276 0
3080304 0
3080331 9
3080337 10
3080340 69
3080394 0
3080421 0
3080496 0
3080559 6
3080573 0
3080598 0
3080615 0
3080640 9
3080692 0
3080850 0
3081120 0
3081159 0
3081162 2
3081261 0
3081382 0
3081453 0
3081496 0
3081612 0
3081687 21
3081708 1
3081717 0
3081744 16
3081829 1
3081865 0
3081928 0
3082183 4
3082310 0
3082354 8
3082366 0
3082600 0
3082705 3
3083004 0
3083076 0
3083079 0
3083082 0
3083088 0
3083098 0
3083111 0
3083113 0
3083119 0
3083269 22
3083272 11
3083383 4
3083416 10
3083536 0
3083637 0
3083850 0
3083877 1
3084079 26
3084093 28
3084108 146
3084117 24
3084140 8
3084142 0
3084244 0
3084406 26
3084409 0
3084626 0
3084826 13
3084842 0
3084965 8
3085056 0
3085087 29
3085171 0
3085236 0
3085342 0
3085366 11
3085399 1
3085546 0
3085684 11
3085777 30
3085781 0
3085946 0
3085975 7
3086201 0
3086224 0
3086263 16
3086576 0
3086651 0
3086857 17
3086962 0
3087085 0
3087244 0
3087271 13
3087346 22
3087390 0
3087493 5
3087673 0
3087895 0
3087955 0
3088033 0
3088144 0
3088174 1
3088344 32
3088366 3
3088451 0
3088482 11
3088545 0
3088686 51
3088860 0
3088926 0
3089061 0
3089109 0
3089256 0
3089388 0
3089586 0
3089597 0
3089769 0
3089825 28
3089859 0
3089886 34
3089950 0
3090084 0
3090138 0
3090147 0
3090153 0
3090303 0
3090468 14
3090702 0
3090789 6
3091028 0
3091106 1
3091130 3
3091136 0
3091160 67
3091268 0
3091286 0
3091370 0
3091493 0
3091562 10
3091577 0
3091703 0
3091715 0
3091853 120
3091880 0
3091913 1
3091930 0
3091944 0
3091964 0
3092148 4
3092169 0
3092373 0
3092511 0
3092553 565
3092556 35
3092562 10
3092634 0
3092658 0
3092706 97
3092754 0
3092931 0
3093062 4
3093113 20
3093179 1
3093204 0
3093525 34
3093606 49
3094023 0
3094052 31
3094274 26
3094823 0
3094847 0
3094910 0
3095210 14
3095246 0
3095252 0
3095291 0
3095321 4
3095324 4
3095345 0
3095535 0
3095840 17
3095860 0
3095975 0
3096141 0
3096144 0
3096219 0
3096297 0
3096456 95
3096478 7
3096508 40
3096635 5
3096861 0
3097120 9
3097125 38
3097139 0
3097388 0
3097474 0
3097532 0
3097598 0
3097634 0
3097724 0
3097772 0
3097775 0
3097793 0
3097832 0
3097971 0
3097991 0
3098051 0
3098084 0
3098165 0
3098279 0
3098456 0
3098609 0
3098709 0
3098777 0
3098824 0
3099074 0
3099132 0
3099167 0
3099242 0
3099392 0
3099877 0
3099892 0
3099938 7
3100157 0
3100303 0
3100341 0
3100668 0
3100705 0
3100833 0
3101241 0
3101292 0
3101370 0
3101421 0
3101490 0
3101583 0
3101631 4
3101694 0
3101788 0
3101818 0
3102131 0
3102307 0
3102352 0
3102442 0
3102514 11
3102598 0
3102727 21
3102991 0
3103015 0
3103188 0
3103407 0
3103425 0
3103581 0
3103899 0
3103958 0
3104208 0
3104274 0
3104552 0
3104642 0
3104675 0
3104968 0
3105027 0
3105266 0
3105714 0
3105756 0
3105894 0
3105927 0
3106041 0
3106382 10
3106394 0
3106556 0
3106624 30
3106672 5
3106699 0
3106706 0
3106725 0
3106748 0
3106813 27
3106877 0
3106897 0
3107401 0
3107464 0
3107572 0
3107658 14
3107701 30
3107823 0
3107865 0
3107872 0
3107974 0
3108041 0
3108095 0
3108101 0
3108245 0
3108422 0
3108597 0
3109036 0
3109047 0
3109083 0
3109110 0
3109129 0
3109171 47
3109322 0
3109741 31
3109801 10
3109863 0
3110047 0
3110425 0
3110551 0
3110716 0
3110737 34
3110839 12
3110998 0
3111100 27
3111109 16
3111679 0
3111760 0
3111768 0
3111853 3
3111910 0
3111946 54
3112077 24
3112128 0
3112173 39
3112206 0
3112216 0
3112248 0
3112269 0
3112341 0
3112366 0
3112395 0
3112470 0
3112581 0
3112674 13
3112683 0
3112731 0
3112752 7
3112896 0
3112923 103
3113181 0
3113187 7
3113271 0
3113329 0
3113347 0
3113455 0
3113503 0
3113635 0
3113752 0
3113863 38
3113921 36
3114019 55
3114112 0
3114148 41
3114542 71
3114843 85
3114915 38
3115012 19
3115032 0
3115050 20
3115081 0
3115206 0
3115261 26
3115275 0
3115302 12
3115360 0
3115473 5
3115573 0
3115583 0
3115688 4
3115808 0
3116053 0
3116533 0
3116632 0
3116644 0
3116852 12
3116904 0
3117072 0
3117120 0
3117372 0
3117638 0
3117681 0
3118180 0
3118312 0
3118373 1
3118816 0
3118843 0
3118846 0
3118945 0
3119212 0
3119518 0
3119740 0
3119779 0
3119963 0
3120016 0
3120112 0
3120127 0
3120280 0
3120496 0
3120580 0
3120595 0
3120730 0
3120937 0
3121006 0
3121098 0
3121249 0
3121414 0
3121564 0
3121570 0
3121579 0
3121690 0
3121780 0
3121801 0
3121840 0
3122050 0
3122061 0
3122104 0
3122128 0
3122148 0
3122161 0
3122185 0
3122296 0
3122334 0
3122464 0
3122488 0
3122520 0
3122827 0
3122976 0
3123004 0
3123091 0
3123121 0
3123480 0
3123594 0
3123654 0
3123673 0
3123940 0
3123965 0
3124098 2
3124167 3
3124262 2
3124775 3
3125018 0
3125026 0
3125094 21
3125117 0
3125134 0
3125157 0
3125208 0
3125559 0
3125707 0
3125767 0
3125909 0
3126152 0
3126262 0
3126340 0
3126365 0
3126431 0
3126446 0
3126479 0
3126482 1
3126512 8
3126611 0
3126683 0
3126799 0
3127184 0
3127225 0
3127286 0
3127690 0
3127831 0
3127874 0
3127886 41
3127980 4
3127984 0
3128037 0
3128051 0
3128203 0
3128251 0
3128425 0
3128527 0
3128566 0
3128725 0
3128818 0
3128893 0
3128965 0
3129118 0
3129136 0
3129280 0
3129326 5
3129357 0
3129376 12
3129400 9
3129670 21
3129712 0
3129766 0
3130294 10
3130492 18
3130500 747
3130920 0
3130935 1
3131010 0
3131192 0
3131381 46
3131429 1
3131447 0
3131477 0
3131516 0
3131537 0
3131774 1836
3131792 3
3131840 0
3132058 0
3132133 0
3132142 0
3132211 0
3132259 0
3132343 21
3132442 0
3132462 0
3132628 0
3132652 0
3132712 14
3132799 0
3132954 37
3133015 0
3133072 0
3133100 31
3133480 0
3133628 0
3133645 0
3133753 0
3133797 0
3134007 0
3134136 0
3134391 0
3134535 0
3134604 0
3134724 0
3134844 0
3135007 0
3135112 0
3135174 0
3135313 0
3135421 0
3135583 0
3135646 0
3135700 0
3135894 0
3135990 0
3136077 0
3136149 0
3136176 0
3136269 0
3136371 0
3136515 33
3136650 0
3137081 0
3137274 4
3137283 0
3137334 0
3137354 0
3137376 0
3137455 0
3137467 0
3137475 0
3137639 0
3137689 0
3137906 0
3137993 19
3137996 6
3138050 102
3138086 26
3138089 56
3138125 0
3138262 0
3138398 0
3138581 0
3139180 0
3139261 0
3139372 5
3139437 0
3139571 20
3139750 0
3139759 0
3139768 8
3140099 0
3140257 47
3140499 0
3140743 0
3140761 0
3140862 0
3140878 0
3141109 0
3141255 0
3141392 0
3141470 0
3141486 0
3142050 0
3142212 18
3142264 7
3142272 0
3142295 1
3142646 0
3142673 8
3142685 0
3142790 4
3142802 3
3142814 0
3142916 5
3143552 1
3143747 9
3144032 0
3144044 0
3144082 0
3144134 16
3144260 5
3144544 39
3144565 9
3144601 0
3144938 10
3144949 0
3144998 0
3145041 0
3145146 0
3145167 0
3145403 0
3145574 0
3145597 0
3145607 2
3145619 0
3145643 0
3145729 0
3145761 0
3145768 0
3145780 0
3145883 0
3145895 0
3145952 0
3145978 0
3145985 0
3146414 0
3146426 0
3146621 0
3146675 0
3146750 0
3146843 0
3146906 0
3146960 0
3146987 0
3147002 0
3147183 0
3147316 0
3147573 0
3147594 0
3147730 0
3147758 0
3147798 0
3147885 0
3147969 0
3148090 18
3148234 0
3148240 49
3148261 0
3148372 0
3148481 0
3148830 0
3149190 0
3149256 83
3149274 0
3149457 10
3149493 0
3149589 25
3149637 0
3149697 89
3149835 18
3149952 14
3150002 0
3150027 1
3150183 1
3150219 0
3150305 0
3150459 0
3150486 0
3150517 0
3150539 0
3150559 0
3150592 37
3150634 18
3150745 0
3150787 0
3150805 0
3150838 27
3150856 3
3150886 26
3150898 0
3151021 0
3151456 6
3151520 0
3151870 0
3151879 0
3152020 0
3152200 4
3152248 2
3152541 0
3152615 0
3152734 37
3152813 8
3153029 12
3153215 13
3153245 0
3153251 7
3153362 36
3153404 77
3153437 0
3153458 31
3153460 55
3153631 0
3154058 0
3154208 0
3154457 0
3154470 0
3154478 0
3154505 0
3154830 0
3154839 0
3154845 0
3154880 0
3154899 0
3155063 0
3155645 0
3155674 11
3155790 0
3155806 0
3155848 10
3155935 7
3155949 0
3156043 43
3156062 0
3156106 9
3156311 0
3156458 0
3156494 0
3156893 25
3157163 0
3157241 14
3157503 0
3157533 23
3157535 0
3157561 0
3157568 0
3157599 0
3157986 0
3158109 0
3158256 0
3158391 0
3158394 0
3158448 0
3158502 0
3158520 0
3158558 0
3158631 0
3159089 0
3159116 0
3159185 0
3159280 0
3159377 0
3159687 0
3159755 0
3159789 0
3159814 2
3159908 0
3160001 0
3160040 0
3160121 0
3160316 0
3160448 0
3160589 0
3160623 1
3160694 0
3160861 0
3160955 11
3161059 20
3161305 0
3161343 0
3161377 19
3161428 11
3161569 4
3161788 65
3161992 0
3162105 0
3162672 0
3162852 63
3162881 0
3163019 0
3163134 63
3163206 25
3163434 0
3163765 38
3164255 0
3164307 0
3164718 18
3164722 5
3165052 0
3165145 0
3165210 22
3165478 24
3165545 0
3165572 33
3165746 0
3165766 15
3165778 0
3165862 0
3165903 0
3165928 0
3166004 0
3166063 0
3166253 0
3166256 18
3166271 37
3166411 0
3166432 0
3166741 0
3166760 0
3166831 15
3166944 3
3167008 0
3167072 6
3167127 30
3167174 0
3167281 0
3167317 3
3167323 34
3167383 0
3167419 0
3167770 0
3167886 0
3168503 0
3168547 13
3168556 0
3168583 27
3168589 11
3168657 31
3168754 0
3168883 1
3168962 6
3169021 0
3169192 0
3169321 0
3169390 120
3169399 0
3169777 1
3169837 112
3169980 0
3170059 0
3170153 2
3170203 6
3170606 8
3170903 0
3170906 0
3171098 0
3171116 0
3171239 0
3171341 0
3171560 0
3171734 4
3171830 0
3171923 0
3171974 0
3172001 0
3172025 0
3172130 0
3172214 0
3172322 0
3172364 0
3172403 0
3172556 0
3172634 0
3172718 0
3172880 0
3172925 0
3173012 0
3173388 6
3173398 0
3173420 0
3173443 0
3173806 0
3173971 0
3174176 0
3174180 26
3174216 0
3174287 0
3174549 0
3174591 7
3174755 19
3175177 0
3175207 0
3175309 0
3175345 0
3175564 0
3175618 2
3175702 0
3175882 46
3175885 0
3175945 11
3175969 0
3176026 0
3176224 7
3176401 0
3176497 11
3176812 0
3176916 0
3176931 0
3177033 0
3177042 0
3177222 0
3177471 0
3177582 0
3177719 0
3177780 0
3177892 0
3177937 0
3178009 0
3178177 0
3178297 0
3178429 0
3178480 0
3178510 0
3178597 0
3179077 0
3179200 0
3179209 0
3179374 0
3179380 0
3179437 0
3179605 0
3179617 0
3179719 0
3179747 0
3179775 0
3179899 0
3179948 21
3179991 0
3180006 0
3180082 2
3180094 2
3180097 5
3180126 0
3180199 0
3180541 0
3180553 0
3180733 0
3180745 0
3180817 0
3180874 0
3180931 0
3180994 0
3181057 3
3181071 44
3181191 60
3181449 12
3181527 0
3181695 0
3181713 0
3181726 1
3181779 23
3181809 18
3181818 0
3181941 58
3181959 99
3182043 18
3182099 72
3182306 21
3182402 0
3182595 0
3182636 3
3182765 0
3182879 0
3183084 125
3183112 0
3183486 0
3183585 0
3183749 1
3183891 0
3183900 0
3184113 3
3184172 0
3184175 20
3184364 0
3184424 0
3184549 0
3184552 11
3184703 0
3184718 111
3185119 3
3185125 111
3185128 77
3185176 1
3185182 0
3185275 0
3185442 2
3185641 0
3185746 0
3185764 0
3185773 0
3185833 33
3185949 0
3186059 6
3186062 8
3186074 0
3186341 0
3186434 31
3186446 27
3186506 27
3186560 25
3186686 141
3186692 25
3186704 0
3186710 0
3186725 17
3186881 114
3186971 0
3187056 0
3187281 68
3187418 34
3187587 97
3187604 0
3188095 1
3188135 0
3188147 0
3188453 70
3188543 0
3188708 34
3188810 0
3189068 11
3189198 29
3189361 14
3189602 23
3189616 0
3189631 0
3189682 0
3189685 0
3189749 1
3189928 0
3189974 0
3190009 0
3190102 17
3190219 0
3190447 45
3190821 9
3190839 7
3191037 0
3191094 25
3191313 52
3191503 0
3191551 131
3191566 25
3191575 4
3192082 18
3192278 0
3192407 0
3192776 0
3193005 0
3193121 35
3193136 0
3193145 1
3193148 0
3193636 0
3194088 0
3194118 0
3194475 1
3194547 2
3194592 0
3194817 0
3194843 0
3194918 22
3194996 0
3195188 0
3195217 0
3195447 0
3195534 0
3196034 0
3196121 0
3196163 0
3196169 0
3196184 0
3196274 0
3196339 0
3196470 0
3196589 0
3196603 24
3196639 0
3196696 0
3196974 0
3197016 0
3197122 0
3197190 0
3197233 0
3197474 0
3197554 0
3197558 0
3197564 0
3197628 0
3197765 0
3197834 0
3197897 0
3197915 0
3198008 0
3198089 0
3198131 0
3198200 0
3198209 0
3198223 0
3198236 0
3198302 0
3198335 0
3198425 0
3198596 0
3198695 0
3198701 0
3198779 0
3198872 0
3198930 0
3199357 0
3199432 0
3199657 0
3199738 0
3199843 0
3199981 0
3200120 0
3200298 0
3200322 0
3200421 0
3200724 0
3200766 0
3200784 0
3200877 0
3201008 0
3201137 0
3201236 0
3201349 0
3201371 0
3201590 0
3201644 0
3201809 0
3201891 0
3202014 0
3202094 0
3202177 0
3202201 0
3202336 0
3202525 0
3202755 17
3203023 60
3203218 1
3203233 0
3203308 40
3203380 17
3203452 20
3203554 0
3203579 0
3203605 5
3203674 0
3203692 0
3203698 0
3203749 31
3204060 72
3204262 0
3204315 3
3204372 7
3204479 49
3204585 0
3204729 0
3204733 2
3204743 0
3204747 17
3204757 0
3204761 0
3204824 0
3204877 22
3204982 0
3205005 0
3205127 0
3205208 0
3205270 0
3205428 0
3205452 23
3205590 85
3205674 0
3205908 0
3206052 0
3206088 0
3206104 0
3206337 0
3206379 7
3206499 0
3206707 0
3206748 0
3206898 22
3207035 171
3207101 0
3207111 0
3207168 0
3207219 0
3207267 0
3207348 7
3207500 0
3207513 24
3207516 48
3207609 27
3207803 0
3207849 0
3207974 0
3207990 11
3208107 1
3208245 0
3208256 0
3208279 11
3208325 106
3208403 0
3208438 7
3208501 0
3208554 0
3208593 0
3208795 0
3208846 0
3208976 0
3209010 1
3209132 0
3209260 0
3209288 0
3209405 0
3209459 0
3209680 0
3209791 3
3209932 30
3209948 0
3210107 0
3210275 0
3210362 0
3210728 14
3210965 6
3211080 0
3211083 75
3211228 0
3211392 0
3211461 8
3211512 0
3211567 0
3211602 58
3211632 25
3211734 58
3211796 0
3211978 0
3212010 0
3212040 0
3212049 41
3212081 0
3212101 31
3212506 0
3212545 80
3212778 6
3212931 49
3212988 14
3213212 0
3213494 2
3213537 6
3213573 0
3213735 1
3213774 0
3214113 23
3214134 85
3214289 7
3214404 35
3214575 0
3214863 13
3214974 0
3215038 0
3215045 5
3215088 1
3215097 0
3215145 1
3215187 0
3215238 0
3215273 0
3215335 9
3215346 0
3215359 0
3215525 32
3215536 0
3215560 0
3215702 0
3215894 0
3215900 16
3216021 0
3216032 5
3216065 0
3216089 0
3216092 0
3216227 0
3216410 0
3216455 0
3216473 0
3216518 0
3216623 0
3216656 0
3216797 0
3216815 0
3216902 0
3217061 0
3217091 0
3217238 0
3217250 0
3217253 0
3217271 0
3217295 0
3217298 0
3217667 0
3217781 0
3217838 0
3217889 0
3218003 0
3218175 0
3218255 0
3218294 0
3218384 0
3218405 0
3218735 0
3218751 0
3218774 0
3218783 0
3218829 0
3218918 0
3218924 0
3218939 0
3219066 0
3219113 0
3219161 0
3219331 0
3219376 0
3219391 0
3219464 0
3219561 0
3219642 0
3219645 0
3219699 0
3219725 0
3219735 0
3219745 0
3219764 0
3219774 6
3219784 0
3219795 0
3219806 0
3219823 7
3219849 3
3219899 0
3219917 9
3219940 0
3220025 0
3220304 0
3220328 0
3221018 0
3221039 0
3221078 0
3221171 0
3221207 0
3221222 0
3221279 4
3221312 0
3221345 0
3221380 0
3221389 0
3221399 0
3221420 0
3221432 0
3221452 0
3221748 7
3221787 1
3221828 0
3221916 0
3221931 6
3222021 4
3222056 0
3222108 31
3222151 14
3222187 17
3222217 0
3222294 12
3222366 0
3222431 0
3222708 0
3222924 0
3222978 0
3223011 0
3223122 0
3223197 0
3223272 0
3223338 0
3223478 0
3223676 0
3224461 32
3224481 6
3224494 0
3224500 0
3224583 0
3224916 0
3225176 0
3225228 0
3225234 0
3225384 0
3225577 18
3225709 0
3226097 0
3226193 0
3226331 0
3226382 0
3226442 0
3226737 0
3226768 0
3226804 0
3226810 0
3226903 0
3227206 0
3227242 0
3227380 0
3227482 0
3227509 0
3227590 0
3227608 0
3227680 0
3227833 0
3227851 0
3227884 0
3227893 0
3227903 0
3228220 0
3228348 10
3228650 6
3228674 77
3228704 28
3228794 2
3229058 9
3229093 0
3229194 95
3229219 22
3229226 0
3229244 0
3229413 80
3229601 4
3229711 0
3229842 4
3229995 0
3230028 0
3230043 1
3230454 0
3230541 69
3230547 57
3230618 0
3230679 0
3230940 33
3230975 11
3231159 0
3231201 0
3231285 0
3231321 0
3231442 0
3231524 0
3231552 0
3231588 45
3231746 0
3232031 16
3232064 0
3232088 0
3232180 0
3232200 0
3232239 0
3232373 17
3232400 49
3232988 0
3233054 0
3233386 0
3233666 0
3233748 0
3233818 0
3233924 0
3234038 0
3234148 0
3234234 0
3234291 0
3234330 0
3234378 0
3234390 41
3234420 0
3234459 0
3234528 0
3234687 61
3234783 121
3234789 23
3234834 0
3234882 0
3234927 1
3234951 0
3235374 11
3235377 36
3235563 22
3235830 8
3235856 0
3235872 0
3236253 54
3236267 0
3236346 0
3236358 27
3236549 0
3236716 20
3236803 0
3237037 0
3237453 0
3237490 0
3237613 43
3237646 0
3237752 14
3237770 0
3237777 0
3237781 0
3237812 0
3237870 20
3237965 9
3238004 28
3238028 0
3238124 1
3238145 29
3238310 37
3238325 0
3238340 19
3238583 107
3238618 11
3238688 11
3238823 0
3239060 0
3239087 0
3239116 0
3239325 0
3239329 20
3239388 0
3239400 0
3239430 71
3239478 0
3239527 13
3239553 118
3239610 101
3239637 40
3239655 10
3239688 16
3239852 14
3239858 0
3239886 13
3239909 0
3240017 0
3240071 0
3240122 0
3240138 0
3240146 13
3240149 76
3240179 11
3240198 76
3240215 0
3240275 0
3240339 3
3240393 22
3240418 27
3240552 64
3240665 120
3240748 1
3240775 135
3240812 119
3240895 0
3240914 211
3240920 40
3241049 47
3241082 8
3241285 170
3241387 43
3241528 1
3241549 227
3241669 21
3241993 189
3242284 1
3242364 107
3242531 0
3242569 69
3242602 1
3242631 30
3242658 25
3242662 0
3242679 73
3243121 0
3243181 0
3243205 10
3243265 0
3243297 0
3243367 0
3243440 0
3243549 0
3243603 0
3243663 0
3243672 0
3243708 0
3243729 0
3243753 0
3243771 0
3243921 0
3243942 0
3243984 0
3244059 0
3244083 0
3244143 0
3244212 0
3244287 0
3244320 0
3244350 0
3244422 0
3244440 0
3244533 0
3244629 0
3244737 0
3244749 0
3244785 0
3244866 0
3244944 0
3244989 0
3245007 0
3245152 0
3245178 0
3245193 0
3245271 0
3245298 0
3245415 0
3245571 0
3245589 0
3245643 0
3245760 0
3246165 0
3246321 0
3246508 0
3246947 0
3246955 10
3246968 49
3247131 27
3247146 0
3247233 0
3247279 0
3247390 5
3247436 0
3247481 0
3247914 0
3247990 0
3248027 0
3248322 12
3248343 0
3248358 0
3248391 0
3248418 0
3248514 10
3248535 0
3248658 45
3248700 0
3248998 35
3249184 0
3249777 14
3250119 0
3250572 11
3250826 0
3251036 0
3251084 0
3251210 0
3251333 0
3251450 2
3251530 23
3251545 93
3251758 130
3251762 108
3251806 62
3251944 54
3251957 15
3251980 0
3252067 38
3252229 16
3252477 0
3252513 0
3252528 0
3252532 8
3252539 0
3252737 39
3252740 0
3252849 0
3252961 0
3253103 0
3253131 0
3253263 63
3253277 0
3253325 0
3253338 0
3253455 0
3253506 0
3253596 0
3253700 0
3253968 0
3254070 0
3254169 0
3254307 0
3254325 0
3254364 0
3254394 0
3254460 0
3254549 0
3254595 0
3254780 0
3254805 0
3254865 0
3255009 0
3255159 0
3255282 0
3255321 0
3255408 0
3255423 0
3255465 0
3255476 0
3255537 0
3255627 0
3255657 0
3255672 0
3255684 0
3255699 0
3255711 0
3255765 0
3255957 0
3256097 0
3256245 0
3256445 0
3256473 0
3256516 0
3256856 8
3257006 0
3257200 15
3257261 0
3257275 0
3257307 0
3257325 1
3257337 0
3257418 0
3257431 0
3257434 18
3257488 7
3257762 39
3257826 13
3258015 0
3258332 55
3258414 0
3258426 0
3258438 0
3258449 0
3258500 0
3258589 0
3258594 6
3258644 0
3258718 0
3258773 0
3258812 0
3258848 0
3258989 0
3259034 0
3259079 0
3259145 0
3259274 0
3259479 0
3259517 0
3259646 0
3259694 0
3259787 0
3259928 0
3259934 0
3260170 81
3260222 0
3260327 0
3260565 0
3260567 2
3260678 47
3260753 0
3260771 0
3260822 0
3260825 0
3260900 0
3261122 67
3261197 35
3261218 0
3261323 0
3261334 1
3261341 0
3261359 0
3261434 0
3261500 62
3261659 0
3261720 70
3261807 29
3261900 0
3261988 0
3262115 0
3262147 0
3262210 122
3262332 0
3262429 0
3262774 0
3262858 0
3262954 9
3262966 0
3263203 0
3263317 0
3263476 0
3263512 0
3263713 5
3263905 0
3263950 41
3264040 0
3264079 4
3264195 0
3264567 4
3264795 0
3264847 0
3264879 38
3264945 28
3264966 0
3264989 27
3265014 0
3265119 29
3265188 0
3265269 13
3265299 20
3265302 81
3265318 0
3265371 99
3265396 0
3265470 0
3265506 30
3265515 17
3265641 46
3265707 18
3265725 1
3265822 2
3265828 0
3265854 0
3265860 94
3265905 0
3265968 7
3265983 0
3266013 46
3266028 0
3266145 63
3266163 2
3266290 7
3266320 0
3266416 0
3266512 0
3266602 0
3266606 4
3266665 1
3266728 0
3266794 4
3266908 2
3267058 0
3267216 0
3267268 0
3267352 0
3267391 0
3267400 0
3267420 0
3267715 3
3267718 0
3267757 0
3267841 8
3267861 4
3267877 0
3267946 2
3267982 0
3267985 0
3268095 0
3268113 0
3268241 0
3268300 0
3268346 0
3268406 0
3268410 12
3268468 10
3268542 48
3268699 0
3268887 16
3268944 0
3269058 0
3269070 0
3269181 0
3269340 0
3269694 0
3269773 0
3269897 12
3270041 1
3270221 6
3270783 3
3271255 0
3271841 0
3272361 37
3272525 15
3272644 27
3272976 0
3273030 0
3273041 0
3273242 40
3273245 218
3273536 1
3273663 38
3273668 0
3273688 0
3273799 46
3274278 16
3274688 1
3274692 86
3274782 17
3274845 14
3274854 12
3275249 0
3275453 0
3275507 17
3275600 31
3275669 24
3275805 0
3275831 11
3275981 67
3276008 24
3276299 32
3276403 81
3276434 65
3276485 0
3276569 0
3276581 6
3276719 92
3276764 42
3276857 0
3276956 0
3276974 27
3277102 17
3277113 0
3277172 0
3277304 0
3277322 0
3277377 0
3277383 0
3277385 11
3277809 0
3277831 0
3277833 0
3277934 0
3278021 0
3278279 0
3278573 0
3278765 0
3278947 6
3279076 26
3279513 0
3279535 6
3279838 0
3279912 0
3279958 0
3279988 2
3279996 0
3280238 0
3280377 0
3280455 0
3280578 0
3280719 0
3280956 0
3281280 0
3281301 0
3281410 62
3281812 8
3282209 0
3282263 0
3282515 0
3282624 0
3282730 0
3282836 0
3282938 0
3282940 0
3282956 0
3283042 0
3283065 0
3283102 0
3283114 0
3283147 0
3283151 0
3283195 0
3283201 0
3283233 0
3283248 0
3283291 0
3283306 0
3283453 77
3283507 15
3283622 0
3283699 14
3283708 11
3283834 3
3283952 17
3283989 0
3284194 46
3284215 5
3284265 53
3284302 35
3284346 0
3284445 3
3284647 0
3284875 0
3284899 0
3285088 0
3285157 0
3285484 0
3285598 0
3285700 0
3285785 0
3285805 0
3285873 0
3285999 0
3286044 0
3286179 0
3286393 0
3286413 0
3286461 0
3286530 0
3286584 0
3286713 0
3286788 0
3286933 0
3287026 0
3287055 0
3287297 0
3287350 0
3287363 0
3287441 0
3287477 0
3287516 0
3287579 0
3287587 0
3287742 0
3287989 0
3288004 0
3288318 0
3288729 0
3288918 0
3289143 0
3289256 0
3289355 0
3289382 0
3289490 0
3289571 37
3289787 0
3289921 0
3290744 0
3290933 0
3291063 0
3291306 0
3291333 0
3291342 0
3291519 0
3291876 0
3292074 0
3292113 0
3292140 0
3292184 0
3292196 0
3292257 0
3292356 0
3292456 0
3292600 0
3292732 49
3292780 14
3292840 3
3293032 134
3293152 46
3293209 5
3293302 18
3293664 3
3293839 0
3294138 0
3294341 35
3294411 0
3294493 0
3294499 6
3294876 0
3294980 35
3294982 172
3295004 41
3295228 0
3295501 0
3295681 0
3295804 0
3295915 0
3295948 0
3295954 0
3296227 0
3296245 0
3296413 0
3296431 0
3296503 0
3296548 0
3296554 0
3296747 0
3296886 0
3296982 0
3296985 0
3297090 0
3297133 0
3297212 0
3297255 0
3297291 0
3297368 0
3297556 0
3297691 0
3297987 0
3298006 0
3298153 0
3298176 0
3298266 0
3298326 0
3298386 0
3298410 0
3298632 0
3298788 0
3298791 0
3299088 0
3299151 0
3299205 0
3299507 0
3299603 0
3299741 0
3299807 0
3299960 0
3300113 0
3300250 0
3300293 0
3300307 0
3300397 0
3300448 0
3300475 0
3300673 0
3300691 0
3300730 0
3300820 0
3300910 0
3300922 0
3301036 0
3301304 0
3301777 12
3301946 2
3301964 0
3302077 0
3302103 15
3302134 13
3302158 0
3302176 0
3302197 0
3302209 0
3302230 0
3302338 0
3302464 0
3302491 10
3302567 47
3302894 0
3302902 0
3302914 93
3302988 0
3303016 0
3303018 22
3303435 73
3303513 21
3303549 20
3303582 39
3303618 50
3303971 26
3304293 0
3304401 0
3304521 22
3304527 9
3304770 0
3305058 46
3305139 55
3305208 19
3305265 27
3305349 0
3305403 16
3305505 0
3305655 0
3305760 7
3305826 0
3305904 0
3305913 0
3305988 70
3306333 0
3306510 0
3306840 0
3306963 0
3307045 0
3307065 32
3307089 0
3307179 17
3307368 0
3307438 0
3307452 0
3307553 37
3307559 0
3307621 0
3307692 0
3308077 0
3308113 0
3308128 0
3308241 0
3308497 2
3308675 0
3308703 41
3308965 18
3309059 56
3309099 0
3309193 0
3309214 0
3309322 0
3309397 0
3310024 0
3310138 0
3310152 0
3310387 0
3310439 1
3310489 7
3310540 11
3310839 0
3310935 0
3310989 0
3311112 12
3311250 9
3311304 11
3311361 23
3311376 0
3311566 0
3311875 0
3311887 0
3311899 0
3311911 0
3311923 0
3311932 0
3311947 103
3311962 3
3311986 39
3312010 9
3312031 9
3312037 5
3312212 0
3312240 0
3312484 5
3312901 0
3312954 0
3313454 6
3313520 0
3314030 0
3314108 0
3314263 0
3314288 0
3314330 0
3314871 0
3314934 0
3314946 0
3315294 0
3315325 0
3315331 0
3315437 0
3315452 13
3315509 0
3315530 0
3315769 0
3315911 0
3316145 19
3316169 37
3316271 21
3316431 5
3316434 0
3316524 5
3316566 0
3316838 0
3316875 0
3316899 0
3316926 0
3317001 73
3317223 1
3317646 0
3317751 0
3317834 57
3317844 11
3317876 0
3317900 15
3317925 0
3317937 0
3317940 0
3317956 0
3317977 0
3317990 0
3318443 0
3318579 0
3318630 57
3318635 0
3318663 0
3318674 43
3318704 0
3318752 18
3318992 0
3319091 0
3319208 18
3319463 154
3319526 0
3319607 0
3319682 0
3319735 0
3319794 32
3319814 0
3319838 0
3319853 0
3319862 31
3319922 18
3320012 80
3320042 23
3320081 54
3320198 120
3320224 0
3320411 0
3320486 3
3320522 19
3320525 24
3320537 0
3320540 0
3320607 19
3320653 83
3320830 0
3320854 0
3321082 4
3321406 0
3321418 0
3321557 41
3321587 40
3321719 0
3321899 0
3322154 21
3322289 6
3322334 92
3322418 0
3322526 49
3323110 51
3323404 0
3323791 0
3323899 0
3323980 4
3324109 0
3324116 0
3324136 0
3324142 5
3324245 0
3324474 1
3324686 5
3324716 14
3325454 0
3325597 0
3325629 15
3325646 0
3325720 32
3325769 0
3325886 53
3325943 2
3326098 12
3326113 0
3326428 0
3326578 0
3326665 22
3326795 54
3326833 5
3326901 21
3327019 23
3327085 0
3327145 0
3327184 11
3327277 7
3327318 5
3327506 7
3327599 3
3327828 0
3328598 0
3328621 0
3328630 28
3328691 0
3328991 0
3329027 0
3329061 0
3329069 53
3329161 0
3329226 0
3329445 0
3329599 0
3329765 0
3329769 4
3329823 0
3329825 14
3329892 66
3329899 0
3330015 0
3330051 5
3330583 66
3330640 0
3330784 0
3330793 23
3330796 9
3330970 20
3331003 1
3331018 0
3331087 1096
3331099 19
3331122 18
3331126 0
3331174 23
3331186 2
3331236 0
3331291 10
3331338 0
3331387 0
3331408 0
3331486 6
3331534 0
3331564 0
3331636 0
3331753 0
3332038 10
3332068 0
3332182 5
3332270 0
3332300 10
3332598 0
3332610 0
3332617 1
3332625 0
3332793 0
3332895 0
3332970 19
3333180 1
3333198 26
3333312 16
3333372 4
3333456 0
3333749 0
3334052 2
3334196 15
3334334 2
3334344 0
3334413 0
3334583 16
3334686 25
3335001 74
3335079 0
3335105 0
3335352 32
3335409 31
3335529 12
3335614 11
3335643 0
3335840 0
3336242 0
3336305 14
3336368 55
3336382 0
3336445 0
3336595 0
3336816 24
3336894 77
3336987 0
3337005 27
3337026 0
3337036 0
3337047 0
3337953 0
3338134 0
3338205 0
3338247 0
3338749 7
3338773 0
3339184 0
3339337 0
3339454 0
3339544 0
3339580 0
3339618 11
3339698 0
3339715 0
3339744 129
3340210 65
3340267 45
3340270 14
3340288 0
3340395 0
3340514 17
3340522 0
3340603 20
3340681 0
3340945 0
3341431 1
3341491 29
3341497 264
3341623 0
3342365 0
3342461 64
3342631 0
3342647 0
3342888 0
3342936 0
3342950 5
3343198 0
3343369 7
3343384 17
3343386 0
3343411 5
3343453 0
3343627 0
3343681 116
3343720 0
3343912 12
3344014 3
3344188 81
3344296 0
3344308 0
3344329 0
3344380 0
3344656 0
3344662 0
3345133 0
3345219 0
3345292 0
3345546 0
3345582 0
3345639 0
3345686 0
3345711 0
3345726 0
3345838 0
3345905 0
3346062 0
3346065 9
3346083 0
3346183 0
3346246 109
3346256 0
3346285 0
3346350 0
3346372 0
3346446 0
3346574 0
3346650 1
3346677 4
3346716 0
3346725 0
3346916 0
3347043 0
3347058 61
3347127 15
3347136 0
3347226 0
3347379 19
3347621 0
3347633 11
3347708 2
3347749 0
3347777 15
3347792 0
3347861 0
3347935 0
3347987 12
3347999 0
3348092 0
3348155 54
3348179 1
3348293 0
3348299 0
3348347 0
3348368 0
3348419 0
3348449 21
3348578 0
3348647 0
3348755 52
3348824 0
3348943 0
3348988 134
3349009 0
3349012 31
3349027 0
3349492 12
3349531 42
3349591 132
3349675 20
3349693 2
3349735 0
3349953 0
3350112 0
3350133 1
3350220 39
3350313 0
3350364 0
3350417 0
3350463 89
3350550 19
3350553 33
3350625 1
3350882 0
3350915 0
3350924 0
3350987 0
3351137 6
3351235 0
3351239 15
3351254 0
3351322 24
3351847 0
3351881 0
3352075 0
3352084 0
3352117 0
3352355 0
3352372 0
3352726 4
3352819 5
3352867 10
3352977 0
3353067 0
3353214 5
3353283 0
3353345 19
3353528 0
3353694 0
3353751 0
3353773 1
3353850 0
3353880 0
3354071 0
3354333 0
3354508 0
3354626 0
3354651 29
3354683 0
3354689 3
3354779 0
3354840 0
3354853 0
3355031 0
3355085 0
3355103 0
3355208 0
3355236 0
3355268 0
3355308 0
3355448 0
3355512 0
3355610 19
3355654 0
3355678 0
3355718 0
3355730 71
3355820 0
3355868 58
3355934 9
3355970 3
3355991 0
3356159 0
3356390 0
3356412 0
3356424 79
3356441 0
3356450 79
3356590 0
3356828 0
3356873 0
3356890 0
3356977 0
3356990 0
3357008 71
3357014 40
3357056 22
3357304 24
3357467 19
3357540 0
3357560 0
3357562 0
3357569 0
3357719 0
3357878 0
3357911 0
3358177 0
3358196 0
3358527 0
3359017 0
3359050 18
3359216 13
3359429 0
3359464 0
3359593 0
3359638 0
3359833 0
3359857 0
3359959 0
3359968 0
3359995 82
3360209 0
3360223 0
3360448 0
3360496 126
3360562 32
3360680 9
3360694 0
3360711 67
3360774 0
3360832 0
3360843 0
3360960 41
3361014 1
3361047 6
3361260 40
3361311 0
3361341 0
3361362 37
3361401 55
3361476 0
3361503 0
3361531 0
3361578 0
3361761 6
3361776 41
3361782 101
3361824 0
3361913 0
3361926 0
3361971 0
3362202 103
3362229 61
3362241 2
3362285 18
3362372 22
3362401 10
3362463 0
3362520 65
3362543 3
3362630 0
3362710 0
3362816 0
3363188 16
3363278 1
3363377 29
3363491 4
3363650 0
3363692 0
3363819 0
3363896 37
3363951 214
3364052 0
3364101 0
3364110 17
3364138 21
3364276 4
3364358 0
3364578 0
3364593 9
3364672 0
3364818 0
3364875 30
3364966 2
3365223 64
3365367 0
3365376 25
3365496 6
3365615 0
3365774 18
3365798 0
3366259 0
3366347 0
3366353 0
3366359 0
3366365 0
3366698 0
3366847 0
3367054 44
3367072 0
3367180 43
3367214 0
3367234 0
3367476 0
3367563 0
3367613 0
3367680 0
3367734 0
3367851 0
3367898 0
3368034 25
3368115 0
3368127 65
3368175 2
3368197 0
3368301 0
3368326 0
3368341 88
3368401 11
3368482 0
3368650 28
3368656 1425
3368758 6
3368875 0
3368911 0
3369012 47
3369076 0
3369178 0
3369191 0
3369199 0
3369268 1
3369316 1
3369409 98
3369418 10
3369481 0
3369646 3
3369725 0
3369799 0
3369850 33
3369892 0
3369949 35
3370135 18
3370220 0
3370425 0
3370477 0
3370528 0
3370747 0
3370844 0
3371142 0
3371144 9
3371152 0
3371205 45
3371305 0
3371324 0
3372149 2
3372629 0
3372779 0
3372791 0
3372896 0
3372912 0
3372952 0
3373005 0
3373100 30
3373423 0
3373496 0
3373552 0
3373565 0
3373621 0
3373651 41
3373705 0
3373841 0
3373944 0
3373963 0
3373966 0
3374043 8
3374066 93
3374080 4
3374137 0
3374140 46
3374153 0
3374155 0
3374168 0
3374405 10
3374416 0
3374482 0
3374512 0
3374565 0
3374568 0
3374638 0
3374652 0
3374670 0
3374790 0
3374842 0
3375017 0
3375076 0
3375165 16
3375279 0
3375290 0
3375369 0
3375454 0
3375828 0
3375834 0
3375838 74
3375891 0
3375921 0
3375975 0
3376032 65
3376164 0
3376167 7
3376313 6
3376336 0
3376339 49
3376414 4
3376542 0
3376570 0
3376752 1
3376779 0
3376875 0
3376902 0
3376965 0
3377034 0
3377176 0
3377187 0
3377238 0
3377776 0
3378056 0
3378155 0
3378182 0
3378215 0
3378221 22
3378254 0
3378448 0
3378526 30
3378613 150
3378617 0
3378736 9
3378745 0
3378789 0
3378916 0
3379229 18
3379306 31
3379310 0
3379377 0
3379475 35
3379501 0
3379576 8
3379640 5
3379651 0
3379674 0
3379840 0
3379918 0
3379990 48
3380143 0
3380258 0
3380365 0
3380454 0
3380488 0
3380617 0
3380731 0
3380805 0
3380842 0
3380953 0
3381061 0
3381271 0
3381358 44
3381508 0
3381628 0
3381706 8
3381734 0
3381817 43
3381950 26
3381970 0
3382037 0
3382087 14
3382204 0
3382227 0
3382268 0
3382298 0
3382328 1
3382370 0
3382447 0
3382471 58
3382654 0
3382661 0
3382675 8
3382756 0
3382795 0
3382845 0
3382884 0
3382930 0
3383191 0
3383304 0
3383402 6
3383475 8
3383563 0
3383596 52
3383689 3
3383798 0
3383814 32
3383833 0
3384135 2
3384388 12
3384640 0
3384858 0
3384990 45
3385022 0
3385054 33
3385245 38
3385395 0
3385545 17
3385573 0
3385770 0
3385830 80
3386127 9
3386236 1
3386274 0
3386307 0
3386536 0
3387156 0
3387271 23
3387286 0
3387298 37
3387421 0
3387442 0
3387512 0
3387637 29
3387696 12
3387709 19
3387793 23
3387940 0
3388250 12
3388259 26
3388261 0
3388301 0
3388318 27
3388366 0
3388573 0
3388600 0
3388633 0
3388883 6
3388958 0
3389093 2
3389126 0
3389201 0
3389210 0
3389233 0
3389267 0
3389270 0
3389396 0
3389411 0
3389435 0
3389527 0
3389579 0
3389822 7
3389828 0
3389927 0
3390135 0
3390167 0
3390176 0
3390250 0
3390257 192
3390259 6
3390315 0
3390346 17
3390359 0
3390413 0
3390448 0
3390821 0
3390830 33
3390911 0
3391088 3
3391126 10
3391258 5
3391267 0
3391294 0
3391394 0
3391446 0
3391460 0
3391484 0
3391540 0
3391641 1
3391647 0
3391770 0
3392076 0
3392206 0
3392389 8
3392521 0
3392550 0
3392691 0
3392802 0
3392839 0
3392899 0
3393247 0
3393259 0
3393268 0
3393276 0
3393278 0
3393309 0
3393466 0
3393520 0
3393559 1
3393670 5
3393973 22
3394075 0
3394240 0
3394605 0
3394731 0
3394802 0
3394822 0
3394824 15
3394826 0
3394837 0
3394849 0
3394996 0
3395054 95
3395065 0
3395079 0
3395081 0
3395297 216
3395378 0
3395462 0
3395767 0
3395806 0
3395867 0
3396047 0
3396105 0
3396128 0
3396145 0
3396331 0
3396549 0
3396580 0
3396684 0
3396696 0
3396830 0
3396832 0
3396936 0
3396985 0
3397448 0
3397731 1
3397788 22
3397805 0
3397842 0
3397919 46
3398102 0
3398124 0
3398130 0
3398181 0
3398202 0
3398338 27
3398358 2
3398422 0
3398517 0
3398595 0
3398796 0
3398800 0
3398815 0
3398827 0
3398840 0
3398845 0
3398860 0
3398948 0
3399008 0
3399036 53
3399188 11
3399452 0
3399561 5
3399589 0
3399882 0
3399956 7
3400033 0
3400155 0
3400276 0
3400361 13
3400373 0
3400395 44
3400432 0
3400458 12
3400487 3
3400500 0
3400637 44
3400748 93
3400900 0
3400969 0
3400990 0
3401040 4
3401305 15
3401341 0
3401395 46
3401633 10
3401656 0
3401672 0
3401859 0
3401894 0
3401905 56
3401972 4
3402006 0
3402090 0
3402127 7
3402160 0
3402237 0
3402264 0
3402352 0
3402414 19
3402481 0
3402610 0
3402664 9
3402727 0
3402825 13
3402844 0
3402856 0
3403000 0
3403029 0
3403123 0
3403135 0
3403174 0
3403295 0
3403382 0
3403431 0
3403437 0
3403495 20
3403539 12
3403582 0
3403618 4
3403654 0
3403662 12
3403686 0
3403725 0
3403730 0
3403836 0
3404031 0
3404059 0
3404063 0
3404133 0
3404139 9
3404189 0
3404252 0
3404310 0
3404327 0
3404341 0
3404408 0
3404414 0
3404425 0
3404661 0
3404733 71
3404762 0
3404838 0
3404864 0
3404870 0
3404881 0
3405015 0
3405024 8
3405036 8
3405054 0
3405077 100
3405121 0
3405188 38
3405340 0
3405374 57
3405476 66
3405553 10
3405566 3
3405609 0
3405669 0
3405747 18
3405813 0
3405821 0
3405836 0
3405915 48
3405936 0
3406027 0
3406134 32
3406154 0
3406220 0
3406316 0
3406414 0
3406568 0
3406598 7
3406602 0
3406640 0
3406649 0
3406655 0
3406704 0
3406746 7
3406817 0
3406820 0
3406914 0
3406985 0
3406997 0
3407019 0
3407132 0
3407138 0
3407147 0
3407185 0
3407283 0
3407372 0
3407533 28
3407559 0
3407586 9
3407628 0
3407691 0
3407717 0
3407793 3
3407796 16
3407888 0
3407979 20
3407990 7
3408097 0
3408181 6
3408195 0
3408248 0
3408266 0
3408598 0
3408734 0
3408745 0
3408777 14
3408783 0
3408790 0
3408796 0
3408803 0
3408849 9
3408978 2
3409138 0
3409424 127
3409426 1
3409450 0
3409588 0
3409632 0
3409668 0
3409696 0
3409798 4
3409845 0
3409891 1
3409944 79
3410144 0
3410187 0
3410199 15
3410250 0
3410311 0
3410455 0
3410545 0
3410606 1
3410632 0
3410678 70
3410681 0
3410707 0
3410726 0
3410745 0
3410752 0
3410783 2
3410806 11
3410833 0
3410905 0
3410915 0
3410988 0
3411068 0
3411161 12
3411169 0
3411185 0
3411193 0
3411227 0
3411243 0
3411311 0
3411472 0
3411546 0
3411727 0
3411756 0
3411766 0
3411772 0
3411777 0
3411782 0
3411791 0
3411822 50
3411861 0
3411951 0
3411991 0
3412021 5
3412049 0
3412132 0
3412152 0
3412207 0
3412227 53
3412288 16
3412345 0
3412396 0
3412406 0
3412567 2
3412570 126
3412588 10
3412610 0
3412613 0
3412630 0
3412651 0
3412672 0
3412686 0
3412695 0
3412846 0
3412864 0
3412954 0
3413048 0
3413062 48
3413128 105
3413242 0
3413266 23
3413284 3
3413319 0
3413343 0
3413393 0
3413416 0
3413422 0
3413436 16
3413517 1
3413558 29
3413653 0
3413701 0
3413782 0
3413822 20
3413916 0
3413931 0
3413963 0
3414091 0
3414224 0
3414264 0
3414293 0
3414327 0
3414497 0
3414521 0
3414528 0
3414535 0
3414635 0
3414725 0
3414773 0
3414852 0
3414889 0
3414904 8
3414909 0
3414912 0
3415006 0
3415041 0
3415049 0
3415089 0
3415136 2
3415219 0
3415264 12
3415297 0
3415479 0
3415512 0
3415519 0
3415563 0
3415664 0
3415771 0
3415891 40
3415901 62
3415904 0
3415913 6
3415927 14
3415959 0
3415999 0
3416013 0
3416027 5
3416030 0
3416055 0
3416064 0
3416196 0
3416230 0
3416260 14
3416269 0
3416312 0
3416381 0
3416618 0
3416661 0
3416696 0
3416710 0
3416716 0
3416796 34
3416957 22
3416977 0
3417023 1
3417047 1
3417059 0
3417071 0
3417107 78
3417168 35
3417200 0
3417245 0
3417252 0
3417269 15
3417322 0
3417339 0
3417427 38
3417456 0
3417490 7
3417522 6
3417571 0
3417598 39
3417673 12
3417831 0
3418012 17
3418015 39
3418023 29
3418161 36
3418228 0
3418258 35
3418267 0
3418371 67
3418441 10
3418552 37
3418596 61
3418629 21
3418635 0
3418715 2
3418747 17
3418794 0
3418827 3
3418845 49
3418870 0
3418902 0
3418911 0
3418963 0
3418996 119
3419068 0
3419084 0
3419169 0
3419237 13
3419267 0
3419283 24
3419488 0
3419511 21
3419664 0
3419710 174
3419904 0
3419949 22
3420002 0
3420029 0
3420115 0
3420151 35
3420335 0
3420561 0
3420612 0
3420666 16
3420735 0
3420781 7
3420836 0
3420839 155
3420884 17
3420892 18
3420900 0
3420932 0
3420951 21
3421007 12
3421037 0
3421047 64
3421124 0
3421154 39
3421163 0
3421406 41
3421416 22
3421534 0
3421561 0
3421589 19
3421593 33
3421660 0
3421748 0
3421780 0
3421791 0
3421812 0
3422010 0
3422197 15
3422222 48
3422426 0
3422495 28
3422633 0
3422697 10
3422716 54
3422738 0
3422740 0
3422751 0
3422757 0
3422852 0
3422905 0
3423175 3
3423229 15
3423329 0
3423349 0
3423425 0
3423502 37
3423697 0
3423705 7
3423721 0
3423821 0
3423906 0
3423924 10
3423939 0
3424029 5
3424128 0
3424176 0
3424277 0
3424442 4
3424446 0
3424486 504
3424498 0
3424507 13
3424603 0
3424687 0
3424780 0
3424798 0
3424993 40
3425026 0
3425083 0
3425110 21
3425167 0
3425262 16
3425353 0
3425368 0
3425395 0
3425434 0
3425449 2
3425630 0
3425761 9
3425765 97
3426173 0
3426348 4
3426404 3
3426488 43
3426556 0
3426566 0
3426713 4
3426720 0
3426752 0
3426903 0
3426932 10
3427001 237
3427112 0
3427205 0
3427408 0
3427416 0
3427537 0
3427558 0
3427618 19
3427648 30
3427688 0
3427813 0
3427946 0
3427966 69
3428032 0
3428165 0
3428198 0
3428422 10
3428449 18
3428480 0
3428501 6
3428508 2
3428550 0
3428602 0
3428674 0
3428705 0
3428799 0
3428825 0
3428882 0
3428884 0
3429136 0
3429298 34
3429375 0
3429382 0
3429393 24
3429395 0
3429403 31
3429405 9
3429626 1
3429646 0
3429648 0
3429654 0
3429656 0
3429880 46
3429882 0
3429891 0
3429946 49
3430011 1
3430048 0
3430115 0
3430269 0
3430401 66
3430494 0
3430538 2
3430700 25
3430718 10
3430754 1
3430838 0
3430901 0
3431048 13
3431126 0
3431153 0
3431224 0
3431343 0
3431376 49
3431421 13
3431424 0
3431475 0
3431523 0
3431544 0
3431562 0
3431582 0
3431619 138
3431655 0
3431669 0
3431730 5
3431750 0
3431763 1
3431859 0
3431931 0
3431970 13
3432018 0
3432072 15
3432075 7
3432078 0
3432120 0
3432168 0
3432391 3
3432433 0
3432506 85
3432572 62
3432575 3
3432688 0
3432726 4
3432735 0
3432749 0
3432927 4
3433027 0
3433061 0
3433235 0
3433245 0
3433247 0
3433259 4
3433263 0
3433285 0
3433308 0
3433328 0
3433417 0
3433490 0
3433546 0
3433715 0
3433742 204
3433961 11
3434016 0
3434038 12
3434249 0
3434279 0
3434313 0
3434363 0
3434397 0
3434417 0
3434477 0
3434547 0
3434559 0
3434563 0
3434591 0
3434600 0
3434604 0
3434618 0
3434622 0
3434642 0
3434670 0
3434717 0
3434798 0
3434811 0
3434831 0
3434951 0
3435044 0
3435119 27
3435284 9
3435336 0
3435463 0
3435480 2
3435482 8901
3435560 0
3435586 0
3435875 0
3435990 3
3435992 38
3436245 0
3436262 11
3436401 0
3436424 3
3436511 0
3436516 0
3436525 0
3436563 5
3436577 0
3436579 132
3436617 0
3436664 0
3436687 0
3436742 0
3436759 0
3436810 1
3436888 0
3436927 0
3436950 5
3437138 0
3437151 0
3437257 23
3437344 30
3437375 0
3437535 0
3437642 0
3437703 0
3437722 0
3437761 0
3437773 0
3437822 57
3437848 0
3437865 0
3437932 0
3437951 0
3437987 87
3438097 11
3438397 0
3438651 0
3438687 0
3438696 0
3438714 0
3438769 6
3438782 0
3438919 0
3438951 12
3439020 0
3439182 0
3439281 24
3439341 0
3439386 0
3439536 0
3439565 0
3439935 0
3439990 0
3440026 0
3440249 1
3440389 0
3440417 6
3440543 0
3440576 0
3440682 0
3440745 0
3440829 40
3440831 0
3440888 0
3440896 3
3441182 0
3441211 34
3441517 0
3441541 51
3441659 0
3441663 38
3441837 12
3441959 0
3442034 273
3442119 0
3442499 4
3442678 0
3442694 0
3442853 243
3442896 0
3443079 0
3443110 0
3443117 0
3443200 1
3443424 0
3443427 0
3443453 6
3443461 0
3443635 0
3443662 0
3443679 8
3443698 3
3444064 52
3444074 0
3444092 9
3444229 29
3444337 163
3444376 55
3444577 27
3444620 0
3444627 0
3444649 21
3444655 0
3444763 17
3444927 47
3444978 12
3445059 0
3445107 94
3445181 0
3445224 30
3445242 0
3445284 0
3445367 0
3445377 0
3445380 0
3445404 0
3445491 0
3445518 0
3445530 16
3445536 32
3445566 2
3445568 0
3445707 0
3445899 0
3445904 41
3445908 16
3445937 0
3445944 0
3445951 0
3445970 6
3445975 0
3446195 0
3446215 0
3446229 0
3446327 0
3446411 33
3446486 0
3446567 56
3446585 5247
3446747 5
3446837 7
3446839 0
3447057 0
3447163 0
3447179 0
3447218 86
3447470 1
3447557 0
3447634 96
3447697 0
3447721 0
3447862 0
3447873 0
3447938 31
3448291 0
3448312 0
3448318 0
3448321 47
3448413 0
3448462 29
3448705 0
3448912 5
3448930 0
3448941 1
3448976 15
3449018 114
3449021 0
3449028 12
3449048 1
3449108 0
3449235 0
3449249 26
3449631 83
3449684 8
3449838 0
3449865 0
3449911 20
3449928 0
3449941 0
3449944 0
3449952 0
3450026 0
3450079 0
3450111 0
3450113 0
3450134 0
3450150 0
3450348 0
3450361 0
3450452 74
3450462 0
3450548 5
3450868 0
3451084 0
3451108 0
3451131 0
3451144 0
3451156 0
3451216 0
3451333 0
3451351 0
3451411 2
3451609 3
3451621 0
3451632 0
3451651 4
3451699 0
3451768 1
3451774 0
3451876 14
3451909 16
3451941 0
3451984 0
3452034 8
3452143 0
3452214 0
3452388 1
3452454 0
3452467 0
3452527 0
3452554 0
3452665 9
3452725 0
3452731 0
3452788 24
3452809 0
3452893 0
3452900 61
3452961 0
3452992 0
3453070 0
3453124 38
3453183 26
3453225 19
3453459 0
3453497 48
3453510 13
3453528 1
3453570 0
3453584 0
3453586 17
3453602 0
3453612 11
3453806 0
3453857 0
3453944 0
3454127 0
3454221 0
3454253 0
3454294 0
3454307 0
3454339 0
3454471 0
3454503 2
3454519 11
3454591 0
3454601 0
3454615 19
3454900 0
3454927 0
3454976 0
3455020 0
3455079 0
3455151 0
3455267 0
3455335 0
3455447 0
3455506 0
3455526 0
3455579 0
3455604 31
3455834 10
3455945 0
3455989 3
3455996 8
3456046 0
3456122 30
3456251 0
3456278 0
3456281 3
3456302 0
3456335 0
3456452 0
3456608 12
3456715 0
3456743 9
3456971 0
3456986 4
3456989 15
3457179 0
3457206 0
3457290 0
3457305 0
3457350 0
3457541 0
3457565 0
3457641 0
3458175 0
3458205 0
3458210 0
3458333 10
3458708 0
3458718 40
3458745 0
3458790 25
3458810 40
3458817 18
3459106 0
3459144 4
3459184 0
3459204 6
3459243 0
3459269 0
3459305 0
3459387 0
3459489 0
3459516 3
3459612 0
3459898 0
3459926 0
3459939 0
3459943 0
3459947 0
3459951 0
3459990 0
3459994 0
3459998 0
3460002 0
3460006 0
3460015 0
3460085 0
3460115 0
3460160 0
3460240 17
3460244 82
3460390 10
3460539 0
3460618 0
3460901 0
3460933 0
3461255 0
3461459 0
3461474 0
3461486 0
3461528 0
3461805 0
3461971 0
3462162 0
3462323 0
3462701 0
3462861 0
3462915 0
3462951 0
3463020 0
3463029 0
3463059 24
3463248 0
3463266 2
3463284 7
3463389 35
3463515 0
3463520 0
3463569 0
3463636 8
3463677 19
3463758 0
3463843 0
3463931 10
3464054 0
3464167 0
3464517 62
3464726 0
3465149 0
3465244 0
3465416 5
3465436 0
3465474 0
3465576 3
3465734 0
3465776 0
3465876 0
3465960 0
3465974 0
3466056 1
3466108 0
3466173 0
3466332 0
3466407 6
3466416 0
3466456 34
3466569 0
3466640 0
3466742 0
3466802 0
3466940 0
3467015 37
3467050 22
3467088 10
3467248 0
3467346 0
3467420 0
3467439 0
3467445 0
3467475 46
3467534 39
3467601 0
3467622 0
3467646 0
3467743 0
3467866 0
3467870 0
3467874 0
3467878 0
3467886 0
3468035 0
3468059 0
3468086 0
3468185 0
3468197 0
3468311 0
3468488 0
3468638 0
3468739 0
3468792 0
3468803 0
3468929 7
3468959 0
3469058 0
3469224 0
3469483 40
3469504 0
3469555 0
3469577 0
3469743 0
3469799 10
3469807 3
3469834 7
3469911 3
3470223 4
3470235 0
3470275 0
3470353 0
3470368 0
3470388 0
3470512 2
3470518 49
3470627 0
3470634 0
3470661 15
3470675 3
3470765 176
3470795 0
3470906 0
3470973 6
3471104 0
3471117 0
3471280 0
3471332 4
3471335 43
3471455 0
3471655 0
3471697 0
3471747 0
3471860 0
3471921 0
3471971 0
3472118 0
3472140 0
3472144 4
3472188 0
3472340 86
3472361 0
3472406 0
3472418 9
3472472 3
3472604 14
3472682 0
3472799 0
3472876 24
3472913 0
3472924 0
3473051 0
3473277 0
3473315 0
3473333 0
3473372 0
3473430 0
3473505 50
3473582 89
3473747 1
3473831 0
3474160 14
3474166 22
3474364 15
3474379 1
3474420 3
3474457 0
3474538 31
3474622 0
3474646 0
3474791 0
3474803 0
3474907 0
3475115 0
3475140 43
3475178 24
3475196 0
3475397 0
3475422 0
3475532 31
3475871 11
3476077 0
3476138 0
3476207 0
3476464 0
3476665 0
3476668 0
3476815 17
3476851 0
3476857 0
3476917 0
3476936 24
3477109 148
3477130 10
3477132 0
3477166 0
3477199 0
3477283 0
3477453 0
3477576 11
3477715 5
3477841 16
3477850 15
3477969 13
3478372 10
3478555 0
3478594 14
3478664 0
3478858 0
3478898 0
3478915 53
3479101 0
3479142 0
3479209 0
3479314 0
3479326 45
3479341 0
3479565 2
3479637 0
3479841 36
3479865 0
3479929 14
3479989 31
3480001 105
3480129 37
3480165 0
3480171 0
3480201 0
3480229 0
3480234 0
3480423 0
3480440 0
3480555 0
3480559 0
3480821 6
3480827 0
3480976 0
3481024 0
3481087 10
3481090 24
3481115 0
3481129 3
3481258 0
3481297 27
3481495 90
3481576 0
3481590 0
3481653 0
3481740 9
3481755 0
3481822 12
3481837 0
3481909 0
3482003 0
3482079 0
3482090 0
3482120 0
3482144 15
3482602 0
3482635 0
3482716 28
3482723 0
3482847 13
3482858 0
3483120 11
3483150 4
3483195 21
3483346 0
3483369 3
3483507 0
3483516 0
3483648 0
3483678 0
3483700 0
3483788 15
3483808 0
3483846 0
3483906 0
3484127 0
3484308 0
3484400 0
3484409 0
3484418 0
3484433 0
3484454 10
3484498 1
3484614 0
3484802 0
3484975 0
3485053 22
3485091 0
3485106 8
3485146 0
3485227 20
3485263 0
3485296 0
3485393 0
3485527 0
3485606 0
3485623 0
3485731 15
3485791 0
3485830 0
3485860 0
3485862 14
3485869 17
3485871 0
3485926 41
3485929 23
3485983 0
3486028 0
3486075 2
3486167 3
3486330 0
3486332 0
3486522 0
3486588 0
3486681 0
3486806 0
3487071 9
3487091 0
3487112 8
3487212 0
3487419 32
3487470 0
3487481 0
3487492 0
3487502 0
3487537 31
3487579 19
3487586 1
3488046 0
3488113 0
3488185 28
3488315 0
3488632 32
3488842 0
3488899 91
3488909 0
3488936 0
3488975 0
3489029 5
3489038 0
3489179 240
3489227 2
3489338 8
3489365 16
3489391 0
3489475 0
3489484 0
3489546 0
3489675 0
3489841 0
3490072 2
3490092 6
3490114 0
3490316 0
3490484 12
3490772 0
3490907 0
3491091 26
3491165 0
3491217 0
3491405 13
3491444 0
3491450 0
3491516 0
3491592 0
3491622 121
3491660 0
3491756 0
3492047 20
3492265 0
3492379 7
3492389 11
3492409 36
3492526 0
3492601 0
3492675 0
3492696 0
3492703 6
3492829 0
3492850 21
3492856 36
3492890 113
3493162 0
3493189 6
3493525 0
3493540 17
3493543 90
3493600 0
3493688 4
3493719 0
3493752 0
3493777 0
3493791 0
3493797 0
3493828 0
3493830 0
3493834 0
3493838 0
3493864 0
3494000 75
3494081 0
3494136 0
3494183 0
3494325 0
3494587 0
3494839 36
3494951 0
3494964 0
3495117 0
3495230 0
3495302 0
3495380 0
3495440 0
3495512 0
3495608 0
3495702 58
3495812 0
3495823 6
3495878 1
3496142 0
3496260 0
3496361 9
3496397 28
3496439 0
3496529 3
3496619 0
3496777 27
3497082 0
3497131 131
3497137 16
3497197 0
3497250 27
3497332 112
3497490 0
3497587 0
3497639 0
3497696 13
3497743 4
3497824 0
3497862 0
3497929 0
3498201 0
3498220 0
3498223 0
3498228 0
3498242 0
3498273 0
3498331 0
3498338 3
3498421 0
3498428 0
3498520 103
3498693 0
3498919 0
3498952 0
3499016 4
3499267 0
3499398 0
3499481 7
3499485 20
3499536 0
3499542 99
3499668 347
3499731 0
3499877 0
3499922 0
3499956 0
3499968 0
3499990 0
3500016 0
3500026 0
3500034 0
3500109 0
3500169 0
3500212 15
3500379 61
3500471 0
3500483 0
3500502 0
3500508 0
3500539 0
3500550 0
3500612 0
3500638 0
3500645 0
3500653 0
3500668 0
3500681 0
3500724 0
3500828 9644
3500837 0
3500852 21
3500912 2
3500918 0
3500970 0
3500999 0
3501018 0
3501029 0
3501089 0
3501098 33
3501100 6
3501104 3
3501327 0
3501337 0
3501380 54
3501554 51
3501686 0
3501761 25
3501968 0
3502097 0
3502196 0
3502405 52
3502445 0
3502501 12
3502514 8
3502532 33
3502793 1
3502931 100
3502961 65
3503040 89
3503060 31
3503149 3
3503336 149
3503495 9
3503603 36
3503684 81
3503732 67
3503801 26
3503811 1
3503927 0
3503982 0
3503994 56
3504035 27
3504138 17
3504312 16
3504376 0
3504393 0
3504432 35
3504533 0
3504561 0
3504586 0
3504783 12
3504792 0
3504882 32
3504890 0
3504914 20
3504947 0
3504962 0
3505026 0
3505047 0
3505129 0
3505228 0
3505304 0
3505383 0
3505504 0
3505540 0
3505542 0
3505605 0
3505710 0
3505719 0
3505747 3
3505752 0
3505766 4
3505942 0
3506153 23
3506198 26
3506318 0
3506419 0
3506430 0
3506449 0
3506545 9
3506658 0
3506741 10
3506810 0
3507036 4
3507165 2
3507175 0
3507214 0
3507232 0
3507339 26
3507459 0
3507566 8
3507717 0
3507783 0
3507790 0
3507906 33
3507909 96
3507921 13
3507975 0
3507984 0
3507988 48
3508080 0
3508200 6
3508212 58
3508219 0
3508233 0
3508296 9
3508299 9
3508370 0
3508394 0
3508412 33
3508440 107
3508458 12
3508506 0
3508567 0
3508611 14
3508746 53
3508764 0
3508805 0
3508810 0
3508825 41
3508886 26
3509098 0
3509118 0
3509196 26
3509220 32
3509367 0
3509414 0
3509491 66
3509545 0
3509660 14
3509850 13
3509887 0
3509925 31
3509939 51
3510087 0
3510245 28
3510255 0
3510287 0
3510404 0
3510407 43
3510419 12
3510497 8
3510699 35
3510836 19
3510933 0
3510951 27
3510957 0
3510987 94
3510990 0
3511021 0
3511077 0
3511227 11
3511466 36
3511476 53
3511512 0
3511631 0
3511784 0
3511988 0
3512000 5
3512083 0
3512238 0
3512315 62
3512341 0
3512393 0
3512441 0
3512475 42
3512494 0
3512742 0
3512889 3
3512892 0
3513063 0
3513159 0
3513306 0
3513308 0
3513612 51
3513711 0
3513814 0
3513846 0
3513891 0
3513971 89
3514073 0
3514182 0
3514201 0
3514223 0
3514237 0
3514263 0
3514379 0
3514397 0
3514491 0
3514643 5
3514964 0
3514976 0
3515040 0
3515048 5
3515076 2
3515085 0
3515149 0
3515183 0
3515213 0
3515318 0
3515417 0
3515434 0
3515442 0
3515668 0
3515758 0
3515768 0
3515792 0
3516031 0
3516079 0
3516153 0
3516158 0
3516403 0
3516433 0
3516479 0
3516494 0
3516725 0
3516772 3
3516775 249
3516837 0
3516908 0
3516944 0
3517026 0
3517085 0
3517254 0
3517270 17
3517272 0
3517312 0
3517339 0
3517402 0
3517516 6
3517735 17
3517766 0
3517796 44
3517823 0
3517832 0
3517847 0
3517856 0
3517932 1
3517948 40
3518168 0
3518214 0
3518222 0
3518350 0
3518566 0
3518632 1
3518651 2
3518776 0
3518960 0
3519062 85
3519088 26
3519109 92
3519337 12
3519354 0
3519450 0
3519507 2
3519603 0
3519624 1
3519753 11
3519939 30
3520056 0
3520228 0
3520234 0
3520253 0
3520258 15
3520278 0
3520447 13
3520458 4
3520500 0
3520602 0
3520622 0
3520794 0
3521009 6
3521022 16
3521052 105
3521149 2
3521239 0
3521295 0
3521325 0
3521466 0
3521598 65
3521687 5
3521709 0
3521816 0
3521822 0
3521878 0
3521900 0
3521991 0
3522032 83
3522041 13
3522126 0
3522238 7
3522474 27
3522525 0
3522586 0
3522644 36
3522690 5
3522714 5
3522720 0
3522767 45
3522990 47
3523058 12
3523166 0
3523360 0
3523387 0
3523425 95
3523464 43
3523564 0
3523566 0
3523635 0
3523781 8
3523789 0
3523998 0
3524034 31
3524172 0
3524187 29
3524232 0
3524285 0
3524349 1
3524450 0
3524637 1
3524718 0
3524721 0
3524727 0
3524733 0
3524750 0
3524816 7
3524983 0
3525106 0
3525128 0
3525340 0
3525412 10
3525667 65
3525767 0
3525830 0
3525877 0
3525988 20
3526108 0
3526151 0
3526362 0
3526513 0
3526515 1
3526535 0
3526648 0
3526788 0
3526823 21
3526833 0
3526871 3
3526943 0
3527102 70
3527194 10
3527224 0
3527334 0
3527390 8
3527483 0
3527492 0
3527512 0
3527537 8
3527663 9
3527831 1
3527867 0
3527894 0
3528119 45
3528218 5
3528224 0
3528377 0
3528446 2
3528485 0
3528653 6
3528884 5
3528992 4
3529046 0
3529235 0
3529337 0
3529427 2
3529452 0
3529471 0
3529567 3
3529607 0
3529720 0
3529739 12
3529826 51
3529835 4
3529859 0
3529895 22
3529994 1
3530042 41
3530186 0
3530207 35
3530232 0
3530267 0
3530350 89
3530435 0
3530457 2
3530556 7
3530621 0
3530771 34
3530788 0
3530912 0
3530951 46
3531053 0
3531094 0
3531225 0
3531251 0
3531316 0
3531346 23
3531603 15
3531667 0
3531844 0
3531946 6
3531958 0
3532290 6
3532417 0
3532729 0
3532780 43
3532798 8
3532927 0
3533125 0
3533191 27
3533224 0
3533356 0
3533479 0
3533521 10
3533656 30
3533724 0
3533938 13
3534076 0
3534085 0
3534091 0
3534223 24
3534259 0
3534393 8
3534436 4
3534463 102
3534481 0
3534576 26
3534606 0
3534757 0
3534767 0
3534774 0
3535512 90
3535608 6
3535653 2
3535674 0
3535704 22
3535935 23
3536451 0
3536514 16
3536573 0
3536625 41
3536902 16
3536986 0
3537055 0
3537063 0
3537088 0
3537192 0
3537576 0
3537626 0
3537680 0
3537864 0
3538010 0
3538325 0
3538341 0
3538350 0
3538440 0
3538643 0
3538689 0
3538770 0
3538836 35
3538940 18
3538953 0
3539019 0
3539070 0
3539115 0
3539241 0
3539352 71
3539498 12
3539597 0
3539618 0
3539774 0
3539788 0
3540024 0
3540254 0
3540329 0
3540372 0
3540617 0
3540753 0
3540936 0
3540969 0
3540972 0
3541034 0
3541138 5
3541167 0
3541206 28
3541340 29
3541404 0
3541452 0
3541583 12
3541718 0
3541871 5
3541896 0
3541923 0
3541943 12
3541957 0
3542001 14
3542073 54
3542124 14
3542127 64
3542154 0
3542258 30
3542268 0
3542451 7
3542555 0
3542714 0
3542721 10
3542750 47
3542771 0
3542779 0
3542800 0
3543033 0
3543099 17
3543123 0
3543226 0
3543243 0
3543385 0
3543495 12
3543573 13
3543610 0
3543621 29
3543756 0
3543974 0
3544044 0
3544158 15
3544215 100
3544266 0
3544434 0
3544515 0
3544596 0
3544671 0
3544746 4
3544756 0
3544762 0
3544793 0
3544821 0
3544888 0
3545094 0
3545169 33
3545190 147
3545202 8
3545385 5
3545394 4
3545412 0
3545457 32
3545466 2
3545517 14
3545538 6
3545661 1
3545749 0
3545799 0
3545842 0
3545869 0
3545908 4
3546195 0
3546203 1
3546311 0
3546324 0
3546384 0
3546468 31
3546587 0
3546714 0
3546827 0
3546912 0
3547025 12
3547136 27
3547184 6
3547200 0
3547214 11
3547943 0
3548151 0
3548401 0
3548412 0
3548429 0
3548441 25
3548654 0
3548782 2
3548866 0
3548999 153
3549005 3
3549220 15
3549257 0
3549526 0
3549532 0
3549712 41
3549790 0
3549971 0
3550017 0
3550023 0
3550158 19
3550182 20
3550185 0
3550200 0
3550362 0
3550395 48
3550446 0
3550521 99
3550639 0
3550688 0
3550839 14
3550841 0
3550848 0
3550871 18
3550919 22
3550934 12
3550982 4
3551027 0
3551063 0
3551073 0
3551213 0
3551261 0
3551315 0
3551435 0
3551477 0
3551481 67
3551492 0
3551726 0
3551852 0
3551966 0
3552235 0
3552313 0
3552403 0
3552513 0
3552555 13
3552666 29
3552694 0
3552709 0
3552853 0
3553097 0
3553150 0
3553203 0
3553400 0
3553454 299
3553559 1
3553916 0
3554011 42
3554039 0
3554098 67
3554160 0
3554302 48
3554386 6
3554509 42
3554566 32
3554735 0
3554776 0
3554917 7
3554943 0
3555055 70
3555082 0
3555262 7
3555376 5
3555508 36
3555568 0
3555610 14
3555625 0
3555709 2
3555793 10
3555901 0
3556003 0
3556035 0
3556099 6
3556249 0
3556312 0
3556381 0
3556418 3
3556481 0
3556633 0
3556669 10
3556702 43
3556781 0
3556947 45
3557139 38
3557275 0
3557312 31
3557472 4
3557531 24
3557609 16
3557861 22
3558001 76
3558120 0
3558171 0
3558180 0
3558301 5
3558310 0
3558325 25
3558475 10
3558478 9
3558572 0
3558687 0
3558768 0
3558771 35
3558780 21
3558792 0
3558861 0
3558879 0
3559002 0
3559035 30
3559092 80
3559105 0
3559222 6
3559242 0
3559246 1
3559251 0
3559254 0
3559262 8
3559267 8
3559306 0
3559322 38
3559603 8
3559612 5
3559645 56
3560187 98
3560190 28
3560307 89
3560319 65
3560330 17
3560418 21
3560532 0
3560619 0
3560694 0
3560718 0
3560760 99
3560763 107
3560856 21
3560891 27
3561079 0
3561096 0
3561108 137
3561123 59
3561156 0
3561405 3
3561509 0
3561615 86
3561621 1
3561933 56
3561977 0
3562134 16
3562185 49
3562294 30
3562413 49
3562586 10
3562792 0
3563008 17
3563029 0
3563095 103
3563140 0
3563203 59
3563212 10
3563388 0
3563545 0
3563576 2
3563625 29
3563635 10
3563791 0
3563798 0
3563809 0
3563851 0
3563870 0
3563900 0
3563998 0
3564008 0
3564042 0
3564052 59
3564080 0
3564106 0
3564120 61
3564267 11
3564314 0
3564393 0
3564420 83
3564493 0
3564708 0
3564821 0
3564875 0
3564920 0
3564966 26
3564981 26
3565090 0
3565098 0
3565227 10
3565500 8
3565509 21
3565518 12
3565683 29
3565726 26
3565756 19
3565864 8
3565870 2
3565895 36
3565899 53
3565952 0
3565975 12
3566011 0
3566040 20
3566336 81
3566420 106
3566491 0
3566586 45
3566679 0
3566808 0
3566904 0
3566976 0
3567067 0
3567133 15
3567196 0
3567235 0
3567238 22
3567269 0
3567651 0
3567687 5
3567695 0
3567748 0
3568082 0
3568442 4
3568455 0
3568550 0
3568576 0
3568814 4
3568827 2
3568945 0
3569391 7
3569462 0
3569570 0
3569727 1
3569796 13
3569877 27
3570271 0
3570458 13
3570479 36
3570629 1951
3570718 6
3571028 82
3571085 0
3571229 4
3571451 18
3571498 0
3571523 49
3571622 27
3571755 72
3571844 68
3571958 8
3572117 71
3572204 68
3572325 0
3572362 0
3572376 0
3572388 0
3572402 0
3572410 0
3572473 8
3572527 15
3572674 48
3572701 6
3572787 0
3572952 7
3572958 25
3572966 0
3572971 9
3572996 0
3573374 0
3573617 0
3573659 0
3573675 1
3573681 14
3573705 5
3573761 0
3573917 0
3573923 0
3573936 21
3573940 51
3573947 0
3573957 0
3574019 0
3574223 3
3574236 6
3574424 46
3574440 0
3574454 0
3574502 21
3574699 0
3574865 10
3574892 516
3575018 39
3575364 20
3575430 48
3575513 82
3575518 0
3575525 0
3575536 0
3575552 142
3575882 0
3575906 0
3576038 2
3576086 0
3576110 0
3576257 0
3576462 3
3576846 2
3576875 0
3576903 0
3576922 0
3577023 0
3577081 0
3577179 0
3577278 3
3577437 0
3577446 0
3577578 79
3577710 0
3577725 9
3577729 1
3577764 0
3577800 37
3577858 0
3577911 0
3578145 0
3578198 94
3578222 19
3578394 5
3578504 0
3578723 56
3578973 0
3579011 17
3579166 0
3579190 0
3579211 0
3579245 0
3579503 33
3579635 34
3579646 0
3579788 0
3579797 3
3580098 0
3580151 0
3580181 6
3580188 0
3580344 20
3580511 0
3580665 0
3580775 0
3580789 0
3580853 0
3580890 10
3580904 0
3581112 0
3581255 0
3581577 0
3581580 0
3581585 0
3581643 52
3581767 56
3581830 0
3581860 0
3582305 0
3582321 0
3582439 3
3582574 167
3582613 3
3582721 8
3582772 188
3582784 0
3582855 0
3582859 0
3582865 0
3582869 0
3582873 0
3583022 0
3583028 0
3583045 0
3583053 0
3583073 0
3583497 0
3583574 30
3583639 0
3583672 0
3583798 0
3583819 0
3583822 0
3583861 0
3583897 0
3583957 0
3584264 0
3584428 0
3584761 10
3584909 0
3585052 45
3585136 0
3585235 0
3585391 6
3585607 0
3585632 0
3585682 0
3586022 0
3586279 32
3586313 0
3586437 0
3586457 14
3586466 0
3586496 0
3586545 0
3586558 0
3586740 0
3587109 0
3587249 0
3587463 0
3587505 0
3587568 9
3587653 0
3587715 0
3587786 0
3587818 0
3587847 0
3587935 0
3587958 0
3587962 18
3587966 0
3588002 0
3588135 0
3588148 0
3588155 4
3588159 54
3588167 0
3588437 0
3588509 30
3588518 0
3588773 46
3589268 0
3589367 0
3589664 0
3589693 0
3589897 2
3590277 0
3590340 0
3590664 47
3590891 118
3590906 0
3590924 0
3590945 0
3590996 0
3591061 0
3591142 0
3591145 0
3591199 0
3591238 96
3591286 0
3591336 0
3591776 0
3591864 0
3591889 58
3591915 0
3591971 0
3592059 0
3592143 28
3592146 0
3592197 0
3592209 0
3592329 0
3592336 13
3592386 32
3592452 22
3592482 0
3592527 0
3592621 0
3592834 0
3593248 0
3593287 0
3593386 0
3593445 0
3594065 0
3594169 0
3594210 0
3594354 0
3594439 0
3594463 33
3594466 79
3594472 80
3594475 0
3594503 0
3594538 0
3594553 0
3594619 45
3594687 0
3594760 17
3594805 0
3594880 0
3594928 0
3594937 0
3595126 29
3595261 0
3595423 0
3595621 0
3595672 0
3595675 0
3595699 0
3595792 0
3595888 0
3595953 0
3596195 0
3596226 0
3596456 0
3596473 0
3596488 45
3596521 0
3596546 24
3596793 18
3596876 0
3596918 0
3596975 109
3597179 11
3597324 9
3597414 0
3597576 15
3597591 139
3597654 0
3597804 0
3597937 0
3597957 0
3598098 15
3598108 0
3598112 7
3598189 22
3598260 0
3598322 0
3598377 0
3598400 20
3598419 0
3598426 0
3598668 0
3598684 98
3598777 0
3598859 0
3598870 0
3598951 0
3599046 0
3599281 23
3599335 0
3599413 0
3599506 5
3599635 0
3599695 7
3600040 0
3600205 23
3600449 8
3600578 0
3600630 15
3600666 30
3600675 0
3600684 38
3600765 40
3600840 5
3601020 0
3601203 9
3601350 0
3601362 47
3601413 61
3601506 80
3601566 16
3601883 0
3601938 31
3602000 58
3602185 0
3602404 0
3602413 0
3602416 0
3602425 33
3602433 0
3602470 0
3602566 0
3602671 0
3602683 0
3602827 12
3602836 0
3602992 0
3603176 0
3603185 6
3603209 0
3603263 0
3603465 0
3603678 0
3603838 39
3603928 17
3603976 0
3604459 24
3604495 0
3604543 0
3604725 13
3604784 0
3604793 13
3605025 1
3605136 0
3605226 4
3605384 0
3605440 0
3605464 0
3605482 3
3605565 0
3605583 9
3605618 0
3605636 25
3605906 11
3606093 15
3606224 4
3606230 0
3606302 0
3606344 0
3606377 5
3606410 0
3606413 32
3606428 0
3606614 0
3606668 18
3606683 0
3606707 0
3606725 0
3606743 0
3606749 0
3606788 1
3606941 0
3607055 0
3607120 0
3607230 0
3607243 0
3607278 8
3607485 0
3607518 0
3607626 0
3607719 0
3607817 0
3608091 0
3608176 0
3608214 0
3608245 0
3608380 0
3608440 0
3608521 0
3608707 6
3608803 0
3608822 0
3608949 16
3609055 0
3609093 0
3609103 37
3609132 35
3609183 0
3609201 0
3609255 0
3609264 0
3609279 0
3609414 0
3609450 0
3609546 14
3609561 11
3609600 0
3609630 24
3609886 0
3610407 30
3610447 0
3610464 0
3610687 0
3610765 0
3611113 0
3611305 0
3611398 0
3611424 0
3611476 0
3611756 0
3611818 0
3611983 0
3612106 0
3612197 0
3612226 14
3612243 0
3612293 0
3612299 0
3612343 0
3612446 0
3612527 37
3612540 0
3612661 0
3612836 0
3612978 0
3613007 0
3613059 24
3613126 0
3613143 52
3613202 0
3613229 0
3613284 17
3613295 0
3613350 0
3613367 62
3613396 14
3613564 0
3613609 0
3613711 0
3613864 0
3613954 14
3614047 0
3614053 0
3614217 0
3614305 0
3614385 0
3614389 0
3614438 0
3614440 55
3614608 0
3614632 0
3614641 0
3614771 0
3614813 44
3614982 0
3615128 0
3615140 13
3615305 0
3615395 0
3615434 0
3615455 0
[truncated: 389,875 more chars]
