# Supplementary material for: A cell wall synthase accelerates plasma membrane partitioning in mycobacteria
Source: eLife. 2023 Sep 4;12:e81924. doi: 10.7554/eLife.81924 (PMC10547480; doi:10.7554/eLife.81924)
Supplement: Figure 2—source data 1. [file elife-81924-fig2-data1.zip › wig/DMSO3.wig]

# Generated by tpp from 3-2_S10_R1_5M.fastq and 3-2_S10_R2_5M.fastq
variableStep chrom=mc2_155_tamu
62 0
101 0
237 0
240 0
246 0
254 0
353 0
380 9
459 1
478 0
493 0
578 0
673 0
868 0
990 0
1215 0
1507 0
1654 0
1660 0
1720 2
1805 0
1985 0
2084 0
2181 53
2210 0
2240 0
2258 0
2270 0
2367 0
2417 0
2612 0
2756 0
2928 0
3026 0
3083 0
3140 0
3154 0
3269 0
3311 0
3333 10
3368 0
3548 0
4019 0
4318 0
4351 0
4442 0
4454 0
4471 68
4475 0
4491 0
4511 0
4521 0
4624 0
4687 0
4930 0
5020 0
5035 0
5038 0
5143 0
5347 0
5368 0
5479 0
5532 0
5581 1
5853 0
5877 0
5956 0
6126 0
6160 0
6295 0
6334 0
6408 3
6418 0
6570 0
6616 0
6656 0
6732 0
6741 0
6819 0
6828 0
6896 0
6900 0
6927 0
6969 0
7010 0
7035 0
7116 0
7190 0
7254 0
7272 0
7367 0
7380 0
7476 0
7644 0
7743 0
7785 0
8223 0
8250 0
8379 0
8394 0
8499 0
8514 0
8810 0
8814 0
8841 0
8868 0
8913 0
8973 0
9216 30
9226 44
9253 0
9517 6
9737 0
9763 0
9952 3
9981 0
10042 0
10067 0
10077 0
10079 0
10092 0
10108 0
10138 0
10291 6
10300 0
10312 0
10357 0
10393 0
10398 0
10423 34
10570 60
10577 1
10702 29
10846 1
10896 0
10963 0
11011 0
11029 0
11059 0
11128 0
11212 11
11256 0
11377 0
11427 42
11496 0
11596 0
11644 0
11946 0
12088 0
12203 0
12390 72
12597 0
12654 0
12657 14
12711 14
12723 0
12744 0
12781 0
12952 50
13023 0
13225 0
13246 0
13263 0
13270 19
13272 6
13309 17
13373 0
13437 0
13609 0
13841 8
13952 0
14045 0
14138 0
14164 0
14185 0
14332 3
14367 6
14386 0
14392 13
14404 0
14599 85
14794 28
14831 0
14974 0
15067 0
15147 0
15154 0
15163 10
15180 18
15206 0
15249 0
15252 0
15504 0
15571 0
15617 0
15658 0
15771 0
15866 0
15879 22
15895 58
15933 0
15945 42
15961 0
16015 0
16209 0
16335 0
16444 0
16624 0
16677 0
16870 0
17077 0
17229 0
17408 11
17531 1
17700 0
17804 0
17825 0
17849 9
17930 16
18179 37
18329 0
18372 26
18980 41
19016 52
19208 152
19362 0
19559 21
19805 0
19847 0
20012 0
20021 0
20063 0
20126 9
20141 0
20180 36
20210 0
20282 0
20477 0
20561 29
20825 6
21145 0
21368 0
21451 0
21556 0
21677 39
21830 0
21956 34
21971 17
22025 33
22355 0
22406 83
22442 9
22718 0
22829 0
22990 0
23407 0
23459 0
23716 0
23750 0
23897 0
23918 0
23932 0
23939 52
24110 0
24375 0
24521 10
24668 42
24698 0
24761 0
25179 0
25280 0
25484 0
25487 0
25520 68
25815 0
25836 0
25868 18
25931 0
26252 0
26588 0
26743 0
26918 0
27065 0
27241 0
27317 0
27326 69
27371 0
27392 1
27456 0
27584 0
27629 7
27690 0
27761 0
27770 0
27785 212
27866 0
27920 0
27950 0
27998 25
28019 0
28073 0
28112 0
28229 0
28313 24
28331 0
28748 13
29004 0
29228 0
29564 0
29670 0
29690 0
29753 15
30131 58
30170 21
30226 11
30277 0
30425 0
30503 0
30536 0
31187 0
31208 0
31241 0
31280 0
31451 0
31496 0
31639 0
31643 89
31829 65
31838 43
31928 0
32129 29
32180 30
32231 25
32273 40
32435 2
32465 0
32537 0
32585 0
32624 0
32735 0
32801 24
33423 0
33641 0
33704 0
34005 0
34196 0
34259 3
34358 0
34427 0
34618 0
34652 5
34667 0
34685 1
34748 0
34875 0
34981 82
35012 0
35075 0
35138 0
35229 0
35381 0
35449 0
35576 51
35642 43
35696 0
35735 0
35789 0
35850 12
35961 15
36053 2
36200 0
36221 0
36392 0
36419 7
36428 0
36683 0
36728 6
36854 0
36860 27
36869 0
36884 0
37019 178
37049 36
37115 0
37202 0
37313 72
37388 0
37856 0
37862 0
37982 0
38112 0
38228 2
38262 0
38282 7
38353 0
38822 0
38966 0
39209 0
39230 0
39398 0
39419 109
39533 211
39542 5
39629 0
39640 0
39767 0
39816 0
39962 1
40055 0
40070 40
40109 2289
40139 0
40208 0
40256 24
40391 1
40394 93
40431 88
40551 0
40792 0
40867 0
40959 0
40961 17
41030 0
41366 0
41402 0
41411 0
41621 0
41764 0
41788 0
41827 0
42031 0
42074 0
42158 0
42217 0
42265 0
42289 9
42409 63
42727 0
42731 0
42736 0
42747 0
42750 0
42856 0
42860 0
42865 0
42875 0
42925 49
43006 39
43019 0
43114 32
43214 46
43316 0
43476 0
43641 52
43719 0
43761 0
43783 0
43790 0
43977 25
44022 41
44073 0
44079 0
44184 0
44202 0
44238 0
44250 74
44400 128
44451 26
44499 0
44538 69
44750 0
44947 0
44958 13
45040 50
45128 4
45233 29
45354 41
45396 28
45483 0
45531 28
45698 0
45782 0
45805 27
45841 115
45844 62
45854 81
45857 0
46096 19
46188 0
46197 33
46207 0
46265 0
46279 0
46285 0
46297 0
46310 0
46385 0
46399 0
46474 0
46557 0
46704 4
46765 13
46770 67
46776 91
47333 134
47345 72
47352 19
47417 0
47426 137
47450 0
47513 0
47540 9
47551 0
47587 0
47617 0
47690 0
47962 0
48216 0
48372 0
48437 0
48487 0
49134 0
49305 0
49416 0
49473 0
49494 0
49548 0
49812 0
49827 0
49869 0
49935 0
50061 0
50098 0
50180 0
50317 0
50567 0
50726 0
50747 0
50801 0
51074 0
51113 0
51119 0
51279 0
51311 0
51528 7
51550 0
51577 0
51659 0
51664 618
51721 16
51724 0
51759 10
51773 1
52203 25
52314 15
52430 2
52572 0
52584 18
52605 1
52623 0
52635 0
52665 0
52713 10
52855 85
52875 0
52973 3
53000 12
53171 0
53336 0
53411 0
53483 0
53507 0
53756 0
53768 0
53828 0
53834 0
54041 0
54092 0
54104 7
54240 0
54748 0
54829 3
54832 33
54839 3
55084 0
55090 6
55255 0
55447 0
55729 0
55783 0
55843 0
55885 1
55916 0
55936 15
55949 7
55997 15
56195 35
56199 5
56242 12
56281 15
56323 0
56342 36
56357 64
56669 0
56726 0
56738 0
56750 0
56777 0
56789 0
56795 0
56819 0
56837 0
56855 0
56879 0
56894 0
56909 0
56924 0
56942 0
56960 0
56987 0
57017 0
57023 0
57038 0
57089 0
57110 0
57122 0
57149 0
57173 0
57188 0
57206 0
57224 0
57242 0
57260 0
57281 0
57305 0
57326 0
57359 0
57371 0
57374 0
57413 0
57423 0
57432 0
57584 0
57611 21
57654 0
57664 1
57674 1
57693 7
57697 0
57701 0
57862 0
57961 11
57973 0
57986 57
58123 0
58369 96
58398 13
58444 13
58453 0
58506 59
58655 0
58886 5
58928 0
59008 106
59012 4
59182 0
59243 0
59293 0
59326 28
59395 0
59516 85
59566 0
59759 64
59788 0
59826 0
59835 0
59860 0
59869 0
59878 0
59887 0
60031 0
60049 1
60066 0
60187 0
60220 0
60339 0
60479 0
60500 9
60524 46
60530 0
60561 0
60587 0
60632 0
60722 0
60842 19
61028 0
61061 1
61118 17
61193 0
61275 0
61361 0
61417 80
61680 0
61961 0
62009 0
62042 0
62129 0
62192 4
62205 0
62345 0
62414 0
62420 0
62600 12
62786 9
62885 16
62945 16
63017 0
63026 0
63140 0
63164 33
63543 23
63571 62
63709 8
63754 33
63775 7
63928 5
64366 7
64726 2
64778 0
64901 0
65193 0
65488 6
65512 222
65626 28
65926 0
65990 0
66054 0
66086 0
66093 0
66117 13
66150 0
66174 0
66217 4
66336 36
66426 1
66438 18
66453 50
66823 7
66891 14
66921 0
67164 40
67695 62
68010 0
68043 0
68067 47
68180 20
68182 0
68196 0
68228 34
68268 0
68354 0
68392 0
68503 27
68599 17
68611 11
68685 0
68706 33
68715 0
68752 34
68847 0
68898 0
69045 46
69279 12
69428 29
69497 43
69529 0
69561 0
69623 0
69744 5
69760 0
69774 0
69859 0
69948 0
69985 2
70144 0
70152 11
70165 0
70276 7
70541 17
70561 0
70581 7
70583 38
70595 0
70637 0
70655 5
70693 0
70720 0
70738 0
70768 3
70772 0
70815 0
70829 0
70837 0
70843 0
71151 0
71537 0
71630 0
71692 79
71708 2
71719 0
71726 0
71731 19
71814 54
71880 18
72226 26
72352 39
72379 7
72545 0
72742 29
72790 0
72804 0
72820 103
73273 45
73411 0
73579 22
73678 8
73756 0
73838 0
73855 0
74088 0
74132 4
74180 68
74184 183
74211 24
74260 52
74267 8
74294 0
74319 0
74332 0
74438 0
74442 0
74567 0
74591 9
74766 20
74962 3
75001 124
75184 130
75322 22
75591 3
75915 67
76109 0
76128 25
76133 26
76143 1
76246 112
76361 0
76470 0
76527 0
76756 0
76881 0
77071 0
77101 13
77260 0
77371 11
77415 129
77427 0
77643 0
77769 27
77904 0
77922 0
78013 24
78094 0
78177 33
78181 16
78199 0
78242 0
78265 15
78332 0
78346 0
78550 0
78667 0
78835 0
78930 0
78936 0
79039 29
79117 3
79234 0
79315 0
79477 0
79631 48
79639 0
79769 74
79800 12
79838 0
79904 1
79943 16
80026 0
80044 0
80060 0
80196 0
80225 6
80489 18
80561 37
80624 0
80816 0
80879 93
80882 32
80906 0
81177 0
81289 0
81397 5
81406 8
81469 0
81857 0
81961 6
82036 14
82138 80
82277 0
82393 9
82462 182
82536 6
82773 0
82816 0
82958 0
83038 0
83091 0
83107 69
83182 0
83197 27
83268 12
83301 0
83314 108
83392 25
83455 2
83586 0
83656 34
83689 21
83809 0
83833 0
83983 0
84046 1
84302 95
84304 98
84349 0
84406 37
84544 0
84907 0
85045 12
85096 9
85099 0
85218 2
85240 20
85297 0
85502 110
85538 49
85573 0
85605 9
85628 0
85897 129
86026 20
86071 31
86219 0
86875 0
86982 49
87010 10
87242 75
87343 41
87359 0
87480 0
87646 0
87721 35
87749 58
88228 9
88316 29
88361 15
88409 20
88613 0
88631 0
88679 8
88745 0
88748 24
88904 0
89036 16
89290 6
89497 0
89734 29
89810 0
89983 0
90075 0
90391 0
90508 63
90658 0
90688 0
90720 0
90734 34
90767 19
90771 57
90820 54
90830 55
90842 0
90902 0
90985 0
91055 54
91081 179
91085 204
91171 7
91216 79
91296 52
91336 0
91338 287
91358 36
91378 12
91464 20
91621 0
91669 0
91735 0
91752 8
91995 0
92009 0
92063 0
92152 0
92155 0
92170 0
92195 1
92261 0
92303 0
92313 0
92362 0
92400 9
92426 0
92441 0
92452 1
92456 0
92471 0
92490 0
92508 0
92530 0
92541 0
92555 0
92575 0
92605 2
92609 0
92615 0
92617 0
92812 1
92918 0
92924 40
92958 0
92970 50
92991 0
93118 0
93166 0
93207 0
93245 0
93249 0
93253 32
93396 71
93409 0
93415 0
93439 0
93442 7
93518 0
93577 0
93579 4
93583 0
93600 0
93616 0
93640 0
93681 0
93685 0
93733 0
93739 7
93750 0
93802 2
93819 46
93849 0
93898 96
93900 0
93915 29
94003 12
94131 2
94260 0
94336 6
94393 20
94458 0
94730 0
94742 28
94780 32
94935 31
95050 0
95118 0
95161 1
95198 0
95228 0
95239 77
95288 36
95374 33
95418 44
95440 33
95481 98
95493 0
95548 0
95664 1
95674 25
95743 172
95791 47
95872 42
95980 3
96139 318
96342 0
96398 10
96411 2
96429 25
96690 4
96828 137
96858 75
96937 47
96957 37
97046 6
97233 370
97392 2
97500 34
97581 40
97629 160
97698 28
97708 1
97824 0
97879 0
97891 77
97932 55
98026 23
98134 6
98293 370
98480 1
98569 30
98589 56
98668 60
98698 139
98836 5
99097 46
99115 2
99128 8
99184 0
99296 0
99364 0
99407 0
99444 0
99474 0
99485 69
99534 43
99620 15
99664 28
99674 35
99699 0
99730 4
99732 0
99770 0
99796 0
99815 0
99923 60
99994 9
100028 0
100132 0
100166 23
100228 0
100237 11
100259 15
100283 40
100402 0
100483 36
100592 45
101279 32
101357 22
101400 51
101423 0
101438 3
101442 163
101458 0
101486 47
101490 7
101583 14
101605 54
101622 6
101625 0
101658 0
101660 0
101748 0
101752 19
101833 0
101873 5
101888 0
101987 0
102072 31
102119 0
102127 75
102152 0
102160 97
102220 47
102339 0
102490 1
102583 0
102772 0
102791 15
102795 19
102808 0
102817 0
102831 0
102838 9
102894 0
102936 11
103038 71
103056 0
103080 280
103140 2
103260 0
103289 0
103424 47
103605 11
103609 75
103731 0
103743 0
103848 0
103863 49
103973 0
103989 0
103996 0
104133 15
104150 11
104407 0
104544 0
104594 0
104615 0
104729 48
104918 6
104927 0
104981 0
105188 8
105242 77
105266 71
105350 0
105458 0
105479 0
105521 0
105680 0
105799 0
105870 0
106025 0
106099 99
106204 41
106318 35
106350 0
106396 64
106516 2
106663 67
106714 8
106904 0
107122 0
107232 13
107322 43
107463 25
107497 0
107547 0
107565 52
107723 0
107729 5
107834 36
108004 186
108030 0
108302 47
108648 0
108680 2
108749 0
108851 0
108914 96
109107 0
109280 253
109321 0
109634 0
109654 0
109960 9
110020 0
110054 0
110392 10
110789 0
110982 2
111437 0
111507 13
111588 9
111646 0
111682 0
111720 6
111752 0
111982 53
112005 7
112130 0
112296 11
112345 239
112634 38
112950 0
113030 67
113113 0
113374 0
113394 0
113396 0
113402 11
113414 0
113427 0
113537 3
113636 27
113699 49
113906 35
114017 6
114104 159
114287 0
114341 58
114474 0
114521 0
114681 2
114701 22
114807 0
115157 0
115161 128
115698 0
115712 0
115877 0
115944 0
115968 813
116025 0
116063 0
116170 0
116380 0
116526 0
116604 22
116610 49
116726 0
116741 49
116762 0
116819 32
116852 173
117029 53
117050 4
117056 120
117091 71
117116 0
117141 0
117155 58
117195 8
117247 5
117269 30
117313 0
117319 0
117349 19
117375 0
117413 0
117479 8
117487 0
117490 16
117503 39
117787 0
117793 0
117845 61
117854 0
117983 0
117987 0
117996 0
118046 0
118263 13
118277 0
118284 29
118296 20
118322 0
118431 92
118479 0
118587 31
118655 0
118692 23
118782 28
118960 12
118975 5
119087 59
119213 105
119227 57
119246 78
119249 0
119318 0
119351 0
119381 15
119537 39
119605 0
119726 48
119894 37
120029 0
120105 102
120115 140
120207 9
120209 27
120311 1
120455 18
120584 55
120603 0
120620 5
120629 0
120737 109
120800 96
120896 79
120917 0
121112 62
121131 0
121150 0
121166 0
121265 0
121391 0
121481 39
121484 16
122003 0
122081 0
122092 0
122176 76
122269 0
122364 0
122711 0
123023 32
123138 66
123158 0
123274 45
123569 15
123720 30
123769 0
123784 6
123915 2
123951 19
124269 50
124284 11
124548 6
124757 41
125390 149
125636 0
125765 20
125774 16
125831 35
125877 2
125900 0
126029 24
126032 14
126044 25
126290 0
126368 18
126644 86
126695 20
126767 184
126829 44
126980 20
127037 0
127107 5
127159 0
127162 0
127166 0
127269 0
127548 25
127845 0
128023 5
128034 0
128266 0
128374 0
128620 9
128662 0
128753 0
128798 0
128884 0
128905 82
128942 8
129071 0
129136 9
129157 0
129199 20
129574 0
129649 27
129913 0
129986 44
130052 4
130095 15
130109 28
130131 0
130162 9
130238 0
130343 41
130499 0
130535 98
130810 0
130838 0
130867 26
131060 14
131072 11
131129 118
131210 0
131249 0
131390 29
131454 7
131484 0
131540 0
131574 28
131654 0
131681 2
131774 0
131813 88
131866 0
131918 0
132054 0
132068 9
132206 84
132335 12
132494 4
132503 50
132590 2
132688 28
132825 0
133020 11
133146 0
133173 23
133254 4
133347 283
133356 401
133446 37
133747 0
133815 0
134035 0
134118 29
134172 0
134233 75
134388 4451
134391 4
134727 56
134772 11
134982 108
135006 83
135030 14
135081 46
135297 0
135394 0
135564 7
135608 66
135621 0
135698 0
135783 0
135813 186
135815 125
135875 6
135885 11
135903 0
136071 22
136083 3
136353 50
136536 30
136563 52
136671 67
136710 108
136855 0
136861 0
136966 0
137132 0
137195 0
137204 0
137225 153
137372 80
137615 0
137690 0
137760 0
137807 20
137815 0
137927 0
137996 20
138128 125
138260 0
138377 0
138653 20
138809 11
138897 9
139164 93
139415 0
139675 0
139730 0
139826 0
139886 0
139961 0
139975 0
140006 0
140126 0
140477 0
140485 0
140503 0
140524 0
140638 32
140713 298
140758 23
140839 16
140851 62
140860 57
140923 0
141097 14
141127 9
141150 0
141158 0
141172 0
141176 0
141198 0
141200 0
141211 0
141226 0
141586 0
141699 83
141702 23
141729 22
141740 18
141752 19
141767 31
141830 9
141860 17
141895 41
141913 65
141953 12
142049 0
142109 17
142115 23
142118 20
142142 9
142151 174
142223 43
142283 1
142301 64
142337 84
142364 76
142415 75
142448 41
142472 0
142732 69
142924 0
142960 24
143113 0
143310 0
143344 56
143398 0
143419 0
143429 0
143451 0
143466 0
143473 0
143479 0
143541 0
143557 0
143619 14
143654 53
143678 99
143933 0
143954 371
143984 5
144029 71
144111 0
144257 0
144314 0
144404 20
144494 4
144619 0
144685 0
144991 82
145006 54
145045 0
145126 20
145219 0
145235 0
145264 37
145267 0
145279 0
145501 0
145723 1
145757 350
145897 0
146028 0
146149 69
146272 13
146332 33
146489 0
146580 0
146590 23
146768 0
146868 0
147028 0
147397 0
147433 10
147538 0
147614 1
147922 31
148081 3
148147 0
148177 0
148296 0
148346 0
148357 0
148369 0
148371 0
148561 51
149001 0
149428 2
149624 54
149627 28
149732 0
149810 147
149882 25
149960 0
149968 5
150058 0
150106 0
150184 0
150187 0
150431 26
150508 58
150599 0
150617 4
151137 15
151183 0
151217 58
151251 120
151305 75
151593 8
151726 13
151734 0
151812 64
152013 0
152400 0
152427 0
152514 10
152571 144
152662 17
152754 4
152939 11
152954 9
152994 0
153014 0
153017 0
153027 0
153129 0
153403 178
153633 132
153635 0
153660 31
153759 0
153826 70
153900 52
153906 97
154057 0
154390 4
154441 42
154498 0
154519 49
154528 86
154618 6
154627 3
154683 168
154735 0
154768 2
154829 87
155078 0
155144 21
155395 34
155447 51
155566 0
155603 0
155657 0
155690 0
155738 0
155783 3
155789 35
155885 0
155921 0
155960 80
156006 0
156115 0
156295 0
156319 0
156799 0
156907 5
156928 0
157014 10
157061 0
157152 25
157155 0
157205 0
157272 12
157328 0
157425 1
157434 69
157935 0
158181 4
158253 0
158274 0
158601 23
158724 1
158742 0
158775 9
158799 0
158904 0
158985 18
159054 0
159537 0
159684 0
159714 0
159750 12
159810 0
159843 0
160119 0
160297 15
160378 0
160436 4
160715 0
160771 0
161159 0
161237 0
161523 55
161559 88
161598 27
161619 0
161694 0
161703 39
161799 28
162273 11
162446 0
162477 0
162524 21
162528 54
162581 0
162594 41
162621 0
162824 73
162852 122
162882 70
162927 49
162947 2
163050 40
163151 2
163331 0
163355 0
163455 65
163468 0
163496 0
163538 43
163753 38
163977 0
164007 0
164113 0
164206 0
164266 75
164329 16
164574 0
164736 0
164760 21
164793 6
165314 0
165446 0
165515 0
165596 10
165668 0
165742 0
165788 0
165842 0
165851 0
165938 0
166294 0
166347 0
166477 105
166609 9
166748 0
166767 0
166840 144
166866 8
166990 0
167074 62
167101 12616
167179 0
167187 0
167384 0
167767 26
167848 15
168382 0
168386 0
168398 0
168435 0
168463 0
168503 23
168505 64
168534 0
168543 33
168600 53
168798 0
168807 0
168843 0
169156 0
169272 41
169320 0
169360 0
169371 0
169433 0
169494 0
169560 106
169608 0
169635 12
169677 0
169692 0
169800 0
169910 9
169916 0
169938 0
169996 0
170010 0
170013 23
170157 15
170244 29
170250 59
170253 15
170292 0
170626 0
170838 0
170856 0
170898 29
171013 0
171017 0
171021 0
171031 0
171040 0
171049 0
171061 0
171070 0
171092 69
171348 0
171407 3
171598 45
171629 0
171668 13
171896 0
171909 0
172038 0
172307 109
172325 0
172357 7
172406 0
172426 0
172606 0
172801 0
172873 0
172954 0
172984 34
173351 0
173371 0
173488 0
173721 0
173816 15
173908 0
173926 11
174249 54
174375 0
174529 0
174675 0
174765 0
174793 0
174836 0
174930 0
174983 0
175082 0
175188 0
175435 0
175448 0
175453 0
175464 0
175475 0
175502 6
175529 0
175536 0
175538 6
175593 0
175657 89
175761 0
175791 0
175875 0
175899 0
175986 0
176084 0
176241 0
176565 0
176639 18
176722 36
176831 0
176905 0
177050 0
177263 0
177976 0
178273 0
178306 0
178530 6
178557 0
178570 0
178577 0
178584 0
178651 199
178705 29
178907 0
178997 0
179113 0
179125 0
179163 0
179314 0
179607 41
179618 0
179680 0
179688 0
179700 0
179754 0
179822 18
179833 0
179896 0
180106 0
180157 0
180164 0
180241 40
180424 4
180478 18
180931 6
181048 0
181125 0
181150 0
181195 0
181264 37
181294 0
181451 0
181528 10
181586 0
181605 0
181695 17
181935 17
182039 0
182093 50
182131 0
182187 0
182199 0
182208 14
182319 50
182325 49
182357 0
182403 8
182484 0
182724 0
182778 0
182806 0
183087 0
183266 29
183309 25
183386 15
183475 0
183510 0
183560 0
183731 1
184025 7
184031 3
184046 0
184172 80
184225 0
184346 13
184469 0
184535 0
184571 0
184989 0
185102 0
185281 18
185380 0
185386 10
185434 31
185695 4
185747 0
185821 0
186007 59
186091 0
186526 0
186553 0
186556 29
186733 0
186982 0
187092 0
187138 0
187150 22
187411 0
187437 0
187600 0
187615 0
187622 0
187681 2
187853 0
187946 0
187998 0
188084 0
188133 0
188270 0
188351 0
188410 0
188595 0
188637 2
188667 0
188723 0
188742 0
188918 0
188928 0
188976 91
189038 14
189303 0
189336 0
189372 3
189606 0
189612 0
189620 13
189704 13
189711 7
189734 0
189769 43
189781 0
189789 0
189794 0
189806 0
189829 0
189862 0
189900 0
189910 0
189919 0
189926 0
189964 0
190165 5
190201 91
190270 118
190343 122
190738 140
190804 183
190853 16
190988 11
190991 0
191004 7
191201 18
191357 6
191435 21
191437 0
191449 6
191464 13
191531 0
191559 0
191583 0
191596 0
191653 0
191660 0
191746 0
191905 15
191936 0
191974 72
191986 89
192016 45
192124 19
192133 23
192555 0
192577 98
192595 105
192631 0
192682 0
192689 64
192715 52
192717 58
192760 0
192784 0
192799 65
192991 3
193090 31
193123 11
193208 0
193215 0
193232 0
193281 0
193283 0
193290 0
193419 3
193536 179
193568 0
193596 0
193601 0
193628 0
193646 39
193677 14
193769 1
193915 68
194101 65
194130 8
194134 82
194152 77
194290 7
194413 0
194518 7
194524 23
194923 6
195009 0
195025 2
195032 0
195087 0
195205 0
195215 18
195238 0
195331 19
195337 4
195343 0
195565 0
195591 0
195610 25
195621 0
195694 0
195704 0
195727 11
195748 59
195778 0
196018 78
196204 10
196279 0
196309 0
196335 31
196339 21
196351 31
196383 0
196420 0
196432 0
196625 215
196629 116
196735 0
196825 35
196843 52
196888 10
196940 1
197179 0
197200 20
197524 0
197663 0
197718 0
197961 0
197999 0
198029 0
198049 4
198153 0
198183 0
198185 8
198189 45
198215 30
198232 0
198241 0
198506 0
198664 0
198732 0
198897 31
199018 277
199061 97
199120 0
199151 0
199324 0
199336 40
199498 0
199753 1
200152 55
200254 0
200462 0
200615 18
200681 53
200853 0
200937 44
200999 0
201140 0
201334 14
201420 0
201481 0
201550 0
201572 0
201655 22
201657 0
201683 38
201868 0
201886 0
201898 0
201937 0
202153 0
202311 0
202426 0
202537 12
202539 0
202700 0
202898 0
203041 0
203088 0
203586 0
203632 0
203644 6
203852 17
203859 0
204010 0
204166 0
204178 0
204183 0
204190 0
204202 0
204275 0
204461 17
204617 0
204693 1
204731 15
204740 0
204806 12
204809 63
204825 0
204920 0
204956 0
205085 23
205100 71
205170 134
205321 0
205342 15
205519 0
205618 0
205699 0
205708 0
205734 2
205737 5
205794 0
205900 20
206068 0
206103 293
206107 0
206140 0
206170 0
206239 6
206278 0
206296 23
206329 0
206352 29
206733 0
206766 0
206778 0
206931 0
206975 0
207330 6
207333 0
207387 0
207468 0
207533 0
207665 9
207772 0
207831 0
207891 20
207929 0
208116 0
208188 0
208303 30
208564 0
208583 0
208732 0
208917 7
209047 0
209088 0
209154 34
209196 13
209397 52
209454 20
209457 69
209499 35
209709 66
209715 117
209970 0
210100 0
210207 18
210222 60
210234 0
210322 0
210330 0
210471 52
210555 0
210567 0
210609 0
210628 29
210633 0
210770 0
210795 0
210909 23
211089 27
211137 28
211140 17
211260 0
211384 0
211637 113
211679 67
211914 75
211918 25
211920 83
211927 31
211961 1
211991 18
212065 2
212081 0
212083 28
212569 23
212584 63
212617 49
212632 0
212668 0
212737 0
212878 0
212923 39
212964 9
213016 16
213160 0
213226 0
213416 0
213467 0
213470 86
213484 15
213493 8
213545 0
213687 0
213759 0
213869 8
214049 0
214381 58
214393 37
214495 14
214501 12
214528 34
214764 0
214789 0
214843 86
215173 74
215216 0
215227 99
215233 34
215275 0
215286 65
215422 8
215428 7
215455 12
215500 0
215542 6
215562 62
215644 31
215707 370
215733 0
215751 35
216011 12
216127 0
216788 0
216807 0
216815 0
216819 0
216835 0
216841 0
216872 0
217115 0
217125 10
217192 0
217244 27
217479 16
217491 0
217767 7
218025 46
218262 39
218311 6
218349 0
218484 45
218675 0
218803 36
218869 51
218890 0
219082 0
219140 0
219193 0
219205 0
219410 0
219445 0
219468 255
219471 98
219499 0
219570 0
219666 37
219744 0
219756 0
219792 30
219798 0
219873 17
220011 17
220128 0
220215 159
220239 16
220302 78
220338 26
220351 0
220575 41
220614 0
220617 8
220842 3
220938 0
220954 0
220988 0
221088 0
221154 13
221176 0
221190 0
221203 0
221269 0
221313 0
221335 0
221425 0
221438 105
221498 0
221531 20
221632 0
221639 9
221696 0
221728 0
221803 4
221820 0
222076 23
222144 22
222238 29
222292 0
222380 3
222584 0
222624 0
222680 1
222935 0
222962 161
222966 32
223133 0
223283 0
223467 0
223727 0
223935 0
223983 0
224220 4
224338 12
224462 20
224612 0
224623 0
224683 0
224722 0
224767 15
224783 0
224829 0
224836 5
224862 0
224876 0
224896 0
224916 0
224941 0
224970 0
224987 26
224989 0
225002 0
225012 0
225024 0
225033 0
225081 0
225089 0
225113 0
225177 0
225203 0
225222 0
225305 0
225379 0
225854 15
225916 0
226255 0
226303 13
226402 0
226561 0
226642 0
226729 0
226780 69
226783 49
226825 28
226927 0
226969 4
227319 0
227363 0
227373 0
227502 0
227553 0
227710 24
227861 22
227890 0
227923 58
227961 0
228128 135
228208 0
228499 140
228823 8
228943 143
228964 2
229105 48
229207 205
229410 8
229443 14
229572 21
229578 202
229597 1
229680 91
229717 162
229744 0
229827 89
229940 50
230074 28
230121 27
230149 0
230165 0
230215 0
230372 3
230507 0
230822 20
230847 0
231068 0
231089 51
231365 27
231408 0
231447 0
231579 0
232024 0
232253 11
232341 0
232372 3
232412 5
232456 80
232483 0
232691 0
232705 20
232715 0
232761 0
232805 0
232842 9
233222 2
233303 47
233321 94
233417 55
233503 0
233549 14
233576 0
233681 0
234114 0
234317 31
234326 0
234458 0
234704 0
234794 52
234824 3
234860 0
234887 55
234899 4
235031 11
235166 65
235311 0
235339 0
235356 0
235570 0
235636 0
235639 6
235648 0
235735 0
235738 3
235753 2
235791 0
235872 26
235965 0
236123 0
236272 18
236293 19
236317 35
236369 0
236461 2
236491 18
236575 0
236600 47
236606 0
236635 86
236764 0
236798 0
236833 0
236923 0
236977 0
236986 0
237065 0
237145 1
237152 0
237160 0
237164 24
237178 0
237182 0
237204 0
237245 0
237257 0
237426 0
237512 72
237519 0
237605 8
237743 61
237827 10
237947 0
238000 28
238190 0
238272 0
238439 20
238538 60
238856 75
238901 31
238988 0
239054 11
239365 34
239420 84
239627 0
239677 34
239851 0
239956 11
240037 22
240089 28
240121 14
240143 0
240147 41
240293 0
240299 0
240398 0
240411 29
240489 0
240510 0
240540 9
240897 0
240963 0
241188 0
241236 83
241282 0
241317 43
241323 8
241353 33
241690 7
241750 0
241918 17
241932 0
241969 0
242068 0
242078 12
242200 52
242368 36
242371 14
242476 0
242609 14
242626 77
242638 16
242668 0
242875 0
242915 17
242942 37
243104 15
243218 0
243341 41
243395 0
243414 25
243469 3
243478 0
243496 0
243541 0
243568 86
243613 132
243799 72
243898 39
244174 6
244232 4
244471 6
244512 68
244578 0
244611 0
244614 0
244631 0
244643 0
244735 29
244848 74
245011 0
245115 61
245148 38
245151 0
245253 0
245272 0
245410 153
245488 21
245524 0
245596 59
245617 15
246002 18
246052 4
246094 0
246115 172
246166 0
246193 43
246275 14
246333 49
246347 36
246417 16
246474 25
246495 19
246540 6
246578 29
246714 0
246726 0
246738 0
246787 0
246900 0
247110 0
247122 0
247331 0
247523 0
247559 21
247589 0
247634 51
247733 0
248073 25
248108 1
248202 0
248445 80
248520 64
248526 0
248565 0
248590 0
248607 3
248799 0
248856 0
248987 0
249122 0
249200 0
249353 0
249413 0
249443 0
249475 17
249571 36
249657 0
249717 0
249888 50
250327 10
250469 17
250697 214
250748 5
250949 0
251225 0
251243 0
251261 0
251267 5
251477 44
251726 1
251759 0
251774 17
251786 0
252026 34
252119 361
252122 21
252164 0
252172 0
252188 0
252260 40
252263 0
252350 0
252464 60
252563 71
252575 21
252692 106
252695 133
252913 16
252965 40
253231 115
253264 40
253273 49
253392 5
253465 0
253593 38
253595 9
253605 0
253632 1
253829 42
253832 0
253891 0
254221 0
254255 0
254307 11
254395 0
254429 0
254558 0
254640 0
254672 0
254792 0
255112 0
255179 75
255185 51
255237 15
255291 0
255303 0
255461 13
255563 0
255575 0
255800 0
256034 13
256104 110
256184 10
256372 0
256511 0
256850 17
256986 11
257012 0
257034 0
257202 0
257333 9
257396 0
257417 0
257438 0
257444 11
257522 53
257574 0
257619 38
257643 0
257821 0
257914 0
257940 0
258648 71
258825 18
259047 0
259181 0
259298 132
259336 0
259349 0
259355 16
259400 0
259421 192
259441 0
259464 0
259490 68
259692 0
259746 5
259889 9
260038 0
260137 33
260233 0
260491 73
260627 0
260746 58
260821 0
261103 0
261160 0
261280 0
261289 0
261315 128
261332 107
261434 98
261698 107
261833 407
261923 7
262034 0
262160 143
262163 61
262208 86
262238 31
262382 40
262439 49
262478 13
262491 36
262616 23
262811 5
262922 63
263009 0
263075 45
263162 52
263165 15
263255 1
263267 13
263276 0
263309 0
263330 0
263423 0
263495 38
263594 1
263726 31
263849 199
263954 82
263990 0
264029 33
264077 0
264110 9
264266 68
264362 51
264410 25
264594 1
264688 1
264790 0
264937 0
265009 46
265293 15
265500 0
265796 18
265891 13
265924 0
265945 0
265964 2
265968 0
265996 0
266010 0
266055 17
266126 5
266156 0
266191 34
266209 9
266824 0
266884 0
267176 45
267322 0
267451 0
267489 10
267583 7
267623 25
267633 17
267636 0
267921 23
267966 175
267975 0
267996 19
268011 0
268390 46
268444 128
268521 0
268539 58
268657 0
268933 0
268969 3
269056 0
269221 25
269233 2
269299 5
269352 0
269394 0
269404 0
269566 0
269737 0
269788 4
269878 0
270018 47
270101 43
270258 53
270261 15
270295 0
270369 58
271035 18
271107 3
271233 6
271914 13
272052 152
272196 10
272277 102
272466 66
272515 0
272592 21
272703 0
272859 3
272995 0
273022 49
273036 0
273065 0
273090 0
273103 0
273129 194
273158 8
273233 9
273464 31
273554 152
273866 0
273950 9
273958 2
273966 0
273980 0
274075 0
274100 15
274200 13
274287 0
274392 5
274605 0
274751 8
275006 7
275051 51
275117 30
275208 2
275491 0
275593 0
276857 0
276869 61
276886 13
277024 0
277181 43
277190 0
277232 0
277343 0
277349 78
277379 0
277395 0
277409 0
277693 24
277763 0
277871 25
278063 0
278206 112
278338 0
278383 0
278573 0
278730 33
278781 0
278797 0
278860 0
278863 18
279100 32
279166 92
279173 0
279223 1
279228 0
279266 0
279308 0
279573 0
279773 5
279880 0
279924 0
279951 0
280072 10
280372 0
280383 6
280984 0
281263 0
281316 0
281410 0
281440 0
281487 0
281559 0
282064 0
282132 0
282145 0
282474 0
282606 0
282654 0
282667 0
282972 0
283242 0
283293 0
283318 0
283335 0
283383 0
283395 0
283425 0
283433 0
283536 0
283584 0
283634 0
283661 0
283671 28
283782 2
283892 0
283931 0
284021 32
284023 7
284222 0
284280 23
284306 0
284382 3
284646 0
284780 10
285026 45
285054 4
285064 0
285088 4
285664 0
285878 0
286079 10
286489 10
286594 0
286718 0
286759 0
286912 0
287005 6
287030 54
287576 0
287620 0
287637 229
287647 0
287716 169
287730 0
287737 0
287754 0
287791 9
287848 0
287939 24
288014 71
288152 61
288182 33
288257 11
288413 218
288464 0
288497 2
288593 183
288731 19
288971 54
289217 32
289232 12
289408 34
289631 0
289654 27
289658 92
289689 29
289693 43
289821 0
289833 26
289845 44
289860 39
290214 0
290305 0
290424 0
290460 14
290620 12
290673 0
290733 5
290901 17
290904 244
290946 33
291090 0
291159 0
291282 0
291303 0
291308 0
291489 0
291591 1
291594 5
291771 0
291843 0
291861 31
291867 11
291918 0
292104 26
292167 3
292191 0
292459 0
292566 3
292783 0
293014 52
293151 0
293199 0
293355 0
293441 0
293611 0
293816 0
293825 0
293874 20
293894 12
293924 4
294047 16
294050 147
294263 47
294275 0
294314 14
294380 44
294644 0
294723 0
294770 44
295010 8
295181 0
295229 0
295301 0
295338 0
295472 0
295605 90
295888 0
295906 0
296366 0
296744 0
296773 0
296951 0
297034 0
297160 0
297221 0
297287 51
297314 39
297379 0
297400 0
297414 0
297760 0
297830 0
297947 10
297981 0
298343 0
298426 0
298539 8
298814 0
298935 7
299040 0
299250 0
299282 0
299302 72
299356 0
299374 0
299380 8
299509 0
299785 0
299827 0
299864 81
299880 0
300109 2
300245 2
300322 0
300423 0
300628 0
300688 0
300714 0
300890 0
301048 12
301128 6
301302 25
301402 0
301441 0
301447 0
301596 50
301716 0
301778 0
301810 0
301880 0
301898 0
301961 9
302006 0
302177 0
302262 0
302303 0
302438 0
302566 0
302634 0
302775 0
302796 76
302870 0
302916 0
302944 0
303003 0
303029 0
303140 24
303171 56
303266 0
303299 0
303311 0
303325 0
303360 5
303400 33
303437 0
303499 0
303634 0
303652 0
303742 82
304037 0
304171 0
304204 0
304339 0
304417 0
304423 0
304531 0
304552 0
304981 101
305035 0
305092 0
305229 0
305272 0
305340 0
305513 31
305546 7
305568 0
305676 0
305685 0
305707 0
305715 0
305754 0
305770 0
305804 0
306044 38
306090 0
306098 0
306114 0
306547 0
306863 0
306980 108
307067 0
307111 0
307204 0
307232 0
307292 0
307451 0
307498 21
307563 10
307618 0
307678 0
307686 0
307759 0
308227 40
308473 0
308719 54
308824 20
308839 0
308842 0
309001 0
309010 3
309215 0
309261 0
309357 0
309405 30
309567 6
309684 28
309729 0
309756 0
309933 0
310182 0
310242 42
310368 0
310374 23
310396 0
310403 0
310424 0
310434 0
310483 0
310492 0
310494 0
310498 0
310540 0
310552 0
310560 0
310586 0
310609 0
310749 0
310791 0
310833 0
310839 0
310871 0
310902 0
310931 0
311037 12
311280 0
311358 0
311472 0
311562 0
311568 0
311646 0
311721 0
311733 0
311808 0
311895 7
311904 0
312021 0
312048 0
312072 0
312096 0
312125 0
312510 0
312599 0
312630 0
312698 0
312729 7
312903 0
312927 0
313011 75
313203 7
313263 4
313269 0
313289 0
313323 37
313373 118
313627 0
313709 0
313719 0
313730 0
313772 0
313796 17
313930 0
313938 0
313973 16
313985 0
314170 0
314279 0
314324 28
314554 0
314699 0
314806 84
314820 9
314833 15
314891 1
314940 0
314979 11
315021 37
315081 0
315099 0
315102 0
315111 0
315231 12
315284 21
315311 23
315698 0
315708 0
315726 0
315756 0
316061 0
316142 7
316262 0
316298 34
316436 0
316447 0
316475 0
316535 0
316555 0
316628 0
316736 32
316808 0
316824 0
316839 0
317080 0
317183 0
317185 0
317284 0
317326 13
317500 0
317504 0
317513 0
317518 0
317527 0
317532 0
317535 0
317541 0
317643 6
317674 25
317854 0
317914 0
317973 0
318091 0
318420 0
318531 0
318555 0
318815 0
318855 0
318870 0
318872 0
318882 0
319012 0
319431 0
319668 0
319671 0
319809 0
319848 110
319854 0
319926 12
319982 0
320015 10
320067 64
320125 0
320135 0
320256 0
320310 0
320531 2
320549 0
320664 0
320675 0
320729 0
320938 0
320966 0
320975 0
321221 0
321355 0
321357 0
321359 0
321422 0
321635 0
321749 106
321820 0
321890 10
321986 0
322226 0
322294 0
322448 0
322592 0
322646 0
322692 0
322802 0
322871 0
322943 10
323144 0
323185 0
323195 0
323228 0
323237 0
323369 0
323411 0
323501 0
323562 0
323675 0
323784 13
323835 0
323847 0
323886 0
323970 0
324043 0
324112 0
324130 0
324250 0
324265 0
324295 0
324301 10
324310 2
324322 0
324380 0
324472 47
324478 0
324625 0
324628 0
324688 0
324715 6
324904 0
325090 0
325171 0
325228 0
325308 0
325471 0
325511 0
325555 0
325609 0
325786 0
325893 0
326064 1
326269 0
326280 0
326466 0
326548 0
326564 0
326646 0
326907 0
326968 29
326970 0
327136 0
327143 0
327193 0
327601 0
327679 0
327753 0
327808 0
327948 0
328093 0
328151 0
328181 0
328193 2
328291 0
328378 0
328492 0
328551 0
328582 18
328678 0
328808 0
328923 0
329037 15
329100 0
329139 0
329184 0
329304 0
329442 0
329511 0
329541 17
329556 0
329562 3
329571 0
329656 0
329811 0
329853 1
329895 0
329919 1
329952 0
329985 0
330105 0
330174 0
330189 0
330360 0
330441 0
330468 0
330498 0
330544 0
330621 0
330640 0
330647 0
330654 0
330702 0
330897 81
330924 0
330957 0
330960 3
330975 0
330987 0
331110 0
331290 0
331347 0
331416 0
331455 0
331482 0
331530 0
331572 0
331650 0
331746 0
332180 0
332389 0
332689 10
332707 0
332791 0
333091 0
333202 0
333280 0
333422 47
333572 0
333614 1
334102 0
334187 0
334262 0
334391 0
334538 0
334605 0
334628 9
334637 0
334646 0
334880 0
334934 0
335063 0
335084 0
335150 0
335225 0
335280 0
335285 0
335335 0
335393 0
335466 0
335562 0
335733 0
335868 22
335898 16
336051 80
336060 6
336156 0
336648 44
336722 8
336739 11
336993 0
337466 69
337504 0
337517 138
337526 3
337667 32
337682 0
337697 0
337814 0
337896 0
337902 0
337945 0
337958 20
338020 32
338203 21
338209 71
338233 22
338368 46
338458 0
338527 6
338581 0
338653 35
338879 4
338990 0
339337 0
339344 0
339362 0
339600 0
339608 0
339680 6
339707 0
339821 0
339824 66
339848 0
339920 0
339971 55
340004 44
340126 0
340208 45
340334 0
340412 0
340424 5
340460 0
340511 0
340544 0
340559 53
340616 15
340637 28
340850 44
340973 0
341465 5
341516 10
341546 63
341907 48
341952 0
342008 0
342042 0
342129 0
342165 0
342195 0
342246 0
342468 0
342475 0
342504 0
342615 0
342726 25
342736 12
342845 0
342866 0
342911 0
342974 0
342983 0
343020 0
343180 0
343235 0
343584 0
343682 0
343878 0
343904 0
344061 11
344142 18
344190 45
344249 0
344290 0
344453 0
344560 44
344619 0
344724 42
344951 4
345221 1
345236 0
345368 33
345554 0
345707 0
345734 0
346014 0
346118 2
346157 57
346310 22
346465 0
346600 4
346636 0
346852 23
346948 0
346987 9
347173 45
347176 53
347223 8
347317 39
347503 7
347569 0
347695 0
347776 0
347795 18
347881 39
347906 22
347921 0
347936 0
347966 21
347977 7
347994 18
347998 44
348002 0
348015 0
348019 52
348402 0
348589 0
348670 0
348679 0
348761 0
349063 0
349085 0
349099 28
349237 6
349562 0
349680 0
349778 0
349827 0
349895 0
350342 0
350463 0
350511 0
350745 0
350784 0
350825 0
350835 0
350967 0
351197 0
351230 0
351233 0
351239 0
351308 0
351401 0
351413 0
351449 0
351473 0
351509 0
351554 0
351587 0
351980 0
352047 0
352126 0
352135 4
352139 135
352152 7
352165 1
352510 0
352546 0
352639 0
352705 0
352915 0
353007 0
353170 0
353305 0
353353 6
353517 90
353694 0
353745 40
353769 0
353826 0
353832 41
353865 135
354015 0
354123 25
354144 0
354699 0
354729 0
354886 0
355003 0
355057 1
355183 6
355213 0
355561 13
355567 4
355622 0
355633 15
355871 0
356009 53
356266 0
356408 0
356560 0
356572 0
356590 0
356608 0
356728 31
356881 18
356962 0
357045 0
357199 22
357427 0
357549 0
357730 0
358014 0
358486 0
358518 2
358680 0
358763 1
358766 13
358784 0
358820 0
358838 0
358881 32
358905 0
358980 0
359040 24
359077 0
359122 8
359153 0
359237 51
359264 23
359276 32
359333 0
359358 0
359447 0
359682 0
359690 17
359780 38
359820 0
359847 0
359853 0
360023 0
360146 0
360197 116
360209 13
360300 0
360353 0
360377 75
360431 0
360618 0
360672 0
360701 7
360793 0
360877 0
360924 0
360961 0
361057 45
361279 0
361297 1
361338 7
361606 96
361663 0
361702 0
361768 0
361771 57
361822 7
362037 92
362047 0
362230 13
362287 41
362299 315
362302 16
362518 59
362581 15
362656 30
362677 57
362872 17
362938 14
362956 0
362962 83
363279 0
363286 0
363346 0
363355 22
363391 0
363670 11
363694 104
363824 0
363854 0
363857 0
363971 0
364305 0
364351 0
364432 9
364453 0
364525 4
364570 6
364681 0
364696 65
364747 12
364941 0
364976 0
364980 0
365125 0
365149 0
365325 0
365512 9
365757 39
365772 44
365851 0
366169 0
366244 0
366254 1
366258 80
366304 45
366343 7
366676 0
366953 17
367017 11
367280 0
367344 7
367389 18
367524 6
367601 0
367680 0
367725 3
367871 0
367892 8
368026 0
368055 0
368058 0
368184 0
368187 0
368202 0
368238 0
368558 0
368581 0
368648 0
368806 0
368857 0
369100 29
369157 0
369206 0
369238 0
369243 0
369256 0
369265 0
369330 16
369405 12
369569 0
369627 0
369634 112
369638 0
369690 0
369791 0
369840 14
369861 0
369999 0
370110 8
370215 0
370303 0
370416 0
370527 0
370548 0
370754 0
370758 72
370787 0
370807 0
371009 0
371018 0
371075 25
371141 0
371609 0
371708 0
371759 61
371924 0
372050 112
372080 0
372126 0
372139 0
372224 0
372398 0
372431 0
372537 90
372548 0
372578 0
372774 0
372898 13
372951 0
373028 31
373127 0
373570 0
373656 37
374085 20
374474 0
374543 0
374606 0
374891 0
375020 0
375092 16
375125 0
375231 28
375236 34
375257 0
375337 0
375383 39
375527 0
375644 35
375656 0
375668 0
375710 13
376145 0
376271 0
376283 15
376479 0
376502 0
376643 0
376664 9
376667 0
376814 8
376976 14
377018 59
377147 24
377212 26
377214 0
377225 0
377300 69
377336 12
377390 0
377678 26
377710 0
377720 0
377783 0
377790 0
377945 1
377969 49
378101 0
378113 11
378124 4
378161 0
378176 0
378223 6
378293 6
378487 4
378582 0
378640 12
378829 0
378852 0
379160 26
379226 0
379436 0
379454 56
379535 0
379593 0
379616 0
379769 0
379841 0
380197 65
380201 30
380303 0
380310 0
380405 0
380449 19
380532 0
380561 0
380591 0
380594 32
380600 33
380699 0
380717 23
380735 0
380747 0
380834 0
380861 47
380876 31
380912 73
380995 10
381045 62
381102 0
381125 0
381179 0
381343 0
381377 6
381443 0
381568 0
381623 22
381793 18
381814 0
381818 0
381821 0
381845 0
381855 0
381873 0
381876 0
381884 0
381988 14
382022 11
382179 6
382219 0
382245 20
382247 0
382457 0
382543 7
382701 11
382887 0
382945 2
382987 0
383119 0
383268 1
383304 0
383320 0
383371 0
383428 0
383449 18
383458 0
383548 575
383551 95
383557 0
383665 4
383828 0
384040 38
384055 0
384343 0
384553 0
384565 13
384682 2
384688 0
384782 0
384868 0
384905 17
384949 0
384967 0
384982 39
385186 4
385278 63
385439 0
385455 7
385479 0
385582 276
386004 8
386012 0
386040 0
386067 0
386076 0
386088 0
386139 16
386250 10
386306 0
386315 0
386376 0
386445 0
386497 0
386576 0
386583 0
386680 0
386761 0
386809 0
386866 0
387021 0
387050 4
387101 4
387103 0
387105 31
387251 0
387329 0
387335 0
387443 11
387447 0
387613 0
387823 0
388118 0
388367 128
388402 35
388537 18
388660 26
388706 4
389608 0
389697 15
389742 0
389807 0
389880 0
389910 0
389946 0
390016 15
390055 0
390094 0
390115 0
390201 0
390262 47
390433 0
390443 0
390778 22
390822 18
390885 11
390909 0
390982 0
391009 57
391017 0
391056 0
391083 20
391147 0
391297 0
391318 19
391342 12
391516 0
391708 0
391734 0
391823 0
391886 0
391928 6
392016 0
392025 99
392135 49
392183 0
392241 6
392265 0
392279 0
392351 0
392608 18
392634 0
392642 0
392695 0
392725 0
392758 0
392800 71
392863 0
392935 0
393084 58
393252 0
393327 100
393342 0
393429 16
393554 0
393603 0
393681 68
393693 15
393829 0
393837 0
393879 0
393925 0
393955 0
393995 0
394077 6
394680 0
394702 0
394809 0
395085 108
395337 159
395613 0
395820 31
395931 41
396045 52
396138 0
396177 38
396180 60
396399 0
396447 0
396528 0
396843 0
396847 0
396893 0
396930 0
397046 0
397070 0
397385 0
397419 0
397777 0
398163 0
398279 0
398627 0
398984 0
399050 0
399077 0
399095 0
399155 0
399347 0
399422 0
399586 0
399596 0
400051 0
400187 0
400967 0
400973 0
401172 0
401187 0
401327 0
401355 0
401435 1
401480 15
401702 0
401920 30
402067 28
402079 6
402220 267
402275 9
402322 19
402346 0
402376 35
402418 0
402640 0
402701 47
402793 0
402808 3
402873 6
402931 0
402955 0
403228 27
403289 0
403427 0
403525 10
403683 0
403796 0
403845 0
403859 25
403935 0
403958 6
404018 2
404024 0
404027 10
404165 14
404201 17
404302 0
404501 0
404548 8
404558 0
404816 0
405910 0
405961 0
406023 0
406051 28
406066 0
406165 0
406266 0
406293 0
406396 0
406399 0
406459 3
406471 0
406531 2
406558 21
406672 0
406698 5
406920 11
407169 0
407187 0
407229 0
407274 0
407311 18
407362 6
407374 1
407578 136
407698 2
407800 0
407890 3
408064 0
408080 0
408382 0
408402 42
408411 62
408473 0
408478 3
408628 0
408760 9
408829 0
408838 13
409129 2
409195 0
409228 12
409264 11
409810 6
409979 0
410011 0
410133 0
410181 0
410256 0
410274 0
410294 0
410325 0
410719 0
410764 0
410861 0
410944 7
410998 10
411043 0
411127 0
411130 0
411190 0
411247 0
411262 0
411508 0
411571 0
411808 0
411937 0
412045 0
412102 16
412396 12
412522 0
412594 5
412687 12
412966 0
412985 0
413113 0
413179 0
413199 0
413227 9
413373 0
413503 0
413544 0
413605 4
413650 21
413905 3
414065 43
414098 0
414155 0
414356 0
414614 0
414719 0
414767 0
414912 0
414999 0
415209 0
415396 0
415615 0
415725 0
415803 0
415980 3
416085 0
416178 0
416298 0
416301 364
416312 0
416321 14
416331 3
416344 14
416347 48
416431 0
416602 30
416689 36
416983 0
417031 0
417220 5
417253 35
417292 11
417299 0
417349 72
417415 2
417710 38
417734 32
417742 43
417794 66
417856 0
417867 3
417879 0
417950 53
418035 7
418146 37
418265 43
418283 7
418481 23
418895 0
419093 0
419130 0
419155 0
419246 9
419258 2
419461 37
419558 13475
419570 0
419666 0
420108 0
420173 0
420197 41
420221 0
420242 19
420263 0
420275 0
420374 58
420683 0
420790 0
420905 165
420920 49
420956 16
420998 9
421019 0
421023 51
421256 0
421273 1
421332 0
421493 0
421688 0
421832 41
421856 0
421876 0
421952 0
422027 0
422142 0
422191 22
422284 0
422375 0
422445 0
422455 0
422874 0
422888 0
422939 86
423070 0
423091 0
423153 0
423243 0
423258 54
423261 0
423309 56
423328 0
423408 0
423479 0
423522 13
423570 42
423576 39
423621 13
423687 0
423708 136
423752 0
423860 0
423952 34
424109 0
424115 46
424164 0
424459 49
424555 8
424558 57
424670 0
424836 30
424846 0
424910 42
425067 0
425086 5
425168 0
425182 0
425193 0
425215 0
425237 0
425315 8
425329 0
425450 4
425458 0
425504 22
425546 9
425577 6
425620 21
425834 0
425874 13
425921 0
426058 28
426061 0
426178 17
426336 3
426403 1
426517 15
426536 0
426558 11
426565 17
426589 0
426631 26
426634 7
426727 0
426744 1
426762 0
426882 0
426941 4
426956 13
426964 11
426976 1
426991 3
427107 66
427354 6
427486 16
427492 1
427510 10
427533 5
427804 3
427929 2
428159 0
428284 25
428321 0
428630 15
428641 1
428652 7
428840 8
428977 6
428980 0
428993 0
429097 47
429120 0
429208 28
429230 9
429233 0
429255 0
429322 48
429484 3
429508 0
429550 0
429553 46
429562 38
429646 0
429883 17
429895 18
429910 0
430094 0
430103 0
430134 0
430270 0
430331 3
430402 0
430408 0
430426 14
430428 7
430573 31
430618 11
430880 0
430921 2
430972 55
431125 0
431200 0
431210 0
431280 0
431373 0
431515 18
431664 79
431690 49
431706 2
431713 6
431857 38
431869 68
431951 0
432029 28
432169 2
432172 104
432178 47
432202 4
432210 21
432223 0
432232 32
432259 0
432268 0
432431 0
432490 0
432517 0
432574 0
432580 0
432598 0
432636 0
432673 0
432697 0
432705 0
432763 0
432868 0
432991 0
432994 0
433012 0
433064 0
433108 0
433153 0
433183 0
433193 0
433209 453
433362 0
433388 0
433438 0
433447 0
433460 0
433493 0
433536 3
433542 0
433569 0
433589 0
433625 44
433674 0
433760 4
433793 0
433803 228
433822 0
433953 0
433988 50
433991 66
433996 28
434058 48
434067 33
434083 0
434093 17
434170 83
434222 0
434267 0
434386 0
434534 96
434685 10
434722 0
434762 0
434904 6
434912 210
434914 48
434945 0
435055 0
435068 0
435090 0
435144 0
435298 0
435377 0
435397 0
435419 0
435545 0
435638 0
435668 0
435728 0
435742 0
435744 0
435788 0
435834 0
435879 0
436038 0
436067 7
436092 72
436127 0
436160 71
436256 33
436288 0
436294 37
436373 0
436400 0
436410 0
436438 46
436450 9
436531 95
436585 29
436605 0
436735 68
436768 316
436795 52
436807 114
436873 76
436945 0
436956 11
437024 4
437038 0
437044 47
437068 0
437070 1
437121 0
437226 20
437246 0
437272 0
437312 0
437325 2
437342 0
437358 0
437643 17
437715 95
437802 0
437910 0
437943 41
437985 13
438024 1
438071 0
438153 0
438218 0
438288 0
438317 0
438321 0
438486 0
438519 0
438595 0
438750 0
438813 0
438874 0
439062 0
439217 0
439271 0
439290 0
439409 0
439464 24
439488 22
439528 11
439546 0
439659 0
439677 49
439718 38
439773 0
439826 0
439869 65
439881 0
439903 0
439911 114
439914 4
439952 18
439967 15
439997 1
440000 37
440090 1
440094 0
440183 7
440192 0
440244 0
440268 0
440276 30
440357 0
440387 0
440412 0
440415 13
440453 8
440462 38
440464 145
440468 9
440687 0
440850 3
440920 0
440953 13
441022 0
441061 5
441151 0
441173 43
441181 0
441214 62
441250 60
441309 0
441319 0
441484 11
441532 42
441590 525
441649 0
441682 117
441720 0
441795 0
441903 0
441941 0
441970 0
442023 0
442171 0
442319 0
442335 0
442566 0
442604 0
442660 0
442671 0
442679 0
442785 0
442799 0
442871 0
442920 0
442979 0
443007 0
443029 22
443066 185
443113 57
443135 4
443235 7
443241 0
443286 20
443292 0
443317 8
443349 0
443364 0
443407 13
443445 88
443475 181
443477 3
443531 9
443551 6
443628 0
443671 39
443685 0
443694 1
443715 0
443797 0
443804 0
443839 13
443883 2
443904 5
443934 0
443943 61
444065 26
444067 0
444135 0
444208 0
444329 16
444438 0
444478 0
444540 0
444564 0
444868 0
444884 0
444899 0
444920 0
444937 0
444997 0
445014 0
445026 0
445078 0
445184 23
445190 4
445217 48
445246 1
445279 80
445317 0
445484 120
445564 1
445855 153
446179 17
446299 172
446320 1
446461 55
446563 193
446766 4
446799 22
446928 21
446934 190
446953 2
447036 93
447073 157
447100 0
447183 74
447296 32
447430 15
447455 17
447468 0
447478 0
447483 19
447486 5
447494 0
447503 0
447506 25
447546 0
447588 104
447593 147
447604 1
447792 0
447813 0
447877 0
447897 15
447921 0
448133 7
448149 227
448157 102
448289 101
448314 256
448367 412
448369 79
448381 0
448387 0
448406 0
448448 72
448466 0
448484 0
448559 2
448561 298
448633 32
448643 0
449006 90
449173 40
449280 0
449357 142
449452 6
449504 486
449526 0
449631 15
449705 596
449714 94
450107 5
450213 3
450263 194
450293 106
450365 89
450413 0
450452 0
450563 441
450626 307
450716 0
450737 0
450782 245
451668 44
451850 0
451973 13
451988 0
452017 0
452042 0
452238 0
452344 0
452412 0
452510 120
452871 0
452897 7
452930 0
453313 0
453434 0
453443 10
453512 88
453521 0
453727 0
453848 0
453933 0
453995 0
454030 0
454113 0
454196 0
454205 22
454216 0
454255 0
454340 0
454487 0
454514 0
454637 63
454799 8
454829 0
454901 1
454949 40
454988 21
455099 5
455162 174
455252 0
455270 2
455315 218
455567 0
455694 0
455859 0
456043 12
456134 62
456269 2
456383 0
456518 23
456533 0
456587 0
457028 4
457136 6
457196 13
457331 0
457412 29
457440 0
457445 0
457723 0
457862 6
457864 196
457870 0
457944 11
457952 0
457961 0
458030 12
458039 0
458082 0
458093 2
458154 0
458176 0
458267 40
458274 0
458395 0
458542 152
458609 0
458653 0
458743 163
458752 599
459151 0
459175 236
459307 94
459337 0
459409 24
459457 4
459496 0
459607 62
459642 0
459670 117
459702 0
459760 0
459781 0
459826 4
459839 134
460316 0
460569 51
460654 98
460843 0
460903 31
461026 13
461041 37
461095 26
461351 0
461449 0
461523 0
461539 9
461707 0
461829 225
461838 0
461855 0
461926 58
461959 0
462071 0
462087 0
462097 0
462242 0
462463 26
462472 0
462541 8
462550 0
462593 0
462604 25
462877 29
462928 66
463024 0
463046 0
463180 0
463225 136
463234 18
463501 0
463633 0
463657 37
463718 0
463789 103
463819 127
463891 12
463939 0
463978 0
464089 54
464100 0
464152 41
464242 0
464260 0
464675 12
464683 4
464810 0
464971 5
465157 0
465169 0
465277 0
465361 0
465502 0
465547 46
465574 0
465835 345
465868 5
465900 0
465963 34
466065 0
466147 2
466149 37
466317 2
466398 143
466427 9
466431 7
466565 20
466780 129
466816 54
466834 0
466912 14
466999 43
467092 17
467215 6
467447 0
467458 79
467520 7
467570 0
467608 8
467619 871
467730 14
467751 52
467905 1
468006 15
468090 25
468221 0
468237 61
468282 1
468308 0
468445 24
468568 2
468703 0
468739 0
468865 12
468943 7
468973 42
468988 4
469045 0
469168 4
469174 37
469198 0
469315 0
469333 0
469364 24
469864 24
469897 210
469903 65
470063 0
470244 7
470269 0
470316 0
470325 0
470330 22
470340 41
470354 95
470356 0
470366 0
470505 1
470733 24
470826 0
470835 0
471015 0
471024 21
471036 18
471442 0
471537 49
471662 10
471689 0
471886 0
472247 12
472352 0
472520 78
472637 0
472685 0
472796 0
472810 0
472916 0
473123 9
473129 65
473423 0
473519 0
473585 101
474290 0
474441 0
474464 0
474506 0
474899 0
475004 0
475064 5
475094 0
475148 4
475265 0
475337 0
475438 0
475559 0
475655 0
475811 13
475988 0
476249 0
476399 0
476483 0
476921 0
476967 0
476990 0
477200 3
477521 0
477584 0
477728 2
477761 0
477958 0
477974 0
478166 0
478328 0
478577 0
478877 59
478973 0
479021 0
479093 47
479453 82
479484 0
479669 4
479921 0
479993 2
480127 92
480215 0
480276 0
480293 0
480448 0
480467 0
480491 0
480644 1
480746 25
480831 0
480914 0
481148 0
481208 0
481287 0
481378 0
481631 0
481680 0
481841 2
482069 0
482117 41
482135 5
482157 54
482165 4
482296 0
482313 15
482341 22
482446 0
482480 0
482519 7
482589 98
482663 0
482683 597
482715 0
482745 148
482798 2
482951 14
482974 0
483039 0
483086 38
483243 0
483383 31
483451 0
483589 0
483734 0
483737 0
483814 0
483908 0
483911 0
484052 0
484067 0
484073 22
484088 17
484092 0
484100 0
484169 0
484191 0
484216 39
484235 6
484259 0
484276 187
484281 22
484535 0
484889 31
484970 0
485051 13
485075 0
485105 0
485368 0
485456 35
485462 58
485510 0
485558 49
485909 0
486527 45
486557 61
486716 51
486719 6
486812 0
486839 36
486882 29
486953 0
486978 15
487007 0
487026 42
487306 74
487310 280
487320 54
487381 86
487446 0
487564 0
487587 8
487633 0
487815 0
487866 0
487875 7
488019 5
488346 0
488412 0
488487 3
488601 6
488663 0
488724 47
488775 0
488786 0
489063 0
489118 0
489134 0
489322 51
489358 14
489367 186
489424 0
489474 0
489529 0
489655 26
489700 11
489787 7
489817 0
489826 127
489844 14
490060 84
490114 82
490129 0
490186 0
490239 63
490276 114
490317 71
490330 0
490410 9
490455 29
490572 1
491008 0
491022 30
491182 60
491311 0
491413 22
491611 0
491678 33
491806 0
491866 64
491897 3
491974 102
491983 36
492046 0
492067 1
492468 30
492626 0
492753 16
492759 34
492801 0
492880 5
492982 3
493201 0
493261 3
493519 32
493576 30
493580 0
493631 0
493634 4
493790 0
493940 0
494051 33
494159 44
494316 0
494330 0
494402 84
494462 14
494609 0
494636 63
494822 1
494924 44
494927 11
495011 2
495119 29
495185 33
495357 0
495470 0
495497 8
495630 0
495720 0
495795 11
495888 0
495921 0
495930 0
495978 0
496035 11
496038 36
496050 27
496053 0
496056 2
496188 0
496203 1
496209 28
496224 0
496257 84
496322 0
496459 0
496507 0
496550 0
496666 86
496786 0
496801 0
496924 0
496963 86
497295 0
497480 0
498086 0
498102 82
498130 7
498334 102
498442 0
498484 3
498501 44
498510 0
498523 23
498589 0
498604 100
498937 0
499001 0
499161 0
499203 27
499359 0
499599 0
499847 0
499870 0
499876 0
499901 0
499981 0
499995 0
500038 0
500078 0
500118 0
500187 0
500206 0
500223 0
500368 0
500496 52
500622 0
500666 0
500702 0
500750 0
500805 72
500916 42
501100 53
501210 2
501420 1
501431 17
501442 0
501523 0
501575 0
501599 0
501633 0
501647 0
501749 17
501779 30
501830 24
501951 13
502063 0
502158 0
502316 1
502355 0
502376 0
502553 0
502625 0
502846 0
503159 2
503246 21
503357 0
503411 0
503459 0
503579 0
503660 0
503684 22
503834 1
503976 0
504006 0
504039 0
504088 0
504101 0
504343 29
504465 6
504502 0
504543 27
504584 20
504615 0
504711 16
504746 0
504814 0
504826 0
504830 0
504859 0
504919 0
504923 0
504946 0
504966 1
505011 0
505084 66
505236 0
505281 22
505294 0
505327 0
505380 0
505457 19
505570 4
505596 0
505611 11
505755 30
505778 46
506105 4
506135 7
506258 42
506331 5
506393 10
506412 0
506428 37
506597 0
506675 13
506903 0
506961 4
506975 50
507045 32
507056 4
507070 0
507117 21
507297 0
507383 53
507505 0
507551 0
507726 0
507813 25
508124 6
508259 0
508670 22
508695 0
508761 80
508794 46
508845 17
509010 26
509029 0
509067 84
509217 3
509376 0
509398 1
509466 110
509508 0
509526 6
509646 14
509721 0
509844 8
509919 82
510024 86
510114 18
510125 12
510205 0
510396 45
510441 37
510534 4
510559 55
510576 68
510855 0
510901 0
510918 25
510988 0
511102 1
511115 20
511173 0
511360 0
511414 0
511586 27
511777 0
511903 11
511977 0
512008 0
512131 0
512236 0
512383 41
512449 0
512459 3
512463 7
512472 0
512503 0
512529 109
512568 0
512594 113
512607 42
512628 27
512844 0
512883 109
512904 55
512988 59
513018 150
513138 16
513141 68
513200 6
513270 10
513552 3
513771 38
513911 8
514182 0
514413 0
514536 34
514776 9
515118 83
515247 0
515430 13
515574 16
515710 0
515736 0
515834 1
515943 34
516041 12
516107 0
516144 18
516173 72
516213 4
516387 102
516468 114
516531 0
516552 0
516681 22
516840 41
516848 6
516874 0
516894 0
516948 0
517105 0
517231 0
517264 0
517345 0
517348 6
517360 181
517402 0
517411 0
517489 37
517519 0
517608 0
517666 32
517819 53
517858 0
517894 23
517913 32
517976 81
518108 0
518455 0
518521 0
518717 73
518723 19
518816 0
518934 57
519145 27
519223 2
519268 0
519326 0
519361 76
519405 0
519571 0
519574 44
519637 88
519691 0
519730 0
519847 30
519997 0
520192 0
520375 28
520393 0
520511 47
520522 18
520580 0
520653 75
520683 27
520728 0
520770 0
520791 0
520812 10
520818 54
520881 10
520905 43
520923 4
520948 0
521080 0
521106 0
521322 0
521436 5
521496 45
521571 49
521700 55
521851 0
521913 3
521988 0
522039 58
522381 52
522426 0
522428 0
522444 0
522452 0
522464 0
522524 0
522584 34
522614 7
522647 29
522656 53
522677 79
522776 0
522939 34
523108 11
523451 0
523577 5
523649 21
524000 0
524075 91
524092 0
524249 0
524737 0
524744 26
524797 59
524806 0
524813 0
524921 0
524963 0
524991 0
525059 14
525117 0
525327 37
525518 7
525585 0
525594 0
525619 18
526108 0
526172 2
526371 0
526466 10
526564 0
526610 14
526905 14
526939 0
527036 28
527138 36
527354 2
527415 2
527438 0
527601 0
527607 2
527643 0
527662 31
527673 0
527684 0
527691 0
527811 0
528046 6
528174 0
528497 8
528548 9
528560 77
528767 0
528917 20
529124 103
529136 0
529155 37
529341 0
529411 0
529610 25
529613 19
529703 0
529748 4
529763 0
529871 0
529922 5
529949 11
529964 0
529973 8
529999 101
530092 0
530401 4
530683 0
530866 7
531031 0
531427 1
531693 0
531757 14
531862 0
531970 41
532006 8
532039 0
532060 6
532072 5
532151 19
532273 0
532360 0
532433 0
532484 91
532514 37
532598 0
532703 29
532872 10
533363 0
533744 0
534176 73
534228 0
534290 1
534294 0
534330 5
534342 5
534351 14
534391 42
534458 20
534601 0
534656 0
535305 0
535421 18
535570 0
535609 0
535686 0
535688 11
535952 33
535967 5
536009 0
536166 40
536330 5
536334 31
536509 0
536534 0
536665 0
536762 0
536864 35
536987 4
537271 0
537342 24
537360 156
537387 0
537519 29
537657 24
537699 1
537849 0
537865 0
537966 0
538042 31
538047 54
538111 0
538120 38
538154 96
538183 0
538282 0
538321 58
538525 60
538544 0
538696 0
538725 0
538764 3
538833 0
538836 0
538953 38
538998 0
539038 0
539178 8
539188 0
539292 0
539340 20
539364 0
539406 62
539409 92
539418 0
539502 0
539739 0
539751 0
539919 0
539939 0
540126 13
540254 15
540258 158
540264 0
540282 16
540377 0
540543 4
540576 16
540701 0
540788 0
540801 21
541056 80
541484 13
541595 0
541655 12
541703 0
541814 1
542042 10
542096 15
542163 0
542215 14
542687 106
542740 0
542807 0
542833 107
542885 68
542905 0
542913 20
542954 0
542983 0
543003 0
543192 0
543288 76
543300 0
543381 34
543507 6
543606 57
543639 0
543648 26
543717 7
543738 0
543853 71
543873 43
544111 7
544237 0
544278 0
544496 25
544517 0
544523 0
544532 0
544536 0
544543 0
544553 0
544557 0
544575 0
544585 0
544597 0
544637 73
544659 11
544670 54
544781 27
544824 0
545078 137
545081 73
545156 0
545390 22
545405 0
545423 0
545438 4
545468 9
545669 0
545852 0
546063 0
546065 74
546368 8
546372 0
546391 0
546414 0
546425 0
546473 0
546708 0
547167 6
547272 0
547347 0
547363 0
547484 10
547492 0
547539 92
547554 0
547587 0
547644 0
547679 0
547773 1
547799 0
547806 0
547817 65
547830 17
547851 0
547923 0
547971 0
547993 33
548388 28
548514 4
548616 10
548655 0
548700 0
548710 0
548784 0
548791 0
548827 48
548916 2
548931 33
548971 71
549054 0
549072 0
549149 0
549236 127
549380 57
549425 97
549467 9
549587 23
549833 0
549869 0
549899 0
549919 6
549958 0
550018 0
550020 0
550033 0
550037 7
550041 0
550050 0
550068 0
550079 0
550107 0
550109 0
550111 33
550126 0
550158 0
550175 0
550214 0
550243 0
550374 35
550425 11
550554 0
550563 0
550780 3
550812 0
550864 194
551145 0
551169 0
551181 8
551256 0
551279 1
551382 0
551412 0
551421 28
551443 11
551489 0
551558 0
552087 9
552391 4
552691 0
552739 0
552762 2
552801 0
552819 0
552928 13
553229 3
553514 0
553556 7
553624 0
553723 0
553925 0
553943 0
553974 44
553991 30
554047 78
554056 42
554159 0
554435 53
554531 0
554539 11
554590 0
554644 0
554674 18
554707 0
554758 0
554864 56
554910 0
554981 0
554998 1
555036 0
555091 59
555094 30
555112 6
555172 0
555188 0
555271 7
555298 0
555319 0
555321 0
555544 0
555572 0
555577 0
555589 0
555619 0
555646 0
555676 46
555737 0
555744 6
555789 0
555807 0
555954 44
555969 0
555984 41
556093 0
556149 0
556230 54
556233 0
556285 110
556407 1
556482 43
556491 0
556560 110
556640 0
556793 0
556839 0
556872 0
557196 0
557250 0
557591 0
557618 0
557639 16
557720 0
557723 0
557751 21
557960 0
557993 0
557999 0
558032 0
558050 34
558227 0
558267 127
558397 0
558677 21
558684 0
558701 0
558712 0
558721 0
558723 0
558732 0
558878 0
558910 39
558935 42
559043 0
559133 4
559175 0
559218 0
559283 0
559339 0
559426 0
559601 20
559829 23
559832 165
559844 0
559955 188
560009 0
560032 0
560067 0
560139 0
560174 4
560315 0
560349 0
560398 0
560409 33
560563 0
560614 6
560783 0
560943 18
561111 34
561309 0
561497 0
561730 3
561767 0
561893 0
561909 25
561924 0
562011 0
562152 2
562189 19
562230 0
562246 0
562437 0
562454 13
562473 0
562531 0
562608 2
562657 55
562708 0
562717 0
562764 0
562878 0
562908 8
562911 13
562928 0
563055 0
563097 0
563294 15
563533 67
563536 0
563629 0
563878 0
564070 0
564093 0
564155 0
564183 0
564205 0
564349 0
564465 0
564514 12
564610 0
564652 31
564699 0
564778 43
564802 0
564963 0
565042 1
565133 79
565189 0
565251 0
565290 0
565467 1
565527 0
565601 0
565615 21
565655 41
565687 12
565777 0
565886 0
565927 39
565948 507
566010 0
566029 0
566095 0
566134 0
566203 0
566269 0
566332 0
566425 21
566719 0
566740 0
566748 8
566752 45
566904 11
567076 0
567247 0
567351 0
567412 0
567468 0
567486 67
567529 4
567543 0
567557 0
567621 0
567732 3
567771 10
567833 0
567940 37
567944 3
568011 0
568027 0
568048 0
568061 0
568076 12
568169 0
568181 35
568196 8
568322 6
568526 17
568537 0
568603 0
568611 0
568620 0
568622 0
568728 0
568747 0
568779 0
569021 0
569228 5
569246 0
569264 103
569507 21
569548 0
569561 0
569564 1290
569576 0
569603 0
569690 0
569721 0
569807 1
569895 11
569912 67
569976 0
569993 0
570251 93
570259 36
570408 0
570432 0
570510 0
570551 0
570715 0
570767 0
570776 0
570843 0
570985 0
571016 0
571023 0
571047 0
571181 0
571283 0
571293 0
571330 0
571380 0
571516 7
571563 0
571594 6
571678 0
571711 0
571731 4
571735 10
571739 15
571765 0
571828 0
571889 20
571922 0
571958 18
572012 53
572252 0
572279 12
572315 0
572395 0
572456 0
572836 0
572873 0
573088 0
573201 0
573310 0
573470 0
573700 5
574156 0
574447 0
574518 0
574875 0
574992 0
575297 21
575324 0
575379 0
575393 0
575633 0
575849 0
575870 25
575920 0
575939 1
576167 0
576281 0
576332 0
576514 0
576608 0
576695 0
576764 0
576785 0
576950 18
577235 48
577482 135
577774 0
577801 0
577876 0
577973 12
577997 184
578003 117
578066 51
578096 8
578201 0
578359 0
578372 2
578462 0
578492 77
578597 35
578690 0
579043 0
579100 43
579152 1
579195 0
579377 0
579501 27
579588 0
580098 0
580188 47
580212 0
580297 22
580358 0
580762 0
580870 0
580903 0
580957 0
580975 0
581081 0
581166 24
581499 0
581580 0
581711 0
581739 8
581742 8
581745 3
581748 0
581754 0
581916 18
581943 0
582072 0
582141 0
582291 0
582381 8
582441 0
582490 0
582999 0
583034 42
583103 0
583228 0
583269 19
583329 91
583357 0
583370 94
583393 0
583403 0
583473 6
583527 0
583636 5
583689 0
583710 0
583767 8
583813 0
583998 43
584119 0
584614 0
584660 0
584737 16
584774 0
584828 0
584840 4
584855 0
584858 0
584927 0
584966 0
585110 0
585242 0
585482 8
585563 0
585608 0
585644 0
585653 0
585671 0
585755 0
585898 7
585904 11
585970 0
585979 72
586027 0
586055 0
586096 0
586246 0
586496 0
586621 18945
586719 0
586902 16
586938 0
587010 0
587055 20
587109 0
587145 0
587451 15
587627 0
587667 7
587777 53
587846 0
587855 0
587972 0
588161 0
588260 7
588486 0
588503 0
588509 8
588574 0
588659 0
588683 0
588725 0
589447 13
589582 0
589604 0
589636 4
589733 28
589850 0
589852 0
589858 0
589990 39
590021 4
590036 0
590180 71
590199 0
590315 0
590387 0
590468 5
590660 0
590672 3
590675 21
590714 0
590720 102
590738 0
590741 0
590846 6
590907 0
590927 0
591297 1
591435 0
591664 0
591710 0
591748 15
591820 1151
591838 28
591850 0
592000 0
592018 0
592045 0
592146 0
592239 0
592242 0
592354 0
592362 0
592431 0
592524 0
592555 0
592596 0
592903 7
592914 12
592989 33
593037 0
593193 0
593259 0
593265 0
593283 2
593370 21
593445 0
593664 25
593949 0
593970 0
594021 92
594124 0
594326 0
594352 0
594395 0
594523 0
594527 0
594557 0
594611 18
594653 0
594668 0
594734 0
594754 0
594786 0
594800 52
594815 0
594818 0
594851 0
594863 37
594867 97
594914 13
594947 0
595013 0
595048 0
595396 0
595444 0
595452 0
595562 0
595607 0
595646 0
595654 0
595718 36
595817 0
595898 0
595927 0
596009 0
596035 0
596057 125
596189 5
596294 0
596603 0
596723 0
596757 0
596941 0
596998 33
597085 0
597100 0
597166 21
597203 0
597244 0
597298 5
597469 12
597517 108
597520 2
597559 0
597577 0
597637 11
597731 0
597897 0
598005 0
598434 0
598533 7
598626 0
598652 2
598868 0
598877 0
598895 0
598910 0
599043 67
599183 68
599282 202
599560 0
599601 0
599648 2
599692 10
599709 53
599782 0
599794 21
599834 3
599858 59
599897 0
599912 0
599922 0
599924 3
599965 0
599969 0
599980 0
599991 0
600324 41
600378 0
600426 68
600711 11
600728 13
600735 82
600798 0
600819 0
600894 20
600936 0
600993 8
601041 0
601098 39
601189 17
601197 61
601621 0
601689 94
601751 22
601815 1
601830 0
601892 0
601929 88
601981 0
602119 9
602233 0
602281 33
602317 0
602434 0
602497 0
602631 0
602747 0
602781 0
602828 0
602851 2
602854 4
603086 0
603186 103
603279 0
603407 0
603438 10
603958 0
604028 0
604036 0
604090 37
604096 13
604267 65
604360 0
604371 0
604384 6
604586 58
604624 0
604782 0
604794 0
604802 42
604913 0
604970 0
604999 0
605050 0
605161 0
605163 0
605176 37
605314 0
605479 1
605488 0
605720 0
605730 0
605772 0
606077 0
606212 20
606266 0
606458 0
606622 10
606699 0
606718 0
606847 4
606877 0
607023 0
607222 2
607240 0
607419 0
607503 0
607601 0
607647 0
607938 24
608124 8
608172 13
608220 0
608262 0
608356 0
608409 237
608412 0
608457 0
608463 7
608600 14
608829 30
608855 51
608925 10
609009 0
609525 20
609636 40
609990 0
610006 0
610073 29
610291 0
610323 49
610377 1
610467 0
610632 34
610647 0
610824 0
611003 19
611039 0
611076 0
611265 0
611310 0
611649 15
611668 0
611677 0
611693 24
611726 0
611761 0
611824 11
611832 11
611835 0
611844 0
611850 0
611855 0
611866 0
611916 0
611947 0
611985 0
612096 0
612108 0
612150 46
612348 14
612360 1
612366 0
612663 0
613038 17
613198 0
613360 18
613462 18
613630 48
613714 23
613780 17
613852 0
613876 0
614081 50
614090 7
614105 34
614183 0
614245 5
614532 3
614540 0
614665 0
614719 8
614731 70
614734 252
614815 0
614852 17
615019 5
615073 30
615262 1
615289 0
615496 0
615571 0
615625 0
615661 0
615679 4
615817 0
615825 0
615993 0
616172 10
616238 0
616413 0
616456 12
616497 0
616504 0
616672 73
616891 82
617097 6
617114 38
617134 0
617205 70
617235 53
617337 168
617367 74
617402 3
617511 6
617517 0
617526 136
617775 17
617936 43
617978 15
618079 0
618086 0
618091 0
618094 0
618098 0
618106 0
618114 0
618527 4
618681 87
618823 92
618835 150
618837 5
618857 0
618871 0
618891 26
618944 16
618962 39
618996 729
619000 23
619119 35
619224 52
619242 1
619287 68
619305 67
619425 16
619679 0
619684 0
619691 0
619752 82
620022 22
620079 0
620129 0
620183 0
620332 131
620408 37
620528 64
620741 0
620755 0
620802 50
620939 30
620968 52
621116 0
621317 0
621346 0
621355 0
621670 0
621680 0
621740 0
621765 0
621978 0
622028 0
622043 0
622149 0
622167 0
622199 26
622322 0
622337 3
622454 0
622975 0
623010 4
623067 60
623185 0
623573 0
623581 19
623622 0
623672 0
623721 4
623745 0
623776 25
623814 48
623816 100
623855 0
624035 39
624077 1
624083 88
624245 60
624267 0
624290 17
624432 0
624484 31
624491 0
624496 52
624542 0
624684 0
624714 16
624724 10
625207 2
625211 4
625231 12
625243 97
625316 0
625432 26
625603 64
625628 0
625733 3
625894 42
625930 0
625987 27
626059 25
626185 7
626272 6
626663 74
626683 0
626688 0
626692 0
626708 177
626990 0
627053 20
627254 0
627436 0
627551 17
627745 0
627817 0
627841 0
628018 0
628126 0
628270 4
628324 81
628327 0
628333 0
628449 0
628806 31
628955 6
628972 0
629094 11
629287 13
629321 0
629352 0
629398 7
629449 0
629608 0
629650 0
629884 32
629913 10
630063 0
630194 0
630263 0
630269 0
630362 0
630377 0
630386 0
630410 0
630422 0
630449 0
630473 32
630506 0
630554 0
630605 15
630626 0
630882 5
631079 0
631307 0
631342 0
631354 0
631481 0
631775 0
631933 3
632002 1585
632011 0
632164 0
632199 0
632388 0
632445 5
632701 0
632724 3
632748 0
632868 50
632872 24
632966 21
633179 41
633188 41
633494 27
633593 0
633824 45
634020 38
634032 0
634052 65
634131 0
634169 10
634175 32
634378 0
634712 0
634837 0
634860 0
634874 0
634888 7684
634915 0
635016 57
635107 61
635113 50
635163 13
635192 0
635214 0
635226 16
635274 45
635354 36
635527 0
635559 22
635628 0
635645 0
635793 30
635880 0
636057 0
636180 0
636270 0
636356 0
636413 31
636591 26
636594 150
636708 87
636741 21
637061 0
637104 7
637137 56
637164 47
637295 15
637497 0
637562 0
637707 40
637766 48
637805 0
637817 0
637899 0
638109 27
638322 0
638565 5
638574 220
638733 75
638910 0
638959 54
639079 0
639723 0
640234 63
640331 30
640344 24
640380 7
640743 0
640752 0
640781 0
640821 0
640881 0
641040 12
641172 0
641236 0
641376 0
641415 7
641458 5
641465 0
641699 0
641843 0
641909 14
641948 9
641980 0
641993 26
642023 0
642140 17
642361 0
642701 7
642775 0
642811 0
643289 0
643340 32
643459 12
643595 0
643647 15
643921 0
643996 3
644053 28
644078 0
644328 0
644440 0
644447 0
644475 0
644509 9
644539 33
644636 0
644776 0
644780 0
644816 0
644986 0
644996 14
645008 0
645085 0
645095 0
645167 2
645251 47
645320 22
645359 0
645380 2
645425 0
645569 0
645617 6
645641 0
645854 0
645860 0
645873 535
645986 0
646168 14
646179 0
646240 0
646288 0
646400 0
646488 0
646556 0
646649 9
646778 30
646826 0
646844 0
646883 0
646892 0
646928 39
647096 6
647122 4
647258 46
647291 18
647294 5
647522 0
647528 0
647630 0
647654 0
647673 0
647681 21
647683 26
647842 16
647869 0
647880 107
647921 33
647924 13
648010 19
648032 0
648064 0
648217 0
648235 0
648292 0
648310 0
648376 10
648565 35
648568 0
648592 0
648694 0
648706 0
648750 0
648835 0
648841 0
648859 0
648862 0
649059 0
649070 0
649135 1
649177 0
649318 0
649320 0
649329 0
649333 0
649335 0
649343 0
649396 47
649409 2
649431 0
649464 0
649482 0
649486 0
649490 0
649499 0
649726 0
649735 7
649768 0
649960 24
650174 0
650274 80
650277 0
650394 8
650505 60
650596 0
650619 0
650781 0
650805 0
650847 74
650850 20
650916 2
650943 0
651051 0
651180 0
651192 0
651207 0
651567 0
651699 0
651705 0
651915 28
652017 0
652229 0
652242 0
652269 0
652408 0
652497 0
652779 14
652925 0
653006 55
653117 0
653198 0
653228 0
653285 22
653528 0
653594 0
653882 29
653915 0
654108 0
654134 0
654302 0
654317 0
654518 0
654638 0
654745 0
654776 31
654779 38
654806 0
655036 0
655049 43
655145 1
655178 0
655247 23
655286 0
655482 3
655719 1
655731 0
655923 0
655926 0
656010 0
656073 105
656079 6
656227 0
656444 0
656570 0
656879 0
656899 0
657377 2
657611 0
657639 0
657643 1
657659 72
657667 0
657822 26
657993 0
658002 47
658119 12
658158 11
658209 26
658245 0
658263 0
658644 67
658926 0
659036 7
659270 4
659363 14
659490 0
659634 15
659921 7
660266 0
660281 0
660366 0
660461 0
660501 0
660518 14
660548 16
660623 0
660817 0
660828 0
660855 62
660879 60
660981 0
660987 0
660992 0
661005 0
661038 0
661277 35
661316 136
661388 1
661406 0
661757 85
661811 22
661952 0
662345 0
662591 0
662706 33
662796 24
662916 0
662956 7
663029 0
663042 11
663075 14
663092 0
663102 0
663163 0
663198 0
663285 46
663354 41
663396 0
663537 0
663658 0
663838 128
663844 140
663859 721
663898 41
663970 44
664312 32
664366 0
664447 27
664465 0
664495 70
664608 0
664627 53
664663 0
664726 11
664873 0
665139 0
665157 56
665220 15
665355 0
665418 0
665457 14
665481 28
665507 0
665514 0
665658 12
665940 6
666012 0
666027 0
666164 3
666291 0
666329 8
666374 0
666475 0
666604 0
666716 0
666767 0
667049 0
667061 9
667070 0
667073 10
667160 27
667202 13
667250 20
667289 0
667483 0
667536 0
667560 0
667745 32
667793 0
667896 0
667909 0
667949 0
667979 0
667982 0
668199 0
668363 0
668450 0
668495 0
668561 0
668603 0
668681 4
668966 37
668970 0
669134 0
669275 23
669519 16
669608 0
669628 0
669649 91
669673 0
669972 0
670002 0
670430 0
670473 0
670743 0
671199 0
671262 0
671294 0
671655 0
671702 0
671783 0
671795 0
671819 0
671956 8
671978 0
672144 0
672684 0
673056 29
673144 43
673162 0
673165 0
673219 37
673248 0
673302 0
673405 1
673556 0
673565 0
673586 0
673633 123
673773 0
673968 0
674165 52
674309 81
674313 16
674342 0
674594 0
674663 0
674666 11
674746 35
674786 62
674810 12
674828 0
674900 0
674925 0
674975 0
675299 0
675452 0
675479 73
675738 0
675749 6
675808 0
675899 24
675902 42
675944 0
676034 4
676067 4
676130 0
676160 0
676451 21
676556 181
676568 6
677156 88
677165 0
677348 0
677408 0
677432 77
677636 7
677640 49
677660 7
677704 0
677716 0
677763 0
677794 719
677814 157
677817 55
677846 0
677942 0
678138 0
678183 0
678273 0
678402 0
678525 6
678585 194
678737 62
678821 123
678866 0
678993 0
679101 37
679108 0
679240 48
679243 45
679253 26
679261 3
679285 0
679305 0
679384 0
679453 0
679483 0
679564 22
679787 0
679975 10
680501 0
680581 0
680584 22
680618 0
680720 0
680869 0
681120 67
681220 0
681337 0
681448 1
681592 33
681621 0
681644 0
681668 0
681699 4
681777 0
681801 76
682191 0
682328 0
682533 0
682730 3
682808 23
682985 0
683162 0
683321 0
683411 0
683597 144
683609 0
683633 0
683681 12
683684 0
683808 0
683821 0
683833 0
683908 0
684008 0
684018 0
684046 0
684115 0
684145 13
684256 7
684259 0
684265 25
684324 31
684480 0
684636 0
684689 0
684879 14
684964 25
684978 8
684993 22
685137 0
685194 0
685365 9
685440 0
685620 6
686147 0
686273 0
686304 0
686321 27
686457 0
686681 21
686684 0
686724 0
686835 13
686843 0
686886 0
686922 0
686987 5
686990 11
687227 8
687275 23
687323 28
687368 61
687741 29
687881 0
687921 10
687933 0
687981 24
688110 58
688221 4
688272 0
688509 0
688788 47
688887 0
688995 0
689001 0
689098 0
689176 0
689255 0
689307 13
689471 0
689712 65
689754 46
689760 1
689898 0
689954 0
689984 0
690020 46
690170 0
690248 6
690329 42
690356 57
690404 161
690473 39
690554 47
690605 18
690611 0
690913 0
690931 3
690952 0
691043 14
691172 0
691184 11
691256 0
691289 61
691475 0
691728 42
691789 80
691861 0
691866 0
691870 73
691876 8
691891 0
691896 0
691902 58
691906 0
691945 105
692264 32
692279 0
692324 0
692339 0
692588 32
692791 22
693089 0
693236 33
693347 0
693428 7
693595 0
693647 0
693850 0
694102 73
694663 3
694687 5
694690 15
694721 0
694809 0
694843 0
695053 0
695121 2
695134 0
695307 3
695507 0
695574 0
695631 0
695640 0
696121 0
696162 0
696375 0
696537 0
696693 9
696725 0
696752 118
696840 0
697044 0
697143 14
697161 0
697232 0
697260 0
697326 0
697372 0
697413 0
697428 11
697605 0
697761 11
697887 6
697899 0
697976 0
698055 0
698067 0
698100 27
698190 0
698442 0
698514 0
698754 0
698779 2
698865 0
698883 0
699291 0
699309 0
699551 0
699584 0
699620 0
699729 0
699810 4
699831 0
699906 0
700035 0
700077 14
700269 5
700413 0
700737 0
700911 0
700923 0
700932 22
701191 42
701476 0
701509 5
701517 19
701573 60
701579 11
701618 0
701701 0
701708 0
701762 0
701866 0
701930 0
701960 0
702437 0
702528 0
702633 0
702737 31
703461 0
703688 0
703822 5
703912 0
703960 0
704056 99
704220 0
704513 0
704557 0
704823 0
704843 0
705014 20
705200 3
705212 0
705484 0
705521 0
705530 2
705566 0
705722 0
705838 13
705850 0
706141 0
706480 0
706484 0
706643 10
706661 0
706951 0
706967 0
706973 21
707027 42
707042 0
707054 0
707093 21
707375 0
707584 52
707648 0
707668 0
707800 4
707894 0
708327 0
708379 8
708382 0
708406 7
708634 0
708811 0
709067 0
709096 0
709249 22
709297 0
709312 0
709339 0
709409 0
709447 4
709555 0
709561 0
709583 0
709612 0
709732 0
709816 63
709918 10
709981 29
710005 0
710081 0
710098 86
710170 0
710218 15
710303 27
710306 14
710319 0
710349 0
710396 0
710879 0
710933 0
710937 0
710983 0
711035 0
711071 0
711192 0
711228 0
711357 34
711363 0
711468 0
711721 0
711741 20
711876 0
711972 0
712006 0
712030 0
712074 0
712152 35
712164 0
712344 0
712449 0
712461 0
712467 0
712512 7
712527 0
712671 0
712740 0
712878 55
712923 0
712962 0
712977 21
713067 0
713076 0
713155 0
713208 0
713256 0
713374 0
713382 0
713394 0
713538 0
713547 3
713574 40
713636 0
713649 69
713682 0
713865 2
713934 16
714042 99
714086 48
714153 327
714174 0
714300 73
714346 83
714462 3
714675 0
714714 0
714742 19
714758 0
714785 3
714872 0
715019 179
715070 27
715109 112
715118 15
715184 0
715247 146
715539 0
715607 13
715692 0
715721 0
715990 0
716198 0
716231 27
716240 0
716242 9
716258 0
716277 22
716283 0
716429 0
716466 0
716600 0
716654 126
716741 0
716868 0
716918 0
716931 0
716993 16
717005 0
717047 0
717059 72
717119 21
717215 161
717272 0
717344 10
717350 7
717373 25
717418 0
717682 0
717689 0
717930 0
717954 0
717972 0
718113 0
718149 152
718194 0
718247 0
718262 0
718542 45
718584 52
718590 16
718632 0
718674 11
718785 23
718810 0
718902 5
718971 0
719156 0
719162 0
719177 0
719391 6
719555 0
719572 0
719819 0
719925 0
720266 0
720393 5
720420 0
720435 0
720447 1
720483 7
720562 0
720597 24
720644 0
720839 0
720963 73
721035 0
721047 0
721059 0
721077 0
721101 0
721299 0
721369 0
721390 0
721432 93
721464 0
721495 133
721666 0
721675 24
721793 0
721813 0
722355 0
722373 0
722418 47
722629 1
722652 0
722784 37
723103 5
723143 23
723149 20
723197 15
723254 0
723363 0
723428 16
723476 0
723517 0
723527 0
723559 0
723563 18
723605 0
723645 43
723710 0
723821 0
723866 96
724067 0
724193 133
724205 35
724249 85
724429 118
724457 102
724466 82
724557 0
724643 74
724712 1
724733 86
724784 108
724835 0
725009 85
725065 5
725122 83
725179 0
725206 84
725227 0
725452 27
725515 61
725518 26
725528 0
725632 0
725650 12
725660 0
725737 0
725800 43
725803 48
726204 6
726265 0
726340 22
726379 0
726409 177
726496 42
726514 285
726523 38
726550 0
726571 25
726641 49
726765 0
726773 23
726853 0
726870 41
726873 66
726877 2
726917 0
727021 0
727094 0
727104 30
727363 15
727453 26
727507 50
727574 0
727581 36
727599 0
727715 0
727818 44
727872 30
727887 1079
727961 0
727980 137
728139 0
728271 25
728286 0
728297 0
728361 0
728430 41
728478 0
728624 122
728702 0
728768 19
728946 0
729047 0
729271 0
729327 0
729449 0
729548 0
729614 0
730033 8
730176 0
730216 0
730528 0
730588 7
730603 19
730788 57
730878 10
731030 0
731444 3
731546 0
731555 0
731633 0
731699 0
731768 0
731993 0
732030 7
732032 0
732076 0
732088 0
732090 0
732126 7
732129 29
732215 7
732393 68
732395 4
732588 0
732630 2
732768 109
732810 0
732851 1
732885 8
732918 0
732932 0
732986 10
733015 0
733175 0
733273 0
733475 0
733503 0
733560 80
733563 29
733583 0
733593 29
733602 12
733638 0
733659 51
733703 2
733849 48
734013 0
734116 0
734149 0
734526 0
734628 0
734682 10
735235 0
735295 0
735586 15
735635 0
735644 0
735661 10
735676 0
735807 0
735839 0
735920 32
736011 0
736028 7
736085 0
736295 11
736322 0
736357 0
736375 0
736391 0
736564 0
736567 0
736589 0
736592 0
736597 0
737003 30
737095 0
737120 50
737183 0
737294 0
737405 0
737556 0
737880 14
737947 6
738041 0
738084 8
738114 25
738237 1
738304 0
738345 9
738378 0
738390 12
738585 9
738597 0
738636 0
738675 0
738776 0
738861 0
738876 0
739122 0
739190 0
739219 0
739230 0
739305 0
739346 0
739387 0
739445 0
739490 0
739631 1
739679 0
739804 0
739985 0
740084 0
740212 0
740215 0
740362 0
740518 0
740536 1
740545 26
740551 0
740658 0
740692 7
740764 7
740767 0
740818 9
740848 0
740881 0
740905 4
740980 60
741197 0
741212 0
741305 0
741452 0
741488 0
741560 0
741663 0
741679 0
741731 0
741755 0
741821 0
741830 0
741842 1
741860 0
741908 0
741965 0
741977 0
741986 0
742064 29
742103 0
742112 0
742118 15
742332 0
742392 0
742439 0
742461 0
742505 2
742519 8
742730 0
742745 32
742766 0
742787 0
743033 0
743131 0
743285 6
743336 46
743440 0
743501 0
743588 0
743726 0
743999 0
744030 0
744186 3
744240 0
744488 0
744501 34
744600 0
744621 91
744695 0
744867 0
745231 0
745585 1
745645 0
745648 8
745838 0
745853 0
745864 0
745932 26
745983 47
746103 0
746163 0
746187 0
746190 58
746226 0
746250 4
746568 0
746586 25
746660 24
746720 15
746852 0
747216 0
747240 0
747300 0
747318 72
747396 0
747405 0
747416 0
747429 0
747545 0
747755 0
747763 0
747810 0
748031 0
748181 0
748190 0
748264 0
748423 0
748510 0
748690 0
748781 0
748799 0
749063 0
749138 0
749234 36
749635 0
749670 0
749843 0
749905 0
749992 0
749995 0
750085 0
750367 0
750397 0
750415 12
750571 3
750625 0
750845 0
750863 0
750913 36
750924 5
750959 0
750993 0
751080 17
751121 0
751284 0
751359 5
751410 0
751518 0
751815 10
751890 18
751953 772
752133 8
752386 12
752463 0
752466 0
752579 0
752609 0
752731 0
752738 0
752907 0
753320 0
753338 0
753635 38
753644 11
753858 1
753908 4
753991 93
754051 0
754174 0
754191 0
754284 26
754438 0
754443 32
754576 10
754696 0
754717 0
754723 116
754774 0
754795 0
754942 0
755047 1
755059 16
755075 28
755086 110
755125 0
755409 37
755736 35
755871 25
755874 0
755927 20
755990 33
756401 10
756499 1
756616 0
756629 0
756840 60
756853 14
756898 0
756952 0
757014 66
757039 0
757110 0
757117 22
757138 0
757247 0
757570 0
757768 10
757854 19
757888 0
757893 0
757907 0
757916 24
758039 0
758063 55
758393 0
758417 0
758449 0
758678 82
758762 1
758886 0
759071 53
759155 0
759209 3
759218 0
759384 35
759449 9
759521 0
759617 2
759623 0
759780 0
760037 14
760073 101
760099 37
760112 64
760123 15
760133 0
760187 4
760340 0
760682 0
760709 0
760821 0
760861 62
760863 0
760871 2
760884 0
760896 8
760941 16
760956 0
760989 70
761071 0
761314 0
761415 0
761763 0
761802 0
761974 0
762225 5
762336 1
762351 29
762747 0
762794 0
762801 2
762819 3
762821 49
762830 0
762858 0
762969 0
763038 0
763107 0
763392 549
763899 57
763950 45
764130 21
764175 7
764195 0
764316 165
764702 49
764780 0
764831 0
765006 0
765513 0
765679 0
765731 0
765933 0
766284 1
766485 144
766692 0
766756 11
766834 11
766868 0
766900 193
767015 72
767258 24
767300 0
767384 0
767416 0
767434 51
767468 0
767476 0
767615 0
767716 507
767812 43
767953 0
768039 19
768178 0
768274 0
768373 79
768424 0
768480 12
768676 1
768709 0
769074 0
769101 0
769344 0
769353 0
769422 0
769521 0
769704 4
769767 0
769823 0
769982 12
770203 42
770312 0
770424 0
770540 0
770558 27
770747 3
770897 158
770909 0
771028 0
771107 0
771113 14
771122 30
771410 1
771587 0
771596 0
771605 5
771782 0
771812 0
772070 0
772085 0
772120 0
772166 0
772181 0
772256 0
772373 0
772378 0
772424 0
772514 0
772559 0
772610 0
772750 0
772769 0
772854 0
772952 0
772992 0
773084 0
773285 39
773342 0
773369 0
773419 66
773442 2
774525 0
774626 0
774665 0
774767 0
774788 0
775043 0
775073 0
775109 0
775250 0
775547 0
775659 0
775679 0
775713 0
775754 0
775994 0
776045 1
776108 0
776276 0
776288 0
776577 0
776586 0
776596 0
776601 35
776611 0
776621 0
776631 28
776645 167
776672 0
776686 20
777000 0
777582 84
777597 3
778188 0
778410 0
778644 0
778821 0
779303 0
779744 67
779870 30
779900 124
779966 0
779981 40
780269 0
780431 0
780537 0
780570 0
780629 0
780656 25
780872 1
781005 0
781076 0
781141 26
781212 2
781249 0
781266 0
781281 0
781338 0
781400 0
781455 0
781587 0
781759 0
781829 0
781868 0
781959 0
782006 0
782017 0
782025 0
782107 14
782984 11
783068 31
783086 16
783107 27
783215 47
783329 43
783335 8
783350 27
783677 0
784055 0
784255 0
784447 0
784524 0
784614 4
784622 24
784814 0
784916 27
785063 0
785155 0
785950 0
786123 49
786137 0
786224 0
786242 29
786656 11
787316 69
787328 26
787363 0
787514 0
787646 0
787689 0
787715 15
787721 4
788136 13
788192 0
788397 0
788913 7
788937 7
788982 0
789286 0
789356 0
789570 0
789904 23
789970 0
790015 0
790024 0
790036 5
790048 33
790060 10
790084 38
790105 0
790108 9
790136 4
790323 0
790400 0
790411 0
790597 2
790600 32
790643 18
790704 29
790878 5
791097 50
791217 48
791322 0
791445 0
791472 23
791517 10
791521 100
791572 0
791574 54
791581 0
792028 21
792195 75
792283 4
792339 0
792380 0
792389 0
792463 5
792581 36
792887 5
793338 22
793383 50
793386 19
793398 6
793535 0
793934 82
793962 0
794067 0
794106 72
794208 0
794238 0
794276 0
794299 0
794351 0
794439 0
794846 1
794968 15
795002 0
795075 0
795081 0
795113 0
795320 0
795474 0
795524 0
795537 0
795569 28
795571 1
795575 134
795781 51
795942 0
796002 8
796568 100
796590 2
796598 9
796607 0
796708 0
796750 0
796752 4
796756 0
796790 0
797028 0
797088 0
797133 0
797235 0
797541 0
797726 0
797884 0
797894 0
798015 0
798077 0
798324 0
798479 0
798525 0
798830 0
798839 0
799093 0
799130 0
799243 0
799286 0
799300 0
799313 78
799363 0
799417 0
799524 0
799537 0
799977 0
800146 0
800372 0
800440 0
800498 10
800528 0
800589 0
800643 0
800856 0
800958 18
800964 16
800974 18
801066 4
801120 21
801279 0
801306 8
801312 0
801358 0
801372 0
801485 0
801560 0
801593 24
801609 0
801644 0
801662 0
801674 33
801824 23
801851 0
802247 0
802478 0
802508 0
802661 0
802707 0
803013 0
803306 0
803361 0
803438 0
803469 0
803490 0
803505 0
803516 0
803526 0
803537 0
803545 0
803549 0
803589 0
803623 0
803765 13
803998 0
804008 12
804143 49
804148 5
804168 37
804255 0
804288 0
804296 0
804381 46
804449 10
804563 9
804609 22
804623 0
804641 0
804731 0
804749 40
804782 17
804803 0
804896 0
804924 0
804962 0
804980 0
805078 0
805147 28
805294 0
805341 0
805384 0
805627 0
805702 0
805711 0
805759 0
805789 0
805981 0
806066 0
806141 0
806173 0
806398 0
806426 0
806503 0
806559 1
806661 0
806754 49
806969 0
806988 53
806997 0
807003 49
807269 0
807291 1
807324 0
807363 0
807447 7
807544 0
807680 0
807752 0
807782 1
807851 0
807973 13
808145 0
808187 0
808202 0
808286 0
808412 0
808436 1
808457 0
808631 6
808732 0
808846 0
809022 0
809104 52
809431 0
809479 0
809482 4
809571 7
809667 0
809778 0
809818 0
809856 0
809938 10
810001 2
810124 18
810235 21
810321 0
810337 7
810415 0
810457 0
810636 0
810673 0
810698 0
810756 0
810799 0
810849 0
810875 0
810899 69
810912 23
810975 0
811017 0
811025 0
811087 0
811149 0
811196 0
811220 34
811355 0
811364 0
811374 0
811412 9
811423 0
811458 0
811538 0
811554 42
811710 15
811781 62
811867 0
811977 0
812167 8
812262 0
812289 57
812292 30
812388 0
812408 0
812422 0
812438 0
812446 0
812570 0
812619 0
812646 7
812670 13
812702 0
812747 0
812792 0
812820 4
812891 0
812900 0
812931 19
812964 0
813015 38
813039 0
813078 23
813081 35
813123 14
813183 0
813306 26
813371 10
813399 0
813416 2
813469 0
813539 31
813545 34
813549 153
813679 19
813688 11
813838 0
814066 0
814096 47
814109 0
814128 46
814158 43
814183 0
814319 34
814372 4
814433 0
814447 0
814595 0
814653 0
814675 0
814708 25
814870 13
814879 0
814913 0
814934 27
815051 0
815300 1
815592 223
815771 21
815906 0
816104 41
816123 10
816125 20
816230 0
816368 0
816406 0
816428 0
816472 0
816521 6
816737 11
816791 2
816932 61
816971 0
817136 0
817217 4
817352 0
817373 5
817423 11
817493 0
817500 103
817540 0
817565 0
817601 23
817626 0
817958 147
818117 0
818135 8
818217 0
818236 29
818278 0
818396 8
818603 0
818612 13
818717 0
818786 0
818904 2
819155 0
819286 0
819481 0
819560 0
819608 0
819617 0
819662 0
819823 0
820049 28
820195 0
820264 0
820461 0
820494 52
820590 9
820599 13
820632 9
820752 48
820800 0
820944 83
821094 23
821241 38
821352 9
821441 0
821483 0
821516 1
821633 35
821822 61
821885 0
821924 0
821954 0
821972 0
821975 0
822065 182
822095 0
822105 0
822134 1
822251 0
822314 0
822443 114
822497 38
822699 102
822834 21
822921 0
823086 78
823137 11
823170 0
823177 0
823201 0
823216 0
823226 22
823299 0
823307 0
823371 0
823377 0
823635 0
823954 0
824073 5
824093 0
824109 43
824187 0
824202 22
824344 0
824425 10
824565 76
824805 18
824895 21
825012 0
825103 0
825174 21
825342 13
825348 0
825387 0
825540 26
825582 0
825675 44
825743 32
825774 60
825907 0
825937 12
825958 0
825964 0
826156 0
826493 13
826583 0
826609 17
826633 0
826768 36
826771 4
826975 0
827095 15
827101 72
827281 0
827662 0
827953 0
828025 4
828055 0
828184 0
828322 0
828340 0
828513 0
828574 0
828902 0
828983 0
829050 0
829255 0
829517 0
829536 5
829545 16
829735 21
829786 0
829905 0
830092 24
830146 5
830227 0
830320 0
830443 0
830704 24
830716 0
830724 5
830786 0
830912 23
830951 0
831088 0
831236 12
831311 0
831560 0
831650 36
831716 0
832059 0
832066 0
832251 35
832308 10
832512 6
832551 0
832731 11
832851 0
832938 0
832947 0
833046 18
833157 33
833193 2
833211 2
833232 0
833262 104
833295 11
833328 0
833394 0
833418 20
833433 0
833472 44
833626 0
833790 0
834042 0
834063 31
834069 0
834078 27
834285 19
834444 0
834525 0
834631 0
834760 0
834964 0
834972 0
835098 53
835351 0
835384 0
835472 0
835504 37
835534 0
835546 89
835618 0
835630 0
835772 0
835873 0
835888 0
835931 0
836782 23
836843 0
837033 3
837172 1
837186 0
837452 0
837530 0
837585 0
837597 22
837756 0
837832 0
837957 5
837996 0
838036 0
838065 106
838102 7
838137 0
838233 0
838302 0
838422 0
838488 0
838535 0
838585 0
838704 0
838759 0
838769 0
838799 25
838823 78
838891 0
839122 0
839179 67
839407 165
839470 0
839509 13
839668 0
839707 51
839749 12
839797 115
839812 18
839902 0
840101 32
840155 45
840164 151
840758 57
840766 0
840779 0
840796 17
840842 4
840986 22
840992 0
841007 0
841151 21
841217 0
841314 0
841392 0
841582 0
841661 1
841663 8
841810 0
842132 0
842134 0
842150 0
842348 1
842444 6
842498 57
842592 0
842651 0
842708 0
842759 2
842792 16
842924 0
843140 3
843221 22
843245 33
843362 99
843497 0
843566 1
843583 0
843838 6
843882 0
844048 4
844164 0
844174 0
844204 6
844216 0
844272 0
844286 0
844310 0
844318 0
844431 0
844546 0
844617 0
844630 0
844747 0
844924 0
845026 0
845086 0
845170 0
845200 0
845260 0
845332 0
845410 0
845443 0
845562 0
845742 0
845895 48
845951 0
846003 0
846360 3
846383 0
846405 0
846993 66
847092 0
847130 0
847324 0
847449 68
847459 0
847590 0
847636 0
847885 0
847930 0
848107 61
848490 0
848606 0
848687 0
848820 20
848920 0
848944 29
849106 4
849188 0
849498 1
849635 6
849684 0
849688 0
849705 0
849889 1
850143 0
850179 0
850256 21
850268 186
850285 0
850332 3
850460 4
850550 46
850619 22
850742 42
850916 37
851006 34
851106 0
851146 5
851233 0
851249 0
851361 5
851383 131
851393 42
851417 59
851541 16
851692 0
851915 30
852014 30
852236 0
852626 27
852776 224
852855 90
853211 0
853229 0
853310 0
853370 12
853376 0
853456 0
853480 134
853491 0
853621 19
853786 16
853882 13
854017 39
854032 27
854038 0
854089 11
854095 0
854104 0
854120 0
854435 0
854539 202
854608 1
854719 11
854788 0
854815 0
855150 0
855310 0
855322 0
855325 20
855490 0
855520 0
855586 0
855593 7
855644 0
855926 0
855974 23
855989 0
856106 0
856277 0
856394 0
856401 0
856465 0
856788 10
856917 13
856923 80
857013 0
857043 0
857154 10
857229 116
857247 0
857271 0
857469 68
857472 78
857493 0
857568 6
857674 16
857757 2
857792 1
857794 0
857901 25
857913 0
857921 0
858093 0
858159 0
858171 12
858213 23
858228 0
858238 11
858425 38
858434 0
858605 0
858866 0
858986 0
859028 0
859070 9
859139 0
859154 16
859187 0
859445 8
859447 24
859505 0
859771 0
859786 0
860032 0
860233 0
860272 9
860287 49
860439 54
860523 18
860542 28
860554 1
860582 13
860587 36
860658 25
860806 0
860854 37
860917 0
860960 0
861025 7
861028 26
861052 35
861082 3
861115 10
861172 33
861268 15
861463 29
861846 20
861852 0
861999 38
862020 0
862208 20
862481 81
862529 1
862601 247
862700 26
862835 0
862853 0
862936 0
862943 145
863358 6
863380 0
863413 5
863548 0
864037 0
864093 0
864161 0
864178 0
864241 12
864298 0
864407 0
864461 79
864465 0
864471 0
864504 0
864573 0
864597 0
864797 9
864812 0
864854 0
864896 46
864902 33
864965 0
865100 11
865370 28
865435 0
865448 37
865652 6
865658 40
865665 4
865690 0
865736 0
865811 2
865823 4
865898 67
865985 149
865994 0
866066 46
866138 0
866224 0
866276 0
866305 0
866351 0
866363 40
866429 0
866441 45
866531 34
866555 0
866606 33
866660 0
866699 0
866710 0
866798 12
866927 0
867167 0
867347 26
867464 53
867581 24
867617 49
867646 0
867746 0
867762 18
867791 0
867815 0
867869 0
867920 0
868169 44
868520 0
868697 6
868707 0
868872 0
868934 0
869003 49
869166 0
869174 0
869291 6
869311 0
869399 0
869510 30
869520 0
869669 0
869704 0
869899 11
870085 8
870130 0
870157 64
870231 0
870264 0
870355 0
870502 0
870511 6
870532 0
870544 0
870790 0
870899 0
871068 59
871104 0
871146 0
871159 0
871683 3
871695 0
871832 0
871866 0
871932 81
872026 0
872074 0
872417 0
872503 0
872623 0
872977 0
873181 0
873190 0
873232 0
873292 2
873343 0
873358 9
873364 0
873370 0
873457 6
873481 0
873511 5
873577 2
873592 0
873637 0
873781 0
873826 0
873874 0
874105 0
874165 0
874261 0
874317 8
874371 0
874380 1
874467 0
874506 15
874758 63
874878 0
875378 0
875609 34
875627 21
875723 4
875762 14
875765 25
876128 18
876188 0
876219 2
876251 6
876362 0
876443 12
876722 12
876747 0
876749 19
876760 0
876816 20
876820 11
876835 4
876842 44
877088 0
877165 142
877304 29
877590 0
877744 0
877965 0
878028 0
878046 50
878109 0
878155 77
878164 237
878548 0
878742 0
878791 0
878843 0
878888 0
878978 0
879260 0
879308 0
879363 0
879519 0
879743 0
879907 0
880063 0
880069 0
880126 0
880219 0
880270 0
880393 0
880585 0
880854 7
880922 0
881084 0
881388 16
881467 3
881753 58
881783 0
881926 0
881932 12
882028 12
882250 92
882418 28
882454 4
882490 44
882556 59
882598 0
882610 16
882666 5
882686 26
882819 4
882852 0
883122 0
883422 14
883425 55
883437 95
883516 30
883556 22
883617 0
883656 22
883676 2
883702 0
883775 15
883808 75
883864 13
883880 70
883937 3
883973 0
883981 5
884144 10
884172 0
884218 0
884315 0
884366 0
884468 67
884479 0
884585 0
884613 0
884675 0
884677 0
884741 9
884793 0
884874 14
884909 0
884927 0
884954 106
884966 4
884978 13
884996 0
885005 300
885024 121
885076 54
885090 16
885130 0
885182 0
885376 0
885382 0
885432 0
885467 0
885485 0
885495 12
885632 1
885743 14
885748 64
885757 0
885775 17
885805 0
885809 0
885821 0
885833 36
885843 17
885854 0
885869 0
885946 0
886206 15
886236 0
886245 0
886360 0
886427 0
886533 0
886547 6
886560 12
886633 17
886659 22
886685 15
886689 71
886710 4
886736 13
886870 40
886983 104
887066 0
887093 167
887130 77
887213 0
887232 197
887238 30
887367 11
887400 4
887603 229
887705 61
887846 2
887867 158
887987 17
888311 147
888602 3
888682 147
888849 0
888887 55
888920 0
888949 26
889059 0
889063 27
889093 0
889457 33
889767 0
889821 0
889940 8
889952 0
890238 0
890398 0
890447 25
890476 0
890498 0
890602 32
890648 0
890669 21
890686 17
890779 0
890913 0
890931 11
890947 0
891000 0
891067 0
891141 0
891579 65
891639 4
891684 0
891723 0
891732 0
891797 0
891819 0
891876 0
891999 0
892016 0
892086 0
892117 0
892373 0
892391 0
892524 0
892530 0
892604 16
892720 0
892760 0
892763 570
893105 14
893113 37
893150 0
893189 4
893198 1
893339 0
893401 54
893462 55
893549 0
893631 100
893666 0
893676 0
893682 0
893700 0
893741 5
893758 0
893786 0
893803 0
893863 0
893887 7
894083 0
894163 12
894370 0
894463 0
894857 0
894894 0
895107 0
895131 0
895258 0
895262 32
895323 0
895325 3
895347 0
895478 0
895667 0
895802 0
895838 0
896048 0
896141 0
896174 0
896297 1
896357 0
896444 0
896548 43
896656 0
896671 4
896710 73
896989 0
897334 6
897383 0
897553 6
897586 46
897622 40
897643 27
897790 6
897793 0
897968 0
898150 22
898246 0
898438 8
898504 57
898576 15
898609 0
898615 145
898636 73
898675 0
898853 0
899008 0
899080 0
899101 0
899122 31
899164 29
899176 0
899327 0
899332 0
899384 20
899436 14
899513 0
899573 0
899582 0
899590 12
899594 25
899768 0
899786 105
900089 0
900137 0
900197 0
900203 4
900335 0
900377 0
900380 48
900563 0
900629 0
900636 0
900659 15
900668 0
900755 12
900930 0
901020 0
901023 11
901095 0
901185 0
901224 38
901245 11
901257 7
901278 15
901500 5
901503 3
901542 12
901641 18
901680 110
901803 3
901893 0
902124 3
902148 9
902211 0
902217 24
902253 0
902265 0
902413 0
902422 0
902429 0
902460 0
902506 0
902722 9
902926 48
902956 0
903097 27
903100 4
903160 0
903178 31
903199 45
903238 0
903649 0
903664 0
903822 22
904126 6
904336 37
904351 0
904363 0
904432 0
904612 0
904627 32
904687 0
904699 0
904716 0
904777 0
904780 14
904880 0
904887 0
905102 0
905162 0
905181 0
905249 13
905385 0
905411 0
905447 0
905516 0
905525 0
905896 0
906181 0
906216 0
906364 15
906373 0
906732 0
906763 0
906775 0
906783 0
906817 0
907189 0
907360 0
907402 4
907612 0
907884 0
907949 0
908070 0
908169 0
908208 0
908301 4
908364 0
908412 0
909145 0
909196 5
909215 5
909285 2
909290 0
909298 21
909303 0
909385 0
909433 4
909568 4
909655 113
909658 0
909778 0
909802 0
909817 0
909862 0
910110 0
910135 0
910168 32
910179 0
910305 0
910317 33
910552 0
910596 0
910610 0
910708 0
910726 0
911316 0
911351 0
911355 6
911664 0
911730 0
911796 0
911835 0
912057 0
912096 0
912228 0
912270 0
912324 0
912765 0
912783 0
912873 0
912883 3
912964 0
912984 0
912995 0
913011 0
913087 0
913139 0
913141 0
913143 0
913147 0
913152 0
913367 64
913440 0
913502 19
913526 85
913580 90
913598 122
913902 78
913922 0
914027 13
914042 0
914291 11
914323 87
914327 74
914480 0
914795 30
914993 0
915057 0
915103 0
915401 0
915766 48
915805 29
915889 0
916000 0
916302 0
916316 0
916353 0
916377 0
916385 0
916579 132
916588 96
916594 31
916742 0
916837 0
916843 1
916879 28
916890 0
917035 15
917047 0
917213 0
917266 59
917289 0
917301 0
917329 23
917336 1
917404 0
917673 16
917802 0
917870 16
917916 46
918045 48
918122 0
918139 0
918161 2
918203 1
918266 0
918440 0
918632 0
918971 0
919130 0
919154 0
919351 0
919430 0
919540 0
919588 0
919639 46
919661 6
919718 0
919753 0
919816 0
919865 0
919922 0
919925 0
920063 19
920101 0
920139 0
920579 0
921204 0
921637 0
921763 0
921823 0
921998 11
922165 0
922309 29
922327 59
922409 5
922411 28
922700 0
922760 0
922889 0
922931 0
922982 0
922997 0
923129 11
923181 0
923216 0
923222 0
923288 0
923456 11
923471 0
923579 0
923603 47
923617 0
923816 0
923915 71
923948 12
923951 43
924115 7
924271 0
924334 0
924517 0
924559 0
924658 0
924667 0
924688 3
924692 0
924730 0
924786 0
924811 6315
924866 28
924925 0
924950 0
924968 0
924992 0
925015 0
925057 0
925357 0
925363 0
925502 0
925546 0
925564 0
925579 0
925596 0
925687 0
925690 0
925710 29
925771 49
925859 44
925861 109
925881 2
925914 0
925986 20
926036 23
926046 9
926057 0
926086 53
926088 27
926123 0
926147 0
926166 39
926168 15
926215 19
926234 0
926245 0
926255 0
926361 0
926406 0
926451 0
926472 0
926544 0
926658 0
926691 0
926761 0
926853 0
926869 0
926961 27
927037 0
927041 28
927078 0
927089 0
927123 0
927206 0
927286 0
927299 0
927303 5
927309 0
927385 40
927409 0
927422 0
927593 0
927967 84
927971 0
928130 0
928242 26
928290 15
928472 20
928712 108
928865 11
928982 38
929264 66
929267 141
929321 27
929483 39
929546 74
929699 96
929756 154
929879 99
929903 6
929952 0
929969 13
930125 172
930133 101
930445 43
930454 0
930482 0
930581 0
930682 6
930730 102
930843 5
930964 0
931035 0
931053 8
931134 23
931260 0
931455 25
931458 46
931515 5
931722 0
931802 0
931998 30
932145 14
932175 113
932352 127
932397 28
932748 0
932862 3
932898 11
932998 0
933054 68
933168 18
933219 68
933336 18
933348 45
933497 0
933656 58
933658 312
933662 153
933670 54
933674 10
933698 4
933716 6
933725 0
933900 0
933951 0
934242 0
934266 71
934492 0
934514 0
934629 0
934839 0
934875 14
934897 0
935074 0
935089 99
935134 0
935228 0
935338 53
935858 0
935938 0
936191 0
936208 11
936324 0
936649 0
936830 152
936858 23
936993 18
937028 44
937081 0
937153 3
937157 108
937167 0
937206 2
937501 0
937955 0
938056 6
938101 0
938225 26
938323 7
938464 0
938479 90
938515 15
938590 6
938713 14
938827 0
938929 39
938995 61
939009 0
939157 0
939175 0
939292 0
939345 0
939439 0
939535 43
939668 22
939674 0
939690 5
939707 0
939709 0
939714 0
939725 0
939727 0
939738 0
939741 0
939745 0
939879 0
940233 0
940306 0
940310 78
940650 0
940758 0
940932 0
941002 0
941092 2
941421 0
942388 0
942394 0
942672 36
942951 33
943165 0
943195 0
943201 3
943453 0
943465 0
943531 0
943582 0
943935 0
943956 0
943971 0
944245 0
944563 11
944588 0
944708 0
944715 0
945008 37
945176 19
945456 0
945501 0
945614 0
945768 0
945790 0
945916 6
945919 0
946015 0
946132 0
946168 0
946186 0
946381 0
946423 0
946612 0
946715 27
946762 0
946993 0
947044 271
947116 2
947356 0
947377 0
947493 18
947808 4
947865 0
948024 0
948073 0
948117 55
948663 0
948727 0
948790 0
948807 0
948919 34
949033 0
949120 0
949195 0
949222 16
949315 17
949429 43
949615 17
949933 0
950026 0
950284 0
950368 0
950455 0
950689 0
950740 0
950746 0
950794 0
950837 0
950872 0
950950 0
951001 0
951022 0
951200 0
951229 0
951253 0
951351 24
951559 35
951563 0
951574 1
951616 0
951969 1
952290 0
952474 0
952629 49
952926 71
953343 22
953470 41
953590 0
953644 55
953664 0
953778 68
953877 0
953883 5
953914 0
954255 0
954612 38
954699 42
954792 0
954900 40
955563 0
955647 26
955894 0
955929 0
955944 0
956020 6
956031 137
956034 16
956054 0
956134 19
956154 86
956166 34
956194 0
956229 0
956284 0
956413 0
956531 0
956675 0
956846 0
957052 0
957132 0
957134 5
957138 16
957150 0
957189 0
957370 0
957406 0
957569 0
957575 10
957605 0
957614 0
957710 0
957725 0
957850 0
957893 0
958073 0
958148 0
958250 15
958406 0
958728 0
958768 0
958775 0
958795 0
958890 0
958897 0
959113 0
959212 0
959274 0
959305 154
959392 4
959518 0
959632 0
959922 0
960143 72
960147 14
960176 0
960187 0
960235 0
960353 0
960449 0
960480 94
960509 0
960576 0
960581 39
960588 0
960668 27
960801 0
960866 0
961347 0
961370 0
961377 0
961384 0
961474 0
961711 28
961765 6
961783 11
961846 0
961879 4
962173 31
962254 17
962287 0
962356 0
962403 0
962412 31
962416 564
962481 0
962532 10
962608 0
962747 0
962774 20
962798 0
963138 0
963174 0
963202 55
963216 0
963364 0
963462 0
963618 0
963721 2
963729 0
963852 0
963888 4
964083 2
964119 0
964137 0
964511 0
964666 0
964697 8
964699 0
964798 4
964879 0
964909 0
965002 7
965113 22
965230 0
965300 0
965389 0
965424 0
965546 0
965559 0
965617 0
965733 0
965984 0
966110 0
966129 0
966141 0
966189 0
966612 0
966984 0
967222 0
967240 36
967380 20
967392 0
967404 23
967965 0
968209 21
968506 17
968530 0
968542 59
968602 7
968611 0
968720 0
968768 2
968960 0
968993 0
969074 18
969134 0
969206 0
969257 3
969349 0
969374 1
969383 0
969617 0
969704 0
969878 9
969905 0
969953 0
970163 46
970201 783
970370 15
970495 43
970522 0
970558 0
970681 0
970741 0
970753 7
970826 6
970892 3
971066 0
971112 0
971138 19
971359 80
971498 0
971692 0
972214 0
972268 7
972439 0
972547 0
972661 7
972739 0
972784 0
972827 19
972830 5
972860 0
973020 0
973182 0
973242 15
973245 106
973275 104
973404 8
973568 0
973628 0
973721 0
973742 0
973880 33
973932 0
973992 0
973997 0
974041 0
974049 0
974120 0
974206 0
974323 14
974326 43
974413 56
974455 0
974653 33
974857 162
974861 19
974875 23
974941 0
975067 41
975199 41
975445 49
975448 151
975532 41
975591 0
975598 33
975609 18
975681 14
975702 10
975807 4
975966 0
976020 5
976156 0
976249 21
976282 0
976363 0
976369 21
976396 8
976606 0
976618 0
976672 685
976705 42
976915 0
977007 0
977023 25
977034 0
977044 0
977133 16
977229 0
977273 0
977404 0
977417 0
977755 0
977776 37
977817 0
977834 0
978033 0
978043 3
978066 0
978090 31
978111 1371
978141 0
978173 0
978222 51
978306 42
978481 0
978488 0
978510 0
978519 0
978557 3
978597 0
978603 49
978691 23
978749 0
978777 0
978877 34
978881 7
978995 27
979007 0
979097 0
979109 0
979115 3
979142 0
979145 0
979181 5
979394 0
979439 11
979466 0
979490 0
979520 0
979532 0
979541 0
979910 0
979947 84
980057 53
980151 0
980384 0
980422 0
980531 12
980582 20
980714 60
980753 0
980933 31
980948 0
980969 0
981083 0
981168 0
981176 1
981192 6
981278 128
981311 0
981605 7
981620 156
981632 62
981767 0
981770 25
981857 4
981965 0
982055 34
982146 0
982230 0
982256 1
982315 0
982358 2
982561 4
982606 12
982622 0
982654 33
982706 0
982847 23
982916 0
983365 34
983375 0
983529 1
983554 32
983638 0
983997 0
984209 0
984412 2
984484 56
984487 0
984490 0
984592 0
984619 0
984628 79
984673 0
984769 0
984889 0
984940 0
984969 0
985018 0
985051 0
985057 6
985063 48
985102 0
985115 0
985219 0
985258 0
985263 0
985456 0
985489 27
985528 0
985648 0
985663 2
985675 47
985699 0
985756 23
985816 0
986011 0
986119 1
986182 1
986188 19
986209 4
986216 0
986402 0
986416 0
986506 0
986554 0
986830 27
986896 0
987046 32
987202 69
987514 30
987598 153
987601 776
987697 26
987733 26
987778 0
987826 5
987835 3
987862 45
987913 0
987943 14
988005 0
988135 0
988399 30
988469 0
988559 16
988568 15
988577 2
988658 0
988913 0
989243 90
989255 253
989306 16
989366 44
989406 50
989517 83
989574 0
989612 0
989634 0
989666 0
989763 0
989862 0
990009 0
990090 0
990105 0
990192 0
990239 0
990354 0
990414 0
990422 0
990441 0
990552 0
990636 0
990735 0
990945 0
991091 0
991140 0
991181 105
991187 0
991254 0
991488 34
991578 0
991723 0
991768 11
991821 31
991829 0
991971 0
992040 0
992082 79
992133 0
992148 0
992313 32
992325 0
992352 0
992388 0
992415 2
992511 77
992595 0
992606 53
992751 12
992766 0
992772 14
992829 8
992874 0
993120 3
993225 12
993232 29
993256 0
993699 0
993828 141
993918 13
993927 0
993942 74
994015 0
994054 0
994194 0
994619 36
994664 0
994718 33
994739 29
994745 55
994855 0
994897 37
994910 38
994973 0
994979 0
994987 0
995008 0
995018 0
995033 0
995044 0
995068 0
995119 0
995142 0
995170 0
995187 28
995296 29
995473 45
995524 31
995542 62
995701 57
996031 0
996040 0
996142 77
996274 23
996295 8
996301 0
996325 0
996370 43
996409 0
996520 81
996648 88
996725 9
997223 28
997341 4
997403 38
997475 131
997477 177
997481 111
997499 0
997542 8
997607 166
997641 0
997681 122
997684 4
997705 5
997710 32
997756 54
997768 0
997771 23
997915 0
997944 0
997963 80
998098 0
998122 83
998353 59
998434 0
998443 8
998452 149
998521 0
998543 0
998586 3
998642 0
998712 0
998759 0
998836 0
998969 0
999058 0
999077 0
999217 0
999251 0
999306 0
999334 6
999338 9
999362 0
999380 25
999441 0
999486 0
999530 47
999546 0
999660 8
999732 12
999744 10
999786 20
999795 35
999924 0
999950 0
999987 0
1000053 3
1000098 0
1000224 4
1000534 0
1000555 35
1000783 0
1000816 0
1000951 6
1000957 10
1001060 57
1001150 18
1001164 0
1001177 0
1001180 0
1001329 0
1001361 0
1001465 13
1001584 0
1002398 0
1002551 0
1002585 0
1002589 0
1002605 0
1002618 0
1002625 0
1002642 0
1002650 0
1002756 7
1002800 6
1002893 4
1003001 147
1003084 0
1003122 36
1003468 1
1003492 21
1003582 49
1003873 74
1003902 0
1003940 28
1003956 41
1003981 14
1003989 3
1004021 53
1004060 0
1004062 0
1004183 0
1004238 0
1004337 3
1004391 0
1004784 9
1004881 0
1005171 0
1005485 0
1005496 0
1005904 0
1006024 0
1006041 0
1006327 16
1006570 15
1006594 99
1006717 97
1006741 39
1006840 0
1006858 0
1007135 0
1007179 31
1007614 0
1007824 0
1007923 75
1007960 26
1008087 0
1008128 9
1008371 0
1008395 129
1008486 0
1008494 39
1008806 0
1008847 0
1008924 23
1008972 61
1009003 0
1009016 0
1009022 0
1009429 0
1009482 0
1009528 0
1009621 0
1009864 0
1009933 0
1010114 0
1010119 57
1010159 0
1010323 11
1010351 16
1010491 0
1010503 140
1010680 8
1010797 8
1010839 41
1010866 0
1010995 0
1011058 135
1011070 28
1011094 0
1011238 73
1011256 85
1011269 0
1011301 7
1011372 0
1011484 0
1011497 7
1011641 0
1011800 0
1011818 0
1011907 6
1012257 89
1012269 98
1012279 23
1012806 0
1012956 1
1013034 0
1013208 3
1013214 12
1013235 0
1013390 0
1013574 2
1013639 0
1013709 0
1013766 43
1013786 0
1013831 12
1013887 0
1014115 0
1014118 0
1014139 2
1014636 0
1014694 0
1014727 1
1014985 0
1015006 0
1015073 73
1015131 50
1015293 0
1015326 60
1015338 0
1015365 28
1015432 0
1015575 0
1015776 0
1015884 0
1015929 0
1015965 0
1016004 0
1016028 0
1016094 0
1016097 0
1016184 0
1016250 0
1016295 0
1016358 11
1016468 0
1016480 0
1016564 0
1016595 0
1016699 0
1016795 0
1017008 0
1017368 0
1017437 0
1017713 0
1017828 0
1018054 0
1018069 0
1018255 0
1018324 0
1018418 0
1018432 0
1018474 0
1018539 0
1018579 0
1018618 3
1018672 5
1018717 27
1018918 5
1018928 0
1018951 0
1018969 0
1019212 14
1019285 3
1019339 11
1019363 42
1019382 40
1019744 0
1019964 12
1020093 10
1020105 20
1020118 0
1020208 0
1020211 7
1020344 0
1020355 0
1020362 13
1020393 0
1020416 0
1020495 0
1020787 0
1020883 0
1020897 0
1021036 0
1021126 0
1021456 0
1021511 26
1021559 0
1021637 113
1021692 77
1021799 0
1021982 17
1022012 2902
1022283 4
1022407 56
1022875 28
1023001 41
1023160 1
1023311 0
1023326 0
1023374 0
1023457 0
1023506 0
1023509 0
1023728 0
1024029 2
1024036 0
1024046 0
1024069 0
1024088 9
1024106 19
1024119 127
1024195 35
1024301 107
1024397 0
1024421 0
1024531 0
1024548 0
1024553 7
1024575 66
1024579 0
1024598 25
1024625 8
1024631 33
1024694 22
1024698 20
1024718 4
1024868 7
1025063 5
1025157 33
1025192 0
1025294 0
1025393 0
1025535 54
1025636 0
1025666 24
1025675 0
1025692 0
1025720 21
1025759 84
1025805 0
1025855 66
1025858 64
1025908 0
1025935 5
1026022 0
1026179 0
1026581 6
1026680 0
1026731 51
1026836 66
1026917 85
1027200 0
1027473 0
1027482 0
1027488 0
1027534 0
1027576 0
1027668 0
1027837 0
1028023 0
1028125 0
1028254 0
1028265 0
1028278 0
1028287 0
1028525 2
1028551 0
1028559 0
1028755 0
1028803 16
1028848 0
1028924 18
1028933 201
1028935 35
1028946 120
1028950 32
1028983 14
1029023 0
1029132 4
1029175 0
1029243 0
1029268 0
1029274 0
1029283 0
1029382 0
1029817 0
1030027 0
1030258 0
1030337 0
1030353 0
1030363 0
1030413 0
1030425 0
1030609 0
1030658 0
1030773 0
1030808 0
1030820 0
1030824 0
1030842 0
1031034 0
1031226 0
1031931 0
1032066 0
1032435 0
1032816 0
1032933 0
1033251 4
1033336 0
1033700 0
1033741 0
1033788 0
1033923 0
1033950 0
1034004 0
1034103 0
1034107 0
1034157 0
1034175 0
1034249 0
1034283 0
1034423 0
1034549 0
1034654 0
1034702 8
1034752 60
1034858 0
1035251 11
1035335 0
1035341 37
1035497 62
1035586 0
1035607 0
1035814 0
1035826 0
1035975 0
1035982 0
1035993 0
1036078 21
1036237 114
1036302 0
1036320 9
1036336 0
1036360 339
1036363 5
1036399 17
1036453 60
1036474 0
1036483 0
1036516 54
1036534 83
1036585 10
1036597 63
1036762 76
1036837 0
1036846 16
1036861 127
1036925 0
1036991 10
1037108 8
1037216 0
1037330 0
1037436 0
1037500 0
1037536 52
1037644 27
1037770 0
1037796 113
1038013 265
1038028 82
1038079 53
1038145 0
1038220 1
1038316 42
1038349 0
1038379 0
1038387 0
1038420 36
1038440 0
1038478 0
1038488 0
1038498 0
1038540 0
1038567 0
1038579 0
1038740 0
1038769 0
1038801 20
1038822 0
1038900 21
1038906 51
1039104 0
1039138 217
1039192 0
1039240 53
1039525 80
1039651 0
1039727 5
1039891 0
1039948 0
1040022 0
1040099 2
1040294 26
1040351 0
1040495 13
1041188 0
1041467 75
1041578 6
1041710 47
1042007 43
1042016 23
1042225 0
1042255 0
1042525 0
1042642 0
1042852 0
1042978 0
1043001 0
1043059 0
1043129 0
1043269 0
1043514 0
1043532 0
1043604 0
1043814 0
1044039 0
1044218 0
1044503 0
1044545 0
1044829 0
1044838 0
1045279 0
1045307 0
1045453 0
1045528 0
1045719 0
1045806 0
1045810 0
1046049 0
1046133 0
1046283 0
1046328 0
1046370 0
1046418 0
1046436 0
1046565 0
1046700 0
1047011 0
1047050 0
1047151 0
1047166 0
1047182 0
1047257 0
1047410 0
1047418 0
1047488 0
1047557 0
1047626 0
1047665 0
1047851 0
1047935 0
1047986 0
1047995 0
1048121 0
1048177 0
1048242 0
1048568 74
1048643 29
1048742 0
1048949 38
1048967 6
1049051 0
1049084 105
1049094 59
1049557 5
1049564 0
1049684 3
1049716 42
1049720 115
1049749 0
1049751 23
1049764 0
1049825 0
1049856 0
1049873 0
1050136 39
1050253 0
1050646 0
1050736 0
1050766 8
1051057 43
1051104 0
1051111 0
1051140 0
1051170 0
1051185 0
1051216 0
1051391 0
1051403 0
1051421 0
1051457 0
1051756 0
1051792 4
1051795 0
1052278 29
1052371 0
1052441 0
1052498 0
1052581 0
1052805 0
1052839 0
1052884 2
1053035 0
1053114 10
1053169 0
1053234 0
1053254 0
1053271 0
1053416 0
1053586 97
1053641 0
1053819 0
1053827 12
1054026 192
1054029 34
1054248 0
1054257 2
1054593 20
1054623 16
1054685 0
1054925 0
1055015 0
1055102 0
1055234 1
1055417 0
1055423 0
1055426 0
1055435 0
1055522 2
1055552 0
1055573 43
1055583 0
1055700 0
1055771 0
1055870 0
1055885 4
1055927 0
1055930 6
1055972 0
1056035 0
1056107 0
1056176 0
1056339 0
1056494 11
1056602 7
1056818 0
1056937 19
1057258 8
1057443 0
1057637 16
1057650 0
1057654 30
1057729 0
1057753 0
1057762 42
1057798 4
1057843 37
1057888 0
1057963 10
1057981 177
1058035 154
1058050 146
1058056 16
1058200 69
1058236 76
1058242 117
1058299 0
1058466 74
1058545 0
1058599 221
1058617 41
1058845 8
1058851 144
1058899 35
1058917 10
1058923 20
1058932 0
1059086 27
1059223 1
1059550 0
1059569 0
1059727 0
1059746 0
1059896 2
1059901 114
1059907 0
1059916 0
1059921 0
1059927 0
1059957 61
1059996 81
1060005 132
1060062 0
1060230 0
1060242 0
1060309 0
1060340 0
1060576 0
1060730 0
1060796 0
1060802 0
1060823 0
1061027 0
1061149 0
1061166 0
1061219 0
1061243 0
1061252 0
1061287 0
1061574 35
1061622 0
1061730 0
1061880 12
1061922 0
1062072 0
1062111 0
1062578 3
1062674 0
1062692 10
1062842 10
1062872 20
1062923 0
1062935 4
1062965 0
1063229 0
1063404 0
1063443 0
1063537 6
1063600 0
1063690 8
1063858 9
1064211 0
1064419 57
1064497 2
1064717 0
1065180 0
1065299 0
1065583 0
1065731 0
1065940 11
1066021 0
1066030 0
1066180 0
1066251 0
1066268 0
1066330 0
1066340 21
1066404 0
1066425 0
1066436 0
1066532 0
1066757 0
1066847 0
1066913 0
1067674 0
1068108 0
1068471 0
1068506 0
1068589 78
1068678 0
1068711 0
1068723 0
1069044 0
1069135 3
1069263 0
1069359 0
1069481 0
1069697 0
1069748 0
1069802 2
1069804 4
1069857 0
1070175 0
1070211 5
1070232 6
1070385 15
1070438 0
1070520 0
1070606 0
1070847 0
1071090 16
1071176 0
1071231 18
1071239 6
1071288 0
1071340 0
1071620 0
1071851 11
1071947 0
1072091 110
1072140 0
1072150 0
1072168 0
1072307 15
1072441 44
1072554 82
1072637 0
1072664 174
1072701 97
1072784 0
1072803 201
1072809 13
1072938 14
1072971 6
1073174 211
1073276 64
1073417 2
1073438 166
1073558 14
1073882 172
1074173 1
1074253 138
1074420 0
1074458 73
1074491 3
1074520 28
1074552 3
1074641 5
1074701 29
1074728 18
1074748 83
1074751 27
1074762 0
1074775 0
1074892 28
1074912 0
1074954 0
1075489 40
1075510 0
1075582 0
1075612 12
1075985 0
1076039 6
1076078 0
1076201 1
1076216 14
1076328 29
1076505 0
1076516 0
1076558 72
1076615 24
1076758 40
1076792 0
1076908 0
1077058 0
1077067 11
1077424 29
1077476 0
1077538 22
1077578 269
1077607 73
1077610 20
1077926 2
1077980 0
1078196 9
1078225 0
1078352 0
1078358 4
1078370 11
1078397 22
1078496 0
1078631 29
1078721 9
1078826 56
1079006 10
1079207 9
1079285 32
1079336 97
1079417 7
1079495 15
1079501 2
1079525 0
1079750 8
1079760 36
1079780 16
1079853 0
1079903 0
1079926 8
1080105 45
1080111 0
1080126 9
1080261 3
1080567 20
1080580 0
1080592 11
1080701 51
1080803 0
1081070 0
1081305 0
1081328 0
1081355 40
1081385 0
1081634 0
1081691 17
1081949 0
1082078 0
1082252 21
1082405 0
1082564 8
1082618 40
1082628 35
1082648 1
1082657 28
1082717 10
1082835 0
1082978 76
1082982 20
1083004 0
1083045 34
1083097 0
1083172 26
1083441 0
1083682 0
1083748 0
1083769 0
1083985 0
1084168 1
1084252 0
1084292 72
1084469 0
1084871 28
1085033 93
1085114 0
1085213 24
1085367 20
1085383 88
1085445 27
1085454 0
1085649 0
1085983 73
1086110 13
1086229 20
1086328 16
1086385 34
1086445 0
1086761 189
1086765 156
1086836 0
1086861 0
1086877 14
1086900 7
1086906 1364
1087058 8
1087064 18
1087140 85
1087176 118
1087206 0
1087248 47
1087266 0
1087362 0
1087415 34
1087517 56
1087538 21
1087580 24
1087685 17
1087724 44
1087730 6
1087750 0
1087841 0
1087879 27
1087909 44
1087963 95
1088026 43
1088044 0
1088047 46
1088071 0
1088110 49
1088155 580
1088158 76
1088167 33
1088190 0
1088197 2
1088563 0
1088605 5
1088632 1386
1088752 2662
1088767 5
1088785 0
1088824 31
1088827 65
1088920 5
1088926 140
1089049 23
1089262 0
1089283 88
1089286 19
1089322 58
1089328 44
1089415 114
1089442 3020
1089504 0
1089568 156
1089613 146
1089694 92
1089697 0
1089709 19
1089733 60
1089736 15
1089748 25
1089760 0
1089781 73
1089877 102
1089907 105
1089910 30
1090012 9
1090080 24
1090115 15
1090138 30
1090232 54
1090490 64
1090562 0
1090568 0
1090607 51
1090671 10
1090790 0
1090887 41
1090960 0
1091042 24
1091146 44
1091283 0
1091370 0
1091379 0
1091391 2
1091583 12
1091601 0
1091713 0
1091752 0
1091872 15
1092117 33
1092339 0
1092360 0
1092396 48
1092446 0
1092582 16
1092622 0
1092807 0
1092816 49
1092870 16
1092954 8
1092963 1
1092987 0
1093062 0
1093092 9
1093242 15
1093346 0
1093409 0
1093433 320
1093475 0
1093482 5
1093484 0
1093520 0
1093553 0
1093580 7
1093630 0
1093910 150
1093926 0
1093942 12
1094044 27
1094107 4
1094212 33
1094242 16
1094347 0
1094389 56
1094454 0
1094511 0
1094598 11
1094616 0
1094709 0
1094772 7
1094814 18
1094851 0
1094995 0
1095014 0
1095019 0
1095040 7
1095042 0
1095152 0
1095279 19
1095316 0
1095464 32
1095485 0
1095587 2
1095764 0
1095827 22
1095914 0
1095971 9
1096044 1
1096083 3
1096159 0
1096179 13
1096194 0
1096230 2
1096539 2
1096551 8
1096602 0
1096641 583
1096707 4
1096716 6
1096755 9
1096788 31
1096874 22
1097028 2735
1097067 15
1097217 8
1097264 26
1097267 22
1097357 6
1097369 1
1097374 29
1097461 79
1097576 9
1097717 81
1097748 0
1097956 22
1098116 0
1098196 0
1098203 0
1098393 3
1098429 82
1098498 50
1098522 62
1098624 58
1098758 0
1098843 12
1098918 11
1098957 28
1099035 13
1099076 28
1099092 0
1099131 43
1099134 0
1099248 13
1099278 161
1099284 47
1099461 12
1099605 6
1099659 1
1099731 1
1099770 8
1099816 120
1099872 0
1099975 27
1100035 92
1100191 43
1100203 74
1100254 9
1100492 34
1100501 16
1100887 1421
1100995 88
1100998 0
1101061 28
1101073 7
1101085 17
1101163 0
1101166 92
1101175 9
1101181 24
1101235 8898
1101241 66
1101262 13
1101280 31
1101295 16
1101340 0
1101373 25
1101484 28
1101532 23
1101591 0
1101598 0
1101617 0
1101775 2
1101781 48
1101963 12475
1101976 21
1101991 0
1102121 11
1102153 8
1102247 0
1102417 0
1102633 16
1102669 51
1102941 3
1102984 9
1103023 33
1103181 0
1103187 0
1103205 14
1103241 0
1103288 1
1103424 0
1103713 0
1103973 39
1103976 6
1103991 21
1104131 0
1104174 16
1104222 0
1104276 0
1104303 0
1104330 0
1104354 0
1104393 30
1104405 0
1104413 4
1104502 0
1104564 0
1104600 6
1104604 4
1104613 0
1104695 0
1104709 0
1104784 0
1104796 0
1104868 0
1105096 0
1105159 7
1105168 27
1105246 1
1105390 1
1105558 148
1105573 18
1105591 0
1105651 16
1105726 0
1105867 0
1105876 17
1105880 2
1105951 4
1105966 0
1106121 0
1106183 9
1106215 0
1106245 13
1106260 76
1106464 0
1106557 19
1106560 0
1106734 25
1106806 457
1106836 1
1106878 41
1106908 5
1106992 37
1107058 0
1107208 2
1107221 37
1107239 23
1107256 0
1107271 0
1107348 4
1107357 0
1107416 0
1107461 608
1107485 0
1107665 18
1107701 75
1107896 28
1107953 0
1108189 0
1108382 53
1108701 0
1108784 0
1108794 10
1108887 30
1108899 60
1108933 7
1108940 22
1108949 0
1108956 1
1108987 0
1109042 66
1109067 52
1109112 134
1109171 0
1109262 90
1109442 10
1109715 19
1109784 59
1109859 65
1109874 19
1109928 203
1109996 0
1110156 81
1110180 46
1110213 15
1110225 25
1110363 0
1110372 15
1110483 0
1110519 0
1110587 0
1110621 6
1110753 41
1110784 0
1111161 4
1111212 4
1111281 26
1111489 0
1111566 69
1111569 9
1111638 26
1111759 0
1111893 21
1111992 0
1111995 0
1112113 4
1112386 40
1112416 217
1112526 16
1112599 24
1113123 2
1113203 0
1113249 2
1113269 0
1113378 0
1113444 3
1113612 22
1113765 6
1113853 0
1113859 0
1113871 0
1113886 0
1113920 0
1113922 34
1113928 0
1113959 60
1113971 45
1114117 0
1114218 3
1114370 27
1114374 2
1114426 58
1114488 0
1114588 0
1114677 0
1114704 53
1114932 57
1114936 0
1115064 2
1115094 7
1115109 2
1115169 9
1115511 17
1115749 8
1115917 45
1116058 54
1116067 35
1116322 31
1116340 11
1116480 18
1116546 0
1116699 0
1116820 31
1116945 65
1117104 27
1117219 1
1117243 8
1117267 0
1117288 8
1117345 0
1117531 3
1117616 28
1117681 0
1118062 6
1118133 4
1118631 4
1118664 0
1118932 2
1118955 0
1119000 17
1119063 0
1119115 0
1119121 0
1119154 4
1119169 0
1119246 42
1119278 3
1119475 36
1119495 4
1119507 92
1119525 37
1119552 0
1119586 0
1119618 60
1119645 26
1119741 25
1119756 49
1119915 0
1120118 183
1120202 142
1120457 170
1120460 33
1120463 30
1120578 1
1120637 59
1120646 0
1120706 28
1120805 13
1120955 14
1121174 24
1121225 49
1121228 31
1121246 59
1121276 33
1121403 8
1121500 0
1121540 17
1121564 8
1121577 27
1121584 160
1121588 720
1121624 0
1121723 0
1121756 54
1121809 9
1121924 0
1122095 56
1122173 33
1122278 22
1122579 32
1122638 163
1122782 2
1122814 24
1122878 68
1122902 14
1123007 0
1123076 0
1123103 13
1123249 16
1123261 0
1123483 95
1123531 172
1123611 0
1123858 55
1123915 0
1123999 17
1124041 13
1124059 5
1124071 44
1124226 59
1124304 12
1124319 32
1124564 101
1124566 75
1124742 0
1124754 10
1125363 0
1125378 0
1125449 0
1125485 0
1125523 18
1125657 35
1125770 88
1125853 0
1125880 167
1125917 95
1126000 0
1126019 201
1126025 14
1126154 11
1126187 0
1126390 212
1126492 55
1126633 2
1126654 157
1126774 18
1127098 138
1127389 0
1127469 141
1127636 0
1127674 77
1127707 2
1127736 16
1127979 57
1128036 23
1128051 0
1128114 0
1128164 0
1128170 0
1128182 14
1128265 0
1128301 45
1128303 1
1128376 0
1128406 1
1128409 13
1128434 0
1128613 0
1128721 0
1128888 37
1128925 23
1129444 0
1129528 0
1129561 0
1129565 0
1129607 0
1129720 0
1129746 0
1129897 0
1130163 0
1130297 0
1130439 0
1130530 108
1130532 1
1130538 40
1130540 32
1130560 28
1130714 1
1130801 41
1131277 17
1131511 20
1131633 0
1131877 20
1132045 57
1132176 0
1132376 0
1132403 2
1132455 12
1132628 15
1132649 72
1132814 31
1132898 0
1132919 0
1132955 8
1132976 20
1133030 8
1133431 67
1133957 15
1134098 42
1134326 0
1134494 0
1134508 67
1134616 99
1134655 0
1134759 0
1134897 38
1134930 148
1134954 159
1135260 0
1135365 29
1135419 0
1135494 0
1135617 2
1135758 10
1135794 0
1136124 0
1136192 0
1136345 27
1136528 0
1136675 0
1136738 0
1136802 24
1137067 85
1137253 0
1137410 64
1137421 0
1137603 0
1137660 0
1137759 0
1137822 0
1138086 38
1138191 67
1138311 0
1138320 13
1138479 20
1138514 0
1138524 0
1138535 6
1138696 4
1138792 0
1138849 8
1138954 0
1139020 0
1139053 0
1139125 0
1139305 0
1139410 0
1139643 60
1139646 48
1139733 0
1139853 3
1139856 4
1140256 0
1140290 0
1140318 7
1140405 30
1140411 23
1140417 0
1140495 0
1140618 0
1140699 0
1140759 0
1141005 0
1141011 0
1141146 0
1141251 0
1141351 1
1141371 0
1141384 4
1141407 0
1141635 0
1141711 47
1141967 0
1141983 184
1142124 3
1142149 0
1142187 11
1142406 2
1142440 0
1142515 0
1142547 0
1142583 0
1142637 0
1142688 0
1142878 0
1142894 0
1142920 0
1142945 0
1142986 0
1143141 0
1143255 0
1143367 0
1143483 0
1143510 0
1143555 27
1143582 22
1143678 0
1143714 5
1143807 0
1143861 0
1144023 0
1144176 20
1144377 0
1144476 0
1144572 0
1144611 3
1144686 0
1144695 0
1144746 0
1144800 0
1144806 0
1144815 0
1144890 27
1144968 26
1145004 11
1145031 16
1145079 8
1145100 9
1145127 42
1145148 0
1145175 0
1145250 0
1145361 0
1145424 0
1145562 0
1145588 0
1145697 0
1145724 6
1145812 0
1145853 55
1146559 0
1146669 0
1146712 0
1146900 45
1146948 0
1146969 0
1147062 0
1147071 0
1147087 14
1147242 25
1147255 0
1147353 35
1147494 0
1147562 0
1147579 0
1147593 0
1147604 0
1147618 0
1147722 0
1147861 0
1148008 0
1148030 0
1148099 27
1148138 0
1148318 13
1148417 0
1148435 0
1148523 0
1148564 2
1148600 19
1148627 29
1148753 0
1148774 0
1148966 0
1149007 0
1149041 0
1149050 1621
1149101 15
1149104 0
1149248 0
1149263 0
1149299 0
1149367 0
1149543 0
1149714 6
1149774 0
1149839 16
1149843 6
1149981 62
1150092 0
1150158 0
1150277 0
1150502 0
1150610 0
1150697 0
1150847 71
1150865 0
1150898 9
1150919 0
1150974 0
1150988 0
1151123 1
1151558 0
1151683 0
1151847 0
1151943 0
1151980 14
1152377 0
1152458 0
1152551 0
1152560 0
1152601 0
1152909 0
1153162 0
1153177 0
1153297 54
1153303 0
1153618 0
1153702 4
1153881 17
1153939 21
1153954 0
1154065 0
1154210 0
1154424 0
1154563 0
1154752 0
1154797 3
1154811 0
1154848 0
1154887 0
1154938 0
1155060 0
1155121 2
1155235 0
1155291 0
1155337 10
1155340 2
1155496 0
1155508 0
1155589 0
1155754 0
1155895 0
1155918 0
1156070 6
1156139 0
1156367 0
1156529 0
1156762 0
1156883 0
1157023 0
1157246 0
1157531 0
1157579 22
1157772 9
1157780 10
1157868 0
1157916 0
1157955 0
1158017 0
1158306 0
1158321 0
1158558 7
1158657 5
1158957 19
1159104 1
1159282 97
1159393 0
1159483 0
1159644 0
1159814 27
1160365 31
1160644 33
1160707 1
1160750 6
1160788 81
1160844 61
1160898 0
1160901 85
1161022 0
1161159 1
1161198 0
1161218 0
1161378 1
1161537 0
1161617 0
1161641 0
1162037 0
1162124 6
1162280 0
1162313 30
1162316 0
1162388 2
1162391 1
1162451 0
1162510 14
1162707 24
1162727 74
1162787 0
1162964 48
1163012 0
1163123 0
1163295 0
1163360 0
1163368 0
1163396 0
1163448 0
1163466 0
1163823 4
1163939 0
1164056 0
1164149 1
1164272 57
1164409 17
1164448 0
1164476 0
1164520 0
1164616 18
1164668 0
1164709 0
1164721 0
1164730 0
1164979 0
1165060 0
1165183 0
1165228 58
1165279 0
1165453 0
1165489 0
1165598 0
1165798 75
1165987 0
1166080 0
1166218 33
1166350 0
1166413 25
1166449 58
1166452 14
1166521 0
1166659 0
1166956 0
1167058 0
1167249 0
1167300 0
1167376 0
1167582 0
1167829 0
1167859 0
1168083 0
1168108 0
1168150 0
1168211 15
1168253 0
1168279 7
1168283 0
1168291 0
1168331 41
1168437 0
1168607 0
1168626 12
1168634 0
1168639 11
1168752 0
1169079 7
1169216 0
1169224 0
1169293 12
1169305 0
1169338 0
1169360 0
1169624 0
1169716 0
1169830 53
1169848 0
1169910 0
1170006 32
1170431 0
1170471 0
1170681 0
1170831 4
1170861 0
1170900 0
1170936 19
1171123 0
1171422 4
1171601 0
1171635 82
1171660 0
1171674 26
1171742 0
1171765 0
1172230 0
1172335 28
1172457 0
1172464 0
1172497 0
1172558 0
1172646 0
1172751 0
1172793 0
1172841 0
1173037 0
1173366 0
1173508 0
1173757 0
1173966 0
1173978 0
1174166 0
1174391 0
1174415 0
1174448 10
1174457 0
1174608 16
1174683 50
1174725 50
1174968 0
1175007 12
1175037 13
1175058 0
1175133 0
1175255 0
1175296 0
1175323 0
1175678 0
1175762 0
1175889 0
1175977 0
1176167 0
1176386 0
1176458 19
1176481 0
1176497 1
1176658 22
1176701 6
1176765 0
1176851 54
1176908 0
1176965 0
1176994 12
1177193 0
1177700 1
1177880 0
1177888 0
1177938 0
1178148 5
1178214 0
1178222 19
1178276 0
1178462 19
1178527 0
1178570 0
1178649 0
1178814 8
1178967 14
1178995 0
1179153 0
1179273 17
1179350 0
1179412 91
1179428 2
1179529 0
1179611 0
1179685 0
1179822 0
1180019 0
1180028 0
1180085 0
1180091 0
1180229 20
1180449 56
1180491 0
1180505 0
1180565 36
1180646 0
1180655 8
1180690 0
1180796 0
1180808 0
1180870 0
1181027 20
1181084 31
1181099 0
1181206 3
1181298 0
1181312 0
1181480 0
1181559 10
1181563 51
1181588 0
1181734 0
1181743 0
1181756 0
1181771 39
1181776 0
1181833 0
1181848 0
1182144 0
1182194 2
1182261 0
1182432 0
1182549 9
1182595 0
1182605 0
1182649 0
1182794 0
1182891 0
1182901 0
1182960 0
1182991 3
1183054 0
1183056 0
1183095 2
1183132 0
1183317 0
1183346 8
1183395 8
1183483 0
1183596 0
1183602 57
1183646 0
1183659 0
1183722 0
1183746 0
1183758 0
1183833 0
1183845 0
1183853 0
1184070 0
1184195 8
1184255 8
1184374 0
1184390 0
1184462 3
1184553 0
1184678 5
1184707 0
1184777 0
1184781 0
1185028 0
1185097 0
1185100 5
1185137 21
1185181 0
1185189 0
1185298 44
1185334 0
1185424 23
1185613 11
1185638 0
1185757 0
1185777 0
1186077 0
1186247 0
1186254 0
1186308 59
1186414 0
1186439 1
1186470 0
1186493 0
1186651 0
1186805 0
1186811 0
1187087 20
1187201 0
1187438 0
1187525 0
1187532 0
1187550 0
1187553 0
1187568 58
1187640 2
1187661 0
1187727 0
1187730 0
1187763 0
1187867 26
1187887 0
1188122 27
1188164 0
1188194 0
1188444 9
1188471 5
1188634 0
1188648 19
1188658 0
1188685 0
1188754 0
1188823 0
1188832 16
1188909 8
1189057 0
1189078 11
1189391 0
1189471 0
1189491 0
1189503 0
1189532 0
1189566 0
1189606 0
1189669 0
1189762 0
1189821 0
1189835 0
1190593 25
1190710 0
1190801 0
1190824 0
1190869 5
1190950 0
1191005 0
1191109 8
1191113 11
1191178 0
1191192 0
1191209 0
1191425 11
1191862 0
1191879 0
1191922 0
1191967 0
1192098 22
1192567 30
1192591 0
1192684 20
1192702 40
1192735 429
1192919 4
1192977 1
1192986 0
1193036 12
1193092 0
1193161 0
1193169 0
1193239 0
1193416 0
1193802 19
1193838 0
1193898 3
1194066 24
1194069 55
1194174 0
1194182 0
1194258 0
1194279 23
1194301 50
1194502 0
1194815 42
1194832 0
1194910 0
1195109 0
1195205 0
1195349 0
1195364 0
1195586 0
1195733 0
1195811 0
1195864 46
1195875 8
1195902 0
1196062 20
1196068 57
1196143 0
1196197 195
1196268 21
1196341 1
1196439 0
1196539 0
1196800 15
1196803 18
1196969 6
1197011 19
1197022 0
1197224 0
1197247 0
1197265 0
1197381 0
1197392 0
1197429 0
1197450 0
1197462 0
1197530 13
1197639 0
1197768 0
1197780 0
1197838 0
1197843 0
1197976 0
1198000 0
1198024 0
1198078 0
1198095 16
1198228 9
1198458 68
1198518 0
1198533 23
1198545 0
1198554 121
1198626 0
1198656 0
1198668 36
1198674 118
1198683 51
1198731 85
1198854 9
1199028 0
1199043 4
1199087 0
1199097 0
1199246 0
1199311 0
1199439 0
1199511 8
1199544 0
1199550 0
1199598 0
1199647 0
1199667 43
1200009 9
1200170 119
1200174 97
1200180 0
1200338 0
1200525 1
1200543 0
1200591 53
1200660 0
1200788 4
1201005 0
1201020 21
1201041 0
1201043 0
1201049 0
1201109 155
1201273 34
1201314 0
1201337 0
1201467 0
1201497 17
1201588 14
1201763 2
1201835 0
1202117 5
1202141 65
1202195 11
1202199 13
1202282 4
1202551 7
1202573 6
1202713 0
1202719 18
1202745 0
1202783 0
1202789 0
1202927 0
1202941 0
1202950 0
1203004 0
1203008 9
1203061 0
1203068 0
1203079 0
1203084 0
1203086 0
1203153 0
1203167 0
1203179 0
1203217 0
1203239 0
1203260 0
1203381 0
1203456 0
1203897 0
1204137 53
1204186 0
1204295 0
1204315 0
1204386 0
1204447 0
1204648 0
1204699 0
1204723 12
1204777 0
1204786 0
1204822 0
1204876 0
1204879 2
1204888 9
1205165 0
1205169 29
1205231 0
1205294 0
1205321 0
1206050 0
1206056 25
1206080 0
1206167 0
1206321 0
1206492 0
1206703 3
1206713 0
1206745 13
1206919 0
1206943 6
1207057 0
1207090 0
1207402 0
1207543 2
1207555 22
1207724 0
1207814 0
1207816 29
1207823 0
1208021 0
1208096 0
1208321 0
1208699 23
1208765 0
1208800 0
1208832 0
1208863 0
1208935 0
1209049 0
1209200 0
1209336 0
1209631 0
1209859 0
1209972 0
1210080 10
1210734 0
1210914 0
1211092 0
1211159 0
1211222 0
1211267 0
1211352 0
1211471 17
1211532 0
1211864 0
1211984 0
1212023 0
1212095 0
1212104 0
1212116 12
1212170 25
1212176 0
1212311 0
1212329 0
1212365 0
1212378 2
1212617 0
1212745 0
1212838 36
1213206 0
1213211 1
1213314 0
1213389 0
1213440 0
1213473 0
1213632 0
1213657 0
1213671 0
1213683 0
1213722 0
1213734 0
1213857 0
1213887 0
1213905 0
1213953 0
1214005 0
1214026 0
1214036 0
1214044 0
1214056 0
1214167 0
1214253 0
1214426 4
1214460 4
1214492 0
1214513 24
1214567 6
1214615 0
1214639 15
1214686 0
1214702 0
1214779 0
1214818 0
1214951 30
1214984 0
1215048 0
1215191 0
1215287 153
1215335 0
1215398 0
1215450 0
1215482 6
1215493 8
1215597 0
1215617 13
1215623 0
1215830 0
1215908 8
1215941 0
1215971 0
1216010 0
1216061 61
1216097 8
1216176 0
1216303 0
1216402 3
1216413 4
1216425 19
1216438 0
1216495 0
1216543 0
1216771 0
1216786 17
1216824 0
1217092 22
1217152 0
1217221 11
1217224 4
1217233 0
1217243 24
1217287 0
1217595 32
1217631 0
1217806 0
1217871 0
1217943 0
1217982 0
1218033 2
1218054 0
1218065 0
1218147 0
1218640 45
1218678 4
1218764 0
1218980 0
1219041 0
1219067 0
1219233 32
1219757 8
1219823 0
1219939 5
1220161 0
1220336 24
1220647 0
1220899 45
1221076 0
1221136 27
1221548 0
1221734 0
1221918 0
1221988 0
1222090 0
1222274 0
1222393 0
1222429 0
1222474 0
1222618 0
1222639 25
1222725 0
1222834 0
1222920 0
1222974 0
1222977 0
1223006 0
1223136 0
1223157 0
1223166 0
1223472 0
1223481 0
1223655 0
1223781 4
1223802 0
1223817 0
1223890 0
1224021 0
1224128 0
1224227 0
1224266 0
1224473 0
1224550 0
1224662 0
1224701 0
1224857 0
1224893 0
1224999 0
1225128 0
1225359 0
1225404 0
1225825 14
1225837 0
1225942 0
1225972 0
1226120 0
1226171 0
1226215 0
1226269 48
1226347 6
1226351 5
1226416 0
1226423 36
1226530 0
1226707 0
1226778 0
1226785 0
1226812 1
1226824 0
1226893 0
1226919 0
1227152 39
1227227 22
1227330 26
1227357 0
1227635 0
1227704 0
1227794 0
1227808 6
1228018 54
1228229 11
1228334 0
1228343 0
1228356 0
1228364 0
1228437 0
1228450 0
1228457 0
1228638 5
1228761 0
1228857 16
1228953 36
1228995 1
1229094 0
1229245 0
1229274 0
1229327 0
1229466 0
1229538 0
1229772 0
1229781 4
1229850 48
1229919 0
1230063 15
1230070 0
1230080 0
1230158 5
1230192 0
1230299 10
1230305 21
1230588 4
1230995 14
1230998 0
1231059 0
1231133 0
1231211 33
1231248 0
1231268 4
1231298 0
1231332 6
1231418 0
1231595 2
1231645 0
1231709 0
1231843 0
1231903 35
1231910 12
1232006 41
1232449 0
1232650 0
1232665 0
1232746 11
1232793 0
1232869 0
1232924 51
1232988 0
1233066 0
1233144 41
1233174 0
1233201 0
1233303 0
1233345 0
1233390 0
1233504 0
1233660 0
1233680 0
1233786 0
1233810 0
1234082 47
1234085 0
1234385 0
1234393 0
1234395 0
1234401 0
1234577 12
1234817 25
1234862 0
1234948 0
1234990 0
1234992 0
1235000 0
1235009 0
1235047 13
1235168 40
1235269 12
1235337 0
1235378 27
1235397 9
1235422 0
1235457 0
1235481 0
1235642 0
1235666 0
1235705 2
1235915 0
1235927 0
1235954 0
1236005 0
1236011 0
1236038 0
1236060 0
1236080 0
1236086 0
1236092 0
1236179 0
1236185 0
1236254 0
1236263 2
1236377 0
1236413 0
1236859 0
1236975 0
1237020 20
1237023 0
1237101 0
1237149 0
1237182 0
1237200 0
1237239 0
1237242 0
1237355 0
1237377 0
1237458 0
1237506 9
1237692 0
1237701 5
1237713 13
1237812 0
1237839 0
1237899 0
1238028 6
1238093 0
1238113 0
1238383 0
1238406 0
1238506 29
1238564 0
1238599 0
1238603 0
1238613 6
1238701 2
1238866 0
1238919 0
1238983 0
1239226 0
1239349 0
1239379 0
1239628 0
1239827 0
1240058 7
1240088 8
1240121 0
1240179 42
1240304 0
1240490 3
1240529 35
1240637 0
1240676 0
1240715 0
1240913 0
1240989 0
1241030 0
1241200 0
1241282 0
1241422 0
1241503 0
1241742 21
1241797 0
1242218 0
1242307 0
1242408 0
1242533 0
1242564 4
1242804 17
1242837 0
1242840 0
1242861 9
1242909 0
1242939 0
1242995 0
1243023 37
1243085 0
1243195 0
1243281 12
1243397 0
1243810 0
1243843 8
1244006 0
1244156 0
1244170 0
1244291 0
1244362 0
1244390 0
1244411 0
1244729 0
1244788 0
1244993 0
1245235 0
1245487 0
1245922 0
1246087 0
1246240 25
1246650 3
1246703 31
1246819 0
1246843 0
1246920 51
1246932 0
1246963 49
1247232 0
1247235 59
1247319 0
1247338 0
1247534 0
1247594 4
1247773 1
1247946 0
1248106 0
1248137 0
1248164 0
1248259 20
1248301 0
1248376 85
1248432 0
1248451 0
1248508 0
1248656 0
1248667 64
1248669 0
1248707 0
1248780 20
1248886 83
1248914 0
1248979 96
1249085 61
1249163 3
1249190 0
1249462 34
1249471 15
1249480 0
1249570 66
1249573 5
1249593 0
1249672 33
1249709 0
1249786 0
1249883 1
1249890 21
1249894 1
1249949 0
1250092 4
1250206 9
1250240 0
1250303 0
1250376 0
1250393 0
1250491 0
1250820 0
1250895 15
1250957 0
1251096 82
1251102 1
1251116 0
1251136 0
1251245 0
1251296 26
1251300 231
1251325 8
1251370 15
1251434 0
1251552 68
1251754 18
1251773 502
1251862 37
1251913 1
1252027 0
1252063 22
1252090 72
1252120 119
1252196 8
1252624 0
1252801 3005
1252864 14
1252900 8
1253591 0
1253614 73
1253674 0
1253760 143
1253824 0
1253856 29
1253940 21
1253954 0
1253972 0
1254044 3
1254302 6
1254364 0
1254485 14
1254554 0
1254569 1
1254635 0
1254833 46
1254842 19
1254890 3
1254929 0
1255007 0
1255046 28
1255220 0
1255247 6
1255355 0
1255652 0
1255723 0
1255727 0
1255743 0
1255768 0
1255812 0
1255857 0
1255935 19
1255978 0
1255991 30
1256091 0
1256157 6
1256334 0
1256388 54
1256409 13
1256647 0
1256697 0
1256742 0
1256940 0
1257023 0
1257035 0
1257090 17
1257126 33
1257321 20
1257450 8
1257492 9
1257539 0
1257645 0
1257734 0
1257973 0
1258017 0
1258078 0
1258081 2
1258141 3
1258159 0
1258303 11
1258312 6
1258447 0
1258543 0
1258558 54
1258579 2
1258681 20
1258987 5
1259184 28
1259238 0
1259246 0
1259269 0
1259313 0
1259322 10
1259358 0
1259370 0
1259400 32
1259463 0
1259676 13
1259707 3
1259745 105
1259748 18
1259791 0
1259997 0
1260043 0
1260054 43
1260084 1
1260099 11
1260219 5
1260629 0
1260633 0
1260714 0
1260723 0
1260733 0
1260744 9
1260972 37
1261065 35
1261086 42
1261122 0
1261281 3
1261473 0
1261554 0
1261593 0
1261759 0
1261780 0
1261869 0
1261887 0
1261897 0
1261926 123
1261965 15
1262050 36
1262120 0
1262150 0
1262247 0
1262433 5
1262542 0
1262748 0
1262769 0
1262938 8
1262971 40
1262998 25
1263055 0
1263208 0
1263320 0
1263722 4
1263784 0
1263833 22
1263865 0
1263880 0
1263939 0
1264423 8
1264444 0
1264506 0
1264603 0
1264712 0
1264950 0
1265002 20
1265047 0
1265350 190
1265519 39
1265559 16
1265577 0
1265603 0
1265618 57
1265624 0
1265668 0
1266035 0
1266123 0
1266264 0
1266333 35
1266360 16
1266596 0
1266838 0
1266986 13
1267102 0
1267289 8
1267385 2
1267394 0
1267649 0
1267715 0
1267884 10
1267898 5
1268102 18
1268588 0
1268669 9
1268678 10
1268753 5
1268919 0
1268938 0
1268945 0
1269058 0
1269091 0
1269109 143
1269139 8
1269184 107
1269193 19
1269361 189
1269556 8
1269637 44
1269691 66
1269712 0
1269739 0
1269877 24
1270134 0
1270252 0
1270468 119
1270555 9
1270786 0
1270867 0
1270942 0
1270950 22
1271334 0
1271349 0
1271436 0
1271588 0
1271655 0
1271740 0
1271765 0
1271979 0
1271987 13
1272043 7
1272051 0
1272078 17
1272100 0
1272110 0
1272203 22
1272415 52
1272547 28
1272604 58
1272826 8
1272994 46
1273183 0
1273354 0
1273360 0
1273423 0
1273438 17
1273498 0
1273507 0
1273516 6
1273597 32
1273661 0
1273705 60
1273765 11
1273828 0
1273852 0
1273993 0
1274035 0
1274179 0
1274182 2
1274194 28
1274245 45
1274269 0
1274349 9
1274385 11
1274394 43
1274403 0
1274484 10
1274580 0
1274730 628
1274739 0
1274922 0
1274983 0
1275069 0
1275081 0
1275132 0
1275250 0
1275264 0
1275275 0
1275280 37
1275297 0
1275434 0
1275633 6
1275639 18
1275729 0
1275780 0
1275800 9
1275867 0
1275887 0
1275911 4
1275941 0
1275960 17
1276013 0
1276061 0
1276257 148
1276473 0
1276482 16
1276808 0
1276854 0
1276908 0
1276962 0
1276977 0
1277037 0
1277257 0
1277295 0
1277465 0
1277479 0
1277490 0
1277712 129
1277858 31
1277924 0
1278009 53
1278351 0
1278574 0
1278706 0
1278810 0
1278836 69
1278870 0
1278955 0
1278994 0
1279074 0
1279132 0
1279142 2
1279209 0
1279264 6
1279273 12
1279282 0
1279414 0
1279612 65
1279714 5
1279732 0
1279777 0
1279841 9
1279853 23
1279910 0
1280201 0
1280273 0
1280312 61
1280417 0
1280477 0
1280510 6
1280654 0
1280687 60
1280768 0
1280776 4
1280817 0
1280870 0
1280872 5
1280955 0
1280971 2
1281023 0
1281082 0
1281214 0
1281226 0
1281391 3
1281394 2
1281417 15
1281487 25
1281664 43
1281739 54
1281826 20
1281838 0
1281865 27
1281909 0
1281937 0
1281959 0
1282189 0
1282218 0
1282263 0
1282475 22
1282578 4
1282628 0
1282699 0
1282747 76
1282865 8
1283221 0
1283485 23
1283578 0
1283624 25
1283644 0
1284265 0
1284272 4
1284278 0
1284425 0
1284560 0
1284623 0
1284674 0
1284706 0
1284776 0
1284884 0
1285004 0
1285032 0
1285362 5
1285380 0
1285404 0
1285581 0
1285674 0
1285739 0
1285874 0
1286012 25
1286030 53
1286054 30
1286177 5
1286204 42
1286339 0
1286516 0
1286571 0
1286585 8
1286630 0
1286738 14
1286798 0
1286992 14
1286996 5
1287061 0
1287139 25
1287370 5
1287448 0
1287635 0
1287721 0
1287776 0
1288250 1
1288350 0
1288513 0
1288521 0
1288618 33
1288636 0
1288792 0
1288812 0
1288951 0
1288963 0
1288993 0
1289116 0
1289245 0
1289287 39
1289296 0
1289337 0
1289365 33
1289368 0
1289437 11
1289444 0
1289550 56
1289565 65
1289673 0
1289703 9
1289748 12
1289757 12
1289853 58
1289988 0
1290072 9
1290093 56
1290291 30
1290343 43
1290382 0
1290503 89
1290505 56
1290589 0
1290636 0
1290732 1967
1290800 77
1290804 3
1290885 0
1291011 116
1291017 79
1291169 33
1291213 41
1291216 0
1291379 108
1291451 61
1291516 0
1291570 0
1291753 3
1292197 0
1292239 0
1292257 0
1292293 19
1292371 0
1292451 0
1292483 0
1292503 8
1292517 39
1292524 57
1292741 0
1292842 119
1292860 0
1292868 63
1292871 0
1292918 0
1293066 121
1293072 37
1293224 66
1293387 0
1293413 0
1293557 53
1293560 13
1293628 13
1293646 0
1293673 0
1293686 0
1293699 0
1293752 0
1293871 0
1293915 0
1293922 0
1293953 0
1293975 0
1293995 0
1294008 25
1294040 0
1294049 0
1294118 9
1294208 0
1294221 0
1294238 0
1294241 0
1294250 0
1294266 0
1294315 0
1294324 0
1294327 0
1294344 0
1294381 5
1294408 0
1294414 0
1294469 0
1294496 0
1294520 0
1294571 0
1294681 0
1294746 13
1294830 50
1294841 0
1295081 0
1295165 10
1295516 30
1295552 0
1295782 0
1295798 8
1295992 5
1296065 49
1296170 12
1296395 0
1296413 4
1296461 0
1296491 4
1296560 0
1296677 0
1296791 14
1296803 0
1296883 119
1296903 0
1296916 0
1296928 54
1296936 0
1296943 0
1296955 0
1296967 1
1296997 37
1297062 0
1297134 0
1297483 0
1297743 0
1297827 0
1297859 0
1297872 0
1297882 14
1297916 0
1297958 0
1298090 0
1298124 0
1298192 0
1298273 0
1298291 0
1298324 3
1298345 44
1298351 35
1298357 11
1298438 0
1298485 0
1298501 18
1298557 0
1298603 0
1298627 3
1298713 0
1298738 20
1299149 0
1299242 33
1299280 0
1299343 0
1299586 0
1299642 0
1299676 0
1299694 0
1299799 32
1299934 0
1300045 0
1300147 2
1300284 0
1300419 0
1300443 5
1300522 0
1300692 0
1300726 0
1300861 11
1300900 0
1300974 36
1300984 0
1301142 0
1301201 10
1301255 0
1301575 13
1301824 0
1301852 0
1301877 0
1301912 0
1301927 0
1301958 0
1301962 0
1301990 0
1302010 9
1302016 0
1302158 0
1302263 0
1302353 0
1302385 0
1302389 0
1302428 0
1302456 5
1302692 0
1302716 7
1302908 4
1302914 10
1302995 0
1303058 25
1303062 0
1303085 0
1303096 0
1303105 0
1303222 39
1303277 0
1303364 0
1303400 0
1303436 0
1303472 0
1303788 8
1303791 0
1304243 0
1304246 17
1304261 4
1304276 0
1304598 0
1304758 0
1305082 0
1305169 21
1305464 0
1305641 0
1305694 0
1305765 18
1305866 0
1306412 0
1306472 0
1306568 7
1306658 129
1306796 8
1307133 0
1307294 0
1307336 0
1307412 11
1307519 9
1307793 0
1307799 0
1307839 0
1307845 21
1307877 0
1307927 15
1307948 33
1307957 0
1307966 0
1307974 0
1307994 0
1307997 0
1308010 0
1308019 14
1308056 44
1308058 66
1308143 18
1308167 0
1308194 0
1308243 16
1308277 0
1308287 12
1308322 0
1308329 0
1308381 62
1308399 0
1308420 30
1308441 0
1308461 17
1308464 0
1308497 0
1308500 15
1308525 4
1308548 36
1308624 0
1308657 0
1308669 0
1308679 0
1308689 0
1308705 0
1308731 0
1308738 0
1308742 0
1308752 0
1308756 8
1308814 0
1308825 0
1308861 0
1308866 0
1308893 33
1308897 0
1308903 6
1308939 0
1308969 17
1308991 0
1309045 0
1309072 28
1309101 0
1309125 0
1309143 44
1309157 0
1309202 20
1309212 0
1309249 0
1309271 0
1309301 4
1309371 0
1309405 0
1309423 0
1309428 0
1309441 0
1309449 0
1309474 0
1309527 13
1309532 0
1309548 0
1309550 0
1309568 0
1309586 0
1309593 0
1309602 0
1309635 0
1309715 0
1309725 0
1309749 0
1309752 0
1309786 0
1309793 0
1309797 34
1309801 0
1309815 0
1309839 0
1309850 0
1309866 0
1309882 0
1309895 94
1309899 0
1309944 0
1310001 0
1310030 0
1310064 0
1310108 0
1310115 0
1310123 0
1310130 0
1310146 0
1310161 0
1310182 0
1310212 0
1310236 4
1310298 5
1310371 75
1310494 19
1310524 5
1310851 45
1310874 31
1311018 11
1311033 0
1311059 2
1311172 23
1311249 0
1311302 0
1311335 0
1311348 14
1311393 0
1311545 83
1311618 0
1311663 0
1311691 0
1311727 0
1311739 0
1311753 0
1311784 0
1311856 0
1311870 0
1311905 0
1311907 0
1311911 0
1311927 0
1311966 0
1311999 0
1312024 0
1312029 0
1312057 46
1312078 0
1312081 0
1312102 0
1312115 0
1312128 3
1312149 0
1312183 0
1312202 0
1312209 0
1312226 0
1312230 0
1312294 0
1312305 0
1312322 0
1312361 0
1312374 4
1312390 0
1312409 0
1312414 0
1312440 54
1312471 0
1312489 56
1312492 0
1312645 0
1312654 0
1312672 0
1312704 0
1312722 0
1312737 0
1312802 0
1312827 0
1312837 0
1312840 0
1312864 0
1312902 0
1312942 0
1312972 200
1313001 0
1313006 0
1313047 0
1313079 0
1313086 0
1313105 0
1313115 0
1313127 0
1313151 0
1313228 0
1313275 0
1313281 0
1313311 9
1313364 91
1313375 27
1313471 0
1313583 17
1313587 0
1313590 0
1313628 0
1313650 0
1313729 0
1313766 0
1313783 0
1313808 0
1313867 2
1313917 61
1313924 18
1313926 0
1313963 17
1314011 0
1314015 0
1314077 0
1314091 0
1314144 0
1314180 0
1314184 0
1314187 0
1314191 0
1314202 0
1314208 0
1314225 0
1314233 0
1314259 0
1314325 24
1314343 0
1314370 0
1314421 0
1314543 0
1314549 0
1314568 0
1314577 14
1314588 0
1314606 0
1314631 19
1314728 18
1314759 5
1314819 0
1314836 206
1314843 0
1314852 125
1314905 26
1314992 0
1315097 7
1315118 52
1315165 14
1315227 23
1315269 0
1315511 8
1315521 0
1315541 2
1315584 0
1315629 1
1315676 5
1315800 0
1315874 20
1315886 0
1315907 0
1315957 188
1315959 0
1316002 66
1316008 5
1316016 0
1316044 0
1316062 0
1316148 0
1316198 0
1316231 2
1316235 64
1316343 10
1316350 0
1316354 83
1316394 107
1316404 1
1316438 79
1316474 0
1316516 0
1316542 0
1316626 25
1316686 0
1316833 0
1316885 54
1317015 29
1317050 0
1317115 95
1317259 9
1317289 34
1317339 0
1317364 0
1317377 0
1317395 0
1317414 21
1317462 8
1317465 34
1317500 1
1317572 67
1317652 0
1317681 26
1317779 5
1317813 1
1317845 0
1317908 30
1317914 134
1317990 44
1318063 0
1318149 98
1318153 2260
1318164 74
1318177 27
1318184 23
1318205 0
1318229 0
1318252 0
1318365 0
1318413 0
1318439 28
1318442 384
1318476 16
1318485 9057
1318508 200
1318578 184
1318668 0
1318781 105
1318834 0
1318916 0
1318937 3
1318954 0
1318963 0
1319140 0
1319170 23
1319176 61
1319195 52
1319251 26
1319314 0
1319343 0
1319544 0
1319554 0
1319575 0
1319577 36
1319617 0
1319639 0
1319683 101
1319745 8
1319784 0
1319797 11
1319832 24
1319877 0
1319949 0
1319993 2
1320007 18
1320109 12
1320239 1
1320306 6
1320308 7289
1320336 0
1320375 0
1320381 78
1320437 27
1320465 0
1320552 523
1320564 61
1320603 8
1320611 138
1320629 9
1320714 160
1320717 28
1320744 0
1320756 21
1320824 0
1320882 17
1320903 27
1321001 0
1321018 3
1321086 3
1321116 0
1321124 0
1321131 0
1321181 70
1321193 53
1321282 0
1321356 220
1321364 11
1321389 38
1321473 2
1321487 84
1321491 28
1321584 40
1321719 0
1321742 0
1321775 0
1321779 22
1321816 0
1321826 0
1321848 0
1322005 0
1322014 0
1322024 53
1322028 28
1322114 202
1322171 208
1322173 69
1322215 0
1322223 35
1322225 182
1322244 0
1322273 0
1322308 33
1322366 2
1322411 0
1322418 0
1322422 162
1322531 5
1322541 0
1322570 0
1322659 0
1322704 16
1322755 0
1322768 0
1322794 0
1322804 0
1322847 0
1323003 0
1323034 143
1323072 0
1323111 11
1323278 0
1323423 10
1323603 13
1323607 45
1323620 88
1323703 0
1323839 53
1323988 8
1324052 30
1324077 112
1324083 18
1324115 0
1324137 63
1324192 0
1324202 0
1324287 12
1324441 4
1324481 26
1324536 0
1324547 0
1324562 0
1324565 0
1324593 0
1324602 0
1324607 0
1324665 0
1324667 0
1324677 0
1324702 0
1324730 3
1324733 99
1324764 0
1324790 62
1324798 37
1324821 0
1324832 0
1324837 92
1324842 28
1324855 10
1324914 0
1324917 0
1324949 1
1325014 70
1325114 0
1325118 0
1325232 1
1325278 19
1325430 6
1325547 7
1325584 0
1325605 0
1325629 5
1325866 0
1325894 0
1325954 0
1325965 0
1326049 23
1326077 0
1326081 0
1326505 0
1326527 0
1326549 0
1326585 0
1326607 40
1326611 67
1326689 0
1326707 0
1326730 0
1326789 4
1326909 8
1326973 0
1327010 17
1327106 0
1327142 167
1327145 0
1327232 0
1327250 0
1327259 22
1327297 156
1327361 0
1327427 0
1327441 0
1327510 0
1327523 0
1327548 6
1327650 0
1327687 0
1327721 0
1327737 30
1327784 0
1327823 0
1327892 0
1327920 3
1328025 0
1328132 0
1328495 12
1328588 0
1328666 0
1328746 0
1328843 0
1329008 22
1329077 0
1329131 17
1329164 1
1329476 0
1329500 16
1329527 64
1329572 24
1329677 47
1329719 43
1330427 0
1330472 0
1330659 0
1330691 7
1331132 15
1331321 0
1331404 1
1331557 0
1331650 5
1331823 0
1332137 66
1332224 0
1332269 126
1332272 0
1332370 5
1332526 0
1332752 142
1332824 36
1333049 0
1333134 0
1333157 36
1333282 0
1333601 0
1333625 2
1333819 1
1333828 0
1333870 0
1333916 0
1333954 0
1333988 0
1333997 0
1334004 0
1334021 0
1334049 0
1334061 0
1334067 4
1334111 0
1334134 0
1334142 0
1334154 0
1334188 0
1334194 41
1334198 9
1334222 3
1334258 0
1334267 2
1334307 0
1334345 0
1334352 35
1334400 2
1334422 6
1334432 0
1334479 13
1334491 0
1334700 93
1334702 7
1334741 62
1334796 26
1334891 0
1334949 48
1334988 57
1335003 12
1335046 6
1335101 0
1335113 0
1335131 8
1335138 0
1335240 9
1335250 0
1335317 0
1335354 0
1335367 0
1335370 9
1335424 0
1335649 0
1335659 0
1335673 0
1335766 0
1335817 33
1335862 23
1335868 0
1335895 0
1335928 0
1335961 47
1335991 73
1336006 0
1336045 0
1336068 0
1336123 0
1336148 24
1336183 37
1336193 0
1336235 3
1336265 0
1336328 65
1336341 3
1336405 0
1336447 0
1336462 0
1336468 41
1336471 1
1336517 0
1336527 0
1336569 0
1336655 0
1336675 0
1336713 0
1336756 0
1336765 0
1336815 9
1336820 0
1336880 0
1336922 0
1336940 0
1336965 0
1337012 0
1337069 0
1337075 0
1337085 18
1337155 0
1337290 25
1337323 0
1337332 0
1337352 162
1337533 0
1337594 46
1337654 2
1337694 5
1337731 1
1337801 0
1337865 0
1337905 10
1337914 8
1338007 21
1338018 29
1338028 0
1338071 46
1338130 10
1338152 0
1338177 0
1338227 0
1338301 0
1338361 0
1338385 0
1338444 0
1338526 0
1338541 44
1338579 0
1338631 21
1338668 0
1338777 0
1338782 29
1338898 0
1338939 0
1338941 74
1339086 0
1339189 0
1339342 55
1339353 81
1339375 16
1339389 62
1339513 23
1339711 35
1339810 0
1339822 0
1339837 50
1339847 56
1339880 18
1339956 12
1340016 2
1340120 0
1340127 0
1340247 34
1340261 22
1340273 0
1340344 2
1340357 40
1340408 27
1340485 27
1340492 35
1340542 5
1340591 25
1340633 9
1340665 0
1340677 0
1340753 0
1340784 0
1340834 0
1340849 8
1340878 4
1340938 0
1340963 173
1340967 34
1341016 0
1341041 1
1341167 0
1341207 0
1341360 25
1341378 14
1341400 0
1341445 34
1341449 11
1341475 0
1341540 88
1341577 0
1341583 23
1341640 5
1341670 12
1341676 0
1341687 11
1341709 0
1341774 0
1341780 51
1341870 8
1341901 44
1341929 105
1341936 37
1342126 26
1342204 141
1342241 11
1342316 0
1342358 43
1342426 57
1342444 3
1342554 18
1342600 3
1342648 88
1342701 0
1342707 2
1342741 0
1342775 24
1342824 22
1342886 11
1342918 0
1342957 35
1342979 0
1343008 0
1343132 46
1343164 0
1343207 0
1343318 0
1343366 173
1343372 98
1343433 5
1343518 0
1343540 12
1343558 0
1343680 0
1343831 0
1343893 0
1343917 4
1343921 0
1344115 0
1344146 14
1344157 0
1344353 30
1344357 82
1344398 0
1344549 3
1344578 0
1344654 0
1344707 5
1344779 0
1344836 33
1344875 0
1344931 0
1344948 0
1345144 0
1345209 0
1345218 5
1345268 8
1345387 0
1345464 52
1345549 0
1345600 0
1345652 8
1345672 0
1345746 0
1345847 0
1345864 108
1345872 0
1345887 3
1345973 105
1346049 0
1346076 25
1346210 40
1346323 76
1346406 0
1346433 154
1346470 104
1346553 0
1346572 197
1346578 20
1346707 21
1346740 2
1346943 244
1347045 53
1347186 1
1347207 165
1347327 8
1347651 158
1347942 1
1348022 146
1348189 0
1348227 57
1348260 2
1348289 28
1348314 0
1348326 0
1348334 0
1348337 137
1348345 1
1348371 56
1348375 0
1348382 75
1348412 0
1348471 40
1348568 18
1348617 16
1348659 0
1348784 24
1348810 80
1348832 0
1348856 0
1348970 0
1349039 0
1349207 0
1349234 0
1349269 5
1349282 6
1349421 0
1349492 5
1349495 94
1349676 0
1349689 0
1349714 35
1349744 52
1349874 2
1349929 0
1350057 9
1350065 42
1350113 0
1350240 0
1350319 0
1350388 0
1350510 3
1350566 124
1350590 11
1350608 167
1350615 10
1350629 3
1350670 32
1350674 32
1350699 28
1350753 0
1350781 0
1350804 37
1350879 3
1351099 0
1351133 0
1351152 0
1351183 0
1351204 0
1351256 0
1351266 0
1351276 0
1351296 2
1351306 0
1351327 0
1351365 61
1351389 92
1351431 49
1351737 62
1351878 0
1352040 64
1352047 1
1352194 0
1352200 0
1352240 24
1352331 0
1352344 14
1352369 1
1352494 0
1352508 672
1352524 0
1352550 13
1352592 51
1352698 7
1352745 5
1352767 53
1352901 0
1352915 0
1352946 0
1352952 32
1353078 0
1353097 31
1353152 0
1353239 41
1353292 12
1353306 13
1353445 152
1353547 0
1353723 36
1353740 11
1353749 127
1353791 0
1353881 97
1353890 18
1353907 0
1353932 19
1353962 1
1353986 65
1353994 40
1354035 13
1354204 14
1354235 1
1354277 2
1354403 0
1354505 1
1354516 0
1354568 0
1354589 37
1354668 13
1354715 0
1354739 3
1354981 0
1355156 0
1355227 7
1355321 34
1355325 24
1355371 0
1355398 0
1355446 42
1355482 30
1355574 0
1355655 6
1355684 12
1355696 0
1355828 8
1355894 0
1355927 0
1356086 0
1356470 0
1356531 28
1356553 0
1356561 0
1356706 0
1356855 0
1356984 0
1356998 0
1357024 0
1357036 0
1357201 0
1357240 0
1357395 0
1357546 0
1357755 0
1357843 0
1357855 0
1357863 0
1357871 0
1357879 16
1357889 0
1357911 0
1357944 1
1358295 25
1358346 0
1358510 46
1358562 0
1358594 3
1358633 0
1358684 10
1358729 12
1358738 21
1358762 2
1358766 51
1358768 27
1358794 0
1358813 0
1358859 0
1358936 0
1359002 0
1359274 0
1359278 0
1359311 0
1359357 0
1359461 0
1359485 0
1359551 0
1359562 0
1359638 0
1359666 0
1359696 48
1359870 71
1359990 26
1360011 0
1360117 23
1360123 0
1360189 0
1360201 15
1360212 0
1360216 0
1360321 0
1360397 80
1360415 0
1360515 6
1360607 0
1360764 0
1360836 0
1360968 0
1361008 0
1361397 35
1361477 0
1361595 0
1361753 0
1361760 0
1361842 0
1361902 0
1362015 0
1362060 0
1362062 0
1362187 0
1362266 0
1362269 2
1362305 0
1362379 52
1362421 0
1362448 47
1362472 0
1362481 48
1362505 15
1362640 3
1362856 8
1362949 0
1363207 0
1363297 85
1363315 0
1363381 0
1363426 0
1363570 24
1363627 0
1363636 0
1363650 0
1363674 0
1363697 0
1363730 0
1363787 0
1363810 0
1363849 0
1363956 6
1364036 0
1364101 6
1364380 0
1364479 0
1364550 5
1364638 0
1364755 16
1364808 0
1364880 2
1364989 23
1365167 0
1365196 5
1365204 6
1365309 0
1365321 0
1365327 0
1365333 0
1365336 0
1365345 41
1365549 7
1365618 21
1365663 141
1365678 41
1365749 0
1365802 3
1365940 0
1365965 18
1365990 0
1365997 0
1366015 0
1366177 15
1366210 0
1366231 57
1366264 55
1366279 0
1366306 31
1366336 23
1366547 0
1366558 0
1366756 23
1366850 0
1367092 80
1367117 0
1367162 34
1367179 140
1367302 0
1367368 0
1367493 0
1367604 21
1367610 15
1367682 47
1367714 0
1367937 232
1367985 0
1368013 21
1368061 0
1368073 0
1368085 76
1368229 5
1368277 40
1368292 0
1368361 22
1368457 0
1368589 25
1368847 0
1368956 0
1368977 0
1369441 0
1369465 25
1369549 0
1369618 99
1369720 44
1370078 0
1370329 0
1370419 0
1370458 0
1370479 32
1370637 0
1370737 105
1370857 0
1370920 0
1371002 33
1371028 0
1371076 0
1371086 0
1371103 15
1371202 0
1371283 0
1371325 49
1371358 36
1371468 0
1371603 0
1371681 31
1371879 0
1372000 47
1372051 0
1372149 30
1372254 0
1372265 0
1372271 0
1372394 7
1372437 0
1372474 0
1372533 2
1372544 0
1372546 0
1372565 0
1372567 0
1372584 88
1372626 52
1372636 27
1372764 48
1372805 0
1372836 0
1372926 78
1372942 0
1373077 0
1373086 1
1373119 19
1373137 4
1373280 4
1373292 0
1373411 0
1373693 0
1373938 21
1374073 0
1374124 0
1374227 0
1374283 0
1374305 8
1374365 19
1374431 0
1374974 0
1375122 0
1375237 2
1375304 0
1375352 19
1375465 1
1375647 41
1375688 0
1375714 0
1375754 0
1375771 0
1375781 0
1375795 0
1375826 0
1375862 0
1376141 35
1376334 0
1376387 0
1376540 31
1376543 0
1376555 10
1376576 0
1376606 0
1376615 79
1376618 2
1376834 0
1376845 23
1376975 0
1377086 68
1377098 0
1377173 0
1377204 0
1377221 0
1377275 3
1377365 0
1377431 95
1377637 8
1377661 0
1377716 0
1377831 0
1377860 0
1377992 0
1378007 0
1378318 0
1378583 0
1378789 0
1378810 0
1378858 0
1379107 123
1379146 0
1379440 25
1379476 15
1379572 25
1379712 0
1379766 0
1380057 0
1380069 11
1380114 50
1380228 204
1380298 0
1380324 44
1380351 0
1380377 0
1380501 120
1380513 32
1380516 1
1380718 0
1380830 0
1380852 0
1380894 0
1381259 0
1381278 0
1381320 0
1381323 11
1381507 40
1381542 0
1381830 10
1382022 0
1382048 3
1382064 0
1382234 0
1382316 0
1382335 0
1382364 5
1382556 5
1382604 0
1382619 17
1382638 0
1382661 27
1382718 26
1383120 0
1383252 0
1383376 0
1383426 0
1383585 0
1383621 0
1383660 25
1383717 0
1383852 0
1384004 0
1384116 10
1384305 0
1384410 22
1384482 0
1384508 0
1384614 0
1384728 0
1384947 0
1384949 0
1385396 0
1385668 26
1385763 0
1385961 0
1386040 0
1386059 0
1386101 32
1386127 0
1386154 14
1386255 0
1386394 0
1386400 0
1386601 0
1386709 0
1386868 42
1386979 11
1387112 0
1387264 0
1387507 17
1387723 0
1387873 0
1388058 0
1388273 0
1388291 0
1388297 0
1388463 43
1388593 0
1388624 0
1388644 0
1388667 0
1388674 0
1388716 0
1388749 0
1388758 0
1388773 0
1388804 0
1388837 0
1388969 0
1388975 5
1389011 0
1389086 0
1389115 0
1389272 0
1389368 3
1389470 0
1389524 0
1389587 0
1389762 0
1389894 2
1389957 0
1389993 0
1390062 0
1390123 0
1390446 10
1390541 0
1390750 0
1390888 0
1390982 0
1391054 0
1391074 0
1391168 0
1391276 0
1391291 0
1391366 0
1391430 54
1391646 0
1391717 8
1391744 0
1391801 0
1391816 0
1391828 2
1392057 0
1392287 0
1392353 15
1392382 0
1392416 105
1392427 0
1392445 3
1392469 0
1392488 0
1392563 0
1392770 0
1392878 0
1392911 0
1392965 41
1393040 16
1393091 2
1393098 0
1393160 0
1393454 6
1393580 1
1393599 33
1393617 0
1393636 21
1393653 0
1393663 33
1393665 14
1393698 5
1393712 5
1393737 0
1393756 53
1393780 14
1393884 0
1393905 45
1393929 2
1394103 0
1394116 11002
1394441 34
1394465 0
1394531 5
1394620 0
1394726 0
1394785 0
1394796 0
1394857 0
1394899 0
1394989 0
1395007 0
1395019 0
1395031 0
1395107 0
1395160 0
1395164 34
1395214 0
1395245 0
1395257 17
1395275 3
1395279 0
1395337 0
1395655 18
1395708 0
1395895 4
1395901 27
1395921 0
1396000 17
1396055 6
1396190 0
1396222 0
1396306 21
1396331 0
1396371 0
1396426 17
1396468 7
1396546 18
1396648 0
1396713 0
1396747 6
1396755 0
1396846 0
1396921 0
1396957 0
1397272 0
1397351 0
1397489 15
1397498 10
1397570 0
1397622 1
1397657 0
1397666 0
1397678 0
1397684 22
1397807 47
1397813 28
1397957 0
1398038 0
1398068 0
1398119 0
1398146 0
1398155 51
1398203 0
1398248 8
1398284 36
1398380 0
1398383 0
1398429 0
1398467 0
1398590 0
1398683 0
1398779 19
1398843 0
1399085 0
1399151 0
1399427 4
1399475 0
1399523 0
1399684 0
1399687 11
1399726 21
1399737 0
1399786 0
1399822 14
1399879 0
1399928 0
1399951 8
1400083 0
1400134 21
1400179 0
1400188 0
1400686 45
1400854 0
1400903 0
1401022 0
1401079 0
1401163 0
1401166 0
1401197 0
1401238 23
1401322 0
1401370 26
1401403 0
1401436 0
1401448 0
1401466 0
1401483 0
1401486 0
1401741 0
1401785 12
1401792 0
1401837 0
1401854 0
1401933 0
1402132 0
1402186 0
1402217 0
1402279 0
1402290 48
1402311 24
1402314 43
1402338 0
1402381 2
1402383 0
1402419 0
1402474 0
1402569 42
1402745 22
1402765 23
1402916 9
1402943 11
1402951 7
1402966 3
1402981 25
1403062 20
1403168 0
1403239 61
1403297 11
1403366 46
1403383 0
1403468 0
1403834 0
1403847 0
1403922 10
1404001 0
1404070 2
1404081 38
1404202 19
1404298 1
1404304 0
1404355 74
1404359 60
1404459 0
1404892 0
1405426 0
1405591 0
1405639 131
1405690 0
1405894 64
1406064 0
1406071 10
1406196 0
1406229 24
1406597 13
1406663 0
1406685 1
1406700 40
1406736 41
1406798 27
1407034 9
1407052 0
1407148 0
1407646 1
1407743 0
1407906 0
1407986 0
1408074 0
1408117 0
1408273 0
1408291 13
1408308 0
1408414 0
1408435 0
1408789 42
1408819 0
1408825 0
1408954 0
1409042 4
1409068 48
1409119 0
1409209 68
1409234 0
1409241 0
1409265 71
1409337 116
1409364 22
1409463 1
1409689 9
1409733 3
1409835 992
1409883 24
1410112 39
1410135 36
1410153 0
1410168 0
1410234 19
1410361 5
1410576 24
1410606 8
1410762 30
1410816 8
1410840 1
1410916 0
1410988 0
1411000 5
1411014 72
1411071 0
1411117 3
1411143 0
1411155 0
1411173 163
1411187 19
1411364 0
1411492 4
1411634 0
1411742 0
1411761 0
1411823 0
1412051 0
1412241 0
1412373 21
1412465 6
1412528 0
1412688 0
1412810 31
1412817 0
1412841 0
1412941 21
1412954 165
1413038 0
1413048 0
1413060 0
1413268 0
1413616 0
1413649 0
1413661 0
1413775 15
1413856 0
1414006 0
1414021 0
1414132 0
1414249 0
1414270 10
1414288 0
1414300 0
1414354 2
1414459 0
1414654 0
1414898 6
1414925 0
1414957 0
1415035 0
1415483 19
1415519 19
1415795 17
1415892 0
1415950 0
1416001 0
1416019 5
1416304 0
1416457 18
1416511 11
1416520 12
1416523 7
1416592 0
1416746 117
1417027 10
1417132 2
1417209 0
1417211 0
1417222 0
1417236 461
1417247 50
1417271 0
1417278 22
1417282 83
1417446 35
1417565 0
1417630 6356
1417763 107
1417850 0
1417881 0
1417897 0
1417964 5
1417982 15
1418055 0
1418470 0
1418482 47
1418563 79
1418578 43
1418623 0
1418776 71
1418779 146
1418818 24
1418845 0
1418932 4
1419037 71
1419085 10
1419115 0
1419133 9
1419163 68
1419259 20
1419366 13
1419405 200
1419517 136
1419519 271
1419547 2
1419554 0
1419721 0
1419748 22
1419908 0
1419917 0
1419925 0
1420031 0
1420077 0
1420093 0
1420100 0
1420140 0
1420172 0
1420182 0
1420184 0
1420205 0
1420253 0
1420272 0
1420310 0
1420349 0
1420435 23
1420452 0
1420464 3
1420494 0
1420564 0
1420771 15
1420786 0
1420822 21
1421393 0
1421609 0
1421797 0
1421809 7
1421913 0
1422218 42
1422228 129
1422261 0
1422285 0
1422306 0
1422327 0
1422369 0
1422420 65
1422480 0
1422531 0
1422561 23
1422668 0
1423035 0
1423299 0
1423353 0
1423482 0
1423506 0
1423756 0
1423962 17
1424013 0
1424439 68
1424469 4
1424667 0
1424832 0
1424877 25
1425078 0
1425395 0
1425403 0
1425521 0
1425596 1
1425644 0
1425767 0
1425833 0
1425920 0
1426181 11
1426517 0
1426535 0
1427174 0
1427440 92
1427442 193
1427507 17
1427680 2
1427732 0
1427988 0
1428037 0
1428160 0
1428182 0
1428221 0
1428245 0
1428613 27
1429219 0
1429345 0
1429370 0
1429586 16
1429729 87
1430030 22
1430133 43
1430288 27
1430313 0
1430324 0
1430334 0
1430341 2
1430345 81
1430347 5
1430407 52
1430437 59
1430513 40
1430729 0
1431056 0
1431124 71
1431155 39
1431187 0
1431270 1
1431366 0
1431372 58
1431375 0
1431451 12
1431543 0
1431546 8
1431648 64
1431702 6
1431714 73
1431759 0
1431777 0
1431885 0
1431900 0
1432010 35
1432027 0
1432029 0
1432137 0
1432216 35
1432237 24
1432614 10
1432628 29
1432708 51
1432723 3
1432876 168
1432927 0
1432954 0
1433009 0
1433095 27
1433121 0
1433143 0
1433151 0
1433161 0
1433216 0
1433236 0
1433358 0
1433364 36
1433412 0
1433427 0
1433677 0
1433880 62
1433931 63
1434006 9
1434060 0
1434095 22
1434120 0
1434150 0
1434161 0
1434164 0
1434531 6
1434549 0
1434669 5
1434761 3
1434885 0
1434968 0
1435109 1
1435142 0
1435241 67
1435292 0
1435664 77
1435754 12
1435871 0
1435944 0
1435953 0
1435986 0
1435990 0
1436000 0
1436028 0
1436057 0
1436098 0
1436111 0
1436124 0
1436140 0
1436176 0
1436225 0
1436233 29
1436280 0
1436379 0
1436425 0
1436431 0
1436443 22
1436503 15
1436509 27
1436584 0
1436701 12
1436713 40
1436768 48
1436806 15
1436942 0
1437059 0
1437101 0
1437281 0
1437292 0
1437332 0
1437374 0
1437569 2
1437707 2
1437822 29
1437825 0
1437846 0
1437982 0
1438059 0
1438109 7
1438126 0
1438332 0
1438399 0
1438449 0
1438465 0
1438525 0
1438863 0
1438878 0
1438887 0
1438947 0
1439037 0
1439433 0
1439448 0
1439487 0
1439632 0
1439689 0
1439929 6
1440018 0
1440057 0
1440206 0
1440374 0
1440561 0
1440618 0
1440875 16
1440928 0
1441082 0
1441166 61
1441239 0
1441439 302
1441460 39
1441573 0
1441717 0
1441760 0
1441772 3
1441965 22
1442016 0
1442027 18
1442118 69
1442151 0
1442477 28
1442481 338
1442484 0
1442557 0
1442703 31
1442760 0
1442836 0
1442884 0
1442905 28
1442914 0
1442923 4
1443004 94
1443235 1
1443259 0
1443394 33
1443442 4
1443589 12
1443601 1
1443631 0
1443652 0
1443673 0
1443689 0
1443695 0
1443697 0
1443745 38
1443750 3
1443798 0
1443824 0
1443845 1
1443869 0
1443889 13
1443920 0
1443922 22
1443958 0
1443967 108
1443976 166
1444057 27
1444278 0
1444312 5
1444495 0
1444642 2
1444654 0
1444705 25
1444737 58
1444845 5
1444855 0
1444890 0
1445202 0
1445205 2
1445217 22
1445262 0
1445559 27
1445578 0
1445719 0
1445796 6
1445978 3
1446035 0
1446047 0
1446098 0
1446140 0
1446386 0
1446575 0
1446854 0
1447067 0
1447269 0
1447407 55
1447701 57
1447788 0
1447791 0
1447830 0
1447872 0
1447908 0
1447998 0
1448127 20
1448154 34
1448266 0
1448277 18
1448383 0
1448393 0
1448404 0
1448422 3
1448429 37
1448593 0
1448599 26
1448641 0
1448926 32
1449039 0
1449123 31
1449375 1
1449387 0
1449444 0
1449558 0
1449640 0
1449688 0
1449701 0
1449834 12
1449901 44
1449916 0
1450030 0
1450093 53
1450202 0
1450204 0
1450221 0
1450397 0
1450433 0
1450733 0
1450778 32
1450808 0
1450820 0
1450928 7
1450958 0
1450964 17
1450977 0
1450982 0
1451026 0
1451084 0
1451105 8
1451473 30
1451506 23
1451638 0
1451653 21
1451802 0
1451809 28
1451849 13
1452006 0
1452093 0
1452148 0
1452177 36
1452242 0
1452256 0
1452263 10
1452575 0
1452620 5
1452665 0
1452860 0
1452881 0
1452914 0
1453016 0
1453043 0
1453055 0
1453136 0
1453285 0
1453439 10
1453454 0
1453477 14
1453514 17
1453583 0
1453637 0
1453754 16
1453775 17
1453871 0
1453913 20
1453961 24
1454240 0
1454309 0
1454414 0
1454423 0
1454522 0
1454582 24
1454828 0
1454872 0
1454958 0
1455005 0
1455113 0
1455225 37
1455234 0
1455527 0
1455838 0
1455911 0
1456010 0
1456019 13
1456073 0
1456244 0
1456270 33
1456298 0
1456697 0
1456839 0
1457077 0
1457275 17
1457316 0
1457323 17
1457539 4
1457771 0
1457996 0
1458137 13
1458337 30
1458427 0
1458549 0
1458657 0
1458760 0
1458823 0
1459003 0
1459204 0
1459240 0
1459252 0
1459271 0
1459666 0
1459734 42
1459757 0
1459784 0
1459796 0
1459835 2
1459841 0
1459978 0
1460087 10
1460153 15
1460245 0
1460290 0
1460383 8
1460390 58
1460590 0
1460605 0
1460728 0
1460894 8
1461080 0
1461174 56
1461446 0
1461490 0
1461508 0
1461517 0
1461529 0
1461629 0
1461670 0
1461691 0
1461700 0
1461998 0
1462169 0
1462288 0
1462445 0
1462529 0
1462553 0
1462643 0
1463051 0
1463120 0
1463159 0
1463201 0
1463345 0
1463494 0
1463500 0
1463582 0
1463621 0
1463804 0
1464227 0
1464388 0
1464503 0
1464674 0
1464692 0
1464698 0
1464758 0
1464790 0
1464848 0
1464860 0
1464920 0
1464961 0
1465148 0
1465175 0
1465211 0
1465218 0
1465286 0
1465319 0
1465394 0
1465406 0
1465529 0
1465559 0
1465601 0
1465613 0
1465934 0
1465955 0
1465964 0
1466243 0
1466470 0
1466483 0
1466969 0
1466972 0
1467008 0
1467047 0
1467251 0
1467374 0
1467488 0
1467568 0
1467587 0
1467637 0
1467755 0
1467781 0
1467824 0
1468078 0
1468145 0
1468198 0
1468231 0
1468249 0
1468445 0
1468640 0
1468843 0
1468999 0
1469005 0
1469015 0
1469063 0
1469078 0
1469090 1
1469093 1
1469144 0
1469150 0
1469159 0
1469165 4
1469172 0
1469233 0
1469237 17
1469334 0
1469343 0
1469791 0
1470084 0
1470148 13
1470202 7
1470212 11
1470312 2
1470345 0
1470378 0
1470391 0
1470406 0
1470441 0
1470457 0
1470700 4
1470718 0
1470763 0
1470796 0
1471135 0
1471222 1
1471402 4
1471424 0
1471515 0
1471815 34
1471836 0
1472029 0
1472241 0
1472278 0
1472463 0
1472728 0
1473160 31
1473236 28
1473506 0
1473632 0
1473795 18
1473891 0
1473897 0
1473932 0
1473969 0
1474197 0
1474242 8
1474277 0
1474347 6
1474516 13
1474558 26
1474761 0
1474804 0
1474987 11
1475002 0
1475368 23
1475399 0
1475522 0
1475828 0
1475909 0
1476286 0
1476294 0
1476377 0
1476999 0
1477159 12
1477354 13
1477858 0
1477951 0
1478106 0
1478306 0
1478866 0
1478987 3
1479114 0
1479236 0
1479265 0
1479313 0
1479464 1
1479467 0
1479527 13
1479551 0
1479977 0
1479980 0
1480025 0
1480046 0
1480136 0
1480184 20
1480286 72
1480495 27
1480527 1
1480633 0
1480648 0
1480689 0
1480716 0
1480724 6
1481076 1
1481265 0
1481457 0
1481560 9
1481629 0
1481660 0
1481668 0
1481676 0
1481681 0
1481685 1
1481782 0
1481815 0
1481896 4
1481955 43
1481994 55
1482195 52
1482467 0
1482539 0
1482656 49
1482668 9
1482767 0
1482881 0
1482971 0
1483043 0
1483067 0
1483109 0
1483112 3
1483205 0
1483296 21
1483445 0
1483448 3
1483457 26
1483472 0
1483505 11
1483709 0
1483754 50
1483964 55
1483970 30
1483988 0
1484180 0
1484282 0
1484483 5
1484507 0
1484534 31
1484762 35
1485147 7
1485178 74
1485318 43
1485333 0
1485534 34
1485909 6
1485992 8
1486122 17
1486158 0
1486209 144
1486211 126
1486263 111
1486308 22
1486476 160
1486500 4
1486596 65
1486914 0
1486953 0
1486983 17
1486998 12
1487095 34
1487429 62
1487445 2
1487449 0
1487457 34
1487486 24
1487508 85
1487585 0
1487662 13
1487686 0
1487802 49
1487896 0
1487945 58
1488187 0
1488328 18
1488448 0
1488601 0
1488718 3
1488721 0
1488727 0
1488751 0
1488764 19
1488840 113
1489008 0
1489035 13
1489047 0
1489077 18
1489194 71
1489242 88
1489269 11
1489398 6
1489593 0
1489682 0
1489764 40
1489929 5
1489995 0
1490025 0
1490084 0
1490226 0
1490518 10
1490704 0
1490743 0
1490821 0
1490902 32
1490977 0
1491002 0
1491607 0
1491766 0
1491782 0
1491911 0
1492084 0
1492355 0
1492452 0
1492549 0
1492579 0
1492653 0
1492660 0
1492831 0
1492921 5
1493023 0
1493088 0
1493100 0
1493113 0
1493124 0
1493179 0
1493274 17
1493323 15
1493386 0
1493401 4
1493416 0
1493656 2
1493869 0
1493916 0
1494078 0
1494139 0
1494376 63
1494394 4
1494425 0
1494547 0
1494625 0
1494709 0
1494916 0
1495042 0
1495162 0
1495174 0
1495185 0
1495245 0
1495437 92
1495704 38
1495722 0
1495728 1
1495825 0
1496051 32
1496169 0
1496312 0
1496318 3
1496396 98
1496417 39
1496762 0
1497043 12
1497166 133
1497330 0
1497401 77
1497592 30
1497632 0
1497727 0
1497736 14
1497760 0
1497805 0
1497886 32
1497984 0
1498027 70
1498057 3
1498100 14
1498149 0
1498188 0
1498267 0
1498277 0
1498310 0
1498424 0
1498508 0
1498595 0
1498661 0
1498685 0
1498738 0
1498816 0
1498914 0
1498939 0
1499146 0
1499158 0
1499204 57
1499248 0
1499330 0
1499333 0
1499348 0
1499416 0
1499612 0
1499626 0
1499669 0
1499822 0
1499870 0
1499927 0
1500002 0
1500071 0
1500221 0
1500233 0
1500365 0
1500686 0
1500725 0
1500815 0
1500860 0
1500902 0
1500920 0
1500962 0
1501094 0
1501211 0
1501253 0
1501274 0
1501331 2
1501387 0
1501515 0
1501608 0
1501636 0
1501657 0
1501690 0
1501816 0
1502356 0
1502407 0
1502422 0
1502574 0
1502616 0
1502716 0
1502808 1
1502820 0
1502845 0
1502955 9
1503021 0
1503603 25
1503781 102
1503816 45
1503825 28
1504020 18
1504092 0
1504188 4
1504239 48
1504503 13
1504557 0
1504596 74
1504768 0
1504778 9
1504825 14
1504851 44
1504880 0
1504913 68
1504951 0
1505118 147
1505198 2
1505489 139
1505813 15
1505933 152
1505954 2
1506095 45
1506197 216
1506400 7
1506433 15
1506562 23
1506568 206
1506587 0
1506670 82
1506707 162
1506734 0
1506817 74
1506930 52
1507064 15
1507090 0
1507153 43
1507504 0
1507585 14
1507653 0
1507804 0
1507888 0
1507910 20
1507924 0
1507928 0
1507939 25
1507947 0
1508126 0
1508317 46
1508320 0
1508347 0
1508353 0
1508506 0
1508578 0
1508999 0
1509132 0
1509186 23
1509190 71
1509363 0
1509414 0
1509420 0
1509719 0
1509743 28
1509803 0
1509849 0
1509897 55
1509911 0
1510064 37
1510151 0
1510169 0
1510250 0
1510284 0
1510383 0
1510602 16
1510620 0
1510653 0
1510710 1461
1510728 0
1510770 0
1510791 0
1510887 0
1510967 0
1510986 0
1510995 0
1511172 13
1511310 0
1511363 0
1511402 0
1511432 1
1511434 1
1511459 0
1511531 14
1511549 55
1511646 0
1511668 0
1511819 14
1511971 0
1511978 11
1512050 0
1512094 0
1512195 0
1512198 0
1512210 9
1512221 8
1512267 21
1512297 0
1512406 7
1512769 0
1512832 0
1512862 0
1512919 0
1512928 32
1512955 0
1513099 0
1513133 0
1513154 0
1513179 0
1513195 0
1513440 51
1513551 0
1513596 0
1513860 0
1513869 0
1514007 0
1514149 2
1514200 0
1514263 1096
1514311 0
1514428 0
1514581 45
1514764 0
1515141 0
1515181 5
1515223 14
1515280 24
1515286 0
1515292 4
1515334 0
1515432 0
1515488 52
1515600 18
1515619 0
1516078 8
1516339 0
1516684 0
1516705 0
1516774 9
1516789 0
1517058 40
1517094 0
1517142 0
1517145 12
1517193 0
1517391 0
1517421 0
1517478 25
1517541 6
1517625 6
1517661 0
1517781 2
1517824 0
1517826 0
1517834 0
1517836 0
1517883 0
1517950 44
1518088 36
1518349 0
1518388 20
1518490 1
1518535 3
1518610 0
1518709 0
1518796 4
1519145 0
1519363 0
1519381 0
1519468 6
1519471 0
1519611 0
1519649 0
1519668 0
1519713 0
1519760 0
1519882 0
1519920 10
1519956 0
1519965 0
1520018 0
1520044 0
1520160 0
1520247 0
1520271 13
1520316 0
1520351 0
1520436 0
1520501 22
1520580 0
1520679 2
1520718 0
1520779 0
1520969 0
1520998 4
1521001 0
1521074 0
1521088 0
1521109 0
1521230 0
1521383 35
1521389 45
1521413 0
1521462 0
1521994 19
1522133 48
1522383 0
1522470 0
1522486 0
1522500 0
1522515 0
1522552 0
1522587 1
1522722 15
1522725 0
1522921 0
1522923 0
1522956 30
1523055 52
1523068 14
1523178 11
1523313 0
1523356 0
1523468 4
1523588 29
1523648 0
1523738 39
1523936 0
1524035 0
1524185 34
1524637 0
1524870 0
1524876 0
1524952 0
1525240 0
1525481 45
1525567 5
1525635 5
1525733 0
1525850 21
1525889 0
1525944 8
1526114 2
1526195 0
1526227 0
1526254 0
1526294 2
1526373 205
1526379 0
1526383 36
1526400 0
1526425 0
1526428 0
1526542 0
1526885 0
1526997 0
1527057 0
1527229 0
1527301 62
1527433 0
1527505 0
1527546 0
1527622 69
1527657 0
1527775 0
1527955 9
1528027 0
1528193 0
1528228 37
1528318 34
1528514 0
1528528 0
1528642 23
1528762 0
1528880 0
1529005 4
1529158 0
1529222 0
1529333 0
1529672 0
1529718 0
1529910 0
1530009 0
1530044 0
1530067 0
1530087 0
1530108 47
1530355 0
1530753 0
1530807 0
1530942 0
1530982 0
1531049 0
1531060 0
1531071 0
1531251 0
1531453 51
1531509 0
1531647 0
1531718 0
1531877 0
1531967 0
1531976 0
1532203 46
1532210 3
1532213 0
1532327 0
1532347 0
1532384 0
1532477 2
1532549 0
1532819 0
1532881 0
1532900 0
1533002 0
1533016 0
1533072 0
1533231 0
1533321 126
1533448 5
1533564 72
1533567 9
1533594 0
1533681 140
1533831 8
1533840 0
1533903 25
1534170 7
1534173 35
1534191 4
1534254 64
1534294 0
1534309 1914
1534357 0
1534371 0
1534375 2
1534381 90
1534438 0
1534633 24
1534885 57
1534939 10
1535005 25
1535236 0
1535326 0
1535479 0
1535515 0
1535572 0
1535587 0
1535608 0
1535669 0
1535683 0
1535689 0
1535779 0
1535851 0
1535914 2
1536201 7
1536227 12
1536284 0
1536314 0
1536392 18
1536401 0
1536474 17
1536565 46
1536772 4
1536822 19
1536850 0
1536906 21
1536962 0
1536992 0
1536999 0
1537025 0
1537162 0
1537243 0
1537258 2
1537265 0
1537276 5
1537322 0
1537378 0
1537430 0
1537457 0
1537589 0
1537611 0
1537719 0
1537725 0
1537744 0
1537765 0
1537888 0
1537936 0
1538257 0
1538454 0
1538550 0
1538814 0
1538868 0
1538917 0
1538966 0
1538990 0
1539127 0
1539206 0
1539224 0
1539248 0
1539361 0
1539416 0
1539482 0
1539521 0
1539542 0
1539649 0
1539733 0
1539746 0
1539760 0
1539946 0
1540067 0
1540083 0
1540099 0
1540414 0
1540612 0
1540758 0
1540828 0
1540896 0
1540911 0
1540920 0
1541027 0
1541231 0
1541331 0
1541379 0
1541388 0
1541436 0
1541537 0
1541552 0
1541612 0
1541655 0
1541753 0
1541780 0
1541812 0
1541905 0
1541917 0
1541981 0
1542090 0
1542219 0
1542247 0
1542307 0
1542329 0
1542333 0
1542368 0
1542384 0
1542437 0
1542453 0
1542515 0
1542603 0
1542637 9
1542742 0
1542790 0
1542856 25
1543084 68
1543220 0
1543250 0
1543292 0
1543338 0
1543505 70
1543562 0
1543747 22
1543843 0
1543855 0
1543903 4
1544011 0
1544027 0
1544452 0
1544677 0
1544854 5
1544985 0
1545108 0
1545164 0
1545173 0
1545198 0
1545253 0
1545289 0
1545388 0
1545421 0
1545581 0
1545585 0
1545848 0
1545970 0
1546023 0
1546185 15
1546348 187
1546578 0
1546627 6
1546636 12
1546732 0
1546765 0
1546780 117
1546825 0
1546912 3
1546972 0
1546996 0
1547005 0
1547083 0
1547215 0
1547240 0
1547248 28
1547365 0
1547425 36
1547434 0
1547470 14
1547488 19
1547575 17
1547608 0
1547734 0
1547947 7
1548007 2
1548031 10
1548037 31
1548040 18
1548211 53
1548217 8
1548298 0
1548475 0
1548544 10
1548622 0
1548694 0
1548799 0
1548838 0
1549021 0
1549039 0
1549087 0
1549129 0
1549198 0
1549435 6
1549447 0
1550194 0
1550212 0
1550295 18
1550563 1
1550683 19
1550833 17
1551012 0
1551075 8
1551142 26
1551144 0
1551331 0
1551341 0
1551351 35
1551423 0
1551538 18
1551604 0
1551610 0
1551774 0
1551821 0
1551849 8
1552021 0
1552139 0
1552143 0
1552448 1
1552473 0
1553133 22
1553259 9
1553322 0
1553364 0
1553424 0
1553511 26
1553550 0
1553578 0
1554213 0
1554432 0
1554658 0
1554666 0
1554730 0
1554733 0
1554763 0
1554910 2
1555140 4
1555333 0
1555385 0
1555522 9
1555528 12
1555549 7
1555564 24
1555621 6
1555742 0
1555756 26
1555837 94
1555870 0
1555945 0
1556035 0
1556050 0
1556056 0
1556059 77
1556172 0
1556254 5
1556368 0
1556401 0
1556431 0
1556610 0
1556868 0
1557124 0
1557300 41
1557327 29
1557462 0
1557549 0
1558049 0
1558085 0
1558112 0
1558226 0
1558712 0
1558919 13
1559051 9
1559111 6
1559132 0
1559239 10
1559275 0
1559290 0
1559428 0
1559605 0
1559787 0
1559795 0
1559816 6
1560030 23
1560129 0
1560249 0
1560280 0
1560675 7
1560787 0
1560834 21
1561153 0
1561186 18
1561226 14
1561369 10
1561578 13
1561802 128
1561805 0
1561809 1
1561880 0
1561912 0
1561925 0
1562042 0
1562174 0
1562315 0
1562396 0
1562570 0
1562640 0
1562677 0
1562719 0
1562985 0
1563037 0
1563201 0
1563262 0
1563301 0
1563385 0
1563413 0
1563448 0
1563546 0
1563618 0
1563630 0
1563681 0
1563747 0
1563873 0
1563889 0
1563893 0
1563907 0
1564148 0
1564181 0
1564226 0
1564370 0
1564391 0
1564432 0
1564436 0
1564447 0
1564784 0
1564790 0
1564980 0
1565075 0
1565097 0
1565255 0
1565336 0
1565517 0
1565551 0
1565665 0
1565688 0
1565811 0
1565926 0
1566096 0
1566165 0
1566337 0
1566386 25
1566404 0
1566470 66
1566604 13
1566977 76
1567076 0
1567155 8
1567248 0
1567304 0
1567673 0
1567691 2
1567694 0
1567835 0
1567871 41
1568063 0
1568150 0
1568449 0
1568495 0
1568498 46
1568717 0
1568921 0
1569016 0
1569089 0
1569136 0
1569161 2
1569180 0
1569200 0
1569236 76
1569249 0
1569284 242
1569288 0
1569408 36
1569482 0
1569489 57
1569491 79
1569497 0
1569509 13
1569591 0
1569643 0
1569713 0
1569745 36
1569791 0
1569821 6
1570004 0
1570037 0
1570109 0
1570166 5
1570181 52
1570193 0
1570430 0
1570434 0
1570514 0
1570533 0
1570543 0
1570604 60
1570607 34
1570727 13
1570847 0
1570924 0
1571050 0
1571059 0
1571197 1
1571240 15
1571251 78
1571305 0
1571463 41
1571517 0
1571577 0
1571607 0
1571787 5
1571973 0
1572006 0
1572078 4
1572202 0
1572383 0
1572443 23
1572494 0
1572524 18
1572540 0
1572701 15
1572920 0
1572964 0
1573004 0
1573136 0
1573268 0
1573355 0
1573415 0
1573445 0
1573544 1
1573563 0
1573625 97
1573811 21
1573844 26
1574060 32
1574189 0
1574207 21
1574315 55
1574537 0
1574756 0
1574965 0
1575113 251
1575126 63
1575159 0
1575162 0
1575166 0
1575173 2
1575175 0
1575195 7
1575312 0
1575320 6
1575525 0
1575533 0
1575572 0
1575629 0
1575701 0
1575766 0
1575803 0
1575812 0
1576042 0
1576187 0
1576217 0
1576235 0
1576298 0
1576382 0
1576409 0
1576421 0
1576448 0
1576454 0
1576525 0
1576553 0
1576562 0
1576598 0
1576659 0
1576753 23
1576757 3
1576815 0
1576927 0
1577029 0
1577203 0
1577233 0
1577236 0
1577267 0
1577362 73
1577549 56
1577605 8
1577739 0
1577867 46
1577885 77
1577915 193
1577963 43
1578134 50
1578197 2
1578224 98
1578281 6
1578311 0
1578424 0
1578484 0
1578577 0
1578612 48
1578656 18
1578659 34
1578702 0
1578734 151
1578832 0
1578853 15
1578892 21
1579264 0
1579300 1
1579643 0
1579660 0
1579772 0
1579853 0
1580075 0
1580143 0
1580365 0
1580380 0
1580582 0
1580606 46
1580733 0
1580768 0
1580812 0
1580921 0
1580992 0
1581059 0
1581134 0
1581146 1
1581152 31
1581285 0
1581531 0
1581558 0
1581576 5
1581609 0
1581645 7
1581741 8
1581783 0
1581825 25
1581909 51
1581924 0
1582032 0
1582130 0
1582160 33
1582163 42
1582367 7
1582477 0
1582664 0
1582673 0
1582742 13
1582814 54
1583200 0
1583210 0
1583260 0
1583309 0
1583431 0
1583488 25
1583656 4
1583752 0
1583779 0
1583875 5
1583965 29
1583995 8
1584061 0
1584172 0
1584360 0
1584901 0
1584983 0
1585069 0
1585103 0
1585321 0
1585651 78
1586001 62
1586064 29
1586233 0
1586337 3
1586373 36
1586388 24
1586667 59
1586729 0
1586783 61
1586826 10
1586977 0
1587328 18
1587493 52
1587661 0
1587727 0
1588046 0
1588309 0
1588550 0
1588660 0
1588694 0
1588706 0
1588712 0
1588769 13
1588946 0
1588964 0
1589037 0
1589240 15
1589294 10
1589369 95
1589435 17
1589573 11
1589654 0
1589732 0
1589744 18
1589825 19
1589900 739
1590014 0
1590050 0
1590101 0
1590152 0
1590254 0
1590299 0
1590440 0
1590537 0
1590560 6
1590566 3
1590860 0
1590870 0
1591012 14
1591057 33
1591082 0
1591296 0
1591318 0
1591326 0
1591331 0
1591334 0
1591357 8
1591401 0
1591406 0
1591416 0
1591422 0
1591425 0
1591669 3
1592116 37
1592185 0
1592266 5
1592425 13
1592469 5
1592581 35
1592608 0
1592777 0
1593087 0
1593252 0
1593276 0
1593315 0
1593327 66
1593447 153
1593454 41
1593495 0
1593510 0
1593520 0
1593549 0
1593678 10
1593697 0
1593719 0
1593742 0
1593772 18
1593846 70
1593848 0
1593918 0
1593979 64
1594118 0
1594155 66
1594269 0
1594323 11
1594365 0
1594404 0
1594416 4
1594525 0
1594537 0
1594586 0
1594632 0
1594678 0
1594713 35
1594775 14
1594778 17
1594817 0
1594865 0
1594896 0
1594928 13
1594946 0
1595243 9
1595554 30
1595674 0
1595758 10
1595906 0
1595914 12
1595944 0
1596002 0
1596025 0
1596037 0
1596094 0
1596192 0
1596294 0
1596315 4
1596318 0
1596465 0
1596501 0
1596517 0
1596644 0
1596747 0
1596801 33
1596822 102
1596979 0
1597108 0
1597294 0
1597516 7
1597805 0
1597815 0
1597878 0
1597887 188
1597983 0
1598004 0
1598178 640
1598188 3
1598238 17
1598241 30
1598391 163
1598395 0
1598441 0
1598465 0
1598556 1
1598847 0
1598877 12
1599066 0
1599189 0
1599318 12
1599372 0
1599636 13
1599842 0
1599872 0
1599935 0
1599959 0
1599965 0
1600001 7
1600017 0
1600031 9
1600053 0
1600070 0
1600078 0
1600334 11
1600364 9
1600571 0
1601065 0
1601439 8
1601460 0
1601481 60
1601490 0
1601509 0
1601550 3
1601634 0
1601648 0
1601757 8
1602192 0
1602372 0
1602401 0
1602564 0
1602582 0
1602642 0
1602759 0
1602992 0
1603046 0
1603139 0
1603262 0
1603358 0
1603427 0
1603436 0
1603475 0
1603529 0
1603547 0
1603598 0
1603664 0
1603859 0
1603960 0
1603980 42
1604171 0
1604227 55
1604245 0
1604383 190
1604494 36
1604512 26
1604524 0
1604743 0
1604806 12
1604953 28
1605017 0
1605104 8
1605122 17
1605260 0
1605350 0
1605371 23
1605401 11
1605620 0
1605680 34
1605760 2
1605952 2
1606085 0
1606187 0
1606228 0
1606236 33
1606354 0
1606378 0
1606462 54
1606591 7
1607059 22
1607083 45
1607104 9
1607191 23
1607328 5
1607356 65
1607371 20
1607773 53
1607776 263
1607887 95
1607935 14
1607938 68
1608010 0
1608208 18
1608295 46
1608346 59
1608520 24
1608598 23
1608658 0
1608697 30
1608751 39
1608784 0
1608838 0
1608934 0
1608946 1
1608953 19
1609056 98
1609083 0
1609110 14
1609151 0
1609475 19
1609506 12
1609539 0
1609593 11
1610180 0
1610645 98
1610657 20
1610745 0
1610767 0
1610810 1
1610950 227
1610954 113
1610999 0
1611239 52
1611387 4
1611390 5
1611452 0
1611577 1
1611607 0
1611740 0
1611788 0
1611815 0
1611821 0
1611847 0
1611871 0
1612049 0
1612102 2
1612123 0
1612191 9
1612203 0
1612272 0
1612278 0
1612292 0
1612386 0
1612470 0
1612584 0
1612786 0
1613006 0
1613028 0
1613043 0
1613045 0
1613124 0
1613169 0
1613211 0
1613241 0
1613244 0
1613325 0
1613421 0
1613436 0
1613628 0
1613637 10
1613689 0
1613702 0
1613722 0
1613825 0
1614017 0
1614167 0
1614233 0
1614257 0
1614512 0
1614592 0
1614698 0
1614737 0
1614761 0
1614782 0
1614819 0
1614826 0
1614845 0
1614997 0
1615117 0
1615138 0
1615456 72
1615532 0
1615579 0
1615727 0
1615874 0
1615880 0
1615901 0
1616024 0
1616087 4
1616099 0
1616276 0
1616351 0
1616405 25
1616510 0
1616675 2
1616720 99
1616777 7
1616789 0
1617044 5
1617054 0
1617093 24
1617107 22
1617158 32
1617196 0
1617239 0
1617285 0
1617404 3
1617503 39
1617515 23
1617527 59
1617588 0
1617639 0
1617787 190
1617790 49
1617818 26
1617872 70
1618127 0
1618226 31
1618238 16
1618250 13
1618320 0
1618505 0
1618515 0
1618669 9
1618817 1
1618988 0
1619039 31
1619228 47
1619276 64
1619279 10
1619315 0
1619562 7
1619587 1
1619613 0
1619637 0
1619716 0
1619771 83
1620188 0
1620318 0
1620408 6
1620516 0
1620587 6
1620672 0
1620693 167
1620711 0
1620803 0
1621255 0
1621319 0
1621335 0
1621472 0
1621582 19
1621661 0
1621888 0
1621970 0
1622284 0
1622384 38
1622564 0
1622696 0
1622745 0
1623029 5
1623055 0
1623248 1
1623307 0
1623439 0
1623553 1
1623905 37
1623939 0
1623941 0
1623959 0
1624041 0
1624355 0
1624396 0
1624513 0
1624647 0
1624654 0
1624708 0
1624939 0
1625029 0
1625083 0
1625092 0
1625410 0
1625575 1
1625625 0
1625794 0
1625928 0
1626008 13
1626045 0
1626283 0
1626487 0
1626583 0
1626643 0
1626821 0
1627045 28
1627222 0
1627264 0
1627308 0
1627366 2
1627409 7
1627688 5
1627915 0
1627963 0
1628009 0
1628095 9
1628113 0
1628345 0
1628485 0
1628684 5
1628825 0
1629077 1
1629154 0
1629297 0
1629378 0
1629418 0
1629516 0
1629560 0
1629562 0
1629946 0
1629967 44
1630084 0
1630255 0
1630295 0
1630688 10
1631066 7
1631445 0
1631507 79
1631694 9
1631795 30
1631801 0
1631870 37
1632126 0
1632461 0
1632871 70
1632889 0
1632976 27
1632978 12
1633297 0
1633355 48
1633403 0
1633412 109
1633451 82
1633727 0
1633793 8
1633943 3
1634099 3
1634192 0
1634411 0
1634495 0
1634498 68
1634594 9
1634630 82
1634675 0
1634723 0
1634732 6
1634759 18
1634810 0
1634840 0
1634906 0
1634960 0
1635013 0
1635270 0
1635466 15
1635487 0
1635717 17
1635864 0
1636015 0
1636150 0
1636165 1
1636232 0
1636240 59
1636324 0
1636564 31
1636636 0
1636684 0
1636717 4
1637296 0
1637419 20
1637440 0
1637509 0
1637596 11
1637854 0
1637872 0
1638037 0
1638085 20
1638334 0
1638355 0
1638653 0
1638834 0
1638864 0
1639048 27
1639072 0
1639876 0
1640161 0
1640462 0
1640595 0
1640795 0
1640812 0
1640830 0
1640909 4
1641008 0
1641030 0
1641325 0
1641358 0
1641421 5
1641545 2
1641588 5
1641614 53
1641632 40
1641710 28
1641773 0
1641842 0
1641884 23
1641932 28
1642139 0
1642400 48
1642445 14
1642451 3
1642487 7
1642634 49
1642697 0
1642829 27
1642841 35
1642924 0
1642951 5
1643066 0
1643116 0
1643545 0
1643572 0
1643782 97
1643878 0
1643944 42
1643950 0
1644037 23
1644154 0
1644347 0
1644585 0
1644891 20
1644975 0
1645104 0
1645185 0
1645188 0
1645248 0
1645299 0
1645365 2
1645405 0
1645942 10
1645966 21
1645977 99
1645984 0
1646033 125
1646039 13
1646058 25
1646071 71
1646173 0
1646300 0
1646313 0
1646317 0
1646353 0
1646530 0
1646545 0
1646680 0
1646919 0
1646997 0
1647153 0
1647173 0
1647186 0
1647254 0
1647280 0
1647314 0
1647487 0
1647542 32
1648022 21
1648101 0
1648154 0
1648158 62
1648455 0
1648470 0
1648628 0
1648674 0
1648776 0
1649033 0
1649127 0
1649535 0
1649575 4
1649645 0
1649671 0
1649829 5
1649849 0
1649891 0
1649963 0
1650026 0
1650296 0
1650469 0
1650510 36
1650547 0
1651282 0
1651299 12
1651415 0
1651440 0
1651564 0
1651680 0
1651743 14
1651865 0
1652142 1
1652188 0
1652199 0
1652282 27
1652527 0
1652541 0
1652556 0
1652658 0
1652836 0
1652845 0
1652902 0
1652908 2
1653017 0
1653065 0
1653223 0
1653230 0
1653281 3
1653311 10
1653317 8
1653368 0
1653440 0
1653515 0
1653537 0
1653554 0
1653736 0
1653831 0
1653845 0
1654105 0
1654139 0
1654172 0
1654190 7
1654310 0
1654364 6
1654370 83
1654379 35
1654394 0
1654403 0
1654484 0
1654499 0
1654501 0
1654504 0
1654525 0
1654821 0
1654881 0
1654884 0
1654935 10
1655288 0
1655328 0
1655359 0
1655408 0
1655433 0
1655458 0
1655505 6
1655566 0
1655599 0
1655605 0
1655626 0
1655662 0
1655802 0
1655827 0
1655895 0
1655909 0
1655989 0
1655992 0
1656157 20
1656205 0
1656259 8
1656289 1
1656373 0
1656407 0
1656409 0
1656558 0
1656677 4
1656769 9
1657128 5
1657200 0
1657241 0
1657311 0
1657465 2797
1657478 0
1657497 0
1657501 0
1657554 0
1657563 0
1657577 0
1657908 0
1658169 0
1658234 0
1658271 0
1658277 0
1658436 0
1658460 0
1658520 0
1658602 0
1658691 0
1658760 0
1658802 0
1658826 0
1658952 0
1658997 0
1659207 0
1659315 0
1659363 0
1659382 0
1659459 0
1659471 0
1659546 0
1659618 36
1659660 11
1659845 30
1659892 0
1660239 1
1660377 0
1660534 0
1660614 15
1660656 0
1660838 34
1660939 0
1661078 105
1661126 0
1661181 0
1661306 32
1661451 0
1661558 0
1661608 0
1661819 0
1662032 0
1662057 0
1662076 0
1662221 0
1662233 0
1662239 0
1662293 0
1662458 14
1662537 0
1662707 0
1662732 0
1662810 7
1662861 0
1662864 50
1662945 23
1662964 51
1663240 0
1663524 35
1663566 0
1663629 29
1663662 0
1664028 8
1664206 0
1664233 49
1664327 0
1664402 0
1664543 0
1664795 0
1664816 11
1664840 27
1664918 47
1665110 0
1665122 2
1665194 23
1665263 10
1665266 61
1665296 0
1665434 0
1665491 11
1665662 0
1665713 0
1665867 0
1666173 0
1666320 0
1666344 0
1666431 0
1666542 0
1666599 0
1666614 0
1666634 0
1666735 0
1666821 0
1666863 0
1666997 0
1667210 8
1667258 9
1667353 0
1667393 0
1667513 0
1667780 10
1667889 1
1667955 0
1668163 7
1668225 12
1668673 0
1668803 0
1668815 6
1668867 8
1668942 5
1668956 1
1669025 0
1669093 0
1669216 4
1669252 0
1669288 0
1669294 0
1669375 17
1669438 0
1669480 0
1669483 0
1669507 30
1669839 0
1669866 0
1669908 2
1670012 0
1670043 0
1670076 0
1670172 6
1670214 0
1670609 0
1670615 0
1670888 18
1670924 18
1670967 30
1671008 0
1671032 0
1671045 0
1671047 0
1671055 0
1671134 0
1671169 0
1671173 0
1671400 0
1671409 0
1671430 0
1671445 0
1671490 0
1671550 0
1671556 19
1671575 54
1671768 0
1672125 15
1672176 8
1672926 44
1673320 3
1673401 0
1673499 6
1673502 86
1673595 0
1673610 0
1673613 4
1673669 0
1673695 0
1673808 0
1673861 12
1674032 0
1674115 0
1674142 1
1674243 0
1674255 10
1674264 92
1674303 0
1674495 0
1674690 0
1674780 0
1674849 15
1674855 14
1674897 12
1674975 0
1675050 18
1675149 3
1675209 101
1675428 3
1675455 12
1675508 0
1675636 0
1675658 21
1675707 21
1675742 0
1675919 16
1675925 32
1676294 0
1676318 0
1676339 0
1676392 8
1676465 1
1676523 0
1676986 0
1677049 0
1677063 0
1677372 13
1678052 0
1678196 0
1678202 0
1678226 11
1678237 3
1678241 0
1678284 3
1678286 0
1678322 0
1678377 0
1678472 34
1678648 18
1678668 31
1678819 10
1678846 12
1678854 11
1678869 2
1678884 17
1678965 24
1679071 0
1679142 58
1679200 10
1679269 52
1679286 0
1679371 0
1679737 0
1679750 0
1679825 20
1679904 0
1679934 0
1679938 0
1679950 3
1679974 0
1680014 27
1680029 0
1680109 20
1680124 0
1680131 0
1680134 0
1680213 0
1680225 0
1680261 9
1680325 13
1680626 4
1680657 0
1680668 8
1680707 0
1680725 48
1680884 9
1680903 22
1680909 0
1681019 0
1681067 29
1681397 5
1681400 48
1681805 0
1681838 0
1681958 0
1682057 0
1682130 0
1682210 0
1682459 16
1682783 14
1682860 14
1682909 0
1682914 17
1682935 31
1682939 0
1682943 0
1682964 0
1683044 23
1683126 0
1683139 0
1683223 0
1683403 24
1683623 0
1683642 0
1683649 0
1683677 0
1683749 11
1683946 0
1684072 2
1684085 0
1684098 0
1684123 0
1684142 0
1684187 0
1684205 29
1684236 0
1684239 18
1684253 0
1684267 0
1684282 0
1684304 0
1684337 0
1684347 0
1684385 9
1684408 0
1684473 0
1684506 0
1684538 0
1684570 22
1684597 0
1684940 8
1684978 0
1685059 0
1685109 16
1685116 11
1685167 0
1685231 28
1685238 1
1685273 115
1685404 0
1685486 0
1685503 0
1685539 0
1685546 60
1685972 2
1686188 0
1686215 14
1686526 15
1686667 14
1686726 0
1686961 0
1687051 0
1687104 0
1687155 0
1687167 0
1687182 7
1687203 5
1687281 0
1687353 0
1687452 22
1687481 1
1687518 9
1687597 0
1687603 0
1687683 0
1688059 0
1688061 0
1688699 0
1688735 0
1688861 0
1688915 0
1688930 0
1689059 0
1689176 0
1689179 33
1689258 29
1689296 0
1689342 0
1689361 0
1689845 0
1689873 0
1689884 2
1689972 0
1689996 5
1690296 1
1690331 0
1690358 0
1690365 2
1690379 0
1690387 0
1690397 3
1690404 18
1690427 41
1690496 0
1690601 6
1690679 29
1690694 35
1690772 0
1690952 47
1691021 16
1691051 21
1691173 16
1691230 0
1691342 0
1691435 0
1691648 35
1691681 0
1691879 0
1691891 7
1691897 0
1692047 0
1692149 6
1692181 92
1692185 73
1692467 20
1692798 0
1692801 3
1692866 0
1692895 0
1692902 0
1692908 0
1692919 7
1692968 0
1693022 0
1693041 0
1693081 0
1693122 0
1693177 10
1693278 30
1693284 26
1693312 0
1693381 0
1693435 0
1693483 0
1693792 0
1693846 0
1693885 0
1693888 4
1693894 4
1693909 0
1694128 0
1694259 0
1694362 0
1694437 0
1694498 0
1694699 12
1694804 0
1694846 0
1695206 0
1695226 0
1695287 0
1695294 0
1695531 0
1695537 17
1695630 28
1695633 0
1695729 0
1695741 0
1695765 0
1695846 0
1695915 0
1696001 104
1696014 0
1696158 0
1696221 73
1696362 1
1696416 0
1696569 0
1696608 0
1696680 3
1696689 20
1696758 0
1697016 1
1697169 0
1697256 0
1697277 0
1697313 50
1697438 33
1697460 0
1697879 4
1698071 0
1698080 22
1698143 1815
1698334 0
1698347 0
1698411 8
1698462 0
1698474 0
1698516 0
1698609 0
1698678 0
1698930 0
1699422 0
1699709 0
1699799 0
1699803 0
1699875 0
1700002 6
1700057 0
1700095 0
1700338 119
1700538 0
1700674 0
1700681 0
1700728 0
1700752 0
1700762 0
1700770 0
1700780 0
1700811 6
1700953 0
1701008 0
1701167 0
1701209 14
1701215 13
1701414 0
1701446 0
1701473 0
1701476 22
1701616 0
1701620 3
1701867 0
1701918 54
1701945 28
1702035 24
1702314 0
1702317 4
1702618 8
1703274 0
1703419 0
1703438 0
1703541 6
1703603 37
1703878 1
1704334 0
1704835 0
1704937 12
1705090 0
1705135 2
1705147 0
1705174 0
1705330 0
1705351 0
1705447 29
1705573 0
1705594 0
1705932 0
1705980 0
1706038 0
1706328 0
1706361 0
1706484 150
1706550 46
1706757 0
1706824 0
1706875 28
1706939 0
1707023 0
1707074 4
1707662 10
1707830 0
1707899 0
1707929 0
1708013 0
1708022 0
1708097 55
1708124 0
1708337 0
1708443 0
1708470 0
1708480 0
1708500 35
1708510 0
1708548 0
1708786 0
1708980 0
1708985 4
1709122 0
1709183 0
1709201 0
1709298 0
1709328 0
1709831 0
1709934 0
1709951 0
1710295 0
1710543 0
1710579 0
1710798 0
1711029 0
1711431 0
1711492 0
1711510 0
1711525 37
1711777 0
1711810 2
1712116 5
1712317 0
1712521 8
1712597 0
1712631 0
1712817 0
1712826 8
1712868 30
1713117 2
1713126 0
1713237 2
1713261 4
1713330 0
1713633 2
1713654 0
1713671 0
1713894 40
1713916 0
1714089 0
1714092 4
1714155 33
1714169 54
1714221 6
1714407 7
1714574 0
1714633 0
1714642 0
1714651 0
1714659 0
1714686 0
1714725 0
1714825 43
1714883 0
1714984 0
1715015 0
1715499 0
1715908 15
1716007 74
1716013 0
1716085 0
1716172 24
1716319 85
1716601 0
1716631 5
1716666 4
1716826 0
1716875 11
1716922 0
1716949 0
1716997 0
1717000 0
1717023 11
1717030 0
1717182 0
1717198 2
1717251 0
1717307 0
1717422 3
1717470 0
1717533 0
1717728 0
1717860 0
1718034 21
1718037 0
1718185 0
1718226 0
1718245 0
1718279 2
1718299 0
1718364 0
1718503 0
1718634 0
1718708 0
1718820 0
1718916 0
1718979 0
1719123 0
1719129 0
1719367 0
1719421 2
1719427 21
1719430 4
1719592 0
1719836 0
1720202 0
1720390 7
1720399 9
1720483 0
1720494 27
1720559 35
1720604 74
1720793 28
1720847 13
1720982 174
1721141 96
1721202 0
1721379 1
1721387 0
1721396 8
1721526 9
1721593 0
1721596 41
1721698 0
1721947 10
1722016 0
1722214 0
1722325 0
1722475 0
1722520 0
1722547 23
1722646 26
1722796 0
1722862 0
1722992 0
1723429 0
1723459 1
1723513 0
1723606 0
1723741 17
1723747 5
1723756 0
1723768 0
1723798 0
1724155 0
1724233 0
1724329 0
1724395 19
1724431 5
1724614 3
1724668 0
1724743 0
1724818 0
1725271 0
1725283 0
1725484 0
1726358 0
1726371 0
1726407 0
1726606 0
1726683 0
1726845 0
1727016 0
1727076 32
1727405 0
1727535 0
1727621 19
1727642 0
1727954 52
1727984 39
1728116 0
1728253 85
1728269 0
1728314 119
1728389 0
1728492 0
1728498 0
1728552 11
1728563 0
1728589 18
1728642 0
1728658 0
1728689 0
1728723 32
1728786 12
1728800 390
1728803 20
1729029 0
1729104 141
1729139 0
1729332 22
1729980 46
1730222 0
1730340 94
1730445 0
1730598 7
1730626 0
1730718 87
1730762 49
1730832 0
1731291 0
1731449 62
1731589 22
1731731 0
1731953 0
1731989 0
1732070 0
1732198 4
1732206 31
1732327 53
1732333 16
1732381 21
1732431 17
1732435 3
1732492 15
1732513 0
1732670 3
1732750 137
1732973 0
1733053 13
1733099 0
1733101 0
1733125 0
1733477 0
1733555 0
1733631 0
1733667 0
1733815 17
1734099 0
1734215 0
1734271 0
1734295 0
1734456 0
1734535 1
1734682 6
1734838 0
1735138 5
1735202 0
1735222 0
1735279 0
1735870 0
1735906 0
1735930 0
1735954 1
1735978 0
1736002 0
1736032 23
1736056 21
1736204 0
1736232 18
1736266 71
1736417 0
1736434 0
1736484 0
1736490 1
1736534 0
1736551 19
1736577 20
1736589 33
1736593 116
1736717 0
1736813 0
1736843 0
1736924 9
1736927 5
1736948 0
1737078 26
1737281 39
1737317 0
1737341 0
1737371 5
1737524 0
1737602 0
1737662 0
1737746 0
1737905 26
1738115 61
1738222 0
1738316 0
1738384 0
1738419 8
1738477 11
1738549 0
1738588 0
1738600 25
1738849 19
1739041 44
1739104 49
1739206 27
1739212 0
1739252 0
1739298 6
1739535 63
1739547 0
1739553 0
1739655 71
1739943 8
1740182 0
1740276 43
1740324 21
1740466 0
1740557 0
1740691 0
1740826 0
1741497 0
1741598 0
1741650 0
1741686 8
1741755 8
1741864 0
1742179 0
1742322 1
1742393 0
1742529 0
1742599 0
1742657 0
1742682 55
1742845 5
1742860 0
1742875 9
1742988 43
1743001 0
1743157 0
1743214 8
1743251 0
1743308 26
1743397 16
1743498 48
1743546 22
1743600 1
1743652 0
1743698 0
1743771 38
1743929 0
1743972 0
1744017 0
1744182 3
1744341 0
1744518 0
1744647 0
1744746 0
1744858 27
1744891 160
1744999 0
1745044 0
1745509 18
1745530 0
1745670 0
1745732 0
1745745 0
1745783 0
1745868 0
1745910 0
1745919 0
1745934 0
1746012 0
1746078 0
1747011 0
1747091 0
1747118 2
1747298 0
1747337 0
1747442 0
1747499 0
1747636 2
1747712 3
1747727 17
1747739 0
1747904 1
1747967 0
1747982 0
1748085 6
1748149 0
1748177 2
1748417 0
1748504 0
1748513 1
1748582 1
1748618 0
1748637 0
1748873 1
1748888 0
1748936 0
1749020 0
1749104 0
1749236 0
1749266 0
1749290 1
1749383 0
1749461 0
1749650 0
1749716 0
1749818 0
1749925 0
1750076 0
1750142 0
1750208 0
1750295 0
1750513 0
1750547 0
1750706 0
1750709 0
1750712 0
1750784 0
1750857 0
1750889 0
1751137 2
1751221 69
1751323 21
1751471 3
1751569 9
1751602 65
1751715 0
1751723 0
1751732 0
1751768 0
1751774 0
1752150 0
1752429 28
1752489 4
1752555 0
1752629 0
1752738 0
1752834 0
1753020 0
1753053 0
1753197 0
1753425 0
1753440 0
1753603 0
1753605 0
1753615 0
1753624 0
1753638 0
1753754 33
1753778 0
1753796 3
1754199 25
1754202 44
1754247 28
1754408 0
1754480 0
1754835 0
1754877 0
1755092 0
1755137 0
1755148 0
1755197 19
1755368 0
1755861 0
1756145 0
1756257 0
1756386 2
1756416 0
1756452 0
1756482 18
1756530 0
1756536 0
1756554 10
1756713 5
1756749 0
1757051 0
1757084 0
1757124 0
1757259 2
1757364 0
1757407 28
1757452 11
1757536 0
1757647 2
1757692 0
1757821 10
1757902 0
1757947 0
1757989 0
1758028 8
1758061 23
1758175 0
1758205 0
1758223 0
1758331 0
1758388 4
1758517 1
1758631 20
1758776 0
1758807 0
1758817 0
1758831 0
1758851 0
1758863 0
1758887 0
1758963 0
1759170 11
1759262 0
1759346 0
1759393 0
1759404 0
1759428 0
1759453 8
1759551 5
1759756 3
1759830 1
1759902 8
1760334 25
1760430 8
1760532 24
1760577 7
1760664 0
1760700 0
1760829 16
1760844 83
1760925 0
1760980 0
1761018 0
1761094 0
1761112 39
1761262 8
1761265 19
1761412 5
1761727 0
1761787 108
1761817 0
1761967 88
1762164 35
1762410 14
1762496 68
1762532 5
1762631 0
1762679 11
1762931 2
1762937 79
1763007 128
1763106 0
1763163 0
1763344 0
1763362 0
1763419 0
1763503 0
1763725 0
1763737 0
1763904 0
1763921 0
1763928 0
1763949 0
1763973 0
1763986 0
1764015 0
1764036 0
1764060 0
1764177 0
1764213 0
1764426 0
1764540 0
1764615 0
1764630 0
1764669 0
1764744 0
1764750 0
1764849 0
1765050 0
1765128 0
1765191 0
1765236 0
1765278 0
1765452 0
1765555 0
1765566 0
1765659 0
1765690 0
1765697 0
1765719 17
1765723 0
1765804 0
1765912 0
1765930 0
1766023 0
1766035 0
1766182 0
1766188 0
1766256 0
1766370 0
1766391 0
1766467 0
1766511 0
1766552 0
1766566 0
1766621 0
1766647 0
1766659 0
1766674 27
1766681 0
1766697 5
1766712 0
1766718 0
1766722 0
1766728 0
1766853 0
1766862 0
1766943 0
1766950 37
1767186 0
1767237 0
1767247 0
1767263 0
1767274 0
1767356 47
1767779 53
1767968 3
1768445 24
1768747 229
1768778 82
1768825 14
1768890 4
1768971 0
1769076 6
1769328 0
1769361 18
1769736 0
1769841 1
1769913 145
1769928 0
1769954 0
1769961 0
1770007 0
1770028 0
1770063 0
1770117 0
1770392 0
1770427 0
1770463 0
1770484 36
1770530 14
1770592 0
1770640 0
1770655 94
1770665 0
1770733 50
1770789 0
1770897 119
1770901 22
1771053 0
1771144 29
1771157 0
1771421 18
1771581 13
1771747 0
1771872 0
1771919 13
1771929 31
1772098 0
1772189 0
1772244 29
1772247 24
1772261 0
1772293 0
1772329 0
1772486 24
1772603 2
1772614 8
1772642 0
1772762 17
1772790 0
1772924 0
1772954 0
1772961 0
1773064 0
1773227 0
1773299 0
1773361 0
1773392 7
1773490 0
1773529 3
1773748 0
1773904 0
1774048 0
1774269 0
1774284 0
1774302 61
1774451 16
1774455 1
1774515 0
1774610 5
1774619 0
1774652 3
1774724 27
1774767 0
1774805 0
1774958 8
1774988 0
1775016 0
1775079 0
1775231 0
1775270 0
1775375 0
1775416 0
1775468 0
1775585 0
1775597 8
1775728 0
1775908 5
1775919 0
1775975 1
1776034 0
1776038 0
1776105 0
1776183 0
1776227 0
1776231 0
1776255 0
1776264 52
1776303 26
1776324 3
1776543 0
1776578 0
1776720 39
1776765 24
1776774 0
1776786 4
1776925 0
1776972 0
1777101 32
1777316 0
1777484 39
1777546 0
1777554 78
1777591 0
1777657 0
1777765 0
1777853 0
1777867 66
1777933 34
1777978 0
1778056 0
1778071 34
1778623 14
1778833 3
1778897 9
1778905 0
1779352 0
1779401 0
1779415 7
1779660 0
1780190 15
1780198 0
1780234 0
1780466 0
1780493 75
1780675 0
1780777 0
1781245 0
1781353 0
1781389 0
1781462 0
1781668 0
1781863 0
1781887 0
1781890 32
1782163 96
1782253 30
1782635 0
1782772 0
1782820 3
1782946 0
1782986 0
1783039 0
1783078 0
1783364 0
1783446 0
1783496 15
1783547 0
1783802 0
1783822 8
1784098 27
1784116 34
1784823 0
1784833 16
1785091 8
1785291 0
1785305 0
1785462 0
1785594 19
1785618 0
1785624 0
1785881 0
1786166 0
1786504 0
1786566 0
1786609 12
1786642 0
1786720 5
1786758 0
1786780 0
1786852 0
1786954 0
1787008 45
1787285 26
1787308 0
1787353 0
1787367 0
1787428 1
1787455 0
1787596 27
1787872 0
1787883 0
1787902 2
1788015 0
1788228 5
1788465 0
1788643 0
1788873 0
1788928 0
1789030 0
1789036 0
1789213 0
1789567 0
1789708 3
1790190 22
1790632 0
1790641 53
1790643 0
1790651 0
1790673 0
1790698 0
1790712 0
1790726 0
1790951 0
1791191 4
1791279 0
1791305 3
1791476 0
1791644 16
1791671 0
1791744 0
1791845 0
1791977 5
1792058 0
1792080 0
1792103 20
1792173 0
1792264 37
1792639 0
1792775 3
1793147 0
1793216 0
1793288 0
1793450 0
1793456 3
1793467 0
1793567 0
1793790 0
1793827 0
1793913 0
1793979 4
1794294 1
1794372 0
1794494 0
1794637 11
1794661 0
1794721 0
1794817 0
1794884 0
1794888 2
1794925 3
1794971 0
1795172 25
1795190 0
1795200 0
1795225 19
1795388 0
1795445 20
1795484 0
1795757 31
1795793 0
1795946 42
1796069 0
1796464 0
1796698 37
1797049 0
1797298 34
1797430 14
1797586 0
1797621 1469
1797736 0
1797772 0
1797776 0
1797789 0
1797800 0
1797813 55
1797846 44
1797860 1
1797878 11
1798014 0
1798093 0
1798111 0
1798261 0
1798297 0
1798300 0
1798345 0
1798435 10
1798471 0
1798591 15
1798627 0
1798675 0
1798867 0
1798897 0
1798933 0
1798960 0
1798963 1
1798996 0
1799145 0
1799160 0
1799268 0
1799411 0
1799925 0
1799934 0
1800015 0
1800296 0
1800315 0
1800324 0
1800356 0
1800417 0
1800489 0
1800510 0
1800624 6
1800756 0
1800967 0
1801023 2
1801116 2
1801203 0
1801296 0
1801347 0
1801355 0
1801389 0
1801664 16
1801746 8
1801770 0
1802043 0
1802478 0
1802653 0
1802815 0
1802890 0
1803198 0
1803214 0
1803268 0
1803349 0
1803500 0
1803591 0
1803753 0
1803819 3
1803891 21
1803927 64
1803990 0
1803996 38
1804002 21
1804043 0
1804065 24
1804118 0
1804128 0
1804326 0
1804380 0
1804591 0
1804721 71
1804781 0
1804931 0
1805220 0
1805308 0
1805421 0
1805480 0
1805583 14
1805956 0
1806291 0
1806448 2
1806502 0
1806772 0
1806794 5
1806859 6
1806952 11
1806986 0
1807139 0
1807289 18
1807643 0
1807712 0
1807861 0
1808225 0
1808252 0
1808327 8
1808355 0
1808390 0
1808403 0
1808545 0
1808638 0
1808701 0
1808725 0
1808896 4
1808989 0
1809061 32
1809124 0
1809151 28
1809178 0
1809511 0
1809772 0
1809904 0
1810000 0
1810084 0
1810096 0
1810105 0
1810261 0
1810290 0
1810377 6
1810476 29
1810482 0
1810530 0
1810860 0
1810872 0
1810964 0
1811312 0
1811534 0
1811564 0
1811598 0
1811606 4
1811618 0
1811909 0
1811915 0
1812088 0
1812386 0
1812410 5
1812420 36
1812494 0
1812511 0
1812536 0
1812554 64
1812624 0
1812667 0
1812746 0
1812772 0
1812800 0
1812967 0
1813062 13
1813065 21
1813152 0
1813161 0
1813250 0
1813410 31
1813434 0
1813618 12
1813686 0
1813748 0
1813756 0
1813782 0
1813958 0
1813996 0
1814003 0
1814212 0
1814282 18
1814294 0
1814319 12
1814501 22
1814523 0
1814589 0
1814591 0
1814603 24
1814741 0
1814853 4
1814942 0
1814992 0
1815038 0
1815045 0
1815110 0
1815138 0
1815141 0
1815159 9
1815231 0
1815261 0
1815274 0
1815303 3
1815345 32
1815385 20
1815403 0
1815421 0
1815437 0
1815460 0
1815478 0
1815521 47
1815561 0
1815576 0
1815628 4
1815688 0
1815725 50
1815747 31
1815762 0
1815859 0
1815969 0
1816159 8
1816254 0
1816281 48
1816284 31
1816380 0
1816400 0
1816414 0
1816430 0
1816438 0
1816562 0
1816611 0
1816638 6
1816662 14
1816694 0
1816739 0
1816784 0
1816812 3
1816883 0
1816892 0
1816923 23
1816956 0
1817007 51
1817031 0
1817070 37
1817073 22
1817115 6
1817173 0
1817303 7
1817387 0
1817566 0
1817595 0
1817599 60
1817644 0
1817647 53
1817688 0
1817885 188
1817937 0
1817949 3
1818207 0
1818249 0
1818265 0
1818297 33
1818300 0
1818381 28
1818492 6
1818567 0
1818576 19
1818623 0
1818629 21
1818738 62
1818822 0
1818902 6
1818911 3
1818945 0
1818947 13
1818958 0
1819109 0
1819140 0
1819203 27
1819207 22
1819381 25
1819395 17
1819417 49
1819438 41
1819518 0
1819578 1
1819698 178
1819715 0
1819944 41
1819968 12
1820073 41
1820118 9
1820121 101
1820130 11
1820157 25
1820235 52
1820347 8
1820364 11
1820394 13
1820469 28
1820526 41
1820635 2
1820700 9
1820755 20
1820763 0
1820832 35
1820836 3
1820899 86
1820924 0
1821029 8
1821243 50
1821359 0
1821404 0
1821533 2
1821545 0
1821620 24
1821623 9
1821694 22
1821722 4
1821950 21
1821977 5
1822093 0
1822114 0
1822154 9
1822265 2
1822349 8
1822382 16
1822400 14
1822412 0
1822417 0
1822448 20
1822538 30
1822574 0
1822631 27
1822703 25
1822829 0
1822916 5
1823307 56
1823327 0
1823332 0
1823336 0
1823352 104
1823442 14
1823449 0
1823498 0
1823507 0
1823537 0
1823592 4
1823607 0
1823637 36
1823673 1
1823730 0
1823750 31
1823753 0
1823949 74
1823953 94
1823970 0
1823989 0
1824092 10
1824102 0
1824167 1
1824194 0
1824246 0
1824299 2
1824338 0
1824381 32
1824390 0
1824394 10
1824443 4
1824481 34
1824590 2
1824679 28
1824690 0
1824805 8
1824811 7
1824848 6
1824865 1
1824920 0
1824934 7
1825007 1
1825095 0
1825165 0
1825285 105
1825291 27
1825447 29
1825461 8
1825621 0
1825684 18
1825809 43
1825826 75
1825866 24
1825941 27
1825992 0
1825999 71
1826183 0
1826214 0
1826240 10
1826480 8
1826822 0
1826965 0
1827090 0
1827135 0
1827186 0
1827228 53
1827363 5
1827537 0
1827546 0
1827559 0
1827569 115
1827586 1
1827603 0
1827640 78
1827811 2
1827897 0
1828123 25
1828198 10
1828489 0
1828530 0
1828534 26
1828606 59
1828945 0
1829060 0
1829276 6
1829319 0
1829457 1
1829481 0
1829595 8
1829598 26
1829658 0
1830042 0
1830108 58
1830222 2
1830231 66
1830336 0
1830378 0
1830393 0
1830420 0
1830501 22
1830522 0
1830594 1
1830693 14
1830805 0
1831008 59
1831028 186
1831034 0
1831085 0
1831283 11
1831322 0
1831445 104
1831472 0
1831559 5
1831878 0
1832166 58
1832201 0
1832251 0
1832327 109
1832337 90
1832374 7
1832378 0
1832398 0
1832438 0
1832492 10
1832513 0
1832620 2
1832650 0
1832802 23
1832853 21
1832934 0
1833168 71
1833226 0
1833350 0
1833372 0
1833427 0
1833509 60
1833626 0
1833881 33
1833930 0
1833987 11
1834007 8
1834252 0
1834434 11
1834471 0
1834490 0
1834652 0
1834661 8
1834686 0
1834740 12
1834850 44
1835036 0
1835114 13
1835132 5
1835303 0
1835330 0
1835364 0
1835390 0
1835481 0
1835483 0
1835698 0
1835826 39
1835850 0
1835860 9
1835956 17
1836051 0
1836121 0
1836211 73
1836226 17
1836262 0
1836304 11
1836307 0
1836325 0
1836355 0
1836478 83
1836655 37
1836720 0
1836817 0
1836829 17
1836933 193
1836957 0
1836997 0
1837031 16
1837076 34
1837106 0
1837144 0
1837175 27
1837208 0
1837325 5
1837385 0
1837525 30
1837793 6
1837795 0
1837813 0
1837832 5
1838000 0
1838011 16
1838153 0
1838261 0
1838326 0
1838365 0
1838389 0
1838426 0
1838507 0
1838563 27
1838567 0
1838630 0
1838681 0
1838730 0
1838737 0
1838743 0
1838750 0
1838861 14
1839074 29
1839221 0
1839470 0
1839566 0
1839672 9
1839693 0
1839710 17
1839787 0
1840001 0
1840049 0
1840207 3
1840211 0
1840224 0
1840412 0
1840435 12
1840453 0
1840605 0
1840665 0
1840708 0
1840711 1
1840729 0
1840761 0
1840839 0
1840938 0
1840995 17
1841094 0
1841144 0
1841203 0
1841272 0
1841347 3
1841424 0
1841458 0
1841644 27
1841746 25
1841749 1327
1841761 0
1841971 0
1842014 17
1842028 0
1842043 0
1842234 0
1842315 0
1842393 0
1842426 14
1842498 0
1842591 2
1842645 45
1842681 0
1842702 15
1842756 0
1842855 0
1842942 3
1842954 16
1843059 23
1843077 49
1843137 0
1843195 0
1843245 0
1843253 0
1843287 0
1843349 0
1843365 15
1843708 0
1843756 10
1843867 0
1843894 0
1844230 5
1844349 97
1844418 0
1844451 0
1844577 29
1844668 58
1844752 0
1844791 0
1844934 0
1844959 0
1845053 9
1845102 3
1845177 15
1845348 0
1845480 0
1845502 0
1845732 0
1845833 0
1846169 0
1846211 0
1846244 4
1846310 0
1846358 4
1846550 0
1846748 0
1846946 0
1847096 0
1847333 0
1847415 0
1847471 13
1847780 48
1847798 15
1847912 4
1847966 0
1848049 0
1848245 0
1848256 0
1848305 0
1848382 0
1848440 0
1848686 0
1848712 0
1848746 0
1848748 22
1848845 0
1848887 7
1849993 32
1850114 67
1850357 5
1850598 763
1850601 0
1850652 18
1850694 18
1850696 11
1850731 0
1850776 8
1850865 28
1850905 0
1851034 50
1851067 34
1851149 0
1851253 10
1851256 76
1851513 0
1851577 31
1851676 12
1851685 0
1851703 0
1851799 2
1851856 4
1851907 126
1852012 6
1852030 19
1852036 0
1852042 4
1852105 35
1852124 19
1852163 44
1852193 44
1852214 16
1852225 0
1852264 1
1852439 9
1852493 0
1852550 0
1852600 16
1852691 24
1852950 0
1852962 0
1852978 1
1853020 22
1853050 11
1853284 11
1853296 22
1853371 0
1853470 0
1853542 0
1854109 7
1854584 5
1854619 1
1854803 0
1854959 36
1855053 11
1855070 3
1855078 62
1855085 77
1855094 0
1855125 0
1855137 0
1855461 108
1855683 0
1855764 67
1856022 7
1856253 0
1856847 0
1856858 40
1857091 37
1857133 0
1857222 0
1857534 48
1857554 0
1857611 12
1857983 28
1858197 1
1858251 3
1858277 3
1858304 0
1858436 0
1858445 0
1858457 0
1858486 23
1858735 0
1858765 0
1858818 0
1858831 0
1858876 0
1859134 0
1859168 0
1859191 6
1859204 0
1859286 0
1859327 0
1859346 24
1859404 0
1859432 0
1859520 0
1859631 20
1860006 32
1860131 28
1860175 0
1860489 0
1860678 34
1860687 10
1860765 0
1860774 0
1860858 16
1860879 8
1860921 11
1861016 0
1861110 1
1861122 2
1861131 27
1861247 3
1861294 0
1861303 0
1861336 0
1861493 0
1861738 44
1861756 42
1861780 0
1861802 274
1861924 94
1862121 0
1862204 0
1862422 0
1862859 0
1862892 31
1862898 0
1862947 2
1862983 1
1863017 27
1863120 0
1863348 0
1863611 0
1863674 0
1863708 0
1863716 0
1863803 22
1863874 0
1863881 11
1863978 0
1864043 0
1864066 0
1864097 0
1864265 0
1864466 33
1864509 0
1864551 0
1864609 0
1864616 0
1864679 0
1865049 20
1865067 36
1865167 73
1865353 0
1865574 0
1865619 0
1865757 0
1865794 29
1865845 21
1865881 364
1865920 0
1866067 0
1866119 0
1866213 0
1866361 13
1866397 8
1866400 27
1866406 95
1866444 0
1866600 0
1866650 0
1866891 30
1866960 0
1867155 8
1867306 0
1867373 0
1867468 15
1867481 21
1867484 72
1867517 69
1867556 30
1867688 97
1867724 0
1867799 47
1867823 1
1867907 0
1868049 0
1868078 0
1868195 164
1868249 0
1868319 101
1868335 0
1868502 9
1868514 0
1868543 0
1868599 43
1868778 0
1868805 64
1868941 12
1868973 3
1869051 5
1869136 57
1869154 0
1869162 0
1869220 0
1869246 0
1869270 35
1869376 0
1869389 0
1869438 0
1869444 16
1869575 0
1869600 47
1869693 0
1869714 0
1869856 0
1869876 0
1870066 0
1870303 16
1870356 4
1870456 29
1870626 19
1870753 132
1870799 28
1870814 0
1870929 0
1870942 0
1870975 0
1871034 0
1871040 0
1871078 0
1871080 0
1871109 0
1871123 21
1871280 0
1871370 22
1871445 10
1871584 14
1871683 6
1871686 13
1871713 64
1871759 1
1871873 44
1871933 0
1872103 0
1872406 0
1872422 0
1872657 0
1872750 37
1872871 0
1872882 0
1872910 0
1872937 0
1872982 3
1873126 16
1873132 18
1873156 0
1873369 8
1873580 4
1873789 0
1873812 0
1873877 0
1874102 0
1874228 0
1874355 0
1874542 0
1874580 10
1874761 0
1875206 15
1875230 0
1875239 0
1875268 0
1875288 8
1875305 0
1875317 35
1875480 8
1875790 0
1875805 47
1875955 110
1875965 0
1876054 25
1876084 33
1876106 12
1876303 0
1876357 0
1876592 36
1876652 39
1876660 222
1876762 29
1876766 12
1876856 39
1877006 13
1877178 2
1877254 17
1877278 0
1877629 12
1877664 74
1877710 0
1877840 0
1877886 0
1877925 0
1877993 4
1878020 0
1878034 0
1878096 14
1878131 578
1878262 20
1878279 29
1878339 0
1878358 4
1878366 30
1878449 4
1878516 20
1878518 43
1878655 0
1878729 0
1878779 0
1878807 0
1878869 99
1879035 80
1879050 0
1879234 1
1879249 0
1879270 19
1879278 25
1879335 10
1879676 0
1879989 31
1880089 1
1880129 0
1880213 24
1880313 0
1880383 0
1880471 0
1880492 0
1880503 20
1880594 64
1880698 78
1880760 0
1880857 0
1880890 0
1880911 1
1881114 0
1881230 0
1881294 0
1881499 0
1881520 14
1881685 0
1881745 41
1882141 0
1882423 0
1882482 0
1882560 0
1882626 0
1882686 0
1882826 0
1883191 0
1883298 0
1883311 11
1883371 0
1883375 0
1883410 18
1883447 0
1884395 0
1884416 0
1884419 0
1884582 0
1884617 0
1884720 0
1884822 0
1884977 0
1885043 0
1885127 0
1885264 0
1885277 0
1885285 0
1885299 23
1885337 0
1885347 0
1885539 0
1885589 0
1885706 51
1885734 34
1885845 121
1885910 0
1886129 34
1886207 13
1886243 16
1886360 0
1886390 21
1886495 0
1886621 2
1886651 45
1886723 27
1886798 41
1886853 3
1886897 2
1886948 7
1886987 3
1887109 18
1887121 0
1887460 0
1887657 33
1887838 0
1887887 0
1888125 59
1888260 0
1888589 0
1888628 0
1888649 0
1888673 0
1888748 0
1888850 0
1888862 0
1888910 0
1888916 0
1888952 0
1888965 0
1889159 0
1889225 0
1889321 0
1889339 0
1889357 0
1889378 0
1889411 0
1889421 0
1889570 0
1889660 0
1889777 0
1889855 0
1890126 0
1890151 0
1890163 0
1890174 0
1890276 8
1890288 71
1890290 70
1890415 0
1890436 0
1890521 66
1890550 13
1890597 0
1890653 0
1890657 0
1890688 0
1890691 37
1890701 28
1890944 0
1890980 0
1891070 0
1891315 0
1891328 0
1891358 0
1891381 0
1891476 0
1891725 26
1891793 0
1891955 61
1891967 10
1892027 0
1892117 85
1892208 1
1892246 0
1892349 0
1892386 39
1892422 55
1892550 0
1892565 0
1892626 0
1892645 18
1892657 0
1892735 35
1892753 0
1892879 0
1893061 0
1893179 0
1893218 23
1893335 39
1893482 0
1893551 0
1893680 0
1893761 0
1893859 0
1893895 0
1893904 0
1893936 3
1893938 5
1894157 0
1894439 0
1894502 0
1894886 0
1895002 0
1895027 0
1895199 0
1895341 0
1895698 70
1895735 0
1895899 10
1895921 0
1896014 11
1896020 0
1896030 0
1896250 0
1896439 21
1896480 10
1896555 11
1896568 0
1896709 0
1896759 0
1896862 0
1896888 0
1896933 0
1896970 21
1897032 5
1897050 0
1897102 0
1897104 25
1897159 4
1897225 0
1897249 0
1897384 0
1897877 0
1898127 0
1898421 0
1898458 0
1898678 1
1898757 9
1898760 2
1898944 0
1899022 0
1899179 0
1899292 0
1899736 0
1899817 0
1900009 19
1900172 0
1900244 0
1900357 0
1900383 0
1900427 0
1900594 0
1900596 0
1900720 0
1900724 0
1900753 0
1900789 0
1900846 0
1900870 0
1900972 0
1901120 0
1901170 0
1901274 0
1901288 0
1901295 0
1901346 0
1901472 0
1901495 0
1901514 0
1901700 0
1901793 0
1901904 0
1901913 0
1901970 0
1901997 0
1902056 0
1902060 0
1902081 0
1902106 0
1902377 0
1902440 0
1902728 0
1902830 0
1902851 0
1902960 0
1903259 0
1903351 0
1903506 0
1903777 0
1903876 0
1904080 0
1904134 4
1904632 0
1905290 3
1905432 0
1905600 0
1905616 0
1905633 0
1905792 0
1905814 0
1905876 0
1905960 7
1906019 54
1906160 0
1906249 0
1906284 0
1906295 0
1906381 0
1906389 0
1906411 0
1906438 0
1906445 0
1906470 0
1906491 0
1906742 0
1906771 0
1906826 21
1906832 41
1906870 0
1906918 0
1906953 0
1907058 94
1907199 0
1907209 19
1907291 0
1907345 49
1907408 0
1907463 0
1907490 0
1907904 6
1907933 48
1907970 0
1908013 0
1908235 0
1908301 0
1908381 0
1908392 0
1908437 0
1908448 0
1908589 0
1908910 0
1908944 0
1908970 0
1908973 0
1909078 0
1909087 0
1909159 0
1909788 0
1909878 5
1910207 0
1910312 0
1910322 0
1910356 0
1910413 0
1910445 0
1910466 0
1910483 0
1910503 0
1910520 0
1910685 0
1910848 0
1910977 0
1911103 0
1911169 0
1911241 0
1911268 0
1911439 0
1911847 0
1911940 9
1911952 0
1912045 0
1912138 0
1912210 0
1912234 0
1912478 0
1912498 7
1912765 170
1912959 0
1913005 16
1913111 15
1913130 0
1913179 44
1913185 3
1913197 0
1913220 0
1913335 0
1913417 0
1913459 0
1913471 0
1913570 88
1913742 22
1913771 49
1913789 0
1913894 4
1913903 0
1914047 86
1914086 0
1914304 0
1914342 0
1914602 8
1914611 82
1914715 10
1914730 0
1914751 0
1914774 0
1914776 0
1914796 0
1914884 0
1915013 158
1915103 69
1915106 14
1915112 0
1915121 137
1915127 53
1915142 0
1915166 0
1915355 43
1915367 35
1915589 67
1915631 54
1915682 1
1915694 0
1915730 10
1915793 3
1915841 0
1915889 0
1915913 3
1915964 1
1916027 0
1916059 0
1916080 0
1916086 0
1916229 0
1916265 0
1916499 17
1916545 0
1916680 0
1916719 0
1916791 6
1917034 24
1917090 6
1917112 0
1917120 0
1917133 72
1917168 0
1917283 0
1917325 0
1917421 0
1917661 0
1917766 0
1917937 0
1918021 0
1918105 0
1918579 0
1918594 0
1918690 0
1918717 0
1918732 0
1918738 0
1918752 0
1918879 0
1918890 0
1918933 0
1919047 21
1919255 0
1919292 0
1919357 25
1919506 0
1919551 0
1919680 26
1919806 108
1919835 0
1919969 0
1920025 0
1920088 39
1920194 0
1920280 11
1920450 16
1920454 0
1920511 0
1920652 0
1920757 1
1920883 0
1920934 0
1920937 3
1921137 0
1921194 1
1921266 0
1921343 0
1921416 0
1921473 0
1921494 0
1921705 0
1921879 0
1921920 0
1921956 54
1922034 0
1922069 0
1922081 0
1922234 0
1922426 2
1922555 0
1922588 0
1922598 0
1922624 0
1922753 0
1922792 5
1922885 0
1922934 0
1922991 0
1923003 26
1923051 16
1923141 14
1923225 0
1923537 0
1923579 0
1923612 0
1923657 0
1923681 4
1923738 0
1923780 0
1923957 31
1924068 17
1924077 0
1924098 34
1924185 3
1924242 13
1924263 45
1924284 0
1924356 0
1924368 0
1924401 236
1924435 0
1924620 18
1924684 0
1924706 0
1924743 8
1924917 34
1924929 0
1925061 30
1925173 21
1925211 0
1925248 0
1925259 10
1925655 0
1925954 0
1926242 0
1926315 49
1926537 0
1926720 0
1927098 0
1927140 13
1927275 6
1927307 0
1927406 0
1927767 0
1927824 0
1928183 27
1928276 8
1928529 0
1928558 0
1928583 17
1928598 2
1928656 0
1928756 0
1928808 0
1928853 0
1929021 8
1929064 0
1929080 0
1929336 24
1929567 0
1929621 0
1929637 0
1929679 21
1929735 7
1930015 0
1930036 64
1930091 0
1930209 14
1930301 0
1930522 0
1930567 0
1930577 0
1930672 0
1930768 0
1930867 32
1930929 0
1931151 49
1931238 0
1931275 29
1931341 41
1931504 0
1931519 0
1931579 0
1931651 17
1931716 0
1931766 0
1931789 84
1931871 0
1932079 0
1932106 0
1932148 36
1932234 0
1932379 12
1932591 0
1932781 0
1932846 7
1932864 2
1932936 0
1932966 0
1933000 5
1933038 1
1933081 9
1933122 386
1933124 0
1933134 0
1933140 0
1933254 0
1933293 0
1933343 0
1933373 0
1933443 26
1933898 0
1933910 0
1934016 0
1934056 67
1934087 0
1934159 0
1934240 0
1934279 1
1934300 17
1934399 25
1934411 0
1934593 0
1934619 0
1934635 45
1934647 11
1934656 0
1934856 6
1934865 0
1934869 0
1934936 0
1935008 9
1935095 0
1935262 0
1935482 0
1935737 0
1935791 0
1935806 0
1935877 0
1935897 36
1936090 0
1936154 0
1936261 0
1936537 0
1936636 0
1936645 5
1936726 0
1936765 0
1936822 0
1936963 0
1937033 2
1937142 2
1937207 0
1937250 0
1937286 0
1937298 0
1937370 0
1937413 0
1937459 4
1937515 15
1937569 4
1937615 0
1937749 0
1937811 0
1937853 2
1937859 27
1938112 3
1938149 0
1938157 0
1938175 0
1938182 0
1938343 0
1938400 8
1938408 0
1938502 19
1938508 6
1938572 17
1938637 3
1938746 35
1938803 25
1938878 22
1938908 13
1938925 4
1939037 42
1939115 11
1939124 0
1939142 4
1939151 63
1939154 25
1939199 46
1939304 12
1939328 42
1939557 0
1939574 186
1939694 0
1939754 0
1939834 49
1939855 54
1939877 18
1939891 23
1940065 23
1940069 36
1940116 0
1940213 14
1940231 0
1940387 0
1940443 8
1940456 6
1940474 25
1940735 6
1940873 136
1940903 65
1940982 52
1941002 43
1941091 2
1941278 372
1941437 4
1941545 33
1941626 31
1941674 165
1941743 43
1941753 0
1941869 0
1941924 0
1941936 79
1941977 25
1942110 49
1942114 22
1942161 0
1942258 42
1942276 0
1942445 0
1942447 0
1942454 0
1942760 0
1942846 0
1942900 55
1943202 0
1943220 7
1943350 0
1943384 0
1943394 2
1943446 17
1943482 0
1943494 0
1943558 0
1943574 0
1943580 0
1943583 0
1943593 0
1943717 0
1943763 0
1943791 0
1943799 0
1943811 0
1943897 0
1943915 0
1943954 28
1943956 0
1943981 9
1943984 32
1944009 0
1944016 0
1944039 89
1944126 60
1944152 30
1944165 0
1944224 0
1944353 0
1944363 0
1944438 0
1944528 37
1944531 15
1944611 0
1944631 0
1944672 0
1944697 0
1944716 0
1944758 0
1944776 0
1944791 10
1944871 0
1944915 0
1944919 100
1944953 22
1944977 0
1944980 56
1945067 67
1945121 0
1945138 0
1945145 32
1945196 0
1945242 17
1945311 17
1945323 0
1945329 56
1945479 0
1945551 0
1945577 23
1945735 0
1945769 0
1945817 0
1945841 0
1945871 0
1946070 2
1946236 0
1946381 0
1946454 0
1946521 0
1946685 0
1946847 0
1946998 0
1947100 0
1947256 0
1947481 0
1947727 12
1947766 0
1947778 0
1947787 0
1947825 2
1947937 0
1948053 3
1948079 0
1948189 0
1948217 2
1948313 0
1948359 0
1948447 0
1948471 0
1948513 21
1948541 0
1948555 8
1948741 0
1948811 0
1948848 0
1949019 0
1949316 0
1949426 29
1949522 0
1949685 0
1949724 0
1949757 20
1949782 0
1949883 0
1949923 0
1949958 0
1950030 0
1950054 0
1950075 0
1950261 0
1950303 0
1950388 0
1950399 2
1950422 0
1950756 0
1950971 0
1951005 0
1951119 0
1951232 0
1951367 0
1951373 0
1951601 0
1951696 0
1951702 0
1951789 0
1952082 0
1952167 0
1953259 0
1953363 0
1953372 0
1953381 0
1953426 0
1953597 0
1953711 0
1954182 0
1954268 0
1954305 0
1954361 0
1954413 0
1954503 1
1954609 0
1954821 0
1955179 0
1955368 0
1955387 0
1955404 29
1955450 0
1955468 0
1955611 15
1955756 0
1955804 46
1955930 43
1956005 0
1956098 4
1956188 10
1956260 7
1956281 0
1956469 36
1956484 42
1956487 3
1956537 0
1956607 0
1956877 0
1956928 0
1957036 0
1957054 0
1957084 0
1957234 0
1957282 0
1957369 0
1957399 0
1957450 0
1957519 0
1957612 0
1957624 0
1957687 0
1957756 0
1957839 0
1957864 0
1957921 0
1958004 0
1958095 0
1958182 0
1958217 0
1958278 0
1958461 0
1958497 0
1958578 0
1958605 0
1958656 0
1958770 0
1958881 0
1958893 0
1958950 0
1958965 0
1958978 0
1959244 13
1959400 0
1959487 9
1959498 0
1959517 0
1959558 0
1959782 0
1959850 0
1960065 0
1960147 9
1960177 84
1960225 16
1960276 0
1960354 4
1960468 124
1960507 6
1960876 0
1960897 0
1961023 0
1961320 56
1961350 641
1961404 2
1961419 10
1961504 15
1961514 0
1961518 0
1961596 0
1961606 0
1961632 0
1961669 0
1961707 4
1961727 6
1961937 19
1962174 64
1962201 0
1962210 9
1962575 131
1962600 48
1962687 0
1962918 0
1963242 0
1963437 0
1963456 73
1963458 69
1963563 0
1963779 22
1963905 0
1963947 0
1963965 7
1963975 0
1963980 0
1963985 0
1963990 0
1964039 0
1964139 1
1964265 0
1964280 0
1964328 0
1964685 0
1964984 0
1965147 0
1965154 48
1965164 0
1965169 0
1965179 0
1965184 0
1965189 0
1965194 0
1965198 0
1965227 0
1965266 0
1965281 0
1965308 0
1965342 0
1965612 0
1965648 0
1965711 0
1965814 0
1965864 0
1966053 0
1966149 0
1966215 1
1966227 0
1966254 3
1966473 13
1966477 8
1966518 0
1966633 7
1966761 0
1966776 0
1967138 0
1967141 0
1967255 0
1967497 0
1967708 0
1967792 12
1967920 0
1968066 0
1968075 0
1968578 0
1968700 0
1969085 0
1969123 0
1969256 0
1969305 0
1969551 0
1969595 0
1970480 0
1970482 0
1970655 13
1970907 0
1970970 6
1971380 9
1972040 0
1972046 0
1972060 0
1972256 9
1972490 0
1972518 0
1972689 0
1972699 0
1972749 0
1972802 0
1972852 0
1973590 0
1973640 0
1973671 0
1973683 0
1973712 0
1973749 0
1973845 0
1973860 0
1974034 0
1974145 5
1974164 0
1974370 11
1974470 0
1974539 3
1974652 0
1974683 63
1975029 6
1975145 9
1975262 38
1975430 26
1975452 0
1975456 0
1975467 0
1975473 0
1975477 0
1975481 0
1975488 0
1975498 0
1975514 0
1975576 0
1975712 0
1975832 0
1975913 0
1976057 0
1976690 0
1976891 0
1976896 0
1976941 51
1977244 13
1977280 0
1977419 0
1977762 0
1977795 44
1977939 0
1978382 0
1978493 0
1978565 17
1979059 67
1979176 0
1979203 0
1979561 3
1979627 1
1979645 0
1979665 6
1979669 51
1979819 76
1979843 23
1979889 0
1979915 0
1979942 1
1980041 0
1980176 0
1980257 0
1980320 15
1980701 0
1980810 0
1980866 0
1980980 0
1982142 0
1982250 15
1982466 46
1982715 0
1982901 77
1982921 0
1983042 27
1983174 102
1983247 0
1983522 0
1983525 21
1984008 0
1984050 13
1984098 0
1984300 0
1984335 0
1984923 11
1984950 0
1985099 0
1985112 0
1985157 0
1985203 0
1985268 0
1985658 0
1986161 0
1986215 0
1986300 0
1986366 0
1986386 0
1986506 0
1986545 2
1986608 7
1986683 54
1986710 0
1986725 0
1986900 15
1987038 0
1987216 0
1987230 0
1987530 3
1987540 0
1987748 0
1987815 0
1987881 5
1987910 0
1988047 0
1988056 33
1988059 0
1988120 0
1988144 12
1988204 32
1988264 0
1988382 0
1988426 8
1988460 0
1988480 0
1988560 0
1988579 0
1989185 0
1989227 0
1989257 0
1989293 0
1989323 0
1989449 0
1989511 0
1989745 0
1989884 0
1989962 16
1989983 38
1990012 0
1990018 24
1990051 0
1990142 0
1990325 36
1990403 19
1990445 0
1990547 30
1990637 0
1990679 11
1990694 0
1990775 0
1990931 0
1990940 128
1990964 0
1991030 0
1991045 0
1991048 0
1991066 0
1991075 0
1991240 44
1991243 32
1991312 7
1991330 0
1991369 0
1991384 0
1991499 0
1991517 0
1991730 1
1991787 0
1991862 12
1991874 0
1992027 0
1992120 0
1992147 0
1992192 0
1992198 32
1992336 0
1992399 0
1992600 0
1992612 1
1992651 5
1992732 0
1992870 0
1992901 0
1992907 0
1992924 0
1992950 0
1992965 0
1993042 0
1993062 0
1993120 0
1993165 7
1993391 28
1993603 0
1993644 0
1993960 2
1993986 0
1993988 0
1994106 0
1994148 0
1994316 10
1994403 0
1994446 0
1994508 33
1994735 10
1995030 0
1995059 0
1995211 8
1995300 54
1995309 1
1995450 13
1995453 59
1995612 0
1995714 0
1995840 10
1995945 0
1996069 0
1996129 6
1996207 8
1996251 0
1996272 0
1996458 20
1996626 0
1996692 0
1996774 46
1996841 32
1996871 0
1996889 1
1996919 243
1996929 0
1996960 12
1997017 36
1997020 92
1997154 85
1997180 1
1997229 0
1997280 0
1997301 406
1997313 0
1997343 0
1997502 57
1997505 14
1997529 11
1997870 0
1997935 0
1997956 19
1997990 1
1998079 0
1998099 19
1998113 17
1998165 0
1998610 0
1998804 0
1998925 0
1999090 0
1999625 0
1999990 0
2000041 0
2000076 0
2000113 8
2000128 0
2000142 8
2000152 9
2000424 0
2000431 0
2000475 0
2000542 0
2000553 1
2000573 0
2000586 0
2000608 28
2000611 54
2000619 6
2000639 0
2000650 0
2000698 23
2000748 10
2000973 29
2001105 2
2001255 0
2001499 0
2001641 7
2001653 0
2001699 14
2001771 66
2001915 19
2001945 16
2002020 8
2002152 0
2002157 0
2002236 0
2002401 0
2002512 0
2002563 0
2002569 0
2002581 0
2002625 0
2002848 0
2002862 9
2002889 0
2002896 1
2003028 18
2003070 16
2003124 15
2003220 0
2003310 0
2003485 0
2003593 0
2003663 0
2004078 0
2004119 0
2004312 0
2004654 0
2004754 0
2004889 14
2004898 0
2005229 78
2005232 0
2005259 0
2005397 0
2005531 87
2005771 145
2005825 2
2005936 0
2006014 8
2006121 4
2006176 0
2006373 0
2006745 0
2006892 0
2006979 21
2006985 0
2007159 5
2007234 1
2007411 20
2007594 0
2007609 2
2007615 0
2007654 24
2007794 0
2007816 0
2008305 0
2008326 0
2008464 2
2008491 6
2008625 0
2008776 0
2008782 0
2008948 0
2009112 0
2009127 3
2009199 12
2009313 3
2009485 0
2009498 1
2009574 0
2009644 0
2009675 18
2009705 0
2009720 53
2009736 7
2009778 16
2009893 0
2009914 0
2010064 0
2010085 12
2010136 17
2010138 0
2010166 7
2010355 14
2010497 0
2010701 57
2010749 8
2011097 5
2011121 18
2011163 0
2011172 4
2011181 0
2011193 36
2011208 8
2011220 0
2011226 0
2011244 8
2011298 5
2011307 0
2011327 0
2011363 8
2011382 30
2011436 4
2011440 4
2011451 0
2011565 8
2011605 7
2011796 12
2011871 34
2011973 0
2012132 1
2012156 0
2012235 0
2012297 0
2012327 0
2012340 0
2012387 0
2012460 0
2012472 0
2012545 0
2012599 53
2012602 34
2012781 0
2012808 34
2012955 0
2012970 7
2013012 0
2013267 16
2013477 10
2013504 8
2013516 11
2013590 0
2013600 12
2013609 49
2013645 0
2013795 0
2013908 38
2013920 0
2013976 0
2014029 0
2014140 0
2014359 0
2014401 0
2014433 0
2014440 0
2014458 0
2014521 0
2014533 0
2014686 0
2014707 0
2014767 0
2015007 0
2015136 56
2015139 4
2015166 0
2015242 0
2015338 9
2015383 0
2015403 8
2015485 0
2015745 8
2015802 0
2015950 0
2016002 0
2016030 74
2016041 22
2016111 9
2016126 0
2016327 10
2016634 0
2016787 35
2017150 0
2017204 2
2017238 14
2017272 56
2017346 5
2017593 0
2017902 0
2018175 0
2018241 0
2018868 0
2019006 1
2019879 0
2019894 0
2020170 0
2020236 0
2020449 22
2020475 0
2020793 0
2020833 0
2020895 1
2021072 0
2021297 0
2021405 7
2021462 0
2021690 0
2022095 0
2022110 0
2022327 0
2022344 0
2022614 0
2022701 0
2022838 0
2023176 0
2023238 0
2023547 0
2023610 0
2023756 7
2024009 0
2024107 0
2024215 0
2024444 0
2024476 0
2024491 0
2024539 0
2024576 0
2024782 2
2024795 63
2024801 2
2024956 6
2025027 0
2025038 1
2025163 0
2025202 1
2025220 0
2025280 3
2025283 0
2025313 0
2025331 0
2025502 0
2025870 0
2026087 6
2026142 0
2026184 0
2026240 1
2026369 54
2026376 0
2026800 5
2026884 77
2027066 0
2027222 0
2027267 0
2027288 94
2027313 85
2027319 97
2027333 9
2027349 24
2027373 0
2027419 0
2027455 2
2027467 0
2027514 0
2027775 0
2027889 19
2028107 8
2028424 19
2028477 26
2028561 7
2029279 0
2029285 0
2029490 0
2029602 0
2029661 0
2029727 0
2029736 0
2029856 0
2029880 0
2029976 0
2030003 0
2030063 0
2030192 0
2030285 0
2030312 0
2030807 0
2031131 25
2031239 28
2031293 0
2031317 0
2031324 0
2031345 0
2031352 0
2031386 1
2031414 24
2031472 21
2031642 4
2031646 0
2032075 0
2032211 0
2032395 0
2032427 7
2032460 0
2032553 0
2032883 0
2032925 0
2033066 0
2033270 0
2033282 0
2033427 0
2033503 43
2033557 0
2033636 0
2033806 11
2034041 0
2034141 0
2034388 0
2034467 0
2035655 1
2035893 2
2035905 0
2035927 0
2035997 2
2036307 0
2036385 0
2036409 0
2036577 2
2036643 1
2036649 16
2037062 32
2037070 0
2037140 8
2037179 19
2037252 36
2037285 0
2037387 0
2037409 0
2037444 0
2037482 0
2037534 4
2037578 0
2037615 0
2037636 2
2037654 6
2037705 16
2037719 0
2037816 0
2037831 0
2037882 9
2037901 0
2038104 0
2038118 0
2038140 0
2038167 0
2038176 9
2038305 8
2038308 1
2038338 0
2038368 0
2038446 9
2038527 0
2038611 0
2038647 0
2038686 0
2038692 20
2038719 8
2038725 0
2038911 0
2038956 2
2038974 6
2038980 0
2039067 2
2039103 6
2039124 0
2039232 0
2039277 0
2039373 0
2039376 6
2039472 0
2039502 1
2039573 0
2039682 0
2039697 1
2039733 0
2039763 0
2039781 0
2039867 1
2040087 6
2040129 8
2040144 10
2040243 0
2040288 0
2040528 0
2040702 0
2040766 75
2041057 6
2041090 0
2041183 49
2041229 0
2041243 0
2041447 45
2041471 11
2041502 0
2041549 0
2041606 31
2041723 8
2041810 0
2041930 0
2042008 0
2042075 9
2042295 0
2042357 0
2042381 0
2042453 21
2042509 2
2042556 0
2042568 0
2042585 23
2042603 0
2042789 31
2042873 0
2042876 0
2043218 0
2043254 13
2043556 7
2043752 20
2043854 6
2043903 0
2044065 0
2044101 0
2044109 0
2044209 0
2044364 0
2044634 0
2044742 0
2044964 39
2045078 0
2045274 0
2045313 0
2045396 7
2045663 16
2045678 0
2045851 0
2045886 0
2046235 0
2046307 6
2046331 0
2046568 0
2046781 9
2046896 0
2046955 4
2047043 6
2047051 0
2047205 0
2047432 0
2047495 0
2047598 0
2047606 0
2047636 0
2047652 0
2047688 0
2047691 0
2047898 0
2047904 0
2047917 7
2047950 0
2048000 0
2048026 0
2048300 15
2048354 28
2048546 0
2048550 2
2048601 0
2048619 0
2048624 0
2048635 0
2048649 0
2048669 7
2048719 0
2048803 6
2048852 14
2048858 8
2049066 9
2049138 0
2049178 0
2049206 34
2049212 0
2049357 0
2049510 0
2049537 0
2049631 20
2049649 26
2049711 0
2049910 0
2050152 0
2050180 95
2050240 36
2050351 3
2050479 1
2050482 7
2050499 0
2050536 0
2050592 31
2050598 0
2050837 20
2050983 16
2051055 28
2051169 0
2051322 0
2051445 0
2051475 0
2051482 0
2051491 0
2051545 0
2051570 0
2051836 0
2051887 0
2051908 11
2052115 43
2052199 20
2052205 15
2052397 6
2052582 0
2052593 46
2052681 0
2052713 0
2052757 5
2052810 0
2052869 0
2052923 142
2052959 0
2053193 0
2053205 34
2053256 0
2053328 0
2053409 0
2053472 6
2053538 0
2053595 0
2053631 0
2053658 0
2053667 89
2053670 0
2053679 0
2053700 0
2053763 51
2053811 0
2053865 10
2053877 0
2053907 36
2053922 0
2053964 0
2053970 0
2054057 11
2054075 0
2054108 0
2054213 0
2054302 0
2054375 0
2054464 0
2054640 0
2054673 8
2054690 0
2054715 0
2054800 21
2054916 16
2055015 0
2055090 0
2055139 33
2055222 0
2055225 0
2055255 10
2055423 0
2055504 23
2055537 0
2055665 0
2055671 45
2055704 16
2055726 0
2055767 0
2055794 0
2055875 26
2055944 0
2056225 0
2056361 31
2056400 0
2056418 21
2056795 0
2056843 0
2056915 18
2056981 0
2057008 0
2057029 0
2057050 0
2057071 58
2057161 0
2057167 0
2057206 0
2057215 42
2057221 1
2057224 52
2057266 5
2057311 5
2057380 60
2057392 0
2057404 0
2057473 3
2057506 8
2057536 0
2057562 0
2057656 0
2057693 0
2057743 0
2057791 0
2057821 0
2057860 7
2057935 0
2057995 0
2058030 0
2058086 0
2058092 7
2058267 0
2058298 0
2058316 20
2058393 32
2058496 0
2058602 0
2058634 0
2058706 0
2058762 0
2058854 0
2059007 2
2059193 0
2059202 0
2059295 0
2059616 0
2059631 0
2059709 0
2059775 0
2060317 35
2060474 61
2060486 0
2061045 0
2061127 0
2061291 12
2061329 0
2061527 124
2061540 0
2061568 0
2061603 0
2061711 4
2061907 0
2061916 0
2062051 0
2062105 14
2062162 20
2062209 0
2062211 44
2062265 0
2062291 17
2062374 3
2062498 7
2062522 0
2062561 32
2062753 10
2062885 2
2062913 0
2062936 0
2062963 0
2063003 62
2063032 44
2063054 0
2063114 0
2063217 3
2063328 0
2063367 14
2063464 0
2063605 0
2063635 0
2063670 0
2063729 0
2063775 0
2063895 57
2064084 9
2064110 0
2064198 0
2064276 0
2064315 16
2064333 0
2064357 0
2064387 0
2064466 0
2064521 0
2064653 0
2064684 0
2064702 0
2064906 0
2064909 3
2064951 0
2064993 0
2065354 0
2065431 0
2065573 0
2065849 0
2065876 0
2066215 22
2066291 0
2066303 14
2066545 0
2066551 13
2066560 0
2066646 0
2066776 0
2066842 0
2067028 0
2067079 19
2067148 0
2067220 0
2067253 72
2067364 6
2067430 0
2067475 0
2067708 0
2067776 0
2067974 0
2067996 0
2068245 0
2068292 0
2068422 0
2068520 3
2068542 47
2068609 0
2068648 0
2068669 0
2068677 0
2068712 0
2068715 0
2068721 0
2068825 0
2068920 9
2068986 0
2069044 0
2069106 0
2069121 0
2069124 44
2069280 19
2069361 12
2069391 0
2069450 0
2069490 8
2069574 0
2069717 0
2070088 0
2070115 0
2070148 0
2070169 0
2070295 0
2070313 0
2070328 0
2070400 1
2070406 39
2070412 9
2070562 20
2070564 0
2070897 0
2071130 0
2071220 9
2071325 0
2071376 22
2071412 0
2071627 0
2071634 0
2071640 0
2071787 0
2071816 0
2071820 43
2072041 0
2072130 0
2072217 0
2072286 0
2072302 0
2072358 0
2072448 0
2072550 4
2072553 0
2072577 0
2072669 0
2072731 0
2072760 3
2072813 0
2072829 30
2072922 3
2073159 0
2073213 1
2073231 8
2073252 15
2073302 0
2073308 0
2073313 0
2073320 0
2073322 0
2073417 0
2073443 0
2073481 0
2073509 0
2073539 49
2073659 21
2073773 10
2073930 32
2073944 4
2074127 23
2074214 0
2074341 0
2074358 0
2074364 0
2074376 0
2074391 0
2074657 0
2074687 0
2074927 0
2074974 0
2075032 29
2075062 0
2075212 0
2075577 0
2075669 0
2075688 21
2075829 0
2076108 0
2076258 0
2076270 0
2076330 48
2076427 0
2076516 103
2076533 0
2076576 0
2076877 0
2076931 0
2076976 0
2077102 0
2077382 0
2077384 0
2077398 5
2077401 5
2077512 8
2077703 3
2077733 27
2077736 0
2078024 450
2078036 41
2078057 28
2078099 0
2078270 6
2078363 0
2078384 0
2078393 0
2078486 1
2078490 0
2078722 9
2078929 4
2079187 36
2079357 0
2079466 19
2079574 0
2079598 5
2079773 0
2079892 0
2079961 0
2079991 0
2080081 0
2080173 1
2080289 8
2080392 0
2080479 0
2080512 22
2080533 8
2080632 0
2080755 84
2080845 0
2080904 0
2080920 11
2080923 0
2080955 0
2080977 0
2081169 0
2081339 0
2081478 0
2081504 5
2081514 0
2081543 0
2081551 0
2081567 0
2081638 0
2081692 0
2081710 7
2081806 7
2081834 0
2081920 0
2082040 73
2082058 0
2082134 0
2082153 23
2082171 0
2082285 34
2082294 0
2082399 74
2082504 3
2082655 0
2082744 0
2082747 0
2082872 34
2082912 15
2083046 41
2083159 86
2083242 0
2083269 154
2083306 86
2083389 1
2083408 211
2083414 20
2083543 9
2083576 2
2083779 211
2083881 45
2084022 2
2084043 151
2084163 17
2084487 164
2084778 1
2084858 144
2085025 0
2085063 78
2085096 2
2085125 38
2085185 25
2085225 0
2085246 0
2085285 0
2085352 25
2085486 3
2085703 10
2085743 31
2085752 4
2085888 26
2086225 1
2086262 8
2086482 0
2086614 5
2086660 0
2086722 0
2086788 1
2086820 0
2086885 0
2087053 0
2087128 14
2087161 2
2087185 4713
2087416 0
2087428 0
2087554 0
2087827 0
2087856 0
2087912 0
2087970 11
2088066 0
2088090 3
2088525 9
2088651 0
2088830 0
2088865 0
2088899 0
2088997 0
2089032 14
2089078 0
2089243 0
2089439 0
2089459 0
2089685 0
2089770 6
2089815 0
2089835 0
2089854 0
2089860 4
2090013 26
2090065 0
2090122 23
2090211 0
2090229 0
2090461 0
2090622 0
2090776 0
2090845 0
2090851 0
2090893 0
2090980 10
2091162 19
2091164 0
2091168 0
2091336 0
2091570 0
2091588 0
2091828 0
2091869 0
2092055 0
2092061 17
2092152 0
2092218 0
2092257 0
2092314 0
2092341 1
2092359 0
2092620 0
2092761 0
2092862 0
2092970 0
2093122 0
2093340 13
2093604 30
2093641 0
2093686 0
2093939 0
2094072 0
2094479 0
2094671 0
2094797 0
2094816 0
2094824 0
2094830 8
2094952 0
2095259 0
2095291 0
2095369 0
2096131 0
2096302 0
2096378 0
2096883 0
2097159 1
2097197 0
2097234 0
2097273 0
2097339 0
2097507 9
2097663 0
2097888 0
2097894 0
2097914 35
2097926 0
2097951 0
2098149 5
2098242 39
2098320 0
2098422 0
2098428 0
2098499 0
2098704 0
2098728 0
2098771 11
2098774 0
2098813 0
2098848 18
2098910 1
2099087 19
2099251 0
2099287 5
2099320 34
2099476 20
2099515 0
2099518 21
2099572 28
2099765 15
2099806 0
2099815 42
2099854 0
2100103 0
2100253 0
2100367 17
2100433 0
2100496 0
2100544 0
2100556 0
2100559 0
2100567 0
2100594 0
2100609 0
2100618 0
2100757 0
2100841 0
2100871 38
2101044 0
2101056 0
2101065 0
2101076 0
2101123 0
2101153 22
2101248 5
2101443 0
2101943 0
2102256 34
2102620 0
2102681 0
2102707 0
2102755 0
2102773 0
2102786 0
2102810 0
2102913 0
2103068 0
2103296 9
2103305 9
2103365 0
2103419 0
2103428 0
2103605 4
2103638 7
2103865 0
2104156 20
2104790 0
2105033 0
2105194 0
2105204 41
2105378 0
2105433 0
2105537 0
2105591 0
2105647 39
2105855 0
2105861 0
2106038 0
2106041 56
2106197 0
2106353 0
2106493 26
2106538 3
2106547 0
2106556 37
2106682 7
2106730 65
2106766 10
2106879 0
2106944 0
2107098 0
2107210 0
2107425 0
2107494 27
2107542 4
2107750 0
2107842 0
2107884 0
2107976 0
2108120 0
2108441 0
2108582 0
2108798 0
2108924 0
2108934 0
2108949 0
2108957 0
2108961 0
2108973 0
2109129 9
2109180 1
2109192 0
2109279 0
2109517 0
2109576 12
2109811 0
2109825 32
2109920 0
2110195 0
2110231 0
2110282 0
2110444 0
2110528 0
2110639 0
2110714 0
2111121 0
2111252 0
2111374 1
2111380 11
2111511 0
2111634 0
2111771 0
2111946 0
2112211 0
2112732 0
2112776 2
2112793 0
2112806 0
2112873 0
2112951 0
2112966 0
2113017 0
2113143 0
2113395 0
2113788 0
2113835 0
2113916 0
2113996 0
2114144 0
2114153 3
2114201 4
2114483 0
2114585 22
2114609 20
2114747 0
2114795 34
2114957 0
2115051 0
2115105 451
2115470 14
2115478 30
2115518 0
2115536 60
2115651 0
2115663 27
2115773 53
2115791 0
2115984 0
2115992 0
2116060 0
2116071 0
2116098 0
2116129 0
2116180 0
2116213 101
2116267 0
2116275 0
2116309 0
2116315 0
2116369 4
2116393 11
2116504 0
2116537 0
2116540 7
2116546 0
2116558 0
2116747 0
2116855 0
2116864 40
2116942 0
2116972 779
2117221 7
2117272 0
2117338 0
2117356 0
2117368 0
2117428 15
2117453 0
2117497 0
2117656 0
2117865 0
2118115 0
2118186 0
2118363 0
2118399 0
2118425 0
2118470 0
2118537 0
2118579 0
2118624 0
2118663 0
2118780 0
2118795 0
2118860 12
2119040 0
2119106 0
2119125 0
2119182 0
2119226 0
2119370 46
2119706 0
2119786 3
2119823 0
2119826 0
2119880 0
2119892 0
2119945 0
2120016 3
2120115 0
2120121 27
2120166 0
2120340 0
2120481 0
2120537 0
2120671 4
2120673 0
2120731 0
2120780 15
2120835 0
2120897 10
2121138 0
2121143 0
2121158 0
2121273 0
2121333 21
2121587 2
2121718 0
2121779 0
2121797 54
2121826 6
2121890 0
2121905 0
2121933 24
2121942 19
2121948 0
2122035 10
2122075 0
2122086 0
2122176 36
2122413 0
2122635 33
2122647 0
2122776 10
2122902 23
2122953 47
2122974 0
2123070 0
2123109 0
2123165 1
2123240 0
2123246 0
2123261 0
2123336 19
2123345 2
2123474 6
2123486 0
2123561 0
2123621 0
2123639 0
2123654 49
2123762 0
2124044 0
2124053 0
2124140 101
2124335 0
2124494 0
2124512 0
2124604 7
2124658 9
2124687 0
2124696 0
2124787 0
2124880 27
2124958 0
2125018 0
2125036 0
2125078 0
2125214 0
2125710 0
2126038 0
2126114 0
2126258 0
2126300 0
2126399 10
2126434 0
2126643 0
2126801 0
2126808 7
2127035 0
2127081 0
2127217 0
2127310 0
2127367 22
2127466 0
2127481 2
2127490 0
2127499 27
2127501 19
2127586 0
2127667 0
2127691 0
2127735 0
2127783 0
2127963 2
2127969 0
2128081 0
2128131 0
2128236 0
2128248 0
2128329 0
2128452 36
2128536 0
2128663 0
2128695 0
2128713 43
2128752 0
2128812 0
2129027 0
2129238 0
2129325 0
2129464 0
2129502 0
2129593 0
2129608 12
2129659 0
2129791 0
2129881 13
2129952 0
2129962 3
2130013 0
2130058 0
2130091 0
2130288 0
2130358 0
2130406 0
2130469 0
2130502 0
2130574 0
2130706 0
2130726 0
2130754 0
2130929 44
2130999 0
2131170 0
2131242 0
2131251 0
2131521 0
2131534 0
2131662 0
2131694 0
2131716 0
2131827 0
2131863 0
2132025 0
2132355 0
2132388 0
2132400 78
2132451 1
2132490 41
2132502 26
2132804 0
2132816 0
2132830 0
2133106 0
2133112 9
2133255 0
2133423 0
2133517 0
2133663 0
2133711 9
2133759 2
2133806 0
2133939 0
2133947 1
2133950 15
2133999 0
2134073 0
2134145 17
2134157 0
2134169 0
2134187 0
2134223 0
2134292 0
2134319 0
2134352 0
2134425 0
2134476 0
2134701 0
2134737 0
2134890 2
2134929 20
2135019 13
2135106 0
2135148 32
2135193 0
2135232 0
2135390 0
2135394 0
2136101 4
2136431 6
2136890 0
2137013 10
2137019 0
2137184 0
2137364 0
2137421 0
2137540 0
2137564 15
2138049 0
2138070 0
2138093 0
2138121 15
2138199 11
2138349 0
2138367 7
2138415 0
2138485 0
2138520 0
2138622 0
2138647 0
2138664 37
2138700 0
2138820 0
2138891 0
2138916 2
2138985 0
2138997 0
2139032 0
2139057 2
2139087 0
2139157 0
2139192 0
2139366 0
2139384 0
2139692 0
2139725 11
2139757 57
2139881 0
2139905 0
2139914 27
2139995 0
2140055 0
2140112 0
2140367 0
2140379 0
2140448 13
2140465 0
2140697 6
2140706 7
2140745 2
2140754 0
2140763 0
2140836 28
2140856 0
2140889 2
2141009 2
2141081 15
2141240 0
2141270 0
2141315 20
2141348 7
2141355 0
2141568 33
2141581 3
2141623 0
2141636 0
2141650 0
2141743 5
2141776 0
2141785 0
2141869 0
2141905 1
2141964 11
2142022 0
2142052 0
2142103 0
2142112 0
2142163 0
2142210 0
2142323 0
2142459 23
2142504 0
2142579 0
2142777 0
2142833 47
2142866 51
2142872 60
2142956 0
2143007 36
2143010 0
2143021 0
2143057 0
2143079 0
2143141 0
2143190 9
2143200 0
2143216 0
2143239 0
2143251 0
2143286 0
2143289 0
2143299 0
2143326 0
2143385 0
2143667 0
2143748 0
2143782 0
2143793 0
2143957 0
2143963 0
2144157 0
2144445 6
2144555 0
2144595 31
2144893 0
2144904 0
2145037 0
2145169 0
2145229 0
2145388 8
2145498 0
2145510 0
2145840 0
2145968 0
2146058 1
2146160 0
2146252 0
2146522 0
2146529 0
2146918 0
2146936 0
2146966 36
2147032 0
2147098 0
2147101 0
2147209 0
2147233 0
2147404 1
2147857 0
2147980 8
2148092 0
2148101 21
2148410 3
2148548 0
2148554 0
2148736 0
2148845 0
2148956 0
2149109 0
2149309 0
2149316 9
2149675 0
2149746 0
2149964 0
2150098 0
2150115 0
2150167 7
2150257 0
2150395 0
2150431 0
2150485 0
2150672 4
2150931 0
2150934 0
2151105 34
2151192 0
2151375 4
2151399 0
2151429 0
2151633 0
2151687 0
2151789 0
2151837 0
2151909 0
2151945 0
2151975 0
2151987 0
2152002 0
2152041 0
2152239 0
2152275 0
2152293 0
2152356 65
2152428 47
2152500 43
2152545 0
2152723 100
2152740 45
2152761 0
2152998 0
2153022 0
2153119 0
2153131 15
2153157 0
2153210 0
2153216 0
2153220 0
2153306 30
2153342 53
2153393 0
2153555 0
2153582 46
2153732 0
2153871 0
2154264 6
2154297 26
2154378 122
2154423 0
2154570 0
2154676 2
2154735 39
2154940 22
2154950 0
2155012 8
2155046 0
2155052 3
2155073 0
2155078 0
2155085 0
2155088 0
2155149 0
2155201 0
2155244 0
2155303 4
2155361 50
2155488 139
2155490 0
2155501 1
2155518 14
2155666 6
2155747 29
2155873 14
2155885 0
2155921 0
2156050 78
2156071 3
2156158 47
2156272 1
2156280 0
2156374 106
2156440 0
2156494 16
2156502 0
2156548 0
2156564 10
2156603 0
2156617 8
2156849 15
2157018 6
2157041 0
2157251 0
2157260 0
2157290 18
2157366 0
2157383 0
2157446 102
2157573 0
2157652 0
2157784 0
2157925 0
2158000 91
2158047 17
2158390 14
2158753 0
2158774 18
2158908 23
2158956 0
2158986 0
2159223 4
2159235 3
2159310 0
2159553 0
2159658 0
2159670 37
2159763 0
2159892 32
2160111 0
2160147 0
2160269 0
2160347 0
2160352 0
2160362 0
2160367 0
2160380 0
2160627 0
2160645 0
2160726 0
2160872 0
2161216 15
2161438 3
2161501 0
2161588 0
2161606 0
2161716 6
2161926 0
2162019 0
2162226 0
2162604 0
2162694 1
2162709 0
2162981 63
2162988 0
2162998 2
2163007 8
2163084 1
2163096 12
2163156 0
2163256 0
2163413 0
2163530 0
2163617 0
2163644 0
2163671 0
2163728 0
2163893 0
2164120 0
2164136 0
2164151 0
2164181 0
2164206 0
2164274 0
2164345 15
2164464 0
2164597 0
2164713 0
2164827 50
2165293 0
2165372 11
2165441 94
2165762 0
2165793 2
2165840 0
2165932 0
2165968 0
2166482 0
2166497 0
2166653 0
2166743 0
2166806 0
2166836 0
2166853 0
2167088 0
2167099 0
2167142 0
2167224 0
2167262 0
2167292 0
2167307 0
2167310 0
2167364 0
2167382 8
2167386 0
2167390 0
2167394 71
2167473 0
2167491 0
2167620 0
2167749 0
2167973 0
2168010 0
2168075 0
2168152 62
2168202 0
2168339 43
2168341 37
2168436 0
2168591 3
2168851 0
2169008 39
2169137 0
2169158 0
2169189 66
2169221 0
2169343 0
2169363 0
2169389 0
2169404 0
2169462 0
2169563 0
2169571 0
2169609 0
2169644 20
2169705 0
2169711 2
2169785 29
2169806 0
2169870 3
2169894 0
2169912 17
2170094 3
2170098 11
2170178 0
2170405 23
2170539 0
2170704 0
2170788 454
2170824 12
2170907 41
2170922 2
2171034 3
2171082 13
2171128 0
2171143 0
2171171 0
2171182 0
2171225 13
2171381 16
2171449 2
2171461 14
2171572 0
2171656 0
2171830 52
2171842 22
2171911 0
2171929 0
2171941 0
2171953 0
2171977 0
2171989 0
2172010 12
2172049 0
2172070 87
2172091 0
2172162 13
2172455 0
2172471 58
2172533 0
2172584 0
2172593 0
2172618 31
2172685 5
2172689 19
2172719 5
2173046 0
2173089 17
2173131 91
2173292 0
2173335 0
2173422 0
2173449 0
2173464 0
2173506 1
2173594 0
2173619 1
2173794 0
2173875 0
2173880 5
2173995 0
2174061 0
2174063 87
2174071 0
2174106 30
2174172 0
2174200 0
2174252 20
2174255 33
2174327 0
2174342 0
2174579 2
2174591 53
2174660 0
2174690 0
2174910 0
2174940 9
2174982 6
2175036 0
2175054 0
2175060 0
2175076 0
2175265 0
2175301 0
2175382 0
2175481 0
2175589 0
2175730 0
2175754 0
2175784 0
2175877 16
2175880 51
2175901 0
2176100 0
2176204 0
2176243 49
2176307 0
2176321 4
2176486 76
2176603 17
2176711 0
2176900 22
2176918 6
2176945 0
2177065 0
2177278 0
2177317 0
2177347 0
2177465 0
2177478 8
2177518 0
2177527 25
2177554 105
2177649 39
2177746 16
2177902 7
2177969 0
2178076 6
2178099 0
2178407 0
2178609 0
2178940 1
2178942 0
2179068 0
2179086 0
2179094 0
2179110 36
2179139 0
2179428 0
2179451 0
2179592 1
2179598 3
2179688 8
2179690 0
2179743 0
2179749 11
2179751 0
2179791 23
2179803 0
2179872 0
2179891 0
2179901 0
2179973 0
2180059 0
2180084 0
2180117 0
2180315 0
2180371 0
2180384 0
2180396 0
2180412 0
2180707 0
2180893 0
2180925 7
2181168 4
2181170 0
2181313 0
2181333 24
2181370 0
2181419 0
2181469 0
2181499 0
2181651 0
2181669 66
2181773 3
2181778 0
2181835 24
2181849 0
2181906 0
2182008 0
2182044 0
2182056 9
2182323 11
2182656 21
2182689 0
2182749 0
2182812 0
2182923 0
2183031 0
2183050 15
2183052 0
2183104 0
2183143 7
2183164 2
2183775 12
2183781 0
2183811 0
2183863 0
2184009 0
2184066 8
2184114 4
2184127 0
2184165 9
2184228 0
2184234 0
2184245 0
2184273 0
2184275 0
2184318 0
2184324 19
2184417 0
2184426 8
2184438 5
2184450 24
2184543 0
2184558 17
2184590 0
2184600 21
2184627 0
2184660 0
2184679 0
2184815 0
2184821 0
2184861 0
2184914 0
2184971 0
2185060 0
2185100 12
2185106 24
2185257 0
2185302 4
2185375 0
2185381 0
2185401 0
2185407 0
2185704 50
2185779 0
2185791 0
2185947 0
2185974 0
2186227 0
2186301 0
2186313 39
2186331 25
2186376 0
2186516 0
2186530 0
2186545 0
2186599 0
2186626 0
2186722 0
2186737 10
2186797 0
2186848 0
2187169 0
2187286 0
2187298 33
2187400 5
2187678 0
2187971 66
2188091 32
2188487 5
2188567 39
2188569 0
2188899 1
2189163 0
2189181 0
2189196 0
2189213 0
2189242 0
2189257 0
2189304 70
2189310 99
2189316 55
2189328 0
2189414 36
2189446 65
2189534 40
2189639 0
2189708 0
2189789 0
2189917 0
2190093 0
2190106 0
2190114 5
2190364 0
2190451 0
2190578 0
2190592 0
2190607 16
2190678 0
2190774 40
2190848 39
2190862 0
2191124 0
2191279 44
2191282 0
2191351 0
2191411 0
2191456 0
2191630 0
2191720 0
2191729 0
2191744 57
2191801 0
2191876 0
2191882 0
2191963 0
2191971 0
2191987 0
2192027 0
2192044 0
2192134 13
2192313 0
2192513 0
2192564 24
2192778 11
2192913 0
2193066 0
2193219 0
2193240 0
2193294 0
2193327 0
2193385 2
2193435 0
2193828 2
2193831 0
2193843 0
2194230 0
2194409 0
2194453 0
2194604 2
2194624 0
2194711 0
2194767 0
2195118 0
2195132 22
2195330 0
2195342 0
2195501 2
2195738 0
2195772 0
2195861 0
2196416 0
2196596 120
2196744 0
2196794 0
2196872 0
2196894 3
2197320 0
2197715 0
2198115 30
2198360 6
2198421 7
2198474 0
2198532 0
2198569 0
2198885 0
2199108 0
2199275 14
2199414 0
2199661 42
2200309 0
2200313 0
2200604 0
2200811 0
2200965 3
2201031 0
2201040 22
2201204 0
2201206 0
2201532 0
2201742 0
2201988 0
2201996 0
2202164 6
2202199 0
2202249 0
2202286 19
2202348 7
2202444 0
2202651 0
2202672 0
2202692 0
2202716 0
2202722 0
2202953 0
2202992 0
2203217 5
2203465 0
2203586 0
2203613 6
2203802 17
2203852 0
2203987 0
2204008 0
2204029 8
2204213 0
2204219 0
2204237 0
2204376 0
2204463 6
2204493 0
2204520 0
2204565 0
2204577 0
2204610 0
2204625 0
2204853 23
2204898 0
2204905 0
2204909 14
2204976 0
2205043 22
2205219 55
2205249 0
2205258 0
2205375 0
2205504 0
2205567 0
2205795 0
2205806 7
2205923 0
2206077 0
2206350 0
2206620 0
2206763 0
2206820 0
2207054 0
2207198 0
2207216 0
2207372 0
2207630 4
2207664 0
2207898 0
2208258 9
2208271 0
2208276 0
2208281 0
2208287 0
2208309 0
2208318 3
2208483 3
2209011 2
2209207 3
2209211 81
2209281 21
2209341 18
2209359 29
2209517 10
2209628 0
2209684 0
2209816 0
2209930 1
2209972 25
2210132 106
2210143 0
2210278 25
2210281 8
2210413 0
2210551 0
2210674 37
2210812 0
2210818 0
2210830 14
2210926 10
2211088 0
2211172 12
2211193 19
2211199 10
2211499 0
2211520 20
2211535 46
2211745 50
2211754 0
2211822 47
2211939 0
2211969 0
2212095 20
2212155 58
2212368 89
2212494 0
2212665 0
2212947 2
2212973 0
2213115 0
2213136 0
2213164 0
2213178 0
2213224 0
2213241 0
2213333 0
2213416 43
2213461 50
2213485 0
2213536 0
2213646 64
2213674 8
2213697 0
2213801 0
2213917 0
2213938 90
2214023 1
2214187 76
2214293 0
2214625 5
2214670 0
2214709 1
2214754 0
2214764 0
2214772 0
2214782 0
2214893 0
2214916 10
2214959 0
2215012 46
2215026 8
2215032 2
2215040 0
2215094 0
2215173 0
2215224 12
2215392 0
2215431 37
2215488 18
2215588 0
2215602 5
2215752 0
2215800 4
2215834 2
2215843 0
2215898 0
2215904 13
2215915 24
2215947 59
2216006 0
2216135 0
2216230 51
2216242 0
2216246 155
2216295 0
2216305 95
2216401 0
2216516 0
2216534 11
2216581 1
2216600 0
2216738 0
2216830 0
2216870 0
2217011 0
2217044 0
2217094 0
2217274 0
2217290 0
2217305 0
2217326 2
2217332 0
2217462 0
2217570 0
2217646 0
2217726 0
2217811 0
2217820 36
2217897 0
2218162 16
2218372 21
2218456 0
2218605 0
2219077 6
2219136 0
2219281 3
2219356 0
2219455 3
2219458 12
2219482 35
2219535 0
2219626 15
2219822 15
2219920 0
2219935 0
2219950 0
2219956 0
2219968 0
2219983 0
2220028 0
2220276 0
2220336 0
2220346 70
2220349 30
2220380 0
2220415 0
2220456 0
2220460 7
2220713 2
2220778 0
2221012 6
2221107 0
2221140 10
2221143 46
2221185 36
2221493 0
2221617 0
2221647 7
2221674 16
2221749 73
2221833 31
2221940 43
2222104 70
2222114 0
2222166 10
2222180 0
2222222 0
2222262 0
2222318 9
2222347 0
2222407 5
2222433 26
2222462 0
2222479 0
2222500 0
2222511 0
2222531 0
2222568 0
2222581 0
2222590 0
2222593 0
2222600 0
2222611 0
2222627 0
2222658 0
2222660 0
2222674 0
2222678 0
2222716 1
2222860 0
2223096 0
2223137 0
2223143 0
2223149 0
2223252 0
2223260 4
2223340 0
2223351 32
2223381 13
2223432 68
2223725 0
2223773 0
2224097 0
2224143 0
2224188 0
2224295 0
2224313 0
2224342 0
2224391 0
2224420 18
2224517 3
2224583 0
2224589 0
2224610 0
2224641 0
2224666 70
2224677 2
2224683 86
2224704 0
2224725 0
2224745 1
2224843 0
2224854 39
2224857 20
2224878 4
2224977 0
2225039 35
2225093 0
2225116 0
2225128 0
2225203 1
2225239 10
2225258 0
2225265 21
2225382 3
2225452 0
2225593 0
2225650 0
2225689 0
2225770 3
2225779 0
2225878 0
2226154 0
2226261 0
2226325 0
2226518 43
2226538 0
2226609 0
2226624 0
2226678 0
2226933 0
2227153 0
2227320 0
2227407 9
2227479 0
2227546 0
2227550 0
2227559 12
2227837 38
2227989 10
2228040 17
2228109 0
2228142 0
2228189 13
2228192 3
2228213 2
2228257 26
2228259 7
2228289 0
2228393 0
2228582 0
2228776 60
2228840 0
2228879 0
2228901 0
2228951 0
2229039 0
2229041 0
2229076 0
2229080 0
2229084 0
2229086 0
2229094 0
2229104 0
2229226 0
2229334 15
2229532 0
2229577 8
2229715 2
2229778 6
2229823 0
2229865 0
2229934 0
2229937 5
2229973 0
2229987 0
2230180 0
2230300 5
2230306 0
2230495 0
2230738 30
2230755 0
2230831 0
2230873 10
2230927 0
2230942 0
2231035 0
2231048 0
2231127 9
2231195 0
2231292 0
2231301 0
2231340 28
2231491 0
2231673 0
2231751 0
2231846 8
2231864 0
2232101 0
2232179 0
2232192 0
2232205 0
2232212 0
2232497 0
2232526 10
2232635 93
2232644 6
2232719 0
2232812 0
2232848 50
2232916 10
2232920 23
2233067 0
2233295 0
2233597 1
2233669 1
2233708 3
2234143 0
2234179 0
2234252 0
2234287 0
2234297 0
2234480 9
2234585 0
2234664 0
2234688 0
2234715 9
2235021 1
2235063 0
2235103 0
2235229 0
2235259 0
2235292 0
2235478 0
2235568 0
2235634 0
2235664 0
2235733 0
2235736 38
2235784 0
2235832 0
2235937 62
2235943 11
2235964 0
2236090 0
2236158 0
2236195 0
2236219 0
2236439 10
2236492 4
2236693 0
2236754 0
2236834 10
2236911 0
2236984 0
2237062 48
2237068 165
2237170 1
2237182 0
2237374 0
2237413 29
2237491 5
2237520 0
2237563 0
2237579 0
2237587 30
2237666 0
2237677 12
2237781 0
2237805 0
2237815 18
2237848 95
2237944 0
2237953 0
2237963 0
2237989 0
2238111 0
2238306 19
2238588 0
2238642 17
2238645 0
2238659 0
2238819 0
2238840 37
2238883 87
2239029 33
2239179 49
2239531 10
2239610 49
2239767 0
2240149 2
2240191 0
2240236 0
2240319 37
2240421 0
2240490 0
2240623 0
2240675 0
2240770 0
2240867 0
2240961 0
2241125 15
2241302 0
2241309 0
2241317 0
2241326 0
2241352 5
2241479 0
2241524 4
2241575 0
2241590 0
2241616 0
2241641 2
2241696 6
2241788 0
2242270 0
2242291 0
2242519 0
2242546 0
2242735 151
2242760 0
2243106 0
2243143 0
2243158 0
2243176 12
2243221 0
2243260 0
2243306 0
2243332 0
2243537 0
2243963 0
2243975 0
2244038 0
2244149 0
2244170 0
2244179 0
2244191 0
2244194 0
2244242 22
2244260 0
2244301 32
2244380 9
2244431 0
2244491 0
2244614 0
2244927 0
2244988 0
2245031 0
2245071 0
2245163 0
2245418 0
2245435 0
2245592 0
2245733 0
2245784 0
2245790 18
2245804 0
2245917 8
2246231 0
2246364 0
2246776 0
2246788 0
2246896 0
2246905 0
2247141 42
2247145 0
2247214 0
2247507 0
2247542 0
2247585 0
2247734 0
2247765 0
2247848 12
2247945 0
2248053 0
2248293 0
2248563 0
2248579 0
2248682 0
2248738 0
2248807 16
2248825 0
2249041 4
2249631 29
2249671 0
2249749 0
2249856 14
2249886 0
2249931 5
2249944 31
2250005 0
2250011 0
2250186 0
2250193 0
2250220 0
2250240 0
2250266 63
2250294 1
2250318 0
2250335 8
2250365 56
2250371 24
2250498 0
2250580 10
2250886 0
2251039 0
2251058 0
2251141 64
2251159 0
2251189 44
2251204 0
2251246 7
2251393 1
2251480 17
2251749 0
2251786 25
2251795 25
2251801 7
2252182 178
2252211 0
2252365 10
2252367 1
2252456 28
2252539 3
2252707 20
2252866 29
2252887 15
2252908 6
2253229 30
2253271 0
2253352 26
2253376 1
2253520 0
2253532 26
2253712 0
2253790 0
2253822 0
2254057 4
2254309 0
2254510 0
2254636 0
2254771 0
2254885 0
2254908 0
2255121 0
2255159 23
2255175 0
2255204 1
2255358 0
2255568 0
2255645 0
2255676 2
2255775 0
2255910 91
2256162 3
2256280 12
2256343 0
2256455 0
2256705 0
2256892 0
2257037 18
2257051 0
2257069 0
2257135 0
2257276 0
2257324 0
2257570 0
2257717 0
2257738 0
2257801 0
2257990 14
2258130 0
2258139 0
2258313 0
2258629 0
2258647 0
2258667 0
2258775 8
2258835 29
2258838 56
2259032 0
2259177 0
2259255 41
2259296 0
2259498 0
2259507 22
2259608 3
2259681 126
2259841 13
2259855 0
2259927 0
2259974 0
2260064 0
2260097 0
2260338 0
2260474 19
2260478 55
2260859 2
2261064 0
2261117 0
2261127 0
2261174 0
2261192 0
2261214 0
2261310 0
2261511 0
2261532 0
2261922 0
2261961 0
2262150 204
2262447 0
2262456 58
2262483 0
2262594 0
2262660 0
2262802 0
2262953 0
2262987 6
2263009 0
2263086 0
2263100 0
2263226 0
2263571 0
2263583 0
2263753 0
2263780 1
2263945 0
2264331 0
2264607 0
2264643 0
2264880 0
2265000 0
2265213 0
2265303 0
2265339 0
2265379 0
2265621 197
2265726 0
2265738 0
2265765 0
2265825 3
2265879 0
2265891 0
2265915 0
2266003 0
2266029 0
2266277 12
2266451 0
2266574 0
2266584 0
2266607 0
2266732 0
2266790 16
2267060 0
2267296 0
2267642 0
2267921 3
2267928 52
2267930 9
2267937 30
2267939 4
2268076 0
2268139 65
2268298 2
2268391 0
2268681 0
2268805 0
2268874 46
2268896 0
2268916 0
2268937 0
2268967 5
2268973 18
2269000 0
2269028 25
2269159 31
2269267 0
2269456 0
2269512 0
2269654 3
2269987 0
2270127 0
2270154 0
2270196 0
2270259 0
2270394 13
2270580 32
2270707 0
2270913 9
2270961 0
2271072 20
2271186 0
2271323 39
2271337 0
2271343 0
2271347 0
2271403 0
2271426 0
2271975 0
2272023 0
2272032 0
2272074 0
2272293 5
2272365 0
2272515 1
2272557 50
2272575 0
2272587 18
2272680 0
2272734 4
2272928 18
2272962 8
2272987 0
2273190 10
2273193 0
2273253 0
2273439 34
2273474 6
2273553 1
2273763 8
2273847 10
2273895 19
2273945 7
2273955 0
2274080 16
2274102 0
2274132 0
2274192 0
2274208 0
2274226 0
2274232 0
2274236 0
2274246 0
2274253 0
2274321 0
2274357 0
2274431 0
2274438 0
2274445 52
2274598 3
2274604 16
2274701 71
2274723 0
2274790 0
2274961 0
2274973 15
2274975 0
2275226 0
2275284 0
2275526 0
2275591 0
2275730 0
2276159 26
2276293 0
2276337 0
2276358 0
2276432 0
2276509 0
2276591 0
2276702 0
2276735 0
2276945 0
2276954 2
2277295 0
2277336 0
2277421 31
2277490 0
2277580 13
2277646 28
2277844 0
2277909 0
2277948 2
2277974 0
2278027 0
2278195 0
2278219 19
2278906 0
2278980 0
2279221 11
2279224 33
2279396 0
2279479 36
2279541 0
2279581 0
2279613 0
2279628 0
2279691 28
2279744 14
2279925 0
2280001 0
2280022 0
2280054 0
2280078 0
2280230 9
2280256 0
2280262 0
2280273 8
2280294 0
2280307 0
2280363 0
2280372 0
2280382 0
2280391 6
2280401 0
2280465 0
2280467 0
2280474 0
2280480 0
2280503 0
2280721 0
2280740 1
2281168 27
2281261 4
2281360 0
2281411 16
2281665 0
2281852 0
2281885 45
2281891 0
2282082 0
2282186 0
2282293 0
2282305 8
2282380 0
2282400 0
2282449 53
2282485 105
2282497 0
2282710 7
2282869 15
2282914 8
2282986 0
2283160 5
2283172 0
2283238 2
2283349 0
2283364 1
2283469 30
2283475 0
2283478 0
2283552 0
2283582 61
2283768 0
2283837 0
2283931 13
2284164 0
2284173 93
2284193 42
2284371 0
2284528 12
2284545 0
2284659 26
2284744 0
2284860 0
2285050 35
2285223 0
2285484 0
2285511 0
2285539 25
2285541 2
2285548 0
2285604 345
2285778 0
2285874 0
2286031 0
2286326 0
2286342 0
2286417 0
2286628 0
2286648 0
2286653 0
2286655 0
2286662 0
2287175 22
2287235 0
2287409 0
2287452 0
2287507 0
2287584 0
2287627 9
2287701 0
2287828 35
2287860 0
2287972 0
2287986 0
2288211 0
2288406 0
2288517 0
2288602 0
2288674 0
2288807 0
2288873 0
2288903 1
2288981 0
2289140 42
2289261 0
2289332 0
2289371 0
2289515 0
2289686 36
2289746 0
2289752 0
2289764 0
2289866 0
2289965 0
2289980 0
2290247 0
2290361 0
2290379 0
2290524 0
2290547 0
2290616 0
2290622 0
2290630 0
2290915 0
2290944 0
2290969 0
2290987 0
2291041 0
2291086 0
2291140 0
2291154 0
2291299 0
2291539 0
2291571 0
2291587 7
2291734 20
2291856 0
2291873 4
2292044 28
2292140 4
2292176 0
2292313 0
2292482 87
2292485 0
2292529 42
2292631 47
2292651 10
2292665 0
2292684 25
2292818 33
2292946 0
2293317 0
2293335 12
2293514 0
2293575 0
2293614 0
2293668 0
2293682 0
2293703 29
2293789 0
2293815 0
2293881 4
2293906 0
2294156 0
2294201 21
2294246 0
2294253 34
2294369 74
2294375 111
2294378 4
2294414 0
2294571 0
2294742 2
2294894 3
2294957 0
2294984 0
2295096 7
2295490 0
2295512 0
2295544 0
2295592 28
2295640 0
2295643 0
2295686 0
2295782 0
2295827 0
2295844 0
2295853 14
2296071 0
2296162 3
2296414 0
2296666 0
2296859 27
2296969 0
2297102 22
2297108 0
2297189 0
2297192 0
2297207 0
2297220 0
2297326 1
2297411 0
2297759 0
2297845 0
2297900 65
2297956 0
2298065 0
2298152 0
2298336 4
2298360 0
2298750 0
2298810 0
2299191 0
2299763 0
2299793 0
2299932 0
2300120 0
2300243 0
2300456 0
2300486 28
2300725 16
2300756 0
2301010 18
2301022 23
2301034 0
2301148 0
2301244 0
2301259 9
2301291 0
2301524 0
2302061 0
2302111 0
2302123 0
2302128 0
2302141 0
2302144 0
2302151 0
2302158 9
2302214 0
2302269 0
2302322 0
2302326 46
2302428 8
2302469 0
2302502 0
2302573 0
2302598 0
2302607 0
2302651 21
2302709 0
2303018 0
2303105 0
2303129 15
2303144 0
2303280 0
2303286 0
2303294 0
2303301 0
2303306 0
2303494 0
2303518 0
2303628 0
2304063 0
2304106 0
2304307 16
2304406 0
2304493 11
2304648 0
2304789 0
2304840 0
2304878 0
2304911 0
2305050 8
2305125 0
2305131 0
2305322 0
2305365 0
2305415 0
2305433 0
2305439 0
2305512 0
2305517 0
2305524 0
2305526 0
2305529 0
2305596 0
2305774 0
2305883 0
2306027 0
2306410 0
2306828 20
2306987 0
2307104 0
2307166 0
2307228 0
2307234 0
2307238 0
2307240 0
2307245 0
2307249 0
2307281 0
2307330 0
2307420 0
2307507 34
2307744 0
2307900 0
2307963 0
2308110 0
2308154 0
2308181 0
2308184 8
2308271 0
2308433 0
2308621 0
2308841 0
2308870 10
2309024 0
2309033 0
2309078 0
2309084 0
2309135 0
2309138 0
2309187 0
2309290 0
2309375 0
2309397 0
2309615 0
2309672 27
2309675 0
2309678 0
2309735 2
2309829 0
2309975 41
2310132 0
2310227 0
2310266 24
2310551 0
2310662 0
2310962 0
2311108 0
2311132 6
2311354 0
2311393 0
2311414 0
2311417 0
2311426 0
2311592 0
2311615 0
2311681 0
2311790 0
2311801 0
2311807 12
2311874 0
2311895 0
2311934 0
2311965 0
2311974 0
2312361 2
2312558 0
2312577 0
2312810 0
2312912 0
2313102 0
2313318 15
2313394 0
2313438 2
2313576 0
2313579 0
2313606 27
2313822 0
2313999 0
2314005 7
2314032 0
2314101 19
2314128 0
2314153 0
2314252 0
2314282 0
2314327 0
2314468 63
2314678 115
2315029 0
2315275 0
2315293 0
2315335 2586
2315523 0
2315853 0
2315907 0
2315916 0
2315949 0
2315967 0
2316036 43
2316051 5
2316192 0
2316231 0
2316249 0
2316336 1
2316434 0
2316614 0
2316757 0
2316759 0
2316768 0
2316775 0
2316780 0
2317119 0
2317156 0
2317183 0
2317297 0
2317338 0
2317528 0
2317732 0
2317780 0
2317909 0
2317931 0
2318119 7
2318149 4
2318173 0
2318548 0
2318564 0
2318652 0
2318822 0
2318861 0
2319146 0
2319175 0
2319459 0
2319709 0
2319748 0
2319752 9
2319785 0
2320066 0
2320236 0
2320255 2
2320348 0
2320470 8
2320473 0
2320500 0
2320532 0
2320551 0
2320742 0
2320762 0
2320912 0
2321015 0
2321140 0
2321197 0
2321203 0
2321570 0
2321578 0
2321675 0
2321736 0
2321823 0
2321847 0
2321892 0
2321935 0
2322000 0
2322039 1
2322051 8
2322104 0
2322150 7
2322351 0
2322420 0
2322501 0
2322519 0
2322530 45
2322566 0
2322585 0
2322606 0
2322609 0
2322614 0
2322621 0
2322626 0
2322628 0
2322632 0
2322640 0
2322688 0
2322708 0
2322721 0
2322744 0
2322904 0
2322992 0
2323128 0
2323310 39
2323356 0
2323513 0
2323536 0
2323586 35
2323682 0
2323901 0
2323928 0
2323961 0
2324105 0
2324151 0
2324311 0
2324377 0
2324653 56
2324710 0
2324725 0
2325359 0
2325379 0
2325388 28
2325451 0
2325568 12
2325604 0
2325625 0
2325631 0
2325688 0
2325709 0
2325793 0
2325832 0
2326028 0
2326076 0
2326188 0
2326429 0
2326590 0
2326597 0
2326628 7
2326630 3
2326672 0
2326681 0
2326801 7
2327038 0
2327125 0
2327134 5
2327137 0
2327221 0
2327242 3
2327260 0
2327302 0
2327311 104
2327458 0
2327482 20
2327512 0
2327603 0
2327615 0
2327620 0
2327627 0
2327704 0
2327730 0
2327749 0
2327770 0
2327775 0
2327777 0
2327787 0
2327847 11
2327971 14
2328071 0
2328133 0
2328150 0
2328162 0
2328266 0
2328389 0
2328498 0
2328510 0
2328636 0
2328717 6
2328927 0
2328946 0
2329009 0
2329014 0
2329021 0
2329026 0
2329222 0
2329285 13
2329498 0
2329540 0
2329591 0
2329663 13
2329756 0
2329774 33
2329861 0
2330041 0
2330199 25
2330202 12
2330493 1
2330509 0
2330610 0
2330730 17
2330898 0
2330910 0
2331129 0
2331195 0
2331210 0
2331465 0
2331468 0
2331630 0
2331808 0
2332044 9
2332191 0
2332222 0
2332254 9
2332489 4
2333172 59
2333178 38
2333469 0
2333498 0
2333504 19
2333681 0
2333782 0
2333950 0
2334109 0
2334141 0
2334176 0
2334262 0
2334316 0
2334329 0
2334386 0
2334459 7
2334478 41
2334676 0
2334771 0
2334841 0
2335000 50
2335094 34
2335141 38
2335177 0
2335224 0
2335249 0
2335379 0
2335465 0
2335482 1
2335499 0
2335655 0
2335670 0
2335974 21
2336208 0
2336427 0
2336496 0
2336580 0
2336598 0
2336682 0
2336703 0
2336901 0
2336991 0
2337099 0
2337242 0
2337525 5
2337615 13
2337639 0
2337648 0
2337931 0
2337945 4
2338035 0
2338074 0
2338284 0
2338387 0
2338402 0
2338414 0
2338419 0
2338682 0
2338764 14
2338859 0
2338869 0
2338941 0
2339020 5
2339094 0
2339141 0
2339256 11
2339274 0
2339515 50
2339623 0
2339704 0
2339731 0
2339835 0
2340022 0
2340031 11
2340124 17
2340181 0
2340295 0
2340298 0
2340510 8
2340541 0
2340631 0
2340669 0
2340790 2
2340870 0
2340927 20
2340936 0
2340966 52
2341292 1
2341313 0
2341736 0
2341916 16
2341976 1
2342051 0
2342306 10
2342360 2
2342522 19
2342750 0
2342810 0
2342909 3
2342993 0
2343014 22
2343166 0
2343175 66
2343195 0
2343197 10
2343252 0
2343477 0
2343726 38
2343792 0
2343795 41
2343813 27
2343888 0
2344188 15
2344239 0
2344377 11
2344522 0
2344531 0
2344542 0
2344558 0
2344617 13
2344656 0
2344670 0
2344680 1
2345249 0
2345307 0
2345396 0
2345561 0
2345969 1
2345991 47
2346045 0
2346261 23
2346330 0
2346574 11
2346586 0
2346685 5
2346691 34
2346727 5
2346745 23
2346775 22
2346790 18
2346832 0
2347054 4
2347084 0
2347111 28
2347132 21
2347150 0
2347168 23
2347240 0
2347291 0
2347372 39
2347396 0
2347421 15
2347516 47
2347579 33
2347582 56
2347633 56
2347651 0
2347741 14
2347902 14
2347915 0
2347998 5
2348007 0
2348191 0
2348447 27
2348510 0
2348710 0
2348721 0
2348769 96
2348864 0
2348972 19
2348992 83
2349111 30
2349179 0
2349347 7
2349655 0
2349821 0
2349902 83
2350052 1
2350103 3
2350180 59
2350226 6
2351029 0
2351094 0
2351125 0
2351235 0
2351394 0
2351766 0
2352069 0
2352108 0
2352144 0
2352336 0
2352650 0
2352680 0
2352720 0
2352848 0
2353088 0
2353257 0
2353293 0
2353377 49
2353461 0
2353497 0
2353935 0
2354029 0
2354414 0
2354424 0
2354460 0
2354477 0
2354569 0
2354655 0
2354676 0
2354719 15
2354825 0
2354854 0
2354961 0
2354963 28
2354985 0
2355045 0
2355069 0
2355459 0
2355549 0
2355839 0
2355879 0
2355945 0
2356071 0
2356086 0
2356342 0
2356413 0
2356550 0
2356845 0
2356937 15
2356964 9
2357095 0
2357434 0
2357698 13
2357805 0
2357827 0
2357959 0
2358151 0
2358154 0
2358369 0
2358410 0
2358868 0
2359272 0
2359329 0
2359371 0
2359440 20
2359692 12
2359774 0
2360094 0
2360116 0
2360336 0
2360934 16
2361087 0
2361297 0
2361360 0
2361366 13
2361396 0
2361570 0
2361681 16
2361712 0
2361771 19
2362023 0
2362515 0
2362541 22
2362590 0
2362610 0
2362615 0
2362620 0
2362650 0
2363133 0
2363328 13
2363418 5
2363543 3
2363593 0
2363810 1
2363858 6
2364064 0
2364200 11
2364254 20
2364308 0
2364320 0
2364491 0
2364563 22
2364650 0
2364746 0
2364971 1
2365127 0
2365167 8
2365211 0
2365683 0
2365827 18
2365961 40
2366074 86
2366157 0
2366184 153
2366221 73
2366304 1
2366323 200
2366329 20
2366458 14
2366491 4
2366694 228
2366796 53
2366937 4
2366958 162
2367078 8
2367402 139
2367693 1
2367773 160
2367940 0
2367978 76
2368011 1
2368040 21
2368072 2
2368161 7
2368221 37
2368248 15
2368268 86
2368271 27
2368282 0
2368295 0
2368412 36
2368432 0
2368474 0
2369009 41
2369030 0
2369102 0
2369132 8
2369505 0
2369559 7
2369598 0
2369721 3
2369736 12
2369848 20
2370025 0
2370036 0
2370078 74
2370135 19
2370278 53
2370312 0
2370428 0
2370578 0
2370587 9
2370944 29
2370996 0
2371058 27
2371098 262
2371127 73
2371130 20
2371446 2
2371500 0
2371716 11
2371745 0
2371872 0
2371878 4
2371890 12
2371917 20
2372016 0
2372151 33
2372241 17
2372346 60
2372526 15
2372727 7
2372805 34
2372856 87
2372937 6
2373015 8
2373021 5
2373045 0
2373270 13
2373280 31
2373300 25
2373373 0
2373423 0
2373446 6
2373625 42
2373631 0
2373646 8
2373781 2
2374087 23
2374100 0
2374112 9
2374221 36
2374323 0
2374590 0
2374825 0
2374848 0
2374875 33
2374905 0
2375154 0
2375211 20
2375469 0
2375598 0
2375772 26
2375925 0
2376084 10
2376138 35
2376148 33
2376168 2
2376177 29
2376237 10
2376355 0
2376498 73
2376502 22
2376524 0
2376565 47
2376617 0
2376692 30
2376961 0
2377202 0
2377268 0
2377289 0
2377505 0
2377688 1
2377772 0
2377812 67
2377989 0
2378391 31
2378553 87
2378634 0
2378733 35
2378887 19
2378903 91
2378965 26
2378974 0
2379169 1
2379503 78
2379630 14
2379749 26
2379848 13
2379905 29
2379965 0
2380281 187
2380285 161
2380356 0
2380381 0
2380397 7
2380420 9
2380426 1349
2380578 8
2380584 24
2380660 80
2380696 103
2380726 0
2380768 49
2380786 0
2380882 0
2380935 45
2381037 74
2381058 13
2381100 32
2381205 13
2381244 43
2381250 5
2381270 0
2381361 0
2381399 24
2381429 25
2381483 113
2381546 41
2381564 0
2381567 44
2381591 1
2381630 39
2381675 571
2381678 78
2381687 28
2381710 0
2381717 1
2382083 0
2382125 2
2382152 1320
2382272 2695
2382287 4
2382305 0
2382344 33
2382347 49
2382440 6
2382446 135
2382569 24
2382782 0
2382803 67
2382806 27
2382842 45
2382848 33
2382935 95
2382962 3095
2383024 0
2383088 174
2383133 133
2383214 105
2383217 0
2383229 16
2383253 68
2383256 12
2383268 24
2383280 0
2383301 63
2383397 89
2383427 119
2383430 37
2383532 9
2383600 27
2383635 18
2383658 28
2383752 47
2384010 67
2384082 0
2384088 0
2384127 49
2384191 7
2384310 0
2384407 51
2384480 0
2384562 24
2384666 40
2384803 0
2384890 0
2384899 0
2384911 3
2385103 9
2385121 0
2385233 0
2385272 0
2385392 18
2385637 41
2385859 0
2385880 0
2385916 57
2385966 0
2386102 20
2386142 0
2386327 0
2386336 34
2386390 8
2386474 5
2386483 2
2386507 0
2386582 0
2386612 9
2386762 9
2386866 0
2386929 0
2386953 318
2386995 0
2387002 2
2387004 0
2387040 0
2387073 0
2387100 6
2387150 0
2387430 148
2387446 0
2387462 12
2387564 18
2387627 5
2387732 31
2387762 12
2387867 0
2387909 46
2387974 0
2388031 0
2388118 14
2388136 0
2388229 0
2388292 6
2388334 15
2388371 0
2388515 0
2388534 0
2388539 0
2388560 8
2388562 0
2388672 0
2388799 17
2388836 0
2388984 31
2389005 0
2389107 4
2389284 0
2389347 20
2389434 0
2389491 8
2389564 3
2389603 2
2389679 0
2389699 4
2389714 0
2389750 3
2390059 0
2390071 8
2390122 0
2390161 573
2390227 2
2390236 10
2390275 7
2390308 39
2390394 22
2390548 2709
2390587 22
2390737 10
2390784 32
2390787 16
2390877 10
2390889 0
2390894 35
2390981 95
2391096 8
2391237 82
2391268 1
2391476 21
2391636 0
2391716 0
2391723 0
2391913 6
2391949 59
2392018 54
2392042 59
2392144 58
2392278 0
2392363 13
2392438 9
2392477 26
2392555 7
2392596 24
2392612 0
2392651 35
2392654 0
2392768 14
2392798 147
2392804 37
2392981 7
2393125 7
2393179 0
2393251 2
2393290 12
2393336 111
2393392 0
2393495 26
2393555 99
2393711 49
2393723 85
2393774 8
2394012 34
2394021 20
2394407 1385
2394515 83
2394518 0
2394581 27
2394593 7
2394605 17
2394683 0
2394686 91
2394695 8
2394701 29
2394755 8827
2394761 69
2394782 15
2394800 21
2394815 19
2394860 0
2394893 19
2395004 28
2395052 30
2395111 0
2395118 0
2395137 0
2395295 0
2395301 38
2395483 12303
2395496 21
2395511 1
2395641 6
2395673 10
2395767 0
2395937 0
2396153 8
2396189 50
2396461 10
2396504 10
2396543 41
2396701 0
2396707 0
2396725 6
2396761 0
2396808 0
2396944 0
2397233 0
2397493 39
2397496 5
2397511 23
2397651 0
2397694 12
2397742 0
2397796 0
2397823 0
2397850 0
2397874 0
2397913 32
2397925 0
2397933 6
2398022 0
2398084 0
2398120 15
2398124 6
2398133 0
2398215 0
2398229 0
2398304 0
2398316 0
2398388 0
2398616 0
2398679 6
2398688 19
2398766 2
2398910 0
2399078 159
2399093 15
2399111 0
2399171 22
2399246 0
2399387 0
2399396 16
2399400 2
2399471 4
2399486 0
2399641 0
2399703 7
2399735 0
2399765 13
2399780 85
2399984 0
2400077 13
2400080 0
2400254 20
2400326 480
2400356 0
2400398 58
2400428 4
2400512 40
2400578 0
2400728 4
2400741 55
2400759 17
2400776 0
2400791 0
2400868 5
2400877 0
2400936 0
2400981 634
2401005 0
2401185 23
2401221 72
2401416 24
2401473 0
2401709 0
2401902 42
2402221 0
2402304 0
2402314 11
2402407 41
2402419 49
2402453 6
2402460 22
2402469 0
2402476 1
2402507 0
2402562 54
2402587 43
2402632 133
2402691 0
2402782 93
2402962 15
2403235 20
2403304 75
2403379 47
2403394 23
2403448 183
2403516 0
2403676 82
2403700 42
2403733 12
2403745 31
2403883 0
2403892 10
2404003 0
2404039 0
2404107 0
2404141 4
2404273 49
2404304 0
2404681 4
2404732 6
2404801 30
2405009 0
2405086 67
2405089 6
2405158 35
2405279 0
2405413 23
2405512 0
2405515 0
2405633 9
2405906 42
2405936 244
2406046 14
2406119 27
2406643 1
2406723 0
2406769 1
2406789 0
2406898 0
2406964 3
2407132 22
2407285 6
2407373 0
2407379 0
2407391 0
2407406 0
2407440 0
2407442 41
2407448 0
2407479 60
2407491 45
2407637 0
2407738 1
2407890 30
2407894 0
2407946 49
2408008 0
2408108 0
2408197 0
2408224 53
2408452 48
2408456 2
2408584 2
2408614 8
2408629 5
2408689 11
2409031 11
2409269 7
2409437 46
2409578 43
2409587 38
2409842 24
2409860 10
2410000 17
2410066 0
2410219 0
2410340 44
2410465 72
2410624 26
2410739 2
2410763 15
2410787 0
2410808 3
2410865 0
2411051 2
2411136 28
2411201 0
2411582 9
2411653 3
2412151 3
2412184 0
2412452 6
2412475 0
2412520 18
2412583 0
2412635 0
2412641 0
2412674 9
2412689 0
2412766 36
2412798 7
2412995 34
2413015 6
2413027 85
2413045 42
2413072 1
2413106 0
2413138 76
2413165 25
2413261 20
2413276 41
2413435 0
2413638 198
2413722 151
2413977 170
2413980 34
2413983 34
2414098 2
2414157 45
2414166 0
2414226 36
2414325 11
2414475 13
2414694 20
2414745 46
2414748 26
2414766 57
2414796 38
2414923 5
2415020 3
2415060 21
2415084 18
2415097 30
2415104 132
2415108 703
2415144 0
2415243 0
2415276 60
2415329 11
2415444 0
2415615 70
2415693 34
2415798 32
2416099 33
2416158 166
2416302 2
2416334 27
2416398 78
2416422 7
2416527 0
2416596 0
2416623 8
2416769 12
2416781 0
2417003 92
2417051 171
2417131 0
2417378 54
2417435 0
2417519 20
2417561 16
2417579 2
2417591 46
2417746 69
2417824 11
2417839 44
2418084 105
2418086 61
2418262 0
2418274 3
2418883 0
2418898 0
2418969 0
2419005 0
2419043 24
2419177 55
2419290 72
2419373 0
2419400 169
2419437 77
2419520 0
2419539 207
2419545 20
2419674 11
2419707 2
2419910 232
2420012 63
2420153 4
2420174 157
2420294 13
2420618 158
2420909 0
2420989 138
2421156 0
2421194 82
2421227 3
2421256 20
2421466 0
2421492 105
2421519 0
2421873 0
2421892 0
2422110 0
2422138 0
2422253 0
2422374 59
2422463 0
2422519 0
2422817 0
2422835 9
2422927 0
2423021 4
2423030 0
2423072 14
2423094 0
2423148 0
2423163 0
2423520 3
2423955 0
2424027 91
2424313 0
2424425 8
2424482 20
2424545 0
2424890 0
2424923 16
2424974 10
2425130 0
2425258 0
2425304 0
2425370 63
2425373 0
2425412 0
2425463 0
2425536 0
2425754 28
2425795 0
2425879 26
2425914 0
2425963 0
2426019 0
2426106 7
2426118 0
2426180 0
2426192 0
2426214 64
2426280 11
2426311 0
2426453 0
2426522 0
2426528 0
2426660 0
2426689 0
2426825 18
2426852 0
2426921 0
2427071 7
2427086 0
2427185 0
2427607 0
2427673 4
2427925 0
2427936 0
2428045 0
2428147 8
2428162 0
2428198 0
2428242 25
2428372 0
2428405 0
2428510 12
2428627 0
2428637 0
2428847 20
2428860 1
2428893 0
2428911 41
2428927 2
2429002 0
2429266 0
2429429 0
2429491 0
2429509 0
2430140 11
2430441 0
2430450 0
2430969 0
2431041 7
2431059 0
2431077 0
2431104 0
2431227 0
2431251 0
2431522 0
2431599 4
2431704 0
2431725 7
2431811 0
2431849 0
2431917 0
2432348 0
2432384 0
2432435 0
2432498 0
2432525 24
2432572 0
2432592 0
2432632 6
2432671 48
2432691 1
2432722 0
2432750 0
2432760 0
2432770 16
2432789 16
2433250 0
2433601 0
2433625 0
2433683 0
2433705 0
2433869 0
2433899 0
2433914 0
2434018 0
2434409 0
2434412 0
2434466 0
2434510 0
2434805 52
2435086 9
2435134 0
2435464 32
2435705 47
2435837 0
2436128 0
2436172 0
2436200 13
2436295 32
2436361 16
2436414 7
2436498 0
2436549 39
2436603 0
2436648 19
2436783 13
2436801 7
2436915 19
2436930 0
2437014 0
2437119 19
2437367 0
2437775 0
2438038 0
2438052 20
2438080 2
2438311 0
2438642 0
2439462 6
2439466 0
2439522 0
2439572 3
2439636 0
2439696 15
2439878 0
2440014 0
2440269 5
2440341 0
2440359 0
2440530 0
2440552 0
2441367 0
2441454 13
2441643 2
2441652 19
2441685 0
2441781 0
2442003 0
2442108 0
2442162 19
2442168 11
2442282 7
2442409 0
2442423 0
2442804 2
2443001 0
2443088 4
2443169 0
2443214 29
2443303 21
2443364 0
2443426 0
2443552 0
2443555 0
2443858 0
2444179 0
2444218 0
2444243 0
2444305 0
2444428 0
2444434 0
2444515 0
2444860 0
2445415 0
2445448 0
2445541 0
2445587 24
2445591 21
2445603 0
2445648 0
2446146 0
2446263 26
2446360 17
2446369 0
2446985 0
2447090 0
2447171 0
2447261 0
2447279 0
2447504 0
2447615 0
2447618 0
2447786 0
2447804 0
2447807 0
2447816 0
2447819 0
2447873 0
2447960 0
2448098 0
2448116 0
2448171 0
2448179 14
2448285 0
2448743 0
2448911 0
2449044 11
2449107 9
2449200 0
2449279 32
2449345 0
2449457 0
2449579 0
2449585 0
2449606 0
2449621 0
2449648 0
2449707 0
2449789 0
2449876 0
2450056 0
2450137 0
2450176 0
2450182 0
2450913 19
2450937 30
2451101 4
2451114 0
2451210 94
2451327 0
2451336 84
2451474 0
2451511 0
2451534 0
2451556 12
2451586 0
2452002 3
2452279 0
2452314 0
2452320 0
2452341 0
2452750 14
2452822 5
2452843 30
2452847 0
2452873 0
2452923 0
2453002 3
2453038 1
2453101 6
2453137 0
2453353 15
2453371 7
2453458 0
2453542 0
2453599 0
2453746 0
2453765 9
2453928 0
2454022 0
2454106 0
2454173 0
2454196 11
2454246 0
2454259 6
2454282 0
2454285 1
2454329 0
2454359 0
2454446 4
2454640 0
2454668 0
2454749 0
2455115 0
2455196 0
2455339 0
2455619 0
2455643 0
2455655 0
2455736 0
2455787 0
2456030 0
2456042 0
2456251 0
2456395 0
2456782 0
2456825 0
2456900 0
2456914 0
2456921 0
2456930 0
2456977 0
2457034 0
2457463 0
2457600 0
2457616 0
2457634 0
2457679 0
2457706 0
2457739 0
2457855 0
2458045 0
2458162 59
2458198 0
2458243 1
2458306 2
2458474 0
2458618 0
2458621 24
2458666 7
2458816 41
2458990 4
2459015 0
2459017 0
2459138 0
2459235 0
2459255 2
2459292 8
2459538 97
2459775 0
2459781 0
2459785 0
2459802 0
2459826 0
2459859 0
2460303 0
2460342 16
2460368 0
2460390 0
2460515 24
2460524 0
2460610 0
2460617 149
2460621 13
2460628 61
2460635 0
2460652 4
2460654 1
2460667 1
2460695 0
2460701 0
2461186 0
2461195 0
2461227 0
2461450 0
2462056 0
2462376 0
2462397 0
2462416 0
2462451 0
2462577 0
2462655 0
2462871 0
2462892 0
2463014 0
2463282 40
2463459 0
2463735 0
2463942 0
2464001 0
2464356 8
2464538 0
2464639 0
2464645 0
2464685 44
2464771 0
2464784 0
2464858 0
2464870 0
2465044 16
2465071 0
2465092 0
2465125 6
2465299 2
2465407 18
2465416 0
2465617 1109
2465641 0
2465758 21
2465882 19
2465902 21
2466086 0
2466093 0
2466303 0
2466659 0
2466764 0
2466839 0
2466911 0
2466920 0
2466947 0
2466989 0
2466998 0
2467061 0
2467070 0
2467253 0
2467352 0
2467514 0
2467706 0
2467724 0
2467773 0
2467838 0
2468153 2
2468173 0
2468253 0
2468260 0
2468296 0
2468312 0
2468344 1
2468367 0
2468389 0
2468403 0
2468411 0
2468435 0
2468462 0
2468553 0
2468756 0
2468916 0
2469045 0
2469089 0
2469299 0
2469334 0
2469354 0
2469357 0
2469367 0
2469377 0
2469431 6
2469575 0
2470106 0
2470331 0
2470472 0
2470492 0
2470680 0
2470893 0
2470910 0
2471020 0
2471194 0
2471253 0
2471407 0
2471442 0
2471444 0
2471451 0
2471482 0
2471565 12
2471629 0
2471681 0
2471693 0
2471758 0
2471795 0
2471852 0
2471915 0
2471996 0
2472357 0
2472421 10
2472445 0
2472655 5
2472754 0
2472853 16
2472894 0
2472921 0
2472936 0
2472955 0
2472993 0
2473054 8
2473087 3
2473216 9
2473728 0
2473786 0
2473806 0
2473956 0
2473974 0
2474052 0
2474076 31
2474100 0
2474175 22
2474334 3
2474418 13
2474550 0
2475075 0
2475312 14
2475441 5
2475621 0
2475646 0
2475825 0
2475889 268
2475965 14
2476362 0
2476445 0
2476518 47
2476887 0
2476899 0
2476954 1
2477051 0
2477262 4
2477293 0
2477357 0
2477370 0
2477389 4
2477479 8
2477518 0
2477599 0
2477683 0
2477686 0
2477701 0
2477713 0
2477792 0
2477998 0
2478108 6
2478199 0
2478573 0
2478620 0
2478629 0
2478683 0
2478694 0
2478995 0
2479046 0
2479081 0
2479094 0
2479335 0
2479445 0
2479463 0
2479661 0
2479687 0
2479694 0
2479869 0
2479890 0
2479900 0
2480356 77
2480362 24
2480485 1
2480500 18
2480544 14
2480584 7
2480623 60
2480649 0
2480703 0
2480879 0
2480976 0
2481063 0
2481173 0
2481218 0
2481286 0
2481316 0
2481358 0
2481730 112
2481867 0
2481951 0
2482044 1
2482169 4
2482425 0
2482556 0
2482708 2
2482754 0
2482995 0
2483013 0
2483036 0
2483087 0
2483103 0
2483185 0
2483908 0
2483966 0
2484016 30
2484118 0
2484421 9
2484485 0
2484568 1
2484865 3
2485017 0
2485029 0
2485163 0
2485182 0
2485302 11
2485464 0
2485500 0
2485665 0
2485710 0
2485906 0
2485944 0
2486078 0
2486249 0
2486340 0
2486490 10
2486592 0
2487081 0
2487153 0
2487227 0
2487353 5
2487467 64
2487524 7
2487605 0
2487629 0
2487767 0
2487800 0
2487887 0
2487977 0
2488031 0
2488041 0
2488235 0
2488298 36
2488357 24
2488440 37
2488445 0
2488509 0
2488515 0
2488596 0
2488791 0
2489031 15
2489066 0
2489074 79
2489329 30
2489350 0
2489428 187
2489539 125
2489575 62
2489587 0
2489677 82
2489740 13
2489767 0
2489919 9
2490053 0
2490073 27
2490076 31
2490088 0
2490097 255
2490100 76
2490435 36
2490447 6
2490501 55
2490595 0
2490600 0
2490627 0
2490715 35
2490905 0
2491023 23
2491123 0
2491158 22
2491200 53
2491225 26
2491302 3
2491350 0
2491359 0
2491506 0
2491563 0
2491605 11
2491737 0
2491907 1
2491917 0
2491956 0
2492049 0
2492169 0
2492265 0
2492268 0
2492304 0
2492331 0
2492385 0
2492424 0
2492508 0
2492586 0
2492822 0
2492990 0
2493062 0
2493086 0
2493130 0
2493269 9
2493301 41
2493314 0
2493320 0
2493388 11
2493418 0
2493424 18
2493469 15
2493505 21
2493562 0
2493571 0
2493624 13
2493669 0
2493916 16
2494126 0
2494405 0
2494673 17
2494720 0
2494774 0
2494984 0
2495041 37
2495158 0
2495167 0
2495217 0
2495326 0
2495362 0
2495374 8
2495377 15
2495554 0
2495671 0
2495716 0
2495740 42
2495785 4
2495881 6
2496013 17
2496253 0
2496292 0
2496304 0
2496764 0
2496855 0
2497028 0
2497068 0
2497221 0
2497271 0
2497298 0
2497573 0
2497648 0
2497772 0
2497779 4
2498420 6
2498496 0
2498511 0
2498518 7
2498525 6
2498548 0
2498950 0
2499016 0
2499163 0
2499268 0
2499327 0
2499340 0
2499351 0
2499560 0
2499658 13
2499664 0
2499777 0
2500047 0
2500053 0
2500137 0
2500347 3
2500497 0
2500569 0
2500629 0
2500842 28
2501193 0
2501343 81
2501370 0
2501394 45
2501472 19
2501627 11
2501800 65
2502001 0
2502016 0
2502022 0
2502037 0
2502052 0
2502067 0
2502082 0
2502097 2
2502112 0
2502130 0
2502136 0
2502151 24
2502166 0
2502202 0
2502223 0
2502232 0
2502304 15
2502334 5
2502344 0
2502400 0
2502420 0
2502426 21
2502455 7
2502471 0
2502624 7
2502675 0
2503142 0
2503157 0
2503162 0
2503245 0
2503453 0
2503504 0
2503566 0
2503899 2
2504746 0
2505310 38
2505676 0
2505979 0
2506027 0
2506192 21
2506300 0
2506531 9
2506672 2
2506835 0
2506868 0
2506906 0
2506972 0
2506974 0
2508304 0
2508367 0
2508423 3
2508553 0
2508559 0
2508596 0
2508660 72
2508688 3
2508737 0
2508741 110
2508745 17
2508756 0
2508806 0
2509041 24
2509208 0
2509484 0
2509599 0
2509611 0
2509707 0
2509765 0
2509850 0
2509881 0
2509928 8
2509940 0
2510034 0
2510054 0
2510064 0
2510079 0
2510265 4
2510327 0
2510331 0
2510517 0
2510622 0
2510700 0
2511045 13
2511255 17
2511258 0
2511278 0
2511900 0
2512482 0
2512776 3
2513081 0
2513388 0
2513410 0
2513512 12
2513515 50
2513730 0
2513848 17
2513935 7
2513998 30
2514094 12
2514188 26
2514211 23
2514301 0
2514360 0
2514376 0
2514454 0
2514590 1
2514721 0
2514834 0
2514892 0
2515181 0
2515337 0
2515431 0
2516021 0
2516412 179
2516771 0
2517155 28
2517164 11
2517188 14
2517200 0
2517313 0
2517488 0
2517573 19
2517588 0
2517615 0
2517633 71
2517684 0
2517708 0
2517738 0
2517762 0
2517825 0
2518062 0
2518200 19
2518209 0
2518412 0
2518421 0
2518453 0
2518459 0
2518542 0
2518572 7
2518677 6
2519013 9
2519017 31
2519160 16
2519349 4
2519372 0
2519449 3
2519512 24
2519521 0
2519538 0
2519551 19
2519602 0
2519641 93
2519743 1
2519932 0
2520014 0
2520026 0
2520082 0
2520148 0
2520202 0
2520671 0
2520750 0
2520931 0
2520974 0
2521081 0
2521247 0
2521328 0
2521345 0
2521356 0
2521479 0
2521653 0
2521728 0
2521863 0
2522197 3
2522230 11
2522316 0
2522347 23
2522350 1
2522428 0
2522854 0
2523023 0
2523034 0
2523041 0
2523058 9
2523062 0
2523182 0
2523203 0
2523213 0
2523226 0
2523250 0
2523323 0
2523437 0
2523471 0
2523567 0
2523570 0
2523675 18
2523880 0
2523883 0
2523913 0
2524000 0
2524069 0
2524252 0
2524291 0
2524305 0
2524341 0
2524482 0
2524524 0
2524555 18
2524640 0
2524725 0
2524823 0
2524835 23
2524943 0
2524947 23
2525102 0
2525126 33
2525186 0
2525192 19
2525295 11
2525332 0
2525441 27
2525487 48
2525514 8
2525523 0
2525550 1
2525577 72
2525628 0
2525670 9
2525766 0
2525784 0
2525871 0
2525943 21
2526099 0
2526312 32
2526336 0
2526384 0
2526505 36
2526562 0
2526721 50
2526856 12
2527111 0
2527117 0
2527189 0
2527315 0
2527411 0
2527417 6
2527423 31
2527579 1
2527735 3
2527759 0
2528006 4
2528045 0
2528081 0
2528184 0
2528363 0
2528475 0
2528670 0
2528736 0
2528861 0
2529279 0
2529771 0
2529960 13
2530158 0
2530167 0
2530189 22
2530264 85
2530266 47
2530304 28
2530314 0
2530669 0
2530963 10
2530969 15
2531269 64
2531401 11
2531452 0
2531488 0
2531602 0
2531605 17
2531730 0
2531852 29
2531939 7
2532218 0
2532236 0
2532245 0
2532350 0
2532365 0
2532407 0
2532509 0
2532542 0
2532668 0
2532707 28
2532731 0
2532749 12
2532814 0
2532974 33
2533308 0
2533546 0
2533594 0
2533648 23
2533807 0
2533923 0
2533990 0
2534045 1
2534059 1
2534130 0
2534170 0
2534372 0
2534418 0
2534531 0
2534543 0
2534548 0
2534819 76
2534828 34
2534846 0
2535125 0
2535137 0
2535276 0
2535376 29
2535508 0
2535563 27
2535589 0
2535870 0
2535990 0
2536014 0
2536044 0
2536092 3
2536240 0
2536278 0
2536384 0
2536423 0
2536433 0
2536438 0
2536523 0
2536550 0
2536880 22
2536892 0
2536922 35
2536996 0
2537139 0
2537231 10
2537237 0
2537240 0
2537317 0
2537590 0
2537767 2
2537769 27
2537788 0
2537907 0
2538022 19
2538472 0
2538646 0
2538754 0
2538799 0
2538816 632
2538831 0
2538848 0
2538890 0
2539213 0
2539236 0
2539450 0
2539694 0
2539700 8
2539992 0
2540007 19
2540031 0
2540154 0
2540215 0
2540232 19
2540265 0
2540322 0
2540334 0
2540340 3
2540373 0
2540669 0
2540733 0
2540834 0
2540943 0
2540954 0
2541140 7
2541155 0
2541586 2
2541631 0
2541670 0
2541832 2
2541857 0
2541935 0
2542045 0
2542196 0
2542294 0
2542301 0
2542360 0
2542451 0
2542489 0
2542507 0
2542531 0
2542546 0
2542624 0
2542636 0
2542651 0
2542799 0
2542819 27
2542984 0
2543194 0
2543305 0
2543347 0
2543464 0
2543510 4
2543555 0
2543595 0
2543643 0
2543868 0
2543885 0
2544039 0
2544088 0
2544102 0
2544129 1
2544150 0
2544357 0
2544447 4
2544572 0
2544904 0
2544926 0
2544977 29
2544981 24
2544996 0
2545008 0
2545260 14
2545506 0
2545545 0
2545675 14
2545770 6
2546090 0
2546101 0
2546262 0
2546424 0
2546505 0
2546535 0
2546616 0
2546738 0
2546843 0
2547102 0
2547186 0
2547351 1
2547396 81
2547419 55
2547704 0
2547785 0
2547803 16
2548127 0
2548220 0
2548244 147
2548280 0
2548382 0
2548394 0
2548399 2
2548505 0
2548709 0
2548760 0
2548895 3
2548904 16
2548973 0
2549006 0
2549012 0
2549174 0
2549195 0
2549246 0
2549285 0
2549534 0
2549666 4
2549691 0
2549776 0
2549840 0
2549879 0
2550017 0
2550098 0
2550203 0
2550343 0
2550383 1
2550542 0
2550650 0
2550737 0
2550776 0
2551126 0
2551144 0
2551453 53
2551468 4
2551527 0
2551757 5
2551826 36
2551835 10
2551847 58
2551853 8
2551979 0
2551985 5
2552129 0
2552336 8
2552468 0
2552699 4
2552861 0
2552914 0
2552931 0
2553215 0
2553242 41
2553359 73
2553392 7
2553485 0
2553677 0
2553683 0
2553734 0
2553742 0
2553911 8
2553989 30
2554094 0
2554218 1
2554225 0
2554381 0
2554750 0
2554852 5
2554936 15
2554941 45
2555059 40
2555107 0
2555198 0
2555588 0
2555682 0
2555689 0
2555731 0
2555899 0
2556119 0
2556184 0
2556211 0
2556269 0
2556289 35
2556325 0
2556364 15
2556391 11
2556799 9
2557016 0
2557160 0
2557241 0
2557330 0
2557345 22
2557387 27
2557438 0
2557503 0
2557551 55
2557686 0
2557796 9
2557850 4
2558094 14
2558112 0
2558198 0
2558252 0
2558324 0
2558348 0
2558540 0
2558594 0
2558740 17
2558775 0
2558789 0
2558795 0
2558802 0
2558812 0
2558879 3
2559179 0
2559191 0
2559302 0
2559329 15
2559359 0
2559503 0
2559551 0
2559587 3
2559901 0
2560001 0
2560013 0
2560057 3
2560136 0
2560390 0
2560408 16
2560438 1
2560636 0
2560638 0
2560653 0
2560700 11
2560796 0
2560854 0
2560903 0
2561164 0
2561240 0
2561525 0
2561709 0
2561821 0
2561885 56
2562245 0
2562253 0
2562260 72
2562281 0
2562414 0
2562479 0
2562505 47
2562507 6
2562708 0
2562900 0
2562927 0
2563090 0
2563167 0
2563187 0
2563221 16
2563423 0
2563736 0
2563786 25
2563855 0
2563994 21
2564048 0
2564054 0
2564120 0
2564285 0
2564352 0
2564429 0
2564513 11
2564528 0
2564765 0
2564805 0
2564874 0
2564971 0
2565047 4
2565050 0
2565113 0
2565154 0
2565173 0
2565185 4
2565189 19
2565280 0
2565286 0
2565478 0
2565490 0
2565499 0
2565550 0
2565584 0
2565636 7
2565688 0
2565770 7
2565800 0
2565921 0
2566024 0
2566159 0
2566231 0
2566422 22
2566464 0
2566722 0
2566831 0
2566893 23
2566903 0
2566936 0
2567004 0
2567021 0
2567201 51
2567264 0
2567687 0
2567698 5
2567876 30
2567921 0
2568125 2
2568128 2
2568374 0
2568383 0
2568455 6
2568467 0
2568566 0
2568791 0
2568869 75
2568876 1
2568931 0
2568972 55
2569096 5
2569149 28
2569158 91
2569164 0
2569176 17
2569380 0
2569458 0
2569488 0
2569671 0
2569776 0
2569833 9
2569848 4
2569860 5
2570054 0
2570097 0
2570160 0
2570181 12
2570271 6
2570274 66
2570394 7
2570865 3
2571024 0
2571117 0
2571192 0
2571269 10
2571537 35
2571622 0
2571642 5
2571663 0
2571766 0
2571772 11
2571792 0
2572164 3
2572208 0
2572221 0
2572498 21
2572799 0
2572938 0
2573030 0
2573070 0
2573085 0
2573240 0
2573265 9
2573273 9
2573512 0
2573651 18
2573764 139
2574013 1
2574363 0
2574671 0
2574720 0
2574795 0
2574812 0
2574826 0
2574907 0
2574928 0
2575492 0
2575525 0
2575551 0
2575733 22
2576035 0
2576089 0
2576164 0
2576272 18
2576379 20
2576431 0
2576487 0
2576527 4
2576710 0
2576737 0
2577001 0
2577055 0
2577434 0
2577490 0
2577664 0
2577694 0
2578110 0
2578204 0
2578269 0
2578273 1
2578339 0
2578363 0
2578496 0
2578507 0
2578819 7
2578976 10
2579138 0
2579411 0
2579525 0
2579586 0
2579627 0
2579657 29
2579837 0
2579843 37
2579877 0
2579970 0
2580017 0
2580128 0
2580260 0
2580322 0
2580455 0
2580734 0
2580821 18
2580839 0
2580953 12
2581070 4
2581088 0
2581100 11
2581174 0
2581187 0
2581339 0
2581423 41
2581531 0
2581693 0
2581765 16
2581876 0
2581966 0
2581995 0
2582140 0
2582365 0
2582935 17
2583004 2
2583066 0
2583129 0
2583405 0
2583432 0
2583438 0
2583521 0
2583609 12
2583627 0
2583810 0
2583828 0
2583862 0
2583990 0
2584071 0
2584134 0
2584236 0
2584242 0
2584374 0
2584491 0
2584571 0
2584589 0
2584599 0
2584709 0
2584715 0
2584772 0
2584939 19
2585270 0
2585399 0
2585786 0
2585934 0
2585984 0
2585993 15
2586014 10
2586173 0
2586206 0
2586308 0
2586415 0
2586433 0
2586443 0
2586599 0
2586719 0
2586898 0
2587042 0
2587069 0
2587144 0
2587175 0
2587266 0
2587378 0
2587402 0
2587417 0
2587462 21
2587729 0
2587985 3
2588208 0
2588360 0
2588558 16
2588702 0
2588813 0
2588828 0
2588936 0
2588981 0
2589053 0
2589203 0
2589296 0
2589390 0
2589689 0
2589709 0
2589713 0
2589727 0
2589779 0
2589908 0
2590127 0
2590285 0
2590378 0
2590444 0
2590468 0
2590503 0
2590701 0
2590708 0
2590882 0
2590912 0
2590981 0
2591185 0
2591307 0
2591430 0
2591466 45
2591506 0
2591537 2
2591650 0
2591805 65
2591809 44
2592028 2
2592045 0
2592208 0
2592259 0
2592328 0
2592338 55
2592365 0
2592382 11
2592394 0
2592574 0
2592721 0
2592793 0
2592849 0
2592940 911
2592963 0
2592987 21
2593022 0
2593214 0
2593263 0
2593272 0
2593343 0
2593446 66
2593485 0
2593645 0
2593826 0
2593925 0
2594147 1
2594185 11
2594362 0
2594416 0
2594856 0
2594915 0
2594988 7
2595014 0
2595179 0
2595409 0
2595445 0
2595746 0
2595808 0
2595883 0
2595957 0
2595970 0
2596033 0
2596044 0
2596061 0
2596134 0
2596375 4
2596493 0
2596531 30
2596559 6
2596561 4
2596621 0
2596651 32
2596736 0
2596779 10
2596893 68
2597010 22
2597061 0
2597217 0
2597242 0
2597370 0
2597424 0
2597524 0
2597538 0
2597547 24
2597562 0
2597607 3
2597661 24
2597690 0
2597776 25
2597822 16
2597837 0
2597891 0
2597985 28
2597987 0
2598045 11
2598150 0
2598366 51
2598476 0
2598546 47
2598642 0
2598707 0
2598715 0
2598759 0
2598910 0
2598925 0
2598951 0
2599024 0
2599321 0
2599328 1
2599827 2
2599954 0
2600096 26
2600128 25
2600267 0
2600300 0
2600399 16
2600426 1
2600438 8
2600566 0
2600804 22
2600990 28
2601304 2
2601422 0
2601432 0
2601440 0
2601489 0
2601510 0
2601520 0
2601724 8
2601769 0
2602129 10
2602355 7
2602534 4
2602635 1
2602752 6
2602782 0
2602836 24
2602875 0
2602971 0
2603045 0
2603136 0
2603166 0
2603253 0
2603266 0
2603312 0
2603320 15
2603356 0
2603537 68
2603549 0
2603591 48
2603853 0
2603881 0
2603966 0
2604086 0
2604169 30
2604408 0
2604429 0
2604487 0
2604634 68
2604727 0
2605007 0
2605030 18
2605038 0
2605175 0
2605215 0
2605340 0
2605370 0
2605385 0
2605496 0
2605675 0
2605817 0
2606057 0
2606080 0
2606084 0
2606100 0
2606489 0
2606513 0
2606567 0
2606645 0
2606777 0
2606951 2
2607039 0
2607049 0
2607214 7
2607262 0
2607284 0
2607365 0
2607394 7
2607442 0
2607508 4
2607670 23
2607745 3
2607766 0
2607982 6
2608105 3
2608174 26
2608246 7
2608417 3
2608451 635
2608482 0
2608519 0
2608556 0
2608576 25
2608656 0
2608928 8
2609046 6
2609070 0
2609252 0
2609321 0
2609372 1
2609588 170
2609630 0
2609634 0
2609719 0
2609766 0
2609772 0
2609839 0
2610029 0
2610111 0
2610719 51
2610782 0
2611148 0
2611252 3
2611411 1
2611462 0
2611663 0
2611786 0
2611804 0
2611828 0
2611860 22
2611904 0
2611912 19
2612071 16
2612083 0
2612154 0
2612221 0
2612254 7
2612258 0
2612328 0
2612335 40
2612347 0
2612440 11
2612443 0
2612471 0
2612542 16
2612641 0
2612708 0
2612752 10
2612773 1
2612839 0
2612889 0
2612911 32
2612966 0
2613032 0
2613143 0
2613167 0
2613239 0
2613365 0
2613368 0
2613386 0
2613452 0
2613560 0
2613755 0
2613788 3
2613821 0
2613938 0
2614000 0
2614016 0
2614115 26
2614121 0
2614136 0
2614142 0
2614253 0
2614288 0
2614325 0
2614454 0
2614508 0
2614565 0
2614610 31
2614628 0
2614643 55
2614649 0
2614682 0
2614730 34
2614790 14
2614914 8
2614927 0
2614948 1
2614952 0
2614997 0
2614999 16
2615003 0
2615066 0
2615079 0
2615101 0
2615141 0
2615150 0
2615190 0
2615207 7
2615265 0
2615297 0
2615467 0
2616112 0
2616194 0
2616200 0
2616211 0
2616502 41
2616508 128
2616541 33
2616702 0
2616930 0
2617161 0
2617380 38
2617423 0
2617595 16
2617719 5
2617788 0
2617800 17
2617830 0
2617867 0
2617906 9
2617935 0
2617989 0
2618017 0
2618042 0
2618097 0
2618116 9
2618184 0
2618364 0
2618469 65
2618558 0
2618635 0
2618723 0
2618738 0
2618773 0
2618785 0
2618868 0
2618883 0
2618951 0
2619012 2
2619064 0
2619196 1
2619333 0
2619343 0
2619547 0
2619741 22
2619987 0
2620013 0
2620034 0
2620073 5
2620142 0
2620150 0
2620253 0
2620274 11
2620276 0
2620499 0
2620556 2
2620580 0
2620595 16
2620598 4
2620601 46
2620664 13
2620682 2
2620688 0
2620722 0
2620731 0
2620790 0
2620808 30
2620990 0
2621036 5
2621234 0
2621334 759
2621336 0
2621353 0
2621581 0
2621766 12
2621779 4
2621931 0
2622124 2
2622178 1
2622187 0
2622400 0
2622636 0
2622648 0
2622671 0
2622689 3
2622756 23
2622876 59
2622948 0
2622999 0
2623317 0
2623332 0
2623341 7
2623443 43
2623502 0
2623612 0
2623641 21
2624076 0
2624308 42
2624360 2
2624370 0
2624385 0
2624387 0
2624430 0
2624577 9
2624715 11
2624787 19
2624829 26
2624922 18
2625187 0
2625261 0
2625263 0
2625443 0
2625465 0
2625530 0
2625582 0
2625657 0
2625908 0
2626136 0
2626139 0
2626214 0
2626505 0
2626642 0
2626955 0
2627033 0
2627102 0
2627355 0
2627609 53
2627613 128
2627747 0
2627796 2
2627846 0
2627936 0
2628048 0
2628237 0
2628249 0
2628358 0
2628388 0
2628406 0
2628434 0
2628450 0
2629012 12
2629075 0
2629346 23
2629494 19
2629497 13
2629549 0
2629686 0
2629810 0
2629926 16
2630119 0
2630169 27
2630172 0
2630208 4
2630261 0
2630816 0
2630836 0
2631041 0
2631454 38
2631532 0
2631538 0
2631602 6
2631614 0
2632225 47
2632229 2
2632232 9
2632390 0
2632445 0
2632478 0
2632480 0
2632484 8
2632486 0
2632491 0
2632493 0
2632506 0
2632528 0
2632606 4
2632841 0
2633113 0
2633117 1
2633132 0
2633387 0
2633536 0
2633578 23
2633683 13
2633710 0
2633743 0
2633760 0
2634061 0
2634064 9
2634106 0
2634112 14
2634181 0
2634322 0
2634349 0
2634384 0
2634419 0
2634473 4
2634564 0
2634619 0
2634679 3
2634733 0
2634808 0
2634857 19
2635013 0
2635031 0
2635060 0
2635250 7
2635516 0
2635610 18
2635612 21
2635730 0
2635896 0
2636051 0
2636060 35
2636081 0
2636231 0
2636276 0
2636366 0
2636369 0
2636548 0
2636556 0
2636567 0
2636900 0
2636952 0
2636993 0
2637044 0
2637104 13
2637269 0
2637506 12
2637514 0
2637538 0
2637649 40
2637805 0
2637817 5
2637913 0
2637961 21
2638150 0
2638176 0
2638288 50
2638294 9
2638312 0
2638375 6
2638439 0
2638441 6
2638591 7
2638711 27
2638957 2
2639112 19
2639118 6
2639127 1
2639308 0
2639314 0
2639328 0
2639408 0
2639495 0
2639499 83
2639635 28
2639861 10
2640368 34
2640539 13
2640647 0
2640698 0
2640707 0
2640731 0
2640790 0
2640928 8
2641034 1
2641105 0
2641448 0
2641700 0
2641781 29
2641900 0
2641949 0
2642320 0
2642421 26
2642429 0
2642577 0
2642589 0
2642670 0
2642733 0
2642831 9
2642905 0
2642912 0
2642919 0
2642931 0
2642964 0
2643012 0
2643312 0
2643555 5
2643978 0
2644224 0
2644233 0
2644256 0
2644550 0
2644811 32
2645243 9
2645246 2
2645372 0
2645639 0
2645813 0
2645906 2
2645942 0
2646161 0
2646167 0
2646238 16
2646241 0
2646259 0
2646328 0
2646388 8
2646445 0
2646514 0
2646556 0
2646568 0
2646664 19
2646688 0
2646714 0
2646769 0
2646811 0
2646984 0
2647026 0
2647029 0
2647050 0
2647059 0
2647204 0
2647260 5
2647398 0
2647542 0
2647551 17
2647626 22
2647953 0
2647999 0
2648191 0
2648209 10
2648411 0
2648524 0
2648665 0
2648896 12
2648923 0
2649052 15
2649083 0
2649255 0
2649261 4
2649288 0
2649477 0
2649608 0
2649639 7
2649769 0
2649794 0
2649921 0
2649969 0
2650078 0
2650400 0
2650816 0
2650852 0
2650858 0
2650921 2
2651162 0
2651189 0
2651196 0
2651254 0
2651305 0
2651359 0
2651444 0
2651677 3
2651692 41
2651761 0
2651767 0
2651812 30
2651875 0
2651900 0
2651920 0
2652013 8
2652057 0
2652106 0
2652392 0
2652428 0
2652530 0
2652554 0
2652870 0
2653015 0
2653255 0
2653279 0
2653330 18
2653342 6
2653627 13
2653630 42
2653657 12
2653849 0
2653900 33
2653936 0
2654339 0
2654440 1
2654503 12
2654579 0
2654636 5
2654981 0
2655102 0
2655205 0
2655215 94
2655272 0
2655377 40
2655446 67
2655457 56
2655473 0
2655604 0
2655811 50
2655824 0
2655840 26
2655856 8
2655943 0
2656113 2
2656203 104
2656334 94
2656397 4
2656460 0
2656577 13
2656673 6
2656712 0
2656915 0
2656966 0
2656984 24
2656993 50
2657009 34
2657050 37
2657170 13
2657185 0
2657248 0
2657265 0
2657311 7
2657416 0
2657579 0
2657769 1
2658144 0
2658249 16
2658341 0
2658650 26
2658665 29
2658693 0
2658747 2
2658831 71
2658888 29
2659084 0
2659114 0
2659236 18
2659266 4
2659401 0
2659614 0
2659659 0
2659677 0
2659769 11
2659881 0
2659887 0
2659934 33
2659938 91
2660081 3
2660257 56
2660366 0
2660438 0
2660449 0
2660535 0
2660991 0
2661239 0
2661267 0
2661389 0
2661403 0
2661599 0
2661665 9
2661752 0
2661761 5
2661842 0
2661858 0
2662229 0
2662248 0
2662535 11
2662598 8
2662622 1
2662649 0
2662703 5
2662742 0
2663028 0
2663199 0
2663328 0
2663355 0
2663595 0
2663881 10
2663961 0
2664146 0
2664364 0
2664378 8
2664410 38
2664485 0
2664707 46
2664719 0
2664743 12
2664808 0
2664878 16
2664966 0
2665070 2
2665258 0
2665291 0
2665395 0
2665400 0
2665412 0
2665419 0
2665426 0
2665573 2
2665579 12
2665816 0
2665837 12
2665863 0
2666134 0
2666172 34
2666453 0
2666480 0
2666486 0
2666522 0
2666699 0
2666705 0
2667266 0
2667392 0
2667515 0
2667533 0
2667682 0
2667893 0
2667947 0
2667995 23
2668041 0
2668459 0
2668641 44
2668664 0
2668747 0
2668902 0
2669010 0
2669060 0
2669151 0
2669163 0
2669175 0
2669242 0
2669413 0
2669434 0
2669452 0
2669566 0
2669731 0
2669749 0
2669821 3
2669905 0
2670103 0
2670292 0
2670330 0
2670681 1
2670814 0
2671179 0
2671257 7
2671567 9
2671640 0
2671771 0
2671795 3
2671832 0
2671896 0
2671981 23
2672080 62
2672140 0
2672204 0
2672257 0
2672386 28
2672388 10
2672614 0
2672800 0
2672992 0
2673148 6
2673319 0
2673361 0
2673402 0
2673569 0
2673695 11
2674037 0
2674043 0
2674129 0
2674142 34
2674294 23
2675104 4
2675215 0
2675263 16
2675461 29
2675536 13
2675638 1
2675707 44
2676138 0
2676165 0
2676204 0
2676516 0
2676576 0
2676630 0
2676639 0
2676717 12
2676855 10
2677113 25
2677230 13
2677335 0
2677348 0
2677455 0
2677500 0
2677536 2873
2677542 72
2677649 0
2677729 12
2677789 3
2677870 1
2677874 8
2677894 0
2677975 0
2677981 0
2677986 0
2678017 0
2678138 0
2678307 73
2678349 0
2678376 0
2678619 0
2678646 22
2678658 0
2678733 120
2678790 0
2678829 0
2678892 0
2678912 9
2679060 0
2679081 0
2679222 0
2679258 0
2679309 0
2679417 21
2679426 0
2679541 60
2679601 20
2679630 0
2679742 0
2680033 23
2680216 0
2680518 0
2680790 0
2680992 0
2681061 0
2681184 17
2681376 0
2681484 0
2681581 0
2681689 0
2681984 16
2682095 24
2682149 0
2682386 17
2682401 0
2682413 0
2682420 13
2682660 0
2682684 0
2682897 0
2682983 0
2683500 0
2683569 0
2683626 7
2683641 0
2683719 9
2683939 0
2683967 0
2684038 8
2684080 0
2684089 0
2684335 0
2684422 0
2684452 0
2684548 0
2684587 0
2684635 21
2684674 0
2684772 0
2684778 0
2684791 0
2685009 0
2685037 6
2685117 0
2685654 4
2685736 0
2685819 0
2686113 0
2686409 0
2686615 4
2686795 21
2686830 0
2686994 0
2687079 25
2687131 0
2687657 4
2687707 0
2687747 0
2687754 0
2687770 0
2687805 13
2688050 0
2688124 0
2688159 0
2688171 0
2688433 0
2688556 0
2688697 0
2688728 0
2688745 4
2688841 0
2688848 11
2688939 0
2689089 4
2689204 0
2689243 0
2689363 3
2689534 7
2689619 7
2689687 0
2689816 108
2689837 28
2689861 0
2690034 13
2690583 3
2690739 11
2690813 0
2690914 0
2690984 0
2690999 0
2691206 19
2691260 0
2691625 3
2691662 6
2691698 107
2691770 0
2691815 14
2691845 0
2691876 0
2691941 0
2691983 0
2692073 0
2692127 37
2692147 75
2692188 0
2692218 0
2692358 5
2692524 7
2692542 0
2692566 0
2692788 34
2692818 19
2692857 0
2692935 18
2692989 15
2692996 29
2692998 19
2693138 1
2693184 8
2693207 0
2693245 7
2693325 0
2693338 0
2693413 0
2693444 0
2693634 0
2693743 0
2693796 0
2693817 0
2693832 0
2694200 0
2694297 0
2694513 0
2694658 0
2694789 0
2694920 6
2695024 0
2695078 0
2695206 0
2695294 0
2695321 58
2695336 6
2695455 5
2695755 15
2696128 0
2696171 0
2696198 0
2696489 0
2696588 0
2696871 0
2696952 4
2697256 3
2697321 10
2697377 8
2697431 0
2697729 11
2697750 106
2697948 18
2697962 0
2697976 33
2697990 1
2698074 0
2698136 0
2698214 0
2698799 0
2698828 0
2699021 32
2699105 0
2699288 0
2699416 38
2699443 0
2699659 0
2700088 0
2700202 0
2700272 0
2700315 0
2700374 0
2700486 0
2700634 0
2700645 3
2700656 0
2700669 0
2700892 16
2700896 58
2701131 0
2701267 4
2701334 13
2701591 0
2701612 0
2701759 13
2701789 13
2701827 0
2702059 3
2702065 0
2702128 2
2702226 0
2702522 0
2702624 37
2702852 21
2702880 26
2702959 4
2702984 0
2703037 0
2703069 0
2703096 0
2703216 0
2703243 0
2703278 0
2703288 0
2703342 0
2703351 0
2703375 0
2703393 0
2703459 0
2703498 0
2703501 0
2703519 0
2703552 0
2703663 0
2703741 0
2704020 0
2704059 0
2704281 0
2704350 0
2704752 0
2704934 0
2704980 0
2705121 0
2705127 70
2705249 3
2705297 0
2705726 18
2705793 0
2705893 0
2705902 0
2706056 0
2706212 0
2706405 0
2706441 0
2706607 0
2706817 0
2706976 0
2707003 0
2707285 0
2707340 0
2707537 0
2707560 1
2707577 0
2707662 11
2707704 0
2707735 0
2707869 0
2707888 2
2707925 2
2707936 15
2707983 0
2707987 0
2708039 0
2708049 0
2708060 0
2708105 0
2708247 0
2708826 0
2708830 0
2709004 0
2709226 0
2709292 0
2709454 0
2709480 0
2709724 0
2709745 0
2709985 0
2710272 0
2710305 0
2710477 0
2710480 0
2710492 0
2710546 0
2710650 0
2710756 0
2710780 0
2710816 0
2710839 0
2710914 0
2710995 0
2710998 0
2711037 0
2711259 0
2711294 0
2711456 0
2711649 0
2711756 0
2711852 0
2712065 0
2712281 0
2712312 0
2712468 25
2712582 0
2712612 0
2712873 8
2712924 32
2713604 0
2713907 0
2714455 32
2714472 0
2714542 0
2714726 0
2714880 0
2714902 0
2714928 0
2715213 0
2715249 0
2715570 0
2715594 0
2715603 0
2715765 5
2716071 0
2716074 2
2716095 0
2716101 0
2716150 28
2716261 3
2716445 0
2716483 0
2716781 4
2716808 0
2716904 0
2716958 68
2717161 0
2717180 0
2717246 0
2717393 0
2717631 4
2717770 0
2717783 0
2717892 0
2718096 0
2718180 9
2718278 0
2718412 0
2718519 0
2718544 28
2718587 0
2718727 0
2718785 0
2718857 0
2718928 0
2718959 6
2719043 0
2719094 0
2719148 44
2719167 28
2719241 0
2719268 0
2719509 0
2719544 15
2719580 12
2719639 0
2719801 0
2719888 0
2719909 0
2719953 0
2720113 0
2720209 0
2720221 36
2720302 0
2720455 0
2720476 0
2720545 4
2720659 3
2720662 17
2720665 27
2720986 0
2721237 0
2721348 0
2721456 0
2721573 8
2721660 0
2721866 0
2722004 51
2722052 0
2722107 44
2722259 0
2722286 46
2722310 3
2722343 59
2722535 2
2722601 5
2722636 0
2722640 0
2722667 0
2722811 19
2722952 0
2723099 16
2723436 0
2723458 0
2723549 27
2723569 0
2723646 3
2724181 32
2724253 0
2724711 0
2724749 63
2724786 0
2724846 4
2725164 0
2725596 0
2725749 0
2725764 36
2725806 7
2725857 0
2725974 29
2726005 0
2726021 50
2726040 254
2726043 14
2726118 0
2726145 5
2726217 0
2726280 0
2726316 0
2726331 0
2726628 10
2726664 0
2726692 0
2726709 0
2726753 0
2726770 5
2726823 6
2726840 6
2726928 20
2726957 0
2726991 4
2727023 8
2727072 0
2727099 36
2727174 13
2727332 0
2727513 7
2727516 28
2727524 31
2727662 25
2727729 0
2727759 12
2727768 0
2727872 43
2727942 22
2728053 15
2728097 34
2728130 38
2728136 0
2728216 0
2728248 6
2728364 0
2728544 0
2728550 17
2728658 0
2728664 0
2728769 0
2728904 0
2728961 926
2728982 0
2729015 0
2729051 0
2729074 0
2729081 0
2729117 29
2729129 0
2729223 0
2729281 0
2729377 0
2729567 0
2729683 0
2729695 0
2730108 0
2730134 0
2730294 1
2730441 11
2730443 0
2730512 0
2730528 0
2730548 0
2730585 21
2730686 0
2730699 2
2730795 0
2730808 0
2730860 0
2730929 0
2731284 0
2731310 4
2731416 0
2731568 0
2731592 5
2731697 8
2732177 0
2732202 0
2732216 0
2732615 8
2732672 0
2732729 33
2732804 0
2733098 0
2733182 8
2733248 0
2733258 0
2733459 0
2733696 0
2733795 10
2733863 2
2733942 0
2733994 8
2734004 0
2734032 20
2734060 51
2734065 0
2734267 0
2734388 0
2734583 0
2734730 0
2734757 0
2734823 0
2734916 0
2735048 0
2735066 3
2735160 0
2735194 0
2735214 0
2735356 3
2735383 0
2735430 69
2735613 132
2735670 17
2735673 22
2735781 0
2735883 0
2735889 46
2735993 47
2736046 44
2736131 0
2736159 0
2736186 0
2736260 0
2736270 0
2736293 0
2736395 0
2736500 0
2736674 0
2737055 0
2737073 0
2737088 0
2737214 0
2737484 0
2737496 0
2737511 0
2737625 0
2737805 0
2738030 0
2738163 0
2738652 9
2738661 11
2738859 5
2738862 76
2739080 0
2739138 0
2739462 18
2739471 20
2739514 0
2739516 40
2739708 2
2739807 0
2739869 0
2739887 0
2739968 0
2740047 80
2740073 0
2740128 0
2740617 0
2740640 0
2740647 0
2740834 14
2740990 0
2741062 0
2741293 0
2741407 118
2741491 27
2741509 38
2741599 0
2741668 0
2741704 3
2741908 37
2741969 0
2741981 0
2742012 4
2742032 0
2742165 11
2742198 2
2742263 11
2742367 0
2742398 48
2742571 0
2742595 0
2743101 28
2743314 0
2743320 0
2743331 78
2743341 0
2743367 0
2743378 0
2743521 0
2743612 7
2743634 10
2743737 0
2743762 0
2743790 0
2743835 4
2743868 19
2743947 0
2744098 1
2744225 0
2744367 36
2744399 27
2744538 0
2744571 0
2744670 5
2744697 0
2744709 3
2744837 1
2745075 19
2745261 13
2745596 0
2745621 37
2745677 0
2745693 0
2745703 2
2745781 0
2745791 0
2745929 24
2745943 0
2745963 0
2746204 0
2746319 0
2746608 0
2746666 0
2746759 23
2747062 6
2747080 13
2747086 16
2747136 20
2747319 0
2747349 4
2747388 136
2747391 7
2747424 0
2747431 0
2747458 25
2747568 0
2747756 0
2747872 19
2748013 47
2748079 30
2748085 101
2748130 0
2748151 0
2748191 0
2748469 21
2748615 13
2748753 9
2748892 21
2748930 9
2748991 41
2749018 14
2749090 27
2749135 0
2749237 14
2749344 0
2749387 0
2749438 0
2749573 0
2749576 7
2749600 64
2749778 0
2749797 18
2749827 0
2749886 0
2749923 0
2749986 0
2750097 0
2750274 0
2750307 0
2750358 0
2750442 0
2750496 0
2750538 0
2750544 0
2750568 0
2750605 0
2750637 4
2750845 0
2750923 0
2751060 0
2751091 0
2751138 0
2751201 10
2751257 22
2751308 0
2751398 0
2751450 6
2751560 0
2751674 0
2751683 52
2751770 0
2751849 6
2751891 29
2751894 22
2751933 0
2751957 31
2752008 0
2752041 9
2752072 0
2752081 0
2752152 7
2752190 0
2752240 0
2752329 2
2752441 0
2752579 24
2752591 0
2752593 0
2752659 0
2752681 22
2752863 15
2752888 2
2752900 18
2752970 0
2753179 0
2753186 0
2753224 2
2753400 0
2753426 0
2753434 0
2753496 0
2753564 18
2753638 0
2753683 0
2753728 0
2753760 10
2753784 5
2753811 0
2753860 0
2753984 0
2753992 0
2754008 0
2754022 0
2754042 0
2754138 27
2754141 65
2754168 0
2754263 7
2754453 0
2754563 0
2754994 0
2755018 4
2755177 0
2755348 0
2755357 1
2755519 134
2755899 7
2755905 9
2756038 0
2756066 0
2756195 317
2756223 0
2756234 0
2756271 0
2756293 0
2756453 57
2756483 0
2756552 0
2756621 0
2756864 10
2756996 12
2757092 0
2757206 0
2757221 12
2757251 1
2757254 2
2757258 33
2757530 0
2757656 6
2757704 0
2757731 8
2758547 9
2758571 21
2758634 0
2758682 0
2758724 1
2758735 0
2758757 0
2758811 4578
2758859 0
2759254 0
2759338 1
2759362 20
2759427 0
2759575 0
2759695 9
2759749 66
2759902 0
2759925 0
2759936 0
2759942 1
2759952 15
2760097 20
2760241 141
2760404 0
2760424 0
2760597 0
2760772 22
2760809 0
2760913 0
2760961 0
2761024 0
2761084 0
2761105 0
2761210 0
2761348 0
2761548 0
2761584 0
2761615 0
2761671 0
2761829 0
2761907 0
2761910 0
2761988 0
2762132 0
2762135 0
2762462 0
2762540 0
2762898 0
2763303 3
2763516 2
2763600 0
2763624 0
2763707 5
2764104 0
2764138 0
2764227 1
2764233 16
2764468 0
2764663 8
2764885 7
2764905 17
2764927 0
2765290 0
2765429 0
2765438 50
2765660 0
2765777 85
2765797 6
2765826 0
2765857 0
2765863 57
2765871 0
2765877 0
2765927 0
2765945 0
2766729 0
2766741 0
2766747 0
2766759 0
2766774 0
2766819 0
2766822 0
2766927 0
2767068 0
2767227 0
2767293 0
2767340 0
2767538 0
2767644 0
2767740 0
2767839 0
2767848 0
2767854 0
2768582 20
2768630 0
2768666 0
2768687 0
2768902 0
2768966 0
2769008 0
2769138 0
2769157 0
2769186 0
2769245 0
2769385 0
2769640 0
2769724 0
2769809 32
2769917 24
2770264 0
2770326 7
2770471 13
2770547 56
2770823 68
2770859 5
2770971 0
2771007 0
2771232 0
2771529 0
2771778 0
2771842 7
2772102 0
2772133 0
2772436 0
2772444 0
2772549 0
2772683 45
2772695 11
2772857 0
2773001 0
2773007 26
2773016 19
2773120 4
2773129 0
2773333 52
2773360 27
2773488 1
2773512 0
2773526 62
2773844 20
2773885 20
2774220 0
2774599 0
2774654 16
2774689 0
2774926 0
2774975 0
2775059 0
2775113 0
2775207 0
2775210 0
2775268 0
2775393 0
2775402 0
2775524 0
2775537 0
2775645 1
2775656 0
2775666 17
2775930 0
2776152 0
2776260 0
2776363 0
2776590 0
2776616 0
2776624 41
2776656 39
2776798 0
2776899 0
2776916 20
2776965 0
2777053 4
2777104 1
2777143 0
2777315 0
2777399 17
2777413 0
2777685 23
2777845 69
2777872 29
2777920 8
2777923 2
2778001 19
2778143 0
2778307 4
2778391 0
2778572 0
2778682 0
2778704 0
2778934 0
2778978 0
2779221 0
2779617 0
2779683 0
2779729 47
2779732 0
2779800 0
2779975 0
2780055 71
2780132 3
2780647 0
2780949 0
2780957 0
2781123 0
2781279 0
2781342 0
2781417 0
2781444 0
2781462 0
2781499 0
2781555 0
2781813 11
2781832 0
2781848 0
2781898 0
2781915 0
2781969 0
2782099 0
2782141 0
2782174 1
2782244 0
2782372 0
2782489 96
2782507 12
2782581 0
2782603 0
2782858 0
2782932 0
2783076 0
2783113 0
2783121 0
2783290 0
2783350 0
2783559 0
2783679 36
2783716 0
2784000 0
2784300 0
2784373 0
2784400 0
2784539 27
2784556 0
2784573 0
2784682 0
2784710 36
2784716 0
2784725 0
2785027 0
2785184 0
2785226 0
2785931 0
2785937 0
2785946 0
2785955 0
2786074 0
2786296 0
2786323 0
2786476 0
2786487 0
2786709 0
2786775 17
2786958 0
2787072 0
2787093 0
2787129 0
2787509 0
2787518 0
2787887 0
2787952 0
2788055 0
2788292 43
2788415 0
2788433 0
2788472 0
2788481 0
2788661 12
2788673 0
2788802 8
2788922 1
2789048 0
2789051 0
2789088 0
2789177 0
2789255 0
2789273 40
2789330 7
2789351 6
2789399 0
2789483 4
2789537 0
2789672 36
2789732 0
2789750 0
2789849 0
2789918 0
2790128 3
2790162 0
2790239 0
2790366 0
2790452 0
2790479 0
2790482 0
2790584 75
2790593 1
2790655 0
2790689 0
2790720 0
2790746 5
2790846 0
2790863 0
2790913 0
2791182 0
2791270 0
2791320 1
2791395 0
2791428 0
2791480 0
2791488 25
2791542 0
2792385 0
2792436 22
2792523 0
2792566 19
2792608 0
2792825 2
2792845 0
2792896 0
2792939 0
2793268 0
2793284 0
2793313 0
2793349 0
2793422 0
2793509 0
2793616 0
2793776 0
2793816 0
2793959 0
2794140 0
2794158 0
2794209 0
2794270 130
2794456 41
2794465 0
2794519 0
2794560 0
2794717 0
2794777 0
2794786 0
2794795 24
2794978 20
2795118 20
2795188 0
2795418 21
2795529 0
2795685 11
2795775 6
2795826 0
2795837 0
2796024 0
2796084 0
2796159 0
2796168 64
2796192 0
2796286 0
2796324 10
2796372 4
2796465 0
2796486 29
2796558 17
2796712 0
2797042 0
2797419 0
2797509 0
2797556 0
2797572 5
2797580 7
2797673 53
2797688 43
2797751 0
2797771 5
2797809 0
2797835 0
2798096 0
2798273 0
2798510 2
2798681 0
2798753 0
2799327 0
2799541 0
2799760 64
2800465 0
2800636 17
2800799 0
2800852 0
2801108 16
2801121 19
2801188 0
2801225 0
2801321 15
2801889 29
2802007 0
2802156 0
2802366 0
2802498 0
2802639 0
2802801 5
2802816 0
2802828 0
2802965 0
2803076 0
2803157 0
2803220 0
2803565 0
2803646 0
2803752 0
2803980 0
2803989 0
2804052 0
2804470 0
2804565 0
2804637 0
2804653 0
2804680 93
2804684 17
2804691 3
2804805 0
2804973 37
2805195 144
2805441 0
2805753 4
2805954 0
2806028 0
2806080 0
2806312 27
2806375 0
2806423 0
2806773 0
2806788 0
2806926 11
2807022 11
2807028 24
2807070 7
2807085 5
2807133 0
2807160 6
2807230 0
2807400 0
2807460 0
2807565 31
2807622 41
2807646 17
2807680 0
2807700 9
2807815 0
2808103 2
2808355 0
2808397 0
2808427 21
2808622 10
2808712 0
2808733 6
2808859 0
2808955 7
2808976 0
2808987 0
2808997 0
2809138 0
2809378 11
2809396 14
2809456 4
2809628 0
2809774 16
2809795 0
2809870 13
2809882 1
2809900 42
2810198 0
2810209 0
2810276 0
2810328 4
2810331 54
2810381 52
2810417 0
2810443 0
2810655 0
2810730 4
2810757 6
2810988 10
2811195 10
2811252 8
2811303 0
2811438 0
2811864 43
2811876 27
2811900 0
2811912 5
2811924 0
2811981 0
2812011 0
2812053 0
2812122 0
2812278 50
2812425 7
2812437 18
2812579 0
2812758 0
2812791 21
2812815 26
2812879 0
2812969 0
2813246 0
2813280 0
2813386 0
2813479 0
2813597 0
2813645 2
2813648 0
2813663 0
2813789 0
2813799 157
2813801 79
2813829 0
2813852 0
2813854 0
2813874 0
2813977 0
2814211 4
2814491 0
2814517 0
2814563 47
2814768 1
2814914 14
2814976 0
2814997 0
2815066 38
2815088 0
2815214 30
2815331 44
2815352 0
2815400 2
2815460 0
2815526 4
2815587 63
2815633 1
2815646 1
2815787 41
2815807 0
2815923 0
2815936 17
2816143 11
2816249 0
2816473 0
2816572 16
2816587 0
2816758 0
2816802 3
2816811 5
2816933 115
2817071 21
2817143 42
2817239 0
2817257 18
2817587 0
2817611 0
2817662 0
2817742 0
2817842 73
2817866 0
2817951 32
2817963 16
2818067 15
2818077 0
2818208 0
2818449 0
2818477 24
2818636 7
2818822 0
2818938 81
2818998 34
2819019 0
2819043 4
2819172 6
2819211 0
2819232 0
2819277 16
2819298 48
2819355 21
2819427 63
2819547 36
2819775 11
2819925 71
2820126 6
2820138 171
2820168 5
2820333 6
2820363 41
2820551 0
2820661 8
2820845 0
2820945 80
2820993 0
2821039 2
2821236 5
2821353 9
2821500 0
2821531 0
2821771 0
2822071 0
2822256 0
2822271 0
2822284 0
2822337 0
2822541 12
2822733 0
2822905 0
2823081 0
2823108 0
2823189 0
2823333 8
2823365 16
2823414 11
2823525 68
2823572 4
2823622 0
2823771 0
2823894 12
2823948 0
2823952 49
2823981 0
2824066 92
2824072 22
2824097 0
2824137 51
2824143 68
2824228 0
2824360 2
2824378 41
2824381 30
2824622 52
2824628 14
2824655 38
2824757 0
2824802 33
2824805 0
2824811 51
2824916 1
2824931 0
2825201 0
2825239 0
2825353 0
2825391 43
2825566 0
2825690 3
2825696 29
2825741 0
2825797 2
2825940 1
2825963 0
2825995 0
2826080 0
2826115 0
2826122 0
2826280 40
2826290 0
2826332 0
2826493 0
2826502 0
2826592 0
2826832 0
2826935 0
2826977 0
2827042 0
2827057 0
2827069 0
2827150 0
2827306 0
2827387 0
2827838 0
2827894 0
2827910 0
2827956 0
2827975 0
2827987 0
2827997 0
2828004 0
2828027 20
2828045 0
2828234 0
2828320 19
2828662 5
2828995 100
2829068 0
2829414 0
2829421 0
2829429 0
2829507 0
2829621 8
2829750 10
2829753 6
2829901 2
2829914 0
2830168 21
2830470 0
2830483 63
2830561 6
2830612 0
2830637 0
2830676 44
2830696 7
2830721 0
2830728 134
2831094 0
2831166 0
2831303 0
2831367 0
2831481 0
2831530 0
2831631 0
2831687 0
2831701 0
2831799 0
2832019 0
2832305 0
2832470 0
2832738 0
2832895 0
2832957 1
2832977 34
2833053 1
2833325 0
2833386 0
2833470 0
2833476 10
2833617 0
2833681 0
2833694 0
2833708 0
2833948 0
2833963 0
2834018 0
2834030 0
2834096 26
2834158 0
2834180 0
2834338 3
2834362 34
2834395 34
2834412 0
2834446 5
2834578 38
2834662 21
2834785 0
2835572 0
2835617 0
2835822 0
2835842 0
2835866 3
2835988 0
2836014 0
2836156 1
2836198 0
2836224 0
2836257 3
2836362 0
2836406 0
2836457 0
2836520 0
2836541 0
2836562 0
2836631 0
2836689 0
2836802 0
2836856 0
2836860 0
2837026 0
2837177 0
2837243 0
2837342 0
2837471 0
2837673 0
2837729 0
2837811 0
2837855 0
2837987 0
2838017 0
2838077 0
2838163 0
2838338 1
2838349 0
2838580 41
2838700 0
2838895 0
2838982 0
2839042 8
2839193 0
2839360 0
2839375 0
2839492 6
2839514 0
2839885 19
2839992 59
2840191 10
2840383 39
2840433 0
2840521 41
2840524 106
2840573 12
2840580 41
2840584 19
2840649 23
2840661 8
2840666 1
2840835 0
2841071 0
2841482 22
2841579 10
2841585 0
2841651 5
2841827 0
2841884 14
2842077 6
2842115 0
2842175 19
2842196 0
2842211 0
2842278 0
2842442 0
2842514 0
2842580 0
2842751 0
2842811 0
2842877 0
2842958 0
2843072 0
2843381 0
2843506 0
2844137 0
2844165 2
2844216 31
2844225 27
2844246 0
2844303 0
2844414 0
2844420 0
2844561 0
2844621 0
2844852 41
2844960 2
2845720 18
2845834 16
2845981 23
2846167 47
2846182 0
2846228 0
2846351 0
2846370 0
2846380 0
2846541 0
2846688 16
2846789 13
2846829 217
2846835 9
2846888 0
2846963 0
2846999 0
2847063 0
2847077 0
2847105 0
2847186 0
2847335 0
2847531 0
2847726 0
2847735 0
2848184 0
2848403 0
2848604 0
2848637 0
2848677 0
2848790 0
2849192 0
2849330 0
2849405 0
2849489 0
2849495 0
2849538 0
2849664 0
2849745 0
2849880 0
2849892 0
2849910 0
2849919 0
2849982 0
2850030 0
2850189 6
2850193 0
2850406 5
2850427 61
2850454 12
2850532 0
2850541 0
2850568 0
2850634 0
2850658 0
2850728 0
2850859 0
2850886 8
2851015 14
2851141 0
2851150 0
2851192 0
2851207 0
2851273 0
2851357 0
2851360 0
2851450 0
2851453 0
2851459 0
2851537 0
2851540 0
2851573 0
2851594 0
2851693 0
2851710 0
2851942 0
2851966 0
2852005 0
2852011 0
2852035 0
2852074 0
2852080 0
2852113 0
2852152 0
2852179 0
2852200 0
2852344 15
2852383 94
2852419 5
2852436 0
2852452 0
2852686 0
2852763 0
2853172 0
2853280 0
2853409 10
2853661 31
2853841 0
2853962 0
2853980 0
2853992 12
2854001 15
2854007 4
2854065 0
2854478 0
2854661 0
2854667 0
2854784 0
2854913 0
2855051 0
2855102 1
2855105 5
2855183 0
2855213 2
2855438 0
2855579 0
2855684 0
2855774 0
2855857 4
2855926 0
2856061 8
2856148 0
2856208 0
2856376 0
2856467 0
2856479 42
2856566 4
2856578 0
2856620 0
2856926 9
2857120 31
2857374 270
2857378 41
2857396 5
2857555 26
2858156 0
2858239 0
2858286 5
2858408 10
2858537 8
2858600 0
2858630 0
2859239 1454
2859292 0
2859828 4
2860092 0
2860313 16
2860339 123
2860349 0
2860392 3
2860848 8
2861112 0
2861463 0
2861556 4
2861601 5
2861653 0
2861992 0
2862022 0
2862068 19
2862175 0
2862328 0
2862382 0
2862516 12
2862556 0
2862757 25
2863274 0
2863292 0
2863487 0
2863545 0
2863614 0
2863790 0
2863862 3
2863879 0
2863898 0
2863909 40
2863913 8
2863933 0
2864004 0
2864102 0
2864289 0
2864355 6
2864529 9
2864799 0
2865030 0
2865105 0
2865126 5
2865242 0
2865393 0
2865435 0
2865536 0
2865675 3
2865684 25
2865728 4
2865771 0
2865958 0
2866114 0
2866119 15
2866126 0
2866218 0
2866236 19
2866407 0
2866419 6
2866616 0
2866635 35
2866648 0
2866695 52
2866785 0
2866829 0
2866928 0
2867016 35
2867237 0
2867389 0
2867401 33
2867497 37
2867605 0
2867641 0
2867761 73
2867987 17
2868005 0
2868038 0
2868101 0
2868226 10
2868318 0
2868398 18
2868777 1
2868937 0
2868939 63
2868958 0
2869034 0
2869070 0
2869267 0
2869299 2
2869311 0
2869332 18
2869486 1
2869547 24
2869572 0
2869677 2
2869838 49
2869874 0
2869931 20
2870003 16
2870129 5
2870216 5
2870607 121
2870627 0
2870632 0
2870636 0
2870652 216
2870734 0
2870749 0
2870791 0
2871153 1
2871561 0
2871747 0
2871817 23
2871872 0
2871906 0
2871914 0
2872226 12
2872229 0
2872445 18
2872481 0
2872534 0
2872747 0
2872750 7
2872763 0
2872799 47
2872840 0
2873055 0
2873081 15
2873251 0
2873303 0
2873392 14
2873679 0
2873686 0
2874092 0
2874146 16
2874198 11
2874293 23
2874375 0
2874448 0
2874629 0
2874654 0
2874660 0
2874781 0
2874814 0
2874832 1
2874892 0
2874958 0
2875006 0
2875033 0
2875075 0
2875090 0
2875172 0
2875181 0
2875263 0
2875288 0
2875411 20
2875414 0
2875525 0
2875545 0
2875561 18
2875582 1
2875609 0
2875716 0
2875843 1
2876134 14
2876149 18
2876163 0
2876182 0
2876328 0
2876349 21
2876666 0
2876692 0
2876751 0
2876944 10
2877225 0
2877266 6
2877454 0
2877547 40
2877580 22
2877633 0
2877734 0
2877758 0
2877928 0
2877989 0
2877993 0
2878023 0
2878076 0
2878293 1
2878452 0
2878479 0
2878506 0
2878527 0
2878632 0
2878779 0
2878877 0
2879095 2
2879130 0
2879235 0
2879249 0
2879258 25
2879261 9
2879326 0
2879523 0
2879649 0
2879703 0
2879770 0
2879858 0
2879912 0
2880013 13
2880156 0
2880202 0
2880243 7
2880253 0
2880326 0
2880336 118
2880359 10
2880402 0
2880441 0
2880448 0
2880456 0
2880463 0
2880538 79
2880577 0
2880621 0
2880673 0
2880725 0
2880769 5
2880778 0
2880786 39
2880841 41
2880872 0
2880877 0
2880889 6
2880907 13
2880940 7
2881024 0
2881135 11
2881175 0
2881196 0
2881312 6
2881339 27
2881567 2
2881595 28
2881666 9
2881669 21
2881744 0
2881756 2
2881885 0
2881930 0
2882046 75
2882175 49
2882193 8
2882215 28
2882277 0
2882280 90
2882354 0
2882358 0
2882364 0
2882373 0
2882381 0
2882475 35
2882484 0
2882523 0
2882581 0
2882600 1
2882741 14
2882772 37
2882786 0
2882826 0
2882871 0
2882960 3
2883096 7
2883134 0
2883214 0
2883269 0
2883319 0
2883325 0
2883360 0
2883393 5
2883400 0
2883426 0
2883439 2
2883487 24
2883507 0
2883543 0
2883583 0
2883638 0
2883640 0
2883728 0
2883739 0
2883746 0
2883758 0
2883779 27
2883781 0
2883797 0
2883860 0
2883888 3
2883999 0
2884036 0
2884092 0
2884098 1
2884108 0
2884131 0
2884144 0
2884147 0
2884196 0
2884229 45
2884247 3
2884260 0
2884279 8
2884305 0
2884313 0
2884326 0
2884372 0
2884374 17
2884411 0
2884447 0
2884456 0
2884458 20
2884491 9
2884503 0
2884506 0
2884516 0
2884593 0
2884596 0
2884647 0
2884674 0
2884686 0
2884690 13
2884710 3
2884785 0
2884827 0
2884912 0
2884920 0
2884963 0
2885086 0
2885108 20
2885149 63
2885161 0
2885216 0
2885332 0
2885342 21
2885411 186
2885459 45
2885540 34
2885648 2
2885807 345
2886010 0
2886066 14
2886079 3
2886097 36
2886358 4
2886496 123
2886526 73
2886605 51
2886625 29
2886714 4
2886901 353
2887060 1
2887168 33
2887249 31
2887297 166
2887366 32
2887376 0
2887492 0
2887547 0
2887559 85
2887600 47
2887694 26
2887802 4
2887961 341
2888148 2
2888237 42
2888257 46
2888336 68
2888366 140
2888504 3
2888765 21
2888783 4
2888796 27
2888852 0
2888903 0
2888914 75
2889003 0
2889112 8
2889141 0
2889196 0
2889199 0
2889325 0
2889329 0
2889347 0
2889389 0
2889407 0
2889443 0
2889548 0
2889558 0
2889641 0
2889653 0
2889669 0
2889679 0
2889703 0
2889707 15
2889719 5
2889753 15
2889778 0
2889788 0
2889816 3
2889836 0
2889838 0
2889843 3
2889853 0
2889882 0
2889983 0
2889992 0
2890001 0
2890066 0
2890129 0
2890141 0
2890144 0
2890175 0
2890188 44
2890190 0
2890201 8
2890251 7
2890326 0
2890348 0
2890378 0
2890407 4
2890477 32
2890516 0
2890537 0
2890568 0
2890595 12
2890624 2
2890657 44
2890695 0
2890862 123
2890942 0
2891233 161
2891557 11
2891677 163
2891698 5
2891839 61
2891941 243
2892144 4
2892177 15
2892306 18
2892312 206
2892331 1
2892414 89
2892451 180
2892478 0
2892561 93
2892674 46
2892808 12
2892833 0
2892845 5
2892873 0
2892890 15
2892952 3
2893025 36
2893148 20
2893178 3
2893505 40
2893528 27
2893672 7
2893687 0
2893713 1
2893826 27
2893903 0
2893956 0
2893989 0
2894002 14
2894047 0
2894199 57
2894272 0
2894317 0
2894339 0
2894364 0
2894408 7
2894411 17
2894425 3
2894477 3
2894619 0
2894725 0
2894878 0
2894912 4
2895015 64
2895138 0
2895147 5
2895197 0
2895319 0
2895323 0
2895363 0
2895419 0
2895593 0
2895605 0
2895655 0
2895689 0
2895845 0
2896058 0
2896087 0
2896208 0
2896267 0
2896286 0
2896361 0
2896400 14
2896588 0
2896733 13
2896763 24
2896766 56
2896840 8
2896895 16
2896931 0
2897150 0
2897227 0
2897274 15
2897307 0
2897318 7
2897555 1
2897591 0
2897818 4
2897882 0
2897938 0
2897996 0
2898011 0
2898028 0
2898086 0
2898119 0
2898131 14
2898176 39
2898224 0
2898257 0
2898290 111
2898500 0
2898506 24
2898889 0
2899007 0
2899130 0
2899251 0
2899282 52
2899415 0
2899481 11
2899605 77
2899607 11
2899616 19
2899922 1
2900039 7
2900257 0
2900354 0
2900564 0
2900579 0
2900705 0
2900805 0
2901014 0
2901665 0
2901711 0
2901774 15
2901822 8
2901903 0
2902194 29
2902278 3
2902342 0
2902389 0
2902401 15
2902533 8
2902617 0
2902861 0
2902902 0
2903138 0
2903190 0
2903301 45
2903316 0
2903334 10
2903589 0
2903610 19
2903619 0
2903748 0
2903821 0
2903830 0
2903851 0
2903881 0
2903926 0
2904094 0
2904231 0
2904272 0
2904649 0
2904720 0
2904742 0
2904988 0
2905082 0
2905298 5
2905452 0
2905482 0
2905509 0
2905540 0
2905629 39
2905683 0
2905719 0
2905797 0
2905800 0
2906001 0
2906094 0
2906124 0
2906130 0
2906223 0
2906289 0
2906390 0
2906597 0
2906692 5
2906723 5
2906972 0
2906980 0
2907044 1
2907379 0
2907395 0
2907520 0
2908109 0
2908270 5
2908327 5
2908336 0
2908477 0
2908582 0
2908760 46
2909041 0
2909103 0
2909796 52
2909805 36
2909820 0
2909826 0
2909865 0
2909988 0
2910038 13
2910275 30
2910477 0
2910539 0
2910608 0
2910890 0
2910932 0
2910983 0
2911094 0
2911160 0
2911298 0
2911346 0
2911373 12
2911418 2
2911686 0
2911698 0
2911728 0
2911748 0
2911764 0
2911805 0
2911848 0
2911903 4
2911922 0
2912018 0
2912090 0
2912144 29
2912280 0
2912342 0
2912402 6
2912443 0
2912593 0
2912780 0
2912984 0
2913026 0
2913038 0
2913238 0
2913302 0
2913541 0
2913570 89
2913958 8
2914003 28
2914105 0
2914144 0
2914212 0
2914236 0
2914323 0
2914353 0
2914356 0
2914404 0
2914422 0
2914437 0
2914466 0
2914509 0
2914542 0
2914566 0
2914575 0
2914628 1
2914724 1
2914742 20
2914790 11
2915075 0
2915087 69
2915257 8
2915470 0
2915528 0
2915626 6
2916263 0
2916305 0
2916316 0
2916333 0
2916369 0
2916526 0
2916576 0
2916595 0
2916616 0
2916699 0
2916741 0
2916873 13
2916965 0
2917074 0
2917125 0
2917203 12
2917212 0
2917302 2
2917419 0
2917452 0
2917739 0
2918108 0
2918318 0
2918432 0
2918438 0
2918561 0
2918612 0
2918758 0
2918782 4
2918831 0
2918959 0
2918983 0
2919550 0
2919577 0
2919598 0
2919705 15
2919819 7
2920095 0
2920395 0
2920569 0
2920608 10
2920611 0
2920614 0
2920668 0
2920868 0
2920928 0
2921093 0
2921114 0
2921696 0
2921705 6
2921840 0
2921876 0
2921900 4
2921930 0
2922000 0
2922008 0
2922074 0
2922116 0
2922183 0
2922240 0
2922290 0
2922323 0
2922393 0
2922512 0
2922629 0
2922652 14
2922726 0
2923117 46
2923129 0
2923135 6
2923294 0
2923303 13
2923500 0
2923575 0
2923596 0
2923740 5
2923776 0
2924256 943
2924298 29
2924319 23
2924472 0
2924628 0
2924700 0
2924799 8
2924820 0
2924951 27
2925137 26
2925158 0
2925215 0
2925266 0
2925314 25
2925409 0
2925418 28
2925434 0
2925443 2
2925476 0
2925533 0
2925647 0
2925791 0
2925803 0
2925860 2
2925989 0
2926042 20
2926081 42
2926084 0
2926117 11
2926132 1
2926348 0
2926365 0
2926489 0
2926522 0
2926564 0
2926802 2
2926856 0
2927235 13
2927280 0
2927371 0
2927383 7
2927406 0
2927467 0
2927536 3
2927539 0
2927870 18
2927942 5
2928028 649
2928062 0
2928115 26
2928199 0
2928347 30
2928481 14
2928488 0
2928523 0
2928631 0
2928688 6
2928844 0
2928913 17
2928925 0
2928985 0
2929210 0
2929284 11
2929498 0
2929546 0
2929569 0
2929579 20
2929582 50
2929633 0
2929663 0
2929714 8
2929871 16
2929873 0
2930035 0
2930068 0
2930179 0
2930221 0
2930236 4
2930248 35
2930326 26
2930485 4
2930554 0
2930587 1
2930590 36
2930698 0
2930704 9
2930825 25
2930870 0
2930912 16
2930985 0
2931017 0
2931077 0
2931080 0
2931089 0
2931242 0
2931293 0
2931305 0
2931389 1
2931490 0
2931567 0
2931808 0
2931818 0
2931854 0
2931928 0
2931956 0
2932103 0
2932112 0
2932238 0
2932554 0
2932600 0
2932723 0
2932805 0
2932919 0
2933087 3
2933156 38
2933219 0
2933222 9
2933297 0
2933300 0
2933333 0
2933339 0
2933381 0
2933414 0
2933582 26
2933600 0
2933612 11
2933955 0
2934034 0
2934482 0
2934704 0
2934721 0
2934740 0
2934819 0
2934842 0
2934938 0
2934959 0
2934977 0
2935016 2
2935046 0
2935175 0
2935187 0
2935205 15
2935211 0
2935214 0
2935235 0
2935241 0
2935424 0
2935643 0
2935844 0
2935888 0
2935904 0
2935982 0
2935995 12
2936081 0
2936165 0
2936201 0
2936294 0
2936336 0
2936411 0
2936517 0
2936541 0
2936979 0
2937042 0
2937198 1
2937213 0
2937246 12
2937270 0
2937285 24
2937297 0
2937474 59
2937751 0
2937772 0
2937776 0
2937784 0
2937832 0
2937913 0
2937928 0
2937976 69
2938060 0
2938222 0
2938252 0
2938270 0
2938417 0
2938487 13
2938681 0
2938746 4
2938767 0
2939049 2
2939223 0
2939283 0
2939442 0
2939464 0
2939702 45
2939708 0
2939792 0
2939906 3
2939960 20
2939966 0
2940021 0
2940213 0
2940241 0
2940797 0
2941797 0
2941910 0
2942033 0
2942052 0
2942136 0
2942536 0
2942755 14
2942876 0
2943083 0
2943134 0
2943161 0
2943260 0
2943395 1
2943398 0
2943551 17
2943593 0
2944016 5
2944025 0
2944058 0
2944439 45
2944457 0
2944473 51
2944503 23
2944568 0
2944610 0
2944655 34
2944751 0
2945003 0
2945075 0
2945144 4
2945174 0
2945183 0
2945300 0
2945404 0
2945645 0
2945961 9
2946060 14
2946063 0
2946132 0
2946318 0
2946396 0
2946399 0
2946483 3
2946498 0
2946567 9
2946609 0
2946675 16
2946741 0
2946774 6
2946966 6
2947050 0
2947291 0
2947334 0
2947371 21
2947461 0
2947560 0
2947738 0
2947854 0
2947936 5
2947948 0
2947981 6
2947984 19
2948023 20
2948026 0
2948044 0
2948053 0
2948224 0
2948644 7358
2948710 0
2948743 0
2948746 2
2948860 20
2948872 0
2948959 0
2949016 3
2949070 1
2949148 7
2949214 68
2949217 0
2949438 68
2949651 4
2949705 0
2949742 0
2949819 0
2949828 0
2949855 100
2950017 13
2950095 0
2950331 0
2950535 0
2950577 0
2950986 0
2951092 0
2951104 0
2951118 0
2951161 53
2951195 0
2951463 0
2951679 0
2951796 19
2951847 5
2951914 0
2952075 0
2952177 0
2952183 18
2952195 33
2952263 2
2952465 0
2952574 0
2952588 0
2952605 0
2952633 0
2952726 1
2952759 14
2952771 0
2952798 12
2952822 0
2952858 13
2953071 0
2953215 0
2953757 3
2953817 0
2953882 0
2953896 14
2954069 0
2954151 0
2954158 17
2954241 0
2954320 0
2954323 15
2954326 0
2954335 0
2954341 0
2954344 0
2954350 0
2954356 0
2954363 0
2954365 0
2954396 0
2954410 0
2954472 9
2954540 85
2954570 23
2954613 0
2954639 12
2954848 0
2954875 0
2954918 0
2955275 0
2955319 0
2955374 0
2955474 8
2955531 0
2955690 17
2955762 11187
2955771 32
2955822 0
2955881 0
2955912 0
2955984 0
2955992 0
2956074 1
2956215 28
2956254 0
2956320 2
2956332 0
2956544 0
2956567 0
2956610 10263
2956666 0
2956814 0
2957040 0
2957053 6
2957096 0
2957255 6
2957328 0
2957447 0
2957516 0
2957582 0
2957679 0
2957771 9
2957835 0
2957853 0
2957911 23
2957989 3
2957992 64
2958001 0
2958037 10
2958043 11
2958091 0
2958118 16
2958337 0
2958349 8
2958460 5
2958484 7
2958547 0
2958748 0
2958840 0
2958846 0
2958853 2
2958935 0
2958955 7
2959081 0
2959228 2
2959327 29
2959350 0
2959393 0
2959429 0
2959459 0
2959516 0
2959580 0
2959826 0
2959937 0
2960000 0
2960027 0
2960512 0
2960547 0
2960623 2
2960631 3
2960661 0
2960829 2
2960844 0
2961044 0
2961165 0
2961242 0
2961259 0
2961439 25
2961488 0
2961534 11
2961646 0
2961674 0
2961692 0
2961694 0
2961753 0
2961915 8
2962019 0
2962121 0
2962228 0
2962295 2
2962352 4
2962370 0
2962372 0
2962383 0
2962390 0
2962416 0
2962508 7
2962826 0
2962930 0
2962936 0
2962976 7
2963107 0
2963293 0
2963359 0
2963596 0
2963636 0
2963755 13
2964025 18
2964115 19
2964475 0
2964598 0
2964655 0
2964864 0
2964919 0
2965032 0
2965120 17
2965124 9
2965169 1
2965194 47
2965256 0
2965267 0
2965409 0
2965481 0
2965663 0
2965701 0
2965749 0
2965843 0
2965849 0
2965858 0
2965865 2
2965873 9
2965905 42
2966047 0
2966148 0
2966165 20
2966215 0
2966303 2
2966354 3
2966393 0
2966565 0
2966649 20
2966663 0
2966935 24
2967095 45
2967122 36
2967170 8
2967173 1
2967251 13
2967341 0
2967431 0
2967539 0
2967596 0
2967659 0
2967700 0
2967778 25
2967782 0
2967792 0
2967899 0
2967903 0
2968010 0
2968038 0
2968100 0
2968226 0
2968289 14
2968297 65
2968309 3
2968321 0
2968384 0
2968554 0
2968617 0
2968772 0
2968779 0
2968869 0
2968881 0
2968890 0
2968896 0
2968902 0
2969170 0
2969202 1
2969259 0
2969307 0
2969311 0
2969334 0
2969400 0
2969719 7
2969751 0
2969868 0
2969889 9
2970070 0
2970141 0
2970396 0
2970552 0
2970660 0
2970759 0
2970933 0
2971001 0
2971232 2
2971397 0
2971439 27
2971653 0
2971759 0
2971878 1782
2971891 38
2971996 0
2972068 10
2972333 0
2972353 8
2972407 0
2972434 0
2972482 0
2972497 0
2972551 0
2972586 0
2972593 23
2972686 0
2972698 380
2972704 0
2972773 2
2972860 40
2972913 0
2972917 0
2972923 0
2972955 0
2972963 0
2972995 0
2973014 10
2973666 0
2973680 1
2973717 0
2973753 0
2973757 0
2973761 0
2973936 0
2973939 2
2973954 0
2974041 22
2974182 7
2974353 0
2974394 0
2974473 0
2974632 5
2974653 0
2974661 0
2974684 3
2974779 0
2974905 0
2974923 34
2974956 0
2975055 6
2975073 0
2975157 0
2975275 0
2975322 2
2975409 0
2975421 0
2975658 0
2975800 0
2976063 0
2976117 17
2976174 0
2976192 19
2976495 7
2976506 0
2976701 0
2976807 0
2976857 0
2976937 0
2977021 0
2977026 0
2977094 0
2977296 0
2977460 0
2977653 13
2977678 0
2977789 11
2977798 0
2977840 0
2977918 0
2978023 0
2978188 0
2978209 9
2978257 15
2978266 22
2978393 2
2978412 0
2978557 0
2979000 0
2979051 5
2979429 48
2979486 0
2979701 0
2979735 4
2979913 0
2979941 7
2980004 0
2980013 11
2980049 36
2980238 0
2980307 26
2980385 65
2980481 15
2980535 26
2980619 0
2980730 37
2980741 0
2981048 0
2981173 10772
2981177 73
2981252 0
2981378 27
2981481 0
2981580 4
2981730 0
2981887 0
2981922 0
2982003 1
2982574 0
2982637 0
2982988 0
2983084 27
2983107 0
2983386 0
2983426 0
2983488 0
2983783 0
2984054 45
2984076 56
2984155 0
2984195 5
2984199 18
2984255 11
2984258 0
2984322 0
2984394 8
2984498 0
2984914 0
2984984 0
2985247 11
2985357 0
2985407 0
2985505 15
2985541 0
2985562 0
2985941 0
2985950 20
2986103 15
2986163 0
2986266 0
2986322 0
2986461 0
2986484 0
2986519 0
2986616 34
2986642 0
2986719 3
2986956 0
2987043 173
2987061 0
2987176 0
2987271 0
2987337 0
2987622 12
2987694 16
2987736 17
2987793 68
2987943 26
2988057 1
2988081 0
2988270 0
2988564 0
2988736 0
2988746 42
2988869 0
2989037 0
2989240 0
2989633 0
2989743 0
2989891 0
2989903 0
2990017 0
2990050 0
2990260 3
2990489 22
2990516 0
2990631 6
2990789 0
2990855 0
2990930 0
2991027 0
2991060 6
2991088 17
2991238 0
2991256 0
2991448 26
2991454 7
2991478 65
2991572 0
2991727 21
2992138 24
2992276 23
2992372 0
2992495 0
2992615 0
2992741 14
2992756 0
2992803 0
2992941 0
2993004 0
2993067 0
2993166 0
2993277 0
2993343 4
2993383 0
2993388 0
2993403 0
2993416 0
2993465 0
2993751 0
2993754 0
2993859 0
2993904 0
2993979 0
2994057 0
2994096 0
2994138 0
2994274 0
2994324 0
2994335 0
2994354 0
2994396 0
2994423 0
2994465 0
2994504 0
2994507 0
2994567 0
2994609 0
2994615 0
2994684 0
2994756 0
2994771 0
2994774 0
2994807 0
2994912 0
2995017 0
2995113 0
2995160 0
2995188 0
2995583 7
2995709 0
2995727 0
2995733 0
2995763 0
2995857 0
2996074 0
2996119 0
2996140 0
2996503 0
2996676 0
2996823 0
2996898 0
2996957 0
2997009 0
2997018 0
2997192 0
2997240 0
2997258 0
2997522 0
2997606 0
2997693 0
2997712 0
2997835 0
2997871 0
2998096 0
2998237 0
2998276 0
2998483 0
2998664 0
2998693 0
2998726 0
2998765 0
2998920 0
2998959 0
2999037 0
2999322 0
2999398 6
2999655 2
2999724 0
2999793 0
2999800 0
2999857 0
2999916 0
2999924 0
2999927 0
2999945 0
2999958 0
2999975 0
3000102 0
3000304 18
3000340 55
3000553 116
3000583 0
3000778 26
3000837 0
3000889 4
3000949 18
3001081 0
3001120 25
3001471 36
3001603 11
3001669 0
3001714 46
3001977 1
3002328 0
3002466 21
3002504 0
3002645 0
3002658 0
3002772 0
3002781 0
3002907 0
3003086 0
3003093 0
3003213 0
3003264 16
3003271 0
3003474 8
3003526 33
3003547 101
3003598 56
3003683 0
3003729 0
3003926 1
3004060 0
3004095 0
3004297 17
3004423 2
3004525 0
3005191 0
3005293 0
3005389 4
3005457 0
3005555 0
3005694 16
3005701 0
3006105 0
3006209 0
3006276 0
3006415 0
3006486 0
3006806 0
3006817 11
3006858 30
3006916 0
3006931 20
3007013 0
3007193 0
3007227 12
3007258 52
3007356 0
3007374 9
3007416 0
3007521 5
3007632 18
3007680 0
3007749 0
3007857 0
3007872 27
3007935 0
3007972 0
3008159 10
3008171 1
3008389 15
3008408 28
3008555 12
3008651 5
3008798 0
3008836 50
3008855 0
3008884 5
3009181 0
3009256 0
3009337 3
3009367 0
3009373 17
3009538 2
3009922 0
3009952 0
3010165 0
3010186 0
3010225 0
3010227 47
3010616 0
3010756 0
3010768 0
3010798 0
3010804 0
3010810 0
3010816 56
3010834 3
3010984 5
3011041 47
3011529 25
3011537 18
3011580 0
3011597 134
3011609 0
3011809 0
3011815 0
3011844 0
3012051 0
3012216 0
3012400 0
3012532 0
3012774 0
3012789 6
3013104 7
3013110 10
3013164 3
3013305 15
3013467 24
3013605 0
3013632 4
3013761 0
3013815 13
3013854 0
3013905 12
3014030 0
3014061 31
3014083 9
3014119 1
3014122 3
3014191 0
3014366 0
3014431 5
3014564 0
3014651 9
3014699 0
3014883 0
3015210 0
3015260 0
3015422 0
3015456 0
3015512 0
3015533 0
3015586 0
3015600 28
3015618 5
3015705 0
3015801 0
3016053 0
3016086 4
3016215 132
3016305 1
3016329 0
3016356 20
3016383 0
3016479 0
3016518 1
3016602 16
3016710 0
3016722 0
3016824 0
3016830 0
3016908 0
3017058 0
3017199 0
3017364 53
3017403 5
3017676 11
3017700 0
3017737 0
3017805 0
3017925 13
3017946 2
3017952 46
3017963 0
3018057 0
3018105 6
3018108 4
3018153 13
3018156 0
3018204 0
3018225 0
3018255 6
3018321 0
3018510 0
3018618 0
3018780 2
3018819 11
3018858 0
3018990 0
3019142 0
3019188 0
3019293 1
3019395 0
3019558 0
3019578 0
3019585 0
3019615 0
3019618 0
3019628 0
3019632 0
3019739 0
3019747 0
3019750 0
3019756 0
3019914 0
3020048 71
3020065 0
3020491 23
3020543 0
3020580 20
3020650 65
3020661 113
3020691 0
3020758 0
3020930 0
3020964 0
3021051 0
3021093 0
3021288 59
3021294 63
3021421 0
3021438 0
3021703 27
3022102 0
3022120 17
3022156 0
3022207 0
3022363 29
3022372 7
3022518 36
3022543 0
3022623 0
3022738 5
3022759 50
3022934 20
3022977 0
3023001 0
3023182 11
3023247 1
3023311 9
3023352 94
3023434 0
3023470 0
3023474 0
3023700 0
3023746 0
3024031 0
3024322 0
3024400 0
3024607 0
3024730 0
3024742 0
3024745 0
3024802 0
3024829 0
3024838 0
3024858 0
3024879 0
3025042 0
3025144 0
3025258 0
3025382 0
3025430 0
3025853 0
3025868 0
3025877 0
3025937 0
3026009 0
3026255 0
3026267 0
3026512 0
3026531 0
3026579 0
3026656 8
3026683 6
3026758 5
3026842 0
3026866 0
3026965 0
3027049 0
3027055 0
3027247 0
3027445 5
3027730 0
3027931 27
3027970 0
3028096 2
3028135 4
3028514 1
3028526 0
3028734 1
3028761 0
3028934 65
3029043 0
3029079 3
3029133 23
3029238 15
3029516 0
3029577 0
3029628 7
3029712 0
3029724 17
3029814 10
3029874 24
3029892 0
3029901 16
3029991 0
3030015 0
3030153 0
3030243 0
3030277 0
3030573 0
3030594 0
3031161 0
3031170 0
3031528 0
3031570 5
3031756 20
3031819 0
3031885 8
3031916 0
3032200 0
3032245 0
3032359 8
3032392 3
3032595 0
3032601 21
3032646 73
3033054 0
3033173 0
3033290 61
3033313 9
3033321 82
3033387 24
3033503 0
3033512 0
3033544 10
3033561 0
3033703 0
3034045 0
3034146 0
3034149 0
3034200 0
3034227 0
3034294 0
3034422 0
3034563 0
3034590 22
3034614 0
3034740 0
3034809 0
3035273 0
3035426 10
3035449 0
3035582 0
3035594 13
3035627 0
3035699 0
3035705 0
3035785 0
3035795 0
3035879 0
3035995 0
3035999 10
3036016 0
3036139 0
3036217 0
3036325 0
3036658 3
3036820 3
3036928 0
3037028 0
3037438 0
3037574 29
3037578 11
3037613 0
3037625 0
3037691 0
3037761 0
3038200 0
3038209 0
3038233 1
3038240 0
3038354 0
3038407 0
3038419 0
3038485 8
3038647 0
3038842 0
3038884 0
3038965 25
3038994 0
3039061 0
3039235 2
3039262 0
3039331 0
3039370 0
3039385 0
3039403 0
3039496 0
3039682 0
3039751 31
3039850 0
3040024 0
3040048 0
3040081 0
3040090 0
3040102 0
3040285 2
3040312 0
3040381 0
3040420 0
3040435 0
3040453 0
3040549 1
3040729 0
3041229 22
3041400 19
3041415 13
3041672 0
3041707 0
3041782 0
3041785 0
3041912 0
3041984 0
3042074 0
3042194 0
3042215 0
3042239 0
3042401 0
3042593 0
3042617 0
3042653 0
3042656 0
3042709 0
3042728 0
3042950 0
3043007 0
3043136 0
3043223 16
3043306 0
3043348 0
3043405 0
3043449 18
3043491 0
3043655 0
3043746 0
3043749 0
3044115 12
3044322 0
3044333 0
3044393 0
3044529 0
3044859 0
3044926 0
3045085 0
3045095 0
3045156 0
3045177 33
3045340 16
3045509 0
3045559 17
3045589 0
3045646 0
3045655 11
3045712 5
3045859 0
3045881 0
3045973 0
3046072 7
3046142 0
3046289 0
3046395 0
3046660 0
3046899 12
3047019 0
3047028 0
3047164 0
3047170 0
3047199 9
3047234 0
3047246 0
3047288 0
3047462 0
3047474 8
3047531 34
3047576 0
3047579 11
3047622 0
3047696 0
3047813 11
3047852 0
3047891 15
3047909 0
3047939 0
3047984 0
3048017 0
3048029 69
3048032 58
3048417 0
3048540 0
3048573 14
3048587 0
3048619 0
3048687 46
3048698 0
3048711 0
3048832 16
3048856 11
3048871 44
3048874 33
3048907 0
3048922 0
3048928 87
3049111 0
3049183 0
3049201 0
3049285 0
3049323 19
3049470 0
3049533 0
3049607 17
3049644 29
3049664 0
3049770 0
3049833 24
3049911 0
3050161 0
3050177 0
3050267 0
3050339 42
3050441 55
3050485 30
3050519 10
3050531 0
3050543 0
3050551 0
3050903 14
3050907 1
3050956 0
3051101 0
3051248 0
3051344 0
3051365 0
3051508 0
3051527 0
3051591 0
3051617 0
3051685 0
3051719 0
3051748 0
3051758 0
3052017 0
3052087 0
3052177 0
3052184 0
3052186 24
3052402 0
3052498 0
3052539 0
3053093 0
3053153 0
3053216 0
3053301 4
3053352 0
3053451 0
3053478 1
3053807 0
3053818 0
3054078 0
3054252 0
3054279 0
3054297 4
3054384 0
3054546 2
3054576 0
3054723 0
3054783 6
3054795 0
3054870 126
3054945 0
3054972 13
3055022 0
3055044 0
3055150 0
3055243 0
3055245 0
3055305 0
3055415 0
3055488 12
3055587 0
3055809 0
3055833 0
3055998 7
3056028 6
3056617 0
3056644 0
3056671 4
3056809 0
3056830 23
3056872 9
3057018 0
3057109 0
3057268 0
3057280 0
3057295 3
3057299 31
3057310 0
3057489 0
3057493 0
3057501 0
3057503 0
3057507 0
3057509 0
3057521 0
3057556 0
3057651 45
3057972 0
3058218 0
3058260 7
3058620 0
3058761 0
3058935 0
3059008 0
3059596 0
3059851 36
3059884 0
3059911 0
3059950 0
3060231 90
3060265 0
3060321 13
3060456 0
3060663 0
3060825 0
3060891 6
3061097 0
3061359 17
3061578 0
3061638 0
3061729 0
3061848 38
3061857 0
3061891 0
3061967 0
3061988 0
3062088 0
3062109 0
3062211 5
3062304 3
3062320 20
3062334 25
3062388 0
3062442 9
3062502 2
3062592 0
3062601 0
3062712 6
3062783 7
3062907 7
3062943 50
3062946 13
3063135 0
3063289 19
3063344 0
3063355 0
3063379 0
3063910 0
3064159 0
3064776 0
3064791 0
3064839 0
3064889 0
3064986 0
3065025 10
3065142 6
3065146 23
3065194 0
3065278 15
3065308 4
3065347 0
3065467 0
3065576 0
3065845 0
3065875 0
3066103 5
3066328 0
3066331 9
3066335 0
3066481 0
3066535 0
3066601 0
3066655 0
3066679 16
3066727 0
3066733 34
3066913 26
3067207 0
3067276 4
3067288 0
3067325 0
3067379 0
3067467 0
3067577 0
3067598 20
3067721 24
3067768 0
3067793 10
3067817 0
3067898 0
3068103 0
3068199 0
3068278 19
3068389 0
3068629 0
3068653 85
3068707 0
3069118 0
3069289 14
3069337 0
3069424 0
3069451 0
3069538 48
3069547 9
3069661 7
3069760 37
3069763 30
3069784 0
3069799 0
3069946 0
3070264 0
3070281 9
3070290 0
3070304 0
3070363 21
3070400 0
3070772 0
3070778 0
3070964 0
3071027 0
3071030 0
3071048 0
3071183 0
3071216 0
3071294 0
3071333 0
3071435 0
3071825 0
3071872 0
3071972 0
3072216 0
3072279 18
3072438 6
3072477 0
3072561 23
3072609 0
3072648 30
3072699 0
3072866 0
3073025 3
3073087 0
3073118 0
3073193 30
3073270 0
3073669 0
3073683 0
3073929 0
3073948 0
3073960 26
3074066 0
3074077 44
3074168 0
3074176 149
3074180 26
3074206 0
3074407 0
3074409 0
3074503 3
3074506 15
3074671 10
3074882 0
3074955 0
3074970 10
3074976 0
3075135 7
3075150 0
3075201 0
3075431 0
3075707 0
3075975 0
3075999 0
3076032 0
3076090 1
3076142 0
3076149 0
3076355 0
3076423 0
3076440 0
3076495 0
3076500 0
3076839 0
3076964 0
3077044 16
3077612 0
3077670 0
3077955 0
3078295 52
3078343 0
3078469 5
3078559 0
3078591 0
3078613 4
3078790 3
3078827 0
3078835 0
3078843 27
3078901 0
3079022 4
3079143 0
3079215 0
3079247 11
3079358 0
3079562 0
3079838 0
3079886 0
3079916 0
3079946 0
3080096 0
3080276 0
3080304 0
3080331 0
3080337 0
3080340 95
3080394 0
3080421 0
3080496 0
3080559 1
3080573 0
3080598 0
3080615 0
3080640 33
3080692 0
3080850 0
3081120 0
3081159 0
3081162 2
3081261 0
3081382 0
3081453 0
3081496 0
3081612 0
3081687 12
3081708 1
3081717 1
3081744 14
3081829 3
3081865 0
3081928 0
3082183 1
3082310 0
3082354 6
3082366 0
3082600 0
3082705 2
3083004 0
3083076 0
3083079 0
3083082 0
3083088 0
3083098 0
3083111 0
3083113 0
3083119 0
3083269 11
3083272 2
3083383 0
3083416 19
3083536 0
3083637 0
3083850 0
3083877 0
3084079 4
3084093 25
3084108 62
3084117 2
3084140 16
3084142 0
3084244 0
3084406 11
3084409 0
3084626 0
3084826 27
3084842 1
3084965 4
3085056 0
3085087 34
3085171 0
3085236 0
3085342 0
3085366 61
3085399 0
3085546 0
3085684 507
3085777 15
3085781 0
3085946 0
3085975 9
3086201 0
3086224 0
3086263 1
3086576 0
3086651 0
3086857 6
3086962 0
3087085 0
3087244 1
3087271 51
3087346 22
3087390 0
3087493 9
3087673 0
3087895 0
3087955 0
3088033 0
3088144 0
3088174 0
3088344 34
3088366 3
3088451 0
3088482 13
3088545 0
3088686 35
3088860 0
3088926 0
3089061 0
3089109 0
3089256 0
3089388 0
3089586 0
3089597 0
3089769 0
3089825 3
3089859 0
3089886 26
3089950 0
3090084 0
3090138 0
3090147 0
3090153 0
3090303 0
3090468 2
3090702 0
3090789 2
3091028 0
3091106 4
3091130 3
3091136 0
3091160 12
3091268 0
3091286 0
3091370 0
3091493 0
3091562 9
3091577 0
3091703 0
3091715 0
3091853 84
3091880 0
3091913 7
3091930 0
3091944 0
3091964 0
3092148 11
3092169 0
3092373 0
3092511 0
3092553 71
3092556 11
3092562 3
3092634 0
3092658 0
3092706 49
3092754 0
3092931 0
3093062 0
3093113 8
3093179 7
3093204 0
3093525 49
3093606 32
3094023 0
3094052 3
3094274 30
3094823 0
3094847 0
3094910 3
3095210 10
3095246 0
3095252 0
3095291 0
3095321 3
3095324 0
3095345 0
3095535 0
3095840 18
3095860 0
3095975 0
3096141 0
3096144 0
3096219 0
3096297 0
3096456 78
3096478 5
3096508 21
3096635 6
3096861 2
3097120 7
3097125 31
3097139 0
3097388 0
3097474 0
3097532 0
3097598 0
3097634 0
3097724 0
3097772 0
3097775 0
3097793 0
3097832 0
3097971 0
3097991 0
3098051 0
3098084 0
3098165 0
3098279 0
3098456 0
3098609 0
3098709 0
3098777 0
3098824 0
3099074 0
3099132 0
3099167 0
3099242 0
3099392 0
3099877 0
3099892 0
3099938 6
3100157 0
3100303 0
3100341 0
3100668 0
3100705 0
3100833 0
3101241 0
3101292 1
3101370 0
3101421 0
3101490 0
3101583 3
3101631 0
3101694 0
3101788 0
3101818 0
3102131 0
3102307 0
3102352 0
3102442 0
3102514 12
3102598 0
3102727 11
3102991 0
3103015 0
3103188 0
3103407 0
3103425 0
3103581 0
3103899 0
3103958 0
3104208 0
3104274 0
3104552 0
3104642 0
3104675 0
3104968 0
3105027 0
3105266 0
3105714 0
3105756 0
3105894 0
3105927 0
3106041 0
3106382 24
3106394 0
3106556 3
3106624 8
3106672 6
3106699 6
3106706 0
3106725 0
3106748 0
3106813 23
3106877 0
3106897 0
3107401 0
3107464 0
3107572 0
3107658 4
3107701 24
3107823 0
3107865 0
3107872 0
3107974 0
3108041 0
3108095 0
3108101 0
3108245 0
3108422 0
3108597 0
3109036 0
3109047 0
3109083 0
3109110 0
3109129 0
3109171 36
3109322 0
3109741 6
3109801 0
3109863 0
3110047 0
3110425 0
3110551 2
3110716 0
3110737 16
3110839 8
3110998 0
3111100 21
3111109 9
3111679 0
3111760 0
3111768 0
3111853 1
3111910 0
3111946 60
3112077 25
3112128 0
3112173 25
3112206 0
3112216 0
3112248 0
3112269 0
3112341 0
3112366 0
3112395 0
3112470 0
3112581 0
3112674 18
3112683 0
3112731 0
3112752 0
3112896 0
3112923 40
3113181 0
3113187 5
3113271 0
3113329 0
3113347 0
3113455 1
3113503 0
3113635 0
3113752 2
3113863 14
3113921 27
3114019 37
3114112 0
3114148 45
3114542 19
3114843 747
3114915 17
3115012 12
3115032 0
3115050 39
3115081 0
3115206 0
3115261 14
3115275 0
3115302 7
3115360 0
3115473 7
3115573 0
3115583 0
3115688 12
3115808 0
3116053 0
3116533 0
3116632 0
3116644 0
3116852 5
3116904 0
3117072 0
3117120 0
3117372 0
3117638 0
3117681 0
3118180 0
3118312 0
3118373 0
3118816 0
3118843 0
3118846 0
3118945 0
3119212 0
3119518 0
3119740 0
3119779 0
3119963 0
3120016 0
3120112 0
3120127 0
3120280 0
3120496 0
3120580 0
3120595 0
3120730 0
3120937 0
3121006 0
3121098 0
3121249 0
3121414 0
3121564 0
3121570 0
3121579 0
3121690 0
3121780 0
3121801 0
3121840 0
3122050 0
3122061 0
3122104 0
3122128 0
3122148 0
3122161 0
3122185 0
3122296 0
3122334 0
3122464 0
3122488 0
3122520 0
3122827 0
3122976 0
3123004 0
3123091 0
3123121 0
3123480 0
3123594 0
3123654 0
3123673 0
3123940 0
3123965 0
3124098 6
3124167 2
3124262 0
3124775 1
3125018 0
3125026 0
3125094 3
3125117 0
3125134 0
3125157 0
3125208 0
3125559 0
3125707 0
3125767 0
3125909 0
3126152 0
3126262 0
3126340 0
3126365 0
3126431 0
3126446 4
3126479 0
3126482 0
3126512 1
3126611 0
3126683 0
3126799 0
3127184 0
3127225 0
3127286 0
3127690 0
3127831 0
3127874 0
3127886 16
3127980 4
3127984 0
3128037 0
3128051 0
3128203 0
3128251 0
3128425 0
3128527 0
3128566 0
3128725 0
3128818 0
3128893 0
3128965 0
3129118 0
3129136 0
3129280 0
3129326 6
3129357 0
3129376 12
3129400 0
3129670 13
3129712 0
3129766 0
3130294 0
3130492 1
3130500 72
3130920 0
3130935 1
3131010 4
3131192 0
3131381 53
3131429 5
3131447 0
3131477 0
3131516 0
3131537 0
3131774 20
3131792 0
3131840 0
3132058 0
3132133 0
3132142 0
3132211 0
3132259 0
3132343 2
3132442 0
3132462 0
3132628 0
3132652 0
3132712 33
3132799 0
3132954 5
3133015 0
3133072 0
3133100 11
3133480 0
3133628 0
3133645 0
3133753 0
3133797 0
3134007 0
3134136 0
3134391 0
3134535 0
3134604 0
3134724 0
3134844 0
3135007 0
3135112 0
3135174 0
3135313 0
3135421 0
3135583 0
3135646 0
3135700 0
3135894 0
3135990 0
3136077 0
3136149 0
3136176 0
3136269 0
3136371 0
3136515 24
3136650 0
3137081 0
3137274 14
3137283 0
3137334 1
3137354 0
3137376 0
3137455 0
3137467 0
3137475 0
3137639 0
3137689 0
3137906 0
3137993 12
3137996 0
3138050 63
3138086 43
3138089 91
3138125 0
3138262 0
3138398 0
3138581 0
3139180 0
3139261 0
3139372 20
3139437 0
3139571 6
3139750 0
3139759 0
3139768 9
3140099 0
3140257 35
3140499 0
3140743 0
3140761 0
3140862 0
3140878 0
3141109 0
3141255 0
3141392 0
3141470 0
3141486 0
3142050 0
3142212 9
3142264 8
3142272 0
3142295 1
3142646 0
3142673 8
3142685 0
3142790 6
3142802 0
3142814 0
3142916 7
3143552 2
3143747 5
3144032 0
3144044 0
3144082 0
3144134 2
3144260 13
3144544 12
3144565 2
3144601 0
3144938 35
3144949 0
3144998 0
3145041 0
3145146 0
3145167 0
3145403 0
3145574 0
3145597 0
3145607 11
3145619 0
3145643 0
3145729 0
3145761 0
3145768 0
3145780 0
3145883 0
3145895 0
3145952 0
3145978 0
3145985 0
3146414 0
3146426 0
3146621 0
3146675 0
3146750 0
3146843 0
3146906 0
3146960 0
3146987 0
3147002 0
3147183 0
3147316 0
3147573 0
3147594 0
3147730 0
3147758 0
3147798 0
3147885 0
3147969 0
3148090 12
3148234 0
3148240 47
3148261 0
3148372 0
3148481 0
3148830 0
3149190 0
3149256 47
3149274 0
3149457 10
3149493 0
3149589 28
3149637 0
3149697 33
3149835 4
3149952 3
3150002 0
3150027 7
3150183 13
3150219 0
3150305 0
3150459 0
3150486 0
3150517 0
3150539 0
3150559 0
3150592 42
3150634 10
3150745 0
3150787 0
3150805 0
3150838 25
3150856 1
3150886 19
3150898 0
3151021 0
3151456 1
3151520 0
3151870 0
3151879 0
3152020 0
3152200 4
3152248 4
3152541 0
3152615 0
3152734 53
3152813 26
3153029 5
3153215 5
3153245 0
3153251 1
3153362 34
3153404 53
3153437 0
3153458 43
3153460 28
3153631 0
3154058 0
3154208 0
3154457 0
3154470 0
3154478 0
3154505 0
3154830 0
3154839 0
3154845 0
3154880 0
3154899 0
3155063 0
3155645 0
3155674 18
3155790 0
3155806 0
3155848 22
3155935 11
3155949 0
3156043 52
3156062 0
3156106 13
3156311 0
3156458 0
3156494 0
3156893 25
3157163 0
3157241 26
3157503 1
3157533 32
3157535 0
3157561 0
3157568 0
3157599 0
3157986 0
3158109 0
3158256 0
3158391 0
3158394 0
3158448 0
3158502 0
3158520 0
3158558 0
3158631 0
3159089 0
3159116 0
3159185 0
3159280 0
3159377 0
3159687 0
3159755 0
3159789 1
3159814 1
3159908 0
3160001 0
3160040 0
3160121 0
3160316 0
3160448 0
3160589 0
3160623 0
3160694 0
3160861 79
3160955 5
3161059 89
3161305 0
3161343 0
3161377 18
3161428 11
3161569 0
3161788 21
3161992 0
3162105 0
3162672 0
3162852 47
3162881 1
3163019 0
3163134 14
3163206 12
3163434 0
3163765 7
3164255 0
3164307 0
3164718 10
3164722 5
3165052 0
3165145 0
3165210 8
3165478 17
3165545 0
3165572 47
3165746 0
3165766 13
3165778 0
3165862 0
3165903 0
3165928 0
3166004 0
3166063 0
3166253 0
3166256 13
3166271 56
3166411 0
3166432 0
3166741 0
3166760 0
3166831 10
3166944 0
3167008 0
3167072 10
3167127 10
3167174 0
3167281 0
3167317 3
3167323 43
3167383 0
3167419 0
3167770 0
3167886 0
3168503 0
3168547 0
3168556 0
3168583 18
3168589 14
3168657 21
3168754 0
3168883 0
3168962 0
3169021 0
3169192 0
3169321 0
3169390 73
3169399 0
3169777 7
3169837 35
3169980 0
3170059 0
3170153 3
3170203 6
3170606 5
3170903 0
3170906 0
3171098 0
3171116 0
3171239 0
3171341 0
3171560 0
3171734 0
3171830 0
3171923 0
3171974 0
3172001 0
3172025 0
3172130 0
3172214 0
3172322 0
3172364 0
3172403 0
3172556 0
3172634 0
3172718 1
3172880 7
3172925 0
3173012 0
3173388 8
3173398 0
3173420 0
3173443 0
3173806 0
3173971 0
3174176 0
3174180 4
3174216 0
3174287 0
3174549 0
3174591 18
3174755 3
3175177 0
3175207 0
3175309 0
3175345 0
3175564 1
3175618 1
3175702 1
3175882 21
3175885 0
3175945 52
3175969 0
3176026 0
3176224 0
3176401 0
3176497 0
3176812 0
3176916 0
3176931 0
3177033 0
3177042 0
3177222 0
3177471 0
3177582 0
3177719 0
3177780 0
3177892 0
3177937 0
3178009 0
3178177 0
3178297 0
3178429 0
3178480 0
3178510 0
3178597 0
3179077 0
3179200 0
3179209 0
3179374 0
3179380 0
3179437 0
3179605 0
3179617 0
3179719 0
3179747 0
3179775 0
3179899 0
3179948 71
3179991 0
3180006 0
3180082 9
3180094 2
3180097 6
3180126 0
3180199 0
3180541 0
3180553 0
3180733 0
3180745 0
3180817 0
3180874 0
3180931 0
3180994 0
3181057 3
3181071 25
3181191 43
3181449 6
3181527 0
3181695 0
3181713 0
3181726 0
3181779 20
3181809 31
3181818 0
3181941 51
3181959 11
3182043 25
3182099 70
3182306 24
3182402 0
3182595 8
3182636 0
3182765 0
3182879 0
3183084 7
3183112 0
3183486 0
3183585 0
3183749 11
3183891 0
3183900 0
3184113 13
3184172 0
3184175 7
3184364 0
3184424 0
3184549 0
3184552 2
3184703 0
3184718 39
3185119 31
3185125 124
3185128 52
3185176 7
3185182 0
3185275 1
3185442 0
3185641 0
3185746 0
3185764 0
3185773 0
3185833 34
3185949 0
3186059 2
3186062 9
3186074 0
3186341 0
3186434 10
3186446 177
3186506 6
3186560 12
3186686 101
3186692 9
3186704 0
3186710 0
3186725 12
3186881 108
3186971 2
3187056 0
3187281 27
3187418 20
3187587 56
3187604 0
3188095 170
3188135 0
3188147 0
3188453 43
3188543 0
3188708 17
3188810 0
3189068 6
3189198 19
3189361 4
3189602 21
3189616 0
3189631 0
3189682 0
3189685 0
3189749 8
3189928 0
3189974 0
3190009 0
3190102 8
3190219 0
3190447 34
3190821 4
3190839 1
3191037 0
3191094 16
3191313 9
3191503 0
3191551 67
3191566 14
3191575 1
3192082 18
3192278 0
3192407 0
3192776 0
3193005 0
3193121 41
3193136 2
3193145 0
3193148 0
3193636 0
3194088 0
3194118 0
3194475 0
3194547 0
3194592 0
3194817 0
3194843 0
3194918 338
3194996 0
3195188 0
3195217 0
3195447 0
3195534 0
3196034 0
3196121 0
3196163 0
3196169 0
3196184 0
3196274 0
3196339 0
3196470 0
3196589 0
3196603 16
3196639 0
3196696 0
3196974 0
3197016 0
3197122 0
3197190 0
3197233 0
3197474 0
3197554 0
3197558 0
3197564 0
3197628 0
3197765 0
3197834 0
3197897 0
3197915 0
3198008 0
3198089 0
3198131 0
3198200 0
3198209 0
3198223 0
3198236 0
3198302 0
3198335 0
3198425 0
3198596 0
3198695 0
3198701 0
3198779 0
3198872 0
3198930 0
3199357 0
3199432 0
3199657 0
3199738 0
3199843 0
3199981 0
3200120 0
3200298 0
3200322 0
3200421 0
3200724 0
3200766 0
3200784 0
3200877 0
3201008 0
3201137 0
3201236 0
3201349 0
3201371 0
3201590 0
3201644 0
3201809 0
3201891 0
3202014 0
3202094 0
3202177 0
3202201 0
3202336 0
3202525 0
3202755 30
3203023 43
3203218 0
3203233 0
3203308 8
3203380 29
3203452 2
3203554 0
3203579 0
3203605 0
3203674 0
3203692 0
3203698 0
3203749 15
3204060 68
3204262 0
3204315 2
3204372 3
3204479 0
3204585 0
3204729 15
3204733 0
3204743 0
3204747 9
3204757 0
3204761 0
3204824 0
3204877 25
3204982 0
3205005 0
3205127 0
3205208 0
3205270 0
3205428 0
3205452 5
3205590 34
3205674 0
3205908 0
3206052 0
3206088 0
3206104 0
3206337 0
3206379 1
3206499 0
3206707 0
3206748 0
3206898 102
3207035 40
3207101 3
3207111 0
3207168 0
3207219 0
3207267 0
3207348 3
3207500 0
3207513 7
3207516 25
3207609 1
3207803 0
3207849 0
3207974 0
3207990 15
3208107 0
3208245 0
3208256 0
3208279 16
3208325 62
3208403 0
3208438 0
3208501 0
3208554 0
3208593 0
3208795 0
3208846 0
3208976 0
3209010 0
3209132 0
3209260 0
3209288 0
3209405 0
3209459 0
3209680 0
3209791 0
3209932 9
3209948 0
3210107 0
3210275 0
3210362 0
3210728 14
3210965 9
3211080 0
3211083 36
3211228 0
3211392 0
3211461 2
3211512 0
3211567 0
3211602 38
3211632 16
3211734 35
3211796 0
3211978 0
3212010 0
3212040 0
3212049 47
3212081 0
3212101 20
3212506 0
3212545 29
3212778 6
3212931 137
3212988 6
3213212 0
3213494 0
3213537 1
3213573 0
3213735 0
3213774 0
3214113 8
3214134 45
3214289 29
3214404 15
3214575 0
3214863 11
3214974 0
3215038 0
3215045 6
3215088 2
3215097 0
3215145 8
3215187 0
3215238 7
3215273 0
3215335 5
3215346 0
3215359 0
3215525 51
3215536 0
3215560 0
3215702 0
3215894 0
3215900 32
3216021 0
3216032 0
3216065 0
3216089 0
3216092 0
3216227 0
3216410 0
3216455 0
3216473 0
3216518 0
3216623 0
3216656 0
3216797 0
3216815 0
3216902 0
3217061 0
3217091 0
3217238 0
3217250 0
3217253 0
3217271 0
3217295 0
3217298 0
3217667 0
3217781 0
3217838 0
3217889 0
3218003 0
3218175 0
3218255 0
3218294 0
3218384 0
3218405 0
3218735 0
3218751 0
3218774 0
3218783 0
3218829 0
3218918 0
3218924 0
3218939 0
3219066 0
3219113 0
3219161 0
3219331 0
3219376 0
3219391 0
3219464 0
3219561 0
3219642 4
3219645 0
3219699 0
3219725 0
3219735 0
3219745 0
3219764 0
3219774 0
3219784 0
3219795 0
3219806 0
3219823 1
3219849 1
3219899 0
3219917 10
3219940 0
3220025 0
3220304 0
3220328 0
3221018 0
3221039 0
3221078 0
3221171 0
3221207 0
3221222 0
3221279 0
3221312 0
3221345 0
3221380 0
3221389 0
3221399 0
3221420 0
3221432 0
3221452 0
3221748 11
3221787 0
3221828 0
3221916 0
3221931 5
3222021 0
3222056 0
3222108 4
3222151 3
3222187 55
3222217 0
3222294 0
3222366 0
3222431 0
3222708 0
3222924 0
3222978 0
3223011 0
3223122 0
3223197 0
3223272 0
3223338 0
3223478 0
3223676 0
3224461 31
3224481 0
3224494 0
3224500 0
3224583 0
3224916 0
3225176 0
3225228 0
3225234 0
3225384 0
3225577 12
3225709 0
3226097 0
3226193 0
3226331 0
3226382 0
3226442 0
3226737 0
3226768 0
3226804 0
3226810 0
3226903 0
3227206 0
3227242 0
3227380 0
3227482 0
3227509 0
3227590 0
3227608 0
3227680 0
3227833 0
3227851 0
3227884 0
3227893 0
3227903 0
3228220 0
3228348 42
3228650 4
3228674 49
3228704 18
3228794 11
3229058 12
3229093 0
3229194 61
3229219 11
3229226 0
3229244 0
3229413 64
3229601 10
3229711 0
3229842 6
3229995 0
3230028 0
3230043 0
3230454 0
3230541 18
3230547 40
3230618 0
3230679 0
3230940 31
3230975 0
3231159 0
3231201 0
3231285 0
3231321 0
3231442 0
3231524 0
3231552 0
3231588 38
3231746 0
3232031 2
3232064 0
3232088 0
3232180 0
3232200 0
3232239 0
3232373 6
3232400 4
3232988 0
3233054 0
3233386 0
3233666 0
3233748 0
3233818 0
3233924 0
3234038 0
3234148 0
3234234 0
3234291 0
3234330 0
3234378 0
3234390 13
3234420 0
3234459 10
3234528 0
3234687 21
3234783 347
3234789 11
3234834 0
3234882 0
3234927 0
3234951 0
3235374 15
3235377 10
3235563 24
3235830 7
3235856 1
3235872 0
3236253 58
3236267 0
3236346 0
3236358 24
3236549 0
3236716 1
3236803 0
3237037 0
3237453 0
3237490 0
3237613 21
3237646 0
3237752 9
3237770 0
3237777 4
3237781 0
3237812 0
3237870 23
3237965 2
3238004 28
3238028 0
3238124 4
3238145 18
3238310 22
3238325 0
3238340 19
3238583 68
3238618 9
3238688 10
3238823 0
3239060 0
3239087 0
3239116 0
3239325 0
3239329 25
3239388 0
3239400 9
3239430 69
3239478 0
3239527 10
3239553 101
3239610 33
3239637 23
3239655 3
3239688 4
3239852 30
3239858 0
3239886 4
3239909 0
3240017 0
3240071 0
3240122 0
3240138 0
3240146 5
3240149 246
3240179 2
3240198 33
3240215 0
3240275 8
3240339 0
3240393 6
3240418 15
3240552 50
3240665 84
3240748 0
3240775 144
3240812 83
3240895 0
3240914 190
3240920 25
3241049 22
3241082 2
3241285 222
3241387 62
3241528 1
3241549 156
3241669 21
3241993 140
3242284 0
3242364 142
3242531 0
3242569 58
3242602 2
3242631 18
3242658 9
3242662 0
3242679 72
3243121 0
3243181 0
3243205 7
3243265 0
3243297 0
3243367 0
3243440 0
3243549 0
3243603 0
3243663 0
3243672 0
3243708 0
3243729 0
3243753 0
3243771 0
3243921 0
3243942 0
3243984 0
3244059 0
3244083 0
3244143 0
3244212 0
3244287 0
3244320 0
3244350 0
3244422 0
3244440 0
3244533 0
3244629 0
3244737 0
3244749 0
3244785 0
3244866 0
3244944 0
3244989 0
3245007 0
3245152 0
3245178 0
3245193 0
3245271 0
3245298 0
3245415 0
3245571 0
3245589 0
3245643 0
3245760 0
3246165 0
3246321 0
3246508 0
3246947 0
3246955 4
3246968 33
3247131 17
3247146 0
3247233 0
3247279 0
3247390 14
3247436 0
3247481 0
3247914 0
3247990 0
3248027 0
3248322 11
3248343 0
3248358 0
3248391 0
3248418 0
3248514 6
3248535 3
3248658 52
3248700 0
3248998 23
3249184 0
3249777 18
3250119 0
3250572 4
3250826 0
3251036 0
3251084 0
3251210 1
3251333 7
3251450 0
3251530 48
3251545 20
3251758 101
3251762 54
3251806 44
3251944 53
3251957 7
3251980 0
3252067 29
3252229 0
3252477 0
3252513 0
3252528 0
3252532 44
3252539 0
3252737 57
3252740 0
3252849 0
3252961 0
3253103 0
3253131 0
3253263 19
3253277 0
3253325 0
3253338 0
3253455 0
3253506 0
3253596 0
3253700 0
3253968 0
3254070 0
3254169 0
3254307 0
3254325 0
3254364 0
3254394 0
3254460 0
3254549 0
3254595 0
3254780 0
3254805 0
3254865 0
3255009 0
3255159 0
3255282 0
3255321 0
3255408 0
3255423 0
3255465 0
3255476 0
3255537 0
3255627 0
3255657 0
3255672 0
3255684 0
3255699 0
3255711 0
3255765 0
3255957 0
3256097 0
3256245 0
3256445 0
3256473 0
3256516 0
3256856 0
3257006 0
3257200 4
3257261 0
3257275 0
3257307 0
3257325 4
3257337 0
3257418 0
3257431 0
3257434 9
3257488 0
3257762 11
3257826 9
3258015 0
3258332 22
3258414 0
3258426 0
3258438 0
3258449 0
3258500 9
3258589 0
3258594 14
3258644 2
3258718 0
3258773 0
3258812 0
3258848 0
3258989 0
3259034 0
3259079 0
3259145 0
3259274 0
3259479 0
3259517 0
3259646 0
3259694 0
3259787 0
3259928 0
3259934 0
3260170 44
3260222 0
3260327 0
3260565 0
3260567 0
3260678 25
3260753 0
3260771 0
3260822 0
3260825 0
3260900 0
3261122 18
3261197 101
3261218 0
3261323 0
3261334 0
3261341 0
3261359 0
3261434 0
3261500 33
3261659 0
3261720 26
3261807 5
3261900 0
3261988 0
3262115 0
3262147 0
3262210 9
3262332 0
3262429 0
3262774 0
3262858 0
3262954 1
3262966 0
3263203 0
3263317 0
3263476 0
3263512 0
3263713 3
3263905 2
3263950 4031
3264040 0
3264079 12
3264195 0
3264567 9
3264795 0
3264847 0
3264879 7
3264945 28
3264966 0
3264989 2
3265014 0
3265119 7
3265188 0
3265269 0
3265299 4
3265302 22
3265318 0
3265371 69
3265396 0
3265470 0
3265506 25
3265515 23
3265641 55
3265707 5
3265725 0
3265822 0
3265828 0
3265854 0
3265860 21
3265905 0
3265968 0
3265983 0
3266013 37
3266028 0
3266145 33
3266163 0
3266290 5
3266320 1
3266416 0
3266512 0
3266602 0
3266606 0
3266665 0
3266728 0
3266794 0
3266908 0
3267058 0
3267216 0
3267268 0
3267352 0
3267391 0
3267400 0
3267420 0
3267715 0
3267718 0
3267757 0
3267841 0
3267861 0
3267877 0
3267946 0
3267982 0
3267985 0
3268095 0
3268113 0
3268241 0
3268300 0
3268346 0
3268406 0
3268410 0
3268468 15
3268542 30
3268699 0
3268887 25
3268944 0
3269058 0
3269070 0
3269181 0
3269340 7
3269694 3
3269773 0
3269897 32
3270041 1
3270221 25
3270783 9
3271255 0
3271841 0
3272361 15
3272525 9
3272644 37
3272976 0
3273030 0
3273041 0
3273242 31
3273245 66
3273536 11
3273663 28
3273668 0
3273688 0
3273799 21
3274278 24
3274688 5
3274692 65
3274782 8
3274845 5
3274854 12
3275249 1
3275453 0
3275507 16
3275600 13
3275669 28
3275805 0
3275831 5
3275981 51
3276008 20
3276299 16
3276403 90
3276434 121
3276485 0
3276569 0
3276581 0
3276719 56
3276764 15
3276857 0
3276956 0
3276974 25
3277102 0
3277113 0
3277172 0
3277304 0
3277322 0
3277377 0
3277383 0
3277385 5
3277809 0
3277831 0
3277833 0
3277934 0
3278021 0
3278279 0
3278573 0
3278765 0
3278947 4
3279076 16
3279513 0
3279535 4
3279838 0
3279912 0
3279958 0
3279988 0
3279996 0
3280238 0
3280377 0
3280455 0
3280578 0
3280719 0
3280956 0
3281280 0
3281301 0
3281410 27
3281812 30
3282209 0
3282263 0
3282515 0
3282624 0
3282730 0
3282836 0
3282938 0
3282940 0
3282956 0
3283042 0
3283065 0
3283102 0
3283114 0
3283147 0
3283151 0
3283195 0
3283201 0
3283233 0
3283248 0
3283291 0
3283306 0
3283453 91
3283507 17
3283622 0
3283699 5
3283708 4
3283834 0
3283952 7
3283989 0
3284194 34
3284215 95
3284265 19
3284302 34
3284346 0
3284445 10
3284647 0
3284875 0
3284899 0
3285088 0
3285157 0
3285484 0
3285598 0
3285700 0
3285785 0
3285805 0
3285873 0
3285999 0
3286044 0
3286179 0
3286393 0
3286413 0
3286461 0
3286530 0
3286584 0
3286713 0
3286788 0
3286933 0
3287026 0
3287055 0
3287297 0
3287350 0
3287363 0
3287441 0
3287477 0
3287516 0
3287579 0
3287587 0
3287742 0
3287989 0
3288004 0
3288318 0
3288729 0
3288918 0
3289143 0
3289256 0
3289355 0
3289382 0
3289490 0
3289571 21
3289787 0
3289921 0
3290744 0
3290933 0
3291063 0
3291306 0
3291333 0
3291342 0
3291519 0
3291876 0
3292074 0
3292113 0
3292140 0
3292184 0
3292196 0
3292257 0
3292356 0
3292456 0
3292600 0
3292732 23
3292780 25
3292840 9
3293032 56
3293152 24
3293209 0
3293302 14
3293664 1
3293839 0
3294138 0
3294341 27
3294411 0
3294493 0
3294499 6
3294876 0
3294980 39
3294982 16
3295004 13
3295228 0
3295501 0
3295681 0
3295804 0
3295915 0
3295948 0
3295954 0
3296227 0
3296245 0
3296413 0
3296431 0
3296503 0
3296548 0
3296554 0
3296747 0
3296886 0
3296982 0
3296985 0
3297090 0
3297133 0
3297212 0
3297255 0
3297291 0
3297368 0
3297556 0
3297691 0
3297987 0
3298006 0
3298153 0
3298176 0
3298266 0
3298326 0
3298386 0
3298410 0
3298632 0
3298788 0
3298791 0
3299088 0
3299151 0
3299205 0
3299507 0
3299603 0
3299741 0
3299807 0
3299960 0
3300113 0
3300250 0
3300293 0
3300307 0
3300397 0
3300448 0
3300475 0
3300673 0
3300691 0
3300730 0
3300820 0
3300910 0
3300922 0
3301036 0
3301304 0
3301777 33
3301946 7
3301964 0
3302077 0
3302103 18
3302134 14
3302158 0
3302176 0
3302197 0
3302209 0
3302230 0
3302338 0
3302464 0
3302491 3
3302567 22
3302894 0
3302902 0
3302914 45
3302988 0
3303016 0
3303018 12
3303435 39
3303513 36
3303549 9
3303582 43
3303618 23
3303971 17
3304293 0
3304401 0
3304521 7
3304527 3
3304770 0
3305058 18
3305139 18
3305208 23
3305265 32
3305349 0
3305403 4
3305505 0
3305655 0
3305760 1
3305826 0
3305904 0
3305913 0
3305988 44
3306333 2
3306510 17
3306840 0
3306963 0
3307045 0
3307065 11
3307089 0
3307179 10
3307368 0
3307438 0
3307452 0
3307553 25
3307559 0
3307621 0
3307692 0
3308077 0
3308113 0
3308128 0
3308241 0
3308497 1
3308675 0
3308703 32
3308965 13
3309059 58
3309099 0
3309193 0
3309214 0
3309322 0
3309397 0
3310024 0
3310138 0
3310152 0
3310387 0
3310439 6
3310489 13
3310540 11
3310839 0
3310935 0
3310989 0
3311112 3
3311250 5
3311304 21
3311361 23
3311376 0
3311566 4
3311875 0
3311887 0
3311899 0
3311911 0
3311923 0
3311932 0
3311947 47
3311962 4
3311986 14
3312010 0
3312031 7
3312037 4
3312212 0
3312240 0
3312484 0
3312901 0
3312954 0
3313454 10
3313520 0
3314030 0
3314108 0
3314263 0
3314288 0
3314330 0
3314871 0
3314934 0
3314946 0
3315294 0
3315325 0
3315331 0
3315437 0
3315452 8
3315509 0
3315530 0
3315769 0
3315911 0
3316145 6
3316169 61
3316271 10
3316431 2
3316434 0
3316524 6
3316566 0
3316838 0
3316875 0
3316899 0
3316926 0
3317001 51
3317223 15
3317646 0
3317751 0
3317834 7
3317844 20
3317876 0
3317900 4
3317925 0
3317937 0
3317940 0
3317956 0
3317977 0
3317990 0
3318443 0
3318579 0
3318630 44
3318635 0
3318663 0
3318674 45
3318704 0
3318752 13
3318992 0
3319091 0
3319208 3
3319463 65
3319526 0
3319607 0
3319682 0
3319735 0
3319794 42
3319814 0
3319838 0
3319853 0
3319862 26
3319922 1
3320012 51
3320042 8
3320081 41
3320198 58
3320224 0
3320411 0
3320486 1
3320522 7
3320525 18
3320537 0
3320540 0
3320607 9
3320653 7
3320830 0
3320854 0
3321082 2
3321406 0
3321418 0
3321557 16
3321587 40
3321719 2
3321899 0
3322154 8
3322289 4
3322334 90
3322418 0
3322526 22
3323110 57
3323404 0
3323791 0
3323899 0
3323980 0
3324109 0
3324116 2
3324136 7
3324142 2
3324245 0
3324474 3
3324686 1
3324716 10
3325454 0
3325597 0
3325629 3
3325646 0
3325720 614
3325769 0
3325886 26
3325943 1
3326098 3
3326113 0
3326428 1
3326578 0
3326665 24
3326795 54
3326833 10
3326901 31
3327019 25
3327085 0
3327145 0
3327184 246
3327277 8
3327318 13
3327506 0
3327599 1
3327828 0
3328598 0
3328621 0
3328630 13
3328691 0
3328991 0
3329027 0
3329061 0
3329069 108
3329161 0
3329226 0
3329445 0
3329599 0
3329765 0
3329769 0
3329823 0
3329825 13
3329892 48
3329899 0
3330015 0
3330051 10
3330583 52
3330640 0
3330784 0
3330793 28
3330796 4
3330970 11
3331003 0
3331018 0
3331087 41
3331099 34
3331122 21
3331126 0
3331174 18
3331186 0
3331236 0
3331291 15
3331338 0
3331387 0
3331408 0
3331486 9
3331534 0
3331564 0
3331636 0
3331753 0
3332038 12
3332068 0
3332182 2
3332270 5
3332300 5
3332598 0
3332610 0
3332617 0
3332625 0
3332793 0
3332895 0
3332970 22
3333180 1
3333198 23
3333312 28
3333372 1
3333456 0
3333749 0
3334052 2
3334196 0
3334334 3
3334344 0
3334413 0
3334583 24
3334686 37
3335001 35
3335079 0
3335105 0
3335352 17
3335409 18
3335529 1
3335614 5
3335643 0
3335840 9
3336242 0
3336305 16
3336368 67
3336382 0
3336445 0
3336595 0
3336816 23
3336894 33
3336987 0
3337005 17
3337026 0
3337036 0
3337047 0
3337953 0
3338134 0
3338205 0
3338247 0
3338749 8
3338773 0
3339184 0
3339337 0
3339454 0
3339544 0
3339580 0
3339618 29
3339698 0
3339715 0
3339744 117
3340210 31
3340267 86
3340270 14
3340288 0
3340395 0
3340514 8
3340522 0
3340603 15
3340681 0
3340945 0
3341431 0
3341491 41
3341497 15
3341623 0
3342365 0
3342461 37
3342631 0
3342647 0
3342888 0
3342936 0
3342950 1
3343198 0
3343369 4
3343384 24
3343386 0
3343411 1
3343453 0
3343627 0
3343681 83
3343720 0
3343912 2
3344014 44
3344188 27
3344296 0
3344308 0
3344329 0
3344380 0
3344656 0
3344662 0
3345133 0
3345219 0
3345292 0
3345546 0
3345582 0
3345639 0
3345686 0
3345711 0
3345726 0
3345838 0
3345905 0
3346062 0
3346065 0
3346083 0
3346183 0
3346246 43
3346256 0
3346285 0
3346350 0
3346372 0
3346446 0
3346574 0
3346650 0
3346677 13
3346716 0
3346725 0
3346916 0
3347043 0
3347058 12
3347127 24
3347136 0
3347226 0
3347379 22
3347621 0
3347633 8
3347708 5
3347749 0
3347777 30
3347792 0
3347861 0
3347935 0
3347987 11
3347999 0
3348092 0
3348155 12
3348179 0
3348293 0
3348299 0
3348347 0
3348368 0
3348419 0
3348449 1
3348578 0
3348647 0
3348755 19
3348824 0
3348943 0
3348988 35
3349009 0
3349012 30
3349027 0
3349492 17
3349531 12
3349591 63
3349675 53
3349693 18
3349735 0
3349953 5
3350112 0
3350133 0
3350220 20
3350313 0
3350364 0
3350417 0
3350463 332
3350550 11
3350553 18
3350625 8
3350882 0
3350915 0
3350924 0
3350987 0
3351137 0
3351235 0
3351239 18
3351254 0
3351322 27
3351847 0
3351881 0
3352075 0
3352084 0
3352117 0
3352355 0
3352372 0
3352726 26
3352819 4
3352867 6
3352977 0
3353067 0
3353214 3
3353283 0
3353345 5
3353528 0
3353694 0
3353751 0
3353773 19
3353850 0
3353880 0
3354071 0
3354333 0
3354508 0
3354626 0
3354651 41
3354683 0
3354689 5
3354779 0
3354840 0
3354853 0
3355031 0
3355085 0
3355103 0
3355208 0
3355236 0
3355268 0
3355308 0
3355448 0
3355512 0
3355610 29
3355654 0
3355678 0
3355718 0
3355730 61
3355820 0
3355868 44
3355934 11
3355970 2
3355991 0
3356159 0
3356390 0
3356412 0
3356424 59
3356441 0
3356450 41
3356590 0
3356828 0
3356873 0
3356890 0
3356977 0
3356990 0
3357008 88
3357014 17
3357056 55
3357304 4
3357467 33
3357540 0
3357560 0
3357562 0
3357569 0
3357719 0
3357878 0
3357911 0
3358177 0
3358196 0
3358527 0
3359017 6
3359050 9
3359216 2
3359429 0
3359464 0
3359593 0
3359638 0
3359833 0
3359857 0
3359959 0
3359968 0
3359995 18
3360209 0
3360223 0
3360448 0
3360496 64
3360562 4
3360680 46
3360694 0
3360711 51
3360774 0
3360832 0
3360843 0
3360960 83
3361014 1
3361047 25
3361260 15
3361311 0
3361341 0
3361362 17
3361401 46
3361476 0
3361503 7
3361531 0
3361578 0
3361761 3
3361776 25
3361782 628
3361824 0
3361913 0
3361926 0
3361971 0
3362202 64
3362229 29
3362241 17
3362285 38
3362372 15
3362401 19
3362463 0
3362520 46
3362543 12
3362630 0
3362710 0
3362816 0
3363188 10
3363278 0
3363377 12
3363491 13
3363650 0
3363692 5
3363819 0
3363896 39
3363951 154
3364052 0
3364101 0
3364110 24
3364138 6
3364276 10
3364358 0
3364578 0
3364593 3
3364672 0
3364818 0
3364875 18
3364966 0
3365223 43
3365367 0
3365376 8
3365496 11
3365615 0
3365774 15
3365798 0
3366259 0
3366347 0
3366353 0
3366359 0
3366365 0
3366698 0
3366847 0
3367054 27
3367072 0
3367180 14
3367214 0
3367234 0
3367476 0
3367563 0
3367613 0
3367680 0
3367734 0
3367851 0
3367898 0
3368034 11
3368115 0
3368127 35
3368175 4
3368197 0
3368301 0
3368326 0
3368341 72
3368401 6
3368482 0
3368650 24
3368656 91
3368758 4
3368875 0
3368911 0
3369012 26
3369076 0
3369178 0
3369191 0
3369199 0
3369268 0
3369316 33
3369409 83
3369418 3
3369481 1
3369646 0
3369725 0
3369799 0
3369850 22
3369892 0
3369949 15
3370135 12
3370220 0
3370425 0
3370477 0
3370528 0
3370747 0
3370844 0
3371142 0
3371144 6
3371152 0
3371205 30
3371305 0
3371324 0
3372149 5
3372629 0
3372779 0
3372791 0
3372896 0
3372912 0
3372952 0
3373005 0
3373100 9
3373423 0
3373496 0
3373552 0
3373565 0
3373621 0
3373651 45
3373705 0
3373841 0
3373944 0
3373963 0
3373966 0
3374043 3
3374066 60
3374080 5
3374137 0
3374140 13
3374153 0
3374155 0
3374168 0
3374405 36
3374416 0
3374482 0
3374512 0
3374565 0
3374568 0
3374638 0
3374652 0
3374670 0
3374790 0
3374842 0
3375017 0
3375076 0
3375165 9
3375279 12
3375290 0
3375369 0
3375454 0
3375828 0
3375834 0
3375838 50
3375891 0
3375921 0
3375975 0
3376032 65
3376164 0
3376167 8
3376313 8
3376336 0
3376339 37
3376414 22
3376542 0
3376570 0
3376752 1
3376779 0
3376875 0
3376902 0
3376965 0
3377034 0
3377176 0
3377187 0
3377238 0
3377776 0
3378056 0
3378155 0
3378182 0
3378215 0
3378221 6
3378254 0
3378448 0
3378526 7
3378613 95
3378617 0
3378736 7
3378745 0
3378789 0
3378916 0
3379229 10
3379306 15
3379310 0
3379377 4
3379475 11
3379501 0
3379576 0
3379640 0
3379651 0
3379674 0
3379840 0
3379918 0
3379990 10
3380143 0
3380258 0
3380365 0
3380454 0
3380488 0
3380617 0
3380731 0
3380805 0
3380842 0
3380953 0
3381061 0
3381271 0
3381358 59
3381508 0
3381628 0
3381706 4
3381734 0
3381817 31
3381950 14
3381970 0
3382037 0
3382087 2
3382204 0
3382227 0
3382268 0
3382298 0
3382328 6
3382370 0
3382447 0
3382471 18
3382654 0
3382661 0
3382675 12
3382756 0
3382795 0
3382845 0
3382884 0
3382930 0
3383191 0
3383304 0
3383402 1
3383475 2
3383563 0
3383596 45
3383689 1
3383798 0
3383814 52
3383833 0
3384135 0
3384388 14
3384640 0
3384858 0
3384990 16
3385022 0
3385054 14
3385245 24
3385395 0
3385545 10
3385573 0
3385770 0
3385830 93
3386127 3
3386236 22
3386274 0
3386307 0
3386536 0
3387156 0
3387271 14
3387286 0
3387298 46
3387421 0
3387442 0
3387512 0
3387637 36
3387696 36
3387709 4
3387793 2
3387940 0
3388250 8
3388259 7
3388261 0
3388301 0
3388318 8
3388366 0
3388573 0
3388600 6
3388633 0
3388883 6
3388958 0
3389093 0
3389126 0
3389201 0
3389210 0
3389233 0
3389267 0
3389270 0
3389396 0
3389411 0
3389435 0
3389527 0
3389579 0
3389822 0
3389828 0
3389927 0
3390135 0
3390167 0
3390176 0
3390250 0
3390257 19
3390259 4
3390315 0
3390346 12
3390359 0
3390413 0
3390448 0
3390821 2
3390830 21
3390911 0
3391088 14
3391126 6
3391258 1
3391267 0
3391294 0
3391394 0
3391446 0
3391460 0
3391484 0
3391540 0
3391641 0
3391647 0
3391770 0
3392076 0
3392206 0
3392389 11
3392521 0
3392550 0
3392691 0
3392802 0
3392839 0
3392899 0
3393247 0
3393259 0
3393268 0
3393276 0
3393278 0
3393309 0
3393466 0
3393520 0
3393559 0
3393670 2
3393973 36
3394075 0
3394240 0
3394605 0
3394731 0
3394802 0
3394822 11
3394824 4
3394826 0
3394837 0
3394849 0
3394996 0
3395054 75
3395065 0
3395079 0
3395081 0
3395297 72
3395378 0
3395462 0
3395767 0
3395806 0
3395867 0
3396047 0
3396105 0
3396128 0
3396145 0
3396331 0
3396549 0
3396580 0
3396684 0
3396696 3
3396830 0
3396832 0
3396936 0
3396985 0
3397448 0
3397731 0
3397788 6
3397805 0
3397842 0
3397919 19
3398102 0
3398124 0
3398130 0
3398181 0
3398202 0
3398338 15
3398358 0
3398422 0
3398517 0
3398595 0
3398796 0
3398800 0
3398815 0
3398827 0
3398840 0
3398845 0
3398860 0
3398948 0
3399008 0
3399036 36
3399188 16
3399452 0
3399561 4
3399589 0
3399882 0
3399956 7
3400033 0
3400155 0
3400276 0
3400361 8
3400373 0
3400395 369
3400432 0
3400458 7
3400487 2
3400500 0
3400637 9
3400748 45
3400900 0
3400969 0
3400990 0
3401040 2
3401305 1
3401341 0
3401395 14
3401633 0
3401656 0
3401672 0
3401859 0
3401894 0
3401905 25
3401972 8
3402006 0
3402090 0
3402127 2
3402160 0
3402237 0
3402264 0
3402352 0
3402414 6
3402481 0
3402610 0
3402664 15
3402727 0
3402825 54
3402844 0
3402856 0
3403000 0
3403029 0
3403123 0
3403135 0
3403174 0
3403295 0
3403382 0
3403431 0
3403437 0
3403495 29
3403539 8
3403582 1
3403618 6
3403654 0
3403662 42
3403686 0
3403725 0
3403730 0
3403836 0
3404031 0
3404059 0
3404063 0
3404133 0
3404139 3
3404189 0
3404252 0
3404310 0
3404327 0
3404341 0
3404408 0
3404414 0
3404425 5
3404661 0
3404733 70
3404762 0
3404838 0
3404864 0
3404870 0
3404881 0
3405015 0
3405024 13
3405036 13
3405054 0
3405077 106
3405121 1
3405188 27
3405340 0
3405374 79
3405476 55
3405553 26
3405566 1
3405609 0
3405669 0
3405747 5
3405813 0
3405821 0
3405836 0
3405915 21
3405936 0
3406027 0
3406134 29
3406154 1
3406220 0
3406316 0
3406414 0
3406568 0
3406598 10
3406602 0
3406640 0
3406649 0
3406655 0
3406704 0
3406746 2
3406817 0
3406820 0
3406914 0
3406985 0
3406997 0
3407019 0
3407132 0
3407138 0
3407147 0
3407185 0
3407283 0
3407372 0
3407533 19
3407559 0
3407586 0
3407628 0
3407691 0
3407717 0
3407793 2
3407796 22
3407888 0
3407979 8
3407990 16
3408097 0
3408181 1
3408195 0
3408248 0
3408266 0
3408598 0
3408734 0
3408745 0
3408777 0
3408783 0
3408790 0
3408796 0
3408803 0
3408849 3
3408978 6
3409138 0
3409424 25
3409426 6
3409450 0
3409588 0
3409632 0
3409668 0
3409696 0
3409798 0
3409845 0
3409891 1
3409944 43
3410144 0
3410187 0
3410199 2
3410250 0
3410311 0
3410455 0
3410545 0
3410606 2
3410632 0
3410678 33
3410681 0
3410707 0
3410726 0
3410745 0
3410752 0
3410783 7
3410806 6
3410833 0
3410905 0
3410915 0
3410988 2
3411068 0
3411161 9
3411169 0
3411185 0
3411193 0
3411227 0
3411243 0
3411311 0
3411472 0
3411546 0
3411727 0
3411756 0
3411766 0
3411772 0
3411777 0
3411782 0
3411791 0
3411822 2429
3411861 0
3411951 0
3411991 0
3412021 4
3412049 0
3412132 0
3412152 0
3412207 0
3412227 40
3412288 34
3412345 0
3412396 0
3412406 0
3412567 6
3412570 113
3412588 3
3412610 0
3412613 0
3412630 0
3412651 0
3412672 0
3412686 0
3412695 0
3412846 0
3412864 0
3412954 0
3413048 0
3413062 67
3413128 102
3413242 0
3413266 19
3413284 1
3413319 0
3413343 0
3413393 0
3413416 0
3413422 0
3413436 4
3413517 0
3413558 253
3413653 0
3413701 0
3413782 0
3413822 4
3413916 0
3413931 0
3413963 0
3414091 0
3414224 0
3414264 0
3414293 0
3414327 0
3414497 0
3414521 0
3414528 0
3414535 0
3414635 0
3414725 0
3414773 0
3414852 0
3414889 0
3414904 4
3414909 0
3414912 0
3415006 0
3415041 0
3415049 0
3415089 0
3415136 6
3415219 0
3415264 3
3415297 0
3415479 0
3415512 0
3415519 0
3415563 0
3415664 0
3415771 0
3415891 6
3415901 24
3415904 3
3415913 10
3415927 5
3415959 0
3415999 0
3416013 0
3416027 9
3416030 0
3416055 0
3416064 0
3416196 0
3416230 0
3416260 0
3416269 0
3416312 0
3416381 0
3416618 0
3416661 0
3416696 0
3416710 0
3416716 0
3416796 11
3416957 5
3416977 0
3417023 0
3417047 12
3417059 0
3417071 0
3417107 12
3417168 51
3417200 0
3417245 0
3417252 0
3417269 13
3417322 3
3417339 1
3417427 23
3417456 0
3417490 4
3417522 8
3417571 0
3417598 35
3417673 9
3417831 0
3418012 6
3418015 37
3418023 26
3418161 37
3418228 0
3418258 16
3418267 0
3418371 53
3418441 20
3418552 17
3418596 53
3418629 29
3418635 0
3418715 0
3418747 13
3418794 0
3418827 5
3418845 42
3418870 0
3418902 0
3418911 0
3418963 0
3418996 26
3419068 0
3419084 0
3419169 0
3419237 10
3419267 0
3419283 19
3419488 0
3419511 11
3419664 0
3419710 41
3419904 0
3419949 489
3420002 0
3420029 0
3420115 0
3420151 19
3420335 0
3420561 0
3420612 0
3420666 20
3420735 0
3420781 9
3420836 0
3420839 127
3420884 17
3420892 7
3420900 0
3420932 0
3420951 21
3421007 0
3421037 0
3421047 23
3421124 0
3421154 28
3421163 0
3421406 31
3421416 11
3421534 0
3421561 0
3421589 23
3421593 173
3421660 0
3421748 0
3421780 0
3421791 0
3421812 0
3422010 0
3422197 1
3422222 62
3422426 0
3422495 17
3422633 0
3422697 28
3422716 28
3422738 0
3422740 0
3422751 0
3422757 0
3422852 0
3422905 0
3423175 8
3423229 8
3423329 0
3423349 0
3423425 0
3423502 8
3423697 0
3423705 8
3423721 0
3423821 0
3423906 0
3423924 10
3423939 0
3424029 0
3424128 0
3424176 0
3424277 0
3424442 4
3424446 0
3424486 10
3424498 0
3424507 3
3424603 0
3424687 0
3424780 0
3424798 0
3424993 17
3425026 1
3425083 0
3425110 30
3425167 0
3425262 30
3425353 0
3425368 0
3425395 0
3425434 0
3425449 15
3425630 0
3425761 217
3425765 99
3426173 0
3426348 4
3426404 3
3426488 46
3426556 0
3426566 0
3426713 14
3426720 0
3426752 0
3426903 0
3426932 5
3427001 21
3427112 0
3427205 0
3427408 0
3427416 0
3427537 0
3427558 0
3427618 6
3427648 13
3427688 0
3427813 0
3427946 0
3427966 54
3428032 0
3428165 0
3428198 0
3428422 6
3428449 17
3428480 0
3428501 3
3428508 11
3428550 0
3428602 0
3428674 0
3428705 0
3428799 0
3428825 0
3428882 0
3428884 1
3429136 0
3429298 24
3429375 0
3429382 0
3429393 26
3429395 0
3429403 16
3429405 13
3429626 15
3429646 0
3429648 0
3429654 1
3429656 0
3429880 39
3429882 0
3429891 0
3429946 10
3430011 4
3430048 0
3430115 0
3430269 0
3430401 36
3430494 0
3430538 17
3430700 7
3430718 33
3430754 2
3430838 0
3430901 0
3431048 28
3431126 0
3431153 0
3431224 0
3431343 0
3431376 18
3431421 2
3431424 0
3431475 0
3431523 0
3431544 0
3431562 0
3431582 0
3431619 88
3431655 0
3431669 0
3431730 13
3431750 0
3431763 0
3431859 0
3431931 0
3431970 17
3432018 0
3432072 29
3432075 13
3432078 0
3432120 0
3432168 0
3432391 14
3432433 0
3432506 145
3432572 24
3432575 4
3432688 0
3432726 23
3432735 0
3432749 9
3432927 1
3433027 0
3433061 0
3433235 0
3433245 0
3433247 0
3433259 3
3433263 0
3433285 0
3433308 0
3433328 0
3433417 0
3433490 0
3433546 0
3433715 0
3433742 68
3433961 9
3434016 0
3434038 4
3434249 0
3434279 0
3434313 0
3434363 0
3434397 0
3434417 0
3434477 0
3434547 0
3434559 0
3434563 0
3434591 0
3434600 0
3434604 0
3434618 0
3434622 0
3434642 0
3434670 0
3434717 0
3434798 0
3434811 0
3434831 0
3434951 0
3435044 0
3435119 19
3435284 5
3435336 0
3435463 0
3435480 0
3435482 47
3435560 0
3435586 0
3435875 0
3435990 0
3435992 47
3436245 0
3436262 1
3436401 0
3436424 2
3436511 0
3436516 0
3436525 0
3436563 5
3436577 0
3436579 104
3436617 0
3436664 0
3436687 0
3436742 0
3436759 0
3436810 4
3436888 0
3436927 0
3436950 2
3437138 0
3437151 0
3437257 0
3437344 10
3437375 0
3437535 0
3437642 0
3437703 0
3437722 0
3437761 0
3437773 0
3437822 33
3437848 0
3437865 0
3437932 0
3437951 0
3437987 28
3438097 5
3438397 0
3438651 0
3438687 0
3438696 0
3438714 0
3438769 1
3438782 0
3438919 0
3438951 4
3439020 0
3439182 5
3439281 45
3439341 0
3439386 0
3439536 0
3439565 0
3439935 0
3439990 0
3440026 0
3440249 1
3440389 0
3440417 1
3440543 0
3440576 0
3440682 0
3440745 0
3440829 9
3440831 0
3440888 0
3440896 0
3441182 0
3441211 178
3441517 0
3441541 34
3441659 0
3441663 20
3441837 44
3441959 0
3442034 97
3442119 0
3442499 13
3442678 0
3442694 0
3442853 142
3442896 0
3443079 0
3443110 0
3443117 0
3443200 7
3443424 0
3443427 0
3443453 18
3443461 0
3443635 0
3443662 0
3443679 9
3443698 7
3444064 50
3444074 0
3444092 8
3444229 14
3444337 79
3444376 31
3444577 4
3444620 0
3444627 0
3444649 23
3444655 0
3444763 9
3444927 39
3444978 15
3445059 0
3445107 57
3445181 0
3445224 5
3445242 0
3445284 0
3445367 0
3445377 0
3445380 0
3445404 0
3445491 0
3445518 0
3445530 8
3445536 49
3445566 2
3445568 0
3445707 0
3445899 0
3445904 31
3445908 21
3445937 0
3445944 0
3445951 0
3445970 7
3445975 0
3446195 1
3446215 0
3446229 0
3446327 0
3446411 25
3446486 0
3446567 20
3446585 183
3446747 6
3446837 12
3446839 0
3447057 0
3447163 0
3447179 0
3447218 85
3447470 7
3447557 0
3447634 13
3447697 0
3447721 0
3447862 0
3447873 0
3447938 16
3448291 0
3448312 0
3448318 0
3448321 20
3448413 0
3448462 16
3448705 0
3448912 2
3448930 0
3448941 7
3448976 13
3449018 137
3449021 0
3449028 4
3449048 7
3449108 0
3449235 0
3449249 40
3449631 23
3449684 6
3449838 0
3449865 0
3449911 24
3449928 0
3449941 0
3449944 0
3449952 0
3450026 0
3450079 13
3450111 0
3450113 0
3450134 0
3450150 0
3450348 0
3450361 0
3450452 19
3450462 0
3450548 0
3450868 0
3451084 0
3451108 0
3451131 0
3451144 0
3451156 0
3451216 0
3451333 0
3451351 0
3451411 0
3451609 6
3451621 0
3451632 0
3451651 0
3451699 0
3451768 0
3451774 4
3451876 12
3451909 4
3451941 0
3451984 0
3452034 3
3452143 0
3452214 0
3452388 0
3452454 0
3452467 0
3452527 0
3452554 0
3452665 26
3452725 0
3452731 0
3452788 17
3452809 0
3452893 0
3452900 37
3452961 0
3452992 0
3453070 0
3453124 34
3453183 12
3453225 12
3453459 0
3453497 31
3453510 8
3453528 13
3453570 0
3453584 0
3453586 20
3453602 0
3453612 20
3453806 0
3453857 0
3453944 0
3454127 0
3454221 0
3454253 0
3454294 0
3454307 0
3454339 0
3454471 0
3454503 0
3454519 7
3454591 0
3454601 0
3454615 10
3454900 0
3454927 0
3454976 0
3455020 0
3455079 0
3455151 0
3455267 0
3455335 0
3455447 0
3455506 0
3455526 0
3455579 0
3455604 46
3455834 4
3455945 0
3455989 14
3455996 0
3456046 0
3456122 18
3456251 0
3456278 0
3456281 0
3456302 0
3456335 0
3456452 0
3456608 4
3456715 0
3456743 1
3456971 0
3456986 1
3456989 21
3457179 0
3457206 0
3457290 0
3457305 0
3457350 0
3457541 0
3457565 0
3457641 0
3458175 0
3458205 0
3458210 0
3458333 3
3458708 0
3458718 34
3458745 0
3458790 28
3458810 110
3458817 11
3459106 0
3459144 20
3459184 0
3459204 7
3459243 0
3459269 0
3459305 0
3459387 0
3459489 0
3459516 8
3459612 0
3459898 0
3459926 0
3459939 0
3459943 0
3459947 0
3459951 0
3459990 0
3459994 0
3459998 0
3460002 0
3460006 0
3460015 0
3460085 2
3460115 0
3460160 0
3460240 6
3460244 47
3460390 14
3460539 0
3460618 0
3460901 0
3460933 0
3461255 0
3461459 0
3461474 0
3461486 0
3461528 0
3461805 0
3461971 0
3462162 0
3462323 0
3462701 0
3462861 0
3462915 0
3462951 0
3463020 0
3463029 0
3463059 12
3463248 0
3463266 13
3463284 5
3463389 60
3463515 2
3463520 0
3463569 0
3463636 0
3463677 28
3463758 0
3463843 0
3463931 5
3464054 0
3464167 0
3464517 134
3464726 0
3465149 0
3465244 5
3465416 0
3465436 0
3465474 0
3465576 23
3465734 0
3465776 0
3465876 0
3465960 0
3465974 0
3466056 4
3466108 0
3466173 0
3466332 0
3466407 7
3466416 0
3466456 6
3466569 0
3466640 0
3466742 0
3466802 0
3466940 0
3467015 20
3467050 3
3467088 16
3467248 0
3467346 0
3467420 0
3467439 0
3467445 0
3467475 20
3467534 145
3467601 7
3467622 0
3467646 0
3467743 0
3467866 0
3467870 0
3467874 0
3467878 0
3467886 0
3468035 0
3468059 0
3468086 0
3468185 0
3468197 0
3468311 3
3468488 0
3468638 0
3468739 0
3468792 0
3468803 0
3468929 6
3468959 0
3469058 0
3469224 0
3469483 10
3469504 0
3469555 0
3469577 0
3469743 0
3469799 33
3469807 5
3469834 15
3469911 1
3470223 1
3470235 0
3470275 0
3470353 0
3470368 0
3470388 0
3470512 1
3470518 24
3470627 0
3470634 0
3470661 5
3470675 11
3470765 102
3470795 0
3470906 0
3470973 0
3471104 0
3471117 0
3471280 0
3471332 6
3471335 38
3471455 0
3471655 0
3471697 0
3471747 0
3471860 0
3471921 0
3471971 0
3472118 0
3472140 0
3472144 2
3472188 0
3472340 50
3472361 0
3472406 0
3472418 4
3472472 0
3472604 5
3472682 0
3472799 0
3472876 10
3472913 1
3472924 0
3473051 0
3473277 0
3473315 0
3473333 0
3473372 0
3473430 0
3473505 14
3473582 22
3473747 0
3473831 0
3474160 8
3474166 14
3474364 2
3474379 11
3474420 4
3474457 0
3474538 6
3474622 0
3474646 0
3474791 0
3474803 0
3474907 0
3475115 0
3475140 27
3475178 11
3475196 0
3475397 0
3475422 0
3475532 17
3475871 2
3476077 0
3476138 0
3476207 0
3476464 1
3476665 0
3476668 0
3476815 0
3476851 0
3476857 0
3476917 0
3476936 5
3477109 75
3477130 255
3477132 0
3477166 4
3477199 0
3477283 0
3477453 0
3477576 0
3477715 2
3477841 7
3477850 2
3477969 2
3478372 20
3478555 0
3478594 4
3478664 0
3478858 0
3478898 0
3478915 59
3479101 0
3479142 0
3479209 0
3479314 0
3479326 36
3479341 0
3479565 0
3479637 0
3479841 25
3479865 0
3479929 18
3479989 20
3480001 51
3480129 31
3480165 0
3480171 0
3480201 0
3480229 0
3480234 0
3480423 0
3480440 0
3480555 0
3480559 0
3480821 0
3480827 0
3480976 0
3481024 3
3481087 24
3481090 10
3481115 0
3481129 0
3481258 0
3481297 41
3481495 1
3481576 0
3481590 0
3481653 0
3481740 4
3481755 0
3481822 35
3481837 0
3481909 0
3482003 0
3482079 0
3482090 0
3482120 0
3482144 9
3482602 0
3482635 0
3482716 18
3482723 0
3482847 14
3482858 0
3483120 5
3483150 4
3483195 15
3483346 0
3483369 2
3483507 0
3483516 0
3483648 0
3483678 0
3483700 0
3483788 2
3483808 0
3483846 0
3483906 0
3484127 0
3484308 0
3484400 0
3484409 0
3484418 0
3484433 0
3484454 14
3484498 0
3484614 0
3484802 0
3484975 0
3485053 3
3485091 0
3485106 9
3485146 0
3485227 17
3485263 0
3485296 0
3485393 0
3485527 0
3485606 0
3485623 0
3485731 14
3485791 0
3485830 0
3485860 0
3485862 13
3485869 10
3485871 0
3485926 16
3485929 18
3485983 0
3486028 0
3486075 13
3486167 0
3486330 0
3486332 0
3486522 0
3486588 0
3486681 0
3486806 0
3487071 6
3487091 0
3487112 0
3487212 0
3487419 5
3487470 0
3487481 0
3487492 0
3487502 0
3487537 30
3487579 2
3487586 0
3488046 0
3488113 0
3488185 15
3488315 0
3488632 13
3488842 0
3488899 59
3488909 0
3488936 0
3488975 0
3489029 0
3489038 0
3489179 126
3489227 13
3489338 9
3489365 8
3489391 0
3489475 0
3489484 0
3489546 0
3489675 0
3489841 0
3490072 6
3490092 2
3490114 0
3490316 0
3490484 0
3490772 0
3490907 0
3491091 14
3491165 0
3491217 0
3491405 12
3491444 0
3491450 0
3491516 0
3491592 0
3491622 85
3491660 0
3491756 0
3492047 17
3492265 0
3492379 0
3492389 10
3492409 16
3492526 0
3492601 0
3492675 0
3492696 0
3492703 3
3492829 0
3492850 25
3492856 47
3492890 66
3493162 0
3493189 10
3493525 0
3493540 5
3493543 47
3493600 0
3493688 8
3493719 0
3493752 0
3493777 0
3493791 0
3493797 0
3493828 0
3493830 0
3493834 0
3493838 0
3493864 0
3494000 73
3494081 0
3494136 0
3494183 0
3494325 0
3494587 0
3494839 14
3494951 0
3494964 4
3495117 0
3495230 0
3495302 0
3495380 0
3495440 0
3495512 0
3495608 0
3495702 7
3495812 0
3495823 5
3495878 4
3496142 0
3496260 0
3496361 13
3496397 25
3496439 0
3496529 0
3496619 0
3496777 22
3497082 0
3497131 10
3497137 8
3497197 0
3497250 9
3497332 49
3497490 0
3497587 0
3497639 0
3497696 6
3497743 2
3497824 0
3497862 0
3497929 0
3498201 0
3498220 0
3498223 0
3498228 0
3498242 0
3498273 0
3498331 0
3498338 7
3498421 0
3498428 0
3498520 31
3498693 0
3498919 0
3498952 0
3499016 1
3499267 0
3499398 0
3499481 8
3499485 23
3499536 0
3499542 92
3499668 155
3499731 0
3499877 0
3499922 0
3499956 0
3499968 0
3499990 0
3500016 0
3500026 0
3500034 0
3500109 0
3500169 0
3500212 11
3500379 20
3500471 0
3500483 0
3500502 0
3500508 0
3500539 0
3500550 0
3500612 0
3500638 0
3500645 0
3500653 0
3500668 0
3500681 0
3500724 0
3500828 18
3500837 0
3500852 53
3500912 5
3500918 0
3500970 0
3500999 0
3501018 0
3501029 0
3501089 0
3501098 12
3501100 2
3501104 0
3501327 0
3501337 0
3501380 45
3501554 20
3501686 1
3501761 12
3501968 0
3502097 0
3502196 0
3502405 22
3502445 0
3502501 11
3502514 4
3502532 26
3502793 3
3502931 123
3502961 60
3503040 41
3503060 32
3503149 5
3503336 377
3503495 2
3503603 41
3503684 41
3503732 179
3503801 27
3503811 0
3503927 0
3503982 0
3503994 63
3504035 25
3504138 7
3504312 12
3504376 0
3504393 0
3504432 43
3504533 0
3504561 0
3504586 0
3504783 9
3504792 0
3504882 27
3504890 0
3504914 6
3504947 0
3504962 0
3505026 0
3505047 0
3505129 0
3505228 0
3505304 0
3505383 3
3505504 0
3505540 0
3505542 0
3505605 0
3505710 0
3505719 0
3505747 1
3505752 0
3505766 0
3505942 0
3506153 18
3506198 31
3506318 0
3506419 0
3506430 0
3506449 0
3506545 4
3506658 0
3506741 3
3506810 0
3507036 0
3507165 0
3507175 0
3507214 0
3507232 0
3507339 8
3507459 0
3507566 5
3507717 0
3507783 0
3507790 0
3507906 32
3507909 51
3507921 2
3507975 0
3507984 0
3507988 39
3508080 0
3508200 0
3508212 38
3508219 1
3508233 0
3508296 7
3508299 4
3508370 0
3508394 0
3508412 9
3508440 20
3508458 11
3508506 0
3508567 0
3508611 11
3508746 31
3508764 0
3508805 0
3508810 0
3508825 48
3508886 20
3509098 0
3509118 0
3509196 10
3509220 6
3509367 0
3509414 0
3509491 19
3509545 0
3509660 18
3509850 3
3509887 0
3509925 22
3509939 40
3510087 0
3510245 25
3510255 0
3510287 0
3510404 0
3510407 29
3510419 9
3510497 5
3510699 15
3510836 21
3510933 0
3510951 21
3510957 0
3510987 39
3510990 0
3511021 0
3511077 0
3511227 7
3511466 40
3511476 13
3511512 0
3511631 0
3511784 0
3511988 0
3512000 0
3512083 2
3512238 0
3512315 29
3512341 0
3512393 0
3512441 0
3512475 52
3512494 0
3512742 0
3512889 5
3512892 1
3513063 0
3513159 2
3513306 0
3513308 0
3513612 16
3513711 0
3513814 0
3513846 0
3513891 0
3513971 38
3514073 0
3514182 0
3514201 0
3514223 0
3514237 0
3514263 0
3514379 0
3514397 0
3514491 0
3514643 0
3514964 0
3514976 0
3515040 0
3515048 0
3515076 0
3515085 0
3515149 0
3515183 0
3515213 0
3515318 0
3515417 0
3515434 0
3515442 0
3515668 0
3515758 0
3515768 0
3515792 0
3516031 0
3516079 0
3516153 0
3516158 0
3516403 0
3516433 0
3516479 0
3516494 0
3516725 0
3516772 0
3516775 118
3516837 0
3516908 0
3516944 0
3517026 0
3517085 2
3517254 0
3517270 20
3517272 0
3517312 0
3517339 0
3517402 0
3517516 22
3517735 2
3517766 0
3517796 26
3517823 0
3517832 0
3517847 0
3517856 0
3517932 1
3517948 35
3518168 0
3518214 0
3518222 0
3518350 0
3518566 0
3518632 15
3518651 9
3518776 0
3518960 9
3519062 60
3519088 19
3519109 66
3519337 11
3519354 1
3519450 0
3519507 0
3519603 0
3519624 10
3519753 1
3519939 12
3520056 0
3520228 0
3520234 0
3520253 0
3520258 8
3520278 0
3520447 0
3520458 0
3520500 0
3520602 0
3520622 0
3520794 0
3521009 8
3521022 18
3521052 472
3521149 7
3521239 0
3521295 0
3521325 0
3521466 0
3521598 41
3521687 0
3521709 0
3521816 0
3521822 0
3521878 0
3521900 0
3521991 0
3522032 34
3522041 23
3522126 0
3522238 3
3522474 9
3522525 0
3522586 0
3522644 35
3522690 1
3522714 1
3522720 0
3522767 32
3522990 6
3523058 10
3523166 0
3523360 0
3523387 0
3523425 26
3523464 19
3523564 0
3523566 0
3523635 0
3523781 13
3523789 0
3523998 0
3524034 17
3524172 0
3524187 21
3524232 0
3524285 0
3524349 4
3524450 0
3524637 2
3524718 0
3524721 0
3524727 0
3524733 0
3524750 0
3524816 12
3524983 0
3525106 0
3525128 0
3525340 0
3525412 12
3525667 26
3525767 0
3525830 0
3525877 0
3525988 9
3526108 0
3526151 0
3526362 0
3526513 0
3526515 1
3526535 0
3526648 0
3526788 0
3526823 9
3526833 0
3526871 0
3526943 0
3527102 63
3527194 6
3527224 0
3527334 0
3527390 0
3527483 0
3527492 0
3527512 0
3527537 0
3527663 4
3527831 3
3527867 0
3527894 0
3528119 55
3528218 5
3528224 0
3528377 0
3528446 1
3528485 0
3528653 19
3528884 7
3528992 12
3529046 0
3529235 0
3529337 0
3529427 4
3529452 0
3529471 0
3529567 0
3529607 0
3529720 0
3529739 27
3529826 22
3529835 3
3529859 0
3529895 8
3529994 6
3530042 37
3530186 0
3530207 23
3530232 0
3530267 0
3530350 48
3530435 0
3530457 9
3530556 3
3530621 0
3530771 12
3530788 0
3530912 0
3530951 27
3531053 0
3531094 0
3531225 0
3531251 0
3531316 0
3531346 18
3531603 11
3531667 0
3531844 1
3531946 4
3531958 0
3532290 9
3532417 0
3532729 0
3532780 21
3532798 22
3532927 0
3533125 0
3533191 14
3533224 0
3533356 0
3533479 0
3533521 14
3533656 28
3533724 0
3533938 11
3534076 0
3534085 0
3534091 0
3534223 14
3534259 0
3534393 11
3534436 7
3534463 42
3534481 0
3534576 28
3534606 0
3534757 0
3534767 0
3534774 0
3535512 32
3535608 15
3535653 10
3535674 0
3535704 24
3535935 13
3536451 0
3536514 0
3536573 0
3536625 24
3536902 4
3536986 0
3537055 0
3537063 0
3537088 0
3537192 0
3537576 12
3537626 0
3537680 0
3537864 0
3538010 0
3538325 0
3538341 0
3538350 0
3538440 0
3538643 0
3538689 0
3538770 0
3538836 12
3538940 14
3538953 0
3539019 0
3539070 0
3539115 0
3539241 0
3539352 103
3539498 2
3539597 0
3539618 0
3539774 0
3539788 0
3540024 0
3540254 0
3540329 0
3540372 0
3540617 0
3540753 0
3540936 0
3540969 0
3540972 0
3541034 0
3541138 14
3541167 0
3541206 9
3541340 23
3541404 0
3541452 0
3541583 9
3541718 0
3541871 1
3541896 0
3541923 0
3541943 8
3541957 0
3542001 7
3542073 50
3542124 72
3542127 34
3542154 0
3542258 45
3542268 0
3542451 11
3542555 0
3542714 0
3542721 3
3542750 21
3542771 0
3542779 0
3542800 0
3543033 0
3543099 33
3543123 0
3543226 0
3543243 0
3543385 0
3543495 5
3543573 6
3543610 0
3543621 14
3543756 0
3543974 0
3544044 0
3544158 5
3544215 49
3544266 0
3544434 0
3544515 0
3544596 0
3544671 0
3544746 5
3544756 2
3544762 2
3544793 0
3544821 0
3544888 0
3545094 0
3545169 18
3545190 134
3545202 3
3545385 7
3545394 0
3545412 0
3545457 11
3545466 5
3545517 0
3545538 6
3545661 2
3545749 0
3545799 0
3545842 0
3545869 0
3545908 9
3546195 0
3546203 12
3546311 0
3546324 0
3546384 0
3546468 66
3546587 1
3546714 0
3546827 0
3546912 0
3547025 25
3547136 13
3547184 0
3547200 0
3547214 11
3547943 0
3548151 0
3548401 0
3548412 0
3548429 0
3548441 33
3548654 0
3548782 0
3548866 0
3548999 77
3549005 8
3549220 431
3549257 0
3549526 0
3549532 0
3549712 18
3549790 5
3549971 0
3550017 0
3550023 0
3550158 8
3550182 13
3550185 0
3550200 0
3550362 0
3550395 14
3550446 0
3550521 36
3550639 0
3550688 0
3550839 0
3550841 0
3550848 0
3550871 12
3550919 23
3550934 25
3550982 0
3551027 2
3551063 0
3551073 0
3551213 0
3551261 1
3551315 0
3551435 0
3551477 0
3551481 6
3551492 0
3551726 0
3551852 0
3551966 0
3552235 0
3552313 0
3552403 0
3552513 0
3552555 12
3552666 18
3552694 0
3552709 0
3552853 0
3553097 0
3553150 0
3553203 0
3553400 0
3553454 88
3553559 5
3553916 0
3554011 30
3554039 0
3554098 17
3554160 0
3554302 44
3554386 11
3554509 15
3554566 10
3554735 0
3554776 0
3554917 6
3554943 0
3555055 79
3555082 0
3555262 2
3555376 4
3555508 33
3555568 0
3555610 43
3555625 0
3555709 4
3555793 4
3555901 1
3556003 0
3556035 0
3556099 11
3556249 0
3556312 0
3556381 0
3556418 2
3556481 0
3556633 0
3556669 47
3556702 26
3556781 0
3556947 9
3557139 36
3557275 0
3557312 49
3557472 13
3557531 8
3557609 16
3557861 39
3558001 47
3558120 0
3558171 0
3558180 3
3558301 6
3558310 2
3558325 55
3558475 30
3558478 0
3558572 0
3558687 0
3558768 0
3558771 31
3558780 40
3558792 1
3558861 0
3558879 0
3559002 18
3559035 25
3559092 32
3559105 0
3559222 1
3559242 0
3559246 0
3559251 0
3559254 0
3559262 6
3559267 5
3559306 2
3559322 38
3559603 2
3559612 15
3559645 11
3560187 87
3560190 31
3560307 99
3560319 85
3560330 9
3560418 21
3560532 0
3560619 0
3560694 2
3560718 0
3560760 91
3560763 82
3560856 11
3560891 2
3561079 0
3561096 0
3561108 120
3561123 79
3561156 0
3561405 8
3561509 0
3561615 194
3561621 19
3561933 51
3561977 0
3562134 33
3562185 25
3562294 28
3562413 27
3562586 17
3562792 0
3563008 21
3563029 0
3563095 89
3563140 0
3563203 12
3563212 18
3563388 0
3563545 0
3563576 4
3563625 22
3563635 18
3563791 0
3563798 0
3563809 0
3563851 0
3563870 0
3563900 0
3563998 0
3564008 2
3564042 0
3564052 84
3564080 0
3564106 0
3564120 91
3564267 10
3564314 0
3564393 0
3564420 246
3564493 0
3564708 0
3564821 0
3564875 0
3564920 0
3564966 43
3564981 8
3565090 0
3565098 0
3565227 7
3565500 4
3565509 9
3565518 3
3565683 6
3565726 21
3565756 20
3565864 3
3565870 0
3565895 48
3565899 42
3565952 0
3565975 2
3566011 0
3566040 23
3566336 59
3566420 31
3566491 0
3566586 15
3566679 0
3566808 0
3566904 0
3566976 0
3567067 0
3567133 31
3567196 0
3567235 0
3567238 15
3567269 0
3567651 0
3567687 11
3567695 0
3567748 0
3568082 0
3568442 3
3568455 2
3568550 0
3568576 0
3568814 4
3568827 32
3568945 0
3569391 12
3569462 1
3569570 0
3569727 8
3569796 7
3569877 15
3570271 0
3570458 22
3570479 39
3570629 79
3570718 2
3571028 85
3571085 0
3571229 4
3571451 8
3571498 0
3571523 22
3571622 22
3571755 27
3571844 25
3571958 4
3572117 18
3572204 55
3572325 0
3572362 0
3572376 0
3572388 0
3572402 0
3572410 0
3572473 0
3572527 17
3572674 27
3572701 0
3572787 0
3572952 8
3572958 15
3572966 0
3572971 25
3572996 0
3573374 0
3573617 0
3573659 0
3573675 0
3573681 5
3573705 16
3573761 0
3573917 0
3573923 0
3573936 0
3573940 46
3573947 0
3573957 0
3574019 0
3574223 0
3574236 4
3574424 39
3574440 0
3574454 0
3574502 10
3574699 0
3574865 7
3574892 36
3575018 19
3575364 17
3575430 53
3575513 67
3575518 0
3575525 0
3575536 0
3575552 95
3575882 0
3575906 3
3576038 1
3576086 0
3576110 0
3576257 0
3576462 6
3576846 1
3576875 0
3576903 0
3576922 0
3577023 0
3577081 0
3577179 0
3577278 2
3577437 0
3577446 0
3577578 35
3577710 0
3577725 8
3577729 4
3577764 0
3577800 23
3577858 0
3577911 0
3578145 0
3578198 83
3578222 3
3578394 4
3578504 0
3578723 23
3578973 0
3579011 0
3579166 0
3579190 0
3579211 0
3579245 0
3579503 19
3579635 27
3579646 0
3579788 0
3579797 4
3580098 0
3580151 0
3580181 3
3580188 0
3580344 13
3580511 0
3580665 0
3580775 0
3580789 0
3580853 0
3580890 18
3580904 0
3581112 0
3581255 0
3581577 0
3581580 0
3581585 0
3581643 12
3581767 18
3581830 0
3581860 0
3582305 0
3582321 0
3582439 0
3582574 100
3582613 6
3582721 1
3582772 84
3582784 0
3582855 0
3582859 0
3582865 0
3582869 0
3582873 0
3583022 0
3583028 0
3583045 0
3583053 0
3583073 0
3583497 0
3583574 18
3583639 0
3583672 0
3583798 0
3583819 0
3583822 0
3583861 0
3583897 0
3583957 0
3584264 0
3584428 0
3584761 4
3584909 0
3585052 9
3585136 0
3585235 0
3585391 1
3585607 0
3585632 0
3585682 0
3586022 0
3586279 37
3586313 0
3586437 0
3586457 4
3586466 0
3586496 0
3586545 0
3586558 0
3586740 0
3587109 0
3587249 0
3587463 0
3587505 0
3587568 5
3587653 0
3587715 0
3587786 0
3587818 0
3587847 0
3587935 0
3587958 0
3587962 17
3587966 0
3588002 1
3588135 0
3588148 0
3588155 13
3588159 46
3588167 0
3588437 8
3588509 5
3588518 0
3588773 26
3589268 0
3589367 0
3589664 0
3589693 0
3589897 13
3590277 0
3590340 0
3590664 40
3590891 41
3590906 0
3590924 0
3590945 0
3590996 0
3591061 0
3591142 0
3591145 0
3591199 0
3591238 37
3591286 0
3591336 0
3591776 0
3591864 0
3591889 55
3591915 0
3591971 0
3592059 0
3592143 53
3592146 0
3592197 0
3592209 0
3592329 0
3592336 3
3592386 2
3592452 12
3592482 0
3592527 0
3592621 0
3592834 0
3593248 0
3593287 0
3593386 0
3593445 0
3594065 2
3594169 0
3594210 0
3594354 0
3594439 0
3594463 44
3594466 48
3594472 47
3594475 0
3594503 0
3594538 0
3594553 0
3594619 48
3594687 0
3594760 4
3594805 0
3594880 0
3594928 0
3594937 0
3595126 19
3595261 0
3595423 0
3595621 0
3595672 0
3595675 0
3595699 0
3595792 0
3595888 0
3595953 0
3596195 0
3596226 0
3596456 0
3596473 0
3596488 16
3596521 0
3596546 12
3596793 13
3596876 0
3596918 0
3596975 39
3597179 20
3597324 1
3597414 0
3597576 0
3597591 76
3597654 0
3597804 0
3597937 0
3597957 0
3598098 6
3598108 0
3598112 4
3598189 10
3598260 0
3598322 0
3598377 0
3598400 9
3598419 0
3598426 0
3598668 0
3598684 109
3598777 0
3598859 0
3598870 0
3598951 0
3599046 0
3599281 26
3599335 0
3599413 0
3599506 0
3599635 0
3599695 11
3600040 0
3600205 11
3600449 13
3600578 0
3600630 0
3600666 12
3600675 0
3600684 38
3600765 8
3600840 5
3601020 0
3601203 12
3601350 0
3601362 32
3601413 17
3601506 65
3601566 43
3601883 0
3601938 30
3602000 41
3602185 0
3602404 0
3602413 0
3602416 0
3602425 15
3602433 0
3602470 0
3602566 0
3602671 0
3602683 0
3602827 0
3602836 0
3602992 0
3603176 0
3603185 3
3603209 0
3603263 2
3603465 0
3603678 0
3603838 44
3603928 17
3603976 0
3604459 21
3604495 0
3604543 0
3604725 6
3604784 0
3604793 14
3605025 7
3605136 0
3605226 4
3605384 0
3605440 0
3605464 0
3605482 0
3605565 0
3605583 2
3605618 0
3605636 28
3605906 7
3606093 60
3606224 0
3606230 0
3606302 0
3606344 0
3606377 4
3606410 0
3606413 33
3606428 0
3606614 0
3606668 19
3606683 0
3606707 0
3606725 0
3606743 0
3606749 0
3606788 11
3606941 0
3607055 0
3607120 0
3607230 0
3607243 0
3607278 3
3607485 0
3607518 0
3607626 0
3607719 0
3607817 0
3608091 0
3608176 0
3608214 0
3608245 0
3608380 0
3608440 2
3608521 0
3608707 0
3608803 0
3608822 0
3608949 12
3609055 0
3609093 0
3609103 42
3609132 28
3609183 0
3609201 0
3609255 0
3609264 0
3609279 0
3609414 0
3609450 0
3609546 4
3609561 10
3609600 0
3609630 11
3609886 0
3610407 20
3610447 0
3610464 0
3610687 0
3610765 0
3611113 0
3611305 0
3611398 1
3611424 0
3611476 0
3611756 0
3611818 0
3611983 0
3612106 0
3612197 0
3612226 14
3612243 0
3612293 0
3612299 0
3612343 0
3612446 0
3612527 36
3612540 0
3612661 0
3612836 0
3612978 0
3613007 0
3613059 4
3613126 0
3613143 1
3613202 0
3613229 0
3613284 13
3613295 0
3613350 0
3613367 31
3613396 17
3613564 0
3613609 0
3613711 0
3613864 0
3613954 10
3614047 0
3614053 0
3614217 0
3614305 0
3614385 0
3614389 0
3614438 0
3614440 51
3614608 0
3614632 0
3614641 0
3614771 0
3614813 59
3614982 0
3615128 0
3615140 56
3615305 1
3615395 0
3615434 0
3615455 0
3615461 0
3615484 0
3615504 0
3615608 98
3615647 0
3615701 0
3615721 10
3615875 30
3615883 0
3615902 3
3615905 30
3615911 0
3615954 10
3615978 0
3615995 0
3616019 0
3616022 2
3616058 0
3616070 0
3616118 20
3616142 0
3616181 0
3616190 15
3616290 0
3616331 0
3616360 0
3616400 16
3616412 47
3616436 47
3616503 0
3616532 0
3616556 0
3616577 23
3616647 1
3616704 0
3616905 0
3617100 9
3617136 9
3617330 0
3617490 0
3617497 4
3617653 0
3617683 0
3617748 59
3617772 1
3617817 1
3617877 1
3617926 0
3617955 0
3618033 0
3618039 12
3618078 35
3618185 1
3618377 5
3618540 10
3618671 0
3618702 0
3618756 0
3618795 151
3618900 18
3618920 0
3618930 4
3619005 0
3619194 0
3619203 15
3619305 0
3619329 5
3619360 0
3619392 9
3619422 26
3619794 0
3619891 0
3620026 61
3620089 29
3620097 0
3620142 6
3620344 0
3620740 1
3620769 0
3620779 0
3620781 1
3620831 0
3620958 17
3621003 0
3621253 4
3621263 0
3621375 0
3621393 9
3621456 0
3621519 10
3621714 0
3621782 0
3621877 0
3622070 0
3622125 15
3622146 0
3622178 6
3622248 15
3622438 0
3622485 16
3622588 0
3622679 0
3622956 0
3623055 0
3623181 22
3623193 10
3623408 0
3623580 5
3623793 10
3623829 19
3623961 4
3623976 19
3624072 63
3624104 0
3624228 9
3624478 0
3624523 16
3624589 0
3624877 67
3625168 31
3625267 20
3625588 3
3625660 0
3625852 0
3625928 0
3626095 6
3626332 0
3626342 0
3626348 11
3626357 0
3626366 0
3626404 21
3626411 0
3626459 0
3626491 38
3626539 29
3626653 0
3626725 0
3626807 0
3626863 0
3626946 0
3626998 0
3627029 0
3627131 22
3627135 2
3627141 0
3627151 0
3627197 0
3627320 0
3627384 0
3627447 6
3627632 0
3627761 0
3627818 12
3628033 0
3628196 0
[truncated: 386,732 more chars]
