# Supplementary material for: A cell wall synthase accelerates plasma membrane partitioning in mycobacteria
Source: eLife. 2023 Sep 4;12:e81924. doi: 10.7554/eLife.81924 (PMC10547480; doi:10.7554/eLife.81924)
Supplement: Figure 2—figure supplement 1—source data 1. [file elife-81924-fig2-figsupp1-data1.zip › Figure 2- figure supplement 1–Source Data/DivIVA summery.csv]

Time (hours)	DMSO-->No aTc	DMSO-->No aTc	DMSO-->No aTc	DMSO-->aTc	DMSO-->aTc	DMSO-->aTc	BA-->No aTc	BA-->No aTc	BA-->No aTc	BA-->aTc	BA-->aTc	BA-->aTc
1	0		0	0		0	0		0	0		0
2	4.01414233333333		3.3779235	3.654684		2.84489166666667	4.41360466666667		2.64284783333333	3.55533066666667		2.45657366666667
3	4.19858133333333		3.80556183333333	3.86673233333333		3.39824433333333	4.63549633333333		2.77301516666667	3.768415		2.730243
4	4.571637		4.36803183333333	4.20211166666667		3.9639195	4.91909133333333		2.98770033333333	4.056433		3.02896633333333
5	4.95436566666667		5.03970433333333	4.57511266666667		4.615701	5.23664233333333		3.30988483333333	4.345097		3.495878
6	5.50321566666667		5.75222666666667	5.119197		5.245289	5.732159		3.6669465	4.770972		3.91957383333333
7	6.11380633333333		6.55398233333333	5.741901		5.92369566666667	6.31543366666667		4.11352566666667	5.25459266666667		4.334481
8	6.89150433333333		7.50551133333333	6.43834766666667		6.6378925	7.01938033333333		4.63408533333333	5.789821		4.748998
9	7.81153333333333		8.54081733333333	7.153548		7.52616766666667	7.86378566666667		5.268831	6.37299033333333		5.26216616666667
10	8.83070033333333		9.63657116666667	7.96542133333333		8.2968585	8.85852766666667		5.9433315	6.95610933333333		5.76353116666667
11	9.91019933333333		10.8435283333333	8.71732166666667		9.09760366666667	10.0034596666667		6.73255916666667	7.615751		6.3058225
12	11.15965		12.191185	9.59853033333333		9.89731216666667	11.3309366666667		7.6614575	8.28787733333333		6.80676166666667
13	12.4712366666667		13.644785	10.4343		10.7376633333333	12.7477966666667		8.6917385	8.95771533333333		7.340841
14	13.9258133333333		15.1428566666667	11.3291733333333		11.5749183333333	14.33834		9.82248483333333	9.683477		7.901411
15	15.4456		16.8264133333333	12.1460266666667		12.4189333333333	16.0987533333333		11.0496283333333	10.3898633333333		8.41018666666667
16	16.9666633333333		18.470045	13.0546533333333		13.2294	17.9317533333333		12.4008773333333	11.1005233333333		8.989884
17	18.6163266666667		20.3205716666667	13.9134166666667		14.0643416666667	19.85239		13.8092715	11.7939266666667		9.50069766666667
18	20.3271566666667		21.938265	14.7848466666667		14.9027	21.9080833333333		15.3233316666667	12.4949266666667		10.0635443333333
19	22.1248066666667		23.86557	15.6114733333333		15.69754	24.00744		16.9089166666667	13.1923666666667		10.5955623333333
20	23.8783766666667		25.8033933333333	16.4558433333333		16.4977466666667	26.1454166666667		18.5824383333333	13.8601233333333		11.1146516666667
21	25.75985		27.7008883333333	17.34034		17.292695	28.36569		20.2520816666667	14.58019		11.6817116666667
22	27.6648833333333		29.6113383333333	18.1932333333333		18.03705	30.5768733333333		22.0392183333333	15.30499		12.195335
23	29.5145366666667		31.5124483333333	19.0597133333333		18.8134083333333	32.8543733333333		23.879155	15.9770533333333		12.7227933333333
