# Supplementary material for: A cell wall synthase accelerates plasma membrane partitioning in mycobacteria
Source: eLife. 2023 Sep 4;12:e81924. doi: 10.7554/eLife.81924 (PMC10547480; doi:10.7554/eLife.81924)
Supplement: Figure 2—figure supplement 1—source data 1. [file elife-81924-fig2-figsupp1-data1.zip › Figure 2- figure supplement 1–Source Data/WT summery.csv]

Time (hours)	DMSO-->No aTc	DMSO-->No aTc	DMSO-->No aTc	DMSO-->aTc	DMSO-->aTc	DMSO-->aTc	BA-->No aTc	BA-->No aTc	BA-->No aTc	BA-->aTc	BA-->aTc	BA-->aTc
1	0		0	0		0	0		0	0		0
2	4.289225		4.20825416666667	4.51059433333333		3.51661366666667	4.247469		3.36221866666667	4.20959233333333		2.89055633333333
3	4.63595833333333		4.7508965	4.812079		4.27906483333333	4.37632233333333		3.54504933333333	4.400479		3.23486916666667
4	5.15491566666667		5.618691	5.24286666666667		5.10789416666667	4.71337066666667		3.91078466666667	4.73278566666667		3.58398683333333
5	5.714998		6.57898583333333	5.72256		6.040131	5.06961533333333		4.40453666666667	5.070405		4.06234183333333
6	6.38872666666667		7.66604616666667	6.29585633333333		7.01818566666667	5.56556266666667		4.973177	5.53618633333333		4.57525533333333
7	7.138187		8.92436483333333	6.96963366666667		8.06646666666667	6.18554666666667		5.577911	6.10279266666667		5.242336
8	8.07756566666667		10.206114	7.727877		9.21334333333333	6.91262		6.24284283333333	6.82224466666667		5.98000316666667
9	9.11813133333333		11.78611	8.61619833333333		10.5508883333333	7.840645		7.155671	7.69019866666667		6.907573
10	10.297557		13.2745183333333	9.66115566666667		11.967275	8.92364733333333		8.216794	8.720892		7.9658495
11	11.7281133333333		15.020485	10.88187		13.54324	10.2896843333333		9.2401625	9.89121166666667		9.18689183333333
12	13.27784		16.7705716666667	12.2726266666667		15.2679716666667	11.6654233333333		10.509926	11.2615		10.6138516666667
13	15.00772		18.7843066666667	13.73698		17.0477166666667	13.2243433333333		11.8471116666667	12.8481533333333		12.2631783333333
14	16.8477933333333		21.01535	15.44936		19.00183	15.0279166666667		13.20829	14.6259466666667		14.1454433333333
15	18.79002		23.27155	17.23063		21.0824266666667	17.0058466666667		14.9470766666667	16.4620533333333		16.0020116666667
16	20.8917333333333		25.5836633333333	19.1735333333333		23.2617033333333	19.0697866666667		16.8089033333333	18.5421166666667		18.111405
17	23.0909333333333		27.9822266666667	21.1732833333333		25.5492883333333	21.2831966666667		18.9008533333333	20.7459133333333		20.2961016666667
18	25.3326233333333		30.4685716666667	23.3655		27.89017	23.5781966666667		20.931195	22.9941533333333		22.5766833333333
19	27.67836		32.9273283333333	25.6485633333333		30.22622	25.9977366666667		23.0694066666667	25.3465266666667		25.1348833333333
20	30.1068933333333		35.272025	27.9616366666667		32.6806783333333	28.38978		25.1483666666667	27.6757766666667		27.2858466666667
21	32.63035		37.5919033333333	30.36635		35.1448216666667	30.98904		27.3540966666667	30.12349		29.7023383333333
22	35.16612		39.9313366666667	32.8322566666667		37.5006716666667	33.5807733333333		29.6011533333333	32.5709233333333		32.1040816666667
23	37.7143233333333		41.93301	35.3457233333333		39.8241416666667	36.1866566666667		31.7389583333333	35.1990733333333		34.4620866666667
