# Supplementary material for: A cell wall synthase accelerates plasma membrane partitioning in mycobacteria
Source: eLife. 2023 Sep 4;12:e81924. doi: 10.7554/eLife.81924 (PMC10547480; doi:10.7554/eLife.81924)
Supplement: Figure 3—source data 1. [file elife-81924-fig3-data1.zip]

Archive with 5 entries (4 files):
- Figure 3-source data/
- Figure 3-source data/dpon CFU.csv
- Figure 3-source data/Growth curve post washed out.csv
- Figure 3-source data/Growth curve without treatment.csv
- Figure 3-source data/wild-type.csv
