# Supplementary material for: A cell wall synthase accelerates plasma membrane partitioning in mycobacteria
Source: eLife. 2023 Sep 4;12:e81924. doi: 10.7554/eLife.81924 (PMC10547480; doi:10.7554/eLife.81924)
Supplement: Figure 3—source data 1. [file elife-81924-fig3-data1.zip › Figure 3-source data/dpon CFU.csv]

DMSO	Benzyl alcohol
3760000	3240000
6e+007	7.2e+007
9.6e+007	1.36e+008
