# Supplementary material for: A cell wall synthase accelerates plasma membrane partitioning in mycobacteria
Source: eLife. 2023 Sep 4;12:e81924. doi: 10.7554/eLife.81924 (PMC10547480; doi:10.7554/eLife.81924)
Supplement: Figure 3—source data 1. [file elife-81924-fig3-data1.zip › Figure 3-source data/Growth curve post washed out.csv]

	wild-type	wild-type	wild-type	ΔponA2	ΔponA2	ΔponA2	cponA2	cponA2	cponA2
0	0.11	0.1	0.1	0.09	0.1	0.09	0.13	0.08	0.08
3	0.18	0.17	0.16	0.12	0.1	0.12	0.16	0.17	0.14
6	0.36	0.3	0.31	0.14	0.15	0.15	0.31	0.33	0.29
12	1.58	1.18	1.2	0.35	0.4	0.43	1.46	1.4	1.18
24	4.4	5.2	4.5	5.5	4	4.2	4.4	4.4	4.4
