# Supplementary material for: A cell wall synthase accelerates plasma membrane partitioning in mycobacteria
Source: eLife. 2023 Sep 4;12:e81924. doi: 10.7554/eLife.81924 (PMC10547480; doi:10.7554/eLife.81924)
Supplement: Figure 3—source data 1. [file elife-81924-fig3-data1.zip › Figure 3-source data/Growth curve without treatment.csv]

	wild-type	wild-type	wild-type	ΔponA2	ΔponA2	ΔponA2	cponA2	cponA2	cponA2
0	0.12	0.115	0.105	0.115	0.11	0.11	0.1	0.115	0.105
1	0.19	0.17	0.155	0.175	0.14	0.165	0.135	0.175	0.15
3	0.245	0.305	0.235	0.22	0.25	0.26	0.18	0.215	0.215
6	0.58	0.615	0.535	0.49	0.615	0.505	0.34	0.49	0.42
12	2.92	2.92	2.38	1.82	2.96	2.4	1.56	2.26	1.82
24	4.3	4.45	3.25	3.1	3.45	2.95	5.2	4.5	3.7
