# Supplementary material for: A cell wall synthase accelerates plasma membrane partitioning in mycobacteria
Source: eLife. 2023 Sep 4;12:e81924. doi: 10.7554/eLife.81924 (PMC10547480; doi:10.7554/eLife.81924)
Supplement: Figure 3—source data 1. [file elife-81924-fig3-data1.zip › Figure 3-source data/wild-type.csv]

DMSO	Benzyl alcohol
4100000	2e+007
1.28e+008	1.64e+008
4.8e+007	1.68e+008
