# Supplementary material for: A cell wall synthase accelerates plasma membrane partitioning in mycobacteria
Source: eLife. 2023 Sep 4;12:e81924. doi: 10.7554/eLife.81924 (PMC10547480; doi:10.7554/eLife.81924)
Supplement: Figure 4—source data 1. [file elife-81924-fig4-data1.zip]

Archive with 11 entries (10 files):
- Figure 4-source data/
- Figure 4-source data/187 12h log.csv
- Figure 4-source data/187 for super plot.csv
- Figure 4-source data/187.csv
- Figure 4-source data/cpon for super plot.csv
- Figure 4-source data/cpon.csv
- Figure 4-source data/dpon for super plot.csv
- Figure 4-source data/dpon.csv
- Figure 4-source data/Line plot of non-treatment.csv
- Figure 4-source data/ponA2 (minus back ground).csv
- Figure 4-source data/wild-type (minus back ground.csv
