# Supplementary material for: A cell wall synthase accelerates plasma membrane partitioning in mycobacteria
Source: eLife. 2023 Sep 4;12:e81924. doi: 10.7554/eLife.81924 (PMC10547480; doi:10.7554/eLife.81924)
Supplement: Figure 4—source data 1. [file elife-81924-fig4-data1.zip › Figure 4-source data/187 for super plot.csv]

No	Benzyl alcohol	1h	3h	6h
32.9866	30.50548	27.39087	34.76317	20.67369
40.25069	30.87618	33.60942	49.09996	22.59891
32.15781	26.49993	31.64369	34.05252	29.92153
31.31198	29.50995	23.83691	33.22987	29.71174
31.61074	27.75998	28.38457	29.74315	31.93788
31.07957	27.04336	23.27032	22.33932	32.64629
33.31592	29.09865	27.46426	25.07303	26.13882
34.01291	24.21294	29.20634	32.09089	32.01797
23.19221	26.23838	25.84883	30.0148	32.45831
36.66272	30.28094	26.73682	29.58798	31.25787
29.95164	32.93476	30.45989	34.68068	32.53345
29.93337	32.38081	26.3478	35.10395	42.07717
28.03935	27.06115	30.75637	23.71284	29.05127
29.69129	23.02929	28.9236	35.19102	32.73333
37.14685	26.17177	27.0601	30.44873	26.6294
32.84534	27.30846	26.67778	31.91586	31.43072
33.23848	23.47129	26.45741	32.34581	30.2423
29.14811	26.97598	24.80436	23.70251	22.37275
32.07986	20.91703	28.57222	25.012	21.80814
35.62882	26.18799	28.56711	27.79927	36.57199
35.94325	25.7638	28.7439	24.01916	20.88939
29.32524	23.12803	29.92966	37.45149	28.6204
26.42478	20.84411	35.10352	31.2057	31.08141
53.76907	30.84906	24.63689	29.4262	31.70385
31.53004	29.02703	29.45102	31.02154	28.31831
36.6354	31.35164	26.52735	28.55336	30.33203
27.90811	23.89933	23.7932	35.28025	31.66319
33.31377	31.52043	25.92186	31.40809	28.01046
32.48619	28.73495	28.32656	36.88581	25.57944
31.32027	21.04165	24.80171	32.45612	35.54378
32.74749	26.02939	24.6877	27.53409	28.30468
45.97994	26.84148	30.18635	29.65905	27.08769
34.80758	24.26971	32.43432	32.17152	38.8105
37.93222	27.9297	31.21116	34.10481	26.57846
33.59264	25.15662	1.185212	26.80089	30.54844
30.88075	25.33983	30.00689	29.93389	30.61242
31.10624	26.48221	32.4059	25.56363	32.44385
27.88961	31.99332	30.71985	25.44766	31.27683
41.10518	29.06847	27.98823	35.68912	38.1364
36.96071	30.51257	25.62267	38.93008	30.7425
36.11952	29.68811	24.92997	31.20671	34.43533
35.77816	32.49578	27.3779	29.80635	33.02935
29.96964	33.37172	29.27506	30.07861	30.63096
34.92144	26.25842	29.17187	31.62129	28.29946
29.19766	27.6238	29.08867	26.46586	29.51551
33.23611	29.12387	29.49118	31.52391	30.38037
32.64133	29.26861	29.04432	32.01522	29.75525
39.93281	29.91311	26.25108	32.54321	32.30985
31.47368	29.87941	26.71944	26.89779	29.5497
37.69262	24.60897	25.73235	27.79217	30.55395
35.87395	27.39577	26.0101	30.40023	31.95618
29.13152	26.51728	29.53269	29.69094	29.77061
41.79252	30.66776	28.81684	31.39073	32.13665
34.61114	27.61447	31.43931	26.93379	34.15258
26.43549	26.23715	26.94284	27.10998	31.19375
37.3533	25.92835	26.26573	28.93274	27.85175
35.98751	25.49095	30.04377	27.72451	33.37012
39.48038	29.94303	28.94206		48.10497
33.91277		28.0094		33.23703
		27.55842		36.03024
		28.21746		25.99326
		27.73405
		28.89621
		29.23252
		27.96419
		27.35216
		30.26754
		29.6549
		30.68195
		27.80755
		32.71225
		25.02453
		25.47596
		27.01895
		28.77277
		28.80084
