# Supplementary material for: A cell wall synthase accelerates plasma membrane partitioning in mycobacteria
Source: eLife. 2023 Sep 4;12:e81924. doi: 10.7554/eLife.81924 (PMC10547480; doi:10.7554/eLife.81924)
Supplement: Figure 4—source data 1. [file elife-81924-fig4-data1.zip › Figure 4-source data/187.csv]

No	Benzyl alcohol	1h	3h	6h
32.0345	27.48823	27.76061	31.16358	29.38113
34.51633	26.77294	27.33142	30.62058	30.60568
34.62511	28.55469	27.93536	30.07597	32.04879
