# Supplementary material for: A cell wall synthase accelerates plasma membrane partitioning in mycobacteria
Source: eLife. 2023 Sep 4;12:e81924. doi: 10.7554/eLife.81924 (PMC10547480; doi:10.7554/eLife.81924)
Supplement: Figure 4—source data 1. [file elife-81924-fig4-data1.zip › Figure 4-source data/cpon for super plot.csv]

No	Benzyl alcohol	1h	3h	6h
27.82067	23.30165	27.53749	32.32925	40.42341
35.54675	33.14719	29.93754	27.95646	33.17924
33.34978	24.19056	22.88194	30.68129	27.83388
29.97506	27.4517	30.24231	31.52874	33.93179
28.89295	20.2181	29.67755	31.28103	29.81975
34.15051	23.8632	29.29773	30.96371	31.37664
37.48879	16.21964	32.12068	29.18234	29.46955
33.35444	29.53786	21.59788	30.46722	32.33101
28.15263	23.85429	36.48686	31.25008	37.70132
28.98701	15.32104	30.74373	30.98272	32.08658
30.53105	23.95845	31.89513	33.58066	35.41504
30.90403	21.69224	25.87951	28.99059	29.20112
29.82706	24.35752	30.60044	26.86098	29.53269
28.79732	21.59894	28.12335	33.41282	32.92904
38.85756	26.85988	33.7119	26.65677	32.29564
31.39154	23.87863	36.82664	28.29288	31.83031
33.29464	29.63016	22.34402	31.12151	29.70584
33.28973	28.82244	29.0486	33.22083	35.85371
32.15158	24.93459	29.08558	29.60176	31.8033
42.4046	24.28574	23.81747	30.72847	33.30835
33.16626	25.71381	30.30459	31.16997	32.17241
30.57274	26.41046	31.90003	25.58366	29.06579
27.88981	25.8427	33.30529	27.09977	36.27183
36.78244	24.11217	24.31349	33.78012	21.31018
33.91002	31.88973	26.44453	29.76764	30.66068
28.02749	29.21327	25.19402	30.82085	33.21308
33.81466	28.87005	26.64991	30.48656	70.22107
28.56637	21.10377	26.8306	23.77426	27.75402
30.43365	18.02278	34.18631	21.82971	35.73687
31.44576	26.43626	32.83832	23.09553	25.37018
33.32578	29.24998	38.1004	29.46352	30.92123
30.78878	22.2066	32.83551	31.86051	32.35863
31.01115	23.5829	28.69911	25.95423	33.37873
38.22641	22.35882	32.96206	25.72802	27.25577
34.40035	29.61139	36.2242	23.62086	28.34633
28.39958	31.99705	29.04895	29.65256	30.7281
32.86999	30.03515	34.26168	33.28993	38.82749
26.24648	24.81387	34.71307	33.1509	31.78889
29.82067	32.0461	24.47932	31.93916	32.01903
38.19895	26.44998	29.54567	34.84223	31.99566
35.17985	19.30684	30.73003	31.02836	27.78237
24.5387	22.75799	33.48048	33.47244	33.17218
42.3602	19.89304	30.3378	29.60743	29.23279
34.8374	33.33229	31.12308	29.6387	31.31858
31.80135	24.7028	32.34673	28.29245	36.01361
24.5481	30.14357	27.43409	28.83507	43.60222
32.0491	27.94431	32.13204	33.63378	32.73005
32.97132	22.63221	36.20051	34.44365	28.07633
27.2728	25.44543	31.1803	29.47689	32.99065
34.21756	29.87169	33.3779	35.97178	36.95575
34.97043	22.62467	35.92314	28.51107	28.09063
30.27885	23.6508	29.40214	27.33266	29.8082
28.68821	28.37282	37.55939		29.95034
30.86925	20.39442	22.72435		29.7278
29.16824	22.20528	26.9284		27.46496
25.01999	25.30336	35.19557		27.80416
32.29473	25.86304	29.39323		32.26846
36.90115	26.51407	35.43374		39.99753
36.77567	26.72996	28.16162
36.4999	30.03967	27.50739
31.84425	27.64334	27.85992
32.69464	22.79437	37.93352
33.28305	24.05858	23.1205
33.77166	26.29003	31.0116
31.99164	27.18234	31.76602
38.97799	28.61828	31.55264
40.50878	23.34621	28.22294
29.08214	25.86573	38.66721
33.02621	25.86611	34.23791
	20.34962	39.56351
	29.64146	26.98297
	29.54649	29.89126
	29.41647	24.9361
	27.10547	35.06855
	24.59218	29.17129
	29.42869	28.01076
	24.13452	26.06028
	23.73379	31.8799
	26.10845	31.11384
	26.25114	25.54557
	27.57784	35.45633
	30.34523	26.39583
	27.32118	23.23527
	26.725	25.54004
	22.86713	28.50424
	28.08545	33.5654
	28.63678	23.93276
	27.69436	29.6323
	26.07818	26.19316
	28.63204	46.8657
	28.66945	21.7118
	31.6472	33.03005
	30.37924	29.46302
	27.68117	27.97246
	32.65421	30.49043
	42.28644
	24.40295
	29.16196
	30.16581
	31.02029
	26.64615
	28.25413
	28.10771
	28.3965
	25.43367
	26.57456
	31.17444
	31.40319
	31.30434
40.75804	20.98696		31.48434	30.47123
41.16639	34.15608		26.6743	35.9034
32.85512	34.35462		39.04637	35.42529
44.23036	39.58824		33.36745	31.90667
28.11033	31.4742		33.8439	34.92465
29.18191	26.61157		29.54724	28.59896
31.07413	32.50821		30.10702	41.28654
32.28483	22.0161		26.71247	38.61517
36.79224	25.71053		38.39247	36.65372
28.45534	23.2259		29.08158	34.42324
32.53824	28.21608		34.56806	36.96501
30.99631	31.30365		28.74366	39.54621
32.85645	22.85074		38.54889	36.43167
40.72619	28.54921		23.13296	30.17338
45.19688	33.02135		31.75232	29.62904
33.16792	36.59946			25.23933
38.48005	28.63114			33.23306
32.57613	23.3753			29.61643
29.47841	25.68946			37.42675
31.074	29.1344			25.5058
	40.3831			28.0533
	36.19616			33.29957
	29.33474			26.61576
	30.11488			28.36784
	20.11663			31.04912
	27.07869
	24.50247
	30.46933
	27.39808
	30.7589
	26.211
	24.86383
	28.60238
	29.70109
	26.55236
	24.15542
	27.42227
30.36535	30.36535		26.26917	30.72031
34.15515	38.03396		25.24667	30.13804
37.2362	35.44907		33.50593	44.96368
25.25386	31.77737		27.59526	28.94084
28.27989	34.15515		31.994	39.58442
32.95484	37.2362		23.7495	28.44787
27.89401	28.01156		30.40974	29.73933
30.29988	25.25386		25.90926	25.15217
31.27121	28.27989		27.54698	27.71782
27.45821	32.95484		34.15921	29.79866
32.84467	27.89401		34.92841	36.72289
	28.91033		31.75994	31.06635
	30.29988		36.82889	30.31979
	31.27121		36.22995	31.68838
	27.45821		37.36401	26.99026
	20.795		28.0592	31.69715
	27.21063		25.04394	31.99432
	32.84467		30.83906	31.73939
			34.90521	32.32226
			29.71935	28.84878
29.49334	26.44859		32.93394	30.86322
32.26853	25.99919		32.91787	27.15082
32.52448	24.89596		32.09561	27.3938
28.04646	22.8377		31.82117	34.05491
31.92412	24.8284		31.99909	28.95667
33.00883	29.5618		34.68363	33.03656
29.61663	26.597		30.27484	29.48776
28.83221	27.94684		26.88224	30.37886
31.02243	28.21512		34.13876	23.59582
27.86954	29.08441		34.83814	33.26606
34.45329	27.7954		34.73207	28.53601
30.17974	28.37244		31.15047	32.05518
32.2968	25.36314			32.36436
37.37934	31.38438			39.63739
21.25371	32.57199			29.72286
28.04497	23.07956			17.88382
27.56397	30.75137			36.85889
28.48917	19.31297
27.14731
32.46787
28.33209
29.02534
36.70642
