# Supplementary material for: A cell wall synthase accelerates plasma membrane partitioning in mycobacteria
Source: eLife. 2023 Sep 4;12:e81924. doi: 10.7554/eLife.81924 (PMC10547480; doi:10.7554/eLife.81924)
Supplement: Figure 4—source data 1. [file elife-81924-fig4-data1.zip › Figure 4-source data/cpon.csv]

No	Benzyl alcohol	1h	3h	6h
31.9349	24.3599	29.37047	30.44009	32.45894
32.10515	26.39013	30.35544	28.63981	33.03543
32.14709	25.20693	31.43051	31.1605	32.0517
34.59996	28.69904		31.66687	32.77445
30.72848	30.45562		30.60318	31.42964
30.3455	26.94702		32.37232	30.30841
