# Supplementary material for: A cell wall synthase accelerates plasma membrane partitioning in mycobacteria
Source: eLife. 2023 Sep 4;12:e81924. doi: 10.7554/eLife.81924 (PMC10547480; doi:10.7554/eLife.81924)
Supplement: Figure 4—source data 1. [file elife-81924-fig4-data1.zip › Figure 4-source data/dpon for super plot.csv]

No	Benzyl alcohol	1h	3h	6h
33.74621	51.86906	24.55579	11.94489	55.82224
34.27237	24.69005	36.3301	17.73283	26.07281
30.27015	19.56971	23.68925	25.84012	27.69689
39.59655	25.15983	29.72372	27.50871	23.77379
29.82041	25.40862	28.64636	29.62106	25.91867
34.64753	24.73306	25.19542	39.33079	18.22247
29.0129	34.08342	26.84735	26.6892	26.56117
25.99207	29.0104	30.66969	26.51848	28.7514
25.86378	28.53463	27.39418	36.6369	32.75948
28.98328	31.01811	28.44558	27.53792	35.361
30.52889	30.95246	29.29862	30.63912	25.10995
29.07921	26.89214	27.54063	28.70866	27.35443
31.55396	24.10666	27.05787	29.5777	27.39546
33.22723	30.60985	25.22157	27.70573	26.13452
31.31873	29.45637	27.08961	28.14504	24.22342
28.95139	29.19683	28.9947	37.66738	30.5078
29.11136	32.57809	25.75594	22.21636	27.01171
38.45811	27.59677	28.47199	26.30553	28.53014
27.51745	23.67412	30.2367	27.77004	31.56734
29.66609	28.12794	25.70101	28.19881	25.95343
28.91482	27.93009	23.58351	25.39714	28.26752
34.032	30.09699	24.77215	26.0943	27.61455
32.84851	28.17931	28.07905	29.40553	35.20738
32.74504	27.26226	28.61364	34.60892	28.69349
30.24919	27.95784	26.99367	29.62928	24.69708
35.03057	28.33158	31.17713	29.42292	25.01995
36.77187	27.64824	30.07163	24.08461	28.12433
30.82636	29.2146	29.17948	33.18316	23.08771
33.76021	26.07213	28.02727	27.48854	26.31318
29.31838	28.03531	29.49873	23.66918	26.44355
31.873	27.80724	23.54045	29.57999	29.98866
39.8748	23.23275	26.13713	28.7143	26.55812
37.39954	29.24005	26.50672	27.54593	34.95041
32.75252	29.74354	35.38608	27.76463	27.85197
28.70942	30.24769	25.17225	28.76456	24.96163
30.19159	27.14056	32.25728	25.53276	34.75006
33.83762	30.84899	24.03003	28.61146	23.88892
36.40779	25.82798	27.65888	28.96439	26.60792
34.93836	27.93976	28.15732	27.7968	27.21134
36.50104	28.88709	27.98882	27.46506	24.13969
32.53204	27.85475	24.96907	20.4788	28.97354
33.44048	33.15181	26.98906	29.5937	31.1616
40.32759	27.50637	20.52785	22.54053	32.78682
35.59504	29.05263	30.8524	26.6004	26.22313
34.36848	29.74063	29.76386	28.68075	28.56537
34.5649	19.41761	28.06684	29.04902	32.11426
30.83154	27.4274	27.61745	25.79247	29.86484
31.34062	22.91237	27.45016	28.5437	28.79108
31.2963	28.35062	23.94976	29.36135	35.97947
32.78661	19.46468	23.39619	26.26743	30.90619
29.78933	24.3693	32.1682	29.09648	31.97838
30.99397	26.40869	24.8469	32.41328	28.77771
38.97983	26.9927	33.89923	28.24603	28.9173
31.61341	27.80963	28.12791	32.6832	28.91394
36.75062	27.94068	24.07386	25.52925	27.6141
	25.34734	26.60066	27.7985	31.45984
	24.2868	27.59058	31.56781	26.52574
	28.12204	31.07819	24.70366	25.8488
	25.38846	23.40353		25.10582
	27.83644	27.95346		25.58989
	30.41948	26.76503		29.52585
		27.09218		30.61072
		27.58164		25.76754
		29.21097		27.80815
		28.15328		28.18141
		26.89886		28.15589
		24.76097		30.82429
		26.66388		27.59794
		24.95304		26.27532
		24.43754		29.83344
		26.12047		28.1603
		25.72037		29.80817
		25.53703		30.57449
		27.6539		29.68377
		27.50674		29.99726
		25.79831		26.74082
		25.04777		25.6349
		29.07504		25.33651
		25.82477		28.02727
				27.98985
				27.10118
				30.05499
				27.11011
31.63002	26.7628		24.59155	34.14867
33.13152	25.82051		17.78602	24.31456
26.23637	28.51342		25.93486	24.70212
32.44157	29.17864		31.43373	24.7999
30.14555	31.12324		30.33838	38.63015
30.37394	31.05189		26.12586	33.38002
34.28269	23.45009		30.00833	34.09124
28.90403	34.52544		28.11778	34.47102
43.24529	22.27988		29.98946	28.45426
35.85431	21.24738		28.3528	31.228
35.80907	25.39407		31.9303	33.52476
30.48108	33.64667		26.703	29.88638
36.14254	28.2283		28.10271	37.03351
28.34934	32.88068		24.92764	33.4189
26.10656	25.47318		31.38597	30.93875
33.86275	25.32658			28.39467
28.28444	23.15188			30.22193
32.24633	26.35453			33.13011
30.54502	26.89174			40.21748
30.43251	25.80162			30.93241
29.62392	29.86829			33.14998
28.21218	25.70982
29.64764	28.24114
	22.18293
	22.76123
	25.98721
30.27191	22.09766		30.86372	26.70403
25.4774	27.60776		31.69828	32.29017
34.98016	22.83563		26.68252	27.30243
27.10247	28.33075		22.79743	34.75372
30.10093	30.14429		23.34791	30.88803
30.06002	29.36729		29.75315	17.07742
29.04734	23.95903		25.12102	27.18922
29.79176	26.73765		25.12288	33.42013
28.572	17.0472		25.64402	29.60101
28.64866	19.1451		23.55971	22.66438
31.23762	24.63507		27.08279	23.27799
28.53056	20.61693		24.63091	34.57862
	25.85657		24.65953	31.39759
	19.2019		26.47652	35.72499
	23.3388		26.43358	26.21533
	18.31554		26.89076	29.57304
	22.25974			35.50183
	23.10208			32.84412
	21.97325			31.94225
	25.44417			29.39304
31.56977	29.14195		22.03847	26.62814
33.62099	26.05021		28.42744	29.33612
32.04641	24.91382		31.88018	26.49353
30.4829	27.01423		22.99558	31.0657
33.5413	26.53473		24.26342	32.4315
34.27127	27.60478		24.01905	37.20434
32.11823	22.19993		34.39078	23.71643
30.34078	24.92134		25.59389	25.36136
33.52361	26.51909		25.76476	30.26825
33.73232	26.76186		31.72706	29.27819
32.36741	23.8949		29.48117	35.14372
32.1205	29.84392		29.83532	29.90706
33.22491	28.67083		27.49421	26.87917
29.54833	24.49148		31.66401	28.64816
36.07175	28.06864		29.42845	27.27291
34.55325	26.90254
30.07291	25.60934
29.65671
