# Supplementary material for: A cell wall synthase accelerates plasma membrane partitioning in mycobacteria
Source: eLife. 2023 Sep 4;12:e81924. doi: 10.7554/eLife.81924 (PMC10547480; doi:10.7554/eLife.81924)
Supplement: Figure 4—source data 1. [file elife-81924-fig4-data1.zip › Figure 4-source data/dpon.csv]

No	Benzyl alcohol	1h	3h	6h
31.15535	28.90212	27.95606	27.79455	28.88288
33.00738	28.04424	27.72717	28.22286	27.80956
33.85699	26.52158	27.16803	27.70586	29.23238
31.56473	26.99435		27.71523	31.86042
29.48507	23.60082		26.2978	29.61697
32.3813	26.42021		27.93359	29.30897
