# Supplementary material for: A cell wall synthase accelerates plasma membrane partitioning in mycobacteria
Source: eLife. 2023 Sep 4;12:e81924. doi: 10.7554/eLife.81924 (PMC10547480; doi:10.7554/eLife.81924)
Supplement: Figure 4—source data 1. [file elife-81924-fig4-data1.zip › Figure 4-source data/Line plot of non-treatment.csv]

	WT	ΔponA2	cponA2
	0.391997	0.455366	0.303241
	0.570611	0.753263	0.54586
	0.688673	0.895488	0.662314
	0.812039	0.988766	0.751203
	0.910524	1.055243	0.86102
	0.987956	1.111143	0.955624
	1.052809	1.142504	1.02804
	1.091495	1.150432	1.083632
	1.106319	1.147599	1.128381
	1.1266	1.138059	1.139609
	1.131297	1.118133	1.144987
	1.130778	1.081464	1.149016
	1.127149	1.047423	1.147841
	1.097853	1.026739	1.126765
	1.070306	1.011913	1.082142
	1.051764	0.999418	1.043
	1.032432	0.991515	1.024996
	1.000074	0.97609	0.998027
	0.968808	0.955553	0.977799
	0.951482	0.946429	0.962073
	0.935257	0.934579	0.951462
	0.921485	0.928268	0.944407
	0.909673	0.917607	0.927843
	0.903638	0.913987	0.927454
	0.900864	0.915528	0.92185
	0.897298	0.917942	0.923491
	0.894318	0.914421	0.923147
	0.895282	0.90426	0.924739
	0.896907	0.903021	0.930731
	0.902755	0.902913	0.938243
	0.89965	0.90213	0.939351
	0.905901	0.893677	0.944654
	0.908879	0.890633	0.935774
	0.91369	0.898485	0.938948
	0.918861	0.91289	0.94253
	0.925744	0.927957	0.935994
	0.923989	0.9371	0.932768
	0.929075	0.956436	0.946735
	0.932363	0.958972	0.947331
	0.931681	0.963381	0.936299
	0.928631	0.981124	0.925223
	0.919531	0.985571	0.915518
	0.915087	0.983657	0.909838
	0.921673	0.978831	0.914546
	0.916673	0.978879	0.918242
	0.915358	0.972589	0.92298
	0.911421	0.968475	0.911729
	0.913345	0.959844	0.925121
	0.910399	0.94325	0.93059
	0.909723	0.941459	0.936982
	0.90559	0.946359	0.951673
	0.899598	0.95532	0.953746
	0.903107	0.952843	0.945108
	0.91563	0.949074	0.937142
	0.921228	0.952902	0.931915
	0.921382	0.956069	0.937159
	0.924923	0.959224	0.940794
	0.935528	0.962599	0.94551
	0.947906	0.97157	0.945506
	0.939596	0.970511	0.951942
	0.942735	0.978908	0.953234
	0.958143	0.983881	0.955929
	0.952391	0.990527	0.965453
	0.955155	0.997733	0.968074
	0.956989	0.993681	0.960162
	0.959688	0.980734	0.958809
	0.964202	0.981069	0.958136
	0.961324	0.984641	0.962145
	0.973188	0.976595	0.983197
	0.969437	0.968273	1.001933
	0.96082	0.974914	1.002653
	0.957592	0.978106	0.999134
	0.951075	0.975873	0.99926
	0.964051	0.972233	1.003175
	0.972747	0.973818	1.013006
	0.97608	0.966317	1.005544
	0.974636	0.960731	1.00465
	0.980886	0.970861	1.013325
	0.996571	0.984765	1.019617
	1.021901	0.998624	1.023235
	1.040467	1.00866	1.044664
	1.048375	1.024613	1.08127
	1.074979	1.042621	1.115954
	1.118051	1.068417	1.151459
	1.158871	1.100559	1.187202
	1.198169	1.141294	1.232422
	1.251536	1.180485	1.286638
	1.305805	1.218537	1.322561
	1.367741	1.259125	1.360706
	1.429342	1.294777	1.396678
	1.471547	1.327897	1.419187
	1.517092	1.36077	1.428251
	1.518623	1.394033	1.409329
	1.499084	1.399036	1.382201
	1.469362	1.353149	1.330164
	1.401878	1.286381	1.274471
	1.308634	1.181935	1.179958
	1.180796	1.037281	1.06268
	1.043138	0.850211	0.842256
	0.322297	0.221058	0.260695
