# Supplementary material for: A cell wall synthase accelerates plasma membrane partitioning in mycobacteria
Source: eLife. 2023 Sep 4;12:e81924. doi: 10.7554/eLife.81924 (PMC10547480; doi:10.7554/eLife.81924)
Supplement: Figure 4—source data 1. [file elife-81924-fig4-data1.zip › Figure 4-source data/ponA2 (minus back ground).csv]

pixel	Log-phase	Log-phase	Log-phase	Benzyl alcohol	Benzyl alcohol	Benzyl alcohol	Recovery	Recovery	Recovery
0	7	16	1	24	18	0	17	13	0
1	9	21	0	25	20	3	19	17	5
2	12	23	7	24	18	7	14	16	9
3	14	21	8	25	15	5	20	17	20
4	15	22	2	23	21	5	21	17	19
5	12	19	6	27	17	10	19	18	11
6	21	27	8	21	12	9	18	29	9
7	10	28	8	20	18	2	22	29	5
8	13	20	32	24	18	5	23	31	7
9	18	23	13	21	23	3	27	30	9
10	13	23	13	20	19	4	24	27	7
11	15	43	20	21	16	2	25	26	9
12	16	23	21	26	21	1	26	28	25
13	17	28	14	22	17	2	27	17	22
14	21	35	12	23	15	6	28	22	10
15	21	44	13	22	16	4	28	21	7
16	26	33	18	30	15	4	26	23	7
17	23	31	25	28	18	5	24	20	20
18	27	38	35	28	18	9	28	18	13
19	40	47	23	31	26	12	29	19	12
20	29	47	31	33	26	7	23	25	8
21	32	42	25	44	21	12	23	20	9
22	32	49	22	46	24	14	31	18	9
23	33	44	25	38	25	13	28	21	12
24	33	49	29	39	29	16	26	22	15
25	36	55	51	41	31	20	27	27	17
26	35	48	29	40	28	20	26	24	14
27	42	49	29	39	32	16	32	24	10
28	39	70	24	41	25	15	30	25	11
29	44	58	47	42	29	22	31	23	8
30	40	49	26	42	28	21	29	24	11
31	48	56	33	42	30	18	28	24	11
32	48	52	38	40	26	13	30	29	14
33	51	60	33	42	27	19	29	27	9
34	51	56	36	37	29	17	28	26	14
35	67	61	40	36	27	18	28	24	19
36	112	59	45	37	28	18	31	31	24
37	62	69	42	36	27	19	25	23	18
38	72	66	52	38	25	14	47	31	15
39	72	69	64	37	24	13	34	35	26
40	75	73	55	39	25	18	35	31	25
41	78	77	57	41	29	18	36	32	13
42	84	72	56	35	20	15	33	30	12
43	81	75	57	38	20	17	37	29	15
44	82	81	67	37	21	16	37	28	15
45	78	85	66	40	19	15	36	33	14
46	88	79	63	39	23	12	42	34	30
47	90	89	74	39	19	18	41	35	47
48	91	92	75	32	21	13	40	36	23
49	87	88	74	40	19	9	43	38	18
50	85	88	68	42	17	14	43	37	20
51	89	87	70	36	15	16	43	37	19
52	85	94	75	35	19	12	44	34	18
53	80	92	74	33	19	10	37	54	17
54	83	84	80	36	19	19	39	32	20
55	80	84	79	30	17	17	41	36	15
56	80	92	76	33	20	12	38	31	18
57	75	91	84	34	19	12	37	35	21
58	73	90	71	36	23	17	37	28	21
59	77	81	70	36	24	16	37	34	18
60	64	82	71	34	27	10	35	31	17
61	62	79	82	37	22	12	32	30	12
62	63	74	85	38	16	15	32	27	12
63	69	83	80	38	28	13	32	32	13
64	61	76	78	34	13	16	31	29	12
65	62	73	78	38	22	13	35	41	9
66	59	68	74	37	24	16	30	31	9
67	53	70	76	38	18	16	32	27	11
68	58	71	78	36	20	16	33	30	24
69	50	81	81	42	18	11	31	43	19
70	49	134	64	41	21	16	29	26	15
71	52	64	78	46	20	16	29	29	13
72	47	62	75	35	22	14	31	26	14
73	44	64	66	37	20	17	31	27	13
74	48	62	57	41	19	14	33	28	13
75	49	64	51	38	22	16	29	26	13
76	48	57	50	39	18	21	29	24	13
77	49	57	50	37	18	14	32	26	12
78	50	55	45	42	21	17	30	25	11
79	49	58	43	34	22	18	30	32	13
80	40	50	57	36	24	23	28	25	12
81	43	52	51	36	18	20	28	26	11
82	42	46	57	45	18	22	27	30	11
83	43	56	54	38	18	20	27	30	15
84	43	44	44	34	26	17	26	31	9
85	41	45	54	39	23	16	31	30	11
86	35	45	55	43	20	18	29	30	7
87	40	46	50	41	22	17	30	32	19
88	38	43	58	35	28	23	28	27	13
89	33	45	48	34	27	22	30	24	13
90	31	45	43	49	27	18	31	28	13
91	30	43	42	46	24	23	35	28	9
92	34	47	48	40	25	21	30	27	20
93	39	45	48	36	31	34	30	28	11
94	37	42	42	47	27	22	33	35	26
95	36	38	38	49	27	30	33	25	15
96	43	49	40	39	26	33	31	31	13
97	36	45	48	40	32	22	36	31	20
98	40	46	44	42	25	26	31	27	18
99	38	45	41	46	22	27	36	28	15
100	36	45	39	48	25	37	33	33	16
101	34	47	42	50	32	45	40	33	16
102	31	45	31	55	36	35	36	47	21
103	30	39	31	57	33	37	35	34	18
104	41	46	35	55	27	40	35	31	16
105	41	55	34	56	30	46	36	35	26
106	37	89	31	60	34	41	37	42	21
107	41	58	32	65	33	38	42	36	21
108	48	73	31	62	41	43	44	35	25
109	45	59	34	63	44	36	39	36	24
110	51	56	38	66	40	44	38	34	24
111	44	71	37	62	35	48	44	38	21
112	48	55	48	64	44	42	44	34	24
113	54	63	34	66	44	44	47	39	28
114	54	54	42	64	39	45	46	36	25
115	50	58	47	65	44	48	42	40	26
116	60	60	44	67	43	43	44	41	25
117	57	60	40	69	47	46	44	39	30
118	61	63	50	81	46	48	51	48	26
119	63	66	51	77	39	49	58	50	25
120	55	52	60	69	42	50	45	43	28
121	61	48	61	72	48	50	47	41	29
122	59	48	54	75	42	49	51	45	33
123	67	50	72	73	38	56	28	43	33
124	64	55	71	70	41	55	1	52	37
125	82	57	56	78	44	58	22	50	34
126	61	58	51	61	7	63	63	43	33
127	73	61	58	45	0	50	60	54	36
128	63	56	56	91	50	22	56	51	36
