# Supplementary material for: A cell wall synthase accelerates plasma membrane partitioning in mycobacteria
Source: eLife. 2023 Sep 4;12:e81924. doi: 10.7554/eLife.81924 (PMC10547480; doi:10.7554/eLife.81924)
Supplement: Figure 4—source data 1. [file elife-81924-fig4-data1.zip › Figure 4-source data/wild-type (minus back ground.csv]

pixel	Log-phase	Log-phase	Log-phase	Benzyl alcohol	Benzyl alcohol	Benzyl alcohol	Recovery	Recovery	Recovery
0	29	26	15	19	18	33	13	28	1
1	28	27	9	29	5	46	11	12	11
2	26	26	13	25	9	42	8	4	12
3	28	36	13	25	5	46	18	14	15
4	29	37	0	22	12	50	7	12	9
5	35	35	17	29	10	37	17	13	7
6	78	35	16	25	5	54	17	9	11
7	45	38	16	29	6	33	14	10	10
8	54	32	18	33	0	33	16	40	11
9	58	30	36	29	1	38	15	13	9
10	48	36	25	38	19	42	16	8	3
11	47	38	21	38	11	37	20	13	8
12	45	37	19	35	11	40	20	9	8
13	47	42	18	39	20	36	17	19	14
14	48	45	26	35	22	30	25	17	8
15	47	45	30	32	20	38	25	58	14
16	51	50	28	29	16	43	33	17	13
17	53	48	28	33	12	35	26	20	19
18	54	50	31	30	12	38	34	25	16
19	55	49	31	30	8	38	36	15	18
20	59	51	31	25	11	41	34	19	18
21	56	51	31	27	13	37	28	27	16
22	57	55	34	30	8	23	37	26	13
23	57	53	34	21	19	12	32	24	19
24	62	53	34	21	14	21	35	24	18
25	63	53	33	24	19	28	32	25	16
26	59	56	31	31	8	29	35	28	14
27	62	54	33	48	19	21	33	28	21
28	60	51	35	137	9	20	32	21	22
29	58	48	34	35	15	31	35	27	21
30	63	49	33	36	14	46	39	29	20
31	60	50	31	33	23	31	31	26	19
32	58	49	35	21	19	47	37	24	24
33	57	41	34	24	23	42	38	31	25
34	56	49	32	37	11	46	45	33	23
35	59	49	36	40	17	44	47	29	30
36	58	49	30	36	10	49	44	29	27
37	58	49	30	31	12	48	44	31	32
38	58	50	35	36	17	38	48	39	27
39	59	53	44	41	16	53	52	33	40
40	66	53	37	40	18	37	58	30	32
41	65	59	38	34	18	35	52	37	35
42	68	57	40	39	18	31	61	38	37
43	69	57	41	47	18	43	65	39	34
44	73	61	41	34	18	29	57	38	41
45	74	68	44	37	27	38	59	43	41
46	76	65	48	36	23	38	62	45	52
47	79	70	46	41	20	41	61	61	58
48	84	71	51	41	19	37	66	54	43
49	90	74	53	40	27	30	61	42	43
50	90	77	54	41	26	37	68	51	45
51	93	82	55	48	25	35	72	49	40
52	98	81	55	53	29	43	59	48	43
53	98	80	58	51	32	61	58	46	38
54	92	81	56	54	25	57	61	41	44
55	92	81	58	50	29	44	62	43	48
56	96	83	55	51	34	51	58	45	41
57	93	83	60	47	28	49	61	40	43
58	90	83	55	44	29	40	61	44	44
59	91	82	54	50	32	46	61	43	51
60	97	82	52	40	19	40	59	46	47
61	88	79	54	47	23	41	58	39	46
62	91	80	53	46	18	39	58	40	43
63	91	78	54	44	23	37	57	36	40
64	92	78	50	47	19	58	55	39	39
65	91	73	57	51	16	40	55	37	41
66	86	77	53	43	21	35	51	40	37
67	87	75	52	46	18	32	52	49	35
68	86	75	49	37	29	29	50	36	36
69	88	67	54	36	19	42	51	36	56
70	85	67	51	32	22	37	49	32	34
71	83	69	47	38	14	48	47	30	31
72	86	68	48	31	7	30	47	28	32
73	86	69	51	36	13	35	42	26	39
74	85	68	46	32	13	46	42	26	38
75	79	66	45	32	13	32	39	27	23
76	83	63	44	34	8	29	42	25	22
77	78	63	40	41	19	35	39	28	29
78	78	59	41	35	6	38	40	29	28
79	76	54	38	33	13	56	34	29	23
80	76	55	38	33	8	35	35	26	17
81	78	58	44	35	18	29	34	18	20
82	75	58	45	37	18	37	30	15	15
83	74	54	43	32	13	42	26	17	10
84	79	56	39	39	13	37	29	10	14
85	75	56	42	36	16	38	25	11	13
86	69	56	37	39	32	47	23	18	9
87	68	53	35	34	12	42	25	16	10
88	68	53	38	34	18	37	19	8	11
89	64	55	35	32	13	38	20	13	15
90	62	54	38	34	3	47	31	13	10
91	69	53	32	37	10	42	25	6	16
92	76	45	32	34	18	18	24	10	4
93	62	50	30	38	8	29	19	11	5
94	60	49	28	47	6	44	20	9	2
95	60	44	27	42	6	47	22	11	11
96	57	40	27	40	12	36	21	13	5
97	57	45	30	35	11	30	15	18	9
98	56	50	30	47	9	46	23	2	10
99	56	58	31	40	17	45	24	8	9
100	54	61	35	38	14	39	17	6	11
101	54	51	34	47	24	36	18	11	7
102	59	49	21	44	19	55	13	17	15
103	59	45	32	38	25	51	19	5	7
104	55	39	33	44	17	52	19	8	12
105	49	42	26	38	27	49	17	10	12
106	54	40	31	141	14	46	15	8	1
107	65	40	29	47	18	46	12	2	8
108	54	40	31	57	25	49	19	7	11
109	52	44	26	51	31	57	18	1	16
110	52	48	26	39	29	49	21	11	2
111	73	44	29	56	48	64	17	13	10
112	61	48	27	50	29	64	13	18	5
113	58	42	31	59	30	60	20	0	10
114	58	48	31	51	25	44	17	9	5
115	53	44	32	53	20	55	22	14	10
116	55	42	27	65	79	58	29	14	13
117	53	42	27	59	28	64	24	12	11
118	56	48	32	56	33	59	21	2	11
119	62	45	40	59	33	53	24	15	8
120	60	49	36	59	25	58	20	9	5
121	58	47	38	62	30	57	25	6	10
122	59	50	35	66	30	63	21	19	14
123	61	52	41	65	27	55	20	11	19
124	70	53	40	56	30	64	19	7	10
125	72	53	42	58	30	78	21	5	15
126	75	54	40	52	35	72	21	113	17
127	72	54	50	56	23	44	23	23	24
128	70	57	53	56	33	51	24	15	23
