# Supplementary material for: A cell wall synthase accelerates plasma membrane partitioning in mycobacteria
Source: eLife. 2023 Sep 4;12:e81924. doi: 10.7554/eLife.81924 (PMC10547480; doi:10.7554/eLife.81924)
Supplement: Figure 4—figure supplement 1—source data 1. [file elife-81924-fig4-figsupp1-data1.zip]

Archive with 5 entries (4 files):
- Figure 4- figure supplement 1–Source Data/
- Figure 4- figure supplement 1–Source Data/delta ldtABE.csv
- Figure 4- figure supplement 1–Source Data/delta rodA.csv
- Figure 4- figure supplement 1–Source Data/dpon.csv
- Figure 4- figure supplement 1–Source Data/WT.csv
