# Supplementary material for: A cell wall synthase accelerates plasma membrane partitioning in mycobacteria
Source: eLife. 2023 Sep 4;12:e81924. doi: 10.7554/eLife.81924 (PMC10547480; doi:10.7554/eLife.81924)
Supplement: Figure 4—figure supplement 1—source data 1. [file elife-81924-fig4-figsupp1-data1.zip › Figure 4- figure supplement 1–Source Data/delta ldtABE.csv]

	DMSO	DMSO	DMSO	DMSO	Benzyl alcohol	Benzyl alcohol	Benzyl alcohol	Benzyl alcohol
0	0	0	0		0	0	0
1	4.6423	6.503731	5.249306		4.0403	7.230494	8.351801
2	14.7202	16.67743	11.28313		10.4605	18.49542	15.28097
3	22.9565	26.62146	19.716		16.4427	27.39612	22.04353
4	30.0446	34.08219	26.77698		21.9771	34.21154	27.84229
5	37.1993	40.3579	33.22436		27.5424	39.9264	33.34152
6	43.91	45.20712	38.76325		33.0517	44.60453	38.20759
7	49.6983	49.47209	43.95564		38.3598	48.7621	42.95724
8	54.747	52.50608	48.25741		43.138	51.75819	47.02525
9	59.7945	54.73353	51.84829		47.9394	54.22423	51.04572
10	63.9315	56.32622	54.96493		52.1586	56.17348	54.56843
11	67.6836	57.21332	57.3947		56.3991	57.41575	58.06509
12	71.0185	57.60796	59.48288		60.2886	58.276	61.10128
13	73.832	57.58036	61.03851		63.9701	58.55329	63.88004
14	76.3316	57.17048	62.1728		67.0308	58.32767	66.44995
15
