# Supplementary material for: A cell wall synthase accelerates plasma membrane partitioning in mycobacteria
Source: eLife. 2023 Sep 4;12:e81924. doi: 10.7554/eLife.81924 (PMC10547480; doi:10.7554/eLife.81924)
Supplement: Figure 4—figure supplement 1—source data 1. [file elife-81924-fig4-figsupp1-data1.zip › Figure 4- figure supplement 1–Source Data/delta rodA.csv]

	DMSO	DMSO	DMSO	DMSO	Benzyl alcohol	Benzyl alcohol	Benzyl alcohol	Benzyl alcohol
0	0	0	0		0	0	0
1	5.82459	6.6141	4.737563		6.435275	7.3815	5.412265
2	12.69765	14.0752	10.004		12.7111	17.0438	10.62873
3	17.86801	21.3997	16.73652		16.61212	25.2962	13.58188
4	22.06533	28.2002	22.69839		19.76563	32.9495	15.52153
5	26.23336	34.2521	28.13287		22.58991	39.5268	17.06393
6	29.71741	39.9856	32.85697		25.03227	45.3715	18.22094
7	32.11178	44.8223	37.06393		27.12358	50.8651	19.33879
8	34.62782	49.03	40.52549		28.99638	55.4211	20.23779
9	36.36837	52.9786	43.44803		30.58603	59.5611	20.97821
10	37.90746	56.9443	45.98792		31.982	62.9265	21.77583
11	39.43533	59.9942	47.97604		33.1927	65.8742	22.31932
12	40.36671	62.5058	49.85326		34.16541	68.2657	23.02778
13	41.27001	65.2133	51.3607		34.98609	70.1945	23.54528
14	42.09138	67.5031	52.69031		35.7022	72.1548	23.99117
15
