# Supplementary material for: A cell wall synthase accelerates plasma membrane partitioning in mycobacteria
Source: eLife. 2023 Sep 4;12:e81924. doi: 10.7554/eLife.81924 (PMC10547480; doi:10.7554/eLife.81924)
Supplement: Figure 4—figure supplement 1—source data 1. [file elife-81924-fig4-figsupp1-data1.zip › Figure 4- figure supplement 1–Source Data/dpon.csv]

	DMSO	DMSO	DMSO	DMSO	Benzyl alcohol	Benzyl alcohol	Benzyl alcohol	Benzyl alcohol
0	1.62261	7.019841	9.289617	15.26232	0	0	0
1	14.72718	17.79462	16.43752	23.97416	-4.63621	5.544996	7.949966
2	28.36397	28.00328	23.14295	32.07934	-2.78599	10.99593	12.55566
3	41.72714	37.19793	28.48497	39.04112	0.724789	15.8147	16.55489
4	51.24862	45.6294	33.22105	45.38861	4.025728	20.47261	20.16931
5	56.57232	52.27	37.0579	50.39841	7.270339	25.15686	23.50976
6	56.97595	57.71189	40.41652	55.05166	10.61406	29.37549	26.51646
7	53.80618	61.75942	43.22028	59.02438	13.9246	33.643	29.41795
8	48.56171	64.39835	45.40318	62.46111	17.39537	37.29906	31.9953
9	42.88362	65.48863	47.37356	65.49477	20.81458	40.60507	34.37774
10	37.61502	64.85667	48.8772	68.10072	24.52074	43.87351	36.73469
11	33.0289	62.95134	50.07657	70.29795	28.22813	46.76944	38.78643
12	29.1889	59.83962	50.85317	72.11894	32.04948	49.49795	40.84561
13	26.05606	56.12117	51.35817	73.48627	35.71544	51.98775	42.84034
14					39.28569	54.34772	44.55536
15
