# Supplementary material for: A cell wall synthase accelerates plasma membrane partitioning in mycobacteria
Source: eLife. 2023 Sep 4;12:e81924. doi: 10.7554/eLife.81924 (PMC10547480; doi:10.7554/eLife.81924)
Supplement: Figure 4—figure supplement 1—source data 1. [file elife-81924-fig4-figsupp1-data1.zip › Figure 4- figure supplement 1–Source Data/WT.csv]

	DMSO	DMSO	DMSO	DMSO	Benzyl alcohol	Benzyl alcohol	Benzyl alcohol	Benzyl alcohol
0	0	0	0		0	0	0
1	7.535823	10.9364	5.249306		5.68609	8.351801	5.240846
2	18.01129	17.79542	11.28313		11.61451	15.28097	12.26386
3	26.94094	24.36788	19.716		17.95657	22.04353	17.51136
4	34.73895	29.36681	26.77698		23.55492	27.84229	21.3772
5	41.95576	33.68792	33.22436		28.74722	33.34152	24.75916
6	47.70731	36.98233	38.76325		33.46616	38.20759	27.51091
7	52.91414	39.79647	43.95564		37.60748	42.95724	29.92801
8	56.75098	42.02065	48.25741		41.21429	47.02525	31.98188
9	59.67833	43.65736	51.84829		44.3317	51.04572	33.76444
10	61.37129	45.07441	54.96493		47.40174	54.56843	35.32596
11	61.66085	46.0977	57.3947		49.90408	58.06509	36.6701
12	60.57696	46.90085	59.48288		52.34841	61.10128	37.95049
13	58.29524	47.47161	61.03851		54.42042	63.88004	39.05689
14	55.19119	47.67226	62.1728		56.24708	66.44995	40.08471
15
