# Supplementary material for: A cell wall synthase accelerates plasma membrane partitioning in mycobacteria
Source: eLife. 2023 Sep 4;12:e81924. doi: 10.7554/eLife.81924 (PMC10547480; doi:10.7554/eLife.81924)
Supplement: Figure 5—source data 1. [file elife-81924-fig5-data1.zip › Figure 5-source data/% bays_microcolony.csv]

	wild-type	wild-type	wild-type	wild-type	ΔponA2	ΔponA2	ΔponA2	ΔponA2
Polar	0	7.407407	6.25	0	11.76471	0	8.333333	4.545455
Subpolar	45.45455	44.44444	62.5	66.66667	47.05882	40	50	45.45455
Midcell	54.54545	48.14815	31.25	33.33333	41.17647	60	41.66667	50
