# Supplementary material for: A cell wall synthase accelerates plasma membrane partitioning in mycobacteria
Source: eLife. 2023 Sep 4;12:e81924. doi: 10.7554/eLife.81924 (PMC10547480; doi:10.7554/eLife.81924)
Supplement: Figure 5—source data 1. [file elife-81924-fig5-data1.zip › Figure 5-source data/Cell length.csv]

WT	delta ponA2
5.960237	4.727643
7.245506	5.559925
5.942886	6.469996
