# Supplementary material for: A cell wall synthase accelerates plasma membrane partitioning in mycobacteria
Source: eLife. 2023 Sep 4;12:e81924. doi: 10.7554/eLife.81924 (PMC10547480; doi:10.7554/eLife.81924)
Supplement: Figure 5—source data 1. [file elife-81924-fig5-data1.zip › Figure 5-source data/no bay vs with bay.csv]

	wild-type	wild-type	wild-type	wild-type	ΔponA2	ΔponA2	ΔponA2	ΔponA2
No bay	9.090909	6.451613	0	0	15.15152	13.33333	22.58065	20.68966
With bay	90.90909	93.54839	100	100	84.84848	86.66667	77.41935	79.31034
