# Supplementary material for: A cell wall synthase accelerates plasma membrane partitioning in mycobacteria
Source: eLife. 2023 Sep 4;12:e81924. doi: 10.7554/eLife.81924 (PMC10547480; doi:10.7554/eLife.81924)
Supplement: Figure 6—source data 1. [file elife-81924-fig6-data1.zip]

Archive with 13 entries (13 files):
- Figure 6-source data/ba-sum.csv
- Figure 6-source data/Compare 3h.csv
- Figure 6-source data/cpon for super plot.csv
- Figure 6-source data/cpon.csv
- Figure 6-source data/DMSO-sum.csv
- Figure 6-source data/dpon for super plot.csv
- Figure 6-source data/dpon.csv
- Figure 6-source data/GP-.csv
- Figure 6-source data/TG- for super plot.csv
- Figure 6-source data/TG- TP- for super plot.csv
- Figure 6-source data/TG-.csv
- Figure 6-source data/TP- for super plot.csv
- Figure 6-source data/TP-.csv
