# Supplementary material for: A cell wall synthase accelerates plasma membrane partitioning in mycobacteria
Source: eLife. 2023 Sep 4;12:e81924. doi: 10.7554/eLife.81924 (PMC10547480; doi:10.7554/eLife.81924)
Supplement: Figure 6—source data 1. [file elife-81924-fig6-data1.zip › Figure 6-source data/ba-sum.csv]

	ΔponA2	ΔponA2	ΔponA2	ΔponA2 + wild-type ponA2	ΔponA2 + wild-type ponA2	ΔponA2 + wild-type ponA2	ΔponA2 + TG- ponA2	ΔponA2 + TG- ponA2	ΔponA2 + TG- ponA2	ΔponA2 + TP- ponA2	ΔponA2 + TP- ponA2	ΔponA2 + TP- ponA2	ΔponA2 + TG- TP- ponA2	ΔponA2 + TG- TP- ponA2	ΔponA2 + TG- TP- ponA2	wild-type	wild-type	wild-type	ΔrodA	ΔrodA	ΔrodA	ΔldtABE	ΔldtABE	ΔldtABE
0	0	0	0	0	0	0	0	0	0	0	0	0	0	0	0	0	0		0	0	0	0	0
1	-4.63621	5.544996	7.949966	-3.29963	5.676564	9.972775	-2.38237	4.834403	6.792171	-1.70227	5.625752	6.868984	-1.50764	5.287339	6.402887	5.68609	8.351801		6.435275	7.3815	5.412265	4.0403	7.230494
2	-2.78599	10.99593	12.55566	-0.07267	11.34624	16.05851	2.077847	9.760911	10.9563	3.815616	12.06204	11.09205	3.387121	10.31053	9.07218	11.61451	15.28097		12.7111	17.0438	10.62873	10.4605	18.49542
3	0.724789	15.8147	16.55489	5.760627	17.3242	21.83253	8.130235	14.15961	14.25218	11.19397	19.19129	14.65926	9.703202	14.7503	11.44864	17.95657	22.04353		16.61212	25.2962	13.58188	16.4427	27.39612
4	4.025728	20.47261	20.16931	12.12586	23.13751	27.3147	14.00946	18.52715	17.26953	18.87598	26.70023	18.09437	16.16584	19.2315	13.46732	23.55492	27.84229		19.76563	32.9495	15.52153	21.9771	34.21154
5	7.270339	25.15686	23.50976	19.14846	28.9187	32.68614	20.02185	23.31898	20.27581	26.78323	34.45032	21.76144	22.8616	23.97325	15.52905	28.74722	33.34152		22.58991	39.5268	17.06393	27.5424	39.9264
6	10.61406	29.37549	26.51646	25.76447	33.88381	37.47714	26.18115	27.72675	22.95182	34.53418	41.09533	25.32972	29.62091	28.15127	17.45713	33.46616	38.20759		25.03227	45.3715	18.22094	33.0517	44.60453
7	13.9246	33.643	29.41795	32.76936	38.70737	42.16076	32.47734	32.18398	25.83248	42.90896	47.35472	28.96917	36.37163	32.5623	19.3714	37.60748	42.95724		27.12358	50.8651	19.33879	38.3598	48.7621
8	17.39537	37.29906	31.9953	39.60001	42.88298	46.35259	38.4913	36.28951	28.61103	49.73584	52.69993	32.4582	42.57644	36.42825	21.22374	41.21429	47.02525		28.99638	55.4211	20.23779	43.138	51.75819
9	20.81458	40.60507	34.37774	45.81829	46.52755	50.51655	44.21334	40.02043	31.40069	54.76023	56.94396	36.226	47.47598	40.07295	23.06759	44.3317	51.04572		30.58603	59.5611	20.97821	47.9394	54.22423
10	24.52074	43.87351	36.73469	50.52451	50.07989	54.11102	48.91191	43.65239	34.41321	57.32159	60.76642	39.96363	50.06403	43.56881	25.13206	47.40174	54.56843		31.982	62.9265	21.77583	52.1586	56.17348
11	28.22813	46.76944	38.78643	53.54895	53.18563	57.53847	52.03227	46.89683	37.42541	56.31644	63.71997	43.71681	50.602	46.73232	27.12333	49.90408	58.06509		33.1927	65.8742	22.31932	56.3991	57.41575
12	32.04948	49.49795	40.84561	55.1902	55.99397	60.83356	53.29026	49.97599	40.51245	53.02512	65.95478	47.63673	49.08753	49.75661	29.17685	52.34841	61.10128		34.16541	68.2657	23.02778	60.2886	58.276
13	35.71544	51.98775	42.84034	53.20856	58.39851	63.87902	52.61338	52.75855	43.5481	49.94504	67.25912	51.28213	45.96609	52.35135	31.29131	54.42042	63.88004		34.98609	70.1945	23.54528	63.9701	58.55329
14	39.28569	54.34772	44.55536	50.33978	60.57325	66.64196	50.09997	55.45708	46.44216	42.89756	67.80007	55.071	42.19777	54.93491	33.54444	56.24708	66.44995		35.7022	72.1548	23.99117	67.0308	58.32767
																			36.30979	73.2661	24.75264	69.9029	57.75304
