# Supplementary material for: A cell wall synthase accelerates plasma membrane partitioning in mycobacteria
Source: eLife. 2023 Sep 4;12:e81924. doi: 10.7554/eLife.81924 (PMC10547480; doi:10.7554/eLife.81924)
Supplement: Figure 6—source data 1. [file elife-81924-fig6-data1.zip › Figure 6-source data/Compare 3h.csv]

ΔponA2	ΔponA2 + wild-type ponA2	ΔponA2 + TG- ponA2	ΔponA2 + TP- ponA2	ΔponA2 + TG- TP- ponA2
27.71523	31.66687	29.73461	31.67705	29.55125
26.2978	30.60318	29.40942	30.1978	26.67787
27.93359	32.37232	26.90224	32.23061	27.8849
27.71523	31.66687
26.2978	30.60318
27.93359	32.37232
