# Supplementary material for: A cell wall synthase accelerates plasma membrane partitioning in mycobacteria
Source: eLife. 2023 Sep 4;12:e81924. doi: 10.7554/eLife.81924 (PMC10547480; doi:10.7554/eLife.81924)
Supplement: Figure 6—source data 1. [file elife-81924-fig6-data1.zip › Figure 6-source data/cpon for super plot.csv]

Before	Benzyl alcohol	3h	6h
27.82067	23.30165	32.32925	40.42341
35.54675	33.14719	27.95646	33.17924
33.34978	24.19056	30.68129	27.83388
29.97506	27.4517	31.52874	33.93179
28.89295	20.2181	31.28103	29.81975
34.15051	23.8632	30.96371	31.37664
37.48879	16.21964	29.18234	29.46955
33.35444	29.53786	30.46722	32.33101
28.15263	23.85429	31.25008	37.70132
28.98701	15.32104	30.98272	32.08658
30.53105	23.95845	33.58066	35.41504
30.90403	21.69224	28.99059	29.20112
29.82706	24.35752	26.86098	29.53269
28.79732	21.59894	33.41282	32.92904
38.85756	26.85988	26.65677	32.29564
31.39154	23.87863	28.29288	31.83031
33.29464	29.63016	31.12151	29.70584
33.28973	28.82244	33.22083	35.85371
32.15158	24.93459	29.60176	31.8033
42.4046	24.28574	30.72847	33.30835
33.16626	25.71381	31.16997	32.17241
30.57274	26.41046	25.58366	29.06579
27.88981	25.8427	27.09977	36.27183
36.78244	24.11217	33.78012	21.31018
33.91002	31.88973	29.76764	30.66068
28.02749	29.21327	30.82085	33.21308
33.81466	28.87005	30.48656	70.22107
28.56637	21.10377	23.77426	27.75402
30.43365	18.02278	21.82971	35.73687
31.44576	26.43626	23.09553	25.37018
33.32578	29.24998	29.46352	30.92123
30.78878	22.2066	31.86051	32.35863
31.01115	23.5829	25.95423	33.37873
38.22641	22.35882	25.72802	27.25577
34.40035	29.61139	23.62086	28.34633
28.39958	31.99705	29.65256	30.7281
32.86999	30.03515	33.28993	38.82749
26.24648	24.81387	33.1509	31.78889
29.82067	32.0461	31.93916	32.01903
38.19895	26.44998	34.84223	31.99566
35.17985	19.30684	31.02836	27.78237
24.5387	22.75799	33.47244	33.17218
42.3602	19.89304	29.60743	29.23279
34.8374	33.33229	29.6387	31.31858
31.80135	24.7028	28.29245	36.01361
24.5481	30.14357	28.83507	43.60222
32.0491	27.94431	33.63378	32.73005
32.97132	22.63221	34.44365	28.07633
27.2728	25.44543	29.47689	32.99065
34.21756	29.87169	35.97178	36.95575
34.97043	22.62467	28.51107	28.09063
30.27885	23.6508	27.33266	29.8082
28.68821	28.37282		29.95034
30.86925	20.39442		29.7278
29.16824	22.20528		27.46496
25.01999	25.30336		27.80416
32.29473	25.86304		32.26846
36.90115	26.51407		39.99753
36.77567	26.72996
36.4999	30.03967
31.84425	27.64334
32.69464	22.79437
33.28305	24.05858
33.77166	26.29003
31.99164	27.18234
38.97799	28.61828
40.50878	23.34621
29.08214	25.86573
33.02621	25.86611
	20.34962
	29.64146
	29.54649
	29.41647
	27.10547
	24.59218
	29.42869
	24.13452
	23.73379
	26.10845
	26.25114
	27.57784
	30.34523
	27.32118
	26.725
	22.86713
	28.08545
	28.63678
	27.69436
	26.07818
	28.63204
	28.66945
	31.6472
	30.37924
	27.68117
	32.65421
	42.28644
	24.40295
	29.16196
	30.16581
	31.02029
	26.64615
	28.25413
	28.10771
	28.3965
	25.43367
	26.57456
	31.17444
	31.40319
	31.30434
40.75804	20.98696	31.48434	30.47123
41.16639	34.15608	26.6743	35.9034
32.85512	34.35462	39.04637	35.42529
44.23036	39.58824	33.36745	31.90667
28.11033	31.4742	33.8439	34.92465
29.18191	26.61157	29.54724	28.59896
31.07413	32.50821	30.10702	41.28654
32.28483	22.0161	26.71247	38.61517
36.79224	25.71053	38.39247	36.65372
28.45534	23.2259	29.08158	34.42324
32.53824	28.21608	34.56806	36.96501
30.99631	31.30365	28.74366	39.54621
32.85645	22.85074	38.54889	36.43167
40.72619	28.54921	23.13296	30.17338
45.19688	33.02135	31.75232	29.62904
33.16792	36.59946		25.23933
38.48005	28.63114		33.23306
32.57613	23.3753		29.61643
29.47841	25.68946		37.42675
31.074	29.1344		25.5058
	40.3831		28.0533
	36.19616		33.29957
	29.33474		26.61576
	30.11488		28.36784
	20.11663		31.04912
	27.07869
	24.50247
	30.46933
	27.39808
	30.7589
	26.211
	24.86383
	28.60238
	29.70109
	26.55236
	24.15542
	27.42227
30.36535	30.36535	26.26917	30.72031
34.15515	38.03396	25.24667	30.13804
37.2362	35.44907	33.50593	44.96368
25.25386	31.77737	27.59526	28.94084
28.27989	34.15515	31.994	39.58442
32.95484	37.2362	23.7495	28.44787
27.89401	28.01156	30.40974	29.73933
30.29988	25.25386	25.90926	25.15217
31.27121	28.27989	27.54698	27.71782
27.45821	32.95484	34.15921	29.79866
32.84467	27.89401	34.92841	36.72289
	28.91033	31.75994	31.06635
	30.29988	36.82889	30.31979
	31.27121	36.22995	31.68838
	27.45821	37.36401	26.99026
	20.795	28.0592	31.69715
	27.21063	25.04394	31.99432
	32.84467	30.83906	31.73939
		34.90521	32.32226
		29.71935	28.84878
29.49334	26.44859	32.93394	30.86322
32.26853	25.99919	32.91787	27.15082
32.52448	24.89596	32.09561	27.3938
28.04646	22.8377	31.82117	34.05491
31.92412	24.8284	31.99909	28.95667
33.00883	29.5618	34.68363	33.03656
29.61663	26.597	30.27484	29.48776
28.83221	27.94684	26.88224	30.37886
31.02243	28.21512	34.13876	23.59582
27.86954	29.08441	34.83814	33.26606
34.45329	27.7954	34.73207	28.53601
30.17974	28.37244	31.15047	32.05518
32.2968	25.36314		32.36436
37.37934	31.38438		39.63739
21.25371	32.57199		29.72286
28.04497	23.07956		17.88382
27.56397	30.75137		36.85889
28.48917	19.31297
27.14731
32.46787
28.33209
29.02534
36.70642
