# Supplementary material for: A cell wall synthase accelerates plasma membrane partitioning in mycobacteria
Source: eLife. 2023 Sep 4;12:e81924. doi: 10.7554/eLife.81924 (PMC10547480; doi:10.7554/eLife.81924)
Supplement: Figure 6—source data 1. [file elife-81924-fig6-data1.zip › Figure 6-source data/cpon.csv]

Before	Benzyl alcohol	3h	6h
31.9349	24.3599	30.44009	32.45894
32.10515	26.39013	28.63981	33.03543
32.14709	25.20693	31.1605	32.0517
34.59996	28.69904	31.66687	32.77445
30.72848	30.45562	30.60318	31.42964
30.3455	26.94702	32.37232	30.30841
