# Supplementary material for: A cell wall synthase accelerates plasma membrane partitioning in mycobacteria
Source: eLife. 2023 Sep 4;12:e81924. doi: 10.7554/eLife.81924 (PMC10547480; doi:10.7554/eLife.81924)
Supplement: Figure 6—source data 1. [file elife-81924-fig6-data1.zip › Figure 6-source data/DMSO-sum.csv]

	ΔponA2	ΔponA2	ΔponA2	ΔponA2	wild-type ponA2	wild-type ponA2	wild-type ponA2	wild-type ponA2	TG- ponA2	TG- ponA2	TG- ponA2	TG- ponA2	TP- ponA2	TP- ponA2	TP- ponA2	TP- ponA2	TG- TP- ponA2	TG- TP- ponA2	TG- TP- ponA2	TG- TP- ponA2	wild-type	wild-type	wild-type	wild-type	ΔrodA	ΔrodA	ΔrodA	ΔrodA	ΔldtABE	ΔldtABE	ΔldtABE	ΔldtABE
0	0	0	0	0	0	0	0	0	0	0	0	0	0	0	0	0	0	0	0	0	0	0	0		0	0	0		0	0
1	1.62261	7.019841	9.289617	15.26232	1.253991	7.593445	8.209396	8.926762	-1.61018	6.712045	8.582516	6.863414	10.93496	7.90529	8.57611	8.57611	-3.89912	7.148858	8.270728	7.240016	7.535823	10.9364	17.01389		5.82459	6.6141	4.737563		4.6423	6.503731
2	14.72718	17.79462	16.43752	23.97416	12.35214	18.40944	15.23121	14.11971	6.813394	17.73833	16.57218	9.843011	30.203	20.71903	13.71375	13.71375	1.592047	18.01427	16.16625	12.08702	18.01129	17.79542	25.05617		12.69765	14.0752	10.004		14.7202	16.67743
3	28.36397	28.00328	23.14295	32.07934	25.14768	27.47572	21.12144	19.09856	19.69582	27.89153	22.73004	12.63469	48.09187	32.9232	18.30157	18.30157	9.999739	28.11416	22.64231	15.99275	26.94094	24.36788	33.52303		17.86801	21.3997	16.73652		22.9565	26.62146
4	41.72714	37.19793	28.48497	39.04112	36.12672	35.24411	25.73864	23.36413	32.40482	36.75856	27.66428	15.36696	55.50533	43.36501	22.61965	22.61965	19.04284	37.00157	27.68734	19.61175	34.73895	29.36681	40.57292		22.06533	28.2002	22.69839		30.0446	34.08219
5	51.24862	45.6294	33.22105	45.38861	44.30494	42.94523	29.73478	27.55766	43.19175	45.44969	31.85002	17.9504	53.46146	52.58274	26.66886	26.66886	27.70707	45.49067	32.19774	23.07241	41.95576	33.68792	46.97108		26.23336	34.2521	28.13287		37.1993	40.3579
6	56.57232	52.27	37.0579	50.39841	49.05917	48.42969	32.96979	31.27701	51.67571	51.36035	35.23188	20.98481	47.33269	58.99308	30.51373	30.51373	35.37932	51.99399	35.86177	26.4424	47.70731	36.98233	52.20662		29.71741	39.9856	32.85697		43.91	45.20712
7	56.97595	57.71189	40.41652	55.05166	50.16328	53.30558	35.70874	35.11272	56.60602	56.79514	38.20543	23.87203	40.88668	62.84946	34.36538	34.36538	41.98251	57.59689	39.03911	29.91333	52.91414	39.79647	56.89897		32.11178	44.8223	37.06393		49.6983	49.47209
8	53.80618	61.75942	43.22028	59.02438	48.34028	56.94581	37.96574	38.44841	57.84773	60.33615	40.56363	26.85638	35.19587	63.61902	38.0377	38.0377	47.21792	61.5406	41.6679	33.27277	56.75098	42.02065	60.83939		34.62782	49.03	40.52549		54.747	52.50608
																									36.36837	52.9786	43.44803		59.7945	54.73353
																									37.90746	56.9443	45.98792		63.9315	56.32622
																									39.43533	59.9942	47.97604		67.6836	57.21332
																									40.36671	62.5058	49.85326		71.0185	57.60796
																									41.27001	65.2133	51.3607		73.832	57.58036
																									42.09138	67.5031	52.69031		76.3316	57.17048
																									42.77122	69.4535	53.87014		78.4549	56.36386
