# Supplementary material for: A cell wall synthase accelerates plasma membrane partitioning in mycobacteria
Source: eLife. 2023 Sep 4;12:e81924. doi: 10.7554/eLife.81924 (PMC10547480; doi:10.7554/eLife.81924)
Supplement: Figure 6—source data 1. [file elife-81924-fig6-data1.zip › Figure 6-source data/dpon.csv]

Before	Benzyl alcohol	3h	6h
31.15535	28.90212	27.79455	28.88288
33.00738	28.04424	28.22286	27.80956
33.85699	26.52158	27.70586	29.23238
31.56473	26.99435	27.71523	31.86042
29.48507	23.60082	26.2978	29.61697
32.3813	26.42021	27.93359	29.30897
