# Supplementary material for: A cell wall synthase accelerates plasma membrane partitioning in mycobacteria
Source: eLife. 2023 Sep 4;12:e81924. doi: 10.7554/eLife.81924 (PMC10547480; doi:10.7554/eLife.81924)
Supplement: Figure 6—source data 1. [file elife-81924-fig6-data1.zip › Figure 6-source data/GP-.csv]

Before	Benzyl alcohol	3h	6h
34.85509	27.09409	29.55125	29.3443
33.01741	26.40051	26.67787	30.49536
31.87496	25.52673	27.8849	24.95034
