# Supplementary material for: A cell wall synthase accelerates plasma membrane partitioning in mycobacteria
Source: eLife. 2023 Sep 4;12:e81924. doi: 10.7554/eLife.81924 (PMC10547480; doi:10.7554/eLife.81924)
Supplement: Figure 6—source data 1. [file elife-81924-fig6-data1.zip › Figure 6-source data/TG- for super plot.csv]

Before	Benzyl alcohol	3h	6h
21.5416	28.61539	29.14426	35.95299
33.0373	27.99791	28.51025	32.27601
32.83144	31.71504	29.45185	36.87677
28.54918	22.03324	33.02147	37.53535
36.8189	27.83317	31.80282	30.28436
28.03802	21.62234	33.00598	22.46834
26.54739	26.62506	31.11045	29.93659
34.41394	30.99483	27.11867	32.63447
31.94364	32.38266	30.77161	26.79018
36.37451	30.6123	29.82038	28.03464
32.38295	39.70198	26.15774	34.56429
32.24421	27.11976	27.06685	31.60873
30.72269	36.57236	29.68123	28.02886
31.73858	15.72076	28.37256	31.16198
32.69168	28.21484	27.23563	22.76363
30.63108	27.22577	28.6936	29.79961
35.57448	29.25353	29.47078	30.13212
35.00365	28.19675	31.93986	30.1803
32.29547	16.44708	29.62706
32.83524	35.73626	32.68919
29.89354	26.59439
31.25773	25.02709
32.38187	30.02449
	29.49516
	20.54095
	24.2922
	29.27829
	19.05485
	26.27119
30.93819	30.02499	22.13283	27.74874
35.6023	22.47492	32.20799	42.81927
38.40906	27.7028	22.01697	31.89144
31.83652	27.02776	19.01442	30.12418
43.04005	28.28526	31.75193	30.54166
28.84096	25.85623	28.51836	28.81773
32.46268	21.98358	36.78801	27.72572
31.99524	27.26388	35.70431	29.25516
31.83802	28.73721	31.98471	30.70952
35.83798	27.25022	31.98027	30.97128
40.26703	27.05717	26.5253	33.38773
	27.38625	34.98553	24.21337
	28.5592	29.76833	39.08647
	27.78011	19.57872	30.27955
	25.29816	29.62229	26.13546
	27.16065	27.5461	28.83621
	26.70989	32.63708	27.05961
	26.52929	30.3321	29.52706
	23.54601	35.56061	30.84528
		29.53246	27.52904
40.7293	22.61198	32.61168	24.93702
44.0529	23.49322	26.00857	30.61091
35.33708	24.15136	16.48198	21.5743
37.1825	27.92325	20.93963	33.61423
31.25665	25.07675	31.52811	30.11631
32.94016	30.10384	25.72317	26.57864
31.08024	28.16368	29.85412	27.70037
37.68365	31.20291	25.72726	26.92978
32.30015	23.27622	30.75973	32.13328
31.37531	27.20309	22.6349	26.80269
35.06088	30.33087	31.30837	30.68221
30.91885	29.46847	25.52475	25.72715
30.92771	20.22621	28.48911	23.2594
37.42684	27.30467	24.72804	23.0925
33.78675	22.74966	30.0587	26.54704
33.03229	20.90739	26.90376	24.87742
35.55478	29.82633	25.53676
	27.53415	29.42169
