# Supplementary material for: A cell wall synthase accelerates plasma membrane partitioning in mycobacteria
Source: eLife. 2023 Sep 4;12:e81924. doi: 10.7554/eLife.81924 (PMC10547480; doi:10.7554/eLife.81924)
Supplement: Figure 6—source data 1. [file elife-81924-fig6-data1.zip › Figure 6-source data/TG- TP- for super plot.csv]

Before	Benzyl alcohol	3h	6h
41.82506	23.91914	33.70534	20.1488
36.85296	39.92496	34.86864	25.46192
30.00831	29.5869	27.88737	26.33135
28.75824	20.03721	27.56266	37.44205
36.74035	27.94118	42.4433	29.38211
41.11618	26.96556	29.36481	31.78811
31.58288	31.95097	29.75256	34.77555
34.4164	21.11371	29.56917	21.96602
33.67163	28.12183	29.02315	28.38638
37.34428	29.48131	25.18996	31.90472
33.33316	23.03009	27.55626	27.7846
33.48395	22.84719	24.93861	34.03271
36.30276	28.8805	31.84967	31.28353
31.7676	23.3132	29.06896	30.95112
34.35888	24.35158	25.7375	31.74971
36.5863	29.66778	24.3021	26.12013
34.38762	29.46639
29.01715	29.13931	38.05699	33.91343
36.20972	27.29139	14.79962	30.87862
26.49709	18.35411	29.22013	26.98507
29.20106	25.02058	25.0335	34.67017
34.15142	22.40185	27.47789	34.32221
39.95296	29.69273	33.85008	25.77279
29.46102	28.18474	25.31389	33.33615
27.00623	27.12549	27.60033	29.08018
32.10234	29.36225	21.32435	25.34727
29.78025	29.95869	22.99	30.48936
27.20005	28.49375	26.30142	27.8872
33.25148	23.95174	25.78931	32.77875
35.72002	20.95491	31.98621	29.98484
37.29916	25.99306	28.43169	36.88534
39.72828	27.86561	18.87078	34.04136
37.57563	26.29576	31.15408	31.03825
30.57199	27.60619	26.45442	30.99415
39.58746	26.70432	25.54691	27.48243
	27.21315		28.11092
			25.90882
38.97445	19.189	31.89563	20.48962
33.11606	24.92531	41.42279	27.92399
28.28678	20.22796	24.93803	23.79352
29.3075	33.67109	27.42223	26.86333
33.33694	25.0703	25.27273	25.56051
31.19127	21.10455	30.79478	24.5505
33.24005	28.47143	24.24072	26.8289
32.96327	30.03118	15.78979	24.92349
27.36119	22.94357	32.27202	21.63186
42.31948	27.32572	23.43089	22.35245
26.27957	29.68689	24.85989	22.18859
30.70629	26.53571	24.63211	18.52005
31.38913	20.9471	27.92363	29.90165
29.00366	25.52592	27.64475	37.42453
29.30551	28.8032	32.14575	21.30214
33.87397	25.7738	31.47259
31.21924	23.72172
