# Supplementary material for: A cell wall synthase accelerates plasma membrane partitioning in mycobacteria
Source: eLife. 2023 Sep 4;12:e81924. doi: 10.7554/eLife.81924 (PMC10547480; doi:10.7554/eLife.81924)
Supplement: Figure 6—source data 1. [file elife-81924-fig6-data1.zip › Figure 6-source data/TG-.csv]

Before	Benzyl alcohol	3h	6h
31.72822	27.42068	29.73461	30.61273
34.64255	26.66493	29.40942	30.37522
34.74389	26.19745	26.90224	27.19895
