# Supplementary material for: A cell wall synthase accelerates plasma membrane partitioning in mycobacteria
Source: eLife. 2023 Sep 4;12:e81924. doi: 10.7554/eLife.81924 (PMC10547480; doi:10.7554/eLife.81924)
Supplement: Figure 6—source data 1. [file elife-81924-fig6-data1.zip › Figure 6-source data/TP- for super plot.csv]

Before	Benzyl alcohol	3h	6h
24.13955	38.44536	45.03476	51.41838
22.9545	28.86819	44.18967	22.36112
23.21824	24.87189	35.29876	25.04249
36.49725	32.84389	41.77051	27.94219
32.48441	31.19395	21.17468	32.95541
27.7706	31.20424	40.52674	20.38856
30.09259	23.96021	30.36384	24.77567
40.97046	24.4886	35.21555	22.84281
37.38577	29.52962	33.03165	27.29778
30.80698	26.82303	18.61693	26.72133
28.76918	24.41144	23.30569	34.325
30.61764	29.52022	27.39157	28.05245
40.28571	22.45669	39.56709	26.10982
33.16544	25.71926	33.54542	34.01754
28.70105	32.37571	31.48849	29.27584
23.42885	24.30929	19.59128	29.64169
22.34197	20.7616	18.39718	32.06173
34.71103	26.77592		29.89383
31.93982	23.31151
28.04885	30.44184
27.4098	28.45568
27.20509
35.74772	27.22043	29.79718	36.03097
29.6543	34.47093	28.75579	40.26172
33.081	26.58689	31.13024	28.75576
36.7259	29.62079	31.21533	34.30953
32.15721	19.99982	25.78982	27.70175
28.31738	21.42481	30.86372	39.71782
30.46664	17.19326	33.86857	35.93168
32.6046	26.8712	28.04567	29.31715
32.75096	21.05745	27.74729	37.78262
33.64548	30.82201	28.25751	35.74229
34.18966	35.21006	39.68533	32.91148
23.90277	24.14125	32.43549	33.88298
35.5184	24.99219	29.18878	35.92736
	27.97647	31.71176	30.87987
	26.00004	31.18719	32.37846
	25.56573	25.13183	29.72545
	25.31128	29.48494	27.95263
	25.11857	29.26405	34.34698
	27.29461
	27.77852
	24.23818
41.81593	19.15369	43.7572	38.81569
30.93092	17.72282	28.46261	32.80475
36.16415	26.23198	30.51486	28.25073
32.49643	24.86159	33.25469	32.16188
26.989	23.94278	33.02973	34.76322
32.67092	28.99849	31.88627	29.38694
29.77858	27.89919	32.53731	29.75353
33.53852	27.05218	33.03173	33.11077
37.43819	28.11092	31.67428	30.59868
36.36622	27.33789	35.31581	39.1612
29.9109	25.73092	27.98449	34.27736
32.16214	27.75157	33.70544	29.47209
26.51243	25.4141	32.75643	35.07088
24.73023	25.00016	28.73962	37.89047
	26.90515	31.96309	27.32387
	30.00453	31.26321	30.77505
	24.08991	30.36423	30.45437
	25.73985	27.4588	30.97414
	23.9487	34.68185	34.98296
	23.70716		27.90377
			26.81487
			23.27825
