# Supplementary material for: A cell wall synthase accelerates plasma membrane partitioning in mycobacteria
Source: eLife. 2023 Sep 4;12:e81924. doi: 10.7554/eLife.81924 (PMC10547480; doi:10.7554/eLife.81924)
Supplement: Figure 6—source data 1. [file elife-81924-fig6-data1.zip › Figure 6-source data/TP-.csv]

Before	Benzyl alcohol	3h	6h
30.13385	27.65563	31.67705	29.17354
32.21246	26.13783	30.1978	33.53092
32.25033	25.48018	32.23061	31.72843
