# Supplementary material for: A cell wall synthase accelerates plasma membrane partitioning in mycobacteria
Source: eLife. 2023 Sep 4;12:e81924. doi: 10.7554/eLife.81924 (PMC10547480; doi:10.7554/eLife.81924)
Supplement: Figure 6—figure supplement 2—source data 1. [file elife-81924-fig6-figsupp2-data1.zip › 1st replicate.csv]

Time (h)	Wild-type	ΔponA2	cponA2	TG-	TP-
0	0	0	0	0	0
1	4.887669	10.88849	8.302177	8.45706	8.264248
2	9.806224	15.58206	15.24172	14.89832	15.13757
3	14.99172	19.46945	22.35645	20.41987	21.62603
4	20.74529	22.5967	29.54657	24.98178	27.59953
5	26.01793	25.31318	37.17464	29.22306	33.51666
6	31.34462	27.82382	44.25832	33.18589	38.51445
7	36.41981	30.0853	50.82977	36.92239	43.70088
8	41.38911	32.21406	56.88898	40.48916	48.42548
9	46.53489	33.98984	62.35724	43.7708	52.91699
10	51.78657	35.73944	66.83097	46.03068	57.30767
11	56.68417	37.29674	70.8723	48.53684	60.90804
12	61.29717	38.70779	73.3104	50.61034	64.39457
13	65.33438	39.85433	74.67746	52.77702	66.69724
14	68.905	41.10469	74.46126	54.30469	68.83079
15	71.61963	41.97136	71.57191	56.21953	70.41252
	73.77612	43.17929	66.43516	57.62627	71.30908
