# Supplementary material for: A cell wall synthase accelerates plasma membrane partitioning in mycobacteria
Source: eLife. 2023 Sep 4;12:e81924. doi: 10.7554/eLife.81924 (PMC10547480; doi:10.7554/eLife.81924)
Supplement: Figure 6—figure supplement 2—source data 1. [file elife-81924-fig6-figsupp2-data1.zip › 2nd replicate.csv]

Time (h)	Wild-type	ΔponA2	cponA2	TG-	TP-
0	0	0	0	0	0
1	4.894164	4.40925	4.297293	3.636378	3.23803
2	11.7667	10.97719	10.54503	10.03629	10.12208
3	17.67305	16.50024	16.6635	15.42973	16.68433
4	23.01005	21.02718	22.51483	19.77405	22.52543
5	28.20039	24.82499	27.964	23.85396	27.47872
6	33.40512	28.27833	33.49361	27.14063	32.18206
7	38.24177	31.46757	39.08354	30.42446	36.88539
8	42.85988	33.91046	44.79411	33.64574	42.00245
9	47.18469	36.32177	50.06232	36.34388	46.22597
10	51.18169	38.31397	55.01742	38.42506	50.09322
11	54.71572	40.3033	58.99874	40.25889	54.67588
12	57.93632	41.59794	62.14702	42.12683	57.7013
13	60.29714	43.13658	63.09208	43.69909	60.76407
14	61.01027	44.658	59.36642	45.29978	62.86433
15	58.29577	45.87227	52.39768	46.59341	63.2637
