# Supplementary material for: A cell wall synthase accelerates plasma membrane partitioning in mycobacteria
Source: eLife. 2023 Sep 4;12:e81924. doi: 10.7554/eLife.81924 (PMC10547480; doi:10.7554/eLife.81924)
Supplement: Figure 7—source data 1. [file elife-81924-fig7-data1.zip › Figure 7-source data/DADA line plot.csv]

	wild-type	ΔponA2
	0	0
	0.586664	0.595738
	1.122678	0.97933
	1.355635	1.199136
	1.37978	1.248829
	1.354017	1.252334
	1.325388	1.231231
	1.242782	1.19848
	1.147463	1.147945
	1.064922	1.088392
	0.983539	1.02541
	0.911373	0.972337
	0.854532	0.927037
	0.800267	0.895681
	0.754355	0.865094
	0.71375	0.842527
	0.681469	0.817034
	0.661423	0.789166
	0.653999	0.768672
	0.641941	0.753178
	0.619387	0.737213
	0.603219	0.726898
	0.599366	0.716048
	0.599639	0.707678
	0.593982	0.706544
	0.587745	0.708626
	0.583827	0.703461
	0.580933	0.705229
	0.57396	0.705395
	0.575387	0.700731
	0.577308	0.697828
	0.57248	0.69341
	0.570581	0.687428
	0.573438	0.687549
	0.579166	0.68984
	0.576544	0.691341
	0.578844	0.691097
	0.580768	0.689585
	0.582136	0.691848
	0.588374	0.696547
	0.600622	0.693758
	0.612429	0.695453
	0.618133	0.695925
	0.62567	0.695587
	0.64305	0.689504
	0.660073	0.682011
	0.663106	0.684056
	0.659446	0.688298
	0.653205	0.690651
	0.650932	0.689149
	0.647722	0.690079
	0.641484	0.694574
	0.64068	0.702912
	0.646838	0.715456
	0.659738	0.727755
	0.663297	0.739897
	0.663628	0.743405
	0.665022	0.745823
	0.667052	0.754263
	0.676625	0.768966
	0.687093	0.782797
	0.691915	0.790876
	0.697025	0.799758
	0.708812	0.813573
	0.723294	0.8277
	0.733251	0.836949
	0.744598	0.849051
	0.753417	0.866035
	0.765906	0.887022
	0.798728	0.904207
	0.834423	0.917237
	0.863814	0.935221
	0.887764	0.952545
	0.912771	0.971866
	0.943531	0.990543
	0.971792	1.013271
	1.005009	1.048007
	1.050533	1.078297
	1.09921	1.102087
	1.147967	1.129981
	1.200554	1.168182
	1.261171	1.213054
	1.323493	1.254012
	1.399847	1.295089
	1.4811	1.33669
	1.56362	1.390593
	1.630994	1.455819
	1.7114	1.518212
	1.807901	1.598443
	1.919355	1.676544
	2.041654	1.750353
	2.156891	1.840649
	2.25878	1.940176
	2.376807	2.04466
	2.496532	2.140741
	2.58253	2.217136
	2.653595	2.271792
	2.669904	2.277261
	2.568668	2.190613
	2.287436	1.799654
	0.695101	0.303932
