# Supplementary material for: A cell wall synthase accelerates plasma membrane partitioning in mycobacteria
Source: eLife. 2023 Sep 4;12:e81924. doi: 10.7554/eLife.81924 (PMC10547480; doi:10.7554/eLife.81924)
Supplement: Figure 7—source data 1. [file elife-81924-fig7-data1.zip › Figure 7-source data/DADA polarity.csv]

wild-type	ΔponA2
38.2263	42.916
53.4942	43.2537
41.0581	47.5952
53.4001	44.6636
58.7402	51.9728
49.8598	44.5754
39.2278	56.8696
40.1744	57.6385
56.0148	46.225
52.7777	41.8272
47.3658	36.6418
46.7104	34.3158
49.3103	40.9751
55.5506	49.2191
60.7092	42.1604
53.4001	47.573
56.0148	44.6636
48.6239	46.225
50.5283	41.8272
47.9286	34.3158
58.6263	40.9751
59.1072	45.4144
37.1974	62.8018
41.1457	53.592
40.0443	40.9391
49.6342	41.7512
47.6973	59.3273
46.0295	41.1068
49.2884	37.1069
39.3223	53.1401
36.9604	45.1354
40.5536	59.2931
32.5948	56.8703
41.153	52.6736
30.4699	51.6292
38.2963	65.0777
34.3678	49.7537
45.0846	33.5856
36.7102	45.8581
30.3127	39.6631
29.0398	32.5952
45.1979	35.1582
33.3336	33.9331
36.6072	30.4917
35.5756	32.848
46.7337	32.0989
37.2003	31.6947
26.2639	40.5765
37.7567	41.273
36.3413	21.5249
38.2263	34.1977
53.4942	36.2547
41.0581	31.0848
53.4001	37.9528
58.7402	32.3128
49.8598	34.7323
39.2278	33.6911
40.1744	39.4718
56.0148	36.5417
52.7777	31.8474
47.3658	36.8221
	36.4394
	36.683
	32.4336
	34.6917
	35.2001
	35.7556
	35.2181
	31.3978
