# Supplementary material for: A cell wall synthase accelerates plasma membrane partitioning in mycobacteria
Source: eLife. 2023 Sep 4;12:e81924. doi: 10.7554/eLife.81924 (PMC10547480; doi:10.7554/eLife.81924)
Supplement: Figure 7—source data 1. [file elife-81924-fig7-data1.zip › Figure 7-source data/Porality.csv]

wild-type ponA2	TG- ponA2	TP- ponA2	TG- TP- ponA2
71.58052	37.62084	37.25742	25.32077
33.78231	34.35438	31.39925	31.00229
37.10849	30.53004	40.38149	26.84821
37.51	34.98075	36.19213	59.98809
33.43553	29.78375	34.0011	28.03462
31.05869	37.90949	34.63556	41.36636
32.8901	38.56142	34.48329	31.03462
70.052	36.57514	33.83472	28.71306
41.80525	37.26287	30.17672	28.6191
29.44511	38.24085	34.28023	31.8002
52.71203	35.99786	36.32275	33.69915
28.05643	33.40829	37.54365	35.44332
44.27539	33.23077	33.23105	37.42668
40.32861	36.17864	42.86956	31.70262
53.33958	40.88377	28.79958	34.07309
60.11065	44.6227	36.97109	40.96893
40.7693	44.14308	31.93646	48.89912
49.21526	40.82034	38.16075	42.98773
53.20823	39.6307	34.68085	30.66132
60.89693	37.29137	34.04506	31.68456
27.83948	31.99065	31.71527	35.78886
29.12541	38.56191	32.19205	32.92587
34.44183	28.49313	33.39071	34.13447
32.3762	34.76583	41.34522	38.72524
37.76493	35.99604	31.41891	34.47934
40.10521	38.10969	40.87505	41.85062
30.99245	32.49432	32.58128	41.07072
34.88992	34.30036	34.3743	31.62514
37.57811	34.64948	33.08726	32.77941
40.28391	32.09623	30.37397	41.9995
35.24744	31.01368	43.50778	32.54892
37.81825	36.02928	27.75069	28.66915
38.1843	33.97068	31.55592	33.27829
34.44605	34.00101	36.02313	32.17316
45.34516	33.31608	35.91107	31.6167
35.81729	31.95576	30.59221	29.31981
36.76095	24.18906	35.24174	33.12279
35.92663	33.25674	40.40222	29.30774
34.34285	34.07592	41.88706	36.83967
44.05651	31.57707	38.56875	33.17343
34.82807	31.79474	32.99958	53.60136
34.0811	32.27788	39.01541	35.23756
43.44297	33.18499	40.32361	60.67938
40.29494	31.46274	34.82865	38.17118
37.83203	38.63188	41.16905	36.20109
36.69496	27.39233	37.63655	31.22286
37.0637	30.60997	33.65184	46.1489
39.66198	32.47274	46.10729	41.89274
33.00411	29.6562	38.19276	34.41909
35.728	29.87834	34.24854	32.4412
29.04378	33.33858	35.24331	30.61386
36.06196	45.28116	31.11613	32.55154
32.76709	28.82487	36.58219	32.2332
34.45715	39.45444	36.71669	40.36217
36.17989	39.41676	33.33734	44.21887
35.43673	25.61533	29.44227	32.956
45.06766	30.25128	39.63299	45.82133
42.43161	40.59147	53.07061	46.09342
42.22577	31.64571	35.39455	31.58836
38.19233	34.58896	31.43637	36.47602
37.36164	35.91559	33.56324	32.96592
35.95988	40.36996	36.03208	43.99352
41.22579	31.73344	37.7193	41.44342
42.80703	30.25309	23.71324	30.91512
34.06805	32.61791	57.95877	34.37077
32.7499	42.22366	37.58912	30.67807
34.87605	42.17442	42.40411	54.95541
41.10203	38.2451	43.72545	31.33856
38.03967	41.40788	48.6035	29.92923
36.72144	33.45132	33.41492	31.98055
35.83397	32.08565	34.18713	41.49716
44.86397	31.6406	32.75875	38.67567
59.46032	34.08517	48.11367	33.86245
41.31942	33.96645	36.85325	36.24596
31.29938	34.50931	29.03531	44.55279
38.99201	35.0254	36.02225	36.5574
43.67147	32.52621	31.36095	32.49663
32.03164	33.18829	31.4296	29.99156
41.67798	34.94262	35.47265	34.10132
44.54058	29.82282	30.94639	28.10904
39.80766	38.48869	46.6358	41.01248
40.39694	40.38006	31.44486	47.87039
42.13184	35.98477	44.30948	38.17163
50.42226	33.5382	30.2383	32.92511
50.80755	34.07437	43.1304	40.69274
36.1849	44.03989	34.45811	31.21718
34.90878	30.81005	31.51545	32.70288
38.9821	31.16244	31.88948	38.16979
39.75015	31.23492	31.45404	32.4733
41.75452	32.50563	30.11468	33.73924
38.73473	42.39111	42.27679	35.54524
39.04432	32.31761	35.76387	34.5819
55.30923	41.41979	54.18473	40.5627
55.61805	44.25579	32.09897	34.83238
44.52296	37.37639	31.43339	36.22711
33.50509	39.37852	31.92488	31.28996
35.76219	34.52163	31.1361	31.31744
34.51457	38.39829	34.67224	31.58848
34.37834	33.34912	36.58388	41.03496
41.2051	42.30717	46.19898	38.45993
32.51175	34.16025	40.77517	33.3874
62.60241	65.11581	35.13983	26.60374
67.67323	43.18974	31.64635	34.74185
42.54932	37.53826	32.82624	38.85474
49.75343	37.14302	48.69304	30.61595
61.85352	32.74328	38.39292	31.77682
39.19069	31.15592	37.59135	39.77065
44.21126	31.28533	34.24864	38.0394
35.94783	39.15345	33.07373	38.13555
39.50177	38.43749	29.42442	34.59101
37.02686	38.22968	30.41493	33.72751
35.7815	31.6222	39.00847	32.04077
38.80218	37.67856	38.22439	30.96522
38.90269	36.12496	37.14783	30.90245
41.64257	31.17104	30.12923	32.1639
38.80218	31.62955	33.6762	29.90785
38.90269	28.18108	38.7049	32.45874
41.64257	33.84737	30.93553	33.54979
	33.32835	33.62739	39.45723
	33.00721	37.89543	38.0848
	32.92801	34.00251	37.01178
	30.3312	31.5896	32.80012
	38.01873	32.16002	32.06467
	33.49627	33.23802	34.12879
	31.65523	33.25798	32.28377
	32.90302	36.44013	43.30829
	34.36883	38.15543	35.65406
	35.51729	38.47472	38.60643
	34.04575	48.46169	41.67644
	30.34878	33.56187	35.06074
	30.57512	49.68181	53.96039
	35.90338	35.47632
	35.78145	34.60395
	28.40711	34.12074
	29.4258	28.93665
	37.00458	36.54472
	30.5264	34.67918
	33.18366	38.04508
	33.97167	33.80507
	39.55257	31.7828
	46.6454	38.42791
	41.28712	36.582
	44.12537	48.71255
	39.27852	38.91414
	37.13976	44.54327
	38.56941	36.94772
	31.95469	33.51748
	42.14552	27.79898
	46.22604	35.01671
	43.49064	38.03359
	46.81171	33.21384
	32.54989	38.59392
	32.13662	29.79402
	36.52668	41.17951
	38.45745	35.42237
	32.77155	33.28196
	39.36376	33.94547
	52.66569	35.91478
	38.23767	31.00585
	32.08459	33.13124
	43.89034	39.40384
	43.81489	38.45259
	30.92292	34.17531
		46.37867
		33.75285
		36.01631
		37.64924
		42.12915
		30.94593
		32.54086
		47.74933
		39.05878
		38.55529
		42.1771
		30.08243
		35.49392
		35.86979
		38.28851
		31.63366
