# Supplementary material for: A cell wall synthase accelerates plasma membrane partitioning in mycobacteria
Source: eLife. 2023 Sep 4;12:e81924. doi: 10.7554/eLife.81924 (PMC10547480; doi:10.7554/eLife.81924)
Supplement: Figure 7—figure supplement 1—source data 1. [file elife-81924-fig7-figsupp1-data1.zip]

Archive with 7 entries (6 files):
- Figure 7- figure supplement 1–Source Data/
- Figure 7- figure supplement 1–Source Data/BA 0h.csv
- Figure 7- figure supplement 1–Source Data/BA 3h.csv
- Figure 7- figure supplement 1–Source Data/DMSO 0h.csv
- Figure 7- figure supplement 1–Source Data/DMSO 3h.csv
- Figure 7- figure supplement 1–Source Data/Mutants for super plot.csv
- Figure 7- figure supplement 1–Source Data/Mutants.csv
