# Supplementary material for: A cell wall synthase accelerates plasma membrane partitioning in mycobacteria
Source: eLife. 2023 Sep 4;12:e81924. doi: 10.7554/eLife.81924 (PMC10547480; doi:10.7554/eLife.81924)
Supplement: Figure 7—figure supplement 1—source data 1. [file elife-81924-fig7-figsupp1-data1.zip › Figure 7- figure supplement 1–Source Data/BA 0h.csv]

WT	ΔponA2
17.85714	60
6.060606	72.32143
1.470588	60
	58.53659
	64.70588
23.80952	36.58537
15.51724	37.5
13.84615	30
23.07692	34.24658
	27.08333
