# Supplementary material for: A cell wall synthase accelerates plasma membrane partitioning in mycobacteria
Source: eLife. 2023 Sep 4;12:e81924. doi: 10.7554/eLife.81924 (PMC10547480; doi:10.7554/eLife.81924)
Supplement: Figure 7—figure supplement 1—source data 1. [file elife-81924-fig7-figsupp1-data1.zip › Figure 7- figure supplement 1–Source Data/BA 3h.csv]

WT	ΔponA2
8.196721	58.51064
2.222222	37.63441
3.703704	37.31343
	35.61644
9.52381	14.28571
13.55932	35.48387
4.477612	30
5.154639	17.24138
9.195402
