# Supplementary material for: A cell wall synthase accelerates plasma membrane partitioning in mycobacteria
Source: eLife. 2023 Sep 4;12:e81924. doi: 10.7554/eLife.81924 (PMC10547480; doi:10.7554/eLife.81924)
Supplement: Figure 7—figure supplement 1—source data 1. [file elife-81924-fig7-figsupp1-data1.zip › Figure 7- figure supplement 1–Source Data/DMSO 3h.csv]

WT	ΔponA2
0	0
0	0
0	2.325581
0	0
0	0
0	6.818182
0	1.612903
0
