# Supplementary material for: A cell wall synthase accelerates plasma membrane partitioning in mycobacteria
Source: eLife. 2023 Sep 4;12:e81924. doi: 10.7554/eLife.81924 (PMC10547480; doi:10.7554/eLife.81924)
Supplement: Figure 7—figure supplement 1—source data 1. [file elife-81924-fig7-figsupp1-data1.zip › Figure 7- figure supplement 1–Source Data/Mutants for super plot.csv]

ΔponA2	wild-type ponA2	TG- ponA2	TP- ponA2	TG- TP- ponA2
67.51055	19.23077	46.15385	30.37975	46.32353
63.47032	18.62745	61.76471	25.10121	31.90661
72.47706	18.51852	59.23077	26.5896	35.96491
71.64179	7.843137	28.57143	15.75758	49.01961
44.94382	11.11111	44.89796	12.68657	47.28261
53.03867	14.63415	19.29825	9.23913	46.2069
60.28369	13.63636	57.40741	20.76271	29.16667
94.60581	21.73913	71.95767	29.62963	24.24242
84.93976	20.42254	38	27.90698	30.30303
56.04396	54.63918	73.41772	69.31818	66.18705
70.83333	46.2963	77.57009	69.73684	57.8125
87.5	46.91358	72.17391	57.44681	63.15789
28.26087	31.03448	72.41379	63.93443	54.97076
60	37.59398	84.48276	57.62712	59.7973
55.71429	27.27273	84.375	66.66667	64.51613
93.65079	34.78261	78.62595	85.12397	82.85714
64.13043	33.84615	78.87324	68.75	77.41935
53.84615	34.48276	100	63.1068	95.12195
40	11.25	47.2	28.76712	50.76142
41.83673	20.20202	42.59259	21.42857	48.83721
24.16667	20.79208	40.21164	34.14634	66.94915
65.51724	7.627119	67.27273	43.75	114.7059
72.32143	4.901961	56.41026	54.28571	122.2222
72.3301	5.217391	40	50	95.2381
54.38596	9.69697	50	20	73.19588
79.83193	8.108108	75	68.88889	95.4955
54.54545	5.555556	72.72727	40.625	90.60403
62.84153	9.677419	76.92308	76.66667	102.6316
64.73214	7.758621	57.44681	51.94805	108.6207
50	9.848485	54.20561	47.69231	94.38202
41.46341	10.31746	65.83333	58.57143	100.7353
