# Supplementary material for: A cell wall synthase accelerates plasma membrane partitioning in mycobacteria
Source: eLife. 2023 Sep 4;12:e81924. doi: 10.7554/eLife.81924 (PMC10547480; doi:10.7554/eLife.81924)
Supplement: Figure 7—figure supplement 1—source data 1. [file elife-81924-fig7-figsupp1-data1.zip › Figure 7- figure supplement 1–Source Data/Mutants.csv]

ΔponA2	wild-type ponA2	TG- ponA2	TP- ponA2	TG- TP- ponA2
67.81931	18.79225	55.71644	27.35685	38.06502
56.54143	11.19613	30.92254	12.56109	47.50304
79.94309	18.59934	55.78836	26.09977	27.90404
63.33109	38.5402	80.21472	66.85676	69.09335
35.33447	17.4147	43.33474	28.11401	55.51593
61.79692	7.870909	61.58191	43.87928	99.78312
