# Supplementary material for: A cell wall synthase accelerates plasma membrane partitioning in mycobacteria
Source: eLife. 2023 Sep 4;12:e81924. doi: 10.7554/eLife.81924 (PMC10547480; doi:10.7554/eLife.81924)
Supplement: Figure 8—source data 1. [file elife-81924-fig8-data1.zip]

Archive with 4 entries (4 files):
- Figure 8-source data/DCS Summerize.csv
- Figure 8-source data/line plot after lyso.csv
- Figure 8-source data/Moenomycin Summerize.csv
- Figure 8-source data/polarity after lyso.csv
