# Supplementary material for: A cell wall synthase accelerates plasma membrane partitioning in mycobacteria
Source: eLife. 2023 Sep 4;12:e81924. doi: 10.7554/eLife.81924 (PMC10547480; doi:10.7554/eLife.81924)
Supplement: Figure 8—source data 1. [file elife-81924-fig8-data1.zip › Figure 8-source data/DCS Summerize.csv]

Time (hours)	50 μg/mL	50 μg/mL	50 μg/mL	50 μg/mL	50 μg/mL	50 μg/mL	25 μg/mL	25 μg/mL	25 μg/mL	25 μg/mL	25 μg/mL	25 μg/mL	12.5 μg/mL	12.5 μg/mL	12.5 μg/mL	12.5 μg/mL	12.5 μg/mL	12.5 μg/mL	6.25 μg/mL	6.25 μg/mL	6.25 μg/mL	6.25 μg/mL	6.25 μg/mL	6.25 μg/mL	No treatment	No treatment	No treatment	No treatment	No treatment	No treatment
0		0	0		0	0	0	0	0	0	0	0	0	0	0	0	0	0	0	0	0	0	0	0	0	0	0	0	0	0
1		9.337221613	8.951662		8.550846937	7.458364	5.35807	6.379565	7.753349	4.784018	7.138963	7.063449	5.363935	6.935294	8.090822	5.665238	7.424285	7.206302	5.310442	7.395412	8.824114	4.637586	7.521609	7.47264	7.894911	7.677239	7.491708	9.874758	9.883873	9.984355
2		16.14404148	14.82936		15.19038637	12.28667	13.66868	10.93518	12.99412	11.3376	11.02529	11.82998	12.18843	11.58046	13.49003	12.09927	11.59593	12.06462	11.49528	12.49396	14.69352	11.0909	11.7745	12.38081	14.0688	12.34549	11.98101	16.04619	16.28018	16.58936
3		22.00489846	19.48816		21.95774264	16.60252	20.20073	15.47055	17.52849	16.90375	15.32927	16.22758	18.51216	16.41602	18.39879	18.02352	16.12985	16.60914	17.80824	17.46685	20.10737	16.92326	16.387	17.01678	18.79541	17.15412	16.53745	20.67031	21.03871	21.49465
4		26.59272052	23.673		27.80858286	20.27393	25.87548	20.21261	20.96078	21.96477	19.86812	20.12612	23.94029	21.43548	22.74911	23.62709	20.91268	20.9029	23.77528	22.45832	25.41867	22.47657	21.37914	21.48666	23.71275	22.14184	21.27548	24.8103	25.31936	25.72831
5		29.75082641	27.07169		31.99978594	23.24249	30.41145	24.43263	23.55728	26.40986	24.0868	23.20594	28.88692	25.88917	26.29025	28.50297	25.57439	24.88349	29.27469	27.67488	30.26548	28.0063	26.50042	25.84976	29.30687	27.27658	26.19621	28.96928	29.32855	29.85282
6		32.33019104	29.82699		34.88210503	25.89137	34.03574	29.28016	25.83377	30.32702	28.08723	25.86413	33.57354	30.69119	29.68966	33.09108	30.21721	28.07082	34.58193	32.48933	35.24514	33.11551	31.65956	30.24048	34.52272	32.53734	31.31505	33.381	33.40841	34.12435
7		33.66883623	32.07607		36.79638502	28.10889	37.26658	33.2839	27.54653	33.6641	31.74534	28.22153	37.98411	35.33419	32.70905	37.07894	34.59332	31.36307	40.23189	37.58569	40.10936	38.16183	36.71182	34.74628	40.25693	37.97829	36.79158	38.35279	38.15236	38.63424
8		34.86353056	33.88209		38.24794826	29.7405	39.56015	37.19815	28.87849	36.382	35.22398	30.22511	41.92921	39.80195	35.31491	40.7338	38.78942	35.05603	44.73519	41.84942	45.21343	42.82693	42.00121	39.66236	46.06981	43.54636	42.08761	43.71734	43.05896	43.48942
9		35.72429802	35.02085		39.28237284	31.32878	41.60102	40.96005	29.88903	38.81963	38.41458	32.07184	45.34146	44.29025	37.80106	43.9611	42.85661	37.92442	49.36982	46.8092	50.13624	47.21691	47.09133	44.19793	51.66501	49.15312	47.64009	49.38684	48.20674	48.81463
10		36.46853383	35.83454		40.03540224	32.55311	43.70906	44.4247	30.69167	40.88575	41.40576	33.71153	48.59641	48.47674	40.27996	47.21717	46.67043	41.20421	53.78024	51.40838	54.98764	51.81913	52.03448	49.46155	56.83883	54.95775	52.83486	54.31829	54.22501	54.39602
11		36.88569759	36.39776		40.64575238	33.4602	44.57915	48.36558	31.27101	42.53148	44.18092	35.01734	51.97014	52.40036	42.59382	50.24713	50.37757	44.49156	57.69101	56.39111	59.52365	56.12265	56.56014	54.71553	61.32081	60.318	57.68956	60.11832	59.20677	59.85378
12		37.35867903	36.75023		41.23331347	34.08442	45.17093	50.97047	31.9688	43.8057	46.70349	36.39443	54.98113	55.98971	44.96003	53.03453	53.70466	47.82611	61.29109	60.57069	63.64914	60.23359	59.85669	59.83267	65.3965	65.28472	62.29442	64.69497	65.48529	64.80475
13		37.69946069	36.96066		41.55335096	34.545	45.98664	53.98446	32.43092	44.87135	49.13632	37.50613	57.83484	59.29671	47.27065	55.8877	56.99175	51.16042	64.3723	64.44542	67.44631	63.54278	62.97288	64.82017	68.77172	69.14821	66.02872	68.48611	69.53374	69.2556
14		38.08724671	37.09814		42.05471001	35.08149	46.42168	56.34324	32.97186	45.77405	51.35312	38.55071	60.36433	62.20129	49.72214	58.69565	60.04548	54.48678	67.02432	67.82515	70.50128	66.55329	65.74505	68.95021	70.63607	70.38409	68.75488	69.6632	71.44074	70.56101
15		38.42117357	37.15587		42.42230725	35.3277	46.40249	58.61039	33.42092	46.48123	53.51453	39.67326	62.65307	64.91223	52.08543	60.8787	62.2402	57.70867	68.84358	70.86832	73.28856	69.23758	68.2478	72.57993	68.49477	66.55265	68.7967	65.83884	66.06861	64.8894
