# Supplementary material for: A cell wall synthase accelerates plasma membrane partitioning in mycobacteria
Source: eLife. 2023 Sep 4;12:e81924. doi: 10.7554/eLife.81924 (PMC10547480; doi:10.7554/eLife.81924)
Supplement: Figure 8—source data 1. [file elife-81924-fig8-data1.zip › Figure 8-source data/line plot after lyso.csv]

	No treatment	Lysozyme + mutanolysin
	0	0
	0.177875	0.152432
	0.333878	0.294428
	0.433576	0.380706
	0.563383	0.487267
	0.70127	0.602266
	0.835219	0.717627
	0.95739	0.828521
	1.049151	0.908341
	1.120154	0.980251
	1.169524	1.036931
	1.174239	1.06603
	1.201868	1.092369
	1.217577	1.108848
	1.193528	1.111635
	1.152455	1.095806
	1.128031	1.08622
	1.073499	1.079755
	1.050775	1.067177
	1.022595	1.045908
	0.999447	1.04077
	0.996138	1.050926
	0.986824	1.049107
	0.961107	1.044408
	0.954514	1.030754
	0.957378	1.014393
	0.946425	1.012565
	0.947822	1.014475
	0.931611	1.015658
	0.926276	1.010418
	0.917837	1.012537
	0.929824	1.009511
	0.951891	1.003776
	0.969317	0.995893
	0.970763	0.990527
	0.984171	0.991934
	0.990723	0.991926
	0.988962	0.995154
	0.983008	0.99697
	0.998238	0.994822
	0.986769	0.99649
	0.985819	1.003789
	0.990208	1.006367
	0.98713	1.005811
	0.975804	0.994214
	0.961034	0.997652
	0.944361	1.002651
	0.936158	0.995934
	0.941672	1.00393
	0.946439	1.006765
	0.929825	1.008741
	0.932543	1.012329
	0.952372	1.008381
	0.961766	1.000843
	0.980623	1.011023
	0.97882	1.014955
	0.974166	1.009209
	0.965173	1.015627
	0.969465	1.030374
	0.958877	1.043938
	0.969125	1.042072
	0.973846	1.035716
	0.97086	1.027204
	0.967027	1.031553
	0.978165	1.039909
	0.986498	1.034254
	0.975364	1.021942
	0.971757	1.016052
	0.968417	1.013911
	0.958777	1.010184
	0.952081	1.012907
	0.963462	1.004597
	0.947739	0.993074
	0.929412	0.995729
	0.938182	1.00052
	0.944378	0.996809
	0.946641	0.995182
	0.9649	0.997171
	0.959924	0.998861
	0.993039	1.009965
	1.024592	1.018033
	1.023449	1.03935
	1.04254	1.067039
	1.087213	1.100416
	1.129681	1.135847
	1.175904	1.168903
	1.245657	1.21035
	1.325584	1.261332
	1.382466	1.30401
	1.449724	1.340132
	1.50424	1.365949
	1.533765	1.399586
	1.515208	1.396569
	1.526513	1.355731
	1.457649	1.292439
	1.351682	1.190002
	1.2132	1.065141
	1.042436	0.93744
	0.865584	0.802832
	0.688816	0.619459
	0.047214	0.073762
