# Supplementary material for: A cell wall synthase accelerates plasma membrane partitioning in mycobacteria
Source: eLife. 2023 Sep 4;12:e81924. doi: 10.7554/eLife.81924 (PMC10547480; doi:10.7554/eLife.81924)
Supplement: Figure 8—source data 1. [file elife-81924-fig8-data1.zip › Figure 8-source data/Moenomycin Summerize.csv]

Time (hours)	250 μg/mL	250 μg/mL	250 μg/mL	250 μg/mL	250 μg/mL	250 μg/mL	125 μg/mL	125 μg/mL	125 μg/mL	125 μg/mL	125 μg/mL	125 μg/mL	62.5 μg/mL	62.5 μg/mL	62.5 μg/mL	62.5 μg/mL	62.5 μg/mL	62.5 μg/mL	31.25 μg/mL	31.25 μg/mL	31.25 μg/mL	31.25 μg/mL	31.25 μg/mL	31.25 μg/mL	No treatment	No treatment	No treatment	No treatment	No treatment	No treatment
0	0	0	0	0	0	0	0	0	0	0	0	0	0	0	0	0	0	0	0	0	0	0	0	0	0	0	0	0	0	0
1	2.323922	7.665768	6.979463	4.198168	8.212751	10.2072	2.837837	7.491368	7.237057	4.591611	7.603943	10.20629	3.695331	7.321418	7.737948	5.053101	7.954735	10.25619	4.399268	7.45271	7.405638	5.008518	7.589583	10.14097	7.894911	7.677239	7.491708	9.874758	9.883873	9.984355
2	6.366215	13.04257	10.26966	9.202801	13.22695	16.23075	7.699484	12.77718	11.09056	9.758808	12.26905	16.30288	9.257983	12.56591	11.95803	10.77973	12.70283	16.37002	10.14195	13.15	11.6721	10.90722	12.2709	16.15475	14.0688	12.34549	11.98101	16.04619	16.28018	16.58936
3	10.89358	17.69595	13.88057	12.78311	18.03664	20.43688	12.90862	17.81671	15.16218	14.0103	17.05496	20.60171	15.23669	17.93312	16.3023	15.60285	17.47363	20.77404	16.34754	18.73533	16.0829	15.95813	17.17201	20.54502	18.79541	17.15412	16.53745	20.67031	21.03871	21.49465
4	15.05001	21.48279	17.54905	16.02198	22.05207	23.96099	18.30759	22.48404	19.22312	18.1506	21.63991	24.14893	21.13022	23.07898	20.78479	20.01527	23.2138	24.43605	22.87037	24.15833	20.61983	20.68948	22.38468	24.28649	23.71275	22.14184	21.27548	24.8103	25.31936	25.72831
5	19.27619	24.6727	20.90241	19.22833	25.4393	26.89845	22.79279	26.86202	23.23232	21.59103	25.62083	27.1818	26.6339	28.35444	25.27767	23.94145	28.61911	27.77817	29.01121	29.50633	25.38895	25.19258	28.20121	27.71826	29.30687	27.27658	26.19621	28.96928	29.32855	29.85282
6	23.19484	27.37774	24.40519	22.2233	28.04809	29.39538	27.10103	30.86669	27.3836	24.92028	29.25401	30.02289	31.62325	33.14593	30.09738	28.05489	34.08005	30.94921	35.01286	34.67408	30.33345	29.53591	34.57288	31.01705	34.52272	32.53734	31.31505	33.381	33.40841	34.12435
7	26.75205	29.73994	27.97235	25.16625	30.34503	31.77213	30.95559	35.08341	31.65535	28.07619	32.59591	32.75225	36.20638	37.75164	35.04503	31.56381	39.67038	34.02593	40.76849	39.66046	35.76277	33.68685	41.41019	34.43281	40.25693	37.97829	36.79158	38.35279	38.15236	38.63424
8	29.94784	31.75929	31.52809	28.41812	32.07255	33.80768	34.42728	39.05164	36.03904	30.82331	35.66007	35.17878	40.39966	42.63258	40.0307	34.73432	45.42417	37.10532	46.27809	44.57296	41.09126	37.27694	48.37665	37.86113	46.06981	43.54636	42.08761	43.71734	43.05896	43.48942
9	32.76635	33.56339	35.15301	30.33022	33.5402	35.72048	37.56756	43.11043	40.43321	33.18125	38.6881	37.63689	44.32432	47.42178	45.30412	37.33315	50.96797	40.10145	51.31508	49.35895	46.74026	40.88007	55.34765	41.53497	51.66501	49.15312	47.64009	49.38684	48.20674	48.81463
10	35.25831	35.29426	38.65858	32.49922	34.73669	37.34749	40.32496	47.16922	44.75	35.23832	41.33339	40.08904	47.85912	51.73275	50.23795	39.97141	56.45047	43.18039	55.99598	54.03411	52.24546	43.88975	61.33978	45.55536	56.83883	54.95775	52.83486	54.31829	54.22501	54.39602
11	37.52516	36.70226	42.12765	34.43734	35.65525	38.85486	42.80244	51.08554	48.9643	36.90294	44.32416	42.46884	51.14495	56.07812	55.12526	41.96571	61.64352	46.3311	59.31728	58.58835	57.38612	46.82442	66.5094	49.20908	61.32081	60.318	57.68956	60.11832	59.20677	59.85378
12	39.43376	38.1269	45.42406	36.16408	36.55685	40.29385	45.08687	54.87596	52.91986	38.51851	46.95251	44.70588	54.18181	60.03471	59.68126	43.85158	66.43135	49.40984	62.46054	62.75636	62.10191	49.49498	70.33988	53.08422	65.3965	65.28472	62.29442	64.69497	65.48529	64.80475
13	41.1014	39.5349	48.55397	37.71523	37.5093	41.58498	47.11068	58.64649	56.59779	39.81358	49.74345	46.82754	56.75675	63.78832	63.61419	45.52719	70.63346	52.35618	65.21858	66.45753	66.35493	51.87859	72.41317	56.73181	68.77172	69.14821	66.02872	68.48611	69.53374	69.2556
14	42.62955	40.92293	51.82804	39.055	38.08213	42.79653	49.02831	62.33419	60.0065	41.21003	52.46326	49.06369	58.69286	67.09465	67.19703	47.18637	73.30661	55.27899	67.6788	69.67506	69.70048	54.12525	70.8667	60.22251	70.63607	70.38409	68.75488	69.6632	71.44074	70.56101
15	43.97064	42.33204	54.36555	40.2712	38.72726	43.9187	50.70463	65.38022	62.9981	41.56323	55.16387	51.11943	60.75019	69.86541	69.91484	48.43157	74.57791	57.95681	69.77323	71.96674	71.82384	56.08823	65.4501	63.33628	68.49477	66.55265	68.7967	65.83884	66.06861	64.8894
