# Supplementary material for: A cell wall synthase accelerates plasma membrane partitioning in mycobacteria
Source: eLife. 2023 Sep 4;12:e81924. doi: 10.7554/eLife.81924 (PMC10547480; doi:10.7554/eLife.81924)
Supplement: Figure 8—figure supplement 1—source data 1. [file elife-81924-fig8-figsupp1-data1.zip › Figure 8 –figure supplement 1–Source Data/Line plot.csv]

	No treatment	Lysozyme + Mutanolysin
	0	0
	0.278986	0.17754
	0.492455	0.398561
	0.610255	0.52027
	0.720953	0.652455
	0.83015	0.790359
	0.927587	0.914163
	1.009624	1.011801
	1.061849	1.081979
	1.100769	1.126633
	1.110298	1.150387
	1.105537	1.15141
	1.092956	1.146747
	1.074887	1.123713
	1.058123	1.102454
	1.033434	1.07983
	1.019263	1.053879
	1.011108	1.033326
	1.002808	1.014122
	0.992348	0.996937
	0.982024	0.987043
	0.975235	0.979513
	0.969713	0.978502
	0.967074	0.980045
	0.969477	0.976075
	0.972632	0.968996
	0.969277	0.963423
	0.967631	0.959296
	0.968176	0.958721
	0.969668	0.967105
	0.968005	0.969289
	0.963503	0.968732
	0.953835	0.966352
	0.944355	0.959034
	0.937155	0.952497
	0.93506	0.948437
	0.933895	0.947607
	0.932338	0.955236
	0.923378	0.951558
	0.915605	0.948842
	0.913501	0.952466
	0.911661	0.950657
	0.912952	0.941171
	0.90957	0.929915
	0.907574	0.92086
	0.906948	0.916699
	0.901455	0.901353
	0.89905	0.897355
	0.893822	0.89265
	0.894061	0.89474
	0.893768	0.884716
	0.905294	0.881917
	0.913098	0.875208
	0.920844	0.883211
	0.923448	0.893649
	0.924804	0.909029
	0.92451	0.924587
	0.92642	0.935996
	0.932937	0.941943
	0.930864	0.94507
	0.936768	0.945168
	0.946584	0.94164
	0.950782	0.944897
	0.955623	0.944261
	0.962435	0.953685
	0.965767	0.957891
	0.966847	0.955755
	0.966711	0.964468
	0.967838	0.962081
	0.973387	0.964341
	0.978188	0.966068
	0.977671	0.96439
	0.982573	0.968504
	0.984735	0.969164
	0.983202	0.973886
	0.980283	0.979936
	0.979366	0.987695
	0.978888	0.992057
	0.988743	0.992155
	1.001225	0.988439
	1.016467	0.999003
	1.037217	1.01952
	1.067272	1.047514
	1.106264	1.091165
	1.146712	1.143314
	1.200991	1.207359
	1.267894	1.282528
	1.33693	1.360736
	1.404251	1.442296
	1.471985	1.521638
	1.53553	1.591721
	1.591105	1.639197
	1.603433	1.671808
	1.5889	1.656826
	1.538814	1.576822
	1.441185	1.448388
	1.304794	1.272174
	1.141185	1.058154
	0.97008	0.856029
	0.757717	0.634995
	0.145646	0.076272
