# Supplementary material for: A cell wall synthase accelerates plasma membrane partitioning in mycobacteria
Source: eLife. 2023 Sep 4;12:e81924. doi: 10.7554/eLife.81924 (PMC10547480; doi:10.7554/eLife.81924)
Supplement: Figure 8—figure supplement 1—source data 1. [file elife-81924-fig8-figsupp1-data1.zip › Figure 8 –figure supplement 1–Source Data/Polarity Lyso for super plot.csv]

No treatment	Lysozyme & mutanolysin
30.833333	25.955779
24.696399	27.79178
34.35536	16.744122
42.873846	30.500642
37.792048	28.511105
31.264404	32.162598
37.767864	42.778472
25.477074	30.341275
30.610547	35.379052
30.309193	31.56768
36.182151	26.359746
25.610763	29.34836
29.215649	32.642022
27.449189	33.710195
33.005186	30.051678
28.469781	23.41755
29.518257	43.603501
38.200587	26.343706
33.191598	36.503381
29.669576	24.395218
32.929029	30.646459
33.351565	24.529023
35.530513	30.829569
30.88472	29.3648
30.205493	27.816187
30.80202	25.128079
34.268479	29.614399
25.165539	29.379294
38.146413	26.030211
28.786672	35.237959
33.443478	23.736253
24.381028	24.778551
26.573486	29.751938
32.03097	32.605474
26.692804	30.445328
29.089889	26.970519
25.612654	30.552386
21.026656	25.934473
27.087999	31.250363
38.332866	32.860556
36.211533	41.463306
27.608067	29.665206
28.952113	28.119818
29.144578	30.183199
35.400226	25.910551
33.969384	28.274537
28.025346	22.960456
30.720395	30.466418
26.192326	26.074377
35.603342	25.039725
29.137668	30.536241
44.417866	33.006934
33.536529	25.113966
31.784121	24.53171
35.267713	27.289887
36.867587	31.321401
38.863474	29.82906
32.714565	32.690001
28.560586	33.89136
29.127478	33.872923
36.445017	29.447251
30.876776	30.576062
25.006044	31.152854
33.391404	32.559657
37.919578	28.426611
35.642459	32.399986
35.440806	38.264198
40.880532	29.830409
30.933174
30.059409
35.396168
29.466341
26.439548
32.285978
33.712169
23.87878
24.801772
25.673222
32.586979
35.316413
32.546742
30.003275
27.50812
29.700026
29.118917
36.683994
24.214845
34.502943
21.179312
19.530934
18.762268
30.894521
32.104368
50.115474
24.674347
24.67381
28.087538
29.726805
33.046455
31.895589
22.516736
32.715606
26.155857
37.767652
37.663348
46.914049
33.039445
30.845786
24.3234
29.714567
28.115453
32.751001
31.116278
28.945119
22.423561
29.993778
22.861282
35.718566
42.421877
31.53897
39.455286
28.801779
37.666888
39.524755
30.884934
33.90254
25.627079
30.511393
34.349348
30.00545
29.308373
23.023074
38.144268
35.828666
37.185559
20.592848
22.127508
24.153666
29.24367
27.962449
30.106611
32.971097
25.089086
43.880545
28.586365
27.71247
26.843446
30.775616
31.019255
28.564123
31.129689
33.74915	34.87606
27.34797	26.05221
41.33487	32.06554
30.06373	27.38803
23.14103	38.69555
33.86733	35.64217
23.63859	40.68521
40.42539	23.34645
33.98807	32.37337
36.22544	44.27221
30.1269	44.39387
29.65339	41.67733
30.98185	40.57511
36.9277	25.02416
20.00217	39.52564
39.26642	35.86906
35.47412	23.25969
35.93672	39.70942
34.71072	52.70955
28.44362	29.763
34.84099	34.07074
30.2341	37.64574
30.25713	29.88772
34.02809	37.55055
31.82879	29.87974
42.75627	27.35312
34.26496	27.4937
29.70704	30.37312
34.51713	34.248
32.21785	46.12129
25.11094	20.64296
41.67535	33.65075
43.65058	26.22495
27.0172	41.73438
35.53377	34.18105
33.38655	32.94228
25.53878	34.0619
22.78106	34.42284
36.29126	33.47694
33.90164	27.58613
31.04224	32.46708
38.37169	41.79236
38.44611	34.81565
36.35063	34.64279
39.50102	29.60272
44.75503	33.2201
32.03	35.82978
31.65186	24.47964
32.38462	45.38688
29.57292	12.4453
30.56592	31.07276
36.2554	32.7994
29.0194	38.3843
41.37933	19.28128
38.82226	35.63375
34.50555	38.38175
31.32848	39.72479
34.17527	25.09276
40.91097	37.5083
38.86021	22.10875
24.37433	36.36991
40.72508	39.62361
38.35336	36.36005
36.93889	37.26223
31.08772	27.19429
40.06021	31.36975
49.77532	33.27951
29.73122	30.17757
39.04915	33.9359
42.74545	43.85669
34.73944	41.22017
30.24556	38.34956
43.14132	30.95721
36.22032	38.2397
28.71519	46.71531
25.62196	41.43241
39.57214	30.77149
25.90822	35.38292
29.31719	42.38892
32.14401	20.64275
43.57802	28.16651
34.70356	46.73673
35.87289	26.00219
39.17304	32.19957
32.71097	35.20292
47.95151	24.69348
39.5849	31.43427
35.53625	32.10533
39.07118	30.27135
38.1644	38.75356
34.66198	29.99423
23.60253	32.54657
31.27957	28.09807
41.30427	36.41584
24.911	38.04136
18.16523	25.48371
28.59384	21.27419
34.35881	23.22681
36.04243	40.0241
31.13377	47.87076
38.92707	32.67461
42.0266	40.33769
34.15084	31.14423
45.90887	29.29067
25.99492	27.71822
33.22593	40.17811
33.7106	37.87472
30.6507	42.0051
32.08722	35.62015
30.4003	25.20578
27.33274	38.59662
34.55974	36.62548
31.13631	37.63795
29.35478	34.97383
15.54201	30.16256
26.90138	31.23738
35.56722	57.53257
25.32985	54.05246
42.848	32.8613
44.06427	32.9364
29.27832	23.57267
24.0246	25.15696
29.30372	28.81791
28.055	31.08498
31.40705	30.08987
25.49311	27.91411
34.43173	30.90712
40.99547	27.47188
48.0474	27.34101
31.59258	28.6694
37.66677
33.63971
33.1397
23.36646
38.42627
36.3868
35.36902
34.44589
44.16139
36.34266
27.86684
34.02809
34.74165
19.94039
34.52298
25.99119
35.95397
30.65771
36.0488
38.78465
31.99234
40.02405
38.94561
43.85166
36.33476
22.51267
33.71957
37.35531
45.15716
40.22474
25.36011
32.12446
43.44361
25.89868
39.84382
26.88256
28.01105
38.29896
27.2894
28.24627
35.92614
31.97764
46.47446
23.70312
45.43647
41.28852
40.47777
31.79199
24.7941
41.91362
36.06176
48.89538
41.20156
28.54796
34.60285
46.95378
27.89431
14.1064
33.90316	32.92663
32.39628	27.45867
33.22141	28.69718
33.51232	42.36821
33.95264	28.76162
40.17776	39.53362
47.2589	39.53041
33.4177	34.64027
31.33899	39.85159
32.11769	36.41397
26.33281	40.7725
46.25135	40.31214
30.42029	32.77555
29.45471	42.03193
35.8674	36.91774
32.40502	34.76983
37.66357	31.06014
36.79651	34.27597
42.35889	38.23337
40.91072	26.93479
42.78249	19.55672
29.7	42.13274
33.48539	29.65511
35.64238	30.2127
34.86271	35.01161
23.09514	24.81638
32.94585	41.24742
32.84656	32.34832
36.52046	31.94773
30.64566	27.33171
36.88753	24.95044
28.80871	33.7909
32.88887	34.59071
23.39799	34.55645
32.01151	38.44721
39.98783	36.9417
39.95087	43.07971
35.21305	21.34135
26.33371	28.56393
30.67042	30.36345
43.49229	51.53698
43.18616	34.17653
51.67357	31.95326
39.2093	27.42996
24.18212	50.59635
30.56684	38.71597
33.35731	43.22382
27.95908	49.65577
41.52026	35.27939
24.41885	51.37197
45.39064	33.18339
31.95678	35.96501
42.97784	26.63716
48.07701	43.92692
40.11199	36.74679
36.77812	39.42611
28.18352	39.39573
24.50536	33.44638
46.51556	36.14777
37.08049	40.69497
42.56429	36.74378
43.85177	42.13982
32.53955	32.71137
38.96644	35.71962
27.66169	39.15962
26.09386	37.34297
30.69072	36.78823
23.14208	43.3334
20.70287	35.65862
30.16268	36.09733
27.73147	38.67
26.51741	28.83324
27.0506	39.72129
32.08747	43.95045
30.97618	31.24656
43.20717	36.64216
38.48304	36.13577
30.5312	38.02349
37.98044	32.93295
24.92014	42.3777
26.2935	31.62227
44.04394	34.03235
40.2994	42.49416
35.07873	27.34472
44.96277	42.65702
32.15089	46.94058
33.23432	40.55652
28.72544	22.97362
37.60936	31.99489
26.74876	37.69763
39.42391	40.85735
42.28503	32.31678
37.00491	43.12531
33.27038	42.52459
32.11311	33.68936
42.97217	38.7195
39.34979	31.94397
34.36382	38.99201
31.62239	29.82028
36.65917	35.28838
31.97071	43.30659
39.18435	43.01529
41.06169	47.71037
46.18438	32.8292
31.39583	40.70662
34.96655	43.03668
37.72356	37.39695
42.07231	47.62753
44.82951	41.55431
36.72742	36.43206
29.48121	35.46273
27.68167	29.95581
36.39018	37.87474
37.3846	33.61664
28.0479	32.46901
40.34564	31.83333
33.8884	32.13626
40.06421	21.94514
32.6647	30.83945
39.0288	35.60221
51.91008	41.56515
39.36411	33.45425
40.4775	35.72088
36.6603	35.05448
42.28707	39.07607
33.55042	32.19794
37.21806	48.69989
28.88521	32.738
26.82072	35.03864
36.70196	29.62981
48.95463	45.67673
33.43913	32.62061
40.90847	38.96108
40.89944	23.24392
29.70724	37.32048
	34.3181
	40.64938
	38.13626
	35.82875
	34.90437
	34.99252
	37.86205
	38.89315
	23.30679
	36.36595
	40.61199
	47.9061
	41.03613
	36.03419
	39.92997
	43.25926
