# Supplementary material for: A cell wall synthase accelerates plasma membrane partitioning in mycobacteria
Source: eLife. 2023 Sep 4;12:e81924. doi: 10.7554/eLife.81924 (PMC10547480; doi:10.7554/eLife.81924)
Supplement: Source code 1. [file elife-81924-code1.zip]

Archive with 1 entries (1 files):
- 15-07-2022-RA-eLife-81924/mountain_graph_annotated.py
